# Supplementary material for: Comparative Dissection of Three Giant Genomes: Allium cepa, Allium sativum, and Allium ursinum
Source: Int J Mol Sci. 2019 Feb 9;20(3):733. doi: 10.3390/ijms20030733 (PMC6387171; doi:10.3390/ijms20030733)
Supplement: Supplementary file 1 [file ijms-20-00733-s001.zip]

Archive with 28 entries (24 files):
- 5.ijms-430914-S/
- 5.ijms-430914-S/suppl_figure/
- 5.ijms-430914-S/suppl_figure/Figure_S1.xlsx
- 5.ijms-430914-S/suppl_figure/Figure_S2.docx
- 5.ijms-430914-S/suppl_figure/Figure_S3.docx
- 5.ijms-430914-S/suppl_figure/Figure_S4.docx
- 5.ijms-430914-S/suppl_figure/Figure_S5.docx
- 5.ijms-430914-S/suppl_figure/Figure_S6.docx
- 5.ijms-430914-S/suppl_figure/Thumbs.db
- 5.ijms-430914-S/suppl_file/
- 5.ijms-430914-S/suppl_file/File_S10_allium_sativum_repeatexplorer_annotated_contigs.fasta
- 5.ijms-430914-S/suppl_file/File_S1_tarean_consensus.fasta
- 5.ijms-430914-S/suppl_file/File_S4_allium_repeatexplorer_annotated_contigs.fasta
- 5.ijms-430914-S/suppl_file/File_S5_allium_cepa_repeatexplorer_plastid_contigs.fasta
- 5.ijms-430914-S/suppl_file/File_S6_allium_ursinum_repeatexplorer_plastid_contigs.fasta
- 5.ijms-430914-S/suppl_file/File_S7_allium_sativum_repeatexplorer_plastid_contigs.fasta
- 5.ijms-430914-S/suppl_file/File_S8_allium_cepa_repeatexplorer_annotated_contigs.fasta
- 5.ijms-430914-S/suppl_file/File_S9_allium_ursinum_repeatexplorer_annotated_contigs.fasta
- 5.ijms-430914-S/suppl_table/
- 5.ijms-430914-S/suppl_table/Table_S1_TRFi_TRM_raw_output.xlsx
- 5.ijms-430914-S/suppl_table/Table_S2_TRFi_TRM_cepa.xlsx
- 5.ijms-430914-S/suppl_table/Table_S3_TRFi_TRM_sativum.xlsx
- 5.ijms-430914-S/suppl_table/Table_S4_TRFi_TRM_ursinum.xlsx
- 5.ijms-430914-S/suppl_table/Table_S5_annot_allium_comparative_table.xlsx
- 5.ijms-430914-S/suppl_table/Table_S6_annot_allium_cepa_table.xlsx
- 5.ijms-430914-S/suppl_table/Table_S7_annot_allium_ursinum_table.xlsx
- 5.ijms-430914-S/suppl_table/Table_S8_annot_allium_sativum_table.xlsx
- 5.ijms-430914-S/suppl_table/Table_S9_oligos.xlsx
