# Supplementary material for: Comparative Dissection of Three Giant Genomes: Allium cepa, Allium sativum, and Allium ursinum
Source: Int J Mol Sci. 2019 Feb 9;20(3):733. doi: 10.3390/ijms20030733 (PMC6387171; doi:10.3390/ijms20030733)
Supplement: Supplementary file 1 [file ijms-20-00733-s001.zip › 5.ijms-430914-S/suppl_figure/Figure_S1.xlsx]

## Sheet: Sheet1
AC	A. cepa	AU	A. ursinum	AS	A. sativum
3 AAT	5187	3 AAT	7434	3 AAT	2352
4 TTAA	13768	4 TTAA	3723	4 ACAT	3125
5 AAATA	855	5 ATCCG	21633	5 TTCAA	11166
6 ATATAC	2442	6 AAAAAG	2430	6 AATTTC	1179
7 AACCCTA	1857	7 AAAAAAT	357	7 TAAACCA	1307
8 CATATATA	953	8 ATATCCCA	2816	8 CATATATA	574
9 TTAAACTAT	1194	9 ATTTAATTA	2601	9 AATATATAT	18188
10 TAAACTATTT	1906	10 CCGATCCGAA	6728	10 TGCAACCACT	9256
11 AATTAATAATT	873	11 ATTTCATTTCA	3798	11 AATTCAATTTC	10507
12 TGATCAAACAAA	1589	12 CATAACCGAGCC	2485	12 AACTTGCATATG	3472
13 ATTAATGTAATTA	890	13 ATTTTGGATAAAT	3516	13 ATAGAATTTGAAT	2227
14 ATTAAGGATAATTA	1230	14 AAATATATTTGGAT	3153	14 CAGTTAGAGTTAAT	5423
15 AAGGCAACAAACCCG	1422	15 AAATATATTTGGGAT	7630	15 AAATAGAAATATTTG	11434
16 AAATCATAACACTTTG	661	16 AATATATTCAATCCCG	3315	16 AAAATAGAAATATTTG	2289
17 TATAAACTATTTTAATA	1240	17 AAGAAAGAATTTCCAAA	877	17 AAATAATGAATATTTTA	1818
18 TCACTTTCAAAATCATAT	530	18 ATTTTAAATCAACTTAAT	1140	18 TGTGTTGAATGATATTCA	1342
19 CTCCGTTCGAGTTTTCATA	847	19 ATCAATCACTAACCAAAAC	1382	19 ATGAATATCAATTCAACAC	13077
20 TAAATCTATTTAATCTATTT	693	20 ATCAATCACTATCCCAAAAC	619	20 ATAAGCATTCACATACTTGC	2899
21 AAAAAGGGAAGTGACTTGGAC	235	21 CGCGCGCGCGCAGCGCTGCAC	997	21 AAAAAGAGAAGTGACTTGGAC	442
22 AAGGTTAATTAATTAATAATTA	567	22 TAATTAATTAAGGATTAGTAAT	4102	22 ATGAATTGAAAACGATTTCGAA	1169
23 ATGTAGTGCAAACGGTACATCCA	341	23 ACACAACAAAAATATATTTTGTT	2757	23 ATGTTTGTTAATATGCAAGTTAC	6142
24 ACTCAAGGGTCATACGACCTAACG	351	24 GCTGTTCTGAAAAGAAGGTAGTGC	1576	24 CATGAATATTTATTCTATTCAACA	1128
25 CCGACTCAACAGCCTTGAGGAGTTA	83	25 AATCAATTTATTCGAAATAAATACT	4361	25 ATGAATATATATTTTATTTCAACAC	1847
26 CACAAATAGATAATTCACATTATCAT	144	26 AATGATGACATAATGAAACATATAAA	1431	26 ATAACAGAACTAGCAGATTAGGCAAT	687
27 GAAACGTATAGGTTTTAATTTATGAAA	973	27 AATCATTTCATCCTAACTGGATTACTA	2625	27 AATCGTTTTCAATTCAATTCATTTCGA	31916
28 TAAAACTTTACATGTTTCTTTCATTAAT	658	28 GCTCGCTACTGTAAATAAAATACACAAC	1112	28 ATCGATGTTAGTTTCATCGAAAGGAGTT	1408
29 AAAAGACCTCTTCCCAGAGGCAGAAACAA	42	29 AAATTATTTATCCTTAAATAATTTCTAAT	1404	29 ACTTGATTTCACGGGCTACAAGCTTACCC	605
30 ACCTACGACTTAAGGCTTAACTCGCGAGCG	86	30 AATATAATCAATTTGAGTTGTAATTGAATT	1523	30 CGATTAACTCTTCTTCGAATAACCTATATT	498
31 AAATGGTTAAGGTGATTTGAAATTAGTTTTC	284	31 GAACTGATAAAAATATACAAACAATCATGAT	2539	31 TAAAAATATGATTTTTATATTTTTAAAGTAT	627
32 ATGGTTAAGGTAATTTGAAAATTGGTTTTCAA	120	32 AAATCCTTTTGATTTTATAAACAAACAAAATC	188	32 CATAGGCATAGGCATAGTCTTATGTTCACAGT	317
33 GAATTTAATTAATCATTTTAATTAATGATATTT	64	33 CAAGGAGGAGGAGGAGAGGAGGGCCAGGGAGGC	797	33 AAGTAAAAATTCGATTTTTATATATTGAATAGC	187
34 AGATATTGGAGTGGTTTCTTCACCACCGCTCAAG	132	34 ATATAAAATAATGACAGGGATGAAACTGATGAAC	1064	34 TATATAAAAATCGAATTTTTACTTCGCTATTCAA	7441
35 AAAGGCAACGGGTATAAACCGTTGCAAATTGGGCC	45	35 AAATATATCAAAACACTAGCAGGGATGAACTGATA	1201	35 ATAAAAATCATATTTTTATCATCTATATGAACTAT	274
36 AAAACGATAATCAAATCAACAAATATTCGATTATCA	899	36 AAATATTTTAGGAATTCATTTAGTAAAATATTGGGT	759	36 CCGTTACAAATATTTCCTATTTATAACTTCTATTTA	762
37 ATATTTGTTGTTTCTGATTATCGTTTTTGATAATCGG	180	37 AGATGACAGGGATGAACATGATAAAATATATCAAAAC	834	37 AATAAATGACAATTAAATGTGACACACATTATTCCTA	2156
38 AGAATATAAAAAGTCCTTGACCGGAGAGTCGAGGCCGG	145	38 AAAATATTAACCAAATATTTTATTTAATTAAATTTCCC	1017	38 AATATAGAAATTCAAATGGACTTTAAACTATAGATTTG	305
39 AAAATGAATTAAATTAATTACTTCATCTTTAATTAATTT	30	39 AAATAATACAATCAATATGCTGGTGAACTGATGAACATA	711	39 AAGTAAAAGGAGTTAATCGAATATAGTTTATTCGAATAG	67
40 TACTACATCAGTGTCTTTGATTCATTGGATGTACCGTTTG	74	40 ATATTGGGATATCGGGATATATTGTCATATTGTGATATTG	1024	40 ATTAACTCCTTTTACTTTCTATTCGAATAAACTATATTCG	223
41 GACAAGGTCGCTGACACCTTTCCAAAGCAGTTCGTCCTCAT	96	41 GATTTTGGAAAATGGTTTTCAAGAATAAATAATATTAATAA	193	41 CATATGCTATGTGTTCATGATGTTATGCAAGTTATGCAAGT	395
42 AATAAATTTGGAAATCAATTTGGAATTTGATTTGGTGTTTGA	14	42 AATGTTTTCTCCCAAAACATTTTAAATCAAATAAACAAACAA	109	42 CTGGGGTGGTGCAGTGTAGGAATTACCCTTGGGTGGGTAGAT	49
43 ACAAATATTCGATTATCAAAAACGATAATCAAATCTCAAATCA	289	43 ATTAATTCCTAATTAGTGTTAAACAGTATTTAATTAACTACTA	585	43 AGTTAATCGATGTTAGTTAATCGATTAGTGTTAAAGTAAAAGG	153
44 GTTAGTTGATGTTTATACTCCAGTTCGCACTCTGGGAATCTGGA	29	44 ATCAATCACTAACCAAAACATCAATCACTACGATTGAATCAACT	623	44 GTAAAAGGAGTTAATCGATGTTAGTTTAATCGATTAGAGTTAAA	278
45 TGAATCAAAAGCAAAGACATCGATGTAGTACAACGGTACATCCGA	384	45 AAACATCAATCTCTACGATTGAATCAACTATCAATCACTATCCCA	686	45 ATTTGAATCGAATTTATAAACTTTGTTTATAAATGAAAATATGGG	187
46 ATCCAATGAATCAAAAGCAAAGACATTGATGTAGTACAAACGGTAC	535	46 AATATCCCAATATATATCAATATATCCCAAACTGTCAATATGTCAC	2050	46 AACATGAATCATTCTATTCATATGATTATGGCATAAACAATACTTA	264
47 AATGAATCAAATAGCAAAGACATTGATGTAGTACAAACGGTACATCC	190	47 AATAAATTAATCCTATTTATCAAATTATTTATCCTTAAATAATTTCT	211	47 TAATCTAAACACGGTAATTAGATGGGGTTAAGTAACCTACACTTAAC	321
48 ATGTGTGAATGGAATCACACAAGTGGTGTCTAGGCTAACCGAAAAGGT	40	48 CTCTAGGCTTATGCCTGTTAATTTGATATGTTAATCAAATATGTTAGA	141	48 ACATTTATTATTAAATTTGTATGCACATTAGATACATCTCCCCTTTAC	224
49 ATATTAAAATGATTTGAAATGTGGTTTTGAAAAGATATGATATTTTGAT	104	49 ATCAGAATGCAAAATTTTGCATTTTACCTGCATTCAAATTGCAAATAAT	634	49 GGGATGTATCTAATATGAATATAAAAATATTAATAAGTGTGTAAGAGAG	786
50 ATACATATTTGTTTTAATTTATTTCCTCTATTCACCAGCATTCAATCTTT	26	50 AAAATGCAAAATTTTGCATTCTGTTATTATTTGCATATTTAAACACAGGG	300	50 TAAAATATTCAACATTAACAATTCTATTTTTACCGCATTCAAAATGACGA	140
51 ATATCAAAAATATCATATCTTTCTCAAAACTTCATTTCAAATCATTTTAAT	2	51 AAATGCAAAATTTTGCATTCTGTTTTCATTTGCAATTTTTGAACACAGGCA	111	51 CTTGGAACCTTCATGTGCTTTTCCTTGGTCGTCTTACTCCGGTAAGGCCGT	9
52 ATTAGATAATTATTTTTGGTTAAATAATTGATAAATTAGAAGATGTATATTC	0	52 ATTAGATAATTATTTTTGGTTAAATAATTGATAAATTAGAAGATGTATATTC	8	52 ATTAGATAATTATTTTTGGTTAAATAATTGATAAATTAGAAGATGTATATTC	0

## Sheet: Sheet2
3	AAT
	AAT
	AAT
4	TTAA
	TTAA
	ACAT
5	AAATA
	ATCCG
	TTCAA
6	ATATAC
	AAAAAG
	AATTTC
7	AACCCTA
	AAAAAAT
	TAAACCA
8	CATATATA
	ATATCCCA
	CATATATA
9	TTAAACTAT
	ATTTAATTA
	AATATATAT
10	TAAACTATTT
	CCGATCCGAA
	TGCAACCACT
11	AATTAATAATT
	ATTTCATTTCA
	AATTCAATTTC
12	TGATCAAACAAA
	CATAACCGAGCC
	AACTTGCATATG
13	ATTAATGTAATTA
	ATTTTGGATAAAT
	ATAGAATTTGAAT
14	ATTAAGGATAATTA
	AAATATATTTGGAT
	CAGTTAGAGTTAAT
15	AAGGCAACAAACCCG
	AAATATATTTGGGAT
	AAATAGAAATATTTG
16	AAATCATAACACTTTG
	AATATATTCAATCCCG
	AAAATAGAAATATTTG
17	TATAAACTATTTTAATA
	AAGAAAGAATTTCCAAA
	AAATAATGAATATTTTA
18	TCACTTTCAAAATCATAT
	ATTTTAAATCAACTTAAT
	TGTGTTGAATGATATTCA
19	CTCCGTTCGAGTTTTCATA
	ATCAATCACTAACCAAAAC
	ATGAATATCAATTCAACAC
20	TAAATCTATTTAATCTATTT
	ATCAATCACTATCCCAAAAC
	ATAAGCATTCACATACTTGC
21	AAAAAGGGAAGTGACTTGGAC
	CGCGCGCGCGCAGCGCTGCAC
	AAAAAGAGAAGTGACTTGGAC
22	AAGGTTAATTAATTAATAATTA
	TAATTAATTAAGGATTAGTAAT
	ATGAATTGAAAACGATTTCGAA
23	ATGTAGTGCAAACGGTACATCCA
	ACACAACAAAAATATATTTTGTT
	ATGTTTGTTAATATGCAAGTTAC
24	ACTCAAGGGTCATACGACCTAACG
	GCTGTTCTGAAAAGAAGGTAGTGC
	CATGAATATTTATTCTATTCAACA
25	CCGACTCAACAGCCTTGAGGAGTTA
	AATCAATTTATTCGAAATAAATACT
	ATGAATATATATTTTATTTCAACAC
26	CACAAATAGATAATTCACATTATCAT
	AATGATGACATAATGAAACATATAAA
	ATAACAGAACTAGCAGATTAGGCAAT
27	GAAACGTATAGGTTTTAATTTATGAAA
	AATCATTTCATCCTAACTGGATTACTA
	AATCGTTTTCAATTCAATTCATTTCGA
28	TAAAACTTTACATGTTTCTTTCATTAAT
	GCTCGCTACTGTAAATAAAATACACAAC
	ATCGATGTTAGTTTCATCGAAAGGAGTT
29	AAAAGACCTCTTCCCAGAGGCAGAAACAA
	AAATTATTTATCCTTAAATAATTTCTAAT
	ACTTGATTTCACGGGCTACAAGCTTACCC
30	ACCTACGACTTAAGGCTTAACTCGCGAGCG
	AATATAATCAATTTGAGTTGTAATTGAATT
	CGATTAACTCTTCTTCGAATAACCTATATT
31	AAATGGTTAAGGTGATTTGAAATTAGTTTTC
	GAACTGATAAAAATATACAAACAATCATGAT
	TAAAAATATGATTTTTATATTTTTAAAGTAT
32	ATGGTTAAGGTAATTTGAAAATTGGTTTTCAA
	AAATCCTTTTGATTTTATAAACAAACAAAATC
	CATAGGCATAGGCATAGTCTTATGTTCACAGT
33	GAATTTAATTAATCATTTTAATTAATGATATTT
	CAAGGAGGAGGAGGAGAGGAGGGCCAGGGAGGC
	AAGTAAAAATTCGATTTTTATATATTGAATAGC
34	AGATATTGGAGTGGTTTCTTCACCACCGCTCAAG
	ATATAAAATAATGACAGGGATGAAACTGATGAAC
	TATATAAAAATCGAATTTTTACTTCGCTATTCAA
35	AAAGGCAACGGGTATAAACCGTTGCAAATTGGGCC
	AAATATATCAAAACACTAGCAGGGATGAACTGATA
	ATAAAAATCATATTTTTATCATCTATATGAACTAT
36	AAAACGATAATCAAATCAACAAATATTCGATTATCA
	AAATATTTTAGGAATTCATTTAGTAAAATATTGGGT
	CCGTTACAAATATTTCCTATTTATAACTTCTATTTA
37	ATATTTGTTGTTTCTGATTATCGTTTTTGATAATCGG
	AGATGACAGGGATGAACATGATAAAATATATCAAAAC
	AATAAATGACAATTAAATGTGACACACATTATTCCTA
38	AGAATATAAAAAGTCCTTGACCGGAGAGTCGAGGCCGG
	AAAATATTAACCAAATATTTTATTTAATTAAATTTCCC
	AATATAGAAATTCAAATGGACTTTAAACTATAGATTTG
39	AAAATGAATTAAATTAATTACTTCATCTTTAATTAATTT
	AAATAATACAATCAATATGCTGGTGAACTGATGAACATA
	AAGTAAAAGGAGTTAATCGAATATAGTTTATTCGAATAG
40	TACTACATCAGTGTCTTTGATTCATTGGATGTACCGTTTG
	ATATTGGGATATCGGGATATATTGTCATATTGTGATATTG
	ATTAACTCCTTTTACTTTCTATTCGAATAAACTATATTCG
41	GACAAGGTCGCTGACACCTTTCCAAAGCAGTTCGTCCTCAT
	GATTTTGGAAAATGGTTTTCAAGAATAAATAATATTAATAA
	CATATGCTATGTGTTCATGATGTTATGCAAGTTATGCAAGT
42	AATAAATTTGGAAATCAATTTGGAATTTGATTTGGTGTTTGA
	AATGTTTTCTCCCAAAACATTTTAAATCAAATAAACAAACAA
	CTGGGGTGGTGCAGTGTAGGAATTACCCTTGGGTGGGTAGAT
43	ACAAATATTCGATTATCAAAAACGATAATCAAATCTCAAATCA
	ATTAATTCCTAATTAGTGTTAAACAGTATTTAATTAACTACTA
	AGTTAATCGATGTTAGTTAATCGATTAGTGTTAAAGTAAAAGG
44	GTTAGTTGATGTTTATACTCCAGTTCGCACTCTGGGAATCTGGA
	ATCAATCACTAACCAAAACATCAATCACTACGATTGAATCAACT
	GTAAAAGGAGTTAATCGATGTTAGTTTAATCGATTAGAGTTAAA
45	TGAATCAAAAGCAAAGACATCGATGTAGTACAACGGTACATCCGA
	AAACATCAATCTCTACGATTGAATCAACTATCAATCACTATCCCA
	ATTTGAATCGAATTTATAAACTTTGTTTATAAATGAAAATATGGG
46	ATCCAATGAATCAAAAGCAAAGACATTGATGTAGTACAAACGGTAC
	AATATCCCAATATATATCAATATATCCCAAACTGTCAATATGTCAC
	AACATGAATCATTCTATTCATATGATTATGGCATAAACAATACTTA
47	AATGAATCAAATAGCAAAGACATTGATGTAGTACAAACGGTACATCC
	AATAAATTAATCCTATTTATCAAATTATTTATCCTTAAATAATTTCT
	TAATCTAAACACGGTAATTAGATGGGGTTAAGTAACCTACACTTAAC
48	ATGTGTGAATGGAATCACACAAGTGGTGTCTAGGCTAACCGAAAAGGT
	CTCTAGGCTTATGCCTGTTAATTTGATATGTTAATCAAATATGTTAGA
	ACATTTATTATTAAATTTGTATGCACATTAGATACATCTCCCCTTTAC
49	ATATTAAAATGATTTGAAATGTGGTTTTGAAAAGATATGATATTTTGAT
	ATCAGAATGCAAAATTTTGCATTTTACCTGCATTCAAATTGCAAATAAT
	GGGATGTATCTAATATGAATATAAAAATATTAATAAGTGTGTAAGAGAG
50	ATACATATTTGTTTTAATTTATTTCCTCTATTCACCAGCATTCAATCTTT
	AAAATGCAAAATTTTGCATTCTGTTATTATTTGCATATTTAAACACAGGG
	TAAAATATTCAACATTAACAATTCTATTTTTACCGCATTCAAAATGACGA
51	ATATCAAAAATATCATATCTTTCTCAAAACTTCATTTCAAATCATTTTAAT
	AAATGCAAAATTTTGCATTCTGTTTTCATTTGCAATTTTTGAACACAGGCA
	CTTGGAACCTTCATGTGCTTTTCCTTGGTCGTCTTACTCCGGTAAGGCCGT
52	ATTAGATAATTATTTTTGGTTAAATAATTGATAAATTAGAAGATGTATATTC
	ATTAGATAATTATTTTTGGTTAAATAATTGATAAATTAGAAGATGTATATTC
	ATTAGATAATTATTTTTGGTTAAATAATTGATAAATTAGAAGATGTATATTC
