# Supplementary material for: Comparative Dissection of Three Giant Genomes: Allium cepa, Allium sativum, and Allium ursinum
Source: Int J Mol Sci. 2019 Feb 9;20(3):733. doi: 10.3390/ijms20030733 (PMC6387171; doi:10.3390/ijms20030733)
Supplement: Supplementary file 1 [file ijms-20-00733-s001.zip › 5.ijms-430914-S/suppl_file/File_S10_allium_sativum_repeatexplorer_annotated_contigs.fasta]

>CL1Contig1_All/repeat/mobile_element/Class_I/LTR/Ty3_gypsy/chromovirus/Tekay
GTTTGCGTAAAACAGATGCAGTATGAAGGAGTTATGGACGATGGAAGTTTGGCAGAACAATCAGGAAACAGGCCAGGATAACTGGCGCACTTGTGAAGTGCGCCAGAACAAAATTGCACTGGCGCACCTGGGAAGTGCGCCCAGGCCGAGCCATAATCTGCAGAAT

>CL1Contig2_All/repeat/mobile_element/Class_I/LTR/Ty3_gypsy/chromovirus/Tekay
GTTTAACATTTAAAGCCTCGACCTGGTGGGTTGGGCGGGAACTTTTCCCGCCTACTCTGATTGGGCGGAAATTAAAATCTGTTTTCGAAATTTGAATTTTCTGAAACTTCATCGGGCCATAATTTGGTCATACGGGCTCCGTTTTTCGAAAACTCGGACTCTATTTCGCGTATTTTTCCGAGACGAACGCAATGGCATATCCCGTTTCCCTTAATACTTTGATTTGAAATTTATTATACTTTAATTTGTGAATTTCACTGTTATAAAATACACG

>CL1Contig3_All/repeat/mobile_element/Class_I/LTR/Ty3_gypsy/chromovirus/Tekay
AGAAGAAAAATATGCACAAGCATTCATATGAAGTATGAGAGTGATTGAGCCGATCTAGTACCTAATGTATGTGTATATGCACCCACGAGCAACCACTAGCAAACACTTGCATCCACTTGCATCCATCAAACATAACATGCATCAAACACATGTTTACATGCATGGGATTCCTACCTAAAGGTCGAA

>CL1Contig4_All/repeat/mobile_element/Class_I/LTR/Ty3_gypsy/chromovirus/Tekay
TTAAGCCTTGAAGTTTGTATGCATATGAGAGAAATATATACATAGATATATATAAAAATTAAATAAATAAATATTCAAAAAAAGTTCAAAACAGCAAATCGGGAGGGGGAATAGCCGAACCGCACCATTTTTGGAGTCGACCCAAGCCTCGCTGGGTCGACTAGGGGTCGATCCAGGGTGTTTGACTGTCAACCGGTGGCCCGATTT

>CL1Contig5_All/repeat/mobile_element/Class_I/LTR/Ty3_gypsy/chromovirus/Tekay
TCGTGGATGCATAATACACATTAGGCACTAGATCGGCTCACACACTCCTCATATTGCATGTGCATGAGTGTTTATGCTTATTCTTGGATGAAATTTGTATGCAATCACATGGATGTTGCATATGGATGTATGATTGAGCACGCATGTAGATATTATACATTATGTTAGGGATTTGCATACATATGGATACATTTCACTAACATATTTTGCATTGATCTTTGCATTAGATAAGTACATATACACACACTTTTGCATATGTTCATACAGCATTTAGAATCTTTTAAGGACAATGGTTGCTCGTGGATGATGTTTTGAGTAGATGGATGTTGGATGGTAGGATACGTTCT

>CL1Contig6_All/repeat/mobile_element/Class_I/LTR/Ty3_gypsy/chromovirus/Tekay
GAGGGTACCTCCTTGATCTCTTTTTCCATAAGTTTATTAATGCTTATATCTACCTTTTTAAGTATATCTCCTCAATCCTATTCTTTATCCTTAGGTAGAAATCGATGGATGTAAACATGTGTTTGAAACATGTTATGATTGTTGGTTGCGAGTGGTTGCAAGTGGTTGCTACTGGTTACTCGTGGATGTATGTACACATACTTTAGGCACCAGATCGGCTC

>CL1Contig7_All/repeat/mobile_element/Class_I/LTR/Ty3_gypsy/chromovirus/Tekay
GAAAAAGATATCTTTAATTAAATATTGCAACAAATCACGAAAAAGAGGAATGAGAAAAAAATAATGGATACCATTGTCCTAAGTCTTGTTAACAAAAGGCTAAGTAGCCCAGTTGGTTAGAGCATGTGACTTGCATACAAGAGGTACAGAGTTCGATCCCCACCAGCGCCATATTTTTGTTTTAGGGGAATGGCTAAAAAGTGGCTTAGTGTGAACGCAGTTCAAAAAGTGGTTTAGTGTGAAAATGGTTAATTGGGAAGATAGATAAAAAGAAAAGAAATATATATATATATATATATATATATATATATTAAGATAAACTTTCA

>CL1Contig8_All/repeat/mobile_element/Class_I/LTR/Ty3_gypsy/chromovirus/Tekay
TGGATGTAAACATGTGTTTGAGACATGTTAATGCACGTGGATGCAAGTGTTTGCTAGTGGTTGCTCGTGGATGCATATACACACACTTTAGGCACTAGATCGGCTCAGTCACTTCATATTGCATATTGCATATAAATGTGTGTACATATTTAAGTAATGGATGTATAATGGTTGTACCATCATATGGATGTTGCATTTTGGTGAATGGTTGTGCACACATGTAGAAATAATATGTATCGATAGGGTTCTTTCGCATACATAATGGACGCATGGCACTATCATGGTTTGCATTAAGGAGGT

>CL1Contig9_All/repeat/mobile_element/Class_I/LTR/Ty3_gypsy/chromovirus/Tekay
GTATAAGGACATATACAGGCACCTTTGCATATGTTCATATAAGAAATAGAAATTTTTAAGCACAATGGATGACGATGATTGGTGGATGAGTAGATGAGTGATGGATGGTAGGATATACATTCTTCTTAACTTGGAGATTTCGGGGACGAAATCCTTTGAGTAGGGGAGAATGTAACACCCTGTAATTTTAACAACACTAAAGAGGATAAATTAAAGAATAATTAATTTAATATTC

>CL1Contig10_All/repeat/mobile_element/Class_I/LTR/Ty3_gypsy/chromovirus/Tekay
TCCTTATCTAATGCAAAATCAGGCGGTCTACTGATTCAGGTGACCTCCTTAATGCGAATTATGTTAGTGCCATGAGTCCAATTATGTATGCAATTATTCCTAATGTACTTCATAACCTCTACATGAGTGCACAATCATTCATCCATATGCAACATTCATATGATAACACGTCCAATTTCAATCTCATCCATAACCAAACATATACATGCATATGCAATGTGAAAGTGACTTGAGCCGATCTAGTGC

>CL1Contig11_All/repeat/mobile_element/Class_I/LTR/Ty3_gypsy/chromovirus/Tekay
AATTAAAGAATAATTAATCTTTAAAAGAAGAATTGGGTGAAACGGGTTACGCCATTGCGTTCGTCTCAGAATTCTGCTTGAGATAGAGTCCGAGTTTGCGTGAATCAGACTCCGTATGAAGAAGTTATGGAGGTTAGAAGATTTCTAGTGTAAGCAAAAATTAAATTAAAAATAATAATTAAATAATCAATTTAGTTCGAAATTTAAAAACTCAGAAATCGGTTGAGCGGGAAATCTCCCGC

>CL1Contig12_All/repeat/mobile_element/Class_I/LTR/Ty3_gypsy/chromovirus/Tekay
CTAAGTCTTTTGCTTACAAACCCTAGAACAATGCTAAACATTATTCGTTTCCCATTCTTCTTCTTTTTCATGTTTTGCTGTAATATTTAAATTAAAGATATCTTCTTCATACGTTATCCGTTTTGCGCAAACTCGGACTCTATCTCAAGCAGAATTCCGAGACGAACGCAATGGTGATGTCCGTTTCCCTTAATTTTTCTGTTACAATTTAATTATACTTTAATTTGTTAATTTACTGTTAACGGAAAAATCCGGGGTGTTACATTCTCCCCCACTTAAAAGGATTTCGTCCCCGAAATCTTCAAGTTTAGGAAGAATGTAAATCCTAACATTCAATCAT

>CL1Contig13_All/repeat/mobile_element/Class_I/LTR/Ty3_gypsy/chromovirus/Tekay
TGTATTTTTAAGATAATAAAATAAGAATAACTTAATTAAATAATGAGAATTAAGTAAAACGGACTGCGCCATTGCGTCCGTCTCGGAATTTTGGTCAAGATAGACACCTGGTTTGCGTAAAACGGACATCATATAAAGAAGTTATTAAGCCTAGAAGTTTGTATACGCACAAGAGAAATATATATATATATATA

>CL1Contig14_All/repeat/mobile_element/Class_I/LTR/Ty3_gypsy/chromovirus/Tekay
TCCTTGATCTTTTTTTCTTGTATTTATCTTTTAAGTATATCTCCTCGTCTTATTCTTGATCCTTAAGTAGAAACCAATGAACGTAAACATGTATTTGAAACATGTTATGATTGATGGTTGCAAGTGGTTGCTAGTGGTTGCTTGTGGATGCATACACACACACACATTAGGTACTAGATCAACTCAGTCACTTTCATATTGCATATCCATATATGTATTTGTAAATGTATTGGAAC

>CL1Contig15_All/repeat/mobile_element/Class_I/LTR/Ty3_gypsy/chromovirus/Tekay
CTATGGTTAATCTAAGGGTCCTAACTAATCCTAATCTCTATAAATAAGCCCCTAACCCTCTCCTAAATCCTCATTATTCATTCATGCAACTAAACTATGGCAAAATTGCTCCTCTCATGGCCTCCACTCAAAACCCTAGCCTCCACTTCATTTCTATGAGAGGTTTCATGATCATGTGAGTGTTAGAGAGTTCCTATCTT

>CL1Contig16_All/repeat/mobile_element/Class_I/LTR/Ty3_gypsy/chromovirus/Tekay
ATGTTTTCTGTAAACATTAAAATAACAAATTAAAGAATAATTAATTTGTAAAAGAAGAATTAGGTGAAACGGGTTGCGCCATTGCGTTCATCTCGGAATTCTGCTTGAGATAGAGTCCGAGTTTGCGTAAATCGGACTCCGTATGAAGAAGATATCTTTAAATTAAATATTGCAGCAAAACATGAAAAAGAAGAATGAGAAAAGAATAATGTTTAGCATTGTTCTAAGTTTTGTAAGCAAAAGAC

>CL1Contig17_All/repeat/mobile_element/Class_I/LTR/Ty3_gypsy/chromovirus/Tekay
GGTGTCGACCTGGTCACCCCAGGCCGACCATAGTGTCGACCTGGGTGTCGACCTACCTGGTCGGCCTGGTTTGTCTGGTTGTTTCCTGGCTCGAATTTCTGGGCCTGGTCTTGTCACTTGGGCTGAGTTGTCTTCTTTTGATTGGCTTCTCTTTAAAATGGATGGCTTTGATTAAACCTGGCTTCATCGA

>CL1Contig18_All/repeat/mobile_element/Class_I/LTR/Ty3_gypsy/chromovirus/Tekay
AAAAACTCGGACTCTATTTCACGTATTATTCCGAGACGAACGCAATGGCGCAGCCCGTTTCCCTTGATTTTGATTTTAACTTTTAATTCTGCCTTGATTTGTGAATCTTAGTGTTACAGAATTACGGGGTGTTACATTCTCCCCCACTTAAAAGGATTTCGTCCCCGAAATCTTCAAGTTAGGAAGAATGTGTCCTACCATCCAATCACCCATCTACTCAACCATTCAATCACAGGCATTCATTGTCCTAAAAAGATTTATAATGCCCTCATGTTCATATG

>CL1Contig19_All/repeat/mobile_element/Class_I/LTR/Ty3_gypsy/chromovirus/Tekay
ATCCACGAGTATCCACTTGCAAACACTTGCAACCACTTGCAAACATCAAGCATAACATGTTTCAAATACATGTTTCATCCAAAGGGTTTCTACCTAAGGTTCTCATGACAAGGTTAACGAGATAACAAGATAAACAGGATAAACATGGATAGCAAAAAGGAAGATATGCTAAAAAGGAAAAGAGGTCGAGAATGTACCCTCAAAAAGAAATGGATAAAGCCCACGCATCTTCTCCTCGGTTTCCCAAGTTGCATCCTCTTCGGCTTCACCCCACTGAACCTTCACCAATTTGACCTCTCGATTCCTTAGCTTCTTGGTCTCCGTCCCCAAGATACGAATCGGAGCTCTCCTCAAAGTTGCCTCTTTCTCTACTTCCACGTCTTCAAGAATGCTAGGTTCAACCACCTCAGCGGACTC

>CL1Contig20_All/repeat/mobile_element/Class_I/LTR/Ty3_gypsy/chromovirus/Tekay
AGCCTACCCTAAATCCTCATTAATCTATCCTACAACTAAACTATGGCAAAATCAATCCTCTCATGGCCTCCACTCTCTTCATAAATTCCTAAATCAAATTTCTAAGAGATTTCCATGCATACAAGTGTATTTAGGCTTGTATGATCCTCTTTAGCTTGCATTAAAGTCTTGTTTCTCTATTGGCATCATAAAGGAGGAGTCTTGATCAAGTTTGCTTGCATTTTAGGGTTTTAAGGTTGCATAAGGGTTTAATTACATTTGCTATACTCATTTGAGTTCGCATAAGCATTGTA

>CL1Contig21_All/repeat/mobile_element/Class_I/LTR/Ty3_gypsy/chromovirus/Tekay
AGACAGGTCGACAGGGGGGTCGACACTAGGGTCGACCTCCCCCCAACCAGGTCGACACTAGAGCCGACCTGGGGATCGACCTGGGGGTCGACCTCCCTGGTCGGCCAGGTCGGCCTGGTGCACCTATTTTGGCTGTTTGGACCTGTTTTGGAGGCTAGTGACGTGAATTGATGGCCCAGATCTGAATTAGGGTTAATCCTATGGTCTAAATTAACCTAATCATCCATAAAAAGACCCTAATACCTAGCCTAAATCATCATAAATCA

>CL1Contig22_All/repeat/mobile_element/Class_I/LTR/Ty3_gypsy/chromovirus/Tekay
ACTAAAAGAGGATAAATTAAATAATAATTAATTTAACATTCGGAATTAGAGGGAACGGACTATGCCATTGCGTCCGTCTCAAAATTCTGGTCAGAATGGACATTTGGTTTGCGTAAAACGGACACCGTATGAAAAAGTTATGAGGGTTCGAAGTTTGTTTACGCACAAGATATATATGTATATGTATATATATATAAAATAAATTCTAGAACCTTCAAAAAAAATTCAAAAATCAACATCGGGCC

>CL1Contig23_All/repeat/mobile_element/Class_I/LTR/Ty3_gypsy/chromovirus/Tekay
AGATATATATAAAAATTAAATAAATAAAAATACAAAAAAAAGTTCAAAACAGCGAATCGGGAGGGGGAATAGCCGAACCGCACCATTTTTGGAGTCGACCCGAGCCCCGCTGGGTCGACTAGGGGTCGATCCAGGGTGTTTGGCTGTCAACCCGTGGCCCGATTCGCCCTAAGGGCTGATGTGGCATCTGAGTGGTCCTGATGGTTCTGGTTATCCCTAGGTTAATCGGAAGATCTTCTTACATTAAACTTCTATAAAAGCACTCCTAAACCCCTCACCCTA

>CL1Contig24_All/repeat/mobile_element/Class_I/LTR/Ty3_gypsy/chromovirus/Tekay
GTGATTTCTAGTGGATGCATGACACACATTAGGCACTAGATCGGCTCAGACACCTTTTCATGTTGCATTTGCATGGGTGCTTATACTTGTACATGGATGAACTTGTTATGCTATCACGTGGATGTTGCATATGGATGATGTTTGTGCACTCATGTAGAAATTTTAAGTTATGTTAGGAATTTGCATACATGTTGGACTCATTACACTAACATATCTTGCATTAAGGAGGTTTACTGAATCAGTAACCGCCTGATCTTTTGCATTAGATAAGTACATATACACACACATCCTGCATAAATTCATACAGCATTAGAAATCTTTTAAGGACAATGGTTGCTTGTGGATGATGGTTGAGTAGATGGATGATTGGATGATAGGATGCATTCTTCTTAACTTGAAGATTTTGGTGCGAAAGCCTTTATGGAGGGGAGAGTGTAACAACCTGTATTTTTATAACATGTTAAAACCATAA

>CL1Contig25_All/repeat/mobile_element/Class_I/LTR/Ty3_gypsy/chromovirus/Tekay
CTTGAGCCAATTCAATAAAAACCCTTGCTTTGAAATAGAAAATTTGCAACTTGACTTGAATGCAAACTAAGAACACTCATACAAGCTTGAAAACACTTGTATGAACTCAAAATCTCTCATAGAAATAAACTTAGGAATTTTAGCATGAGAGTGGAGGCCATGAGAGGAACAAATTTGACATAGTTTAGTTGTAGGATTGAATAATGGTGATTTAGGCTAGGTTTAGGGGTCTTTTTATAGAGGATTAGGATAGTATTAGCCATAGGATTAACCCTAGATTCAATCCAAGCCATCAAAGCATGTCTTGGGGAAGAAGTCAAGTGTAGGAACCATCTAGGGCCTTTAGATTAAAGCTGAACCATGAGAACCATTCAAATGCAAAATCTGCATTTGAGCGAATCGGCCCACGG

>CL1Contig26_All/repeat/mobile_element/Class_I/LTR/Ty3_gypsy/chromovirus/Tekay
GGACGCATACACACACACTATTAGGCACTAGATCGGCTCAGTCACTTCATATTGCATATAAATGGATGTATTTAGTAAAATGGATGTATAATGATTGTATTATCATATGGATGCTGCATTTAGGTGAATGGTTGTGCACGCATATAGAGATAATATGTAGCATTAAGGAAC

>CL1Contig27_All/repeat/mobile_element/Class_I/LTR/Ty3_gypsy/chromovirus/Tekay
ATACGGAGTCCGATTTACACAAACACGGACTCTATCTCAAGCAGAATTCCGAGACGAACGCAATGGCGCAACCCGTTTCACCTATTTCTTCTTTTTCAAATTAATTATTCTTTAATTTGTTATTTTAATATTCTCAGAAAATACGGGGTGTTACATTCTCCCCTCCTTAAAGGATTTCGTCCCCGAAATCTTCAAGTTAAGAAGAATGTATATCCTACCATCCAACATCCATCTACTCAACCATTCAATCACAGGCATCCATTGTCCTTAAAAAGGTTTCTAATGCTTTTCATGAACATATGCATAGTGTGTGTATATGTCCTTACCCAAATGCAAAATCAGGCGGTCTACTGATTCAGTTGACCTCCTTAATGCGAACTATGTCAGTGTCATGAGTCCAACATGTATGCAATTTTCCTATTTGATACATATCATTCTTATATGAGTGACAACCATTCATTCATATGCAACATCCATGTGATGAGTCAATCATTTTGCATCCACAAAAATTGAAAATGCTCACACATCCATATGCAGTATGAGAGTGTTTTCGAGCCGATCTAGTGCCTAGTGTGTGTATATGCATCCACGAGCAACCACTAGCAACCACTTGCATCCACTTGCAACCATCAATCATAACATGTTTCAAATACATGTTTACATCCATTGGTTTCTACCTAAGGATCGAGAACAGCACTGAGGAAAAATACTAAAAAGATAGATACGAGCATGAACAAACTTAAGGAAAAAGAGATCAAAGATGTACCCTAAAAAAGAAAAGGGTAGGCTGCGCGTATCTTGGCCTCAGTCTCCCAAGTCGCGTCTTCCTCAGCGTCACTCC

>CL1Contig28_All/repeat/mobile_element/Class_I/LTR/Ty3_gypsy/chromovirus/Tekay
CGACCCTCCCTGGGGCGGGAAAATCCCCGCCCATTCTGCTTTGGTTGTAATTCGAATCTGAATTCGAATTTGAACTGTTTTCGGGCTTGGAATTTTCTGAAAACTTCATTGGGCCATAACTTGGTCATACGGACTCCGTTTTTCGAAAACTCGGACTCTATTTCGCGTATTTTTCCGAGACGAACGCAATGGCACAGCCCGTTTCCCTTGATTCAGATTTTAGAATTTAATTCTGCCTTGATTTACATTATAACATGTTATTAAAAATACGGGTTGTTACAGTGTCTATGACTGTCAA

>CL1Contig29_All/repeat/mobile_element/Class_I/LTR/Ty3_gypsy/chromovirus/Tekay
CAGAATTCAAATAAATTAAAAACAGTTCATAATAAAGTAAATTCGAAATTCAAATTCAAACCGGGGGAGCAAGCTCGGTGGGAATTCTCCCGCCCAAGGGCCAGGTCGACCAGGGGGTCGACCTACCCATACAAGGCGACCAGGGGGGCGACCTACCCCCCGGGCAGATCGGAAATGTGACGAGTTTTGACTGTGTGCTGAGTCATTAGGG

>CL1Contig30_All/repeat/mobile_element/Class_I/LTR/Ty3_gypsy/chromovirus/Tekay
TTATGCATACTTTATAGCTTTTAAGGTATATCCTCTAAGACGTATCATCGATCCTTAGGTAGAAGCCAATGGATGTAAACATGTATTTGAAACATGTATTTGAAACATGTTATGATTGATGGTTGCAAGTGGTTGCTCGTGAATGCATATACACACCATAGGCGCTAGAACGACCCAGTCACTTTCATTATGCATTCACATATATGTATTTGCTCA

>CL1Contig31_All/repeat/mobile_element/Class_I/LTR/Ty3_gypsy/chromovirus/Tekay
CTGCTTGGTTCTCCTGCCCAATTTATTTTATTTTGTTTGAATTTTCTTAGTTGATTTATATATATAATTCTCTCATACATATACAAACTTCTAACCTTAATAACTTTCTCGTACGATGTCTGTTTTACGCAAACTCGGAGTCTATCTTAAGAAGAATTCCAAGATGAACAAAATGATACAGTCTGTTTTACTTAATTCCCAATATTTAATTAAATAT

>CL1Contig32_All/repeat/mobile_element/Class_I/LTR/Ty3_gypsy/chromovirus/Tekay
GTACCCGAAATCTCTAAGTTAAGAAGAATGTATATCCTACCATCCAACATCCATCTACTCAACCATTCAATCACAGGCATCCATTGTCCTTAAAAAGATTTCTAATGCTTTCATGATCATATGCATAGTGTGTGTACATGTCCTTATCTAATGCAAAATCAGGCGGTCTACTGATTCAGTTGACCTCCTTAATGCAAATCATGATAGTGCCATGCGTCCATTATGTATGCAAAAGTTCCCTATCGATACATATTATTTCTACATGCGTGCACAACCATTCACCAAAATGCGGTATCCATATGATAGCACAACCATTATACATCCATTTTACTAAATACAACCATTTATATGCAATATGCAGTATGAAGTGACTGAGCCGATCTAGTGCCTAATAGTGTGTGTATATGCATCCACGAGCAAACACTTGCATCCACTTTGCATCCATCATACATAACATGTCTCAAACACATGTTTCAACCATAGGATTATCCTAACTAAAGGTCAAAGATACTAATGAGAGGACATACTAAAGATAGTACAAGCTAAGCGATAAAGGAGAAATTAAAAGACATACCCTCGAAAAGAAAAGGGTACAATGAACGCATCTTCTCTTCCGTCTCCCAAGTAGCGTTGCTCTCATCATCTCCCCATTGCACTTTGACTAGCTTGACCTCTCGATTCCTCAACTTCTTAATCTCCGACCCAAGAATGCACGTAGGAGCTCGTCGAATCGTCGCATCACGCTCTATCTCCACCTCTCTAAGCAAGCTCGGCTCTACCACTTCCGCGGTCTCGTGCAAGCACTTCCTC

>CL1Contig33_All/repeat/mobile_element/Class_I/LTR/Ty3_gypsy/chromovirus/Tekay
AATGACTCAGCACTGACTCACCGTTCGAACCAGATGGTTGTGCAGGTTTTCTCTCGGCCTGGGCGCACTTGGGAAGTGCGCCAATGCAAATTTGTACTGGCGCACTTCCCAAGTGCGCCAGTGCATTTTTTTTTTCAAACTTCGTTCGTCCATATCTTCTTCATACGGTATCCGTTTTACGCAAACTCGGACTCTATCTCAAGCAGAATTCCGAGACGAACGCAATGGCATGACCCGTTTCCCTTAATTCCCACATTTGAAATTAAGTATTCTTAAATTTAGTTAATTTGATTATTCAAAAATTCGGGGTGTTACATTCTCCCCTCCTTAAAGGATTTCGTCCCCGAAATCTTCAAGTTAAGAAGAATGTGTCCTACCATCCAATCACCCATCTACTCAACCATCATCCACAAGCATCCATTGTCCTTAAAGAAATTTCTAATGCTATATGAATTTATGCAAAAATCTGTGTATATGTTCCTTATCTAATGCAAAG

>CL1Contig34_All/repeat/mobile_element/Class_I/LTR/Ty3_gypsy/chromovirus/Tekay
TCCTACCATAATCTATGGTATCTATATGTGTGCACATAACATACATCCATATGCAACATCCATGTGATAACACACAATTTTCATCCATGAATAAGCATAAACACTCATGCATATGCAATATGAGGAGTGTGCGAGCCGATCTAGTGCCTAATCGTGTATAATGCATCCACGAGCAACCACTTGCAAACACTTGCAACCATCAAGCATAACATGTTTCAAATACATGTTTCATCCAAAGGGTTTCTACCTAAGGTTCTCATGACACGATTACGAGATAACAAGATAAACAAGGTAAACATGGATAGCAAAAGAAAGATATGCTAATTAGGAAAAGAAACCGAGAAGATAGTATACAAGTAAGCTCCACGAAAAAACAGGG

>CL1Contig35_All/repeat/mobile_element/Class_I/LTR/Ty3_gypsy/chromovirus/Tekay
CTACGCGTCCATCCAAAATCAGATGTAACACCCCGAATTTTTAACGACACTAAAAGAGGATAAATTAAATAATAATTAATTTAATATTCAGAATTAGAGGAAACAGACTGCACCATTGCGTCCGTCTCAAAATTCTGGTCAAGATAGACAT

>CL1Contig36_All/repeat/mobile_element/Class_I/LTR/Ty3_gypsy/chromovirus/Tekay
AATTATACTTTAATTTGTTAATTTAATGTTAACAGAAAATTCGGGGTGTTACATTCTCCCCTCCTTAAAGGATTTCGTCCCCGAAATCTTCAAGTCTAGGAGAACGTAAATCCTAACATCCAATCGTCCATCTACTCAACCAACAAACACAGGCGTCCATTGTCCTTAAAAGACTTCTAATGCTTCATGATCATATGCGAAGTGTGTGTATATGTACTTATCTAATGCAAAATCAGGCGGTCTACTGATTCAGTTGACCTCCTTAATGCAAATTATGTAAGTGCCATGAATCCATTATGTATGCAAATTTTCCTATTCATGATTCTACATGAGTGCACAATCATTCA

>CL1Contig37_All/repeat/mobile_element/Class_I/LTR/Ty3_gypsy/chromovirus/Tekay
TAATTTGTTACTTTAATAAACATAGAAAATACGGGGTGTTAAATTCTCCCCTCCTATAAAGGATTTCGTCCCCGAAATCTCAAAGTCAAAGAGAATGTATCCTAACATCCAACATCCATCTACTCAACCATTCAATCACAGGCATCCATTGTCCTTAAAAAGTATCTAATGCTTTTCATGAACATATGCATAGTGTGTGTATATGTCCTTATCTAATGCAAAATCAGACGGTCTATTGATTCAGTT

>CL1Contig38_All/repeat/mobile_element/Class_I/LTR/Ty3_gypsy/chromovirus/Tekay
ATATCCGATTTACGCAAACTCGGACTCTATTCCAAGCAGAATTCCAAGACGAATGTAATGGCGCAACCCATTTCCCTTAATTCTTCTTATAAAAATTAAGTATTCTTTAATTATCCCTTATGTCATGTTTTAAAATTACGGGGTGTTACATTCCCCCCTACTTAAAGGATTTCGTCCCCGAAATCTCGAAGCTGAAAGGAATGTATGTCCTACCATCCATCATCCATCTACTCATCCATCAATCACGGGCGTCCATTGTCCTTAAAAGATTTCTAATGCTTTCATGAACATATGCAAAGTGTGTGTATATGTCCTTATCCTAATGCAAAATCAGGCGGTCTACTGATTCAGTTGACCTCCTTAATGCAAAACATGATAGTGCCATGCGTCCATTATGTATGCAAAAGAATCCTAATGATACATATCATTTCTATATGAGTGCACAACCATTCATTCAAATGCAACATCCATATGATAACACATTCAATATACATCCATTAATTTAAATATGCACACTCATTCATATGCAATATGAAAGTGATTGAGCCGATCTAGTGCCTAATGTGTGTGTACATGCATCCACGAGCAACCACTAGCAACCACTTGCATCCATTTGCATCCACCAAACATAACATGTCTCAAACACATGTTTACAACCATAGGGTTTTTCCTAACTAAAGATCGAAGATATCATCGCAAAGACATACTAAACGATAGGACAAGTATCAACAAAGCGGTAGAAAAAGGAGAAATTAAAAACATACCCTCAAAAAGGAAAGGGTACAGCGTACGCATCTTGTCTTCCGTCTCCCAAGTCGCGTCTCTTTGATCATCTCCCCATTGCACTTTGACCAACTTGACCTCTTTGTTGCGAAGCCTTTAGACCTCCGATCCA

>CL1Contig39_All/repeat/mobile_element/Class_I/LTR/Ty3_gypsy/chromovirus/Tekay
AATCTATTTTTTTTCTTGTTTTGCCACCTAACTACGCTCGTCGATATCTCCTTCATCCGGTATCTGTTTCCCGCAAACTCGGACTCTATCTCGACTAGAATTCTGAGACGAACACGATGGAGCAACCCGTTTCCCTTAATTCTCACATCTGAGATTAATTATTCT

>CL1Contig40_All/repeat/mobile_element/Class_I/LTR/Ty3_gypsy/chromovirus/Tekay
AACATGTTAAAACCATAAATCAAGGCAGAATTAAATTTTAAAATAAGAATCAAGGGAAACGGGTTGCGCCATTGCGTTCGTCTCGAAATTCTGCTTGGAAACGAGTCCGAGTTTGCGAGAATCGGAGTCCGTATGAGGGAGATATGACCCTCCGAAGTTTCAGGAATTTTCAGAATCGAAAACAGCTCGAAATTCGAATTCGAAATTCGAATTCAAACCCAGAAGCGGGCTGGGCGGGAAATTTCCCGCCCAGGACCCAGGTCGACTGGGGAGTCGACTGGGTAGTCGACCCCCCCGACCAGGTCGACTGGGCAGTCGACATGGGTGTCGACCTGGGTGCAAAAACCCACTTTTGGGCCTAGGTGCATTC

>CL1Contig41_All/repeat/mobile_element/Class_I/LTR/Ty3_gypsy/chromovirus/Tekay
AACCGTAGCATGACACATATGCCCTAATACCTCAGAAATCAATCATTGGCCAATCAGAGAAGGCCACGTTCAAAAAAAAAAATCCTTGACCAACAAAAATGCGCCACGTGCGCCACATGATGCGTACACGTCATATATATATATATATATATATATATATATATATATATATATATTATCTCCTTCTTTTTATAGCT

>CL1Contig42_All/repeat/mobile_element/Class_I/LTR/Ty3_gypsy/chromovirus/Tekay
GTTGCTAGATTGATTAATGAGGCTTTAGGGTAGGATTAGGGGTATATTTATAGAGAATTAGAGTGTTTTAAGCCCTAGGATTAACCCTAGGTTAGTTTTGGCCCGTCAGATCTCGGAATTCTCTAGAACCAAGCCACAAGACCAAGCCCAAACCAAAATGGTGCGCCA

>CL1Contig43_All/repeat/mobile_element/Class_I/LTR/Ty3_gypsy/chromovirus/Tekay
GAACAGACCCAAAGGAGCAAGCAGGTGCACCAGGCCAACCTGGCCCGACCAAGGAGGTCGACCCCCAGGTCGACACCCAGGTCGACTGCCCAGTCGACCTGGTCCCTGGGGGGTCGACTCCCCAGTCGACCTGGGGCTGGGCGGGAAATTTTCCCGCCCAGTCTGTTTGGGGCTAAATTCGAAATTCGAAAATCTGTTTTCGTTTTCTGATTTTTCGTGAAACTTCTAGAGGCCATATCTCGGTCATACGAACTCCGATTTACGAAATTT

>CL1Contig44_All/repeat/mobile_element/Class_I/LTR/Ty3_gypsy/chromovirus/Tekay
TAGGATAGTATTAGCCATAGGATTAACCCTAGATTCAATCAGAGCCATCAAATCCCGTCACTAGCCTCCAAAGCAGGTCCAAACAGCCAAAGTGGTGCACCAGGTTGCCTGGGTCCGACCAGGCAGGTCGACCCCCAGGTCGACCCTGGGGTCGACTCCCCAGTCGACCTGGTCCCACCCAGGTCGACACCCAGGTCGACCCCCAGGTCGACCTGGTCTGGGCGGGATTTTTCCCGCCTACCCTGATTTTCTGAAATTTGAATCTGTTTTGAATTTGAATTTTTCGTGAAACTTCGCGAGGCCATATCTCGGTCATACGGACTCCGATTTTCGAAAACTCGGACTCTATTTCGCGTATTTTTCCGAGACGAACGCAATGGCATAGCCCGTTTCACTTGATTCAGAATTTAAAATTAAATTCTGCCTTGATTCTCGTCTTAATCATGTTATCGAAATACGGGTTGTTACATTCT

>CL1Contig45_All/repeat/mobile_element/Class_I/LTR/Ty3_gypsy/chromovirus/Tekay
ATCTATCTTTTTAGGTATATCTCCTCGATCGTATCTTTTAGGTAGAAACTCTATTGGATGAAAACATGTAATTGAAACATGTTATGGATGATGGTTGCAAGTGGCTGCAAGTGATTGCTAGTGGTTACTCGTGGATGCATATACACACACACCCTAGGTTTTAGATCGGCTCAGTCACTTCATACTGCATATGCATATATGTATTCTCGTTCATATGTGGTTGAAATTTTATATGTTATCATATGGTTATCGCATTTGTATGAATTGTTGTGCACTCACGTAGAATTATGAGTAGGAAAAAAATTTGC

>CL1Contig46_All/repeat/mobile_element/Class_I/LTR/Ty3_gypsy/chromovirus/Tekay
TGTCTAGCACTGTTCTAAGCCTTGTTAACAAAAGACCAAGTAGCTCAGTTGGTTAGAACATGTGACTTGCATACAAGAGGTTCAGAGTTCGATCCCCGCCAGTGCCATATGTTTTTTTAAGGGAATGGCTAAAAAGTGGCTTAGTGTGAAAGCGGTTAAAAAGTGGCTTATTATGAAAAGGGTTAA

>CL1Contig47_All/repeat/mobile_element/Class_I/LTR/Ty3_gypsy/chromovirus/Tekay
CCCGCTTCCGCTGTTTTGAATTTTTTTTCTTAAATTTTAGGTTGAATTTTATTATATATATATATATATATATATATTTCTATCTTCCTAATTAACCATTTTCACACTAAACTACTTTTTGAACTGCGTTCACACTAAGCCGCTTTTTAGCCATTCCCCTAAAACAAAAATATGGCGTTGGCGGGGATCGAACTCTCTACCCCTT

>CL1Contig48_All/repeat/mobile_element/Class_I/LTR/Ty3_gypsy/chromovirus/Tekay
AAAAAGCCCTTGCACTCGTGTAACACCCCATAATTTTATAACATTAAAATTCACAAATTAAAGTATACTTAATTTTTAGAAAAGAATTAAGTGAAATGGGTTGCGCAGAGAAATATATATATTGATATAATATATATATATATATATATATATATAAATTAAAAATTAAATAAATAAATATGCGAAAAAGTTCAAAACAGCGAATTGGGAGGGGGAATAACCGAACCGGCCCATTTTTGAGGTCGACCCGAGCCCCGCTGGGTCGACTAGGGGTTAATCCAGGGTGTTTGGCTGTCAACCCGTGGGCCGATTCGCTCAAATGCAGATTTTGCATTTGATTGGTTCTCATGGTTCAGGGTTAATCTAATGGTCCTAAATAACTTCCTACACCTATAAATACATCCTAATGCTAACCCTAAACCTAATTAAAATAGAATAGTTACCGTCGCCATGGAAATCAATGGAGCCGCCGT

>CL1Contig49_All/repeat/mobile_element/Class_I/LTR/Ty3_gypsy/chromovirus/Tekay
TATGATCATGAAAGCATTAGAAACCTTTTTAAGGACAATGGACGCCTGTGATTGAATGGTCGAGTAATTGGATGTTAGGATACATTCTCCTTGACTTGGAGATTTCGGGGACGAAATCCTTTAAAGGAGGGGAGAATGTAACACCCCGTATTTTCTGTGAATATTAAAGTAACGAATTAAAGAATACTTAATTTTAAAAGTGAGAATTAAGGGAAACGGGTTACGCCATTGCGTTCGTCTCGGAATTCTGCTTGAGATAGAGTCCGAGTTTGCGTGAATCGGACTCCGTATGAAGAAGTTATGGAGTTTAGAATATTT

>CL1Contig50_All/repeat/mobile_element/Class_I/LTR/Ty3_gypsy/chromovirus/Tekay
GGTGCGCCAGGTCAAAAATGTACTGGCGCACTTCACAGGTGCGCCAGTTCATTTTTGTTCTGGCGCACTTCCCAAGTGCGCCAGTGCATTCTGACCCTTTTCCGGTTTTTCGCCCAACTTCGTTCGTCCATAACTTCTTCATACGATATCCGTTTTTCGAAAACTCGGACTCTATTTCGCGTATTTTTCCGAGACGAACGCAATGGCGTATCCCGTTTCCCTTAGTTCTTTGATTTGAAATTAATTATACTTTAATTCATGAATTTCAC

>CL1Contig51_All/repeat/mobile_element/Class_I/LTR/Ty3_gypsy/chromovirus/Tekay
TCCACTCTCTTCATCAAATTCCTAAATAAATTTCTATGAGAGATTTTCCATGCATACAAGTGTTTCCAAGCTTGTATGAGCATCATTAGCTTGCATTCAAGTCAAGTTTCTATATTTGCATCATAAAGCAAGGGTTTTTATTGATTTGGAGCTTGCATTTTGGGTTTATTTGATTTCATAAGGGCTTTGTCATATTTTTGTGACTTCATAAGCATTGTAAGCCCTATTCTACTTTCATATTTAAACTCTAAAGTTAATGATGCAAGTTGTGTTTGATCATTATGATATGATATGCAAGTTTATCATGTTATGCAAGTTTGTTATGTTATGATATGCAAGTTTATCATGTTATGCAAGTTTGCCATGTTATGATATGCAAG

>CL1Contig52_All/repeat/mobile_element/Class_I/LTR/Ty3_gypsy/chromovirus/Tekay
TAGAGTGAAGCCGAAGAAGATGCAACTTGGGAAACCGAGGAGAAGATGCGTGGGCTTTATCCATTCCTTTTTGAGGGTACATTCTCAATCTCCTTTCTTAATCAGCATATCTTTCTTTTTGCTATCCATGTTTATCCTGTTCATCTTGTTATCTCGTTAACCTTGTCATGGGAACCTTAG

>CL1Contig53_All/repeat/mobile_element/Class_I/LTR/Ty3_gypsy/chromovirus/Tekay
AGTCGACCTGGGGGGGGGGGGGGAGGTCGACTCCCCAGTCGACCCCCAGGTCGACCCCCTGGGTATGGCGGGAATTTTCCCGCCACTTCTAAAAATTGAAATTTTTGAATCTGTTTTGAATTTGAATTTTGCGTGAAACATCGCGAGGCCATATCTTGGTCACACAAACTCCGATTTTCGAAAACTCGGACTCTATTTC

>CL1Contig54_All/repeat/mobile_element/Class_I/LTR/Ty3_gypsy/chromovirus/Tekay
TGTGATAAGTTGGGGTTTGAAGGTATCTGTGTTGGGCGTTAAGTTGACTATGACGCATACATTCTGGGTTTTAACATGCTTAGTTTCCTAAGAATCATTTGGTAATCTGATCTGTACCAGTAATCTATAAGTATCTGAATATTTCTGATAAAGTTAAGGTT

>CL1Contig55_All/repeat/mobile_element/Class_I/LTR/Ty3_gypsy/chromovirus/Tekay
ATGCGAATTATGTCAGTGACATGAGTCCATCATGTATGCAATTATTCCTAATCGTACTTTATAACTTCTACTTGAGTGCACAATCATTCATACAAATGAAACATCCATATGATAACACATCAAGTTTCAGTTCATATGGATAAAAATTCACTGCATATGC

>CL1Contig56_All/repeat/mobile_element/Class_I/LTR/Ty3_gypsy/chromovirus/Tekay
GTATTTTTATAACACGTTAAAGTAATAAATCAAGGAAGAATTAAATTTTAAAATAAGAATCAAGGGAAACGGGTTGCGCCATTGCGTTCGTCTCGGAATTCTGCATGAAATCGAGTCCGAGTTTTCGAAAATCGGAGTTCGTATGACCAAGTTATGACCCTCAGAAGTTTCAGGAATTTAAATAAAATAAAACAGCTCGAAAATAAAGCCAGAAATTCGAAATTCAAACCCAGAGAAGGCTGGCGGGAAAATTCCCGCCCATATACCCAGGTCGACTGGGGAGTCGACCCCCCCCCCCCAACCAGGTCGACTGGGGAGTCGACTGGGGTGTCGACCTCCCCATGACCAGGTCGACTGGGGAGTCGACCTGGGGGTCGACCTGCTCCCAAAACCCAGTTTTGAACC

>CL1Contig57_All/repeat/mobile_element/Class_I/LTR/Ty3_gypsy/chromovirus/Tekay
AATTCTTCTTCTAAAAATTAAGTACTCTTTAATTTGTTAATTTTAATATTATAAAATTACGGGGTGTTACATTCTCCCCTCCTTAAAGGATTTCGTCCCCGAAATCTTCAAGTTAAGAAGAATGTATCCTACCATCCAATCATCCATCTACTCAATCATCATCCACAAGCAT

>CL1Contig58_All/repeat/mobile_element/Class_I/LTR/Ty3_gypsy/chromovirus/Tekay
CGAGTCCGAGTTTTGAAAAAACGGTCCATATGAGGGAGATATGACCCTCCGAAGTTTCAGGAATTTTCAGAATCAAAAACAGCTCGAAATTCGAATTCAAACCCCAGGGCAGACTGGGCGGGAATTTTCCCGCCCAGGACCAGGTCGACCTGGGGGTCGACACTATGGTCGACCTCCCAGGGACCAGGTCGACCCTATGGTCGACCTGGTGCCAAAATCCAGTTTTGATCCTGGGT

>CL1Contig59_All/repeat/mobile_element/Class_I/LTR/Ty3_gypsy/chromovirus/Tekay
TTTGCATTTGCTTCTATCATCCAAAGTATATTTATCATATCATTCGAACCTTTCGATCCTTAGGTAAAATCCAATGGTCGGAAACATGTGTTTGAAACATGTTATGATTGATGGTTGCAAGTGGTTGCAAGTGGTTGCTAGTGGTTGCTCGTGGATGCATATACACACACATTAGGTACTAGATCGGCTCAGTCACTTTCATATTGCATATGCATATATGTATTTGTATATGGATTGAAACTTGATGTGTTATCATATGGATGTTGCATTTGTATGAATGATTGTGCACTCATGTAGAAGTTATAAAGTACGATTAGGAATAATTGCATACATGATGGACTCATGGCACTGACATAATTCGCATTAAGGAGGTCAACTGAATCAGTAGACCGCCTGATTTTGCATTAGATAAGGACATATACACACACTATGCATATGATCATGAAAAGCATTAGAAATCTCTTTA

>CL1Contig60_All/repeat/mobile_element/Class_I/LTR/Ty3_gypsy/chromovirus/Tekay
CCCTATGGTCAACCTGGGCTCTGGGCGGGAATTTTCCCGCCCAGGCCGCTTCTGTGTCATGAATTCGAATTTCTGAGCTGTTTTTGATTCTGAAAATTCGTGAAACTTCTAGAGGTCATAACTCGGTCATACGGACTCCGATTTTCGAAAACTCGGACTCGATTTCATGCAGAATTTCGAGACGAACGCAATGGCGCAACCCGTTTCCCTTGATTCTCATTTTAAAATTTAATTCTGCCTTGATTTATGGTTTTAACAT

>CL1Contig61_All/repeat/mobile_element/Class_I/LTR/Ty3_gypsy/chromovirus/Tekay
TATTCCATTTTTCACCTTTTAAGGCAATTCACATATCTCAAATTTGTTATATGCCTTTTTAAGGCTATTTCGTGCAAATTCTCAATATTAATTCTTTTAATTTGTGAATATTAGTATTAACAGAAATACGGGGTGTTACATTCTCCCCTCCTTAAGGGATTTCGACCCCGAAATCTTCAAGTTTATATCCTATCATCAACCATCTACTCAATCAACAAACACTGGCATCTATTGTCCTTATAGACT

>CL1Contig62_All/repeat/mobile_element/Class_I/LTR/Ty3_gypsy/chromovirus/Tekay
AGGGTTTTTAAGTTTGTATACGCGCAGAGAAATTATATACATACGTATGAGTCAAAGATGAGTCAGAGATGAGTCAGAATTCTATCCAAAACAGTTCGAATTTGAAAAATTCGTCAGAGCGGCAAAATTCCCGCTCTAGGGGGTCAACACCCCTAGTATCTCTTCATTGGGAATTATGGAAGCTATATGCTGCCGGAATACGTACCGAAGCGGAA

>CL1Contig63_All/repeat/mobile_element/Class_I/LTR/Ty3_gypsy/chromovirus/Tekay
AATTTAAAAATCAGGAATTAAGTAAAACGTACATTACCATTGCGCTCGTCTCGGAATTGTGCTTGGAATAGAGTCCAAGTTTTCGTAAATCATTCCCCTGTTATAATAAACTTGTTGCATAATGGTATAAATATCGTTCATCATTCCCCTGTTATAAATTCAATTCAAGATTCATGTTATAAT

>CL1Contig64_All/repeat/mobile_element/Class_I/LTR/Ty3_gypsy/chromovirus/Tekay
ATGCCAGTGATTAATGGATGAGTAGATGGATGAGGGATGGTAGGATATGCATTTTTTTCAACTTAAAGATTTCGAGGACAAAATCCTTTGAGTAGGGGAGAATGTTACACCTCGAAATTTTGACAACACTAAAAGAGGATAAATTAAATAATAATTAATTTAATATTCAGAATTAAGGGAAACGGACTGCGCCATTGCGTCCGTCTCGAAATTCTGGTCAAGATAGACATTTGGTTTGCGTAAAACGGACACCGTATGAAGAAGTTATGAAGGTTTGAAGTTTGTATACGCGCAAGATAATTATATATATATATATATATATATATATATATATATA

>CL1Contig65_All/repeat/mobile_element/Class_I/LTR/Ty3_gypsy/chromovirus/Tekay
ATGCAACCATAAGCAAACACTTGCATCCACTTGCATCCATCAAACATAACATGTCTCAAACACATGTTTACATCCATGGGTTCCCTACCTAAAGGTCGAAGATTCGATCGATAGGATACAGACGAATGATAGAAACAAGTACGAATAAAAGCTTTGGAAAAAGAAGTTAAGAACATAGTCCTAAAGGAAAGGGTATGAAGCGTGATCTTTATTTTCAGTTTCCCAAGTCGCATCCTTGTTGTGCCTCTCCAATTC

>CL1Contig66_All/repeat/mobile_element/Class_I/LTR/Ty3_gypsy/chromovirus/Tekay
TCAGGGCACAATGGAATTAAGCTCAAGGAAATGCGGCTTAGACACGCGCATCATGTCTCTTTTTATGAGTACATCTTTGATCCTTGGTTCTCCTGTAGAGCTTGCTTGCATGCTATCGCTTGGTGGATATCCTCTCGGTCCTGTTTCTGTTACAAACCCCGTAAGGAGTTTGTCTTGTTTATCTCCTCGATCCTATCTTGGGAACCTTAGATAGAACTCTATGGATGTAAACATGTATTTGAAACATGTTATGATTGATATGGTTGCAAATGGTTGCAAGTGGTTGCTCGTGGATGCGCGAATACACATTAGATACTAGATTGACGCGGTCACGTTTCATGT

>CL1Contig67_All/repeat/mobile_element/Class_I/LTR/Ty3_gypsy/chromovirus/Tekay
ATATTTTGCATTAGATCACTCAGGCCTGATCATTTACATTAGATAAGTGCATATACACACACATTTTGCATGTATTCATACAGCATTAGAAATCATCTAAGGACAATGGTTGCTTGTGGATGATGTTTTGAGTAGATGGATGATGGATGGTAGGATATGTTCT

>CL1Contig68_All/repeat/mobile_element/Class_I/LTR/Ty3_gypsy/chromovirus/Tekay
ATAGGACTCCGTATGAAGGAGTTATGGTCTTCAGAAGTTTCAGAAGTCGATTTGAAATTCGAACAGGTCAGAAAACGAGTTCAAAATTCAAAATCGGACCCAGATTGGGCTGGGCGGGAATTTTCCCGCCCAAGGCACCCAGGTCGACTGGGTAGTCGACCTGGGGCACCCAGGTCGACTGGGTAGTCGACCTGGGGGTCGACCCCCCCGCTTTTTCCAGCTTCCTGCACCTGGTTCGTTCTTCTGTATTCGGACGCCATCCTGACCA

>CL1Contig69_All/repeat/mobile_element/Class_I/LTR/Ty3_gypsy/chromovirus/Tekay
GAGACCAAAAACATCAGAATGAACCCAGGCTCAAAACTGGGTTTCAGCACCAGGTCGACCCCCAGGTCGACCATATGGTCGACCTGGTCCCTGGGAGGTCGACACTATGGTCGACCCCCAGGTCGACCTGGTCCTGGGCGGGAAATTTCCCGCCCAGTCCGTTCTGGGGTTTGAATTCGAAATTTGAATTCGAATTCTGAGCTGTTTTGAACTTGAAAATTTCTGAAAACTTCGAAGGGTCATAACTTGGTCATACGGACTCCGATTTTCGAAAACTCGGACTCGTTTCCAAGCAGAATTTCGAGACGAACGCAATGGCATAACCCGTTACCATTGATTC

>CL1Contig70_All/repeat/mobile_element/Class_I/LTR/Ty3_gypsy/chromovirus/Tekay
GTCTCGGAATTCTGGTTGAAATAGAATCCGAGTTTGCGTAAATTGGACTTCGTATGAAGAAGTTATGGCTGTCGGAAGTTTCCAGAAATTCAAATTTAAATTCAAAAACGAATTCAGACTCAGAACCGGGCAGGGCGGGAAATTTCCCGCCCCAGGCCAGGTCGACCAGGGGGTCGACCTTAGTGTCGACCTACCCTATAGGTCGACCTGGGGGTCGACCTAGGGGACGACCTGGGGATCGACCTACCCCCCTTCCAGGCAGATTTGAATTAAGCCCA

>CL1Contig71_All/repeat/mobile_element/Class_I/LTR/Ty3_gypsy/chromovirus/Tekay
CGAAAACGAGTTCAAAATTCAAACAGAAGCCAGAAGCGGGCTCGGCGGGAAAATTCCCGCCCAAGAAGGTCGACCTGGGGGTCGACCTGGCCCCCGGCCAGATCTGAAATTTGAACGTTTGCTGACTCGCTGCTAAGTCACTAGGGTTTCT

>CL1Contig72_All/repeat/mobile_element/Class_I/LTR/Ty3_gypsy/chromovirus/Tekay
CCCTGGGCGGGAATTTTCCCGCCCAGCCCGGGTGTCTGTTTTTGAATTTCGAATCTGAATTATGAAATTTCGAGCTGATTTTTACTGAAACTTCTGAAGGCCATATCTTCTTCATACGGAGTCCGATTTACGCAAACTTGGACTCTATTCCAAGCAGAATTTCGAGTTGAACACAATAGAGTAACCCATTTCCCTTAATTATTCTGTTACAATTT

>CL1Contig73_All/repeat/mobile_element/Class_I/LTR/Ty3_gypsy/chromovirus/Tekay
GTTTGATGGATGCAAGTGTTTGCTAGTGGTTGCTCATGGATGCATATACACACACTAGGCACTAGATTGGCTCAATCACTTACATATTGCATATGGATGTGTGTGCATTAGAATTTTATATGGATGAAAATGGATGTATCATCATATGGATGTTGCATTTTGGTGAATGATTGTGCACACATATAGAGGTTATACGACTACTAGGATTGTTT

>CL1Contig74_All/repeat/mobile_element/Class_I/LTR/Ty3_gypsy/chromovirus/Tekay
GTTTTGAACTTTTTCGCATAATTATTTATTTAATTTTTAATTTATATATATATATATATATATATATAAATATATATATATATAAATATATATATATATATATACCTCTGCGCAACCCATTTCACATAATTCTTTTCTAAAAATTAAGTATACGTTAATTTGTGAATTTTAATGTTATAAAATTATGGGGTGTTACATTCTCCCCTCCT

>CL1Contig75_All/repeat/mobile_element/Class_I/LTR/Ty3_gypsy/chromovirus/Tekay
ATTGTGAAGTTAAATTAGTTAAGGTATAGTGGAGTGAAGCTCAAGAAGATGCGACTTAGAAGACTGAAGACTAGATACGCGCATCATACCCTTTTTGAGGGTATATCCTTGATTCCTCTTTTTTCTGTAAAGTTTATTTGCATGCTAGTCTTTATCTTTTAAGTATATCCTCTCGGTCCTATCCTCGATCCTTAGGTAGAAGCCAATGGATGTAAACATGTGTTTGAGACATGTTATGTTTGGTGGATGCAAGTGGTTGCAAGTGTTTGCTAGTGGTTGCTCGTGGATGCATATACACACATTAGGCACTAGATCGGCTCAGTCACTTTCATATTGCATATGCATATGAATGTATTTGTATATGGATTGAAACTTGATGTGTTATCATATGGATGTTGCATATGGATGAGTGAATATGCACACATATAGTATTTACATGATTAGGGATATTTGCATACATATTGGACGCATGACACTCTCATGATTCGCATTAAGGAGGTCAACTGGATCAGTAGACCGCCTGATTTTGCACTAGATAAGAGACATATACACACACTCTGCATATGTTCATATGGCATTAGAAGTCTTTTAAGGACAATGGATGCTTGTGGATGATGGATGAGTAGATGGATGATTGGATGATAGGATGCATTCTTCTTAACTTGAAGATTTCGGGGACGAAATCCTTTAAGGAGGGGAGAATGTAACAACCCGAATTTTTATAACATGTTAAAACCATAAATCAAGGCAGAATTAAATTTTAAAATAAGAATCAAGGGAAACGGGTTACGCCATTGCGTTCGTCTCGAAATTTTACATGAAATAGAGTCCGAGTTTTCGAAAATCGGAGTCCGGATGAAGAAGTTATGGCCTGTACAAGTTTCAGCAGTTTTCAGGCAGCACTGGACCAGGGGGTCGACCATAGGGTCGACCTACCCCCCCCCCCCCGGTC

>CL1Contig76_All/repeat/mobile_element/Class_I/LTR/Ty3_gypsy/chromovirus/Tekay
GACTTGGGTGTCGACTTATGGTGGCCGGGCAGTTTTGCCTGGTGCACCTATTTTATGTCTTGGCTAGGTTTTTGGGCCTGGTTCGAAATCTGATGGTTCAGGTTGATCCTAGGGTTAATCCTAAGGTCCTAATCACTCCTAATCTCTATAAATAAGCCCCTAACCCACCCCTAAACCCTCATTATTCATTCATGCAACTAAACTATGGCAAAATTGCTCCTCTCATGG

>CL1Contig77_All/repeat/mobile_element/Class_I/LTR/Ty3_gypsy/chromovirus/Tekay
GACCTGGCCCCTGGGAGGTCGACCCCCAGGTCGACCTGGTCCATGGGCGGGAATTTTCCCGCCCAGCCTGTTCTGGGATTTTGAATTTGAATTCGAATTTTCGAGCTGTTTTCGATTCTAAAAATCTCTAAAACTTCGAAGGGCCATATCTCCCTCATACGGACTCCGTTTCTCGAAAACTC

>CL1Contig78_All/repeat/mobile_element/Class_I/LTR/Ty3_gypsy/chromovirus/Tekay
ATGTACACAAACTCAGACTCTATCTCAAGAAGAATTCTGAGACGAACGCAATGGCACAACCCGTTTCCCTTAATTCTTCTCCTAAAAATTGAGATACTTTAATTTTTTACTTTGACATTCACAGAAAATACTGGGTGTTACATTCTCCCCTCCTTAAAGGATTTCGTTCCCGAAATCTTCAAGTT

>CL1Contig79_All/repeat/mobile_element/Class_I/LTR/Ty3_gypsy/chromovirus/Tekay
AAAACGGACTGGACCATTGCGTTTATCTCGGAATTCTGCATATGATAGACTCCGAGTTTGCGCAAAACGAACATCGTATAAAGAAGATATTAAGGTTTGAAATTTATATAAATATAAGCCATTTATATATAAACAAAACTACTCCAAAATTCAAAATTAAACGATGCAGAAATGGGGAGGGAAATCGGCCCGTTAGGGGTCGACCC

>CL1Contig80_All/repeat/mobile_element/Class_I/LTR/Ty3_gypsy/chromovirus/Tekay
ATTTCTCAGTACAAGAAGGAAAAGTGATATGAAAAAAGGCGGTAGGTACACAGTTATGTTAAGCACCGCTTGTCATCCTCTGACATGAAAGGTGAATAGGATTTTGGAAAAAATTTTGAGGAAATGTTAGAATGACACGACAGAAGTTGTAGTGCCAAGCATAATATAAGAAGAAAAGGTGGAATGAGAGATGACAG

>CL1Contig81_All/repeat/mobile_element/Class_I/LTR/Ty3_gypsy/chromovirus/Tekay
CACACTAGGCACTAGATCGGCTGGAAAGCACTCTCATACTGCATATGGATGTGTGAGCATTTTTAAATTTTTATGGATGCAAAATGGTTGAATCAGCATATGGATGTTGCATATGAATGAGCAGTTGTGCACTCATATAGAAATGATATGTCTCAAATAGGAAAATTTGCATACATATTGGACTCATGGCACTAACATGATTTGCATTAAGGAGGTCAACTGAATCAGTGGACCGCCTGATTTTGCATTAGATACGGACATATACACACACTATGCATTTAAACATGAAAGCATTAGAAGTCTATAAGGACAATGGATGCCAGTGGTTGATGATTGAGTAGATGGTTGATTGGATGGTAGGACACATTCTTCTTAACTTGAAGATTTCGGGGACGAAATCCTTTAAGGAGGGGAGAATGTAACACCCCGTATTTTCCAAAAATAATGTTCACAAATTAAAG

>CL1Contig82_All/repeat/mobile_element/Class_I/LTR/Ty3_gypsy/chromovirus/Tekay
AATCGTCACTGTCCAGATCAATTCGCAGGTGTCGACCCTATAGGGGGGTCGAGGGGGGGTCGACACCCCTGAGCGGAAAATTTCCCACTCAGCTATTTTCTAAAGTTTTGAAATTCGAATCTGCTTTAATTATTTAATTATTATTTTAATTTAATTTCTGCTTAAACTTGAAAACTTCTAACCTCCATAACTTCTTCATACGGAGTACGATTCACGCAAACCTGGACTCTTTCTCAAGCAGAATTCCGAGACAAACGCAATGGCGTAACCCGTTTCACCAAATTCTTCTTTTAAAGATTAATTATTCTTTAATTATATCTTATGTCCCA

>CL1Contig83_All/repeat/mobile_element/Class_I/LTR/Ty3_gypsy/chromovirus/Tekay
TATGTCCTTATCTAATGCAAAATCAGGCGGTCTACTGATTCAGTTGACCTCCTTGATGCGAATCATGTCAGTGCTATGAGTCCATCATGTATGCAATTATTCCTAATTGTATTTTGTAACTTCTACATGAGTGCACAATCATTCGTACAAATGCAACGTCCATATGATAACACATCAAGTTTCAATCCATATATAAATACATATATGC

>CL1Contig84_All/repeat/mobile_element/Class_I/LTR/Ty3_gypsy/chromovirus/Tekay
TGTTTTGCTGCAATATTTAATTTAAAGATATCTTCTTCATTTTAAATCGGTTTTCTACAAACCATAGGTCTAAATTGACCAGAAAATCGCCACGAACGCAATGATGCTAATTTCGTGACCAAATTCCTAAAGCTCTTCAAATTTTCCTTTTTCTTTAAATGTT

>CL1Contig85_All/repeat/mobile_element/Class_I/LTR/Ty3_gypsy/chromovirus/Tekay
AGAAAACAAATGGATGCAAACATGTAGTTGAAACATGTTATGAATGATGGCTGCAAGTGGTTGCTAGTGGTTGCTCGTGGATGCATATACACACACTCTAGGTTTTAGATCGGCTCAGTCACTTCATATTGCATATGCATAAATATGTACTTTCATATGTGGTTGCAC

>CL1Contig86_All/repeat/mobile_element/Class_I/LTR/Ty3_gypsy/chromovirus/Tekay
AGACGTGATACGGGAGATTGAAGATAAGGCATACGCGCCTCATACCCTTTTCCTTAAGGGTACATCCTTGATTCCTTTTTTTAAGGAATTCTATGCATACTAATTTCTAGCTTTTAAGGTATATCCTCTAGGACGTATCATCGATCCTTAGGTAGAAACCCTTTTGGATGTAAACATGTATTTGAAACATGTTATGGTTGATGGTTGCGAATGGTTGCTAGTGGTTGCTCGTGAATGCATATACACACGTATTAGGCACTAGATCAGCTCAGACGCCTTCATATTTCATTTACATATATGTATTTGTTTATGAATTGAACTTAATGTGTTATCATATGGATGTTGCATTTGAGTGAATGGTTGTGCACTCATATAGAAATGATATGTATCATTAGGATTTGCATACATATTGGACGCATGGCACTGACATAATTCGCATTAAGGAGGTCAACTGAATCAGTAGACCGCCTGATTTTGCATTAGATAAAGACATATACACACACTATGCATATGAACATGAAAGCATTAGAAATCTTTTAAGGACAATGAATGCCTGTGATTGAATGGGTGAGGAGATGGGGGATTGGATG

>CL1Contig87_All/repeat/mobile_element/Class_I/LTR/Ty3_gypsy/chromovirus/Tekay
GTAATTAAAGAATAATTAATCTCAGACGTGAGAATTAAGGGAAACGGGTTTCGCGGTTGCGTTCGTCTCGGAAAAATACGCGAAATAGAGTCCGAAATTTCGTGAATCGGAGTCCGTATGACTGAGATATGGCCTTTAGAAGTTTCACGAAAAATCAGAAAACGAAACAGATTTCAAAAATGCAGAATATGGGCTAGGCGGGAAAATTCCCGCCAGACCAGGTCGACCTGGGGGTCGACCTGGGTGTCGACCTGCCCACCAGGTCGACTAGGGTGTCGACCCTAGTGTCG

>CL1Contig88_All/repeat/mobile_element/Class_I/LTR/Ty3_gypsy/chromovirus/Tekay
ACAAGACCAAGCCCAAATCAAAATGGTGCACCAGGCAAAACTGCCCGGCCACCCCCTGTCGACAGGGCTGTCGACACCCTAGGGACCCTGTCGACATGCCTGTCGACATGCGGGTCCTGGCGGGAATTTTCCCGCCTGCGCCAGTTTGCCCTAACCCTTGTTTTTAATTTAAAATTTAAATCTGTTTTTCTTTAGGCATTTTCTGAACACTTC

>CL1Contig89_All/repeat/mobile_element/Class_I/LTR/Ty3_gypsy/chromovirus/Tekay
GGTGCGCCAGGCTAATCTGCCTGGCTACCCCCTGTCGACAGGGCTGTCGACAGGGCAGTCGACTCCCTGGGGACCCTGTCGACAGGCCTGTCGACATGGGGCCCCTGGCGGGAATTTTCCCGCCTTGGCCCAGCTGGCCCAATTCTTTAAAATTTGAATCTGTTTTTACTTAGGATTTCTCTGAAAACTTCAATGGGCCTTAACTGGGTCATACGGACTCCGATTTTC

>CL1Contig90_All/repeat/mobile_element/Class_I/LTR/Ty3_gypsy/chromovirus/Tekay
TTATACATCCATAAATATAGCTACCTACACACAATTTTATGCAATATGCAATATGAAGTGATTGAGCCGATCTAGTGCCTAAAGTGTGTATAAATGCATCCACGAGCAACCACTTGCATCCATTTGCATCCATCAGACATAACATGTCTCAAACACATGTTTCACCCATAAGGTTCTGCCTAACTAAAGATCAAAGATGTCATCGCAAAGATAATACTAAAAGATAGGACAAGTATCAA

>CL1Contig91_All/repeat/mobile_element/Class_I/LTR/Ty3_gypsy/chromovirus/Tekay
GGATGGTAGGATATATATTCTTCTCGACTTGAAGATTTCGGGGACGAAATCCTAAAAGGAGGGGAGAATGTAACACCCCGTATTTTCTGTTAACGTTATAATAACGAATTAAACAATACTTAATTTCAAATGTGAGAATTAAGGGAAACGGGTTACGCCATTGCGTTCGTCTCGGAATTCTGCTTGAGATAGAGTCCGAGTTTGCGTGAATCGGACTCCGTATGAAGAAGTTATGGAGTTCAGAAGATTTCATGTTTAAACAGAAAATATAAATAATAATTAAACATCTCAAACCAAGTTCAAAATTCGAAATTCAAGCAGAATAGGCTGAGCGGGAAAATTCCCGCTCAGGGTGTCGACCCCCCCCCCCCCCAAGGGAAGTCGACATAGGTTTCGACCCCCCTATAGGGGTGTTGACATAGGTG

>CL1Contig92_All/repeat/mobile_element/Class_I/LTR/Ty3_gypsy/chromovirus/Tekay
TATAGGGGGGTCAACACCTATGTCGACTCCCCCAGGGGAGGGTCGACACCCCTAAGTAGGAAATTTCCCGCTCAGCCTGCTTTGACCCAAATTCGAGATTTTGAACCCTGTTTTGACTTCTGGAATTATTTTATATGTATATATATACTTCCTTGGGCGTATACAAACTTCTAAGGCTTATAACTTCTTCATACGGTGTCCGATTTACGCAAACTCGGACTCTATCCCAAGCAGAATTCCGAGACGAACGCAATGGCGTAACCCGTTTCCCTTAATTCTCACTTTAAAAATTAAGTATTCTTTAATTCGTTCTTTTAATAGACACAGAAAATTCAGGGTGTTACATTCTCCCCTCCTTAAAGGATTTCGTCCCCGAAATCTTCAAGTCAAGAAGAATGTATATCCTACCATCCAATCGTCCATCTACTCAACCATCAAACACAGGCATCTATTGTCCTTAAAAAGATTTCTAATACTTTCAGGACTATATGCATAGTGTGTGTATATGT

>CL1Contig93_All/repeat/mobile_element/Class_I/LTR/Ty3_gypsy/chromovirus/Tekay
AAGTTTGTATGAAAAAAATATAAATATATATAGATATATATAAAAATTAAATAAATAAATATGCAAAAAAGTTCAAAACAGCGAATCGGGAGGGGGAATAACCGAACCGGCCCATTTTTGAGGTCGACCCGAGCCCCGCTGGGTCGACTAGGGGTTGATTCAGGGTGTTTGGCTATCAACCCGTGGGCCG

>CL1Contig94_All/repeat/mobile_element/Class_I/LTR/Ty3_gypsy/chromovirus/Tekay
GACTTGGGAGTCGACTTGGTCTGACCAAGTCGACAGCCCTATCGACTTGGCTGTCGACTTGGCTCAGACGAGCATTCCTGGCTTGGTGCACCTGCACTGGTCCCTGGTCTTGTTCTGGAAGCTTCTGACGTGGTTTGATGGTTCAGATCCATCCTAGGGTTAATCTAAGGGCCTAAAACTACCCTAATCTCTATAAAAACACCCCTAAGCCTACCCTAAACCCTCATTATTCATTCTTGCAACTAAACTATGGCAAAATTTTAACTCTCATGGCCTCCACTCTCTTCATAAAATTTCTAAATTGTTTCTATGAGAG

>CL1Contig95_All/repeat/mobile_element/Class_I/LTR/Ty3_gypsy/chromovirus/Tekay
AAACAGCTCAGAAAAACCAGTTTAAAATTCAAAAATCGGACCGAATTGGCCAGGGCGGGAATTTTCCCGCCCAAGACACCCAGGGCGACTGGGCAGTCGACCTGGGCTACCCAGTTCGACTAGGTAGTCGACC

>CL1Contig96_All/repeat/mobile_element/Class_I/LTR/Ty3_gypsy/chromovirus/Tekay
TCGGAGGATAAGAAATTATGCAACAAAGAAGTGGCGCTAGTAAGAGTGCAATGGGGAAAGGGCCGCGAGAACGCTACTTGGGAGGCTGAAGACAAGATTCGCGCTTCATATCCTTTCCTTTTCGAGAATATGTCCTTAACTTCTTTTTCCAAGCTTCGAATTAATACTTGTATCTATCGTTTGAATATCTCCTATCGATCGAGTCTTTAGGTAGAAAACTAATGAATGTAAACATGTGTTTGAGACATGTTATGTTTGATGGATGCAAGTGGTTGCTAGTGATTGCTCGTGGATGCATATACACACACAATAGGCACTAGATCGGCTCAATCACTTACATATTGCATATTGATGTGTGTACATTTTAAATTTTTATGGATGAAAATGGGTGTATCGTTACATTGATGTTGCATTTGGATGGATGATTGTGCACACATATAGAACTTACATGGATTAGGATGATTTGCATACATTTTGGTTGCATGGCACAAACATACATTGCATTAAGGAGGTCAACTGAATCAGTAGACCGCCTGATCTTTCGCATTAGTTTACGGACATATACACACACTATTGCGTATGTTCATAAAAGCATTAGAAATTCCTTAAGGACAATGGATGCCTGTGATTGCTAGATGGATGTATGACTATTGGATGTTAGGAATATGTTCTTCTTAACTTAGAGATTTCGGGGAC

>CL1Contig97_All/repeat/mobile_element/Class_I/LTR/Ty3_gypsy/chromovirus/Tekay
TTAGCTACTAGAATGAATAAATTAGGTTTTAGGGTAGGATTAGGGTCTTATTTATAGAAGATTAGAGTGTTTTTAGCCCTAGGATTAACCCTAGGTTAGTTTAGGCCCGTCAGATTTAGGAATTCTCTAGAACCAAGCCACAAGACCAAGCCCAAATCAAAATGGTGCGCCAGGCAAAACTGCCTGGCCACCCCGTGTCGACAGGGCTGTCGACAGGGCAGTCGACACCCTAAGACCCCTGTCGACATGCCTGTCGACATGGGGGTCCTGGCGGGAGTTTTCCCGCCTGACGCCAGTTAGCCCTAATCCTTGTTTTTAATTTAAAATTTAAATCTGTTTTTAACATGGAAATTTCTGAAAACTTCAATGGGCCTTAACTGGGTCATACGGACTCCGATTTTCGAAAACTCGGACTCTATTTCGCGTATTTTTCCGAGACGAACGCAATGGCATAGCCCGTTTCCCCTGATTCTGATTTTTGAATTAAATTCTGCCTCGATCTATGTTATAAC

>CL1Contig98_All/repeat/mobile_element/Class_I/LTR/Ty3_gypsy/chromovirus/Tekay
TGAATGAATAATGAGGATTTAGGAGAGGGTTAGGGGCTTATTTATAGAGATTAGGATTAGTTAGGACCCTTAGATTAACCCTAGGATCAACCTGAACCATCAGATTTCGAACCAGGCCCAAAAACCTAGCCAAGACAGAAAATAGGTGCACCAGGCAAAACTGCCCGGCCACCATAAGTCGACCCCCAAGTCGACAGGGCTGTCGACTTGGGTCATGCCATGTCGACTCCCAAGTCGACAGGGCTGTCGACTTGGGGTGGCTGGCGGGAATTTTCCCGCCTAGCCTTCTAGGCCAAATTTTCGAAATTAGAACTCGTTTTTGAACTTGAATTTTCTGAAAACTTCGTCGGACCATAACTTGGTCATACGGACTCCGATTCTCGAAAACTCAGACTCTATTTCGCGTATTTTTCCGAGACGAACGCAATGGCATAGCCCGTTTTACTTGATTCAGAATTTAAAATTAAATTCTGCCTTGATTCTCGTTTTAACATGTTATCGAAATACGGGTTGTTACATTCTCCCCACCTTTTAGGATTTCGTCCCCGAAATCTCCAAGTTAGGAAGAACATATCCTACCATCCATCATCCATCTACTCAAAACATCATCCACAAGCAACCATTGTCCTTAAAAAGATTCTAAATGCTGTATGAACATATGCAAAAGGTGTGTGTATATGTACTTATCTAATGCAAAAATCAGGCGGTTACTGATTCAGTAAACCTCCTTAATGCAAATTATGTAAGTGTCATGAATCCATTATGTATGCAAATTTTCCTATTCATGATTCTACATGAGTGCACAATCATTCATATATAAATGCAACATCCATATGACAACACATTAAACTTCAACCATATACGAATATAAATACATATATGCATATGCAATATGAAGTGACTGAGCCGATCTAAAACCTAGATTGTGTGTGTATATGCAACCACGAGCAACCACTAGCAATCACTTGCAACCACTTGCAGCCATCAACCATAACATGTTTCAAATACATGTTTACATCCAAAGGGGTTTCTACCTAAGGATAAAGGATAATATCGAGGAGATATACCTAAAAAGATAGATACAAGCACAACTTAAGGAAAAAGAGAGGTCAAAGATGTACCCTCAAAA

>CL1Contig99_All/repeat/mobile_element/Class_I/LTR/Ty3_gypsy/chromovirus/Tekay
GTATATATATATACATATATATATATATATATTTCTCTTGTGTGTATACAAACTTCTAGGCTTAATAACTTCTTCATACGATGTCCGTTTTACGCAAACCAGGTGTCTATCTTGACCAGAATTCCGAGACGGACGCAATGGTGATGTCCGTTTTACTTAATTCCTGATATTTAAATTAAGTATTTTTATTTTCTCATCTCTTCGATTACACACATTGTTATCGCATTAATTTCCTTACTCTTCAATGTATGAATTAATTTTTCATTATACATCACCATTATTTACCTATCTATGCATATATATATATATATATATATATTTGTACTTTTTTAATTATATTAAAAATGTGGGGTGT

>CL1Contig100_All/repeat/mobile_element/Class_I/LTR/Ty3_gypsy/chromovirus/Tekay
CATAGCATAGCAAACTTGCATATAAACTTGCATATCACAACATGATAAACTTGCATATCATAGCATAGTAAACTTGCATATAAACTTGCATATCACAACATGATAAACTTGCATATCATAGCATAGTAAACTTGCATATAAACTTGCATATCATACATTTAACTTTAGAGTTTAAGTATGAAAGTAGAATAGGGCTTACAATGCTTATGCGGACTCAAATGAGTATAGCAAATGTAAGAAAACCCTTATGCAACCAATTAAACCCCAAAAATGCAAGCAAAATTGATCAAAACTCTCTCTTTATGATGCAAAGATAGAAACTTGACTTGAATGCAAGCTAATGATGATCATACAAGTCTAAAAACACTTGTATGCATGGAAAAATCTCATAAGAATTTGTTTAGGAATTTTATGAGGAGAGTGGAGGCCATGAG

>CL1Contig101_All/repeat/mobile_element/Class_I/LTR/Ty3_gypsy/chromovirus/Tekay
GAAATGGAGCTAGGCGGGAAAATTCCGGCCACACCCCTAGTCGACTGGGGAGTCGACTTAGGATTCGACACCACAAGACCCAAGTCGACTGCCCAGTCGACTTGGGAGTCGACACAGGTGGCCGAGCCAGTTTGGCCTGGGTGCACTGCTTTGGCTGTTGGGCTGTGTTTCGGGGCTTGTGACGAAATCTGATGGCTCTAAACTAATCTAGGGG

>CL1Contig102_All/repeat/mobile_element/Class_I/LTR/Ty3_gypsy/chromovirus/Tekay
TTCATATTTTGAACTGATTTGAATTTTCTAAGTTGTTTTATTCATGTATATTCTTCTTATACGTATACAAACTTCTAACCTTTATATCTTCTTTATACGATGTCCGTTTTACGCAAACTCGGAGTCTATCTTAAGCAGAATTCCGAGACGAACACAATGGTACAGTCTGTTTTACTTAATTCCCAATATTTAATTAAGTATTCTTTAGTTTATCATTATAATGTTCTTTAAAATTACAAGGTGTTACAAATCA

>CL1Contig103_All/repeat/mobile_element/Class_I/LTR/Ty3_gypsy/chromovirus/Tekay
AAAAAATACGCGAAATAGAGTCCGAGTTTTCGAAAATTGGAGTCCGTATGACCAAGATATGGCCAAAACAAGTTTCAGCAGACATTCTGGCAGACAGAACCGAGTCGACCCTAGAGTCGACCCTAGAGTGGACCTCCCCAGGCCAGGTCGACCCTAGAGTCGACCCCCCCGCTACAGGTCGACCTGGTCAGCCTGGTTTGGCCCA

>CL1Contig104_All/repeat/mobile_element/Class_I/LTR/Ty3_gypsy/chromovirus/Tekay
ACCAACTGGGGCAAGTCGACTCCCAAGTCAACTCCCCAGTCAACTTGGGGCTGGGCGGGAAATTTTCCCGCCCAGTCTGTTTGGCTCCAGATTTGATTTTCGAACTGTTTTTAAACTCTGGATTTTCTGAAAACTTCGACGGGCCATAACTGGGTCATACGGACTCCGATTTTCGAAAACTCGGACTCTATTTCGCGTATTTTTCCGAGACGAACGCAATGGCACAGCCTGTTTACCTTGTT

>CL1Contig105_All/repeat/mobile_element/Class_I/LTR/Ty3_gypsy/chromovirus/Tekay
GATGTATCATCATATAGATGTTGCATTTGGATGGATGATTGTGCACACATATAGCATTTACATGATATACTAGGACTATTTGCATACATATTGGATTCATGGCACTAACATATATTGCATTAAGGAGGTCAACTGAATCAGTCGACCGCCTGATTTTCGCATTAGTGTAAGGACATATACACACAACATCTTTGCATATGTTCATACAAGCAATAGAAATTCTTAAGGAAAACAGATGCCTGTGGATGATGGATGAGTA

>CL1Contig106_All/repeat/mobile_element/Class_I/LTR/Ty3_gypsy/chromovirus/Tekay
TGTGGTTGGGTGCACCAGTTTGGGGTTTGGGCCTGGTCTTAGGGCTGATTTCTGGAGAGTTCCGAAATCTAAGGGTCCTAAACTAATCTAGGGTTAATCTAAGGGCCTAAAAAACAACCTAATCCTATAAATAAGACCCTAACCCTACCCTAATTCATTCATAATTAAATCTAGTAACTAAACTATGGCAAAATGAAATTTGAGCATGGCCTCCACTAGTTCATGAAGGAGTTGCAAGCAAATCCCTCTCAAATCATTCTCTAATCCATTCCAAGTATCTTAATCTTCTTCATTAGCTTGCTAATTGTGTTTTGGTGAGTTTCTATCACTTTAACATTAA

>CL1Contig107_All/repeat/mobile_element/Class_I/LTR/Ty3_gypsy/chromovirus/Tekay
AGGATTTCATCCCCGAAATCTTCAAGTTAAGAAGAATGCATCCTATCATCCAATCAACCATCATCCACAAGCAACCATTGTCCTTAAAAGATTTCTAATGCTGTATGAACTTATGCAAGAGCGTGTGTATATGTACTTATCTAATGCAAAATCAGGCGGTCTACTAATTCAGTTGACCTCCTTAATGCGAATCATGTCAGTGCCATGCGTCCAATCATGTATGCAAGCATCCCTATCGACACATACTATTTCTACATGTGTGCACAACCATACACCAAAATGCATCAT

>CL1Contig108_All/repeat/mobile_element/Class_I/LTR/Ty3_gypsy/chromovirus/Tekay
TTCAGCCCAAAAAGAGAGGCGGGAAAATTCCCGCCAGACACTCAGGGTCGACACCCATGTCGACATGGGTGTCAACCCCTCCACAGGGGGACGACATGGGTGTCAACCCCTGTGTCGACCCCTCCACAGGGGGGCGACATGGGTGTCGACATGGGTGGCGGCC

>CL1Contig109_All/repeat/mobile_element/Class_I/LTR/Ty3_gypsy/chromovirus/Tekay
CCAGAATTTCAAGACAAATGCAATGGTGCAGTTCATTTCCTATAATTCTGAACATTAAATTAATTATTCTTTAATTTATTCTCTTTAATGTCGTTAAAAATTCGGGGTGTTACATTCTCCCCTACTCAAAGGATTTCGTCCCCGAAATCTCCAAGTTGAGAAGAATGCATATCCTACCATCCATCATCCATCTACTCATCCACCAATCACTGGCATCCATTGTCCTTAAGGATTTCTAATGCTTTCACGTATATATGCAAACGTGTGTGTACATGTCCCAACATT

>CL1Contig110_All/repeat/mobile_element/Class_I/LTR/Ty3_gypsy/chromovirus/Tekay
AGCTGCCTCGGTCGAATTTTGAACTGTTTTGAATCTTCCAAAGGCCACAACTCCTTCAAACGGAGTCCGATTTTCGAAAACTTGGACTCTATTCCAAGTAGAATTCCGAGACGAACGCAATGGTGATGTCCGTTTTACTTAATTCCTGATATTTAAATTAAGTATCCTTATTTTATTATCTTCTCCGTTACGCACACTGTTATCGAATTAATTTTTCCTTCTCTTCCATATATTAATTAATTTTCATTATACATCACCATTATTTACCTATCTATGCATATACACATATTTTTAATTATATTAAAAATGCGGGGTGTTACAATAACTGCCAAAAAGAAATGTTGTC

>CL1Contig111_All/repeat/mobile_element/Class_I/LTR/Ty3_gypsy/chromovirus/Tekay
CTAGATGCTTTGTTTTATCTTGCTTATCTTCTCAATCCTATCTTGAGAACCTTAGGTAGAACCCTTTTGGATGTAAACATGTGATTGAAACATGTTATGGTTGATGTTTGCAAATGGTTGCAAGTGGTCGCAAGTGGTTGCTCGTGGTTGCATAACACACATTAGGCACTAGATCGGCTCAGACACATTTTCATATTG

>CL1Contig112_All/repeat/mobile_element/Class_I/LTR/Ty3_gypsy/chromovirus/Tekay
TACATATACGCATGAGTCAGAGGTGAGTCAGAGATGAGTCAGAATCCTATCCAGAGGATTCAAATTCGAAAAATTCCTCTGAGCGGCAAAATTCCCGCTCTAGGGGGTCGACCCCCCTAAAGGGGTGTCGACCCACCCACAGGGGTGTCGACCCACCCACAGGGGTGTCG

>CL1Contig113_All/repeat/mobile_element/Class_I/LTR/Ty3_gypsy/chromovirus/Tekay
TCGACTGCCCAGTCGACCTGGCTAGCCCCAGGTCGACTGCCAAGTCGACCTGGGTGCCTTGGGCGGGAAATTTCCCGCCCTGGCCAATCCGGCCCGATTTTGAATTTTGAATTGGTTTTTCTGAGCTGTTTTCGTCTGTTTGAATTTTAAACTGAATTCTGAAACTTCCGGAGGCCATATCTTCTTCATACGGACTCCGTTTTTCGAAAACTCGGACTCTATTTCGCGTATTTTTCCGAGACGAACACAATGGCGTATCCCGTTTCCCTTAATTCTTTGATTTGAAATTA

>CL1Contig114_All/repeat/mobile_element/Class_I/LTR/Ty3_gypsy/chromovirus/Tekay
GTATGACCAAGATATGGCCTCGCGAAGTTTCACGAAAAATTCCCAAATTAAAGTATACTTAATTAAGTGAAATGGGTTGCGCAGAGAAATATATATATATATATATATATAATTGAAAATTAAATAAATAAATATGCAAAAATGTTCAAAACAGCGAATTGGGAGAGGGGAATAACCGAACCGGCCGATTTTTGAGGTCGACCCGAGCCTGCTGGGTCGA

>CL1Contig115_All/repeat/mobile_element/Class_I/LTR/Ty3_gypsy/chromovirus/Tekay
ATGCGTTCATCGCACCCATTCCTTTTTGAGGCCATGTCTTTTAACTTCTCCTTTATTGTCTAGTACTTATCTTATCTTTAGTATGTCCTCTCATTAGTACCTTTGACCTTTAGATAGGGTAAACCTATGGTTGAAACATGTGATGAAGAAAGGATGCGTGTGGATGCAAGTGTTTGCTAGTGGTTGCTCATGGATGCATATGCACACACTTTAGAC

>CL1Contig116_All/repeat/mobile_element/Class_I/LTR/Ty3_gypsy/chromovirus/Tekay
GAATTGTACTTCGTATGAAGAAGTTATGGCCATCAGAATTTTCAGAAAAATTCAAAACAGATTTCAAAATTAAAAATTTCAGAGTCAGTTGGGCTAGGCGGTAAAATTCCCACTAGGGCCAGGTCGACCATAGGGTCGACCTGGGGGTCGACCTACCCTAACCAGGACGACCATAGGGTCGACCTGGGGGTCGACCTGCCCCCCGG

>CL1Contig117_All/repeat/mobile_element/Class_I/LTR/Ty3_gypsy/chromovirus/Tekay
CCCCAGTCGACCCCCAGGGCAACCCCCTGAGTCTGGCGGGAATTTTCCCGCCACTTCTGAAATTTGAAATTTTAATATTTAAAATCTGTTTTAAATTTCTGAAAACTTCTTCGGGCCTTAACTGGGTCATACGGACTCCGATTTTCGAAAACTCGGACTCTATTTCGCGTATTTTTCCGAGACGAACGCAATGGCATAGCCCGTTTCCCCTGATTCAGATTTTAAAATTTAATTCTGCCCTGATTTATATTATAGCAAGTTATTCAACATACGGGGTGTTACATTCTCCCCTACTTAAAGGATTTCGTCCCCGAAATCTCTAAGTCAAGAAGAACGTATCCTACCAACCAAACAACCATCTACTCAACCATCAAACACTGGCATCCATTGTCCTTAAAGTTTCTAATGCTGTATGAACATATGCAAAAAGTGTGTGTATATGTTCCCTATCTAATGCAAAATCAGGCGGTCTACTGATTCAGTTGACCTCCTTAATGCAAACCATGATAGTGCCATGCGTCCATTATGTATGCGAAAGAATCCTATCGATACATATTATTTCTACATGTGTGCACAACCATTCATCAAAATGCAGCATCCATATGATAACACAACCATTATACATCCATTAATTTAAATATGCACACACATTTATATGCAATATGAAGGTGATTGAGCCGATCTAGTGCCTAATGTGTGTGTACATGCATCCACGAGCAACCACTTGCAACCACTTGCATCCACCAAACATAACATGTCTCAAACACATGTTTACAACCATAGGATTTTCCTACCTAAAGATCGAAGATGTAATCGAGAGGACATACTTAACGATAGAACAAGTATAAACAAAGCGGTA

>CL1Contig118_All/repeat/mobile_element/Class_I/LTR/Ty3_gypsy/chromovirus/Tekay
GAGGCGATCTTAGTGCCTAATGTGTGTTATATGCGTCCACAGGCAACCACTAGCAAACACTTGAACCACTTGCATCCATCAAACATAACATGTCTCAAACACATGTTTACATCCATAGGATTCCTATCTAAAGGTCGAAAATACTATGGATATGATATATTCAAATGATAGAAACAAGCACAGATAAAACTTAGGAAAAGGAGTTAAGAACATACCCCCGAAAAGAAAAGGGTACGAAGCACGAATCT

>CL1Contig119_All/repeat/mobile_element/Class_I/LTR/Ty3_gypsy/chromovirus/Tekay
AAACAGGCCAGAATGCACTGGCGCACTTGTGAAGTGCGCCAACACATTTTTACACTGGCGCACTTGGGAAGTGCGCCCGTGTCGAGCCAGAAACCTGCACAGCTTTCTGGCTGGCCTGGTGCACCATTTTAGGGTTTAGGCTGTGTTTTGGGGCTGGTTTCTGGAAGCTTCCGAGATCTGATGGTCCTAATCTAATTTAGGGTTAATCTAATGGCCTAAAACACTTGCCTAATCCTATAAATAAGACCCTAAGCTAGCCCTAAATGATCATAATCCTATCCTCTAACTAAACTATGCCAAAATTTTCTATGATCATGGCCTCCACTCAAAACCCTAGCCTCCATCCTCTTTCTAAACTATTTCTATGAAGGCTTTCATGTTCATACAAGCATTTTTGAGTTGTATGAGTGATCATTAGCTTGCATTCATCATCAAGTTGCAAGCTTTATGTTCAAGGCTAGAGTTTTTGGGTGATTTTTGGCAAGGGTTTGCTTATTGGAGTTTAGTGGTGAGTTCC

>CL1Contig120_All/repeat/mobile_element/Class_I/LTR/Ty3_gypsy/chromovirus/Tekay
AGGGCTGTCGACTTGGTCTGGGCCCAAGTCGACAGGCCTGTCGACAGCCCTGTCGACATGGCCTAGGCGGGAAACTTCCCGCCTAGCCCCAGATCTGATTTCCAAAACTGTTTCCGAAATTCAAATTTCCAGAAATCTTCTTTGGGCCTTTAACGGGTCATACGGACTCCGATTCTCGAAAACTCGGACTCTATTTCGCGTATTTTTCCGAGACGAACGCAATGGTGAACCCCGTTTACCTTAATTCTAGAAGTATAAACAGAACATCTTTTATCTTCATGCTTTACTGGTTTATATGCTTTGCGTATCATCGTATACGTATGTAAATTTCTTGCTTTTTAAAATGTAAACATATGGGGTGTCACATCCTCCCACCCTTAAAGAATTTCGTCCCC

>CL1Contig121_All/repeat/mobile_element/Class_I/LTR/Ty3_gypsy/chromovirus/Tekay
TTTGAATTTCGAGCTGTTTTCGATTCTGAAAATCTCTGAAACTTCGGAGGGCCATAACTTGGTCATACGGACTCCGATTCTCACAAACTCGGACTCGTTTTCAAGCAGAATTTCGAGACGAACGCAATGGCGCAACCCATTTTCCCTGATTCTTATATTATATTTTAATTACACTCAG

>CL1Contig122_All/repeat/mobile_element/Class_I/LTR/Ty3_gypsy/chromovirus/Tekay
CCACCTGGGGTGTGTCGACTCCCAAGTCGACTCCCCAGTCGACTTGGGGGTGGCGGGAATTTTTCCCGCCTGTTCTGCTTGGCTGAATTTGAATTCTGAATTCAAATTTGAACTGTTTTTGAACTTGAAATTTTCTGAAAACTTTGACGGGCCATAACTTGGTCATACGGACTCCGATTTTCGAAAACTCGGACTCTATTTCGCGTATTTTTCCGAGACGAACGCAATGGCACAGCCCGTTTCCCTTGATTCAGATTTTATAATTAAATTCTGCCTTGATTCTTGTCTTAACACGTTGTAAAAATTCGGGTT

>CL1Contig123_All/repeat/mobile_element/Class_I/LTR/Ty3_gypsy/chromovirus/Tekay
AGGCCGCCTTGAACCTCACTTGTAACACCCTGTAATTTTATAACACTAAAGATGATAAACTAAAGAATACATAATTAAATATTCAGAATTAAGTGAAACGGACTGCGCCATTGCGTTTGTCACGGATTTTGGTCAAAATAGACGCCTGGTT

>CL1Contig124_All/repeat/mobile_element/Class_I/LTR/Ty3_gypsy/chromovirus/Tekay
TTTTTAATTTTCAATGGATGAAAATGGTTGAATCCTCACAATCGATGAATGATTGTGCACACATATAGAATTTATATGTATTATTAGGATTCTTTTGCATACATATTGGATACATGGCACAAACATAAATTGCATTAAGGAGGTCAACTGAATCAGTAGACCGCCTGATTTTCGCATTAGCTTAGGGACATATACACAACACCTTTGCATACGTTCATACAAAGCATTAGAAATTTAAAGGACAATGGATGTC

>CL1Contig125_All/repeat/mobile_element/Class_I/LTR/Ty3_gypsy/chromovirus/Tekay
CTCCATAGGGGGTATGACTCATCGGTTAATAATACATGTCAGAGTTTGAAGGTGCCCGTTAGGTTGACTAAACCTTTTGGGCTTTATAGGATATGGGTTGGGTTTAGAAAGGGATTTCTTGTAATCCAAAAAGGAGTTTATCTTGCTTATCTTCTCGATCCTATCTTGAGAACCTTAGGTAGAACCCTATGGATGCAAACATGTATTTGAAACATGTTATGATTGATGTTTGCAAAATG

>CL1Contig126_All/repeat/mobile_element/Class_I/LTR/Ty3_gypsy/chromovirus/Tekay
AGATGTATATTTAATAGAGATCCATTAACACAGAATAAAATCCAATATTAGACACATAGTCTGTAACACCCCGTATTTTCTGTGAACATAAAAATAAAAAAAATCAAGATATAATTAATTTTTAGAAAAATAATTAGGTGAAACGGGTTGCGCCATTGCGTTCGT

>CL1Contig127_All/repeat/mobile_element/Class_I/LTR/Ty3_gypsy/chromovirus/Tekay
TATTTAATTTAAGGATATCTTTTTCATACGGAGTCCAATTTACGCAAACTCGGACTCTATCTCAAGAAGAATTCCGAGACGAACGCAACGGCGCAACCCGTTTCACCTAATTATTTTTCTAAAAATTAATTATACCTTGATTTGTTATTTTTATGTTCACAGAAAATACGGGGTGTTACATTCTCCCCTCCTTAAAGGATTTCGTCCCCGAAATCTTCAAGTTAAGAAGAATGTGTCCTACCATCCAGTCATCCATCTACTCAACCATCATCCATTGTCCTGAGAAAACTTCTAAA

>CL1Contig128_All/repeat/mobile_element/Class_I/LTR/Ty3_gypsy/chromovirus/Tekay
TATCTCTTATGTCCTGTTTTAAAATTACGGGGTGTTACATTCCCCCTACTTAAAGAATTTCGTCCCCGAAATCTTCAAGTCAAGAAGAATGTATATCCAACCATCCAAAAACCATCTACTCAACCATTCAATCACAAGCATCCATTGTCCT

>CL1Contig129_All/repeat/mobile_element/Class_I/LTR/Ty3_gypsy/chromovirus/Tekay
GTTGACTAAACCTTTTGGGCTTTATAGGATATGGGTTGGGTTTAGAAAGGGATTTCTTGTAATCCAAAAGGAGTTTATCTTGCTTATCTTCTCGGTCCTATCTTGAGGACCTTAGGTAGAACCCTGTGGATGTAAACATGTATTTGAAAACATGTTATGATTGATATGGTTGCAAGTGGTTGCTCGTGGATGCGCGAATACACACTAGGCACTAGATCGGCTCAGTCACATTTCATATTTCATATGTATACATGTTTATACTTGTTTATGGATGAATTTGAATATGTTATCATGTGAATATTGCATATGGATGAACGGTTGTGCACACATATA

>CL1Contig130_All/repeat/mobile_element/Class_I/LTR/Ty3_gypsy/chromovirus/Tekay
ATCTTCTAAGCTTCGTAGCTTCCTCATACGATGTCCGATTTACGCAAACTCGGAATCTATCTCAAGCAGAATTCCGAGACGAACGCAATGGCGTAACCCATTTCACTTAATTCTTCTTCTAAAAATTAAGTATTCTTAAATTTGTTAATTTTAATATTTTAAAATTACGGGGTGTTACATTCTCCACTACTAAAAGGATTTCGCCCCCAAAA

>CL1Contig131_All/repeat/mobile_element/Class_I/LTR/Ty3_gypsy/chromovirus/Tekay
GCTGTTTATATAGGATTAGGCGGATGAATCTAGTCAAGAAATGAGTCTAAATAAATCAGAATGCATCAGGTTCAAAAACTGGGTTCGGGAGGCAGCTCGACCCCCAGGTCGACACTATGGTCGACCTGGCCCCTGGGAGGTCGACACTATGGTCGACCCCCAGGTCGACCTGGTCCATGGGCGGGAATTTTCCCGCCCAGCCTGTTCTGGGATTTTGAATTCGAATTTGAATTCGAATTTTCGAGCTGTTTTCGATTCTGAAAATTTCTGAAACTTCGGAGGGTCATATCTCCCTCATACGGACTCCGTTTCTCGAAAACTCGGACTCGTTTCCAAGCAGAATTTCGAGACGAACGCAATGGCGCAACCCGTTTCCCTTGATTCTTATTTTAAAAATTAATTATTCTCTGATTTGTTACTTATACGTTCACAGAAAATACGGGGTGTTACATTCTCCCCTCCTTAAAGGATTTCGTCCCCGAAATCTTCAAGTTAAGAAGAATGTGTCCTACCATCCAACATCCATCTACTCAATCATCAATCACTGGCGTCCATTGTCCTTAGAAACTTCTAATGTTGTATGAACATATGCAAAAGTGTGTGTATATGTTCCTTATCTAATGCAAAGATCAGGCGGTCTACTGATTCAGTTGACCTCCTTAATGCGAATTATGTCAGTGCCATGAGTCCAACATGTATGCAATAGAATTCTGATGATATATATTATTTCTATATGAGTGCACAATCATTCACTCAAATGCAACATCCATGTGCTGAATCAACCATTTTGCATCCACAAGAATTGAAAAATGCTCACACATCCATATGCAGTATGAGAGTGTTTTCGAGCCGATCTAGTGCCTAGTGTGTGTATATGCATCCACGAGCAACCACTAGCAACCACTTGCATCCACTTGCAACCATCAAACATAACATGTCTCAAACACATGTTTACACCCATTAGTTTCTACCTAAAGTTCGAAGATTCGATCGATAGGATACAGTCGAATGATGGAAGCGAGTACAGATAGAACGAAAATTTGGTTCCCATTAGACATGGGTCCTAAGTATCGGCCCCAAAGACCGAAACCAACATCAAATTGACACCCTACGAAAACTCAGAATGTATGCGTCATACTTGACGCCTAACACAGATATCCCTCAAACCCCAG

>CL1Contig132_All/repeat/mobile_element/Class_I/LTR/Ty3_gypsy/chromovirus/Tekay
GACTCCCAAGTCGACTCCCCAGTCGACTTGGGGGCTGGGCGGGAAATTTTCCCGCCCAGTCTGTTTGGCTCCAGATTTGAATTTTGAACTGTTTTTTTGAACTTGAAATTTTCTGAAAACTTTGACGGGCCATAACTTGGTCATACGGACTCCGATTTTCGAAAACTCGGACTCTATTTCGCGTATTTTTCCGAGACGAACGCAATGGCACAGCCCGTTTCTCTTGATTCAGATTTTATAATTTAATTCTGCCTTGATTCTTGTTTTAACATGTTGTAAAAATTCGGGTTGTTACATTCTCCCCTCCTTTAAGGATTTCGTCCCCGAAATCTCCAAGTTAGGAAGAACGTATCCTACCATCCATCATCCATCTACTCAAAACATCATCCACAGGCAACCATTGTCCTTAAACGACTTCTAATGCTTTATGAACACATGCAGAAAGTGTGTGTATATGTTCCTTAGCTAATGCTAATGATCAGGCCTGAATGATCTTTCTAATGCAAAATATGTTTAGTGCCATGAATCCAACATGTATGCAAATAGTCCTAGCCATATAAACACTACATGCGTG

>CL1Contig133_All/repeat/mobile_element/Class_I/LTR/Ty3_gypsy/chromovirus/Tekay
AAAAATCATCACTGCCTAGATCTGGAAATATCAGGGGGGAGGTCAACAGGTAGGTCAACCTCCTGGGTAGGTCGACCTCCCTGGGTAGGTCGACCCCTAGGTCGACCTGCCTGGGTATTTTCCTATGTAAATTCTGAATTTTTGTTGAATCTTCCGAAGGCCATAACTCTTTCATACGGAGTCCGATTTTCGAAAACTTGGACTCTATTCCAAGCAGAATTTCGAGACGAACGCAATGGTGATGTCCGTTTTACTTAATTACAAATATTTAAATTAAGTAT

>CL1Contig134_All/repeat/mobile_element/Class_I/LTR/Ty3_gypsy/chromovirus/Tekay
GTCTGGGCGCACCTGCCAAGTGCGCCAGTGCAATATTGTTCGGGCGCACTTCCCAAGTGCGCCAGTGCATTCTGGCCCGTTTCTGGTTTTTCTGCCTAACTTCGTTCGTCCATATCTTCTTCGTACGGTATCCGTTTTACGCAAACTCGGACTCTATTTCAAGCAGAATTCCGAGACGAACGCAATGGCGTAACCCGTTTCCCTTGATTCTTATTTTTATAATTAATTATTCTCTGATTTGTTACTTATACGTTCACAGAAAATACGGGGTGTTACAATATGTGTGTATATATATATATA

>CL1Contig135_All/repeat/mobile_element/Class_I/LTR/Ty3_gypsy/chromovirus/Tekay
GGGTGTCGACCCATTGGGGGGGTCGACACTAGTGTCGACCCCTGTGTCGACCCTGCCTGGAGCGGGAAAATTCCCGCCTATCCTGTTTTGGATGAAATTCAAACCTGAATTCGAATTTGAACTGTTTTCGGGCTTGGAATTTTCTGAAAACTTCATTGGGCCATAACTTGGTCATACAAACTCCGTTTTTCGAAAACTCGGACTCTATTTCG

>CL1Contig136_All/repeat/mobile_element/Class_I/LTR/Ty3_gypsy/chromovirus/Tekay
AGAAAAACGAATCTGTTCACGGATCTGGAAAAGGGGGGAGGTTGACCCCATGGTCGACATGTTCTACCTAGGTCGACCCCCTGGTCGACCTGGGTCCTGGGCGGGAAATTTCCCGCCCAGCCCGGGTGTGTGATTTGAATTTCGAAACTTTAAATTTGAATTCGGGCTGGTTTTTATTTTAAATTCCTGAAACTTCTAAAGGCCATAACTTCTTCATACGGAGTCCGATTTACGCAAACTCGGACTCTATCTCAAGCAGAATTCCGAGACGAACGCAATGGCGTAACCCGTTTCCCTTAATTCTTCTTTTAAAAATTAAGTATACTTTGTTTTGTTACTTTTATGTTCACAGAAAATACGGGGTGTTACATTCTCCCCTCCTTAAAGGATTTCGTCCCCGAAATCTTCAAGTTAAGAAGAATGCATCCTATCATCCAATCAACCATCTACTCAACCATCATCCACAAGCAACCATTGTCCTTAAAAGATTTCTAATGCTATATGAACATATGCAGAAAGTGTGTGTATATGTTCCTTATCTAATGCAAATGATCAGGCCTGATTGATCTTCTAAATGCAAAATATGTTTAGTGAAATGAATCCAA

>CL1Contig137_All/repeat/mobile_element/Class_I/LTR/Ty3_gypsy/chromovirus/Tekay
ATACTTGGATCGAAGGTTAAGAAGCTACGCAAACGAGAAGTCAAGTTGGTGAAGGTCCAGTGGGGAGACAACCAAGAAGATGCAACTTGGGAGTCCGAAGACAAGATTTTTATGCTTCGTACCCTTTCCTTTTCAAGGGAATGTTCTTAACTTCTCTTCCAAAAGCTTTTATTCGCATTTGCTTCTATCATCTGAGTATATCCTACCAATTGAATCTTCGAATTTAGGTAGGAATCCC

>CL1Contig138_All/repeat/mobile_element/Class_I/LTR/Ty3_gypsy/chromovirus/Tekay
ACATTAAGCTTTGCAAATTAAAGTGTAATCAATTCTAAATGAAACAATTATGGGAAATGGGTTACGCCACTGCGTTCGTCTCGGAATTCTGCTTGAGATAGAGTCCGAGTTTGCGCGAATCGGACTCCGTATGAAGGAGTTATGGCCTTCGGAAGTTTCAGAATAAAATTTAAATTCAAACAGCTCAGTTTAAAATTCAAAATTCGAAAAACAGGTTCAAACTGGGCTGGGCGGGAAAATTCCCGCCCAGAGACCAGGTCGACCATAGGGTCGACCATGGTGTCGACCTGGCCACCCCAGGTCGACCATAGTGTCGACCTGGGTGTCGACCTGCCAGTCGACCTGCCTGGTCGACCTGGCTGGCTAGGTCTGG

>CL1Contig139_All/repeat/mobile_element/Class_I/LTR/Ty3_gypsy/chromovirus/Tekay
TAATATCAAATGTGGGAATTAAGGGAAACGGGTTGCGCCATTGCGTTCGTCTCGGAATTCTGCTTGAGATAGAGTCCGAGTTTGTGTGAATTGGACTTCGTATGAAGAAGTTATGGCCTTCCGAAGTTTCAGAATTTAAATAAATTAAAAACAGCTCAGGTTCAGAAAATTTGAAATTCAAAAGTCAAACAGGGAAGCAGGTTGGGCGGGAATTCTCCCTCCCAAGGGCCAGGTCGACTTGGG

>CL1Contig140_All/repeat/mobile_element/Class_I/LTR/Ty3_gypsy/chromovirus/Tekay
AGTAGATGGACGATTGGATGTTAGGACTTACGTTCTCCTAGACTTGAAGATTTCGGGGACGAAATCCTTTAAGGAGGGGAGAATGTAACACCCCGAATTTTCTGTTAACTGTAACTTAACAAATTAAAGTATAATTAATTCTAAATGATGGAATTAAGGGAAATGGGTTACGCCATTGCGTTCGTCTCGGAATTCTGCTTGAGATAGAGTCCGAGTTTGCGTAAAACAGATACAGTATGAAGAAGGTATGGACGAACGAAGTTGGGCAGAAAAACCAGAAATGGGTCAGAA

>CL1Contig141_All/repeat/mobile_element/Class_I/LTR/Ty3_gypsy/chromovirus/Tekay
ACTTTAGGCACTAGATCGGCTCAGTCACTTTCATATTGCATATTGCATATTGCATATAAATGGACGTATTTAGTAAAACGAATGTACATTGAATGTGTGTATCACATGGATGTTGCATTTAAATGAATGGTTGTGCACACATGTAGTAATGATATGTATAGGGTTCTTTGCATATATGATGAATACATGGCACTATCATTATTCGCATTAAGG

>CL1Contig142_All/repeat/mobile_element/Class_I/LTR/Ty3_gypsy/chromovirus/Tekay
TTTTCTCATTCCTCTTTTTCAAATAAATTATTCTTTAATTTTTTATTTTAATATTCTCAGAAAATACGGGGTGTTACATTCTCCCCTACTTAAAGGATTTCGTCCCCGAAAGCTCTAAGGCAAGAAGAACGTATCCTACCAACCAAACAACCATCTACTCAAACCAACAACCACTGGCATACACTGTCCTGAAAGGTTCTACTTTTGTATGAAA

>CL1Contig143_All/repeat/mobile_element/Class_I/LTR/Ty3_gypsy/chromovirus/Tekay
ACCCAAGTCGACAGGCCTGTCGACTGGGCAGTCGACTTGGCTAGGACCAAGTCGATAGCCCTGTCGACTTGGGTGTCGACAGGGGGTGCTCGGCCAGTTTGGCCTGGTGCACCATTTTAAGGTTGGTCAGAGTTTTGGGGCTGTTTTCTGGAAGCTTC

>CL1Contig144_All/repeat/mobile_element/Class_I/LTR/Ty3_gypsy/chromovirus/Tekay
AGTTCTATATATGTACACAATCATTCATTCAAATGCAAAATCCATATGATGATACACCTACTTTCATCCATTAAAAGAAGAAAAATATGCACACACATCCATATGCAGTATGAGAGTGATTGAGCCAATCTAGTGCCTAAAGTGTGTACATACATCC

>CL1Contig145_All/repeat/mobile_element/Class_I/LTR/Ty3_gypsy/chromovirus/Tekay
CCAAGCCCCCTGGTTCGACACGCCGTGTCGACAGGCAAGTCGACCCCCCTGTCGACAGGCCTGTCGACAGCCCTGTCGACATGGTTAGGGCGGGAATTTTCCCGCCTGGCCCCGCTGGTTCTATTTTGAAATCTGAATTTGAATTTTTAAATCTGTTTTTAGCTTTAAATTTTCTGCAAACTTCATTGGGCCTTAACTGGGCCATACGGACTCCGATTTACAAAATTTCGG

>CL1Contig146_All/repeat/mobile_element/Class_I/LTR/Ty3_gypsy/chromovirus/Tekay
TGTTTGCTCGTGGATGCATTTACACACACACTAGGCACTAGATCGGCTCAAAAACACTCTCATACTGCATATGGATGTGTGTGCATTTTTTTTAATCCTTATGAATGCAAAATGGTTGACTCAGCACATGGATGTTGCATATGAATGAATGATTGTGCACACATATAGAAATGATATGTATCAAATAGGAAAATTGCATACATGTTGGACTCAAGGCACTGACATAATTCGCATTAAGGAGCGCAACTGAATCAGTGGACGCCTAATCTTTGCATTAGATAAGGAACATATACGC

>CL1Contig147_All/repeat/mobile_element/Class_I/LTR/Ty3_gypsy/chromovirus/Tekay
ACATTTCTATTTCAAAGCAAGGGTTTTTATTGATTTGGCTCAAGGGTTTTCATTGGAGCATTCATATTTGGGTCTTTTTGGTGATTGCATAAGGGCTTCGTCTCAATCTTTATAATAAATATTTATTTGTGTCTTCATAGCATTGTAAGCCCTTTTCTACTTTCTTTCTTTGAACTCTAAAGTTAAATGAATGATGCAAGTTTGGTTGATCATTATATGCAAGTTTGGTTGATCATTATATGCAAGTTTGGTTGATCATTATATGCAAGTTTGGTTGATCATTATATGCAAGTTTGGTTGATCATTATATGCAAGTTTGGATGATCATTATGCAAGTTGGTTTAATCATTATGTATGACACATGTTGCTATGTTATGCAAGTTTGGGTTGATCATGTTATCATGTTATGCAAGTTAAACTTGATGTTGTGAGCATAAAGCTCCAAG

>CL1Contig148_All/repeat/mobile_element/Class_I/LTR/Ty3_gypsy/chromovirus/Tekay
AGGGCTGTCGACACCCTGGGGACCCTGTCGACATGCCTGTCGACATGGGGGTCCTGGCGGGAATTTTCCCGCCTGCGCCAGTTTGCCCTAATTCCCAACTTTCAACTTGAAATTCAAATCTGTTTTTACTTAGGAATTTTCTGAAAACTTCGATGGGCCTTAACCGGGTCATACGGACTCCGATTTACAAAAACTCGGACTCTATTTCGCGTATTTTTCCGAGACGAACGCAATGGCACAGCCCGTT

>CL1Contig149_All/repeat/mobile_element/Class_I/LTR/Ty3_gypsy/chromovirus/Tekay
GCGTTCATCTCGGAATTTTGCTTAAGATAGAGTCCGAGTTTGCGCGAATCGGACCCCGTATGAAGAAGTTATGACCTTCAGAAGTTTCAGAATAAAATTTAAATTCAAAGAGCTCAGTATAAAATTCGAAATTCGAAAAACAGGTTCAAACTGGGCAGGGCGGGAAAATTCCC

>CL1Contig150_All/repeat/mobile_element/Class_I/LTR/Ty3_gypsy/chromovirus/Tekay
CTTTCGACTCTTATAGTTATGGCATGGCGGATAAGAGGGAGACCTCTAATCATCTTAGTACATACACTTGGTACCGTAATTGACATCTGTTTATTTTGGAAATGGAGATCAGAAACTTCACAATCGTGAAGTTAAATTAGTTAAGATACAGTGGAGTAAAGCTCAAGAAGGCTAGATACTAGCATCATACCCTTTTCCTTAAGGGTGCATCCTTGATTTCTTTGTTTTAGGAGCTTTACGCATAATTGTTTCTCTCTTTCCAAAGTATATCCTCTAGGTCGTATCTTCGATCCTTAGGTAGAAGCCAATGGATGTAAACATGTATTTGAAACATGTTATGGTTGAATGGTTGCAAGTGGTTGCAAATGGTTGCTCGTGGATGCATATGCATACGTATTAGGCACTAGATCAAGTTCGGACGCTCTCATATTGCATTTACATATATGCATTTGTTTATAAGTTGAACTTGATATGATATCATATGGACGTTGCATATGGATGAATGGCTGTGCACGCATGTAGTATTTACATGATGAGGGATGTTTGCATGCATGA

>CL1Contig151_All/repeat/mobile_element/Class_I/LTR/Ty3_gypsy/chromovirus/Tekay
TTGAGATAGAGTCCAAGTTTGCGTAAAACGGATACCATATGAAGAAGATATGGACGAATGAAGTTGGGCAGAAAAACGGGCCAGAATGCACCGGCGCACTTGGGAAGTGCGCCAGAACAAAATTGCACTGGCGCACTTGGGAAGTGCGCCAATGCGAAGTTGCACTGGCGCACTTGGAAATTGCGCCTAGGCCGAGCAGAAAACCTGCACAGATTTCTGAGGC

>CL1Contig152_All/repeat/mobile_element/Class_I/LTR/Ty3_gypsy/chromovirus/Tekay
GGAAGCTTCCAAGATCTGATGGTCCTAATCTAACCTAGGGTTAATCTAAGGGTCTAAAACACATCCTAATCTCTATAAATAAGCCCCTAACCTAACCCTAAATCATCATTATTCATTCAAGTAACTAAACTATGGCAAAATCATTCCTCTCATGGCCTCCACTCTCTTCATAAAATTCCTAAGTTATTTCTATGAGAGATTTTCCATGCATACAAGTGTTTTCAAGCTTGTATGAGTGTCATTAGCTTGCATTCAAGTCAAGTTTCCATATTTACATCATAAAGCAAGGGTTTTATTGATTTGGAGCTTGCATTTTGGGTTTATTTGAGTGCATAAGGGCTTTGTCTCAATCTATATATATGCTTATACTCATTTG

>CL1Contig153_All/repeat/mobile_element/Class_I/LTR/Ty3_gypsy/chromovirus/Tekay
AAATACGCGAAATAGAGTCCGAGTTTTCGAAAATCGGAGTCCGTATGACCCGGTTAAGGCCCATTGAAGTTTTCAGAAATTTCTATGCTAAAAACAGATTTAAATTTCAAATTAAAAACAGGGATTAGGGCTAATCAGGGTTAGGCGGGAAAATTCCCGCCAGGGGGCCCATGTCGACAGGGCACCCAGGGTGTCGACAGCCCTGTCGACAGCCCTGTCGACAGGGGGTGCCCAGGCAGTTCAGCCTGGTGCACCATTTCTGAGTTGGGTTGGGTCAAGTGGATTGGTTCTGGAGAATTCTAAGATCTG

>CL1Contig154_All/repeat/mobile_element/Class_I/LTR/Ty3_gypsy/chromovirus/Tekay
TATGTAGTAGAACTAATTGCTATAAAAAAGAAGATGATGATTAGAGGTTGATTAGCTTGCAACTTTCTTCATAAACTAGTGGAGGCTCCTCTCAAGTTTGATTTTGGCGGCATGAGGCCATCATTTCTATTTTTAGTATGGATTAGGGTAGGTTTAGGGTGTATTTATAGATTAGGTGAGTGTTTTAGGCCCTTAGATTAACCCTAGATTAATTTAGGTCCGTTAGATTTAGGAAATCTCTAGAACCAAGCCCAGCCCTAGCCAGAAAACCAGATCTGGTGCACCCAAGCACCCTGGTTCGACACGCCGTGTCGACAGGCAAGTCGACAGGCAAGTCGACACCCCTGTCGACAGGCCTGTCGACAGCCCTGTCGACATGGTCAGGGCGGGAATTTTCCCGCCTGGCCCCGCTGGTTCTAATTTAAAATCTGAATTTAAATTTCTAAATCTGTTTTTAACTTTAAATTTTCTGCAAACTTCTTTGGGCCATAACCGGGCCATAC

>CL1Contig155_All/repeat/mobile_element/Class_I/LTR/Ty3_gypsy/chromovirus/Tekay
CATTCAACCGAATGCAGCATCCATATGATGGTACAACCATTATACTAAATACATCCATATATATGCAATATGAAATATGAAGTGACTGAGCCGATCTAGTGCCTAAAGTGTGTGTGTATATGCATCCACGAGCAACCACTAGCAAACACTTGCATCCACTTGCATCCATCAAACATAACATGTCTCAAACACATGTTTACATCCATAGGATTTCTACCTAAAGGTCGAAGATTCGATCGATAGGATACAAACGAGTGATAGAGAGAAGTACGAATAAAAAGATTTGGAAAAAGAAGTTAAGAACATAGTCCCAAAAAGGAAAGGGTATGAAGTGTGATCTTTGTCTTCAGTCTCCCAAGTCGCATCCTCGCTGTCTTCTCCCCATTGCCCTTTTATTACCTTACCCTCTCTATTGCGCAATCTCTTCACCCCTGA

>CL1Contig156_All/repeat/mobile_element/Class_I/LTR/Ty3_gypsy/chromovirus/Tekay
ATAGAGTCCGAGTTTTCGAAAAACGGAGTCCGTATGAAGAAGATATGGCCTTCGGAAGTTTTGAATTAAATTTAAAATTCAAACAGAATAAAATAATTAAAAATCGGGCCCAATGGGCCAGGCGGATAAAACACCCGCCTAGCCACCCAGGTCGACTGGGCTGTCGACCTGGGCTAC

>CL1Contig157_All/repeat/mobile_element/Class_I/LTR/Ty3_gypsy/chromovirus/Tekay
TGACCGAGTCGAGCTAGTGTCTAATGTATATTCGCGCATCCACGAGCAACCACTTGCAACCATATCAATCATAACATGTTCCAAATACATGTTTACATCCATAGAATTCTACCTAAGGTTCCCAAGAGAAGATCGAGAAGATAAAAAGAAAAAACTCCTTACGGGGTCTGCAGTG

>CL1Contig158_All/repeat/mobile_element/Class_I/LTR/Ty3_gypsy/chromovirus/Tekay
CATATATTACATTAAGGAGGTCAACTGAATCAGTAGACCGCCTGATTTCCGCATTAGTGTTGGGACATATACACACACCTTTGCATATATTCATATAAGCATTAGAAATCTTTAAGGACAATGGATGCCTGTGATTGGTGGATGAGTAGATGGATGATGGATGGTAGGATATACATTCTTCTTAACTTGGAGATTTCGGGGACGAAATCCTTTAAGTAGGGGAGAATGTAACACCCCGTAATTTTAAAGAACATTATAATGATAAACTAAAGAATACTTAATTAAATATTGGGAATTAAGTAAAACGGACTGCACCATTGCGTTCGTCTCGGAATTCTGCTTAAGATAGACTCCGAGTTTGCGTAAAACGGACATCGTATGAAGAAGTTATTAAGCTTAGAAGTTTGTATACGTATAAGAGAATTATATATATACAAACAAATC

>CL1Contig159_All/repeat/mobile_element/Class_I/LTR/Ty3_gypsy/chromovirus/Tekay
ATCATTTGAATATATCATATCCATAGTATTTTCGGCCTTTAGAGAGGAATCATAGGGATGCAAACATGTGTTTTTGAGACATGTTATGTTTGATGGATGCAAGTGGATGAAAGTGTCTGCTAATGGATTCCTGTGGACACATATACACACAAATTAGGCACTA

>CL1Contig160_All/repeat/mobile_element/Class_I/LTR/Ty3_gypsy/chromovirus/Tekay
TGCCGTATCCATATGATAACACAACCATTATACATCCATTAATTTAAATATGCACACACATTTATATGCAATATGAAAGTGATTGAGCCGATCTAGTGCCTAATGTGTGTGTACATGCATCCACGAGCAACCACTAGCAACCACTTGCAACCATCAATCATAACATGTTTCAAATACATGTTTACATCCATTGGTTTCTACCTAAGGATAAAGAATAGGACCGAGGAGATACACTAAAAAGGTAGATACAAGTTTGAATAAACTTTAGGAAAAAGAGATAAACGGGTAGGCTGCACGTATTTTGGCTTCAGTCTCCCAAGTCGCGTCTTCCTC

>CL1Contig161_All/repeat/mobile_element/Class_I/LTR/Ty3_gypsy/chromovirus/Tekay
CGAAATCCTTTAAGTAGGGGAGAATGTAACACCCCGAATTTCAGTTAATATTAACATTCACAAATTAAAGAATAACTAATCCCAGATGTGGGAATTAGGGGAAACGGGTTGCGCCATTGCGTTCGTCTCGGAAAAATACGCGAAATAGAGTCCGAGTTTTCGAAAATCGGAGTCCGTATGAAGAAGATATGGACGAACGAAGTTAGGCAGAAAAACCGAAAACAAGCCAGAATGCACTGGCGCACTTGTGAAGTGCGCCAGCACAAAAATACACTGGCGCACTTGGGAAGTGCGCCCGTGTCGAGCCAGAAACCTGCACAGCCTTCTGGCTTGACCCTGGCTGGCCTGGTGCACCTGTTTTGGCCCTTGGTCTTGTTTTGGAGGCTTGTGACG

>CL1Contig162_All/repeat/mobile_element/Class_I/LTR/Ty3_gypsy/chromovirus/Tekay
TCAGATTTTCAAAATGGAGCCAGCGGGGGTAGGCGGGAAGCTTCCCGCCCTAACCATGTCGACAGGGCTGTCGACAGGCCTGTCGACAGGGGTGTCGACTTGCCTGTCGACTTGCCTGTCGACAGGGGCGCAGCGTCCAGAGAGCCTGGGTGCACCAGGTTGGGTTTTAGGCTGGCTTGGAGGGCTGGGTTCTAGAGATTTCCTAAATCTGACGGACCTAAACTAATCTAGGGTTAATCTAAGGGCCTAAAACACTACCTAATCCTATAAATAAGACCCTAACCCTACCCTAATTCATTCATAATTAGATCTTGTAACTAAACTATGGCAAAATGAAACTTGATCATGGCCTCCACAAATCAATGAAGAGAGTTGCAAGCTAATCAACCTCTAATCATCTTCTTCTTCATATTTGGCAACTAGTTTTACTTCATAAGTTTGCTAATCTT

>CL1Contig163_All/repeat/mobile_element/Class_I/LTR/Ty3_gypsy/chromovirus/Tekay
CTTTACAGTTTCTAAAATGAAGGTAAGAGGGCTTACAAATATTATGAAGACACAAATCTACTAATAAAGATTGAGAAGCCCTTTATGCAAGCATATAAAAACCCAAAACAAAGCTCCAATTAACAAAAATCCCAAAAACTCTAGCTTAGCAAATAAAGCTTGCAACTTGATGATGTATGCAAGCTAATGATCATTCATACAACTTAGAAATGCTTGTATGAACATCAAAATCTTCATAGGAATGATTTATGAAGAGGGTGGAGGCTAGGGTTTTTAGGTGGAGGCCATTTGAGAATTCAATTTGACATAGTTTGGTTGCTAGAATGAATAATGGGGTTTTAGGGTAGGATTAGGGGCTTATTTATAGAAGATTAGAGTGTTTTTAGCCCTAGGATTAACCCTAGGTTAGTTTAGGTCCGTCAGATTTCGGAATTCTC

>CL1Contig164_All/repeat/mobile_element/Class_I/LTR/Ty3_gypsy/chromovirus/Tekay
CTCGAAATTCTAGTCAGGATAGACATTTGGTTTGCGAGGACACCGTATGAAGAAGTTATGAGGGTTTTTAGTTTGTATACACGCAGAAGGATTATATATATATGCATGAGTCGGAGATGAGTCAGAATTTTATCCAAAACAGTTCAAATTTGAAAAATTCGATAAGGCAGAAAAAATCCCGCTCTAGGGGGTCGACCAACCCACAGGGGTGTCGACACCCTGGGGCTGACGTGACACTCGGTTTTAGGGGGCTGGCAACTATA

>CL1Contig165_All/repeat/mobile_element/Class_I/LTR/Ty3_gypsy/chromovirus/Tekay
GGAGTGAAGCCCAAGAGGACGCAACTTGGGAAACCGAAGAAAAGATACGCGCGCTTTACCCATTTCTTTTTTAGGGTACATTCTCGATCTCTTTTTCCTTGAAAACCTTTTCGTATCATGCTTCTAATATCTATGTTTGTCTTGTTATCTTCTCGATCTTATCTTGAGAACCTTAGGTAGAACCCTATGGATGTAAACATGTGATTGAAACATGTTATGGTTGATGATTGCAAGTGGTTGCTCGTGGTTGCATAACACACATTAGGCACTAGATCGGCTCAGTCACATATCTCATATTGCATATGCATGGGTGCTCATACTTGTATATGGATGGAAATTTGATATGTTGTTATATGGATGTTGC

>CL1Contig166_All/repeat/mobile_element/Class_I/LTR/Ty3_gypsy/chromovirus/Tekay
TTTCTGCTTTTTCTACCAAACTTCTATCGTCCATAACTTCTTCATACGTTATCCGTTTTACGCAAACCAGGTGTCTATCTTGACCAGAATTTCGAGACGGACGCAATGGCGCAATCCGTTTCCCTTAATTCTGAATATTAAATTAATTATTATTTAATTTATCCTCTTTAATGTTAACAAAATTATGGGGTGTTACATTCTCCCCTACTTAAAGGATTTCGTCCCCGAAATCTCCAAGTTAAGAAGAATGTATATCCTAACATCCACATCCATCTACTCATCCACCAAGCCATCCGTTGTCCTTAAAAGATTTATAATGCTTATAGGGGCATATACAAAGG

>CL1Contig167_All/repeat/mobile_element/Class_I/LTR/Ty3_gypsy/chromovirus/Tekay
AATCGACCTGGGTGCATTAGGCGGGAGTTTTCCCGCCCTGGCCAATTGGGCCCGATTTTGGAATTTAAACTTGTTTTTCTAAACTGTTTTATTCTGTTCGAATTTTAAACTTAATTCAGAAACTTCCGAAGGCCATATCTTCTTCATACGGACTCCGTTTTTCGAAAACTCGGACTCTATTTCGCGTATTTTTCCGAGACGAACGCAATGGCGTATCCCGTTTCCCTTAGTTCTTTGATTTGAAATTAATTATACTTTAATTTGTGAATTTCACAGTTATAGAATACACGGGGTGTTACATTCTCCCCCACTTAAAAGGATTTCGTCCCCGAAATCTTCAAGTTCAGGAAGAATGTACATCCTAACATCCAAACATCCATCTACTCATCCATCAAACACGAGCATCCATTGTCCTTAAAAGACTTCTAATGCTTTATGATCATATGCGAAGTGTGTGTATATGTTCCTTAGCTAATGCTAATGATCAGGCCTGATTGATCTTCTAAATGCAAAATATGTTTAGTGAAATGAATCCAATATGTATGCAAATTTTTCCTATTATAATTCATAATTTCTACATGAGTGCTCAAACATTCAATCATATGCAACAACCAAATGATAGCACAACCAAGTTTCCAAAATAAACACTCATGCATATGCAACATGAAAATGTGTCTGAGCCGATCTAGTGCCTAATGTGTATTCATGCATCCACGAGCAACCACTTGCGACCACTTGCAACCATTTCGCAATCATAACATGTTTCAATTACATGTTTACATCCAAAAAGATTCTACCTATGGTTCTCAAGATAGGATCGAGGAGAGAAACAAGATAAAACAAAGCATCTAGAAAAAGTTAATGATGTACCACCCCCAGAAGGTCCG

>CL1Contig168_All/repeat/mobile_element/Class_I/LTR/Ty3_gypsy/chromovirus/Tekay
TAGGCGGGAAACTTTCCACCTAGCCCCAGATCTGATTTCCAAAACTGTTTCCGAAATTCAAATTTCCAGAAACCTTCTTTGGGCCTTTTACGGGTCATACGGACTCCGATTCTCGAAAACTCGGACTCTATTTCGCGTATTTTTCCGAGACGAACGCAATGGCATAGCCCGTTTCCCTTGATTCAGATTTTATAATTAAATTCTGCCTTGATTCTTGTCTTAGCATGTTGTAAAAATCCGGGTTGTTACATTCTCCCCAACTTAAAGGATTTCGTCCCCGAAATCTCCAAGTTAGGAAGAACGTATCCTACCATCCATCATCCATCTACTCAAAACATCATCCACAAGCAACCATTGTCCTTAGAAGATTTCTAATGCTGTATGAACATATGCAAAAGTGTGTGTATATGCACCTATCTAATGCGAAAATCAGGCGGTTACTGACTCAGTAAACCTCCTTAATGCAGAATATGTTAGTGCAATGAGTCCAAA

>CL1Contig169_All/repeat/mobile_element/Class_I/LTR/Ty3_gypsy/chromovirus/Tekay
CTCTCGGTCCCATTCTCGGTCCTATTTCTGTCGGGAGGTATGACTTATTGGCTAGTAATACATGTCAGGGTTTGAAGGGGTCCGTTAGGTTGACTAAACCTTTTGGGCTTTTATAGAATATGGGTTGGGTTAGGAAGGGATTTCTTGTAATCCGAAAGGAGTATATCCTGCTTATCTTCCCGATCTCTTTGTAGCATATCTTTTGCTATCCATGTTTGTCTTGATTATCTAGTTTATCATGTTAATCTTGTCATGAGAACCTTAGGTAGAAACCCTTTGGATGAAACATGTGTTTGAAACATGTTATGCTTGATGGTTGCAAGTGGTTGCAAGTGTTTGCAAGTGGTTGCTCGTGGATGCATTATACACGATTAGGCACTAGATCGGCTCACACACTCTTCATGTTGCATATGCATGAGTGTTTATGCTTATTCATGGTTGAAACTTGTTGTGCTACCACATGGATGTTGCATATGGATGAATGTTATGTGCACTCATATAGATACTATGAATTATGTTAGGAATTTGCATACATATGGATTCATTTCACTGACATACATATGCATTAAGGAGGTTTACTGTATCAGTAACCGCCTGATTTTCACTAACATACATAT

>CL1Contig170_All/repeat/mobile_element/Class_I/LTR/Ty3_gypsy/chromovirus/Tekay
CTAAAGTTAAATGAATGATGCAAGTTTGGGGTTGATCATTATGATATGCAAGTTTGGTTGATCATTATGATATGCAAGTTTGGTTGATTATTATGATATGCAAGTTTGGTTAATCATTATGCTATGCAAGTTGGTTTAATCATTATGTATGACACATATTGCTATGTTATGCAAGTTAAACTTGATGTTGTGAGCATAAAGCTCCAAGCTTTATATCAAAGGTTGCATTTTGG

>CL1Contig171_All/repeat/mobile_element/Class_I/LTR/Ty3_gypsy/chromovirus/Tekay
TGGTGCACCAGGCAAAACTGCCCGGCCACCTGTGTCGACTCCCAAGTCGACAGGGCAGTCGACTTGGGTCCTGCTGTGTCGACTCCCAAGTCGACTCCCCAGTCGACTTGGGGTGGCTGGCGGGAATTTTCCCGCCTAGCTCCATTTCTGCATTTGAAATATGTTTTTCAAAATTTGAATTTT

>CL1Contig172_All/repeat/mobile_element/Class_I/LTR/Ty3_gypsy/chromovirus/Tekay
GCTGTGCAGGCTTTATGCTCGGCCTGGGCGCACTTGGGAAGTGTGCCAGTGTATTTTTGTACTGGTACACTTCCTAAGTGTGCCAGTGCATTTTTTCTCTTCTTCTTCTTCTGGTTTTTCCGCCTAACTTCGTTCGTCCATATCTCCTTCATACGGTGTCCGTTTTACGCAAACTCGGACTCTATCTCAAGCAGAATTCCGAGACGAACGCAATGGCGCAACCCGTTTCCCTTAATTCTCACATTTGAAATTAAGTATTCTTTAATTTGTTAATTTTAATATTTAAAATCACGGGGTGTTACATTCTCCCCTCCTTAAAGGATTTCGCCCCCGAAATCTCCAAGTTAAGGAGAATGCATATCCTAACATCCAATCATCCATCTACTCAACCATCAA

>CL1Contig173_All/repeat/mobile_element/Class_I/LTR/Ty3_gypsy/chromovirus/Tekay
GGCACTAAAACGGCTCATTCACTTTCATACTGCATATGAATAAGTGTGCATATTTAAATTAATGGATGTATATTGATTGTGTTATCATATGATTGTTGCATTTGAATGAAATGATTGTGCACTCATGTAGAAATAATATGTATCATTAGGATTCTTTCGCATACATAATGGACGCATGGCACTATCATGATTTGCATTAAGGAGGTCAACTGAATCAGTAGACCGCCTGATTTTGCATTAGATAAGGAACATATACACACACTTTTTGCATATGTTCATACGGCATTAGAAATCTTGTAAGGACAATGGATGCCTGTGTTTGATGGTTGAGTAGATGGATGATTGGATGTTAGGATATACATTCTCCTTAACTTGAAGATTTCGGGGACGAAATCCTTTAAGGAGGGGAGAATGTAACACCCTGAATTTTCTATGAATATTAAAATAAAGAATTAAAGAATACTTAATTTTAAAAGTGGGAATTAAGTAAAATAGGTAGCGCCATTGCGTTCACCTCGGAATTCTGGTTGG

>CL1Contig174_All/repeat/mobile_element/Class_I/LTR/Ty3_gypsy/chromovirus/Tekay
ATTCGGTAATCTGATCTGTACCAGTAATCTGTAAATATCTGAATATTTCTGATAAGGTTGAGATTTCCAGTTTTGACATTGTCTAAAGAGGGTAATCCTCTGGGTGTCAATCTGATGTTGATTTCGGTCTTCGGGGTTGATACTTAGGGGAATTTGTCTCTCAACCAAGGTCTAATGGAAACCAAGTTTTTGTTTATCTGCACTCGCTCCCATCACTCGACTGTATCCTATCAATCGAGTCTTCAACCTATAGATAGGAATCCTATGGATGTAAACATGTGTTTGAGACATGTTATGTTTGATGGTTGCAAGTGGTTGCAAGTGGTTGCTAGTGGTTGCTCGTGGATGCATATACACGCACATTAGACACTAGATCGGCTCCGTCACCTTTCATATTGCATATGCATGAGTGTTTATACTTGTTTATGGATGAATTTGAATGTGTTATCATGTGGATGTTGCATATGGATGGATGTTTGTGCACC

>CL1Contig175_All/repeat/mobile_element/Class_I/LTR/Ty3_gypsy/chromovirus/Tekay
TTGAGATAGAGTCCGAGTTTGCGTAAAACGGACTCCGTATGAAGAAGATATGGCCTCCGGAAGTTTCAGAATTCAGTTTAAAATTCAAACAGACAAAAACAGCTCAGAAAACAAATTTAAATTTCAAAAATCGGGCCGGATTGGCCAGGGCGGGAATTTTCCCGCCCAAGGCACCCAGGTCGACTGGGTAGTCGACCTGGGGCACCCAGGTCGACTACATAGTCGACCTGGGGGGCGACCCCCCTTCTTATTCCAGCTTTCTGCACCTGGTTCGTTCTGA

>CL1Contig176_All/repeat/mobile_element/Class_I/LTR/Ty3_gypsy/chromovirus/Tekay
TTACTCATCCACCTATCACAGGCATTCATTGTCCTTAAAAGAATTCTAATGCTTATATGAACATATTAAAAGGTACGTGTATATGTCCCAATACTAATGAGAAGATCAGGCGGTCTACTGATTCAGTCGACCTCCTTAATGCAATGTATGTTAGTGCCATGAATCCAAAATGTATGCAAATAATCCTATTATAACATATAAGTTCTATATGTGTGCACAATCATCCATCCAAATGCAACATCCATATGATGATACATCCATTTCCATCCATAAAAAAAAAGAAAAATGCACACACATCCACATGCAGTATGAGAGTGATTGAGCCGATCTGGTGCCTAATGTGTGTGCATAGAATCCACAGGCAACCAC

>CL1Contig177_All/repeat/mobile_element/Class_I/LTR/Ty3_gypsy/chromovirus/Tekay
AATTGATGTTAAAGTGATAGAAACTCACCAAAACCAAGATTAGCAAACTTATGAAGTGGAATTAGTTGCTAAATATGAAGATGGTGATGATTAGAGATTGATTAGAGAGGGATTAGCTTGCAACTTCCTTCTTAGATTAGTGGAGGCTCCTTCTAGGATTTAATTTGGCGGCATGAGGCCATCATTTCTATTTTTAGTATGGATTAAGGTAGGTTTAGGGTGTATTTATAGATTAGGTGAGTGTTTTAGGCCCTTAGATTAACCCTAGATTAGATTAGGACCCTTAGATTTAGGAAATCTCTAGAACACAGCCCAAGACTCAACCAAAAACCAGATCTGGTGCACCCAGATCAACAGGGCCGACACCCTGTGTCGACACCCCTGTCGACAGGGCTGTCGACACCCCTGTCGACACCCCTGTCGACATGGCTGTCGACACGGGGCTAGGCGGGAATTTTTCCCCCCTTTCCTCTTTTGGCTCCAAACTTGTTTTTCAAATCTGCTTTTTAAATTTAAACTTCCTAAAACTTCTTTGGGCCATAACCGGGCCATACGGACTCCGATTCTCGAAAACTCGGACTCTATTTCGCGTATTTTTCCGAGACGAACGCAATGACGCAGCCCGTTTCCCCTGGTTCTCACATCTGAGATTAATTATACTTTAATTACTAACCATTAGTGTTAATTGAAATTCGGGGTGTTACATTCTCCCCTACTTAAAGGATTTCGTCCTCGAAATCTCTAAGTCAAGAAGAACGTATCCTACCAACCAAACAACCATCTACTAAACCATCAACCACAAGCAACCATTATCCTTAGAAACTTCTAATGATGTATGAACATATGCAGAAAGTGTGTGTATATGTCCGTATACTAATGCAAAATCAGGCGGTCTACTGATTCAGTCGACCTCCTTAATGCAAACCATGATAGTGCCATGCATCCAATATGTATGCGAAACCCTATTGACACATACAATTTCTATATG

>CL1Contig178_All/repeat/mobile_element/Class_I/LTR/Ty3_gypsy/chromovirus/Tekay
CAAATTCAAACCACAGAACATACTAGGAGGGAAATTTCCCGCCCAGGACCAGGTCGACCTGGGGGTCGACCATAGTGTCGACCTGCCCAGGACCAGGTCGACCATAGAGTCGACCTGGGTGTCGACCTGGTTGCCGAGCCCATTTTTGAGTCAGAGTTCACTCTGATGTTTCTAGTCCGATTTCTGTCTAAATTCGTTGGCCTGACCCTATATAAACAGCCCCTAACTCTAGTCTCTCTACACAAATTC

>CL1Contig179_All/repeat/mobile_element/Class_I/LTR/Ty3_gypsy/chromovirus/Tekay
TGTGTTTGAGGCATGGTATGATTGATGGATGCGAGTGGATGCAAGTGGTGGCTAGTGGTCGCTCGTGGATGCAGATACACACACTCTAGACACTAGATCGGCTCAATCACTTCATATTGCATATTGCATATAATTGTGTGTAGGGAACTATATGATTTGATGCATAATGCTTGTGTT

>CL1Contig180_All/repeat/mobile_element/Class_I/LTR/Ty3_gypsy/chromovirus/Tekay
GTTGCTCGTCGATGCATATACACACATATTAGGCACTAGATCGGCTCCGTCACTTCCATATTGCATATGCATGAGTGGATTTTTATATATATGCATTGAAACTTGATGTGATATCATATGGATGATGCATTTGAATGGATGATTGTGCACTCATATA

>CL1Contig181_All/repeat/mobile_element/Class_I/LTR/Ty3_gypsy/chromovirus/Tekay
CCAAAAAGATTCCTAATGATACATATTAATTCTACATGCGTGCCCAACCGTTCATCAAAATGCAGCGTCCATATGATAACACATTCAAATTCATCCATAAACAAGTATAAACACTCATGCATATGCAATATGAAAGGTGACTGAGCCGATCTAGTGCCTAATGTGTAAATGCATCCACGCGCAACCACTTGCAGCCATGTGCAACCATCAATCATAACATGTCTCAAACACAT

>CL1Contig182_All/repeat/mobile_element/Class_I/LTR/Ty3_gypsy/chromovirus/Tekay
CGTATGAAGAAGTTATGGCTGTCAGAAGTTTCCAGAAAATTCAAATAAATTCAAACAGCTCGAAAACGAATTCAAAATTCAAACAGAAGTCAGAAGCGGGCTGGGCGGGAAAATTCCCGCCCAGGCAGGTCGACCAGGGGGTCGACCCTAGTGTCGACCTCCCCCCTAGAGGTCGACCTAGGGGTCGACCTTAG

>CL1Contig183_All/repeat/mobile_element/Class_I/LTR/Ty3_gypsy/chromovirus/Tekay
CAAAAGCTGCAGTTGAGCGAATCGGCCCACGGGTTGACAGCCAAACACCCTGGATTAACCCCTAGTCGACCCAGCGGGGCTCGGGTCGACCTCAAAAATGGGCCGGTTCGGTTATTCCCCCTCCCAATTCGCTGTTTTGAACTTTTTCGCATATTTATTTATTTAATTTTTAATTTATATATATATATATTCAATATATATATTTCTCTGCGCAACCCATTTCACTTAATTCTTTTCTAAAAATTAAGTATACTTTAATTTGTGAATTTTAATGTTATAAAATTACGGGGTGTTACATTCTCCCCTCCTTAAAGGATTTCGTCCCCGAAATCTCCAAGTCAAGAAGAATGTATATCCTACCATCTAATCGTCCATCTACTCAACCATCAAACACCAGCATCCATTGTCCTTAAAAGACTTCTAATGCTTTAATGTTTATATGCACAGTGTGTGTATATGTCCATATCTAATGCAAAATTAGGCGGTCTACTGATTCAGTCGACCTCCTTAGTGCAATTCATGATAGTGCCATGCGTCCAATATGTATGCAAAAGATTCCTAATGATACATATTAATTCTATATGCGTGCACAACCATCCACCCGAATGCAGCAACTATATGATAATACAACCATTATACATCCATTTTACTAAATACATCCATATATATGCAATATGCAATATGAAGTGACTGAGCCGATCTAGTGCCTAATAGTGTGTGTATATGCATCCACGAGCAACCACTAGCAAACACTTGCATCCACTTTGCATCCATCATACATAACATGTCTCAAACACATGTTTCAACCATAGGATTATCCTAACTAAAGGTCAAAGATACTAGCGAGAGGACATACTAAAGATAAGATAAGTACAAGCTAAGCGATAAAGGAGAAATTAAAAGACATACCCTCAAAAAGAAAAGGGTACAACGAACGCATCTTCTCTTCTGTCTCCCAAGTTGCGTTGCTCTCATCATCTCCCCATTGCACTTTAACCAGTCTGACCTCTCGATTCCTCAACTTTTTGATCTCCGACCCAAGAATGCATGTAGGAGCTCGTCTAATTGTTGCATCACGCTCTATTTCCACCTCTTTAAGCAAGCTCGGCTCTACCACCTCCGCGGTCTTGTGCAAACACTTCCGCAAATGTGATACA

>CL1Contig184_All/repeat/mobile_element/Class_I/LTR/Ty3_gypsy/chromovirus/Tekay
TTCTGCCTGGTGCACCACTTTGGGTTTGTGTTGAGCTTGGGGGGCCAGATTCGATTTGGAGGGTTGAGATGAGAACTAGGGTTTAATCCTATGGCCTAAAACACTTGCCTAATCTATAAATAAGACCCTAACCTACCCTAAATCATCATTAATCTATCCTACAACTAAACTATGGCAAAATCAATCCTCTCATGGCCTCCACTCTCTTCATAAATTCCTAAAACAAATTTCTAAGAGATTTTCCATGCA

>CL1Contig185_All/repeat/mobile_element/Class_I/LTR/Ty3_gypsy/chromovirus/Tekay
TAGAATTAAATTTTAAAATAAGAATCAAGGGCAATGAGTTACGCCATTATGTTCATCTCGAAATTCTGCTTGGAAACGAGTCCGAGTTTTCGAAAATCGGAGTCCGTATGACCAAGTTATGACCCTTCGAAGTTTTCAGAAATTTTCAAGTTCAAAACAGCTCAATTCGAATTTCAAACCTCAGAATGGACTGGGCGGGAAATTTCCCGCCCAGGACCAGGTCGACCTGGGGGTCGACTATGTAGT

>CL1Contig186_All/repeat/mobile_element/Class_I/LTR/Ty3_gypsy/chromovirus/Tekay
CCAACCTTCTGGCTCGACACGCCGTGTCGACAGGCAAGTCGACTCCCCCTGTCGACAGCCCTGTCGACATGGTCAGGGCGGGAATCTTCCCGCCTGGCCCCGCTGGTTCTAATTTAAAATCCGAAATTAAATTTCTAAATCTGTTTTAAGCCTTAAATTTTTCTGCAAACTTCATTGGGCCATAACCGGGCCATACGGACTCCGATTCTCGAAAACTCGGACTCTATTTCGCGTATTTTTCCAAGACGAACGCAACGACGTAGCCC

>CL1Contig187_All/repeat/mobile_element/Class_I/LTR/Ty3_gypsy/chromovirus/Tekay
AAGAGAATGAGGCTAGAGGGCTGTTTATATAGGATTAGCCAGAAGAATCTGGACAGAAAACGAGGTCAGATACATCAGAATGTTTCAGGTTCAGAAAATGGGTTCGGGAGGCAGGTCGACCTCCAGGTCGACACTATGGTCGACCTGGTCCCTGGGAGGTCGACACTATGGTCGACCCCAAGGTCGACCTGGTCCCTGGGAGGTCGACCATAGTGTCGACCCCCAGGTCGACCTGGTCCTGGGCGGGAAAATTCCCGCCCAGTCTGCGCTGGGGTTTGAATTCGAATTTCGAATTCGAATTTCGAGCTGTTTTCGATTCTGAAAATTCCTGAAACTTCGGAGGGTCATATCTCCCTCATACGGACTCCGTTTCTCGAAAACTCGGACTCGATTACATGCAGAATTCTGAGACGAACGCAGTGGCCCAACCCGT

>CL1Contig188_All/repeat/mobile_element/Class_I/LTR/Ty3_gypsy/chromovirus/Tekay
CGTGTCGACTCCCCAGTCGATACCCCAGTCGACCAGGGGCTTGGGCGGGAATTTTCCCACCCAGTTCATTGGCATCCAAATTTGAATTTCGAACTGTTTTTAAACTTGAATTTTTCTGAAAACCTTGACGGGCCATAACTGGGTCATACGGACTCCGATTTTCGAAAACTCGGACTCTATT

>CL1Contig189_All/repeat/mobile_element/Class_I/LTR/Ty3_gypsy/chromovirus/Tekay
GAATCATGTAAGTGCCATGAATCCATTATGTATGCAAATTTTCCTATTCATGATTCTACATGAGTGCACAACCATTCATATATAAATGCAACATCCATATGACAACACACTAAACTTCATCCATATACGAATAAATACATTCATGCATATGCAATATGAAGTGACTGAGCCGATCTA

>CL1Contig190_All/repeat/mobile_element/Class_I/LTR/Ty3_gypsy/chromovirus/Tekay
ATGATTGGATGGTAGGATACGTTCTTCTTGACTTAGAGATTTCGAGGACGAAATCCTTTAAGTAGGGGAGAATGTAACACCCCGAATTTTTGAATAATCGAATTAACTAAATTAAAGAATAATTAATCTCAGATGTGAGAATTAAGGGAAACGGGTTGCGCCATTGTGTTCGTCTCGGAATTCTGGTTGAGATAGAGTCCGAGTTTGCGTAAATTGGATTTCGTATGAAAAAGATATCTTTAAATTAAATATTGCAGCAAAACATGAAAAAAAAAAGAATGAGAAAAGA

>CL1Contig191_All/repeat/mobile_element/Class_I/LTR/Ty3_gypsy/chromovirus/Tekay
CCCTCATACCAAATCCGTTTCTCGAAAACTCGGACTCGTTTCCAAGAAGAATTTCGAGACGAACGCAATGGCGCAACCCGTTTCCCTTGATTCTTGTTTTAAAAATTAATTCTGCCTTGATTTATGGTTTTAACATGTTATTAAAATATGGGTTGTTACATTCTCCCCTCCTTAAAGGATTTCGTCCCCGAAATCTTCAAGTTAAGAAGAATATGTCCTTCCATACAATCAACCGTCTACT

>CL1Contig192_All/repeat/mobile_element/Class_I/LTR/Ty3_gypsy/chromovirus/Tekay
ATTTGAATTTGAACTCGAATTCGAACGGTTTGAACTCTGAAAAATTCTGAAACTTTGGGGAGCCATATCTCCCTCATACGGACTCCGATTCTCGCAAACTCAGACTCGTTTCCAAGCAGAATTTCGAGACGGACGCAATGGCGCAACCCGTTTCCCTTGATTCTTATTTTAAAATTTAATTCTACCTTGATTTCTAGTTTTAACATGTTATTAAAATTCGGGTTGTTACATTCTCCCCTCCTTAAAGGATTTCGTCCCCGAAATCTTCAAGTTAAGAAGAATGTGTCCTACCATCCAATCATCCATCTACTCAATCATCAATCACAGGCATCCATTGTCCTTAAGAGATTTCTAATGCTGTATGAACATATGCAGAAAGTGTGTGTATATGTTCCTTATCTAATGCAAATGATCAGGCCTGATTGATCTTCTTAATGCAAAATATGTTTAGTGCCATGAATCCAACATGTATGCAAATAGTCCTAGTCACATAAACACTATATGTGTGCACAAACATCCATCCATATGCAACATCCACATGATAACACATTCAATTTCATCCATAAACAAGTATAAACACTCATGCATATGCAATATGAAAGGTGACTGAGCCGATCTAGTGCCTAATGTGTAAATGCATCCACGAGCAACCACTAGCAACCACTTGCAACCACTTGCAACCATCAATCATAACATGTCTCAAACACATGTTTACACCCAATTGTTCCTACCTAAAGGTATAGTCGAATGATAGAAGCAAGTAAAAACTTTGTACCCTAAACACCAGCCCAAAACCAATATATATGATTCTAGGAAA

>CL1Contig193_All/repeat/mobile_element/Class_I/LTR/Ty3_gypsy/chromovirus/Tekay
AAACAGCCAGGCTGGACCAAGTCGACAGCCAAGTCGACAGGGCTGTCGACTTGGGTCCAACCAAGTCGACTCCCAAGTCGACAGGGCTGTCGACTTGGGTGTTCTGGCGGGATTTTTCCCGCCTGGCCCAAACTGTCCTAATTTTCAAATTCAAACTTGAATTTGAAATCTGTTTTTACTTTGAATTTTTCTGTAAACT

>CL1Contig194_All/repeat/mobile_element/Class_I/LTR/Ty3_gypsy/chromovirus/Tekay
TAACAAATCAAAGTATACATAATTTTTAAGAAAATAACTAAGGTAAATGGGTTATGCCATTGCGTTCGTCTCGGAATTCTGCTTGAGATAGAGTCCGAGTTTGCGTAAATCGGACTCCGTATGAAGGAGTTATGACCTTCAGAAGATTCAAAAATTTAAATAAACAGCTCAGAATAAAGTTCAGAAAATTCAAAATTCAAAATCAGAAGCAGAAGCGGGCTGGGCGGGAATTTTCCCGCCCAAGGCCAGGTCGACCAGGGGTCGACCTCCCCCATACGGGTCGACCTAGGGGTCGACATCCCCCTTGGTCCAGATCTGAAACCTGATGGATTTCTTTGTGTGACGATTTGCTGTG

>CL1Contig195_All/repeat/mobile_element/Class_I/LTR/Ty3_gypsy/chromovirus/Tekay
TGTTAGAGCTTGCATTTTGGGTTTGATTGATTTCATAAGGGCTTTGTCATATTTTTGTGACTTCTTAAGCATTGTAAGCCCTATTCTACTTTCATACTTAAACTCTAAAGTTAAATGTATGATATGCAAGTTTACTATGCTATGATATGCAAGTTTATCATGTTGTGATATGCAAGTTTATCATGTTGTGATATGCAAGTT

>CL1Contig196_All/repeat/mobile_element/Class_I/LTR/Ty3_gypsy/chromovirus/Tekay
CAAAACAAATTTCAGAAAATTTAAAATTCAAAATTCGAAGTCAAACAGGCTAGGCGGGAAATTTCCCGCCCAGCACCCCAGGTCGACTGGGGAGTCGACTGGGCAGTCGACACCCCCCGGACCAGGTCGACTGCGCAGTCGACCTGGGTGTCGACCTGGTCCAGTCGGCTAGGGTTTGACTGAGCCCAATCTTGAGCTGCTG

>CL1Contig197_All/repeat/mobile_element/Class_I/LTR/Ty3_gypsy/chromovirus/Tekay
CAACTCAGTCGCTTTCATATTGCATTCACATATATGTATTTGCATAACAGATTTAACTTGATATGTTATCATATGGATGAATGGCTATGCACACATGTAGTATTTACATAACTAGGGATGCTTGCATACATGATTAGACGCATGGCACGGACCTAATTAACATT

>CL1Contig198_All/repeat/mobile_element/Class_I/LTR/Ty3_gypsy/chromovirus/Tekay
TGCATTTGTTTCAAAATTCTACTTGGAAAAGAGTTCGAGTTTTCGAGAAACGGAGTCCGTATGAGGGAGATATGACCCTTCGAAGTTTCAAGGATTTTCAGAACAGAAAAACAGCTCGAAATTTGAATTCAAATTCGAATTCAAAACCCAGAACAGGCTGGGCAGGAAATTTCCCGCCCAGGACCAGGTCGACCTGGGGGTCGACCATA

>CL1Contig199_All/repeat/mobile_element/Class_I/LTR/Ty3_gypsy/chromovirus/Tekay
AAGGATAATTAATATTTAAAAGAAGAATTAAGGGAAACGGGTTACGCCATTGCGTTCATCTTTGAATTCTACTTGAGATAGAGTCAGAGTTTGCATAAAACGGATACAGTATGAAGAAGTTATGGAGGTTAGAAGATTTCAGTTTAAACCAGAATTAAAATAAAATATTCAAAACAGGCGAAGGAGGGAGGAGGAAACGCGGAACCGACCACATTTGGGGTGTCGACCCGAGACCCACTGGGTCGACA

>CL1Contig200_All/repeat/mobile_element/Class_I/LTR/Ty3_gypsy/chromovirus/Tekay
GATTTTTAAATAACAAGTTATAACATAAATCAAGGCAGAATTAAATGATAAAATCTGAATCAAGGGAAACGGGCTGTGCCATTGCGTTCGTCTCGGAAAAATACGCGAAATAGAGTCCGAGTTTTCGAAAATCGGAGTCCGTATGACCCAGTTATGGCCCGTCGAAGTTTTCAGAAAATTCAAATTTCAAAAACAGATTTCAAATGCAGAAATGGAGCTAGGCGGGAAAATTCCCGCCACACCCCA

>CL1Contig201_All/repeat/mobile_element/Class_I/LTR/Ty3_gypsy/chromovirus/Tekay
CATGCAAATAGTCCTAATATATCATGTAAATGCTATATGCGTGCACAATCATCCATCCAAATGCAACATCCATATGATGATACACCCATTTTCATCCATAAAAAAAGAAAAATGCACACACATCCATATGCAGTATGAGAGTGATTGAGCCAATCTAGTGCCTAACGTGTGTATATGCATCCACGAGCAACCACTAGCAAACACTTGCATCTACTTGCAT

>CL1Contig202_All/repeat/mobile_element/Class_I/LTR/Ty3_gypsy/chromovirus/Tekay
GTATACTTAATTTTTAGAAAAAAATTAAGTGAAATGGGTTGCGCAGAGAAATATATATATATATAAAGATTAAAAATTAAATAAATAAATAAGCAAAAAAGTTCAAAACAGCGAATTGGGAGGGGAAATAACCGAACCGGCCCATTTTTGAGGTCGACCCAAAGACCACTAGGTCGACTAAGGGTTAATCCAGGTGT

>CL1Contig203_All/repeat/mobile_element/Class_I/LTR/Ty3_gypsy/chromovirus/Tekay
CTCAAGGGTTTTTCTATTAGAGCTTGCATTTTGGGTCTAATTGATTGCATAAGGGCTTTGTCATATTTTTGTGTCTTCATAAGCATTGTAAGCCCTTTTCTACTTTCATATTTAAACTCTAAAGTTAATGAATGATGCAAGTTGTGTTTGATCATTATGATATGCAAGTTTACTATGATGTGTTATGCAAGTCTATCATGTTATGTTATGCAAGTTTGATATGCAAGTTTGTCATATG

>CL1Contig204_All/repeat/mobile_element/Class_I/LTR/Ty3_gypsy/chromovirus/Tekay
TCTTTTTCTAGGAATGTTATGCATACTTGTTTCCATCTTTTTAGATATATCCTCTAGGTCATATCTTCGATCCTTAGGTAGAAGCCAATGGATGTAAACATGTATTTGAAACATGTTATGATTGATGGTTGCAAGTGGTTGCAAGTGGTTGCTAGTGGTTGCTCGTGGATGCATATACACACATTAGGGGC

>CL1Contig205_All/repeat/mobile_element/Class_I/LTR/Ty3_gypsy/chromovirus/Tekay
AAGTAGGGGAGAATGTAACACCCCGTATGTTAAATAACTTGTTATAACATAAATCAGAGCAGAATTAAATTTAATATTCTGAATCAGGGGAAACGGGCTGTGCCATTGCGTTCGTCTCGGAAAAATACGCGAAATAGAGTCCGAGTTTTCGTAAATCGGAGTCCGTATGACCAAGTTATGGCCCGTCAAAGTTTCACGAAAAATCAAAAACGAAAACTGCTCATGTTTTGAGGCCCGGGATGAGTTTTGGGCTGTTTTTTTTGGGCCCTAAATGGTTCCTACACTTGACTTCTTCCCCAAGACATGCTTTAAAGGCTAGGATTGGTTCTAGGGTATATCCTATGGTCCTAAAACATCTAACTAATCTATATATACACCCTAATACCCCCCTTATCCTTACCAAAAATAGATCTAAGGCCATTATGCCACCACTTAGAAAATTGGAGAGCCTCCACTAAAAATCCTAAGAGGGTTTGCAAGCTAATCTACATCTTCTTCTACTTAATCATTGGGATTTGCTTCATTTAACTTGCTAATCTTGTTTTGGTGAGCTTCTATCCCCTTAATAATCAATTATTGAATTGATTATGATAAGATGTGATAAAGTATGGCTATGTTTG

>CL1Contig206_All/repeat/mobile_element/Class_I/LTR/Ty3_gypsy/chromovirus/Tekay
TAGAGCGGGAAATTTGCCGCCAGACGAATTTTTGATTTTTGGACCCTTTCCGGATAAGTGTTGACTCATATCTGACTCATATGTGTATCATATGTATATACATATTTCTTCTACGCGTATACAAACTTAAAACCCTCATAACTTCTTCATACTGTGTCCGTTTTACGCAAACCAAATGTCTATCTTGACCAGAATTTCGAGACGGACGCAATGGCGCAGTCCGTTTCCCTTAATTCTGAATATTAAATTAATTATTATTTAATTTATCCTCTTTTAGTGTTGTTAAAATTACGGGGTGTTACATTCTCCCCTACTCAAAGGATTTCGTCCCCGAAATCTCTAAGTTGAGAAGAATGCATATCCTACCATCCATCATCCATCTACTCATCCATCAATCACTGGCATCCATTGTCCTTAAAGATTTCTAATGCTTATATGAATATATGCAAAGGTGTGTGTATATGTCCCAATACTAATGCGAAGATCAGGCGGTCTACTGATTCAGTTGACCTCCTTAATGCAATGTATGTTAGTGCCATGAATCCAATATGTATGCAAATAATCCTATTATAACATGTAAGTTCTATATGTGTGCACACTCATTCGTCCAAATGCAACATCCATATGCTAATACATCCATTTCCATCCATAAAAGAAAAGAAAATGCACACACATCCATATGCAGTATGAGAGTGATTGAGCCGATCTAGTGCCTAATGTGTGTGTATATGCATCCACAGGCAACCACTAGAAAACACTTGCATCCACTTGCACCCATCAAACACAACATGTC

>CL1Contig207_All/repeat/mobile_element/Class_I/LTR/Ty3_gypsy/chromovirus/Tekay
AAACTTGAAGATTTCGGGGACGAAATCCTTTGAGTAGGGGAGAATGTAACACCCCGTAATTTTAACAACACTAAAGAGGATAAATTAAAGAATAATTAATTTAATATTCAGAATTAAGGGAAACGGACTGCGCCATTGCGTCCGTCTCGAAATTCTGGTCAAGATAGACATTTGGTTTGCGTAAAACGGACACCGTATGAAGAAGTTATGAGGGTTTTAAGTTTGTATACGCGCAGAAGATATATACATACACACACATGAGTCAGAGATAAGTCA

>CL1Contig208_All/repeat/mobile_element/Class_I/LTR/Ty3_gypsy/chromovirus/Tekay
CATGTCCTTATCTAATGCAAAGATCAGGCGGTCTACTGATTCAGTTGACCTCCTTAATGCAAATCATATCAGTGCCATGCGTCCAATATATATGCAAATCCTAATGATACATATTATTTCTATATGAGTGCACAACCATTCACTCAAATGCG

>CL1Contig209_All/repeat/mobile_element/Class_I/LTR/Ty3_gypsy/chromovirus/Tekay
TTCAGCCTAACTTCGTTCGTCCATATCTTCTTCGTACGGTATCCGTTTTACACAAACTCGGACTCTATTTCAAGCAGAATTCCAAGACGAACGCAATGGCGCAACCCGTTTCCCTTGATTCTTATTTTAAAAATTAATTCTGCCTTGATTTATGGTTTTAACATGTTATTAAAAT

>CL1Contig210_All/repeat/mobile_element/Class_I/LTR/Ty3_gypsy/chromovirus/Tekay
AAGCCAACAGGGTCAAGCAGGAGCAACCAGGCCCAAACCAGGTTCGGGGACCAGGTCGACACCCAAGTCGACTGCGCAGTCGACCTGGTCCTGGGGGTGTCGACTGCCCAGTCGACTCCCCAGTCGACCTGGGGTGCTGGGCGGGAAATTTCCCGCCCAGTCTGTCTGGGTTTTGAAATTCGAATTTGAACTCGAATTCGAACTGTTTTGAACTCTGAAAATTTCTGAAACTTTGGGGAGCCATAACTTGGTCATACGGACTCCGATTTTCGAAAACTCGGACTCGACTTCATGC

>CL1Contig211_All/repeat/mobile_element/Class_I/LTR/Ty3_gypsy/chromovirus/Tekay
AGCCAGACACCCTGGATTAACCCCTTGTCGACCCAGCAGGGCTCGGGTCGACCTCAAAAATGGGCCGGTTCGGTTATTCCCCCTCCCAATTCGCTGTTTTGAACCTTTTTTGCATGTTTATTTATTTAATTTTTATATATATCTATATATATTTCTCTCATATGCATACAAACTTCAAGGCTTAATAACTTCTTCATAATTAACCATTTTTTTTAATATTCTCAGAAAATACGGGGTGTTACATTCTCCCCTCCTTAAAGGATTTCGTCCCCGAAATCTTCAAGTTAAGAAGAATGTATCCTAACATCCAATCATCCATCTACTCAACCATCAACCACAAGCATCCATTGTCCTTAAAAGGTTTCTAATGCCGTATGAACATATGCAGAGTGTGTGTATATGTTTCTTATCTAATGCAAAATCAGGCGGTCTACTGATCCAGTTGATG

>CL1Contig212_All/repeat/mobile_element/Class_I/LTR/Ty3_gypsy/chromovirus/Tekay
CGACCAAGGAGGTCGACTCCCAAGTCGACCTGGGGCTGGGCGGGAAATTTTCCCGCCCAGTCTGTTTGGGGCTAAATTCGAATTTTGAAAATCTGTTTTCGTTTTCTGATTTTTCGTGAAACTTCTAGAGGCCATATCTCGGTCATACGGACTCCGATTTACGAAATTTCGGACTCGTTTCCAACCAGAATTCCGAGACGAACGCAACGGCGCAACCCGTTTCGCTTGATTCTTATTTTAAAATTTAATTCTGCCTTGATTCTTGTCTTAACACGTTATTAAAATTCGGGTTGTTACATTCTCCCCTCCTTTAAGGATTTCGTCCCCGAAATCTCCAACTTAGGAAGAACATATCCTACCATCCATCAC

>CL1Contig213_All/repeat/mobile_element/Class_I/LTR/Ty3_gypsy/chromovirus/Tekay
TACATTCTCCTTCACTCGGAGATTTCCGAGGCGAAATCCTTTAAGGAGGGGAGAATGTAACACCCTGAATTTTCTGTGAATATTAAAATTAACAATCCTAAGAATACTTAATTATTAAAGTGAGAATTAAGGGAAATGGGTTACGCCATTGCGTTCGTCTCGAAATTCTGCTTGGAATAGAGTCCAAGTTTTCGTAAATCGGACTTCGTATGAGGAAGTTATGGCCCTCGGAAGTTTCAGTAATTTTATATAAATTAAAACAGTTCAGAATAAAAAATTCAAAATCCA

>CL1Contig214_All/repeat/mobile_element/Class_I/LTR/Ty3_gypsy/chromovirus/Tekay
GAGTCAACCCCTATAGGCAGGAATTTTCCCACCTAGTTGATTCTCGGAATTTCTTTGAATTTTGAACTGCTTTTTGATTTAATTATTATTTATATTTAATTTCTGTTTAAACTTGAAATCTTCTAAACTCCATAACTTCTTCATACGGAGTCCGATTCACGCAAACTCGGACTCTATCTCAAGCAGAATTCCGAGACGAACGCAATGGCGTAACCCGTTTCCCCTAATTTCCATATTTAAAATTAAATATTCTTTAATTTTTTACTTTAA

>CL1Contig215_All/repeat/mobile_element/Class_I/LTR/Ty3_gypsy/chromovirus/Tekay
TTAAACACCCCTAAATGAAAATTTTAAATTGACTCCAAATTTCAGGGTTGTTACAGGTAGGTCGACCCCCAGGTTGACCTGCCTTGGTATTTAATTTTCTCAATTGTTTTATATAAATTCCTGAAAGTTCCGAGGGCCATAACTTCTTCATACAAAGTCCTATTTTCGAAAACTTGCACTCTATTCCAAATAGAATTTCAAGACGAACGCAATGGAGCAACCCGTTTCACCTATTTCTCACAT

>CL1Contig216_All/repeat/mobile_element/Class_I/LTR/Ty3_gypsy/chromovirus/Tekay
AGACAAAAACATTTAAGAAAAAGAAAAATTTGAAGAGCTTCCAGAATTTGGCCACGAGATTAGCGTCATTGCGTTCGTGGCGATTTTCTGGTCAATTTAGACCTATGGATTGCAGAAAACTGATTTAAGATGAAAGAGATACCTTTAAATGAAGTATTGTAGCAAAACATGAAAATAAGGTAAAAGAAGGAGAACAATGACTACCATTGTTTCTAAACTTATTAACAAAAGACATTTATAGCTCGGTTGGTTAAGGCATTGGA

>CL1Contig217_All/repeat/mobile_element/Class_I/LTR/Ty3_gypsy/chromovirus/Tekay
CAAGCATCCTTGAAGGCGTAAAAGTGGAAACATTGAGGAGAGTTCTGATTCGGGGCTTAGGAACGGAGATCTAGGAGCTAAGGAATCAAGAAGTCAAGCTAGTTAAAATACAGTGGGATGAAGCCCTAGAAGACGCAACTTGGGAAATTTAAGAAAAGCTAAGCGCGCTATACCCATTTCTT

>CL1Contig218_All/repeat/mobile_element/Class_I/LTR/Ty3_gypsy/chromovirus/Tekay
TGGGAAATGTAAGAAAAGCTAAGCGCGCTATACCCATTTCTTTTTAGGGTACATTCTAGATCTATTTTTCCTATAGGTTTACACACATTTCTCTTGCTATCCATGTTTGTTTTGTTATCTCTTTGATCCTATCTTGAGAACCATAGGTAGA

>CL1Contig219_All/repeat/mobile_element/Class_I/LTR/Ty3_gypsy/chromovirus/Tekay
TATAACTTCTTCATATGATTTCCGATTTATGCAAACTCAGACTCTATTCCAAGCAGAATTCCGAGATGAACGCAATGGCGCAACCCATTTCCCTTAATTCTTCTTATAAAAATTAAGTATTCTTTAATTATCCCTTATGTCATGTTTTAAAATTATGGGTTGTTACAATCTCCCCTCCTTA

>CL1Contig220_All/repeat/mobile_element/Class_I/LTR/Ty3_gypsy/chromovirus/Tekay
CCAGACCAACAGGGTCCGACCAAGGAGGTTGACCCCCAGGTCGACTCCCCAGTCGACCTGGGGCTGGGGCAGGTCGACTCCCCAGTCGACCCCCCAGTCGACCTGGGGCTGGGCGGGAAATTTTCCCGCCCAATCTGTTTCTGGCTGAATTTGAATTTCGGGCTGAATTTTGAATTTTCTGAAATCTTCTATGGGCCATAACTTGGTCATACGGACTCCGATTTACGAAATTTCGGACTCGTTTTCAAGAAGAATTTCAAGACAAACGCAACAACGCAACCCGTTTCGCTTGATTCTAAATTTAAAATTTAATTCTGCCTTGATTCTTGTCTTAACACGTTATTTAAAATTCGGGTTGT

>CL1Contig221_All/repeat/mobile_element/Class_I/LTR/Ty3_gypsy/chromovirus/Tekay
GGAGAAGACAACGAGGATGCGACTTAGGAGGTTGAAGACAAGAATCGCGCTTCACACCCTTTCCTTTTCGGGACTATGTTCTTAACTTCTTTTTCCAAGCTTTTATTCGTACTTGCTTCTATCATTCGTGTGTATCCTATCGATCGAATCTTCGACCTTTAGGTACAAATCCCATGGATGTAA

>CL1Contig222_All/repeat/mobile_element/Class_I/LTR/Ty3_gypsy/chromovirus/Tekay
AAAGTTTCAATTCAAACACAATTTCATGCGTTCATATGTAAATAAAATATAAAAGTGATTGAGCCAATCTAGAACCTAATGTGTATGTGCATATGCATCCACGAGCAATCACTAGCAACCACTTGCAACCAGTTTGCAACCATCAACCATAACATGTTTCAAATACATGTTTACATCCATTGATTTCTACTAAGGATCAAGAAATAGGACCGAGAAGATAACTAAGCATGAATAAACTTATGATAAAGGAGAGATCAAAGATGTACCCTCAAAAAGATAAGGGTAGGCTGCGCGTATCTTGCTTTCGGTCTCCCAAGTCGCGTCTTCTTCATTGTCACTCCATTGTACTTTAACAAGCTTGACTTCACGGTTGCGTAGCTTTTTGACTTCTGTCCCTAAGATACAAGT

>CL1Contig223_All/repeat/mobile_element/Class_I/LTR/Ty3_gypsy/chromovirus/Tekay
GATACAGTAATAAATCAAATCAGAAAATAGTTCAAATTTCAAAATATGGCAAGAGCGGCCTAAGCGGGAAATTTCCCACTTAGGGGTGTCGACCCCCCCTAGGGGTAGTCGACATAGGTTTCGACCCCGTATAAGGGAGTCGACATATGTGCCAACCCCCCCGGTAGGGAGTCGACCCCTCCCAGATATAGGTCCTGTTGACAAATTTTTA

>CL1Contig224_All/repeat/mobile_element/Class_I/LTR/Ty3_gypsy/chromovirus/Tekay
TAACGATATATATCCTTTCTATATGAGTGCACAACCATTCACTCAAATGTAACACATAAAGTTCAATCCATAAACAAATACATATATGCATATGCAATATGAAAGTGACTGAGCCGATCTAGTGCCTAATGTGTGTATATGCATCCACGAGCAACCACAAGCAACCACTTGCAACCATCAATCATAACATGTTTCAATTACATGTTTACATCCAAATGGGTTCCTACCTAAGGATCGAAGATGC

>CL1Contig225_All/repeat/mobile_element/Class_I/LTR/Ty3_gypsy/chromovirus/Tekay
CTAGATACGCGCATCATACCCTCTTTCTTGAGGGTATATCCCTGATCTCTTTCGCTAGGAATTTTAGGCATTCTTGTTTCCATCTTTTAAGTATATCCTCTCAGTCCTATCCTTGATCCTTAGGTAGAAGCCAATGGATGTAAACATGTGTTTGAGACATGT

>CL1Contig226_All/repeat/mobile_element/Class_I/LTR/Ty3_gypsy/chromovirus/Tekay
CCCTGGTCGAACCCTAGGTCGACCCCCTGGTCGACCTGGCCCTGGCGGGAAATTTCCCGCCTAGCCCAATCTGACTCTGAAATTTGAATTTTTGAAATCTGTTTAAATTTTTCTGAAACTTCCGATGGCCATAACTTCTTCATACGAAGTCCAATTCACGCAAACTCGGACTCTATCTCAACCAGAATTCCGAGACGAACACAATGGCATAAC

>CL1Contig227_All/repeat/mobile_element/Class_I/LTR/Ty3_gypsy/chromovirus/Tekay
GTAGGGAAGAATGTAACACCCCGAATTTTTAACGACATTAAAGAGAATAAATTAAATAATAATTAATTTAATATTCAGAATTAGAGGAAACGGACTGCACCATTGCGTCCGTCTCGAAATTCTGGTCAAGATAGACATTTGGTTTGCGTAAAACGGACACCGTATGAAGAAGTTATGAGGGTTTTAAGTTTGTATACGCGTAGAAAAATTATATATATATATATAAGTCAGAGATGAGTCAGAACCCTATCCAAAACCTTTTAAAATTGAAAAAAAT

>CL1Contig228_All/repeat/mobile_element/Class_I/LTR/Ty3_gypsy/chromovirus/Tekay
CATATATATAACGTGTACGCATCATGTGGTGCACGTGGCGCATTTTTTGTTGGTCAAGGAATGTCTTTTTACGTGGCCTTCTCTAATTGGCTTTATGACAAATTCTGACGTGTTAGGGCTTAGGTGGCTATCTGAATGGTTCTGGCTATTCCTAGGTTAATCCGACTGCTCGTATTAAATTAAACTT

>CL1Contig229_All/repeat/mobile_element/Class_I/LTR/Ty3_gypsy/chromovirus/Tekay
ACATCAAGCATAACATGTTTCAAACACATGTTTCATCCAAAGGGTTTCTACCTAAGGTTCTCATGACAAGATTAACACGATATAGATAGCAAAAGAAAGATATGCTACAAAGAGATCGGGAAGATAAGCAGGATATACTCCTTTCGGATTACAAGAAATCCATTCCTAACCCAACC

>CL1Contig230_All/repeat/mobile_element/Class_I/LTR/Ty3_gypsy/chromovirus/Tekay
GAAGAACGCATCCTACCATCCATCATCCATCTACTCAAATCATCATTCACGAGCAATCATTGTCCTTAAAGATTCTAATGCGGTATGAACATATGCAAAAGGTGTGTGTATATGTTCTTATCTAATGCAAAGATCAGCAATGCAAAGTATGTTAGTGAAATGAA

>CL1Contig231_All/repeat/mobile_element/Class_I/LTR/Ty3_gypsy/chromovirus/Tekay
AGGCATGTCGACAGGGCTGTCGACTTGCAAGTCGACAGGCATGTCGACAGGCATGTCGACAGGGCTGTCGACTTGCCCTGTCGGCTGATTCTGGTCTGGTGCACCTATTTTCTATCTTGGCTAGGTTTTTGGGCCTGGTTTGAAATCTGACGGTTCAGGTTGGTCCTAGGGTTAATCTAAGGGCCTAAAACTATCCTAATCTCTATAAAAAGACCCTAAACCTACCCCTAAACCCTCATTATTCACTCATGTAACTAAACTATGGCCAAATTTCTACTCTCATGGCCTCCACTCAACTATCCTAGCCTCCACTTCATTTCTATGAGAGGTTTCATGATCATGAGAGTGTT

>CL1Contig232_All/repeat/mobile_element/Class_I/LTR/Ty3_gypsy/chromovirus/Tekay
ATGCAAGTGGTTGCTAGTGATTGCTCGTGGATGCATATATACACACACTTTAGGCACTAGATCGGCTCAGTCACTACATATTGCATATTGCATAAATGAATGTATTTAGTATAATGGATGTATAATGGTTGTACCATCATATAGATGCTGCATTCGGTTGAATGGATGTGCACGCATATAGAAGTAGTTTGTAAGCAATTAGGATCTTTTGCATACATAATGGATGCATGGCACTATCATGAATTGCATCAAGGAGGTCAACTGAATCAGTGGACCGCCTGATTTTGCATTAGATACGGACATATAC

>CL1Contig233_All/repeat/mobile_element/Class_I/LTR/Ty3_gypsy/chromovirus/Tekay
AAGTGTGTGTATATGCACAGAAGAGCAAACACTAGCAAACACTTGCATCCACTTGCATCCATCAACCATAACATGTCTCAAACACATGTTTCAACCATAGGTTTACCCTATCTAAAGGTCAAACAGTACTAACGAGAGGACATACCAAAGATAAGATAAGTACTAGACAAGCGATAAAGGAGAAAGTAAAGACATACCCTCAAAAAGAAATGGGTACAATGAACGCATCTTCGCTTCCGTCTCCCAAGTTGCGTTGCTCTCATCTTCTCCCCATTGCACTTTGACTAGCTGAACCTCTCGATTCCTCAATTTCCTAGTCTCTGACCCAAGGATGCGAGTAGGAGCTCGTCGAATAGT

>CL1Contig234_All/repeat/mobile_element/Class_I/LTR/Ty3_gypsy/chromovirus/Tekay
GGTTTCTACTTAAGGATCAAGAATGGGACCGCGGTGATATACTTAAAAGATAGATACAAGCATGCGTAAACTTATGGAAAAAGAGATCAAGGATGTACCCTCAAAAAGAAAAGGGTAGGCTGCGCGTATCTTGTCTTCAGTCTCCCAAGTCGCGTCTTCTTCAGCGTCACTCCATTGTACTTTAACTAGCTTGACCTCACGATTGCGTAGCTTTTTAACTTCTGTTCCCAAGATACGAGTTGGAACTCTTCTCATCATCGCTTCTCAT

>CL1Contig235_All/repeat/mobile_element/Class_I/LTR/Ty3_gypsy/chromovirus/Tekay
ATAAACTAAAGAATACTTAATTGAATATTTGGAATTAACTAAAATGGTCTACACCGGAATTTTGCTTAAGTTATACTCAGAATTTGCGTAAAACGGACATCGTGCGAAGAAGATATTAAGGTTTGAAGTTTATATACATATAATCCATTTAAATATAAACAAGACAGATTAATAATTCCAAATCAAACAATGGGATAAGGGCAGAAATCAGCCCGTTAGGTGTCGAACCCATC

>CL1Contig236_All/repeat/mobile_element/Class_I/LTR/Ty3_gypsy/chromovirus/Tekay
CAAACCCCACCAGGTTGCACCCAGGTCACACAGACCGACAGGGGGGTCGACCCCTGTGTCGACCCCTGGGTCGACCCCTAGGGAGGGGGTCGACACCCATGTCGACCCTAGGGTCGACTCCCTCTGCCTGGCGGGAATTTTCCCGCCTCTTCTGAAATGTGAAATTTTTGTTTTTAAATCTGTTTTGAATTTTCTGAAAACTTCTTCGGGCCTTAACTGGGTCATACGGACTCCGATTTTCGAAAACTCGGACTCTATTTCGCGTATTTTTCCGAGACGAACGCAATGGCATAGCCCGTTTCCCCTGATTCAGATTTAAAAATTAAT

>CL1Contig237_All/repeat/mobile_element/Class_I/LTR/Ty3_gypsy/chromovirus/Tekay
TATAATATCAGAAAGATATTGATTTCAAAAATATTTCGGGTTATCGTAAGGTAAAAACTGTAACACCCCGTGTTTTCGATAAACCTTAAAGTAACGAATTAAAGAATAATTAATTCTAAATGTGAGAATTAAGGGAAACGGGTTACGCCATTGCGTTCGTCTCGGAATTCTGCTTGAGATAGAGTCCGAGTTTGCGTGAATCGGACTCCGTATGAAGAAGTTATGGAGTTCAGAAGATTTCATGTTTAAATAGAAAATTAAATAATTAAATAAATTAATAAACAAGACAGTTTGAATTTTGAAAATCACGTAAATCAGTTGGGCGGGAAAATTCCCACCCATAGGGGT

>CL1Contig238_All/repeat/mobile_element/Class_I/LTR/Ty3_gypsy/chromovirus/Tekay
AAATGCGACGACCATATGACAGCATATCAAGTTTACAACCATATACAAATAAGAATACATATATGCATATGCAGTATGAAGTATGAAGTGATTGAGCCGATCTAAAACCTAGATTGTGTGTGTATATGCAACCACGAGCAACCACTAGCAATCACTTGCAACCACTTGCAACCATCAGCCATAACATGTTTCAATTACATGTTTTTCATCCAAAGGGTGTCTTCCTAAAAGATAAGGGTGAGGAGATAGACCTAAAAAG

>CL1Contig239_All/repeat/mobile_element/Class_I/LTR/Ty3_gypsy/chromovirus/Tekay
TCTTATTTATAGGATTAGGTAGTGTTTTAGGCCCTTAGATTAACCCTAGGTTAGATTAGGACCGTTAGATTTAGGAAATCTCTAGAACTCAGCCCTCCAAGCCAGCCCAAGAACCCAAACTGGTGCACCCAGTTTCACTGGGCGTCGCACCCCT

>CL1Contig240_All/repeat/mobile_element/Class_I/LTR/Ty3_gypsy/chromovirus/Tekay
ATTGGACACATCAGCAAAGACTGCCCTGAGAAGCAGACCGGACCTTCTGGCGGTACATCGTTAACTTATTCTAGATGCTTTGTTTTATCCTATTTCTCTCCTCGATCCTATCTTGAGAACCATAGGTAGAATCTTTTTGGATGTAAACATGTAGTTGAAACATGTTATGGATGATGGTTGCAAGTGGTTGCAAGTGATTGCTAGTGGTTGCTCGTGGTTGCATATACACACACAACCTAGGCTTTAGATCGGCTCAGTCACTCCCATACTGCGTATGCATATATGTATTCATGTTTGTATATGGTTGAAAATTGATGTGTTG

>CL1Contig241_All/repeat/mobile_element/Class_I/LTR/Ty3_gypsy/chromovirus/Tekay
AGTTCCCACTGCGTGCTTTTGATTTTCTAGATAAATTTATATACATATAAGTTCCTTATATGTATACAAACTTCCAACGCCCATAACTTCTTCATACGGTGTCCGATTTACGCAAACCAGGTGTCTATCTTGACCAGAATTTCGAGACGGACGCAATGGCGCAGTCCATTTTACTTAATTCTGAATATTAAATTAAGTTTTCCTTAATTCATTGTTAATAGTGTATTTCACACTAATTATTCTTTAATTCATCATCTTTAGTGTCGTTAAAATTCCGGGGTGTTACATTCTCCCCTACTCAAAGGATTTCGTCCCCGAAATCTCTAAGTTAAGAAGAACGTATATCCTAACATCCAACAATCATACATCCATCTAGCAATCACAGGCATCCATTGTCCTTAAGGAATTTCTAATGCTTTTATGAACACATGCAATAGGGTGTGTATACGTCCC

>CL1Contig242_All/repeat/mobile_element/Class_I/LTR/Ty3_gypsy/chromovirus/Tekay
ACTTGTATGCATGGAAAATCTCATAGAAATTTATTTAGGAATTGTATGAAGAGAGTGGAGGCCATGAGAGGATTGATTTTGCCATAGTTTAGTTGTAGGAATGAATAATGATGATTTAGGCTAGGTTTAGGGGTCCTTTTATAGAAGTTTAGGTTAGTTTAGGCCATAGGATTAACCCTAGTTTA

>CL1Contig243_All/repeat/mobile_element/Class_I/LTR/Ty3_gypsy/chromovirus/Tekay
GAGGGGAGAATGTAACACCTCGTAATTCAGTAATACTAATATTCACAAATTAAAGAATAACTAATCTCAGATGTGAGAATTAAGGGAAACGGGTTGCGCCATTGTGTTCGTCTCGGAATTCTGGTTGAGATAGAGTCAGAGCTTGCGTAAAACCGACTTCGTATGAATGAGATATGGCCGTCGGAAGTTTCAGAAA

>CL1Contig244_All/repeat/mobile_element/Class_I/LTR/Ty3_gypsy/chromovirus/Tekay
TTAGAACTGAGCTGTTTTAATTAATTTAAATTTTCTGAAACTTCTGAAGGCCATAACTTCTTCATACGGAGTCCGATTTACGCAAACTCGGACTCTATCTCAAGCAGAATTCCGAGACGAACGCAATGGCGTAACCCATTTCCCTTAGTTCTTCATCTATAATTTAACTATACTTTAATTTGTGAAACTT

>CL1Contig245_All/repeat/mobile_element/Class_I/LTR/Ty3_gypsy/chromovirus/Tekay
CTGTTTACGTAAACCAAATGTCTATCTTGACCAGAATTTCGGTACAAACACAATGGTGCAGTCCGTTTTTCTTAATTATAAATATTAAATTAATTATTATTTAATTTACCCTCTTTTATGTTAACAAAATTACGGGGTGTTACGGTGACTATCAAATATGCAACGACTCGCATTTTTGCCCCGTTTTCGTT

>CL1Contig246_All/repeat/mobile_element/Class_I/LTR/Ty3_gypsy/chromovirus/Tekay
GTTTTATATCAAAACAAGTTATTCAACATACGAGGTGTTACATTCTCCCCTACTTAAAGGAGTTCGTCCCCAAAATCTCTAAGTTAAGAAGAATATGTCCTAACATCCAACATCCATATACTCAATCATCAATCACTGGTGTCCATTGTCC

>CL1Contig247_All/repeat/mobile_element/Class_I/LTR/Ty3_gypsy/chromovirus/Tekay
CTAAGTTAAGAAGAATGTATATCCTACCATTCAACATCCATCTACTCATCCACCAATCACAGGCATCCATTGTCCTTAAAAATTTCTAATGCTTATATGAACATATGCAAAGGTGTGTGTATATGTCCCAATACTAATGCGAAAGATCAGGCGGTCTACTGATTCAGTCGACCTCCTTAATGCAATGTATGTAAGTGC

>CL1Contig248_All/repeat/mobile_element/Class_I/LTR/Ty3_gypsy/chromovirus/Tekay
AAAGAATAACTAGTCTCAAATGAGAGAATTAAGGGAAACGGGTTACGCTGTTGTGTTCGTCTCGGAATTCTGGTTGAGATAGAGTCCGAGTTTGCGTGAATTGGACTTCGTATGAAGAAGTTATGGCCATCGGAAGTTTCAGAAAATTCAAAACAGATTTCAGAAAATTCAAATTTCAGAGTCAGACAGGCTAGGCGGGAAAATTCCCGCCAGGGCCAGGTCGACCATAGGGTCGACCTGGGGGTCGACCTGCCCCCTC

>CL1Contig249_All/repeat/mobile_element/Class_I/LTR/Ty3_gypsy/chromovirus/Tekay
TCCTGTGCTGCCTAAAATCTGCTGAATCTTCTACAGGCCATAACTTCTTCATCCGGACTCCGATTTTCGAAAACTCGGACTCTATTTCATGTAAAATTTTGAGATGAACGCAATGGCGTAACCCGTTTCCCTTAATTCTTATTTTAAAAATTAATTATAC

>CL1Contig250_All/repeat/mobile_element/Class_I/LTR/Ty3_gypsy/chromovirus/Tekay
CCCAATGGCCCCAATTTCGAAATTTGAACCTGAATTTTAAATCTGTTTTGAACTTTGAATTTTCTGCAAACTTCATTGGGCCATAACTGGGCCATACGGACTCCGATTTACAAAATTTCGGACTCTATTTTGCGTATTTTTCCGAGACGAACGCAATGACGCAGCCCGTTTCCCCCAATTCTCACATCTGAGATTATTTATTCTGCAATTAGTGAATTTTAGCATTAACTGAAATACGGGGTGTTACATTATCCCCTCCTTAAAG

>CL1Contig251_All/repeat/mobile_element/Class_I/LTR/Ty3_gypsy/chromovirus/Tekay
GGCCTAGGCGGGTGTTTATCCGCCCTGGCCCATTGGGCCCCATTTTCTATTTTTAACTTATTTTATTCTGTTTGAATTTTAAACTTAATTCAAAAACTTCCGAAGGCCATATCTTCTTCATACGGACTCCGTTTTTCGAAAACTCGGACTCTATTTCGCGTATTTTTCCGAGACGAACGCAATGGCGTATCCCGTTTCCCTTAGTTCTTTGATTTCAAATTAATTATACTTTAA

>CL1Contig252_All/repeat/mobile_element/Class_I/LTR/Ty3_gypsy/chromovirus/Tekay
GACCTGGTTCCTAGGCGGGAAATTTCACGCCCAGCCCGCTTCTGGGTTTGAATTCGAATTTCGAGCTGTTTTCGATTCTGAAATTATCTGAAACTTCGGAGGGCCATATCTCCCTCATACGGACTCCGTTTCTCGAAAACTCGGACTCGTTTCCAAGAAGAATTTCAAGATGAACGCGGTGGCGCAACCCGT

>CL1Contig253_All/repeat/mobile_element/Class_I/LTR/Ty3_gypsy/chromovirus/Tekay
GCCGGTTCGGTTATTCCCCCTCCCAATTCGCTGTTTTGAACTTTTTCGCATATTTATTTATTTAATTTTTAATTTTTATATATATATATATATAAATATATATATATATTTCTCTGCGCAACCCATTTCACTTAATTCTTTTCTAAAAATTAAGTATACTTTAATTTGTGAATTTTAATGTTATAAAATTACGGGGTGTTACATACT

>CL1Contig254_All/repeat/mobile_element/Class_I/LTR/Ty3_gypsy/chromovirus/Tekay
CATTCGAAGTTTTCAGAAATTTTCAAATTCAAAACAGACTCAATTCGAATTCGAATTTCAAACCTCAGAATGGACTGGGCGGGAAATTTCCCGCCCAGGACCAGGTCGACCTGGGGGTCGACTATGTAGTCGACCTACCCAGGACCAGGTCGACCATAGTGTCGACCTGGGGGTCGACCTGGTGGCCGAGCCCACTTTTGAAGCTGGATTCACTTTGATGTTTCTGGCCTCGTTTCTGTCTACATTCGTTGACCTGACCCTATATATACAGCCCCTAACACTAGTCTCTCTACAAAAA

>CL1Contig255_All/repeat/mobile_element/Class_I/LTR/Ty3_gypsy/chromovirus/Tekay
TTAACCCTAGGTTAGTTTAGGTCCGTCAGATTTAGGAATTCTCTAGAACCAAGCCACACAACCAAGCCCCAAATCAAAATGGTGCGCCAGGCAAAACTGCCCGGCCACCCCGTGTCGACAGGGCAGTCGACACCCTTAGACCCCTGTCGACATGCCTGTCGACTTGGGGGTCTTGGCGGGAGTTTTCCCGCTGACGCCAGTTGTGCCCT

>CL1Contig256_All/repeat/mobile_element/Class_I/LTR/Ty3_gypsy/chromovirus/Tekay
CTATCAAAAGCATATTTTCACATATTTTATTTCATTTTTAATTATAATTGAAAAAAATACGGGGTGTTACATACTCCCCTCCTTAAAGGATTTCGTCCCCGAAATCTTCAAGTTAAGAAGAATGTGTCCTACCATCCATCATCCATCTACTC

>CL1Contig257_All/repeat/mobile_element/Class_I/LTR/Ty3_gypsy/chromovirus/Tekay
TTACCTTATTCTCATGTTTTGCTACAATACCTCATTTAAATGTATCTCTTTCACCTTAACTCGGTTTTCTGCAATCCATAGGTCTAAATTGACCAGAAAATCGCCACGAAAGCAATGAAGCTAATCCCATGGCCAAATTCTTGAAGCTCTTCAATTTTTTTTCTTTTT

>CL1Contig258_All/repeat/mobile_element/Class_I/LTR/Ty3_gypsy/chromovirus/Tekay
AATTAAGGAAAACGGACTACGCCATTGCGTCCGTCTCGAAATTCTGGTCAAGATAGACATTTGGTTTGCATAAAACGGACACCGTATGAAGAAGTTATGAGGGTTTTAAGTTTGTATACGCGCAGAAAGAACATATATACACATATGAGTCACGTATGAGTCAGATAAGAGTCAGACCCTATCCAGAACAGTTCGAAAATCAAAAATTCGCCAAGCTAGCAAATTTCCCGCTCTAGGGGGTCGACTTCCCTAGAGGGGTGTCGACACCGGG

>CL1Contig259_All/repeat/mobile_element/Class_I/LTR/Ty3_gypsy/chromovirus/Tekay
ATGTTTCAAATACATGTTTACATCCATTGGTTTCTACCTAAGGATCAAGAACAACACCGAGGAAAAAAAATACTAAAAAGATAGATATGAGCATGAAAAAATTTAAGGAAAAAAAGATCAAAGATGTACCCTAAAAAAGAAAAGGGTAGGCTGC

>CL1Contig260_All/repeat/mobile_element/Class_I/LTR/Ty3_gypsy/chromovirus/Tekay
CCCAAACAGACTGGGCGGGAAAATTTCCCGCCCAGTCCCAGGTCGACTGGGGAGTCAACTGGGAGTCGACCCCCCAGGGACCAGGTCGACTGCCCAGTCGACCTGGGTGTCGACCTGGGGGTCGACCTCCCTGGTCGAGCCAGGTTGGCCTGGTGCACCTGCTTGCTTGTGTGGTCTGGTGGGTTGGCCTGTGACGATTTTCAG

>CL1Contig261_All/repeat/mobile_element/Class_I/LTR/Ty3_gypsy/chromovirus/Tekay
ATATGTCCTTACACGAATGCGAAAATCAGGCGCTCGACTTATTCAATTGACCTCCTTAATGCAATATATGTTTGTGCCATGTATCCAATATGTATGCAAATAATCCTAATAATACATATAAGTTCTATATGTGTGCACAACCATTCATCAAAATGCAACATCCATATGATGATCCTTCATCCATTGAAAATTTAAAATGTTATGTA

>CL1Contig262_All/repeat/mobile_element/Class_I/LTR/Ty3_gypsy/chromovirus/Tekay
ATTTTGAATAATTGAATTAACTAAATTTAAGAACACTAAATTTTTAAAAGAGGAATGAAGGAAAATGGGTTACGCCATTGCGATCGTCTCGGAATTCTTCTTGAGATAGAGTCCGAGTTTGCATAAATCGGACTTCGTATGAAGAAGTTATGGCCTCTAGAAATTCAAATAAATTCAAACAGCTCAAAACCAGGTTCAAAATTCAAAACAAAAGTCAGAAGCGGGCTGGGCGGGAAAATTCC

>CL1Contig263_All/repeat/mobile_element/Class_I/LTR/Ty3_gypsy/chromovirus/Tekay
TACATCCTCTCGATTATATCTTCGATCCTTAGGCAGAAGTCGATGGATGTAAACATGTGTTTGAGACATGTTATGATTGATGGTTGCAAGTGATTGCTCGTGGATGCATATAGACACACTTTAGGCACTAAGATCAGCTCAGTCACTTTCATTCTGCATATTGATATGTGTGCATATTGGTCTATGAATGTAATCGGGTGTATTATCATATGGA

>CL1Contig264_All/repeat/mobile_element/Class_I/LTR/Ty3_gypsy/chromovirus/Tekay
CTCGCCCCCCTGGTCGACCTGGGTCCTGGGCGGGAAAATTCCCGCCCAGCCCAGTTCTGGTCCAGTTTTGAATTTTGAACTTGTTTTCGGGCTGTTTGAATTTTAAATCGAATTCTGAAACTTCCGGAGGTCATAACTCCTTCATACGGAGTCCGATTTACGCAAACTCGGACTCTATCTCAAGCAGAATTTCGAGACGAACGCAATGGCGTAACCCGTTTTCCTTGATTCTTATTTTAAAATTTAATTATACTTTAATT

>CL1Contig265_All/repeat/mobile_element/Class_I/LTR/Ty3_gypsy/chromovirus/Tekay
GACAAGATTTGTGTTTAGTACACTTTTTCTCTTCGAGGGTATGTTCTTAACTCCTTTTTTCAAAAGTTTTATCAGTGCTTGTTTCTATCATTTGAGTATATCCTATCAATAGTATTTTCGACCTTTAGATAGGAATCCTATGGATGTAAACATGTGTTTGAGACATGTTATGTTTGATGGATGCAAGTGTTTGCTAGTGGTTGCTCGTGGATGCATATACACACACATTAGGCACTAGATCGGCTCAATCACTCTCATACTGCATATGGATGTGTGTGCATTTTTTTTTCTTTTAATGGATGAAAGTGAGTGTATCAT

>CL1Contig266_All/repeat/mobile_element/Class_I/LTR/Ty3_gypsy/chromovirus/Tekay
AAATCGGAGTCCGTATGACCCGATTAAGGCCCAACGAAGTTTTCAGAAAATTTCTAAGTAAAAACAGATTTCAAATTCAAACTCTGAATTTGGAAAATTGGGCCAGTTGGGCCAGGCGGGAAAAATTCCCGCCACAGTACCCAAGTCGACAGCCCTGTCGACTTGGGAGTCGACTTGGTCTGACCAAGTCGACAGCCCTGTCGACTTGGCTGTCGACTTGGCTCAGACGAGCAGTCTTGCCTGGTGCACCTGTTTCTATC

>CL1Contig267_All/repeat/mobile_element/Class_I/LTR/Ty3_gypsy/chromovirus/Tekay
ATGAGAAGAGGCAACTAGCTTAGTGATGTTCATGACATGTTTTCACGTATCATATTTGCGGAAGTGTTACAAGATACCACGGAAGTAGTGGAGCCGAACATGCTTAGAGAAGTGGAAGTAGAGTGAGATGCCACGATTAGACGAGCTCCTACATGCATCCTTGGGTCGGAGGTATAAAAGCTACGCAACAAAGAGGTCAAGTTGGTCAAAGTGCAATGGGGAGATGATCAAGGAGACGCGACTTGGGAGACGGAAGACAAGATGCATACCTGTACCCTTTCCTTTATGAGGCTATGTTTTTAACTTCTCCTCTT

>CL1Contig268_All/repeat/mobile_element/Class_I/LTR/Ty3_gypsy/chromovirus/Tekay
AAAAAGCAAGGGAAATGGGTTACGCCCTTGCGTTCGTCTTGGAATTCTACATGAAAGCGAGTCCGAGTTTGCGAAAATCGGAGTCCGTATGAGGGAGATATGACCCTCCGAAGTTTCAGGAATTTTCAGAATAAAAAACAGCTCGAAATTCGAATTCGAAATTCGAATTCAAACCCCAGAACAGGCTGGGCGGGAAAATTCCCGCCCATGGACCAGGTCGACCTGGGGGTCGACCATAGTGTCGACCTCCCAGGGACCAGGTCGACCATAGTGTCGACCTGGGGGTCGACCTGCCTCCCGAACCCACTTTCTGAACCAGATGCATTCTGATGTATTTAGACTCGTTTTCTGTCCAGATTCGTCTGCCTAACCCTATATAAACAGCCTCCTAGCCTCATTTTCTTTACACCATTTTTCTCTAACCATA

>CL1Contig269_All/repeat/mobile_element/Class_I/LTR/Ty3_gypsy/chromovirus/Tekay
AGGGTTCTGAAAAAAGGGTGAAAAGTGTAACACCCCGTATTTTAACAACATTAAAAGAGGATAAATTAAATAATAATTAATTTAATATTCAGAATTAAGGGAAACGGACTGCGCCATTGCGTCCGTCTCGAAATTCTGGTCAAGATAGACATTTGGTTTGCGTAAAACGGACACCGTATGAAGAAGTTATGAGGGTTTGAAGTTTGTACACGCCCAAGATAATTATATA

>CL1Contig270_All/repeat/mobile_element/Class_I/LTR/Ty3_gypsy/chromovirus/Tekay
AACACATGTTTACAATCATGGATTTCCTACCTAAAGGTCGAAGATTCGATTGATAGGATATAATCAAATGATAGAAGCAAATGCGAAAAAAGCTTTTGGAAGATAAGTTAAGAACATTCCCTTAAAAAGATAAGGGTACGAAGCGTACAAATCTTGTCTTCGGTCTCCCATGTCGCATCTTCTTGATTGTCTCCCCAC

>CL1Contig271_All/repeat/mobile_element/Class_I/LTR/Ty3_gypsy/chromovirus/Tekay
AGGCTATTTGCCCCGGCCACCCCCTGTCGACAGGCAAGTCGACAGGGCTGTCGACTTGGTCTGGGCCCAAGTCGACAGGCCTGTCGACATGGCCTAGGCGGGGAAACTTCCCGCCTAGCCCCAGATCTGATTTCCAAAACTGTTTCCGAAATTCAAATTCCCAGAAATC

>CL1Contig272_All/repeat/mobile_element/Class_I/LTR/Ty3_gypsy/chromovirus/Tekay
AATGGGTAACGCCATTGCGTTCGTCTTGAAATTCTTCTTGAGATAGAGTCCAAGTTTGCGTAAAACGGATATCGTATGAAGAAGATATGGACGAACGAAGTTGGGCAGAAAAACCAGAAAACGGGTCAGAATGCACTGGCGCACTTGGGAAGTGCGCCAGAACAAAGTTGAACTGGCGCACTTGGGAAGTGCGCCAGTACATTTTTAGCCTGGCGCACCTGCCAAGTGCGCCCAGGTCAGAATGACCTGCTGGTCAGGTCCTGGCTGGCCTGGTCAGGGTCTGGTCGAATTCTGATGCTTGGCTGAGTCACTAGGGCTTACGTGTCACCTTTTGAGTGGCTCTTTGAACTTTGTATGGACTAGATTCC

>CL1Contig273_All/repeat/mobile_element/Class_I/LTR/Ty3_gypsy/chromovirus/Tekay
AGAGCAGAATATCACGTCATACAGCGAATCAGAAAGCGACACGTGGCGAAGCACGTCATCGGCCAGATCTGGGCCGACAGGGGTCGACTCCCCTATAGGGGGTCGACACCTATGACGACTCCCCCTGGGGGGTCGACACCCCTGAGCGGGAAATTTCCCGCTCAGCCCAATTCTGCTATTTTGAAATTCGAACAGGTTTTAGATTATTAATTATTATTTTAATTTAATCTCTGTTTAAACTTGAAATCTTCTATGCTCCATAACTTATTCATAC

>CL1Contig274_All/repeat/mobile_element/Class_I/LTR/Ty3_gypsy/chromovirus/Tekay
TATAATTATCTTGCGCGTATACAAACTTCAAACCTTCATAACTTCTTCATACGGTGTCCGTTTTACGCAAACCAAATGTCTATCTTGACCAGAATTTCGAGACGGACGCAATGGCGCAGTCCATTTCCCTTAATTCTGAATATTAAATTAATTATTCTTTAATTTATCCTCTTTTGTGTTATTGAAATTACGGTGTGTTACAAGATGAGGATACCAAGTTTA

>CL1Contig275_All/repeat/mobile_element/Class_I/LTR/Ty3_gypsy/chromovirus/Tekay
AACATGAAAGTGATTGAGCCGATCTAGTGCCTAATGTGTGTGTAAATGCATCCACGAGCAACCACTAGCAAACACTTACATCCACTTGCATCCACTTGCATCCACCAAACATAACATGTCTCAAACACATGTTTACATCCATTGGCTTCTACCTAAGGATCGAGAGGATATACTTAAAAATAAAGACTAGCATGCAAATAAAGTTTACAGAAAAAGAGAGATCAAGGATATACCCTCAAAAAGGGTATGATGCGCGT

>CL1Contig276_All/repeat/mobile_element/Class_I/LTR/Ty3_gypsy/chromovirus/Tekay
ACCCGCAAGGGTCTGTTATGCTTAGCTTTCTGAGAATCATTCTGTAATCTGATCTGTACCAGTAGTCTGTAAGTATCTGAATATTTCTGAAGGATAGGGGTTTCTACTCGAAGCATGAAGTAGATCTCCAGTTTTGACATTGTTTAATGGGGGTAATTCTTTGGGTGTCAGTCTGATGTTGATTTCGGTCTTCGGGGCTGAGACTTAGGGAATTATTCTCTTAACCGATGTCAAATAGGAACAGAGCTTTTGTTTTAGTTATATCATTTGTTTGTATCCCATCAACCGAATCTTCGACCTTTAGATAGGAAATCCATGGATGTAAACATGTGCTTGGGACATGTTATGTTTGATGGTTGCAAGTGGATGCAAGTGTTTGCTCG

>CL1Contig277_All/repeat/mobile_element/Class_I/LTR/Ty3_gypsy/chromovirus/Tekay
ATATTATTTCTACATGTGTGCACAACCATTCACAAAAATGCAACATCCATATGATAACACAACCATTATACATCCATTAACTTAAATATGCACACACATTTATATGCAATATGCAATATGAAGTGACTGAGCCGATCTAGTGCCTAAAGTGTGTGTATATGCATCCACGAGCAACCACTTGCATCCACTTGCATCCATCATACATAACATGTCTCAAACACATGTTTCAACCATAGGTTTACCCTATCTAAAGGTCAAAGGTACTAACGAGAGGACATACTAAGGATAAGATAAGCACAAGATATGCGATGAAGGAGAAGCAAAAGGACATACCCTCCGAAAGAAAAAGGGTACCTCGAACGCATCTTCGCTTCCGTCTCCCAGGTAGCGTCACTCTCTTCATCTCCCCTTTGTACTTTGACTAGT

>CL1Contig278_All/repeat/mobile_element/Class_I/LTR/Ty3_gypsy/chromovirus/Tekay
CAATCGTGAAGTTAAATTAGATAAGGTACAGTGGAGTGAAGCTCAAGAAGATGCGACTTAGAAGACTGAAGACTAGATACGCGCATCATACCCTTTTTGAGGGTATACCCTTGATTCCTCTTTTTTGTAAAATTTATTTGCATGCTAGTCT

>CL1Contig279_All/repeat/mobile_element/Class_I/LTR/Ty3_gypsy/chromovirus/Tekay
CCTGGTCGACCTGGCCTGGGGCGGGAAAAATCCCGCCCAACCCGCTTCCTTGTTTGAATTTGAATTTTGAATTTCTTTTCTGACCTATTTTAATTTATATAAATTCCTGAAACTTCTGAGGGCCATAACTTCCTCATACGAAGTCCGATTT

>CL1Contig280_All/repeat/mobile_element/Class_I/LTR/Ty3_gypsy/chromovirus/Tekay
TAGAAGTAGTATGTGTCGATAGGGATCTTTCGCATACATATTGGATGCATGGCACTATCATGGTTTGCATATGTTCATACATTAGATAGGGAACATATACACACACTTTTTGCATATGCTCATACATCATTAGAAATTGTTTTAAGGACAATGGATGCCAGTGTTTGATGGTTGAGTAGATGGTTGTTTGGTTGGTAGGATACGTTCTTCTTGACTTAGAGATTTCGGGGACGAAATCCTTTAAGTAGGGGAGAATGTAACACCCCGAATTTCACTTAATATTAATGTTTAGTAATTAAAGAATAATTCAT

>CL1Contig281_All/repeat/mobile_element/Class_I/LTR/Ty3_gypsy/chromovirus/Tekay
GTGCCTAATGTGTATCATGCATCCACGAGTATCCACTTGCAAACACTTGCAACCACTTGCAACCATCAAGCATAACATGTTTCAAATACATGTTTCATCCAAGGGGTTTCTACCTAAGGTTCTCATGACGAAGTTACAAGATAAACAGGATAAACATGGATAGCAAAAAGAAAGATATGCTAAAAGGGAAAAGAGATCGAGAATGTACCCTAAAAAAGAAATGGATAAAGCCCACGTATCTTCTCCTCGG

>CL1Contig282_All/repeat/mobile_element/Class_I/LTR/Ty3_gypsy/chromovirus/Tekay
CCTATAAATAAGACCCTAACCCTACCCTAATTCATTCATAATTAAATCTTGTAACTAAACTATGGCAAAATGAAACTTGATCATGGCCACCACAAATCAATGAAGAGGAAAGCAAGCTAATCAACCTCTCTAATCAACCTCCAATCCATTCT

>CL1Contig283_All/repeat/mobile_element/Class_I/LTR/Ty3_gypsy/chromovirus/Tekay
TGCTTAAACTTGAAAACTTCTAACCTCCATAACTTCTTCATACGGAGTCCGATTCACGCAAACTCGGACTCTATCTCAAGCAGAATTCCGAGACGAACGCAATGGCGTAACCCGTTTCACCTAATTCTTCTTCTAAAAATTAAGTGTTCTTAAATATGTTAATTTTAATATTCACAGAAAATACGGGTTGTTACAATCTATACATGCTCTA

>CL1Contig284_All/repeat/mobile_element/Class_I/LTR/Ty3_gypsy/chromovirus/Tekay
TCGTCCATATCTTCTTCATCCGGTCTCCGATTTTCGAAAACTCGGACTCTATTTCATGTAGAATTCCGAGACGAACGCAATGGCGCAACCCATTTCCCATGATTCTTATTTTAAAAATTAATTATACCCTGATTTCTAGTTTCAACATGTTATTAAAATTCGGGTTGTTACATTCTCCTCTCCTTAAAGGATTTCGTCCC

>CL1Contig285_All/repeat/mobile_element/Class_I/LTR/Ty3_gypsy/chromovirus/Tekay
TAGGGAGAATCGGGTCATGGGTTAACATTCAAACATCCTGCATCGACCCCCAGTCGACCCAGCGGGGCTCGGGTCGACTCCAAAAATGGTGCGGTTCGGCTACTCCCCCTCCCGATTCGCTGTTTTGAACTTTTTTGAATATTTATTTATTATATATATTTCTCTCATATGCATACAAACTTCATGGATTAATAACTTCTTCATAATTAACCATTTCC

>CL1Contig286_All/repeat/mobile_element/Class_I/LTR/Ty3_gypsy/chromovirus/Tekay
ATATCCCAACAACGACAACCGTCTACTCATCCATCATCCACAAGCATCCACTGTCCTTAAGATTTTTCTAATGCTTGTATGAACACATGCAATAGTGTGTGTATATGTCCTTACACTAATGCGAAAAATCGGGCGGTATACTTATACAGTTGACCTCTTTAATGTAATT

>CL1Contig287_All/repeat/mobile_element/Class_I/LTR/Ty3_gypsy/chromovirus/Tekay
CGAAAAATTCAAATTCAAAACAGATTCAATTTCAGAAAATCAGGGTAGGCGGGAAAAATTCCGCCCAGACCAGGTCGACCTGGGGGTCGACCTGGAGGGGACCAGGTCGACTTGGGAGTCGACCCTAGGGTCGACCTGGGGGTCGACCTCCCTGGTCGAGCCAGGTCGGCCTGGGTGCATCTGGATGGGTTTTTGGGCTGTTTTGGTGAGCCTGTGACGAATTCTGACGGTTCTGATCTGTTTTAGGGTTTATCTAAAGGCCTAAAA

>CL1Contig288_All/repeat/mobile_element/Class_I/LTR/Ty3_gypsy/chromovirus/Tekay
AATTAATTATACTTTAATTTGTTAATTTCACAGTTATAGAATTTTCGGGGTGTTACAAGAGTGGAGGCCATGAGAGGAAAAATTTTGCCATAGTTTAGTTGCATGAATGAATAATGAGGATTTAGGATAGGTTAGGGTCTTATTTATAGATTAGGCAAGTGTTTTAGGCCATTAGATTAACCCTAGGATAGATCCCAGCCCTCAA

>CL1Contig289_All/repeat/mobile_element/Class_I/LTR/Ty3_gypsy/chromovirus/Tekay
GTTCGACCTCCCAAAGGGGGAGGTCGCCCCCCATGTCAACCTGGGGGTACCCAGGTCGACAACATGGTCGACCTCCCCCTTGGGAGGTCAACCTCCCTGGTCAGCCTGCTCACATATTTTTTTTCTTGTTATCTTCCGAGGGTCATATCTCCTTCGTCCGGACTCCGTTTTTCGAAAACTTGGACTCTATTCCATGCAGAATACCGAGGAGAATGCAATGGTGCAAACCATTTCCCTTCATTAC

>CL1Contig290_All/repeat/mobile_element/Class_I/LTR/Ty3_gypsy/chromovirus/Tekay
CCTGTTTTGGAGGCTTGTGACGGGATTTGATGGCTTGGATTGAATCTAGGGTTAATCCTATGGCTAATATTACCCTAATCTTCTATAAAAAGGACCTAACACCTAGCCTAAATCATAATTATTCAATCCTATAACTAAACTATGCCAAAATTGTTCCTCTCATGGCCTCCACTCTCATGCTAAAATTTCTAAGTTAAATTATATTAGAGATTTTGAATGCATACA

>CL1Contig291_All/repeat/mobile_element/Class_I/LTR/Ty3_gypsy/chromovirus/Tekay
GGTCGACCTGGTGCACCCATTTTGGCTGTTTGGACCTGTTTTGGAGGCTTGTGACGTGATTTGATGGCTCGGATTGGATCTAGGGTTAATCCTATGGCTAATACTATCCTAATCTTCTATAAAAAGACCCCTAAGCCTAGCCTAAATCATCATTATTCA

>CL1Contig292_All/repeat/mobile_element/Class_I/LTR/Ty3_gypsy/chromovirus/Tekay
AGTGTGAACGCAGTCAAAAAAGTGGTTTAGTGTGAAAATGGTTAATTATGAAGAAGTTATTAAGCCTTGAAGTTTGTATGCATATGAGAGAAATATATATATAGATATATATAAAAATTAAATAAATAAATATGCAAAAAAGTTCAAAACAGCGAATCGGGAGGGGGAATAACCGAACCGGCCCATTTTTGAGGTCGACCCGAGCCCCGCTGGGTCGACTAGGGGTTGATTCAGGGTGTTTGGCTGTCAACCCGTGGGCCGATTCGCTCTAAGGCAGATGTGGCATCTGATTGGTTCTGATGGACTCCTTGCTGAGTCATTAGGGCTGATGTGGCTATTCTATCTTGTCTGAATGGCTTTGATTTGCTCTAGGTTAATCTGACGGTT

>CL1Contig293_All/repeat/mobile_element/Class_I/LTR/Ty3_gypsy/chromovirus/Tekay
GTATGAAAGTGTGTGAGCCGATCTTAGTGCCTAACGTGTACCATGCATCCACGAGTATCCACTTGCAAACACTGGCAAACATCAAGCATAACATGTTTCAAATACATGTTTCATCCAAGGGGTTTCTACCTAAGGTTCTCATGACGAAGTTACAAGATAAACAGGATAAACATGGATAGCAAAAGAAAGATATGCTAAAGAGGGAAAAAGAGGTCGAGAATGTACCCTCAAAAAGGAATGGATAAAGCCTAAACATCTTCTCCTCTGTCTCCC

>CL1Contig294_All/repeat/mobile_element/Class_I/LTR/Ty3_gypsy/chromovirus/Tekay
TAGATCGTATCTTCGATCCTTAGGTAGAAACTCTTTTGGGTGTAAACATGTATTTGAAACATGTTATGGCAAATGGTTGCAAATGGTTGCTCGTGAATGCATATGCATACGTATTAGGCACTAGATCAGTTCGGACGCTTTCATATTGCATTTACAGATATGTACTTGTTTGTAAGTTGAGATTGATACAGCATCATATGGATGTTGCATATGGATG

>CL1Contig295_All/repeat/mobile_element/Class_I/LTR/Ty3_gypsy/chromovirus/Tekay
GGGACAAAATTCTTTAAGTAGGGGAGAATGTAACACCCCGTAATTTTAAAAGAACACTATAATGATAAACTAAAGAATACTTAATTAAATATTGGGAATTAAGTAAAACGGACTGCACCATTGCATTCGTCTCGGAATTCTGCTTAAGATAGACTCCGAGTTTGCGTAAAACGGACATCGTATGAAGAAGATATTAAGGTTTGAAGTTTATATACATATAAGCAATTTATATATATAAAAAACAAAAATCAAAAATCAAACAGCAGGAATAGGAGGTAATTCG

>CL1Contig296_All/repeat/mobile_element/Class_I/LTR/Ty3_gypsy/chromovirus/Tekay
GGTAGAAGCCGATAAATGTAAACATGTGCTTGAAACATGTTATGATTGACGGTTGCAAGTGGTTGCAAGTGGTTGCTAGTGGTTGCTCGTGGATGCATATACACACACATTAGGCACTAGATCGGCTCAGTCACTTTCATATTGCATATAAATATGTGTGCATATTTAATGGATGTATAATGGTTGTGTTATCATATGGATGCTGCATTTTGATGAATGGTTGTGCACACATGTAGAAGTAATATGT

>CL1Contig297_All/repeat/mobile_element/Class_I/LTR/Ty3_gypsy/chromovirus/Tekay
TTCGACTATACCTTTAAGTAGGAACAATTGGGTGTAAACATGTGTTTGAGACATGTTATGATTGATGGTTGCAAGTGGTTGCTAGTGGTTGCTCGTGGATGCATATACACGCACATTAGGCACTAGATCGGCTCAGTCACCTTTCATATTGCATATGCATGAGTGGTTACACTGGTTTGTGGATGAA

>CL1Contig298_All/repeat/mobile_element/Class_I/LTR/Ty3_gypsy/chromovirus/Tekay
CCAGTTTGAACCTAAAATTCGAAATTTTGAATTTAAACTGAGCTGTTTGAATTTAAATTTGATTCTGAAACTTCCGAAGGCCATAACTCCTTCATACGGAGTCCGATTCACGCAAACTCGGACTCTATCTCAAGCAGAATTCCGAGACGAACGCAATGGCGTAACCCATTTCCCTTAATTCTTTCATTTAGAATTAATTATACTTTAATTTGTGAAGCTTAACGTTATAGAATTCACGGGGTGTTACATTCTCCCCCCTTAAAAGGATTT

>CL1Contig299_All/repeat/mobile_element/Class_I/LTR/Ty3_gypsy/chromovirus/Tekay
TATATACATATATATTCTTCTTATGCGTATACAAACTTCAAACCTTAATAACTTCTTCATACGATGTCCGTTTTACGCAAACCAGGTGTCTATTTTGACCAAAATTCCGAGATGAACGCAATGGCGTAGTCCGTTTCACTTAATTCTGAATATTTAATTAAATTATTCTTATT

>CL1Contig300_All/repeat/mobile_element/Class_I/LTR/Ty3_gypsy/chromovirus/Tekay
CAGGTCGACCCCCAGGTCGACCTGGTGCCTGGGCGGGAATTTTCCCGCCCAGCCCAGTTTGGGTCTGAATTCGAAATTTGAACTTCATTTTGAACTGTTTGAATTTTAAATTGAATTCTGAAACTTCCGGAGGTCATAACTCCTTCATACGGAGTCCGATTCACGCAAACTCGGACTCTATCTCAAGCAGAATTCCGAGACGAACGCAATGGCGTAACCCGTTTCCCTTAATTCTTTCATTTTGAATTAAT

>CL1Contig301_All/repeat/mobile_element/Class_I/LTR/Ty3_gypsy/chromovirus/Tekay
TGCCCAAGAAACTGAGTGGTGTGCATGACATGTTTCATGTGTCGCATTTGAGGAAGTGTTTACATGATACTGCGGAAGTAGTAGAGCCGAGCATGCTTAGAGAAGTGGAAGTAGAGCGAGATGCCACGATTAGACGAGCTCCTACAAGCATACTTAGATCGGAGGCCAAAAAGTT

>CL1Contig302_All/repeat/mobile_element/Class_I/LTR/Ty3_gypsy/chromovirus/Tekay
TGTTTTAGGGGAATGGCTTAAAATAGCCTAGTGTGAATGCAGTTCAAAAAGTGGTTTAGTGTGAAAATGGGTAATTGGGAAGATAGATAAAAAGAAAAAATATATATATATATATATATATATATATATATATATAAATATATGACGTGCAC

>CL1Contig303_All/repeat/mobile_element/Class_I/LTR/Ty3_gypsy/chromovirus/Tekay
ATAAAGGAGGAGTCTTGATCAAGTTTGCTTGCATTTTGGGGTTTTAATTAGTTGCATAAGGGGTTTCTTACATTTGCTATACTCATTTGAGTCTTCATAGCATTGTAAGCCTATTTCTACTCTTGTATTTTAACTATGAAGTTAATATGTTATGTTTCAAGTTTGAGTTTGGGGTTAATCATGATATGTGCTTTGATCTTATGATTTTATGCATAAGATTACTCTATGCATGTTAGTAAAGTCATTACCTTGGCTTTATGCATAGAAAGATATGATCTTTGGTTGGAAATGTTGCACAATGCAACTTTG

>CL1Contig304_All/repeat/mobile_element/Class_I/LTR/Ty3_gypsy/chromovirus/Tekay
CGCAACTATTCATACAAATGCGACATCCATATGACAACATATCAAGTTTCAACCACATAAAAATATGAATAAATATATGCCTATGCAATATGGAAGTGAATGAGCCGATCCAATACCTAGGGTGTGTGTATATGCATCCACGAGCAACCAC

>CL1Contig305_All/repeat/mobile_element/Class_I/LTR/Ty3_gypsy/chromovirus/Tekay
ATATATCAAAAGAAAATATATATATTATATATAAATATATAAATATATATATATATGACGTGTACGCATCATGTGGCGCATGTGGCGCATTTTTTTGTTGGACAAGGATTGTCTTTTTTACGTGGCCTTCTCTGATTGGCTTTGTGACAAATTCTGAGGTGTTAGGGCTTATGTGTCATACTATGATTGGCTGAGTGACACATTGCTTTAGTTGGATGGCTCTGATTACTCCTAGACTGATCTAATG

>CL1Contig306_All/repeat/mobile_element/Class_I/LTR/Ty3_gypsy/chromovirus/Tekay
TTTAGACAGTGTCAAAACTGGAAATCAGAATTATTCAGATACTTACAGACTACTGGGACAGATCAGATCACCAAATGATTCTTAGAAAACGAAGCATGATAAAACCCAGAATGTATGCGTCCTACTTGACGCCTAACACAGATATCTCTCAAACCCCAATCTATCACAAGCAGATGAGTCATAACCCTTAT

>CL1Contig307_All/repeat/mobile_element/Class_I/LTR/Ty3_gypsy/chromovirus/Tekay
TTTCGAGAAGAACACAATGGCGCAACCCGTTTCCCTTAATTCTTCTTTTAAAAATTAATTATACTTTAATTTGTGAATCTTAATGTTACAGAATTACGGGGTGTTACATTCTCCCCCACTTAAAAGGATTTCGTCCCCGAAATCTTCAAGTTAGGAAGAATGTGTCCTACCATCCAATCACCCATCTACTCAACCATTCAATCACAGGCATTCATTGTCCTTAAAAGATTTCTAATGCTTTCATGTTCATATGCATAGTGTGTGTATATGTCTTTATCTAATGCAAAATCAGGCGGTCTACTGATTCAGTTGACCTCCTTAATGCGAATCATGTCAGTGCCATGCGTCCAATCATGTATGCAAGCATCCCTAGTTATGTAAATACTACATGCGTGCACAGCCATTCATCCATATGCAACATCCATATGATAACATATCAAGTTCAACTTACAAACAAATACATATCTGTAAATGCAATATGAAAGCGTCCGAACTGATCTAGTGCCTAATACGTATGCATATGCATTCACGAGCAACCATTAGCAACCACTTGCAACCATCAACCATAACATGTTTCAAATACATGTTTACATCCATTGGCTTCTACCTAAGGATCGAAGATACGACCTAGAGGATATACTTTGGAAAGAGAGAAACAATTATGCGTAAAGCTCCTAAACAAAGAAATCAAGGATGCACCCTTAAGGAAAAAGGGCATGTTGCTAGTATCTAGCCTTCTTGAGCTTTACTCCACTGTATCTTAACCAATTTATCTTCACGATTGTGAAGTTTCTGACCTCCATTTCCAAAATAAAAAGATGTCAACTATGATACCAAGTGTATGTACTAAGATGATTAGAGGTCTCTCCTCTTCGCTTATCCATCACGCTATAACTATGAGGGTA

>CL1Contig308_All/repeat/mobile_element/Class_I/LTR/Ty3_gypsy/chromovirus/Tekay
GAGAATGTAACACCCCGTATTTTCTGTGAACATTAAAGTAACAAATTAAAGTATACTTAATTTTTAAGAGAAGAATTAAGGGAAACGGGTTACGCCATTGCGTTCGTCTCGGAATTCTGCTTGAGATAGAGTCCGAGTTTGCGTAAATCGGACTTCGTATGAAGAAGTTATGGCACTTAGAAGTTTCAGGAATTTAAAATAAAAACAGCCCGAATTCAAAATTCAAAGTTCGAAATTCAAAATACACACCCGGGCTAGGC

>CL1Contig309_All/repeat/mobile_element/Class_I/LTR/Ty3_gypsy/chromovirus/Tekay
ATACCGCACGAAGAAGATATGGACGAAAGAAGTTAGGCAGAAAAACCAGAAACCGGCCAGAATGCACTGGCGCACTTGGGAAGTGCGCCAGAACAAAATTGCACTGGCGCACTTGGGAAGTGCGCCCATGCAATTTTGCATTGGCGCACTTGGCAGGTGCGCCCAGGCCGAGCAGAAACCTGCTTGGTCAGGCCCTGGCTGGCCTGGTCGGGTTCTGGTCGAATTTCAGAGCTCTGCTGCGTCACTAGGGCTAACTTGTCACTTTCTAATTGGC

>CL1Contig310_All/repeat/mobile_element/Class_I/LTR/Ty3_gypsy/chromovirus/Tekay
CATAATGGTGTCATAGATAATATTTATGAATTAGAGTTAGGTCTTAGGGTGTATATATAGGTGTAGGAAGTTATTTAGGCCTTAGGATTAACCCTAGAACTGATCTGGACCACTCAGATGCCATATCAGCCCTTAGGGCGAATCGGGCCACGGGTTGGCAGCCAAACACCCTGGATTGACCTCTAGTCGACCCAGTAGGGCTCGGGTCGACTCCAAAAATGGT

>CL1Contig311_All/repeat/mobile_element/Class_I/LTR/Ty3_gypsy/chromovirus/Tekay
CAACCGCATGATAATACATTCGATTTCATCCATAAACAAGTATAAATACTCGTGCATATGCAATATGAAATGTGACCGAGTCGAGCTAGTATCTAATGTGTATTCGCGCATCCACGAGCAACCACTTGCAACCATATCAATCATAACATGTTTCAAATACATGTTTACATCCATAGGGTTCTACCTAGGATTCCCTGAAACAGGGTCGAGAAGATAAACAAAACAAACTCCGTACGGGGTTTGTAACAGAGACAGGACCGAGAGGATATCCATAAAAGATAGCCTACAAGCAAGCTCAACAGAAAAACAGGGATCGAGGATATATTCCCAAAAGAGATATCATGCACGTATTTAGTCTTCAGTCTCCTGAGTCGCATTACCTTGAGCTTAGTTCCATCGTGCCTTGACCGCCCCTTTTTCTTCACGATTTCGCAGCTTCTTACTTCCTGTTTCCATAACATGAGTTGGAACTCATTTCCTCGTCGCCTCTCGTTCCACTTGCACTTATTCTTTCCCTAGTATACTTGGCTCAACCATAT

>CL1Contig312_All/repeat/mobile_element/Class_I/LTR/Ty3_gypsy/chromovirus/Tekay
ACGCAATGGCATAGCCCGTCTACCTTGATTCCCAATTTAGAATTAAATTCTGCCTCGATTTATGTTATTACAGGTTATTGAAAATACGGGGTGTTACATTCTCCCCTCCTTAAAGGACTTCGACCCCGAAATCTTCAAGTCAAGAAGAACGTATATCCTACCATCCAAACGTACAT

>CL1Contig313_All/repeat/mobile_element/Class_I/LTR/Ty3_gypsy/chromovirus/Tekay
GTCCGAGTTTTCGAAAATCGGAGTCCGTATGACCAAGTTATGGCCCGTCAAAGTTTTCAGAAAATTTCAAGTTCAAAAACAGTTCAAATTTGAATTTAGAATTCAAATTCAGCCAAAACAGACTGGGCGGGAAAATTCCCGCCCAGACAGGTCGACAGGGGGGTCGACACTAGGGTCGACCTCCCCCCCAACCAGGTCGACACTAGAGTCGACCTGGGGGTCGACCTCCCTGGTCGGCCAGGTCGGCCTGGTGCACTTAATTGGGC

>CL1Contig314_All/repeat/mobile_element/Class_I/LTR/Ty3_gypsy/chromovirus/Tekay
AGGGAAACGGGCTATGCAATTGCGTTCGTCTCGGAAAAATACGCGAAATAGAGTCCGAGTTTTCGAAAATCGGAGTCCGTATGACCCGATTAAGGCCCAATGAAGTTTTCAGAAAATTTCAAGTTCAAAACAGATTTGAATTTCAAGTTCAAATTTCGAATTTCGGGCCTGGAAGGCTAGGCGGGAAATTTCCCGCCAAGCCAACCAAGTCGACAGGCCTGTCGACTTGGCAGTCGACTTGGTTGGACCCAAGTCGACAGCCCTGTCGACTTGGCTGTCGACTTGGTTCAGCCGGGCAGTTTTGCCTGGTGCACCATTTTGGGGTTTTGGTTAGGTTTTGGGGCCAGATTCGGTTTTAAGGGCTGAGATTGGAATTAGGGTTTAATCCTAAGGTTGAAACTAATCCTAATCTCTATAAATAAGCCCCTAACCTAACCCTAAATCATCATTATTCATTCATACAACTAAACTATGGCAAAATCAATCCTCTCATGGCCTCCACTCTCTTCATAAAATTCCTAAATAAATTTCTAAGTGATTTTCCATGCATACAAGTGTTTTCAAACTTGTATGAGCATCATTAGCTTGCATTCAAGTCAAGTTTCTATATTTGCATCATAAAGAAAGAGTTTTGATCATTTTGGCTCAAGGGTTTTTATGTTAGAGCTTGCATTTTGGGTCTATTTGATTGCATAAGGGCTTTGTCATATTTTTGTGTCTTCATAAGCATTGTAAGCCCTATTCTACTTTCATACTTAAACTCTAAAGTTAAATGTATGATATGCAAGTTTGCCATGATATGCAAGTTTACTATGATGTGTTATGCAAGTTTACTATGATGTGTTATGCAAGTTCATCAAGTTATGTTATGCAAGTTTGATATGCAAGTTATGTTA

>CL1Contig315_All/repeat/mobile_element/Class_I/LTR/Ty3_gypsy/chromovirus/Tekay
CTCCCACATGCATCCCTGGATCGGATGTCAAGAAACTACGCAACAAAGAGGTCAAGTTGGTCAAAGTGCAATGGGGAGATGATCAAGGAGACGCGACTTGGGAGACGGAAGACAAGATGCGTACGATGTACCCTTTCCTTTTTGAGGGTATGTATTTCAACTTCTCCTTTCTCTACCGCTTTGTTGATACTT

>CL1Contig316_All/repeat/mobile_element/Class_I/LTR/Ty3_gypsy/chromovirus/Tekay
AACCAAGGGTTTCTACCTAAGGTTCTCATGACAAGATCTACGAAACAAGATAAACTAGATAAACACGGATAAAAAGAAAGATATGCTAATTAGGAAAAGAGATCGAGAATGTACCCTCAAAAAGAAATGGATAAAGCCCACGCATCTTCTCCTCGGTTTCCCAAGTTGCATCTTCATCGGCTTCACTCCACTGAACTTTCACCAATTTGACTTCTCGATTCCTTAGCTTCTTGATCTCTGTTCCCAAGATACGAATCGGAGCTCTTCTCAAGGTTGCTTCTTTCTCTACCTCAATGTCCTCAAGAATGCTTGGTTCAACTACCTCAACGGACTCATGTAGGAACTTTCGGA

>CL1Contig317_All/repeat/mobile_element/Class_I/LTR/Ty3_gypsy/chromovirus/Tekay
TGCTTGGAAACAAGTCCGAATTTTCGAAAAACGGAGTCCGTATGAGGGAGAGATGACCCTCCGAAGTTTCAAGGATTTTCAAAACAGAAAAACAGCTCGAATTCGAAATTCGAATTCAAACCCCAGCGCAGACTGGGCGGGAATTTTCCCACC

>CL1Contig318_All/repeat/mobile_element/Class_I/LTR/Ty3_gypsy/chromovirus/Tekay
TCGGGTCGACCTCAAAAATGGGTCGGTTCGGTTATTCCCCCTCCCGATTCGCTGTTTTGAACTTTTTTGCATATTTATTTAATTTATATATATATATATATATATATTTTTCTCATATGCATACAAACTTCAAGGCTTAATAACTTCTTCATAAGGTATCCGTTTTATGCAAACCAAATGTCTATCTTGACCAAAATTTTGAGACGAACGTAATAGCGCAACCCATTTCACTTAATTCTTCTTCTAAAAATTAAGTGTTCTTGAATTTGTTAATTTTAATATTCTCAGAAAATTCGGGGTGTTACATTCTCCCCTCCTTAAAGGATTTCGTCCCCGAAATCTCTAAGTTAAGAAGAATGTATCCTAACATCCAACATCCATCTACTCAACCATCAATCACAGGCATCCATTGTCCTTAAAAAGATTTCTAATGCTTTCATGATCATATGCATAGTGTGTGTATATGTCCTTATCTAATGCAAAATCAGGCGGTCTACTGATTCAGTTGACCTCCTTAATGCGAATTATGTCAGTGCCATGAGTCCATCATGTATGCAATTATCCCTAGTCATGTAAGACTATATGCGTGCATATTCATTCATCCATATGCAACATCTATATGATAACACATCAAGTTTTAATCCATATACAAACACATATATGCATATGCAAACATGAAAGTGAGT

>CL1Contig319_All/repeat/mobile_element/Class_I/LTR/Ty3_gypsy/chromovirus/Tekay
TTAATCTAAAGGCCCTAGATGGTTCCTACACTTGACTTCTTCCCCAAGACATGCTTTGATGGCTTGGATTGAATCTAGGTTTAATCCTATGGCCTAAAACACTTGCCTAATCTATAAATAAGACCCTAACCTATCCTAAATCCTCATTATTCATTCATGCAACTAAACTATGGCAAAATTTTACCTCTCATGGCCTCCACTCTCTTCATAAAATTTCTAAATGGTTTCTATGAGAGATTTTCCATGCATACAAGTGTTTTCAAGCTTGTATGAGTGTCATTAGCTTGCATTCAAGTCAAGTTTCTATATTTGCATCATAAAGCAAGGGTTTTGATCATTTTGGCTCAAGGGTTTTTATGTTAGAGCTTGCATTTTGGGTCTATTTGATTGCATAAGGGCTTTGTCATATCTTTTGTGCCTTCATAGCAATGTAAGCCCTTTCCCTACTCTTAGATATTAACTATGAAGTTAAATGTTCATGTTGCA

>CL1Contig320_All/repeat/mobile_element/Class_I/LTR/Ty3_gypsy/chromovirus/Tekay
ACAACACGTTAAAACAAGAAATCAAGGCAGAATTAAATTTTAAAATTAGAATTATGTAAAATGGACATCACCATTGCGTTCGACTCGGAAAAATACGCGAAATAGAGTCCGAGTTTTCGAAAATCGGAGTCCGTATGACCCAGATATGGCCCGAAGAAGTTTCAGAAAATTTAAAAACAGATTTAAAAACAGAAATTTCAAATTTCAGAAGTGGCGGGAAAATTCCCGCCAGACCCAGGGGGTCGACCTGGGGGTCGACTGGGGAGTCGACCCTAGGGTCGACCTGGGGGTCGACCTGGGGGTCGACCTCCCTGGTCG

>CL1Contig321_All/repeat/mobile_element/Class_I/LTR/Ty3_gypsy/chromovirus/Tekay
ACTCCGAGTCTGCGTGAATTGGACTTCGTATGAAGAAGTTATGGCCATCGGAAGTTTCAGAAAATTCAAAACAGCTCGCAGGAAATTTAAAATTCAAACTGAAAAGTGCAGAAGCGGGCTGGGCGGGAAAATTCCCGCCCAGGCAGGTCGACTGGGGAGTCGACACTAGAGTCGAATTCCCTCCCCCCA

>CL1Contig322_All/repeat/mobile_element/Class_I/LTR/Ty3_gypsy/chromovirus/Tekay
CACGTTGCGCCATTGCGTTCATCTCGGAATTCTGCTTGAGATAGAGTCCGAGTTTGCGTAAAACGGATACAGTATGAAGAAGTTATGGAGGTTAGAAGATTTCAGTTTAAACCAGAATTAAAATAATAATTAAAATCAAATTCGAAATTCAAATCAGCAAGAAGCGGGATAGGCGAGAATTAT

>CL1Contig323_All/repeat/mobile_element/Class_I/LTR/Ty3_gypsy/chromovirus/Tekay
GTAGTCCGGATGAAGAAGTTATGGCCTGTACAAGTTTCAGCAGTTTCCAGGCAGCACTGGACCAGGGGGTCGACCATAGGGTCGACCTACCCCCCCCCCCCAGGTCGACCATAGGGTCGACCTACCCCCCAGGTCGACCATAGTGTCAACCCCCCACCTGACAGGTCGACCTGGTCGGCCTGGGTGGACCCAGAACTC

>CL1Contig324_All/repeat/mobile_element/Class_I/LTR/Ty3_gypsy/chromovirus/Tekay
TGTGCACACATATAGAATTTACATGATATACTAGGACTATTTGCATACATGTTGGATTCATGGCACTAACATACATTGCATTAAGGAGGTCAACTGAATCAGTAGACCGCCTGATCTTTCGCATTAGTATAGGGACATATACACACACCTTTGCATATGTTCATATAAGCATTAGAAATCTTTTAAGGACAATGGATGCCTGTGATTGGTGGATGAGTAGATGGGTGATGGATGTTAGGATATACATTCTTCTTAACTTGGAGATTTCGGGGACGAAATCCTTTGAGTAGGGGAGAATGTAACACCCCGTAATTTTAACAACACTAAAGAGGATAAATTAAAGAATAATTAATTTAATATTCAGAATTAAGGGAAACGGACTGTGCCATTGCGTCCGTCTCAAAATTCTGGTTA

>CL1Contig325_All/repeat/mobile_element/Class_I/LTR/Ty3_gypsy/chromovirus/Tekay
GGTCGACCCCCTAGAGCAGGAGTTTTTCCACTCAGAGGAATTTTTTGAATTTGAATCCTCTGGATAGAATTATGACTCATCTCTGACTCAACTCTGACTCATGCGTATATATAAAATATTTCTGTGCGTATACAAACTTAAAACCCTCATAACTTCTTCATACGGTGTCCGTTTTACGCAAACCAAATGTCTATCTTGACCAGAATTTCGAGACAGACACAATAGTGTAGTCC

>CL1Contig326_All/repeat/mobile_element/Class_I/LTR/Ty3_gypsy/chromovirus/Tekay
GAGGATATACTTTGGAAAGAGGGAAACAATTATGCGTAAAGCTCCTACAAAAAGAAATCAAGGATGTACCCTAAAGAAAAAGGGTATGATGCGCGTATCTAGTCTTCAGTCTTCTAAGTTGCATCTTCTTGAGCTTCATTCCATATTGCTCTGACTGTCTTAACTTCATGATTTGCGTAGCTTCTTAATTTCTGTTTCCAGAATATGCGTTGGAACTCATTTCACTGTCGCCTCCCATTCCACCTTTTCTTCTTATAGTATACTT

>CL1Contig327_All/repeat/mobile_element/Class_I/LTR/Ty3_gypsy/chromovirus/Tekay
GGAGGCAGGTCGACCCCCAGGTCGACTCTAGGGTCGACCCCCTGGGGGCAGGTCGACTCCTGGGTCGACTCTAGGGTCGACCCCCTGGGGGCAGGTCGACTCTAGGGTCGACTCCCCAGTCGACCTGGTCTGTGCTGTTTAATTTTTTTCTGAACTTTGGAAGGCCATAACTTGGTCATATGGACTCCGATTTACGAAATTTCGGACTCTATTTCGCGTATTTTTCCGAGACGAACGCAATGGCACAGCCCGTTTCCCTTGATTCTGATTTTATATTTTAATTATACTCAGATTTGTAATTCTTAAGTTCACAGAAAATAAGGGGTGTTACATGTTCTCGAGCTCTGTAAACCAAAGCTCTG

>CL1Contig328_All/repeat/mobile_element/Class_I/LTR/Ty3_gypsy/chromovirus/Tekay
AAAGATGAGAATGGGGGAGTTTGGCTAAGGAGCACTGCTTATCATCCTCTGACAGAAAAGGGTGAATAGGATTTTGGAAGACCTTTTGAGGAAATGTTAGCATGACACAGCAGAAGTTGTAGTGCCGAGTATACTAGAAGAAGAAGAGGTGGAACGAGAGGCGACAGTGAAATGAGTTCCAACTCATATTTTGGAAACAGAAATTAAGAAGCTACGCAATCGTGAAGTTAAGACAGTCAGAGCACAATGGAGTGAAGCTCAAGAAGATGCGACTTAGAAGACTGAAGACTAGATACGCGCATCATACCCTTTTTGAGGGTATATCCTTGATCTCTCTTTTTCTGTAAAGTT

>CL1Contig329_All/repeat/mobile_element/Class_I/LTR/Ty3_gypsy/chromovirus/Tekay
AAGTCGACCTGGGTGCCTTAGGCGGGAATTTTCCCGCCCTGGCCAATTGGGCCCGATTTTGAATTTTAAACTTGTTTTTCTGAGCTGTTTTCGTCTGTTTGAATTTTAAACTGAATTCTGAAACTTCCGGAGGCCATATCTTCTTCATACGGAGTCCGTTTTACGCAAACTCGGACTCTATCTCAAGCAGAATTCCGAGACGAACGCAATGGCGTATCCCGTTTCCCTTAATTCTTTGATTTGAAATTAATTATACTTTAATTTGTGAATTTCACTGTTATAGAATATACGGGGTGTTACA

>CL1Contig330_All/repeat/mobile_element/Class_I/LTR/Ty3_gypsy/chromovirus/Tekay
CAAGTTTCAACTATATACAAATGACAATACATATATGCATATGCAATATGAAGTGACTGAACCGATCTATAACCTAGGGTGTGTGTGTATATGCATCCACGAGCAACCACTAGCAACCATTTGCAGCCATCATCCATAACATGTTTTCAAATACATGTTTGCATCCATTTGTTTTCTACCTAAGGAGTTAGGAAAAGGACCTGTAGTGACCCGGATTTTGAGCGACTTTGGTTATCGACGTAAGCTCTACGTCGA

>CL1Contig331_All/repeat/mobile_element/Class_I/LTR/Ty3_gypsy/chromovirus/Tekay
TTAAAAGAAGAATCAGATGAAACGGGTTACGCCATTGCGTTCAACTCAGAATTCTGCTTGAGATAGAGTCCGAATTTGCGTAAAACGGATACCGTATGAAGAAGATATGGACGAACGAAGTTAGGGAGAAAAACCGGAAGTCGACCAGAATGCACTGGCGCACTTCACAAGTGCGCCAGTACAAAAATGCACTGGCGCACCTGCCAAGTGCGCCCATACTGATCCAGCACAGAATTCTGGAGTGTTCTGTGATGATGTGTCTTCTTCTGAGTGGCCGGATGATGTGTATTTGAGCTGGGTGGTTCTAATGGACTCCTAGTTCATCTAAGGGCT

>CL1Contig332_All/repeat/mobile_element/Class_I/LTR/Ty3_gypsy/chromovirus/Tekay
TAATCTTTTATTTGCGAACAATTTCAAATTTCAAACCAATTAATATTTTTTTTCCTCTTTTGAAACATTCTCTCAATTAAACCCCCTTTTAACCCTTTTCATACTAAGCCACTTTTTAAACGCTTTCACACTAAGCCACTTTTTAGCCATTCCCTTAAAAAAACATATGGCGCTAGTGGGAATCAAACTCTCAACC

>CL1Contig333_All/repeat/mobile_element/Class_I/LTR/Ty3_gypsy/chromovirus/Tekay
GTTATGTGCACTCATGCAGAGATTATAAATTATGTTAGGATTTGCATACATATGGACTCATTTCACAAACAGACTTTGCATTAAGGAGGTCTACTGAATCAGTAACCGCCTAACTTTCGCATTAGATAAGTACATATACACACACCTTTGCATATGTTCATATTGCATTAGAAATCCTTTAAGGACAATGTTTTGCTCGTGGGTGATGTGTAAGTAGATGGATGATGCTT

>CL1Contig334_All/repeat/mobile_element/Class_I/LTR/Ty3_gypsy/chromovirus/Tekay
TACGCCATTGCGTCCGTCTCGAAATTCTGGCAAGATAGACACCTGGTTTACATAAATCGGACACCGTATGAAGAAGTTATTAAGGTTCGAAATTTGTATACACATAGGAAAAATATATATATATATATATATATATAATTCAAAAATATTCAA

>CL1Contig335_All/repeat/mobile_element/Class_I/LTR/Ty3_gypsy/chromovirus/Tekay
ATTTTGAATATTAAATTATTGATTATTTAATTCATCCTCTTTTAATGTTGTCAAAATACGGGGTGTTACATTCTCCCCTACTTCAAAGAATTTCGTCCCCAAAATCTCCAAGTTAAGAAGAATGTATCCTACCATCCATCAACCATCTACTCATCCACCAATCATAGGCATCCATTGTCCTTAAAATTTTCAAA

>CL1Contig336_All/repeat/mobile_element/Class_I/LTR/Ty3_gypsy/chromovirus/Tekay
TAGATAATTAAAGAATAATTAATTTTTAAAAGAAGAATTAAGTGAAATGGGTTACGCCATTGCGTTCGTCTCGGAATTCTGCTTGAGATAGAGTCTGAGTTTGCGGAAAGTGGATACCGTATGAAAGAGTTATGGACAACGGAAGTTTGGC

>CL1Contig337_All/repeat/mobile_element/Class_I/LTR/Ty3_gypsy/chromovirus/Tekay
AAGATTCAGCGAAGTTCAAAATTCAAAACAGGTCAGGTTCAAAATTCAAATCGGACCCAGAATGGGCTGGGCGGGAATTTTCCCGCCCAAGGCACCCAGGTCGACTGGGTAGTCGACCTGGGGCACCCAGGTCGACTGGGTAGTCGACCTGGGGGCCGACCCCCC

>CL1Contig338_All/repeat/mobile_element/Class_I/LTR/Ty3_gypsy/chromovirus/Tekay
TTAGGTATATCTCCTCGGTCCTTTTCCTAACTCCTTAGGTAGAAAACAAATGGATGCAAACATGTATTTGAAAACATGTTATGGATGATGGCTGCAAATGGTTGCTAGTGATTGCTAGTGGTTGCTCGTGGATGCATATACACACACACCCTAGGTTATAGATCGGCTCAGTCACTTCATATTGCATATGCATATATGTATTCTCATTTGTATATGGTTGAAACTTGATATGCTGTCATATGGTTGTCGCATTTGTATGAATAGTTGTGCACTCATGTAGAATTATGAGTAGGAAAAATTTGCATACATAATGGATTCATGACACTTACATGATTCGCATTAAGGAGGTCAACTGAATCAGTAGACCGCCTGATTTCTGCATTAGATAAGGACATGTACACACACTATGCATATGATCATGAAGCATTAGAAGTCTTTTAAGGACAGTGGATGCCTGTGTTTGTTGGTTGAGTAGATGGACTGTTGGATGGTAGGATATACATTCTTCCTAACTTGAAGATTTCGGGGACGAAATCCTTTTAAGGGGGGAGAATGTAACACCCCGTGAATTCTATAACATTAAGCTTCACAAATTAAAGTATAATTAATTCTAAATGAAAGAATTAAGGGAAATGGGTTACGCCATTGCGTTCGTCTCGGAAAAATACGCGAAATAGAGTCCGAGTTTTCGAAAATCGGATAACGTATGAAGAAGATATGGACGAACGAAGTTAGGCAGATAAACCGAAAACAGTCCAGAATA

>CL1Contig339_All/repeat/mobile_element/Class_I/LTR/Ty3_gypsy/chromovirus/Tekay
GTATGAAGAAGTTATGGCCTTCCAAAGTTTCAGAATTCAAATAAATTAAAAACAGTTCAGAATAATAAATTTGAAATTCAAATTCAAACAGGGGAGCAGGCTGGGCGGGAATTCTCCCGCCCAAGGGCCAGGTCGACCAGGGGGTCGACCTGGGGGACGACCTACCCATACAGGTCGACCAGGGGGTCGACCTACCCCCCCGGGCAGATCTGAAATGTGATGATTTCTGACCCTGTGCTGAGGCAACAGGGCTGAGGTG

>CL1Contig340_All/repeat/mobile_element/Class_I/LTR/Ty3_gypsy/chromovirus/Tekay
CAAAGATACTTGTATGCACATGAAAGTCTTCATAGAAAGAGTTTTATAAGAGGATGGAGGCTAGGGCTTTGAGTGGAGGCCATGATCATAGAAAATTTTGGCATAGTTTAGTTAGAGGATAGGATTATGATCATTTAGGGCTAGCTTAGGGTCTTATTTATAGGATTAGGATGTGTTTTAGACCCTTAGATTAACCCTAGGTTAGTTTAGGTCCGTCAGATTTCGTCCCAAGCCCTCCAACCCAGCCCAAAACTCAACCAGGTGCACCCAGGCCAGAATCAGCCGACAGGGCAAGTCGACAGCCCTGTCGACTGCCAAGTCGACAGGCATGTCGACAGGCAAGTCGACAGCCCTGTCGACAGCCAAGTCGACTTGGCTGGGCGGGAGTTTTCCCGCCTGGCCCCCATTTCTGCATGTTTCGAAATTCAAATTTCCCGAAAACTTCTTTGGGCCTTAACCGGGTCATACGGACTCCGATTTTCGAAAACTCGGACTCTATTTCGCGTATTTTTCCGAGACGAACGCAATGGCATAGCCCGTTTTACTTGATTCAGAATTTAAAATTAAATTCTGCCTTGATTCTCGTTTTAACATGTTATCGAAAAATACGGGTTGTTACATTCTCCCCACCTTTTAGGATTTCGTCCCCGAAATCTCCAAGTTAGGAAGAACATATCCTACCATCCATCAACCAAAAACACAAACCACGTGCAGTCATTGTCCTTAAATGATTCTAAAT

>CL1Contig341_All/repeat/mobile_element/Class_I/LTR/Ty3_gypsy/chromovirus/Tekay
AGGCAAAACTGCCCGGCCACCATAAGTCGACCCCCAAGTCGACAGGGCTGTCGACTTGGGTCAGGCCATGTCGACTCCCAAGTCGACAGGGCTGTCGACTTGGGGTGCCTGGCGGGAATTTTTCCCGCCTAGCCTTCCAGCCCTAATTTTCGAAATTAGAACTCGTTTTTGAACTTGAATTTTCTGAAAACTTCGTCGGACCATAACTTGGTCATACGGACTCCGATTCTC

>CL1Contig342_All/repeat/mobile_element/Class_I/LTR/Ty3_gypsy/chromovirus/Tekay
CTTATAAAAATTAAGTATTCTTCAATTATCCCTTATGTCATGTTTTTAAAAATACGGGGTGTTACATTCTCCCCTCCTTAAAGGATTTCATCCCCGAAATCTACAAGTCAAGAAGAATGCATATCCTACCATCCAACATCCATCTACTCAACCATTCAATCATAAGCATCCATTGTCCTTAAAAGGATTCCTAATGCTTTCATGAACATATGCATAGTGTGTGTATATGTCCTTACCCAAAAGAAAAATCAGGCGGTCTACTGATTCAATTGACCTCCCTAATGCAAATAATGATAGTGCCATGCGTCCATTATGTGTGCAAAAGAATCCTAATGATACATATCATTT

>CL1Contig343_All/repeat/mobile_element/Class_I/LTR/Ty3_gypsy/chromovirus/Tekay
AAATTCAAATTCAAAAACAAATTCAAATTTTCAGAATTCAGGGTAGGCGGGAAAAATCCCGCCCAGACAGGTCGACACTAGGGTCGACCTCCCTCCAACCAGGTCGACACTAGAGTCGACCTGGGGGTCGACCTCCCCCCCAGGTCGACTGGGGAGTCGACCTGGGTGTCGACCTGGGGGTCGACCTCCCTGGTCGGCCGGGTCGGCCTGGTGCACCTGTTTTGGCTC

>CL1Contig344_All/repeat/mobile_element/Class_I/LTR/Ty3_gypsy/chromovirus/Tekay
AGTCGACCTGGGTGGCTAGGCGGATGTTTTATCCGCCTGGCCCAATGGGCCCGATTTTATATAATTATTTTATTCTGTTTGAATTTTAAATTTAATTCAAAACTTCCGAAGGCCATATCTTCTTCATACGGACTCCGTTTTTCGAAAACTCGGACTCTATTTCGCGTATTTTTCCGAGACGAACGCAATGGCGTATCCCGTTTCCCTTAGTTCTTTGATTTGAAATTAATTATACTTTAATTTGTGAATTTCACGGTTATAGAATACACGGGGTGTTACATTCTCCCCCACTTAAAAGGATTTCGTCCCCGAAATCTTCAAGTTAAGAAGAATGTGTCCTACCATCCAATCACCCATCTACTCAACCATCATCCACAAGCATCCATTGTCCTTAGAAAACTTCTAATGTTGTATGAACATATGCAAAAGTGTGTGTATATGTTCCTTATCTAATGCAAAGATCAGGCGGTCCACTGATTCAGTTGACCTCCTTAATGCGAATTATGTCAGTGCCATGAGTCCAACATGTATGCAATTTTCCTATTTGATACATATCATTTCTATATGAGTGCACAACCATTCAGTCATATGCAACATCCATGTGCTGAGTCAACCATTTTGCATCCACAAAAATTAAAAATGCTCACACATCCATATGCAGTATGAGAGTGTTTTCGAGCCGATCTAGTGCCTAGTGTGTGTATATGCATCCACGAGCAACCACTAGCATCCACTTGCAACCATCAAACATAACATGTCTCAAACACATGTTTACACCCATTAGTTTCTACCTAAAGGTCGAAGACTCGATCGATAGGATACAACCGAGTGATAGAAGCAAGTACAATTAAAACAAAAGCTTTGTTCCTATTAGACATCGGTTTAAGAGAATAACCCCCTAAGTATCAACCCCGAAGACCGAAATCAACATCAGATTAACACTCAGAGAATCACTCCCATTAAACAAATGCCCAACTGGAAATCTATTTCACGCTTTGAGTAAAAACTCCTATCCTTTTCAGAAATATT

>CL1Contig345_All/repeat/mobile_element/Class_I/LTR/Ty3_gypsy/chromovirus/Tekay
TACTAATTTATATATATACACAAGCCTCTTATATGTATACAAACTTCAAGAGCCTATAACTTCTTCATATGTTATCCGTTTTACGCAAACTTGGGGCCTATCTGAACCATAATTCCGAGACGAATGCAATGGTAATGCCGGTTTCAGTTAATTTTGAATATATAATTAAATTATTCCCAATCTATTATCTTTTAACATGGTTATAGTGTGTTAAAT

>CL1Contig346_All/repeat/mobile_element/Class_I/LTR/Ty3_gypsy/chromovirus/Tekay
AAGGACAATGGATGCACGTGTTTGATGGATGAGTAGATGGACGATTGGATGGTAGGATATACGTTCTTCTTGACTTGAAGATTTCGGGGACGAAATCCTTTAAGGAGGGGAGAATGTAACACCCCGAATTTTCTGTTAACATTAAATTAACAAATTAAAGTATAATTAATTCTAAATGAAAGAATTAAGGGAAACGGGTTACGCCATTGCGTTCGTCTCGGAATTCTGCTTGAGATAGAGTCCGAGTTTGCGTGAATCGGACTCCGTATGAAGGAGTTATGACCTCCGGAAGTTTCAGAATTCAAATTAAAATTCAAACAGTTCAAAACGAAGTTCAAAATTCAAAAATCAGACCAAACTGGGCTGGGCGGGAAAATTCCCGCCCAGGC

>CL1Contig347_All/repeat/mobile_element/Class_I/LTR/Ty3_gypsy/chromovirus/Tekay
GTTTATCCTATGGCTAAAACTATCCTAGTCTTCTATAAAAAGACCCCTAACCCTCTCCTAAAACCATCATTATTCATTCAAGTAACTAAACTATGGAAAAATCAATCCTCTCATGGCCTCCACTCTCTTCATAAAATTCCTAAATAAATTTCTATGAGATTTTC

>CL1Contig348_All/repeat/mobile_element/Class_I/LTR/Ty3_gypsy/chromovirus/Tekay
TTCTACCTAAGGTAGAGTCCGAGTTTACGTAAATCGGACTCCGTATGAAGGAGTTATGACCTCCCGAAGTTTCAGAATTCAATTTAAAATTCAAACAGTTCAAATTCAGTTCGAAATTCGAAAAACAGACCCAAACTGGGCTGGGCGGGAAAATTCCCACCTAGGAACCAGGT

>CL1Contig349_All/repeat/mobile_element/Class_I/LTR/Ty3_gypsy/chromovirus/Tekay
GGGGGCGAAATCTTTTAAGGAGGGGAGAATGTAACACCCCGGATTTTTGAATAATCGAATTAACTAAATTAAAGAATAAATGTTTAGCATTGTTCTAAGGTTTGTAAGCAAAAGACTTAGTAGCTCATTTGGTTGGAACATGTGACTTGCATACAAGAGGTACAGAGTTCGATCCCCGCCAGCGCCATATTTTTGTTTTAGGGGAATGGCTAAAAAGTGGCTTAGTGTGAACGCAGTTCAAAAAGTGGTTTAGTGTGAAAATGGTTAATTATGAAGAAGTTATTAAGCCATGAAGTTTGTATGCATATGAGAGAAATATATATATATATAGATATATATATAAAAATTAAATAAATAAATATGCAAAAAAGTTC

>CL1Contig350_All/repeat/mobile_element/Class_I/LTR/Ty3_gypsy/chromovirus/Tekay
CAAAAGGCTGTAAAAATTCGTCATAGGAGATGGATCTGGGAGGGGTCGACTCCCTATAGGGGGATCGACACCTATGTCGACTCCCCCTAGGGGGGTCGACACCCCTGAGCAGGAAATTTCCCACTCAGGCCACTCTTGCCAGATTTTGAAATTTGAACTGTTTTCTGATTTGATTTATTATTATATTTAATTACTGTTTAAACTTGAAAACTTCTGAACAACATAACTTCTTCATACGGAATCCG

>CL1Contig351_All/repeat/mobile_element/Class_I/LTR/Ty3_gypsy/chromovirus/Tekay
CAAAATGTATGCAAATATTCCTAGTATATCATGTAATTTCTATATGTGTGCACAATCATTCATTCAATGCAACATCCATATGAATACATCTTTTTCACCGATAAAAATAAAATGCATACACATCCATATGCAGTATGAGAGTGTTTGAGCCGACCTAGTGCGTAGCGTGTGTATATGCATCCACAATCAACCACTAGCAAACAATTG

>CL1Contig352_All/repeat/mobile_element/Class_I/LTR/Ty3_gypsy/chromovirus/Tekay
ACTAGCTTGACTGCCCGATTCCTTAGCTTCTGAATCTCCGTTCCTAAGAGACGAATCGGAACTCGCCGCAATGTTGCTTCATTTTCCACTTCTACGTCTTCAAGGATGCTTGGCTCAACCACTTCGGCTGACTCATGCAAGCACTTCCGGAGATGCGAAACGTGAAAGACATTGTGCACCCCAGCCAGCTTCTCGAGTAAGTCTACCCTATAGGCCATTCATCCAATCCTTTCAGTGATAAGGAACGGTCCT

>CL1Contig353_All/repeat/mobile_element/Class_I/LTR/Ty3_gypsy/chromovirus/Tekay
TTCCGCCCTGGCCCATTGGGCCCCACTTTTAATTTTCTGAGCCTATTTTATTCTGTTTGAAATTTAAATTTAATTCAGAAACTTCCGAAGGCCATATCTTCTTCATACGGACTCCGTTTTTCGAAAACTCGGACTCTATTTCGCGTATTTTTC

>CL1Contig354_All/repeat/mobile_element/Class_I/LTR/Ty3_gypsy/chromovirus/Tekay
CTTCTACACACTTATTATTATTTTAGCAACTTTAGTGTTAATAGAAAATTCGGGGTGTTACATTCTCCCCTCCTTTTAGGATTTCGTCCCCGAAATCTTCAAGTCTGGAAGAATGTATATCCTACCATCCAAACGTCCATCTACTCATCCATCATACACAGGCATCCATTGTCCTTAAAAGACTTCTAATGCTTTATGATCATATGCAAGTGTGTGTACATGTCCTTACCTAATGCGAAATCAGGCGGTCTACTGATTCAGTTGACCTCCTTAATGCAAATTATGTAAGTGTCATGAATCCATTATGTATGCAAAAGATCCTAATTGCTTACATACTACTTCTATATGCGTGCACACCCATTCAACCGAATGCAGCATCCATATGATGGTACAACCATTATACATCCATTATACTAAATACATCCATATATATGCAATATGCAATATGAAGTGACTGAGCCGATCTAGTGCCTAAAGTGTGTGTATATATGCATCCACGAGCAACCACTAGCAAA

>CL1Contig355_All/repeat/mobile_element/Class_I/LTR/Ty3_gypsy/chromovirus/Tekay
ATTAAATGTTAAATTCTGAATCAGATAAAACGGGTTAAAGCACTACGTTCGTCTCAGAAAAATACGCGAAATAGAGTCTGAAATTTCGAAAACCGGAGTCCGTATGACCGAGATATGACCTCGCAAAGTTTCACGAAAAATTCAAATTCAAAACAGATTCAAAAATTCAGAAATTCAGGGTAGGCAGGAAAAATCCCGCCGAGACCAGG

>CL1Contig356_All/repeat/mobile_element/Class_I/LTR/Ty3_gypsy/chromovirus/Tekay
AGCGTGACATGGCTTTAAGTCATTCGTTTCCAATTCCATCTGGTCGTAGGCGGCCTTAAAGATGATGTTGACCGAGCTTCCTGAGTCGATTAAGACCTTCCGAATGGAAGCGGCACCGATCTGGGCAGTGATGACTAATGGATCGGTGGTCAGGATTTCCACCCCTGTCGATTCTCTTTCTCGGAAGACGATGTCATCCCGCATGGTTTTTTGTAGCTTGGATGGGACAGACTCAGGGAGAGCAGAGCAGGCTTCGTAAGTAGCATATTTTATGGAACTCACATATTCCTCCATTTTTCGAAAG

>CL1Contig357_All/repeat/mobile_element/Class_I/LTR/Ty3_gypsy/chromovirus/Tekay
TGAGTCTGAATTCATTTTTGAATTTAAATTTGAATTTCTGGAAACTTCCGACAGCCATAACTTCTTCATACGAAGTCCAATTCACGCAAACTCGGACTCTATCTCAACCAGAATTCCGAGACGAACACAATGGCGCAACCCGTTTCCCTTAATTCTCACATCTGAGATTAGTTATTCTTTAATTTGTGAACATTAATATTAAAAGAAATACGGGGTGTTACAACCATCATTGGTGGCACGTGGGAT

>CL1Contig358_All/repeat/mobile_element/Class_I/LTR/Ty3_gypsy/chromovirus/Tekay
CTACTGATTCAATTGACCTCCTCAATGCAAATTATGTCAGTGCCATGAGTCCAACATGTAAGCAAAAGAATCCTAATGATACATATCATTTTTATATGAGTGCACAACCATTTATTCAAATGCAACATCCATATGATAACACATTCAATATACATCCATTAAATTAAATATGCACACTTATTCATATGCAATATGAAAGTGATTGAGTCGATCT

>CL1Contig359_All/repeat/mobile_element/Class_I/LTR/Ty3_gypsy/chromovirus/Tekay
ATAGGATACATTCTTCTTAACTAGAAGATTTCGGGGACGAAATCCTTTAAGGAGGGAAGAATGTAACACCCCGTATTTTCTGAGAATATTAAAATAACAAATTAAAGAATAATTTATTTGAAAAAGAGGAATGAGAAAAGAATGATGTTTAGCATTGTTCTAAGGTTTGTAAGCAAAAGACTTAGTAGCTCATTTGGTTAGAACATGTGACTTGCATACAAAAGGTACTAAGTTCAATCCTCGCCAGCGCCATATTTTCGTTTCAGGGGAATGGCTAAAA

>CL1Contig360_All/repeat/mobile_element/Class_I/LTR/Ty3_gypsy/chromovirus/Tekay
AAAAATACGCGAAATAGAGTCCGAGTTTTCGAAAATCGGAGTCCGTATGACCCGATTAAGGCCCAACGAAGTTTTCAGAAAATTTCAAAGTAAAAACAGATTTCAAATTCAAGTTTGAATTTGGAAATTTGGGCCAGTTTGGGCCAGGCGGGAAAATTCCCGCCAGAGCACCCAAGTCGACAGCCCTGTCGACTTGGGAGTCGACTTGGTTGGACCCAAGTCGACAGCCCTGTCGACTTGGCTGTCGACTTGGTCCAGCCGGGCAGTGTTGCCTGGTGCACCATTTTGGACTTGGGTTCAGTGTGCGGGCCAGATTCGGTTTTAAGGGCTGAGG

>CL1Contig361_All/repeat/mobile_element/Class_I/LTR/Ty3_gypsy/chromovirus/Tekay
TTTGGAAAATTAGGGCAGATTGGGCCAGGCGGGAAAATTCCCGCCAGAGCACCCAAGTCGACAGCCCTGTCGACTTGGGAGTCGACTTGGTTGGACCCAAGTCGACAGCCCTGTCGACTTGGTCCAGCCGGGCAGTTTAGCCTGGTGCACCATTTTGGGGTTGTGTTGAGTTTGGGGGCCAGATTCGGTTTTAAGGGCTGAGATTGGAATTAGGGTTTAATCCTAAGGTTGAAACTAATCCTAATCTCTATAAATAAGCCCCTAACCTAACCCTAAATCATCATTAATCAAC

>CL1Contig362_All/repeat/mobile_element/Class_I/LTR/Ty3_gypsy/chromovirus/Tekay
CTCGTATCTTGGGTACAAAAGTCAAAAAGCTACGCAACCGTGAAGTCAAGCTTGTTAAAGTTCAATGGAGTGACGCTGAGGAAGACGCGACTTGGGAAACTGAGAGGAAAATACGCGCAGCCTACCCTTTTCTTTTTGAGGGTACCTCCTTGATCTCTTTTTCCATAAGTTTATTCATGCTTGTATCTATCTTTTAAGTATATCTCCTCGGTCCTATTCTTTATCCTTAGGTAGAAACCAATGGATGTAAACATGTATTTGAAACATGTTATGATTGATGGTTGCAAGTGGTTGCAAGTGGTTGCTAGTGGTTGCTCGTGGATGCATATACACACACATTAGGTGTTAGATCGGCTCAGTCACTTTCATATTGCATATGCATATATGTACTTGTATATGATTGAAACTTGATGTGTTATCATGTGGATGTTGCATTTGTATGAATGATTGTGCACTCATGTAGAAAGTATGATTAGGGAAGATTGCATACATAATGGACGCATGACACCGACATAAATTGCATTAAGGAGG

>CL1Contig363_All/repeat/mobile_element/Class_I/LTR/Ty3_gypsy/chromovirus/Tekay
ATCCTACCATACATCAACCATATACTCATCCAACAACCAATGGCATCCATTATCCATAAAGACTTCTAGTGCTTACATGAATATATGCAACGGTGTGTGTATATGTCCCAACACTAATGCGAAAGATTAGGCGGTCTACTGATTCAGTTGACCTCCTTAATGCAATGTATGTTAGTGCCCTGAATCTAACATGTATTCAAATATTCCTATTATAACATGTAAGCTCTATATGCATGCAGAATCATCCAT

>CL1Contig364_All/repeat/mobile_element/Class_I/LTR/Ty3_gypsy/chromovirus/Tekay
CAATGCATAAAAGTTGTTAAATATCCTATTTCACAACGGTATTGTAACTGTAACACCCCGTATTTTCTGTGAATATTAAAATTAACAAATCTAAGAACACTTAATTTTTAGAAGAAGAATTAAGGGAAACGGGTTACGCCATTGCGTTCGTCTCGGAATTCTGCTTGAGATAGAGTCCGAGTTTGCGTGAATCGGACTCCGTATGAAGAAGTTATGGAGTTTAGAAGATTTCAAGTTTAAATAGAAATTAAATTAAAAAAATAATTAAAGGTCAAAACTGTTCAAAATTCG

>CL1Contig365_All/repeat/mobile_element/Class_I/LTR/Ty3_gypsy/chromovirus/Tekay
ACCAGCAGGTCATTTTTGACCTGGGCGCACTTGGCAGGTGCGCCAGGCTAAAAATGTACTGGCGCACTTCCCAAGTGCGCCAGTTCATTTTTGTTCTGGCGCACTTCCCAAGTGCGCCAGTGCATTCTGACCCGTTTTCTGGTTTTTCGCCCAACTTCGTTCGTCCATATCTTCTTCATACGATATCCGTTTTACGCAAACTCGGACTCTATCTCAAGCAGAATTCCGAGACGAACGCAATGGCGTATCCCGTTTCCCTTAATTCTTTGATTTGAAATTAATTATACTTTAATTTGTGAATTTCACTGTTATAGAATACACGGGGTGTTACATTCTCCCCCACTTAAAAGGATTTCGTCCCCGAAATCTTCAAGTTAGGAGGAATGTATATCCTAACATCCAATCATCCATCTACTCATCCATCAAACACGAGCATCCATTGTCCTTAAAAGACTTCTAATGCTTCATGATCATATGCGAAGTGTGTGTGTACATGTACTTATCTAATGCAAAATCAGGCGGTCTACTGATTCAGTTGACCTCCTTAATGCGAATTATGTAAGTGCCATGAATCCATTATGTATGCAAATTTTCCTATTCATGATTCTACATGAGTGCACAATCATTCAATACAAATGCAACATCCATATGACAACACATTAAAGTTCAACCATATACGAATGCAAACATATATGCATATGCAATATGAAGTGACTGAGCCGATCTAAAACCTAGATTGTGTGTGTATATGCAACCACGAGCAACCACTAGCAATCACTTGCAACCACTTGCAACCATCATCCATAACATGTTTCAATTACATGTTTTCATCCAAAGGGTTTCTACCTAAAAGATAAGGTCGAGGAAATATACCTAAAAAGATAGATAAAAGCGCAACTTAAGGAAAAAGAAAGATCAAGGATGTACCCTCGAACAGAAAAGGGTAGGCTGTGCGTATTCT

>CL1Contig366_All/repeat/mobile_element/Class_I/LTR/Ty3_gypsy/chromovirus/Tekay
CCTACGCGCATTCTTGGGTCAGAGATCAAGAAGCTGAGAAATCGAGAGGTCAGACTAGTCAAAGTACAATGGGGAGATGATGAGAGCAACGCTACTTGGGAGACAGAAGAGAAGATGCGTTCACGATACCCTTTTCTTTTCGAGGGTATGTCCTTTAATTTCTCCTTTATCGCTTATCTTGTACTTATCTTACCTTTAGAGTATCCTCTCGCTAGTATCCTTGACCTTTAGTTAGGATAATCCTATGGTTGAAACATGTGTTTGAGACATGTTATGTATGATGGATGCAAAGTGGATGCAAGTGTTTGCTAGTGGTTGCTCCTGCCCGCATATACACACACTATTCGGCACTAGATCAGCTCCGTCACTTC

>CL1Contig367_All/repeat/mobile_element/Class_I/LTR/Ty3_gypsy/chromovirus/Tekay
GGTCAACCTGGGAGTCGACCTGGGGGTTGACCTGCCCCAGGCCAGGTCGACTCTAGAGTCGACCTGGGGGTCGACCTCCCCGGTCGGGCCATTTTGGCCTGGTGCACCTGCTTGTGTTTTCTGGCCCTGTTTGTTGGTTTCTGACGGAATTTGATGGCTCAGATTCGATTTAGGGTTAATCCTATGGCTAAAACT

>CL1Contig368_All/repeat/mobile_element/Class_I/LTR/Ty3_gypsy/chromovirus/Tekay
AGGCAACAAGACCAGATACATCTGGCCCAAAAACAGGCTAGGTGACCAGGTCAACACCCAAGTCAACTGCCCAGTCGACTTGGTCTGGGGGGGTCGACTGCCCAGTCGACTCCCCAGTCGACCTGGTGCTGGCGGGATTTTTCCCGCCTAGTCTGTCTGGGTTTTGATATTCGAATTTTTAACTTGAATTCGAACTGTTTTGAACTCTGGAATTTTCTGAAACTTTGG

>CL1Contig369_All/repeat/mobile_element/Class_I/LTR/Ty3_gypsy/chromovirus/Tekay
TTGAATGGGCCAGTTCACAACTTGGCTATGACCCACGTACCTATGGGGGCTACTGACGAAAAGCTAGTAGACATGGCGCTCTTAAGTGAAGAAGACAAGAATGGCAAGAAGGAGGTCAAGGCGAATGAGTCTCAAAACAAGAAGGTAGACTCCGAGAAAGGAGGAAAGAACAACAACAACAAGAATGATACAAGTCACGTGAGAAAAGAAAATGCAACTTCTGTGGTATTGACGGGCATATAGTCCAGGACTGTAGGAAGAAGAAGATGAAGATAGGAGCATGTTTTCAATGCGGTGAAACTGGACACATCAGCAAGAACTGCCCTAAGAAGCAAGGGCAAGCCCCGCAAGAAGGACCTTCTAGGGGTACATCTTTAACTTCTTTTCCCTAGATACTCTGTTTTATCTTGTATATCCTTTCGATCCTGTCTTGAGAACCTTAGGTAGAATCCTATGAATGTAAACATGTATTTGAAACATGTTATGCTTGATGTTTGCGAATGGTTGCAAGTGGTCGCAAGTGGTTGCTCGTGGTTGCATAACACACATTAGGCACTAGATCGGCTCAGACACATTTTCATATTGCATATGCATGAGTGTTTATACTTGTTTATGGATGAAATTGAATGTGTTATCATGTGAATGTTGCATATGGATGGATGTTTGTGCACACATATAGTGTTTATGTGACTAGGACTATTTGCATACATGTGGATTCATGGCACTAAACATATTTTGCATTAAGAAGATCAATCAGGCCTGATCATTTGCATTAGATAAGGAACATATACACACACTTTCTGCATATGTTCATACAGCATTAGAAATCTTTTAAGGACAATGGTTGCTTGTGGATGATGTTTTGAGTAGATGGATGATGGATGGTAGGATACGTTCTTCCTAACTTAGAGATTTCGGGGACGAAATCCTTTAAGGTGGGGAGAATGTAACAACCCGAATTTTTATAACATGTTAAAACAAGAAATCAGGGCAGAATTAAATTATAAGTTAAGAATCAATGGGAACGGGTTACGCCATTGCGTTCGTCTCGAAATTCTGCTTGAAAACGAGTCCGAAATTTCGTAAATCGGAGTCCGTATGACCAAGTTATGGCCCATAGAAGATTTCAGAAAATTCAAAATTCAGCCCGAAATTCAAAATCAGCCCCAAACAGATTGAGCAGGAAAATTT

>CL1Contig370_All/repeat/mobile_element/Class_I/LTR/Ty3_gypsy/chromovirus/Tekay
AGGGCTGTCGACAGGGCAGTCGACATGCCTATGGACCCTGTCGACAGGCCTGTCGACATGCGGGTCCTGGCGGGCTTTTTCCCGCCTTCGCCCAGCTGGCCCAAACCCGTGTTTTTAATTTTAAATTTAAATCTGTTTTTACTTAGAAATTTTCTGCAAACTTCAACGGGCCTTAACT

>CL1Contig371_All/repeat/mobile_element/Class_I/LTR/Ty3_gypsy/chromovirus/Tekay
ATATCATGGCAAACTTGCATATCATAATGATCAAACACAACTTGCATCATTCATTAACTTTAGAGTTTAAATATGAAAGTAAAAAAGGGCTTACAATGCTTATGAAGACAAAAATATATATAGATTGAGACAAAGCCCTTATGCAATCAAATAAACCCAAAATGCAAGCTCTAA

>CL1Contig372_All/repeat/mobile_element/Class_I/LTR/Ty3_gypsy/chromovirus/Tekay
TGTGTTTTGGGGCTGTTTTCTGGAAGCTTCCGAGATCTGATGGTCCTAATCTAATCTAGGGTTAATCTAAGGGCCTAAAACACTACCTAATCCTATAAATAAGACCCTAACCTAGCCCTAAATCATCATTAATCTATCATACAACTAAACTATGGCAAAATGCTAGCTCTCATGGCCTCCACTAATTTATGAAGAGGGTTGCAAGCTAATCACTCTCTAATCA

>CL1Contig373_All/repeat/mobile_element/Class_I/LTR/Ty3_gypsy/chromovirus/Tekay
GGCAGGTCGACCCCCAGGTCGACTACCCAGTCGACCTGGTCAAGGGGAGGTCGACTACCCAGTCGACCACCCAGTCGACCTGGTCAGGGGGAGGTCGACTACCCAGTCGACCACCCAGTCGACCTGGGTCCTGGGCGGGAAATTTCCCGCCCAGCCCGCTTCTGGGTTTGAATTCGAATTTCGAGCTGTTTTCAATTCTGAAAATTCCTGAAACTTCGGAGGGTCATATCTCCTTCATACGGACTCCGATTCTCGCAAACTCGGACTCGTTTTCATGAAGAATTCCGAGACGAACGCAATGGCACAACCCATTTCCCTTGATTTTGATT

>CL1Contig374_All/repeat/mobile_element/Class_I/LTR/Ty3_gypsy/chromovirus/Tekay
AAGGCTAGGATTGGTTCTAGGGTTTATCCTATGGCTAAAACTATCCTAGTCTTCTATAAAAAGACCCCTAACCCTCTCCTAAAACCCTCATAAATTGATCCTACAACTAAACTATGCCAAAATGATTCCTCATCATGGCCTCCACTTCAACCCATGGCCTCCATCTTCTTCTTCATGATAGCTTAAGTGTTCTAAGCTAGTTTCAAAGTAAAGGAGCCTCTTTTCTTCATTCATGAGAGATTCTATGATCATTTGAGTGATTTCATGTTTGTATGAGAGTTCATAAGTTGCATTCTAGCCAAAGTTGCA

>CL1Contig375_All/repeat/mobile_element/Class_I/LTR/Ty3_gypsy/chromovirus/Tekay
TACTTTCAAGAGAAAGTTCTTCTACGTGGAATACCTTGTGGTACGAGGTCCGAGATTCACTAGTGAATTTTGGAAAGCTTGCATGAGATCATGAGTACGCAGTCATGTTTGCGCCAAGTGTGCAAGTGGAACGAGAGGCGACGAAGAAATGAGTTCCAGCTCATGTTATGGAAACAGGAAATAGGAAGCTACGAAATCGCGAAGTTAAAAGACGGTCAAGGCACAATGGAATTAA

>CL1Contig376_All/repeat/mobile_element/Class_I/LTR/Ty3_gypsy/chromovirus/Tekay
TCTTTTTTTATGGATTAAAATGGGTGAATCATTGTATGGATGCTGCATTTGGATGGATGATTGTGCACACATATAGAACTTACATGTTATAATAGGATTATTTGCATACATATTGGATTCATGACACTAACATACATTGCATTAAGGAGGTCAACTGAATCAGTAGACCACTTGATTTTTGCATTAGATAAGGAACATATACACACACTTTTGCATATATTCATACAAGCAATAGAAATTAC

>CL1Contig377_All/repeat/mobile_element/Class_I/LTR/Ty3_gypsy/chromovirus/Tekay
AAAGGCGGTCAAGGCCTAATGGAATTAAGCTCAAGGAAATGCGGCTTAGACGCGCGCATCATGTCTCTTTTTAAGAGTATATCGTTGATCCCTGGTTCTCCTGTAGAGCTTGCTTGCATGCTATCGCTTGGTGGATATCCTCTCGGTCCTGTTTCTGTTGCAAACCCCGTAAGGAGTTTGTCTTGTTTATCTCCTCGATCCTATCTTGGGAACCTTAGGTAGAATCCTATGGATGTAAACATGTGTTTGAAACATGTTATGATTGATATGGTTGCAAGTGGTTGCTCGTGGGTGTGCGAATACACATTAGATACTAGATCGACGCACTCACATTTC

>CL1Contig378_All/repeat/mobile_element/Class_I/LTR/Ty3_gypsy/chromovirus/Tekay
CGGGGACGAAATCGTTTAAGTTGGGGAGAATGTAACAACCCGGATTTTTACAATGTGCTAGGACAAGGCAGAATTTAATTATAAAATCTGAATCAAGGGAAACGGGCTGTGCCATTGCGTTCGTCTCGGAAAAATACGCGAAATAGAGTCCGAGTTTTCGAAAATCGGAGTCCGTATGAAGAAGATATGGACGAACGAAGTTAGGCAGAAAAACCGAAAACAAGCCAGAATGCACTGGCGCACTTGTGAAGTGCGCCAGCACAAAAATGCACTGGCGCACTTGTGAAGTGCGCCAACACATTTTTACACTGGCGCACTTGCGAAGTGCGCCAGTGTCGGGGCAGGCAAC

>CL1Contig379_All/repeat/mobile_element/Class_I/LTR/Ty3_gypsy/chromovirus/Tekay
CATTCTAGTCTTTAGCTTTTTAGGTATATCTCCTCGATCCTATCCTTTATCCTTAGGTAGGAACCCATTTGGATGTAAACATGTAACTGAAACATGTTATGATTGATGGTTGCAAGTGGTTGCTAGTGGATGCATATACACACACATTAGGTATTAGATCGGCTCAGTCACTTTCATATTGCATATGCATATATGTATTGGTATATGAATTAAAACTTAA

>CL1Contig380_All/repeat/mobile_element/Class_I/LTR/Ty3_gypsy/chromovirus/Tekay
TCTATCCCAAGCAAAATTCCGAGACGAACACAATAGCGCAACCCATTTCTCTTAATTCTCCTTTTAAAAATTAAGTATACTTTAATTTGTTATTTTAATAATCTTAGAAAATACGGGGTGTTACGTTCTCCCCTCCTTAAAGGATTTAGTCCCCAAAATCTCCAA

>CL1Contig381_All/repeat/mobile_element/Class_I/LTR/Ty3_gypsy/chromovirus/Tekay
AAGGAGATCAACTGAATCAGTGGACCGCCTGATTTCTGCATTAGCAAAGGGACATATACACACACCTTTGCATATGTTCATATAACATTAGAAATCTTTTAAGGACAATGGATGCTTGTGGATGATGGATGAGTAGATGGATGATGGATGGTAGGATACATTCTTCTTAACTTGAAGATTTCGGGGACGAAATCCTTTAAGTAGGGGAGAATGTAACACCCCGCATTTTTAATGAAATTAAAAATGTGGAAATATGTATATATATTGTATGCAT

>CL1Contig382_All/repeat/mobile_element/Class_I/LTR/Ty3_gypsy/chromovirus/Tekay
TGTTTGCAAGTGGTTACTCGTGGATGCATTATACACATTAGGCACTAGATCGGCTCACACACTCCTCATATTGCATGAGTGTTTATGCTTATTCATGGATGAAAATTTTTGTGTTATCACATGGATGTTGCATATGGATGTATGTTATGTGCACACATATAGATATTATACATTATGTTAGGAATTTGCATACATATGGATTCATTTCACTGACATACATATGCATTAAGGAGGTTTACTGTATCAGTAACCGCCTGATTTTCACTGACATACATATGCATTAAGGAGGTTTACTGTATCAGTAACCGCCTGATCTTTGCATTAGATAAGTACATATACACACACTTTTGCATATGTTCATACCACATTTAGAATCTTGTAAGGACAATGATTGCTCGTGGATGATGCTTTGAGTA

>CL1Contig383_All/repeat/mobile_element/Class_I/LTR/Ty3_gypsy/chromovirus/Tekay
AAGGATAACTAATTCAAGAACAGGAATTAGGTAAAATGGACATCACCATTGCGTTCCTCTCGAAAAAATACGCGAAATAGAGTCCGAGTTTTCGAAAATCGGAGTCCGTATGACCAAGATATGGCCAAAACAAGATTCAGAAGGTTTCGGTCAGCACAGAACTGGCCAGGTCGACCCGGGGGTCGACCTGGGGCCCAGGTCGACTGGGAGTCGACCTCCCCCCCCCAGGTCGACTGGGGAGTCG

>CL1Contig384_All/repeat/mobile_element/Class_I/LTR/Ty3_gypsy/chromovirus/Tekay
GTAAGTGAAAATTTGGGACTTTTTGGTGACTTGGTTTGGGTCAAGCAAGCCTGTAACACCCCAAAAATTTAACAACATTAAAAGGATAAATTAAAGAATAATTAATTTAATATTCAGAACTAAGGCAAACAGACTGCGCCATTGCGTCCGCCTCGGAATTCTGGTTCAGATGGACAACAAGTTTGCGT

>CL1Contig385_All/repeat/mobile_element/Class_I/LTR/Ty3_gypsy/chromovirus/Tekay
TCGACACCCTCTGGCGGGAATTTTCCCGCCCACTTCCTTTTTGCTGGTTTGAATTCCGAATTTTGATTTATTAATTATTTATTTAATTCTGATTTAAACTTAAATCTTCTAACCTCTATAACTTCTTCATACGGAGCCCGATTTACGCAAACTCGGACTCTATCTCAAGCAGAATTCCGAGATGAACATAATGGCTTAAACCATTTCACCTAATTCT

>CL1Contig386_All/repeat/mobile_element/Class_I/LTR/Ty3_gypsy/chromovirus/Tekay
GGCGTACAGAGTGAAGTTGCCGAAGAAGCTTAGTGGTGTTCATGACATGTTTCACGTGTCGCATTTGCGGAAGTGTTTACATGATACCGCGGAAGTAGTAGAGCCGAGCATGCTTAGAGAAGTGGAAGTGGAGCGAGATGCCACGATTAGACGAGCTCCTACATGCATCCTTGGATCGGAGGTCAAGAAGTTACGCAACCGAGAGGTCAAGTTGGTTAAAGTCCAATGGGGAGATGATCAAGGAGACGCGACTTGGGAAACGGAAGACAAGATACGTGCGTCGTACCCTTTCCTTTTTGAGGGTATGTTCTTAACTTCTCCTTTTTCTACCGCTTTGTTTATACTTGTTCTATCGTTTAGTATATCCTCTCGATTAT

>CL1Contig387_All/repeat/mobile_element/Class_I/LTR/Ty3_gypsy/chromovirus/Tekay
ATCCGCCGAAGTGGTTGAACCAAGTATTCTTGAAGACATGGAGGTAGAGAAAGAGGCGACCCTGAGACGAGCTCCGATCCGTATCATGGAAACGAAGACAAAGAAGCTAAGAAGCAAAGAAGTTAAGCTTGTTAAGGCGCAATGGAGTGAAACAGAGGAAGACGCAACTTGGGAAACCAAGGAGAAGATGCGTGTGCTTTATCCATTTCTTTTTGAGGATACATTTTCAATCTCTTTTCCTAGATTGGTATATCTTCCCTTTGCTATCCATGTTTATCTAGTTTATCTTGTTTCGTAAATCTTGTCATGAGAACCTTAGGTAGAAACCCTTGGTTGAAACATGTATTTGAAACATGTTATGCTTGATGTTTGCAAGTGGTTGCAAGTGGTTGCAAGTGTTTGCACGTGGATACTCGTGGATGCATGATACACGTTAGGCACTAAGATCGGCTCACACACTTTCATACCGCATACGCATGAGTGTTTATGCTTATTCATGGACGAAAACTTGTACGCTATCACATGGATGTTGCATA

>CL1Contig388_All/repeat/mobile_element/Class_I/LTR/Ty3_gypsy/chromovirus/Tekay
AGTGGAGGCCATGAGAGTAGAAATTTTGCCATAGTTTAGTTACATGAGTGAATAATGAGGGTTTAGGGGAGGGTTAGGGGCTTATTTATAGAAGATTAGGCTAGTTAGGACCCTTAGATTAACCCTAGGACCAACCTGAACCGTCAGATTTCAAACCAGGCCCAAAAACCTAGCCAAGATAGAAAATAGGTGCACCAGGCCAGAATCAGCCGACAGGGCAAGTCGACAGCCCTGTCGACATGCCTGTCGACATGCCTGTCGACATGCCTGTCGACATGCCTGTCGACATGTCTGGGCGGGAATTTTCCCGCCTGGCCCCATTTCTGCATGTTTCGAAATTCAAATTTCCCGAAAACTTCTTTGGGCCTTAACCGGGTCATACGGACTCCGATTTACAAAATTTCGGACTCTATTTCGCGTATTTTTCCGAGACGAACACAATGACGTAACCCGTTTCCCCTGATTCTCACATCTGAGATTATTAATTCTGTAATTAGTGAATATCAGTGTTAACTGAAATTCGGGGTGTTACATTCTCCCCTCCTTAATGGATTTCGTCCCCGAAATCTCCAAGTTAAGGAGAATGCAT

>CL1Contig389_All/repeat/mobile_element/Class_I/LTR/Ty3_gypsy/chromovirus/Tekay
GGTTTTGTGGGATATGGTGGGTTTTTCTCATGCTTGGTTTCATAAGAATCATTTGATAATCTGATCTGTACCAGTAGTCTGTAAGTATCTGAATATTTCTGATAAGGTTAGGGGTTTTTACTCGAAGCGTGAAGTAGATTTCCAGTTTGGAAATTGTTTAATGGGAGTAATTCTCTGAGTGTCAATCTGATGTTGATTTCGGTCTTCGGGGTTGATACTTAGGGATTTATTCTCTTAACCGATGTCTAATGGGAACAAAACTTTTGTTTTAATTGTACTTGCTTCTATCACTCGGCTGTATCCTATCGATCGAGTCTTCGACCTTTAGGTAGAAACTAATGGGTGTAAACATGTGTTTGAGACATGTTATGTTTGATGGTTGCAAGTGGATGCAAGTGGTTGCAAGTGATTGCTAGTGGTTGCTCGTGGTTGCATATACACACACAATCTAGGTTTTAGATCGGCTCAGTCACTTCATATTGCATATGCATATATGTATTTACATTCTTTTATGGTTGAAGTTTAGTGTGTTGTCA

>CL1Contig390_All/repeat/mobile_element/Class_I/LTR/Ty3_gypsy/chromovirus/Tekay
ATGATCAACTAAACTTGCATATAATGATCAACCAAACTTGCATATAATGATCAACCAAACTTGCATATACCAAACTTGCATATAATGATCAACCAAACTTGCATCATAATGATCAACCAAACTTGCATATCATAATGATCAACCAAACTTGCATATCATAATGATCAACCCCAAACTTGCATCATTCATTTAACTTTAGAGTTCAAAAAAGAAAGTAGAAAAGGGCTTACAATGCTATGAAGACACAAATGAATATTTATTATAAAGATTGAGACGAAGCCCTTATGCAATCACCAAAAAGACCCAAATATGAAAGCTCCAAATGAAAAACCCTTGAGCCAAATCAATAAAAACCCTTGCTTTGAAATAGAAATGTTGCAACTTGACTTGAATGCAAACTAAGAACACTCATACAAGCTTGAAAATACTTGTATGCACTCAAAAT

>CL1Contig391_All/repeat/mobile_element/Class_I/LTR/Ty3_gypsy/chromovirus/Tekay
TTTGTAACACCCCGTAATTCTGCTAATATTAATATTTACAAATTAAAGAATAACTAATCTCAGACGTGAGAATTGTGGGAAACGGGTTGCGCCATTGTGTTCGTCTCGGAATTCTAGTGGAGATAGAGTCCGAGTTTGCGGGAAACGAGTACCGGATGAAAAAGTTATGGACGAACGAAGTTTGGTGGCAAAGAAGAAAAAAAAAATGCACTGGCGCACTTGGGAAGTGCGCCAGTACATATTTACACTGGCGCACCTGCCAAGTGCGCCCAGGCCG

>CL1Contig392_All/repeat/mobile_element/Class_I/LTR/Ty3_gypsy/chromovirus/Tekay
TTTTACGTGGGGGAGAATGTAACACCCCGTAATTATATAACACTAAGATTCACAAATCAAGGTATAATTAATTCAAAATGGAAGAATTAAGGGAAACGGGTGGCGCCATTGCGTTCGTCTCAAAATTCTGCTTGAAAACGAGTCCGAGTTTGCGTAAATCGGAGTCCGTATGAAGAAGTTATGACTCTCCAAAGTTT

>CL1Contig393_All/repeat/mobile_element/Class_I/LTR/Ty3_gypsy/chromovirus/Tekay
GGATTAGGGTGTGTTTTAGACCATAAGATTAACCCTAGGTTAGATTAGGACCATCAGATCTAGGAAGCTTCTAGAGAATAGCCCAAAACACAGCCAAACCCTAAAATGGTGCACCAGGTTTAACTGGTCGAGCACCCCCTGTCGACACCCAAGTCGACAGGGCTGTCGACCTGGTCCTACCCAGTCAACTGCCCTGTCGACAGGGCTGTCGACACGGGTAG

>CL1Contig394_All/repeat/mobile_element/Class_I/LTR/Ty3_gypsy/chromovirus/Tekay
GAAGTGACTCAGCAAACACTCAGCAAATTAATAAACATCTATTCATGTTTACATTAACTACCTATATATATATATATATATATATATATATACACACGCACCTATTCATGAATTCAAATTAATCCATAATTAACTTATGACCATTTCTACACATTAATTTTCCAATTAATGTCTTAATTCCATTTTTCGCCTTTTAAGGCAATTCACATATCTCAAATTTGTTATATGCCTTTTTAAGGCTATTTCGTGCAAATTCTCAATATTAATTCTTTTAATATCACCCCTATCCCACG

>CL1Contig395_All/repeat/mobile_element/Class_I/LTR/Ty3_gypsy/chromovirus/Tekay
GATTCGCTCAAATGCAGATTTTGCATTTGATTGGTTCTCATGGTTCAGGGTTAATCTAATGGTCCTAAATAACTTCCTACACCTATAAATACATCCTAATGCTAACCCTAAACCTAATTAAAATAGAATAGTTACCGTCATACCATCGCCATGGAAATCAATGGAGCCGCCGCCAACTAAGAAAGAAGAGAAGCAAATTCAATTCT

>CL1Contig396_All/repeat/mobile_element/Class_I/LTR/Ty3_gypsy/chromovirus/Tekay
TGGAGCGACACCGAGGAAGGCGCGACTTGGGAAACTGAGGACAGAATACGCGCAACCTACCCTTTTCTTTTTGAGGGTACGTCTTTAATCTCTTTTTCCTTAAGTTTATGCTCGTATCTATCTTTTTAGGTATATCTCCTCGATCCTATCCTTTATCCTTAGGTAGGAACCCATTTGGATGTAAACATGTAATTGAAACATGTTATGATTGATGGTTGCAAGTGGTTGCTAGTGGTTGCTAGTGGATGCATATACACACACATTAGGTATTAGATCGGCTCAGTCACTTCCATATTGCATATGCATATATGTATTGGTTTATGGATTAAAACTTGATGTGTTAGCATATGGACGTTGCATTTCAGTGAATGGTTCTGCACCCATATAGAAATGATATGTATCAAATAAGAAAATTGCATAC

>CL1Contig397_All/repeat/mobile_element/Class_I/LTR/Ty3_gypsy/chromovirus/Tekay
ATCTTTTTAAGGACAATGGTTACTCGTGAATGATGTTGTGAGTAGATGGATGTGGATGGTAGGATGCGTTCTTCCTAACTTAGAGATTTCGGGGACGAAATCCTTTAAGGAGGGGAGAATGTAACAACCCGTATTTTGATAACGTGTTATAACCATAAATCTAGGCAGAATTAAATTTTAAAATAAGAACCAAGGGAAACGGGTTGCGCCATTGCGTTCGTCTCGGAATTCTGCATGAAATCGAGTCCGAGTTTTCGAAAATCGGAGTCCGTATGACCAAGTTATGGCTCCCCAAAGTTTCAGAAATATTCAGAGTTCAAAACAGCTCGAATTCGAATTCAAAATTCGAATTTCAAACGCAGAACAGACTGGGCGGGAAATTTCCCGCCCAGACCCAGGTCGACTGGGGAGTCGACTGGGCAGTCGACCCCCCTGACCAGGTCGACTGGGCAGTCGACCTGGGGGTCGACCTAGTCCCCAAGCCCCTTTTTGAGTCAGAGTTCACTCTGATGTTTCTGGTCCG

>CL1Contig398_All/repeat/mobile_element/Class_I/LTR/Ty3_gypsy/chromovirus/Tekay
TGAAGGTATCTGTGTTAAGAGTTAAGTTGACTATGACACATACATTCTGGTTTTTGTGGGATATGGTGGGGTTTTATCATGCTTAGTTTCCTAAGAATCATTTGATAATCTGATCTGTACCAGTAGTCTGTAAGTATCTGAATATTTCTGAAAAGGATAGGGGTTTTTACTCGAAGCGTGAAGTAGATTTCCAGTTTTGACATTGTTTAATGGGAGTAATTCTCTGAGTGTCAATCTGATGTTGATTTCGGTCTTCGGGGTTGAGACTTAGGGAACTATTCTCTTAACCGATGT

>CL1Contig399_All/repeat/mobile_element/Class_I/LTR/Ty3_gypsy/chromovirus/Tekay
TGAAGGCTTAAGCTAGCTTGTAGACGAACATCATGACGGCACCATAATTTTAGGGTTATGATGTTAGGGTTTAGGTTTAGCTACGTATATATAGATGTCTAGGATTATTTAGAGCCCTTAGATGAACTAGGAGTCCATCAGAACCACCCAGCTCAAATACACATCATCCGGCCACTCAGAAGAAGACACATCATCACAGAACACTCCAGAATTCTGTGCTGGATCGGTATGGGCGCACTTGGCAGGTGCGCCAGTGTATTTTTGTACTGGCGCACTTCACAAGTGCGCCAGTGTATTCTGGCCTGTTTCCGGTTTTTCTGCCTAACTTCGTTCGTCCATATCTTCTTCATACGGTATCCGTTTTACGCAAACTCGGACTCTATCTCAAGCAGAATTTCGAGACGAACGCAATGGCGCAACCCGTTTCCCTTAATTCTTCTCCTAAAAATTAAGTATACTTTAATTTGTTACTTATACGTTCACAGAAAATACGGGGTGTTACATTCTCCCCTCCTTAAAGGATTTCGTCCCCGAAATCTTCAAGTTAAGAAGAATGTGTCCTACCATCCAATCATCCATCTACTCAACCATCATCCACAAGCATCCATTAAAAGATTTCTAATGCTATATGAACATATGCAGAAAGTGTGTGTATATGTT

>CL1Contig400_All/repeat/mobile_element/Class_I/LTR/Ty3_gypsy/chromovirus/Tekay
CCCAGTATTTTATGTGAACGTATAAGTAACAAATCAAAGGATAATTAATTTTTAAAATAAGAATCAAGGGAAACGGGTTACGCCATTACGTTCGTCTCGAAATTCTGCTTGGAAACGAGTCCGAGTTTGCGAAAATCGGAGTCCGTATGACCAAGATATGGCCCTTCAAAGTTTCAGAAATTTCAAGTTCAAAAACAGCTTAGAATTCGAATTCAAACCCCAGAACGGACTGGGCGGGAAATTT

>CL1Contig401_All/repeat/mobile_element/Class_I/LTR/Ty3_gypsy/chromovirus/Tekay
TAGTGTATTTTTGTACTGGCACACTTGACAAGTGCACCAGTGCATTTTGGTTGGCTTCCGGTTTTTCTGCCTAACTTCGTTCGTCCATATCTTCTTCATACATTATTCATTTTACGCAAACTCGGACTCTATCTCAAGAAGAATTTCAAGACTAACGTAATG

>CL1Contig402_All/repeat/mobile_element/Class_I/LTR/Ty3_gypsy/chromovirus/Tekay
ATGCTAAAAACCGATTTAAATTTCAAATTAAAAACAGGGATTAGGGCTAATCAGGGTTAGGCGGGAAAATTCCCGCCAGGGGCCCCATGTCGACAGGCATGTCGACAGGGCCCCCAGGGTGTCGACAGCCCTGTCGACAGCCCTGTCGACAGGGGGTGCCCAGGCAGTTCAGCCTGGTGCACCATTTCTGATTTGGGTTGGGTCATGTGGCTTGGTTCTAGAGAATTCCGAGATCTGACGGGCCAAACCTAATCTAGGGTTAATCCTAGGGCCTAAAACACTCTAATTCTCTATAAATATACCCCTAATCCTACCCTAAAGCCTCATTAATCAA

>CL1Contig403_All/repeat/mobile_element/Class_I/LTR/Ty3_gypsy/chromovirus/Tekay
CGGGCAACGTCATTACGTTCGTCTCGGAAAAATACGCGAAATAGAGTCCGAGTTTTCGAAAATCGGAGTCCGTATGGCCCAGTTATGGCCCGATGAAGTTTGCAGAAAATTCAAAACTAAAACAGATTTAATAAATTCAAATATTCAGATTTGGAATGGGCCAGGCGGGGTCAGGCGGGAAGCTTCCCGCCCAACCCATGTCGACAGGGCTGTCGACAGGCCTGTCGACAGGGGTGTCGACATGCCTGTCGACTTGCCTGTCGACAGGGTGGCACCGTTCTGTGAACCTGGGTGCACCAGGTTGCACCAGGTTGGGTTTCAGGCTGGCTAGGAGGGCTGGTTCTAGAGATTTCCTAAATCTAAGGGTCCTAATCTAATCTAGGGTTAATCTAAGGGCCTAAAACACTCTCCTAATCTATAAATAAGACCCCAA

>CL1Contig404_All/repeat/mobile_element/Class_I/LTR/Ty3_gypsy/chromovirus/Tekay
CAGGGCGGTTGACTTGGGCGTCGACTGGGCCCAAAAACACACTTCTGTGTGTTACGGCCTGGTGCACCTGGTCATCTGTTCTGAGCTAGTCTGGTGGCCTGAGACGAGTTTTAAAGGTTCAGATTGGTCCTAGGGATAATCCTAAGGTCCTAATCACTCCTAATCTCTATATAATGACCCCCAAACCCAACCTAAACCCT

>CL1Contig405_All/repeat/mobile_element/Class_I/LTR/Ty3_gypsy/chromovirus/Tekay
TTGCCCGAGAAGCTAGCTGGAGTGCATAATGTTTTTCATGTTTCGCATCTCCGGAAGTGCTTGCATAAGTCAGCAGAGGTGGTTGAGCCAAGTGTTCTAGAAGATGTGGAAGTAGAGAAAGAAGCTACCTTGAGGAGAGCTCCGATTCGTATCTTGGGGACAGAGATCAAGAAGCTA

>CL1Contig406_All/repeat/mobile_element/Class_I/LTR/Ty3_gypsy/chromovirus/Tekay
AGGCGGCGTTTTTCCGCCCTGGCCCATTGGGCCCCATTTTCGAATTTAAACCTGATTTATTCTGTTTGAATTTTAAACTTGATTCTCAAACTTCCGAAGGCCATATCTTCTTCATACGGACTCCGTTTTTCGAAAACTCGGACTCTATTTCGCGTATTTTTCTGAGACGAACGCAATGGCGTATCCCGTTTCCCTTAGTTCTTTGATTTCAAATTAATTA

>CL1Contig407_All/repeat/mobile_element/Class_I/LTR/Ty3_gypsy/chromovirus/Tekay
TATGGCCCGGTTATGGCCCAAAGAAGTTTGCAGAAAATTCAAAGTTAAAAACAGATTTAAAAATTAAAAATCAGATTTCGAAATTGGAGCCAGCAGGGGGCCAGGCGGGAAACTTCCCGCCCTACCCATGTCGACAGGGCTGTCGACAGGCCTGTCGACTGGGGAGTCGACTGCCCTGTCGACTTGCCTGTCGACACAGGGTGTCGAGCCAGTTGGCCTGGGTGCACCAGGTCTGGTTTTCTGGCTAGGGCTGGGCTGTGTTCTAGAGACTTCCTAAATCTGACGGACCTAATCTAACCTAGGGTTAATCCTATGGTCTAAAACACACCCTAATCCTATAAATACACCCTAATGCAAGCCTAATCCATACTAAAAATAGAAATGATGCCATCATGCCGCCAAAATCAAACTTAAGAGGAGCCTCCACTAGTTTATGAAGAAAGTTGCAAGCTAATCAACCTCTAATCATCATCTTCTTCATGTATAGCAACTAGTTCTACTTCATAAGTTTGCTAATCTTGGTTTTGGTGAGTTTCTATCACTTTAATAACCAATTGCTAAATTAAGTAGATGAGATATGATGAGATCATGCGGTTTTGTATGCGGAGTTGTGGGGATCTAAGTCAGAGGAT

>CL1Contig408_All/repeat/mobile_element/Class_I/LTR/Ty3_gypsy/chromovirus/Tekay
ATATATGCATATGTAATAAGAAAGTGACTGAGCCAATCTAGTGCCTAATATGTGTGTATATGCACTCACGAGAAACCACTAGTAACTACTTGCAACCATCAAACATAACATGTTTCAAACACATGTTTACATCCATTGGCTTCTACCTAAGGATTGAGGATAGGACCGAGAGGATATACTTAAAAGATAAAGACTAGCAAATAAACTTTACAGAAAAAGAGAGATCAAGGATATACCCTCAAAAAGGGTATGATGCGCGTATCTAGTCTTCAGTCTTCTAAGTCGCATCTTCTTGAGCTTCACTCCAT

>CL1Contig409_All/repeat/mobile_element/Class_I/LTR/Ty3_gypsy/chromovirus/Tekay
TCCCGTTTCCCTTAGTTCTTTGATTAACATTAATTATACTTTAATTTGTTAATTTCACAGTTATAGAATTTTCGGGGTGTTACATTCTCCCCCACTTAAAAGGATTTCGTCCCCGAAATCTTCAAGTTAGGAGGAATGTATATCCTAACATCCAATCATCCATCTACTCATCCATCAAACACGAGCATCCATTGTCCTTAAAAGACTTCTAATGCTTCATGATCATATGCAAAGTGTGTGTGTATACATGTACTTATCAAACGCA

>CL1Contig410_All/repeat/mobile_element/Class_I/LTR/Ty3_gypsy/chromovirus/Tekay
CAAACCAGAAAGCTGTGCAGGCCTGCTGCTCGGCCTGGGCGCACTTGGCAGGTGCGCCAGTGCAAATTTGTATTGGCGCACTTCCCAAGTGCGCCAGTGCAATTTTGTTCTGGTGCACTTCCCAAGTGCGCCAGTGCATTCTGACCCGTTTCTGGTTTTTCTACCTA

>CL1Contig411_All/repeat/mobile_element/Class_I/LTR/Ty3_gypsy/chromovirus/Tekay
TTCTAATGCTTCATGATCATATGCATAGTGTGTGTGTACATGTCCTTATCTAATGCAAAATCAGGCGGTCTACTGATTCAGTTGACCTCCTTAATGCGAATCATGTAAGTGCCATGAATCCATTATGTATGCAAATTTTTCCTATTCATGATTCTACATGGGTGCACAATCTTTCATACAAATGCAACATCCATATGACAACACATTAAAATTCAACCATATAAGAATGCAAACACATATTAGCATATGAAATATGAGGTGAC

>CL1Contig412_All/repeat/mobile_element/Class_I/LTR/Ty3_gypsy/chromovirus/Tekay
ACCGCCTGATTTTGCATTAGTATACGGACATATACACGCACTTTTTGCATATGTTAATACATCAGTAGAAATTGTTTTAAGGACAATGGATGCCCGTGGATGATGGATTGAGTAGATGGTTGTTTGGATGGTAGGATATGCATTCTCCTTAGCTTAGAGATTTCGGGGACGAAATCCTTTAAGGAGGGGAGACTCTAGCACCCCGTATTTTGGGTTAATACTAAAA

>CL1Contig413_All/repeat/mobile_element/Class_I/LTR/Ty3_gypsy/chromovirus/Tekay
AGCAAATAGTCACCAAATCGTCATCTTTTAAATCTGCCTGGGGGAGGGGGGGCAAGTCGACCCCTAGGTCGACCCCCTGGTCGACCTGTATGGGTAGGTCGACCCCCTGGTCGACCTAGCCCCTGGCGGGAATTTTACCGCCTAGCCCAATCTAAGTCTGAATTTGAATTTTTGAAATCTGTTTGAATTTTTCTGAAACTTCCGATCG

>CL1Contig414_All/repeat/mobile_element/Class_I/LTR/Ty3_gypsy/chromovirus/Tekay
GGAATTCTGGTTGAGATAGGGTCCGAGTTTGCGTGATTTGGACTTCGTATGAAGAAGTTATGGCCATCGGAAGTTTCAGAAAATTCAAAACAGATTTCAGAAAATTTAAAATTCAAAATTCGAAGTCAAACAGGCTAGGCGGGAAAATTCCCGCCCAGCACCCCAGGTCGACTGGGGAGTCGACTCCCCAGTCGACACCCCCCCAGGTCGATTGGGGTG

>CL1Contig415_All/repeat/mobile_element/Class_I/LTR/Ty3_gypsy/chromovirus/Tekay
CCGTATTTTCTGTAAACATTATAGTAACGAATTAAAGAATAAATAATTACAAATGTGAGAATTAAGGGAAACGGGTTATGCCATTGCGTTCGTCTCGAAATTCTGCTTGGAATAGAGTCCAAGTTTTCGAAAATCGGACTTCGTATGAAGAAGTTATGGCCCTCGGAACTTTCAGAAATTTATATAAAACAATTCAGAAAATTAAATACCAAGGTAGGTCGACCTG

>CL1Contig416_All/repeat/mobile_element/Class_I/LTR/Ty3_gypsy/chromovirus/Tekay
AAGTAAAACAGACTGCGCCATTGCGTTCATATTAGAATTCTGCTTGAGATAGACACCGAGTTTGCGTAAAACGGACATCGTATGAAGAAGTTATTAAGCCTAGAAGTTAGAATACGCACAAGAGAATTATACATATAAAAAATAATAAAACATATTCATACAATTTGAAATCAAGGCGAGAAAAAGGAGGGGGGAAATCGGCCCGTTAG

>CL1Contig417_All/repeat/mobile_element/Class_I/LTR/Ty3_gypsy/chromovirus/Tekay
GTTTTCGAAAATCGGAGTCCGTATGACCAAGATATGGCCTCGCGAAGTTTCACGAAAATTCCCAAATTAAAGTATACTTAATTAAGTGAAATGGGTTGTGTAGATATATATATATATATATATATATATATATATATATATATATATATATATAATTGAAAATTTAATAAATAAATATGCAAAAATGCTCAAAACAGCGAATTGGGAGAGGGGTGTTACACGTGGTATCAGAGCTTAAGGTTACCAGAACAGATAAAATTTTTGAGAAA

>CL1Contig418_All/repeat/mobile_element/Class_I/LTR/Ty3_gypsy/chromovirus/Tekay
GAACCCAGGCTCAAAACTGGGTTTTGGCACCAGGTCGACCCCCAGGTCGACCATAGGGTCGACCTGGTCCCTGGGAGGTCGACCATAGTGTCGACCCCCAGGTCGACCTGGTCCTGGGCGGGAAAATTCCCGCCCAGTCTGCGCTGGGGTTTGAATTCGAATTTCGAATTCGAATTCGAGCTGTTTTTCTGTTCTGAAAATCCTTGAAACTTCGGAGGGTCATATCTCCCTCATACGGACTCCGTTTCTCGAAAACTCGGACTCGTTTCCAAGCAGAATTTCGAGACGAACGCAATGGCGCAACCCGTTTCCCTTGATTCTTATTTTAAAATTTAATTATACTTTAATTTGTGAAACTTAATGTTACAGAATTACGGGGTGTTACATTCTCCCCCCTTAAAGGATTTTGTCCCCAAAATCTTCAAGTTAGGAAGAATGTGTCATACCATTCTGT

>CL1Contig419_All/repeat/mobile_element/Class_I/LTR/Ty3_gypsy/chromovirus/Tekay
ATTATATAATAATTAATTTAATATTCAAAATAAGAGGAAATGGACAGCACCATTGCGTCCGTCTCGAAATTATAGTCAAGATAGAAGTTTGGTTTACGTAAAACAGACAACATATGAAGAAGTTATGAAGGTTTTAAGTTTGTATACGCACAAAAATATTTTATA

>CL1Contig420_All/repeat/mobile_element/Class_I/LTR/Ty3_gypsy/chromovirus/Tekay
CTCAGCCCTAATGACTCAGCACTGAGTCACAAAATCGTCATCCCTCAGATCTGCCCTGGGGGGGTGGGGGGGCAGGTCGACCCCCAGGTCGACCTGTAGGGGGGAGGTCGACACTAGGGTCGACCCCCTGGTCGACCTGGGTCCTGGGCGGGAATTTTCCCGCCCAGCCCGCTTCTGACTTCTGATTTGAATTTGAATTTGTTTTCGAGCTGTTTGAATTTATTTGAATTTTCTGGAAACTTCCGACAGCCATAACTTCTTCATACGAAGTCCAATTTACGCAAACTCAGACTCTATCT

>CL1Contig421_All/repeat/mobile_element/Class_I/LTR/Ty3_gypsy/chromovirus/Tekay
GCTTTGAGTAGATGGATGATTGGATGGTAGGACACATCCTCCCTAACTTAGAGATTTCAGGGACGAAATCCTTAAAAGAGGGGAGAATGTAACAACCCGAATTTTGAATAACGTGTTAAGACAAAAATCGAAGCAGAATTAAATTTTAAAATA

>CL1Contig422_All/repeat/mobile_element/Class_I/LTR/Ty3_gypsy/chromovirus/Tekay
GCCCAATCATTCGTCCAAACGCAACATCCATATGCTAATACATCCATTTCCATCCATGAAAGAAAAAAATGCACACACATCTATATGCAGTATGAGAGCGATTGAGCCAATCTAGTGCCTAACATGTGTGTATATGCATCCATAGGCAACCATTAGCAACCACTTGCATCCACTTGCATCCATCAA

>CL1Contig423_All/repeat/mobile_element/Class_I/LTR/Ty3_gypsy/chromovirus/Tekay
TAATGGGAACCTAGCTTTAGTTTTAATTATACCTGCTTCTATCACTCGACTTTATCCTTCAAAATTTAGGTAGAAACTAATGGGTGTAAACATGTGTTTGAAACATGTTATGTTTGATGGTTGCAAGTGGATGCAAGTGGTTACTAGTGATTGCTCGTGGATGCATATACACACTAGG

>CL1Contig424_All/repeat/mobile_element/Class_I/LTR/Ty3_gypsy/chromovirus/Tekay
AAGTCGACAGCCAAGTCGACAGGGCTGTCGACTTGGGTCCAACCAAGTCGACTCCCAAGTCGACAGGGCTGTCGACTTGGGTGCTCTGGCGGGAATTTTCCCACCTGGCCCAATCTGACACTTTTTCGAATTTTGAACCCGAAATTCGAAATCTGTTTTGAACTTGAAATTTTCTGAAAACTTCATTGGGCCT

>CL1Contig425_All/repeat/mobile_element/Class_I/LTR/Ty3_gypsy/chromovirus/Tekay
TAAAGCAAGAGTTTTGATCATTTTGCCTCAAGGGTTTTTCTATTGGAACTTGCATTTTGGGTTTATTCGATTTCATAAGGGCTTTGGCATTGTAAGCCCTTTTCTACTTTCATATTTAAACTCTAAAGTTAAATGAATGATACAAGTTTGGTTGATCATTATGATAT

>CL1Contig426_All/repeat/mobile_element/Class_I/LTR/Ty3_gypsy/chromovirus/Tekay
CATATCATAACATGGCAAACTTGCATAACATAACATGGCATACTTGCATAACATAACATGACAAACTTGCATATCATAATGATCAACCAAACTTGCATCATTCATTTAACTTTAGAGTTTAAATATGAAAGTAGAAAAGGGCTTACAATGCTTATGAAGACTCAAATGAGTATAAGCAAATATAAGATTGAGACAAAGCCCTTATGCAATCAAATAGACCCAAAATGCAAGCTCCAATAGAAAAACCCTTGAGCCAAAATGATCAAAACCCTTGCTTTATGATCTAAATATGGAA

>CL1Contig427_All/repeat/mobile_element/Class_I/LTR/Ty3_gypsy/chromovirus/Tekay
TATGAAGAAGTTATGTAGTTCAGAAGATTTCAAGAATAAACAGAAAATAATAATTAAATAATAAATCCAGTTCAAAATTCAAAATTCGGACAGAACAGGCTGAGCGGGAAAATTCCCGCTCAGGGTGTCGACCCCCCCAGGGGGAGTCGACATAGGTGTCAACCCCTTTGAGATCTGCTTCTTGTGACGAATTTCTGTA

>CL1Contig428_All/repeat/mobile_element/Class_I/LTR/Ty3_gypsy/chromovirus/Tekay
AAAGTTTTTCTACGTGGAATACCTTATGGTACAAGGTCCAGGATTCACTAGTGAATTTTGAGGGCTCGCATGGAATAATGTGTACGCAGTCCTGTTTGCGCCAAGTATTCTAGAAGGAGAATAAGTGCAAGTGGAACGAGAGGCGACGAGGAAATGAGTTCCAACTCAGGTTAGGGAAAGAGGAATTAAGATGC

>CL1Contig429_All/repeat/mobile_element/Class_I/LTR/Ty3_gypsy/chromovirus/Tekay
GCATAGCATAACATGATAAACTTGCATATCATAACATATCAAACTTGCATAACATGACATAGTAAACTTGCATATCATGGCAAACTTGCATATCATAATGATCAACCAAACTTGCATCATTCATTTAACTTTAGAGTTTAAATATGAAAGTAGAAAAGGGCTTACAATGCTTATGAAGACACAAAAATATATATAGATTGAGACAAAGCCCTTATGCAATCAAATAAACCCAAAATGCAAGCTCCAATAGAAAAACCCTTGAGCCAAAATGATCAAAACCCTTGCTTTATGATGTAAATATGGAAACTTGACTTGAATGCAAGCTAATGAGGCTCATACAAGCTTGAAAACACTTGTATGCATGGAAAATCTCTCACAGAAATGACTTAGGAATTTTA

>CL1Contig430_All/repeat/mobile_element/Class_I/LTR/Ty3_gypsy/chromovirus/Tekay
AAACCGAAGAGAAGATACACTCGCTATACCCATTTCTTTTTTAGGGTACTTTCTCGATCTCTTTTTCCTTTAAGTTTACATACCTTCGTATCATGTACATGCTTTTGCTATCCATGTTTGTCTTGTTATCTTCTCGATCCTATCTTGAGAACCTTAGGTAGAACCCTTTTGGATGTAAACATGTAATTGAAACATGTTATGGTTGATGATTGCAAGTGGTTGCAAGTGGTTACAAGTGGTTGCACATGGTTGCATAACACACATTAGG

>CL1Contig431_All/repeat/mobile_element/Class_I/LTR/Ty3_gypsy/chromovirus/Tekay
GATGCCTATGTTTGATGATTGAGTAGATGGATGATTGGATGGTAGGATATACATTCTCCTTAACTTGGAGATTTCGAGACCGAAATCCTTTAAGGAGGGGAGAATGTAACACCCCATAATTTAAATATTAAAATTAACAAATTTAAGTACACTTAATTTTTTAGAAGAATAATTAAGGGAAATAGGTTA

>CL1Contig432_All/repeat/mobile_element/Class_I/LTR/Ty3_gypsy/chromovirus/Tekay
CATTTTGATGAATAATTCTGCACACATATAGAACTTACATGTTCTGTTAGGATTATTTGAATACATGATGGATTCATGGCACAAACATACATTGCATTAAGGAGGTCAACTGAATCAGTAGACCATCTGATTTCTAGCATTAGCATAGGGA

>CL1Contig433_All/repeat/mobile_element/Class_I/LTR/Ty3_gypsy/chromovirus/Tekay
ATATTTTCGAAATATTTTGAATTCTGGTTTGAATTTATTTATACAGAAGACACTTATTTTAACACCCCGTATTTTTAAAATAATAAAATAAGAATAACTTAATTAAATATTCAGAATTAAGTAAAACGGACTACGCCATTGCGTCCATCTCAAAATTCTGGTCAAGATAGACACCTGGTTTGCGTAAAACGGACACCGTATGAAGAAGTTATGAGCATTAGAAGTTTGTATACATATAAGGAGATTATATG

>CL1Contig434_All/repeat/mobile_element/Class_I/LTR/Ty3_gypsy/chromovirus/Tekay
GGTCGACACCCAAGTCGATTGCGCAGTCGACTTGGGGGGGGCCAGGTCGACTGCCCAGTCGACACTAGTGTCGACCTGGTCACTGGGCGGGAATTTTCCCGCCCAGCCCAGTTTGAACTCGAATTCGAATTTTAAAACCTGTTCTGAGCTGTTTTTGAATTTCAAATTTATTCTGAAACTTCCGGAGATCATAACTCCTTCATACGGAGTCCGTTTCACGCAAACTCGGACTCTATCTCAACCAGAATTCCGAGACGAACGCAATGGCGTAAGCCATTTCCCTTAATTCTTTCATTAGAATTAATTATACTTTAATTTATGAATTTCACTGTTATAGAATATACGGGGTGTTACATTCTCCCCCACTTAAAAGGATTTCGTCCCCGAAATCTTCAAGTTTAGGAAGAATGTATATCCTACCATCCAATCGTCCATCTACTCAACCAACAAACACAGGTGTCCATTGTCCTTAAAGACTTCTAATGCTTTATGATCATATGCAT

>CL1Contig435_All/repeat/mobile_element/Class_I/LTR/Ty3_gypsy/chromovirus/Tekay
AAAGCATTAGAAATCTTTTAAGGACAATGAATGCCTGTGATTGAATGGTTGAGTAGATGGGTGATTGGATGGTAGGACACATTCTTCCTAACTTGAAGATTTCGGGGACGAAATCCTAAAAGGAGGGGAGAATGTAACACCCCGAATTTTCTGATAACACTAAGGTTGCTAAAATAATAATAAGTGTGT

>CL1Contig436_All/repeat/mobile_element/Class_I/LTR/Ty3_gypsy/chromovirus/Tekay
TATCACATCATAGTAAACTTGCATATCACATCATAGTAAACTTGCATACTTGCATGAATAAACTTGCATAAACAAACTTGCATACTTGCATATCATGCATTTAACTTCAAAGTTCAAGTATGAGAGGAATAGGGCTTACAATGCTTATGCGGACTCAAATGAGTATAGCAAATGTAAGAAACCCCTTATGCAACTAATTAAAACCCCAAAATGCAAGCAAACTTGATCAAGACTCCTCCTTTATGATGCCAATAGAGAAACAAGACTTTAATGCAAGCTAAAGAGGATCATACAAGCCTAAATATACTTGTATGCATGGAAAATCACTTAGGAATTAATTTAGGAATTGTATGAAGAGGGTGGAGGCCATGAGAGTTTTGATTTTGCCATAGTTTAGTTGCTAGATTGAATAATGAGTGATTTAGGGTAGGTTAGGGTCTTATTTATAGATTAGGCTAGTGATTTAGACCATAGGATTAACCCTAGGTTGAATTAGGTCCATCAGATTTCGGAATTCTCCAGAACCAAGCCACACAACCAAGCCCAAATCAGAAATGGTGCGCCAGGCAAAACTGCCCGGCCACCCCCTGTCGACAGGGCTGTCGACAGGGCAGTCGACACCCTGGGGACCCTGTCGACAGGCCTGTCGACATGCGGGTCCTGGCGGGAATTTTTCCCGCCTGCGCCAGTTTGCCCTAACCCTTGTTTTTAAATTTAAAATTTAAATCTGTTTTTACTTAGGAATTTTCTGAAAACTTCAATGGGCCTTAACTGGGTCATACGGACTCCGATTTTCGAAAACTCGGACTCTATTTCGCGTATTTTTCCGAGACGAACGCAATGGCATAGCCCGTTTCCCTTGATTCACATTTTATAATTTAATTCTGCCTCAATTTATGTTATAACAGGTTATTGAAAAAAACGGGTTGTTACAAGGATAATTTGGATTCTCATAAGG

>CL1Contig437_All/repeat/mobile_element/Class_I/LTR/Ty3_gypsy/chromovirus/Tekay
GAGATCTACACTAATCTTAACACTCTTTCCCTACACGTCGCTCTACCGATCTAAGGATAACTTAATTAAATATTCGTAATTAAGTAAAATAGACTACGCCACTGCGTTCATCTCGAAATTCTGGTCAAGGTAGACACCTGTTTGCGTAAAATGGACACCGTATGAAGAAGCTATGAGCATTAGACGTTTGTATACATATAAGG

>CL1Contig438_All/repeat/mobile_element/Class_I/LTR/Ty3_gypsy/chromovirus/Tekay
ATTGGATTGTAGGATATACATTCTTCGAGACATGAAGATTTCGGGGACGAAATCCTTTAAGAAGGGGAGAATGTAACACCCCGTATTTTCTGTAAACATTAAAGTAACGAATTAAAGAATAATTAATTACAAATGTGAGAATTAAGGGAAACGGGTTACGCCATTGCGTTCGTCTCGGAATTCTGCTTGAGATAGAGTCCGAGTTTGCGTAAATCGGACTCCGTATGAAGGAGTTATGACCTTCAGAAGATTCAAGAATTTAAATAAATTAAAACAGCTCAGATTTAAGTTTGAAATTCAAATCACACACCCGGGCTGGGCGGGAAATTTCCCGCCTAGGACCCAGGTCGACCTGAGCGTCG

>CL1Contig439_All/repeat/mobile_element/Class_I/LTR/Ty3_gypsy/chromovirus/Tekay
TTTATATGCAATATGAAAGTGATTTGAGCCGATCTAGTGCCTAATGTGTGTGTAAATGCATCCACGAGCAACCACTAGCAAACACTTGCATCCACTTGCAACCATCAAACATAACATGTCTCAAACACATGTTTACATCCATGGATTTCCTATCTAAAGGTCGAAGATTCGATCGATGGGATACACACAAATAATACAACTAGAACAAAAGCTCAGTTCCCA

>CL1Contig440_All/repeat/mobile_element/Class_I/LTR/Ty3_gypsy/chromovirus/Tekay
TATCTTTAGTATATCCTCTCGTTTAAGTCTTTGACCTTTAGATAGGGTAGTCCTATGGTTGAAACATGTGTTTGAGACATGTTATGTTTGATGGATGCAAGTGGATGCAAGTGTTTGCTAGTGGTTGCCTGTGGATGCATATACACACACATTAGGCACTAGATCGGCTCAATCACTCTCATACTGCATATGGATGTATGTGCATTTTCTTTTCTTTTATGGATAAAAATGGATGAACTA

>CL1Contig441_All/repeat/mobile_element/Class_I/LTR/Ty3_gypsy/chromovirus/Tekay
ATTAAATATTCAAAATTAAGCGAAACAGACTGCGCCATTGCGATCGGCTTAGAATTCTGGTCAAAATAGACACCTAGTTTGCGTAAAACGGACATCGTATAAAGAAGTTATTAAGGTTTGAAGTTTGTATGCGCGTAAGGAGAATATATATATGTAT

>CL1Contig442_All/repeat/mobile_element/Class_I/LTR/Ty3_gypsy/chromovirus/Tekay
TATCAAATCAATATTGTAACAACCCGAATTTTAATAACATGCTATAATCATAAATCAAGGCAGAAATAAATTTTAAAATCTGAATCAGGGGAAACGGGCTGTGCCATTGCGTTCGTCTCGGAAAAATACGCGAAATAGAGTCCGAGTTTTTGAAAATCGGAGTCCGTATGACCCAGTTAAGGCCCATTGAAGTTTTCAGAAAATTCCTAAGTAAAAACAGATTTAAATTTCGAATTAAAATACTAGGGTTAGGGCAAACTGGGCAGGCGGGAAAAATTCCCGCCCAGGACCC

>CL1Contig443_All/repeat/mobile_element/Class_I/LTR/Ty3_gypsy/chromovirus/Tekay
GAGGTACAGAGTTCGATCCCCGCCAGCGCCATATTTTTTTTAGGGGAATGGCTAAAAAGTGGCTTAGTGTGAATGGTGGTTTAGTGTGAAAATGGTTAATTATGAAGAAGTTATTAAGCCTTGAAGTTTGTATGCATATGAGAGAAATATATATATAAAAATTAAATAAATAAATATGCAAAAAAGTTCAAAACAACGAATCGGGAGGGGGAAAAACCGAACCGGCCCATTTTTGAGGAC

>CL1Contig444_All/repeat/mobile_element/Class_I/LTR/Ty3_gypsy/chromovirus/Tekay
TGTTTTCTGATTTTTCACTGAAACTTCGGGAGGTCATAACTCCTTCATACGGACCCCGATTTTCGAAAACTTGGACTCTATTTCATGTAGAATTTCGAGACGAACGCAATGGTGATGTCCATTTTACTTAATTCCTGATATTTAAATTAAGTATCCTTATTTTATTATCTTCTCTGTTACGTACACTGTCATTGAATTAATCTTTC

>CL1Contig445_All/repeat/mobile_element/Class_I/LTR/Ty3_gypsy/chromovirus/Tekay
TGATTCTGTAATAGAAACTCGGTACTTTAATGCTAGTCTTGCTTCTGATCTGGTAATAGTCTCAAACTCCCTGAGAGTTATAACTCATCTGTTTGTGATAAATTGGGGTTTGAGAGTATCTGTGTTGGGCATGAGGGTGACTATGACGAATACATTCTGGGTTTCTACCATGCTTAGTTTCCTAAGAATCATTTGGGGAAATCTGATCTGTACTAGTAGTCTGTAAGTATATGTACCAAGTTTTTGTTTTATCTGTACTCGCTTCCATCACTCGACTGTATCTTGTTGAGATAGGAATCCTATGGATGTAAACATGTGTTTGAGACATGTTATGTTTGATGGTTGCAAGTGGATGCAAGTGGTTGCTAGTGGTTGCTCGTGGATGCATAAACACACACTAGGCACTAGATCGGCTTGAAATACACTCTCATATTGCATATGGACGTGTGTACATTTTCAATTCTTATGGTTGCAAGATGGTTAATTCAGCACATGGATGTTGCATATGGACGAATGTTTGTGCACACATATAGTATTATATGATTAGGACTATTTGCATACATAATGGATTCATTTCACTAACATACTTTGCATTGAGGATATTTGCATTAGATAAGAACATATACACACACCTTTGCATATGTTCATACAACATTTAGAATCTTATA

>CL1Contig446_All/repeat/mobile_element/Class_I/LTR/Ty3_gypsy/chromovirus/Tekay
AACTTGAAGATTTCAGGACGAAATCCTTTTAAGTGGGGGAGAATGTAACACCCCGTAATTCTGTAACACTAAGATTCACAAATCAAGGCAGAATTAAAAGTTAAAATCAAAATCAAGGGAAACGGGCTGCGCCATTGCGTTCGTCTCGGAATTCTGCATGAAAACGAGTCCGAGTTTGCGTAAATCGGAGTCCGTATGAGGAAGATATGGCCTCCGGAAGATTCAGCGAAGTTCAAATTTCAAAACAGACCCAGAAGCGGGCTGGGCGGGAAATTT

>CL1Contig447_All/repeat/mobile_element/Class_I/LTR/Ty3_gypsy/chromovirus/Tekay
ATTAGGGCTAACTGGCGTCAGGCGGGAAAACTCCCGCCAGGACCCCCATGTCGACAGGCAGGTCGACAGGGGTCCTAGGGTGTCGACGGCCCTGTCGACACGAGGTAGCCAGGCAGTTGTGCCTGGCGCACCATTTTGATTTGGGGCTTGGTC

>CL1Contig448_All/repeat/mobile_element/Class_I/LTR/Ty3_gypsy/chromovirus/Tekay
TACAAATATATGTATCCTTATGCAATTTGCAATATGAAAGTGACTGAGCCGATCTTAGTGCCTAAAGTGTGTGTAAATGCATCCACGAGCAATCACTAGCAAACAATTGCATCCACCAAACATAACATGTCTCAAACACATGTTTACAACCATAGGATTTTCTACCTAAAGATCGAAGATATAATCGATAGGAT

>CL1Contig449_All/repeat/mobile_element/Class_I/LTR/Ty3_gypsy/chromovirus/Tekay
AAGCCTAGGATAGTTTTAGCCATAGGATAAACCCTAGAACCAATCCTAGCCTTTAAAGCATGTCTTGGGGAAGAAGTCACATGTAGGAACCATTTAAGGCCTTTAGATTAAAGCTGAACCATGAGAACCATTCAAATGCAAAATCTGCATTCGAGCGAATCGGCCCACG

>CL1Contig450_All/repeat/mobile_element/Class_I/LTR/Ty3_gypsy/chromovirus/Tekay
ATAGAGTCCAAGTTTTCAAGAATCGGAGTCCGTATGACCAAGATATGGCCCGTCAAAGTTTTCAGAAAATTCCAAGTTCAAAACAGTTTAAAACTAGAGCCAAATTCGAATTCAAACACACAGGGGGCAGGGCGGGAAAATTCCCGCCCAGGTCAAGTCGACAGGGGTGTCGACTGCACAGTCGACACCCCACCCCATGTCGACTGCCCAGTCGACATGGGTGTCGACCTGCCCGCTTTTTCCAGCTTTCTGCACCTGGTTCGTTCTGCT

>CL1Contig451_All/repeat/mobile_element/Class_I/LTR/Ty3_gypsy/chromovirus/Tekay
CACTAGGGTCGACCCCCTGGTCGACCTGCCTATGTGGGAATTTTCCCGCCCAGCCCGCTTCTGGTTTCTGTTTGAATTTGAATTCGTTTTTCAAGCTGTTTGAATTTATTTGATTTTCTGAAACTTCTGACAGCCATAACTTCTTCATACGAAGTCCAATTCATGCAAACTCGGACTCTATCTCAACCAGAATTCCGAGACGAACACAATGGCGTAACCCGTTTCCCTTAATTCTCACATTTTAAATTAAGTATTCTTAGATTTAGTTAATTCAATTATTCAAAATTCGGGGCGTTACA

>CL1Contig452_All/repeat/mobile_element/Class_I/LTR/Ty3_gypsy/chromovirus/Tekay
AGTTTGCAGAAAAATTAGAGCTAAAAACAGATCTAGGAATTTAAATTTAAATAAAAATTCAGATTTGGAATGGGCCAGGCGGGGTCAGGCGGGAAGCTTCCCGCCCAACCCATGTCGACAGGGCTGTCGACAGGCCTGTCGACAGGGGTGTCGACATGCCTGTCGACAGGGTGGCACCGTTCTGTGAACCTGGGTGCACCAGGTTGCACCAGGTT

>CL1Contig453_All/repeat/mobile_element/Class_I/LTR/Ty3_gypsy/chromovirus/Tekay
ATATTTAGGCTTGTATGATCCTCCTTAGCTTGCATTAAAGGCTTGTTTTTCAATTAGCACCATAAAAGAGGAGTTTTGATCAAGTTTGCTTGCATTTGGGGGTTGTAATTAGTTGCATAAGGGGTTCTTTACATTTGCTATAGTCATTTGAGTCCGCATAAGCA

>CL1Contig454_All/repeat/mobile_element/Class_I/LTR/Ty3_gypsy/chromovirus/Tekay
TGGCCCCCAAACTCAACACAACCCCAAAATGGTGCACCAGGCAAAACTGCCCGGCTGAACCAAGTCGACACCCAAGTCGACAGGGCTGTCGACTTGGGCCTAACCATGTCGACTGCCCAGTCGACAGGGCTGTCGACATGGGTGGTCTGGCGGGAAATTTCCCGCCTGCGCCCAACTGCCCTAATTTCCAAATTCAAACTTGAATTTGAAATCTGTTTTTACTTTGAAATTTTCTGAAAACTTCGTTGGGCCTTAATCGGGTCATACGGACTCCGATTTTCGAAAACTCGGACTCTATTTCG

>CL1Contig455_All/repeat/mobile_element/Class_I/LTR/Ty3_gypsy/chromovirus/Tekay
GATTTTCTGGTCAATTTTGACCTATGGATTGCAGAAAACTGATTTAAGATGAAAGAGAAACCCTTAAATGAAATATTGTAACAAACATGAAAAGAAGGTAAAAGAAAAAGAACAATGACCACCATTGTTTTAAGACTTTTTATCAAAAGACTATGTAGTCCAGTCGGTAA

>CL1Contig456_All/repeat/mobile_element/Class_I/LTR/Ty3_gypsy/chromovirus/Tekay
CTAGATTTGATTTTCAAACTGTTTTTAAACTCTGGATTTTCTGAAAATTTGACGGGCCATAACTAGGTCATACAGGCTCCGATTTTCGAAAACTCAGACTCTATTTCGCGTATTTTTCCGAGACGAACGCAATGACACAGCCCGTTTCCCTTGATTCAGATTTTAATATTTAATTTTG

>CL1Contig457_All/repeat/mobile_element/Class_I/LTR/Ty3_gypsy/chromovirus/Tekay
GTTAGAATAGTCCATGAGGACGCAGATGTATCCAGTTGAATTTGGAAGGCCAGTTATCCGATTAACAATTGGTTAAGGTACAGTGGAGTGAAGCTCAAGAAGATGCGACTTAAGAGACTGTAGACTAGATACATGCATCATACCCTTTTTCTTAAGGGTATATCCTTCCTCTAGGAGTTTTAGGCCTACTTGTTTCTAGCTTT

>CL1Contig458_All/repeat/mobile_element/Class_I/LTR/Ty3_gypsy/chromovirus/Tekay
ATAGAGTCCAAGTTTTCATAAATCGGACTTCGTATGAGGAAGTTATGGCCCTCAGAAGTTTCAGGAATTTAAATAAATTAAAACAGCTCAGATTTAAATTCAAAATTCAAATTCAAACAAAGAAGCGGGCTGGGCGGGATTTTTCCCGCCCCAGGCCAGGTCGACCAGGGGGTCGACCTCCCCTATACAGGTCGACCCGGGGGTCGACCTACCCCCCGGGGCAGATCTGAACT

>CL1Contig459_All/repeat/mobile_element/Class_I/LTR/Ty3_gypsy/chromovirus/Tekay
ATTGAATAGTAGGACACATTCTTCTTAACTTGAAGATTTCGGGGACGAAATCCTCTAAGGAGGGGAGAATGTAACACCCCGTATTTTCTGTAAACATAAGAGTTAAAAATCAAGGTATAATTAATTTTTAGGAGAAGAAATAAGGGAAACGGGTTGCGCCATTGTGTTCGTCTCGGAAAAATACGCGAAATAGAGTCGAATTTGCGTAAAGCGGAGTCCGTATGAAGAAGATATGGACGAACGAAGTTAGGCAGAAAA

>CL1Contig460_All/repeat/mobile_element/Class_I/LTR/Ty3_gypsy/chromovirus/Tekay
ACACATTCAAATTCATCCATAAACAAGTATAAACACTCATGCATATGCAATATGAAAGGTGACTGAGCCGATCTAGTGCCTAATGTGCGTGTATATGCATCCACGAGCAACCACTTGCAACCATCAAACATAACATGTCTCAAACACATGTTTACACCCAATGGATTCCTACCTAAAGGTCAAAGACTCGATAGATAGGATATGCTT

>CL1Contig461_All/repeat/mobile_element/Class_I/LTR/Ty3_gypsy/chromovirus/Tekay
TCGACACCCCTCTAGAGGGGCCGACCCCCTAGAGCGGGAATTTTGCCGCTCAGAGGAATTTTTCGAATTTGAATCCTCTGGATAGGATTATGACTCACCTCTGACTCATGCGTATATATAAAATATTTCTGTGCGTATACAAACTTAAAACCTTCACGACTTCTTCATACGGTGTCCGTTTTACACAAACC

>CL1Contig462_All/repeat/mobile_element/Class_I/LTR/Ty3_gypsy/chromovirus/Tekay
TGAGTTTTGGGCTGGGTTGGAGGGCTTGGGACGAAATCTGACGGACCTAAACTAACCTAGGGTTAATCTAAGGGTCTAAAACACAACCTAATCCTATAAATACACCCTAAGACTACCCTAATCCATACTAAAAATAGAATCTATGCCATCATGCCGCCAAAATGCAACTT

>CL1Contig463_All/repeat/mobile_element/Class_I/LTR/Ty3_gypsy/chromovirus/Tekay
GGATTGAATCTAGGTTTAATCCTATGGCCTAAAACACTTGCCTAATCTATAAATAAGACCCTAACCTATCCTAAATCCTCATTATTCATTCATGCAACTAAACTATGGCAAAATTTCTACTCTCATGGCCTCCACTCAACTATCCTAGCCTCCACTTCATTTCTATGAGAGGTTTCATGATCATGAGAGTAT

>CL1Contig464_All/repeat/mobile_element/Class_I/LTR/Ty3_gypsy/chromovirus/Tekay
GGGCTGGTTCGGTTATTTCCCCCTCCCGATTCGCTGTTTTGAACTTTTTTGCATATTTATTTATTTAATTTTTATATATATCTATATATATATTTTTCTCATATGCATACAAACTTCAAGGCTTAATAACATCTTCATAAGGTATCCGTTTTGTGCAAACCAAATGTCTATCTTGACTCAA

>CL1Contig465_All/repeat/mobile_element/Class_I/LTR/Ty3_gypsy/chromovirus/Tekay
AATATACCATTTCATGAACCAATCTATGCCAAGAAAGTTTCATGTTTTCCCTTGATTCTCACATTTATAATTAAGTATTCTTTAATTTGTTATTACAACATTAACAGAAAATATGGGGTGTTACATTCTCCCCTCCTTTAAGGATTTCGTCCCCAAAATCTCCAAGTCGAGAAGAACGTATATCTTACCATCCAATCGTCCATCTAATCAACCATCAAACACAGGCGTCCAT

>CL1Contig466_All/repeat/mobile_element/Class_I/LTR/Ty3_gypsy/chromovirus/Tekay
TAATACATGGAAGAGAAGAAAAATTAGTTCGATAACGGCGTATGTAACGGAAAAGATAGTAAAATAAGGATAACTAATTCAAGAATCAGGAATTAGGTAAAATGGACATCACCATTGCGTTCCTCTCGGAAAAATACGCGAAATAGAGTCCGAGTTTTCGAAAATCGGAGTCCGTATGACCAAGATATGGCCAAAACAAGATTTCAGCAGACTTTCTGGCAGACTGACCCAGGTCGACCATAGTGTCGACACTATAGTCGACCTGCCCCCCCAGGTCGACTATAGTGTCGACCCCCCCTATGTACAGGTCGACCTGGTCGGCCTGGGGTGGTCCAGAACCCATTTTTGTG

>CL1Contig467_All/repeat/mobile_element/Class_I/LTR/Ty3_gypsy/chromovirus/Tekay
GCATACTTGCATAACATGATAAACTTGCATATTACATCATAGAAAACTTGCATAACATGATAAACTTGCATATCATAACATAGTAAACTTGCATATAAACTTGCATATCATACATTTAACTTTAGAGTTTAAGTATGAAAGTAGAATAGGGCTTACAATGCTTAAGAAGTCACAAAAATATGACAAAGCCCTTATGAAATCAATTAAACCCAAAATGCAAGCAAAACCCTTGAGCCAAAATGATCAAGACTCTTTCTTTATGATGCAAATATATAAACTTGACTTGAATGCAAGCTAATGATGCTCATA

>CL1Contig468_All/repeat/mobile_element/Class_I/LTR/Ty3_gypsy/chromovirus/Tekay
AAGCGGGAAAATTCTCGCCCAGTCTGCACTGGGGTTTGAATTCGAATTTCGAATTCGAATTTCGAGCTGTTTTTGATTCTGAAAATTCCTGAAACTTCGGAGGGTCATATCTCCCTCATACGGACTCCGATTTTCGAAAACTCGGACTCTATTTCATGTAAAATTTCGAGAAGAACGCAATGGCATAACCCGTTTCCCCTGATTCTGATTTTAGAATTT

>CL1Contig469_All/repeat/mobile_element/Class_I/LTR/Ty3_gypsy/chromovirus/Tekay
ACTCCTAGGTCGACCTGGTCCTGGGCGGGAAATTTCCCGCCCAGTCCATTTGGAGGTTTGAAATTCGAATTTTGAATTCGAATTGAGTCTGTTTTGAACTTGAAAATTTCTGAAAACTTCGAAAGGTCATAACTTGGTCATACGGACTCCGATTTTCGAAAACTCGGACTCGTTTCCAAGCAGAATTTCGAGACGAACGCAATGGCGCAACCCGTTTCCCTTGATTCTTATTTTAAAAATTAATTCTGCCTTGATTTATGGTTATAACACGTTATTAAAATACGGGTTGTTACATTCTCCCCTCCTTAAAGGATTTCGTCCCCGAAATCTCTAAGTTAGAAAGAATATATCCTACCATCCAATCATCCATCTACTCAAAGCATCATCCACAGGCAACCATTGTCCTTAAAAGATTTCTAGTGCTGTATGAACATATGCAGAAAGTGTGTGAATATTTATTTAT

>CL1Contig470_All/repeat/mobile_element/Class_I/LTR/Ty3_gypsy/chromovirus/Tekay
GGAAACGGGCTATGCCACGTTCGTCTCGGAAAAATACGCGAAATAGAGTCCGAGTTTTCGAAAATCGGAGTCCGTATGACCCAGTTAAGGCCCATTGAAGTTTGCAGAAAATTTCTAAGTAAAAACAGATTTAAATTTGAAATTAAAAACATGGGTTAGGGCAAACTGGGCAGGCGGGAAAAATTCCCGCCCAGGACCCCATGTCGACAGGCCTGTCGACAGGG

>CL1Contig471_All/repeat/mobile_element/Class_I/LTR/Ty3_gypsy/chromovirus/Tekay
AATACCCTTGTATCAAGGAAAATCACTTAGGAATTAAATTAGGAATTGTATGAAGAGGGTGGAGGCCATGAGAGGATGGATTTTGGCATAGTTTGGTTGCAAGAATGATTAATGAGGCTTTAGGGTAGGATTAGGGGCTTATTTATAGAAGATTAGAGTGTTTTAAGCCCTAGGATTAACCCTAGGTGAATTTTGGCCCGTCAGATTTCGGAATGCTCTAGAACCAGGCCACAAAACCAAGCCCAAACCAAAATGGTG

>CL1Contig472_All/repeat/mobile_element/Class_I/LTR/Ty3_gypsy/chromovirus/Tekay
AATTCTGAGACGAACACAATGGCGCAACCCGTTTCCCTTAATTCTTCTTCTAAAAATTAAGTGTTCTTAAATTTGTTAATTTTAATATTTAAAATTACGGGGTGTTACATTCTCCCCTCCTTAAAGGATTTCGTCCCCGAAATCTCCAAGTCAAGAAGAATGTATATCCTACCATCCAACATCCATCTACTCAACCGTTCAATCACAGACATCCATTTTCCTTAAGAAGATTT

>CL1Contig473_All/repeat/mobile_element/Class_I/LTR/Ty3_gypsy/chromovirus/Tekay
CCCAGGACCCAGGTCGACTGGGGAGTCGACTGGGCAGTCGACCCCCCAGACCAGGTCGACTAGGCAGTCGACCTGGGGGTCGACCCCTGGTCGAACCTGGTGCGTGTGTGTGCGATTTTGAAGGCTGTGACGTGTTTTGACGGACCTGATG

>CL1Contig474_All/repeat/mobile_element/Class_I/LTR/Ty3_gypsy/chromovirus/Tekay
TTTAGGTCGACACAAGCCCCGCTAGGTTGACTAGGGGTTAATCCAGGGTGTTTGGCTGTCATCCCGTGGGCCGATTCGCTCAAATGCAGATTTTGCATTTGAATGGTTCTCATGATTCAGGGTTAATCTAATGGTCCTAAATAACTTCCTACACCTATATATACATCCCTAACCTAAACCTAAATCTCATATACAATTCTCTAGCCTCCATTGCTCTCTTCCTCTCTAAAAATAAATAAATCAATGGTGTCTCTACTCTGCTGAAACCTA

>CL1Contig475_All/repeat/mobile_element/Class_I/LTR/Ty3_gypsy/chromovirus/Tekay
ACACCTTTGCATATATTCATATGAGCATTAGAAATCCTTAAGGACAATGGATGCCAGTGATTGGTGGATGAGTAGATGGATGGTAGGATATGCATTCTTCTCAACTTAGAGATTTCGGGGACGAAATCCTTTAAGTAGGGGAGAATGTAACACCCCGAATTTTTAACGACGTTAATGAGAAT

>CL1Contig476_All/repeat/mobile_element/Class_I/LTR/Ty3_gypsy/chromovirus/Tekay
CACCATATGTGGCGGACCCTAACCACACATCCAAGCTACTTACGAAAAATGGAGGAATATGCGAGTTCCATAAAACATGCTACTTACCAAGCCTGCTCCGCTCTCCCTAAGTCAATCCCATCCAAGCTACAAAAAACCATGCGGGACGACA

>CL1Contig477_All/repeat/mobile_element/Class_I/LTR/Ty3_gypsy/chromovirus/Tekay
GAGACCGAAGACAAGATTTCTACACTTCGTACCCTTTCCTTTTCAAGGGAATGTTCTTAACTTCTCTTCCAAAAGCTTTTATTCGCATTTGCTTCTATCATCTGAGTATATCCTATCAATCAAATCTTCGACCTTTAGGTAGGAAATCCCATGATTGTAAACATGTGTTTGAGACATGTTATGTTTGATGGATGCAAGTGGATGCAAGTGTTTGCTAGTGGTTGCCTGTGGACGCATATACACACACATTAGGCACTAAGATCGGCTCAATCACTTTCATACTGCATATGGATGTGTGTGCATTTTCTTTTCTTTTATGGATGGAAATGGATGAACTAGCATATGGATGTTGCATTTGGACGAATGAGTGTGCACACATATAGAACTTATATGATATAATAGGTTTATTTGCATACATATTGGATTCATGGCACTAACATACATTGCATTAAGGAGGTCAACTGAATCAGTAGACCGCCTGATCTTCGCATTAGTGTTGGGACATATACACACACCTTTGCATAAATTCATGCAAGCATTAGAAATC

>CL1Contig478_All/repeat/mobile_element/Class_I/LTR/Ty3_gypsy/chromovirus/Tekay
TAGAACCAGCGGGGTCAGGCGGGAAAGTTCCCGCCCAGGGCTGTCGACAGGCCTGTCGACAGGGGTGTCGACTTGCCTGTCGACTTGCCTGTCGACAGGGGCGTGGCGTCCAGTGAACCTGGGTGCACCAGGTTGGGTTCTAGGCTGGCTTAGAGGGCTGGTTCTAGAGATTTCCTAAATCTAAGGGTCCTAATCTAATCTAGGGTTAATCTAAGGGCCTAAAATGCA

>CL1Contig479_All/repeat/mobile_element/Class_I/LTR/Ty3_gypsy/chromovirus/Tekay
GGACAATGGATGCTTGTGAATGATGGTTGAGTAGATGGGTGATTGGATGGTAGGACACATTCTTCTTAACTTGAAGATTTCGGGGACGAAATCCTTTAAGGAGGGGAGAATGTAACACCCCGTATTTTCTGTGAACATAAGAGTAACAAATCAGAGAATAATTAAATTGTAACAAAATAATTAAGGGAAACGGGTTACGCCATTGCGTTCGTCTCGAAATTCTGCTTGGAATAGAGTCCAAGTTTGCGTAAATCGGACTCCGTATGAAGAAGATATGGCCTTCAGAAGTTTCAATAAAAACCAGCCCGAAATTCAAAAATTCAGATTTCAAAATTCAAAACAAACACCCG

>CL1Contig480_All/repeat/mobile_element/Class_I/LTR/Ty3_gypsy/chromovirus/Tekay
TGTTAAGTTTGAATATTTAAATCTGTTTTAAATTTTCTGAAACTTCATCGGGCCATAACTGGGTCATACGGACTCCGATTTTCGAAAACTCGAACTCTATTTCGCATATTTTTCCGAGACGAACGCAATGGCATAGCCCGTTTCCCTTAATACTTTGATTTGGAATTAATTATAC

>CL1Contig481_All/repeat/mobile_element/Class_I/LTR/Ty3_gypsy/chromovirus/Tekay
AAGGCTATAGAAGCTCACAAATAACTAATTAGCACTCCAATGAGGAAGATTAAGTTGCTAGAGTGGATTAGAACTTGATTAGAGTTGATTTGAGATGCTAACTTCCTCTCAACTTTGGTGGAGGCTCCTTCTAGTTTTAATTTGACGGCATGAGGCCCTTGAATCTATTTTTAGTATGAATTAGGGTAGGCTTAGGGTGTATTTATAGATTAGGCAAGTGTTTTAGGCCATTAGATTAACCCTAAATTAGATTAGGACCATCAGATCTCGGAAGCTTCCAGAAAACAGCCCCAAAACACAGCCAAACCCTAAAATGGTGCACCAGGCCAAACTGGCCGAGCACCCCCTGTCGACACCCAAGTCGACAGGGCTGTCGACTTGGTCCTAGCCAAGTCGACTGCCCAGTCGACAGGGCTGTCGACTTGGGTAGCTAGGCGGGAATTTTCCCGCCTGCGCCCAATGGCCCCAATTTCGAAATTTGAACCTGAATTTTAAATCTGTTTTGAACTTTGAATTTTCTGTAAACTTCATTGGGCCATAACCGGGCCATACGGACTCCGATTCTCGAAAACTCGGACTCTATTTCGCGTATTTTTCCGAGACGAACGCAATGACGCAGCCCGTTTCCCCCAATTCCCACATCTGAGATTATTTATCCTGTAATTAGTGAATTTTAGTATTAACTAAAATTCGGGGTGTTACATTCTCCCCTCCTTAAAGGATTTCGTCCCCGAAATCTCTAAGCTAAGGAGAATGCATATCCTACCATCCAAACAACCATCTACTCAATCCATCAAACACGGGCATCCATTGTCCTTAAAACAATTTCTAATGATGTATGAGCATATGCAAAAAGTGTGTGTATATGTTCCCTATCTAATGTATGAACATATGCAAACCATGATAGTGCCATGCATCCATTATGTATGCGAGAGAACCCTATCGACACATACAATATCTACATGAGTGCACAATCATTCACCAAAATGCATCATCCATATGATAACACAACCATTATACATCCATAAATATAGCTTCCTACACACAATTTTATGCAATATGCAATATGAAGTGACTGAGCCGATCTAGTGCCTAGAGTGTGTGTATATGCATCCACGAGCAACCACTAGCAAACACTTGCATCCACATGCATCCATCAAACATAACATGTCTCAAACACATGTTTCAACCATAGGTTTACCCTATCTAAAGGTCAAAGGTACTAACGAGAGGACATACTAAAGATAAGATAAGTACTAGACAAACGATAAAGGAGAAGTTAAAAGACATACCCTCAAAAAGGAATGGGTACAATGAACGCATCTTCGCTTCTGTCTCCCAAGTAGCATTGCTCTCATCTTCTCCCCATTGCACTTTGACTAGTCGAACCTCTCTGTTTCTCAACTTCCTAATCTCTGACCCAAGGATGCGGGTAGGAGCTCGTCGAATAGTC

>CL1Contig482_All/repeat/mobile_element/Class_I/LTR/Ty3_gypsy/chromovirus/Tekay
GTGCGCCAGTTATACCTGTTTTTGATTTTCAAACTGTTCTCATTCGTAACTTCTTCATATGTATCCATTTTACACAAACTAGGTGTCTATCCTGACCAAAATTTCGAGACGGACGTAATGACATAGTCAGTTTCCCTTAATTCTTAATATTAAATTAATTATTATTTAATTTATCCTCTTTAATGTTAACAAAATTACGGGGTGTTACATTCCACCTTACTTAAGGATTTCGCCCCCGAAATTTCTAGTTGAGAAGAACGCATATCCTACCATCCATCATCCA

>CL1Contig483_All/repeat/mobile_element/Class_I/LTR/Ty3_gypsy/chromovirus/Tekay
ATATGAACATATGCAAAGATGTGTGCATATGTCCCAATACTAATGCGAAGATCAGGCGGTCTACTGATTCAGTCGACCTCCTTAATGCAATGTATGTTAGTGCCATGAATCCAACATGTATGCAATAATCCTATTATAACATGTAAGTTCTATATGTGTGCACAATCATCCATCCAAATGCAACATCCATATGATGATACATCCATTTTCATCCATTAAAAGAAGAAAAATGCACACACATCCATATGCAGTATGAGAGTGATTGAGCCGATCTAGTGCCTAATGTGTGTGTATATGCATCCACAAGCAACCACTAGCAAACACTTGCATCCATCAAACATAACATGTCTCAAACACATGTTTACAATCATGGGATTCCCTACCTAAAGGTCGAAGATTCGATAGATAGGATATACTCA

>CL1Contig484_All/repeat/mobile_element/Class_I/LTR/Ty3_gypsy/chromovirus/Tekay
TTCCTAAATAAATTCCTAAGTGATTTTCCATGCATACAAGTGTTTTCAAACTTGTATGAGCATCATTAGCTTGCATTCAAGTCAAGTTTCTATATTTGCATCATAAAGAAAGAGTTTTGATCATTTTGGCTCAAGGGTTTTGCTTGCATTTTGGGTTTAATTGATTTCATAAGGGCTTTGTCATTGTAAGCCCTATTCTACTTTCATACTTAAACTCTAAAGTTAAATGTATGATATGCAAGTTTGCCATGATATGCAAGTTTACTATGATGTGTTATGCAAGTTTACTAT

>CL1Contig485_All/repeat/mobile_element/Class_I/LTR/Ty3_gypsy/chromovirus/Tekay
CCCAGGGGTCAACACCCATGTTGACCCCCTGGGGGGGTCGACCCAGGGGTCGACACCCATGTCGACCCCCTGGAGGGGGGTCGACCCAGGGGTCGACACCCTGTGTGTCTGGCGGGAATTTTCCCGCCTTCTCTTTCTGGGCTGAATTTCAAATCTGTTTTCGGATTTGAATTTTCGTGAAACTTCGTTGGGCCTTAACTGGGTCATACGGACTCCGATTTACGAAATTTCGGACTCTATTTCGCGTATTTTTCCGAGACGAACGCAATGGCGCAACCCGTTTATCCTGATTCAGATTTTATAATTTAATTCTGCCTTGATTCTTGTCTTAACACGTTGTTAAAAATTCGGGTTGTTACATCCTTCCCTCCTT

>CL1Contig486_All/repeat/mobile_element/Class_I/LTR/Ty3_gypsy/chromovirus/Tekay
CCCCCTCTCCCAATTCGCTGTTTTGAACATTTTTGCATATTTATTTATTTAATTTTCAATTATATATATATATATATATATATATATATATATATATATATTTCTCTGCGCAACCCATTTCACTTAATTAAGTATACTTTAATTTGGGAATTTTTCGTGAAACTTCGCGAGGCCATATCTTGGACATACGGGCTCCGTTGTTCGAAAACT

>CL1Contig487_All/repeat/mobile_element/Class_I/LTR/Ty3_gypsy/chromovirus/Tekay
CTAAGAATCATTAAGGAACCTGATCTGTACCAGTAATCTGTAAATATCTGAATATTCCCGATAAGGTTAAGATTTCCAGTTTTGACATTGTCTAAAGAGGGTAATCCTCTGGGTGTCAATTTGATGTTGGTTTCGGTCTTTGGGGCCGATACTTAGGACCCATGTCTAATGGGAACCAAGTTTTTGTTCTATCTGTACTCGCTTCCATCATTCGACTGTATCCTATCGATCGAATATTCGAACTATAG

>CL1Contig488_All/repeat/mobile_element/Class_I/LTR/Ty3_gypsy/chromovirus/Tekay
CCCCAGGCCGACCAGGTCGACCTGTACAAGGGGGAAGTCGACACTACAGTCGACACAAGGGGGGACAGGTCGACTTGGGTGTCGACACTACAGTCGACACGGGTAGTCTGCCAGAAAGTCTGCTGAAATCTTGTTTTGGCCATATCTTGGTCATACGGACTCCGATTTTCGAAAACTCGGACTCTATTTCGCGTATTTTTCCGAGACGAACGCAATGGCGTAGCCCGTTTCCCTTAATTCTTCTTTTAAAAATTAAATATATCCTGATTTGTGAATC

>CL1Contig489_All/repeat/mobile_element/Class_I/LTR/Ty3_gypsy/chromovirus/Tekay
AATTAGAAGAAGAGAGCAATGGAGGCTAGAGAATTGTGTAAGAGACTTAGGTTTAGGTTAGGGATGTATTTATAGGAGGATAGGGTGATTTAGAGCCTTCAGATCAGTCCAGAAGTCATCAGAATCGCACAGCTCGAATACACATCATCCAGCCACTCAAAA

>CL1Contig490_All/repeat/mobile_element/Class_I/LTR/Ty3_gypsy/chromovirus/Tekay
AGATTTTTTTTTGTGTGTGTGTGTTTGTATATATATAAGCCTTATATGTATACAAACTTCTAAAACTCATAACTTCTTCATACATTATCCGTATTACGCAAACTTGGACTCTATCCCAAGCAGAATTCCGAGACGAACGCAATGGTGATGTCCGTTTTACTTAATTCCTGAAATTTAAATTAAGTATCCTTATTTTATTATCTTTTCCGTTACACACACTATTATTGAATTAACTTTTTTCCTTCTCTTCCATGTATTAATTAATTCTCATTGTACATCACCATTATTTACCCATCTATGCATATATATATACACACATTTTTACTT

>CL1Contig491_All/repeat/mobile_element/Class_I/LTR/Ty3_gypsy/chromovirus/Tekay
ATTATCTTCCGAGGGTCATATCTCCTTTGTGCGGAATCCGTTTTTTGAAAACTTGGATTCTATTCCATGCAGAATTCCGAGACGAACGCAATGGTGCAACCCATTTCCCTTCATTCCTCTTTTAAAAATTAAGTGTTCTTAAATTTAGTTAATTCAATCATTCAAAATTCGGGGTGTTACATTCTCCCCTACTTAAAGGATTTCGTCCTCGAAATCTCTAAATCAAGAAGAACGTATCCTACCATCGAATCATCCATCTACTCAACCATCAACCACTAGCAAACAT

>CL1Contig492_All/repeat/mobile_element/Class_I/LTR/Ty3_gypsy/chromovirus/Tekay
ATCACTTGAGTATATCTTATCCATAGTATTTTTGACCTTTAGATAGGAATCCTATGGATGTAAACATGTGTTTGAGACATGTTATGTTTGATGGATGCAAGTGATTGCTTGTGGATGCATATACACACACATTAGGCACTAAATCGGCTCAATCACTTTCATATTACATATGAATAAGTGTGCATATTTAA

>CL1Contig493_All/repeat/mobile_element/Class_I/LTR/Ty3_gypsy/chromovirus/Tekay
TGAAGTTAAATTAGATAAGGTACAGTAGAGTGAAGCTCGAGAAGGTGCGACTTATAAGACTGGAGACTAGACACGAGCATCATACCCTTTTTCTTAAGGGTACATCCTTGATCTCTTTTTCTAGGAATTTTATGCATACTTTCTAGCTTTTAAGGTATATCCTCTAGGACGTATCATCGATCCTTAGGTAGAAGCCAATGGATGTAAACATGTATTTGAAACATGTTATGATTGATGGTTGCAAATGGTTGCTCGTGGATGCATATACACACCATAGGCGCTAGAACGACTCAGTCACTTTCATATTGCATTCGCATATATGTATTTGCTTAACGGATTTAACTTGATATGTTATCATATGGATGTTGCATATGGATGAATGGCTATGCACACATGTAGTATTTACATAACTAGGGATGCTTGCATACATGATTGGACGCATGACACTGACATGATTCAAATTAAGGAGGTCAACT

>CL1Contig494_All/repeat/mobile_element/Class_I/LTR/Ty3_gypsy/chromovirus/Tekay
CAGTAGACCGACTGATTTTGCATTAGATAAGTACATGTACACACACTTCGCATATGATCATGAAGCATTAGAAGTCTTTTAAGGACAATGGACGCTCGTGTTTGATGGATGAGTAGATGGACGTTTGGATGTTAGGATATACATTCTTCCTAAACTTGAAGATTTCG

>CL1Contig495_All/repeat/mobile_element/Class_I/LTR/Ty3_gypsy/chromovirus/Tekay
TCGTCTCGGAAAAATACGCAGAATAGAGTCCGAAATTTTGTAAATCGGAGTCCGTATGACCCAGTTAAGGCCCAAAGAAGTTTTCAGAAAATTCAAAGTTAAAAACAGATTTAAAATTCAGTTCTAAAACAAGTTTGGAGCCAAAAGCGGAAAGGGCGGGAAAGTTCCCGCCTACCCCGTGTCGACAGGCATGTCGACAGGGGTGTCGACACAGCATGTCGACACTGTTGATCTGGGTGCACCAGATCTGGTT

>CL1Contig496_All/repeat/mobile_element/Class_I/LTR/Ty3_gypsy/chromovirus/Tekay
AATTTTAAAATAAGAATCAAGGGAAAGGGCTACGCCATTGCGTTCATCTCGAAATTCTGCTTGGAAACGAGTCCGAGTTTGCAAGAATCGGAGTCCGTATGAGGGAGATATGACCCTCCGAAGTTTCAGAAATATTCAGAGTTCAAAACAGCTCGAATTCGAATTCAAAATTCGAATTTCAAACGCAGAACAGACTGGGCGGGAAATTTCCCGCCCAGACCCAGGTCGACTGGGGAGTCGACTGGGCAGTCGACACCCCCAGGACCAGGTCGACTGCGCAGTCGACTTGGGTGTCGACCTGGTCCCCGAGTCTGTTTTTGAGCCAGAATTCATTCTGATGTTTCCAGTCCGACTTCTGTCCAGATTCACTTG

>CL1Contig497_All/repeat/mobile_element/Class_I/LTR/Ty3_gypsy/chromovirus/Tekay
ATTGAGTATATGGACAACTGGATGGTAGGATATACATTCTTCTTGACTTGAAGATTTCGGGGACGAAATCCTTTAAGGAGGGGAGAATGTAACATCCCGTATTTTCTATGAACATTAAAGTAACAAATTAAAGAATAATTAATTTTAAAATTGGAAATTAGGGGAAATGGGGTTC

>CL1Contig498_All/repeat/mobile_element/Class_I/LTR/Ty3_gypsy/chromovirus/Tekay
GACTTCTGTTTTGAATTTTGAATCCGGTTTCAAGCTGTTTGAATTTATTTGAATTTCTGAAACTTCGGAATGCCATAACTTCTTCATACGAAGTCCAATTCACGCAAACTCGGACTCTATCTCAAGCAGAATTCCGAGATGAACGCAATGGCGTAACCCGTTTCCCTTAATTCTCACTTTAAAAATTAAGTATTCTTTAATTTGTTAAATTTTAATATTTAAAATTATGGGGTGTTACATTCTCCCCTCCTTAAAGGATTTCACCCCCGAAATCTCCAAGTTAAGGAGAATGTATATCCTACCATCCAAACAACCATCAAACACGGGCATCCATTGTCCTTATAAAATTTCTAATGCTGTATGAACA

>CL1Contig499_All/repeat/mobile_element/Class_I/LTR/Ty3_gypsy/chromovirus/Tekay
CGTCTCGGAATTCTGGTTGAGATAGAGTCCGAGTTTGCGTGAATTGGACTTCGTATGAAGAAGTTATAGCCATCGAAATTTAGGAAAATTCAAATTTCAGAGTCAAACAGGCTACGCGGGAAAATTCCCGCCAGGGCCAGGTCAACCATAG

>CL1Contig500_All/repeat/mobile_element/Class_I/LTR/Ty3_gypsy/chromovirus/Tekay
CCATCTGACTCTGAATTTTCAAAATTTGAAATCTGTTTTGAATTTTCTGAAACTTCCGATCGCCACAACTTCTTCATACGAAGTCCAATTCACGCAAACTCGGACTCTATCTCAACCAGAATTCCGAGACGAACACAATGGCGCAACCCGTTTCCCTTAATTCTCACATTTAAGATTAGTTATTCTTTAATTTGTTACTTTAGTGTTAACAGAAATACGGGGTGTTACATTCTCCCCTCCTTAAAGGATTTCGCCCCCGAAATCTCCAAGTTAAGGAGAATGCATATCCTAACATCCAAACAACCATCTACTCAACCATCAAACACAAGC

>CL1Contig501_All/repeat/mobile_element/Class_I/LTR/Ty3_gypsy/chromovirus/Tekay
CAAAATGTATGCAAGTCATCCTAGTATAACATGTAGCTCTATATGTGTGCACAATCATCCATCCAAATGCAACATCAATGTAACGATAATACATAAAAACTTAAAATGTACACACATCAATATGCAATATGTAAGTGATTGACCCGATCTAGTGCCTTCGTGTGTGTGTGTAGTCATCCATGAGCAATCACTT

>CL1Contig502_All/repeat/mobile_element/Class_I/LTR/Ty3_gypsy/chromovirus/Tekay
ATTTAATATTAAGAATTAAGGTAAATGGACTGTTCCAATGCATTCGTCTCAAAATTCTGGTCAAGATAAACATATGGTTTGCGTAAAACGGACACCGTATGAAGAAGTTATGAAGGTTTGAAGTTTGTATACGCGCAAGAATATATATATATATATATTTTTATTTATTAAGTCCATAAAATCAAAATTAGGTCCAGAAATTCAAAATCACGCAGAAATGG

>CL1Contig503_All/repeat/mobile_element/Class_I/LTR/Ty3_gypsy/chromovirus/Tekay
CAGATCTCGTCACTACCCACCAAGAACAGCCCAAAAGCCAAAATGGTGCACCCAAGTCACACAGACCGACAGGGGGGGTCGACCCCTGGGTCGACCCCTAGGGGGGGTCGACACCCATGTCGACCCTAGGGTCGACACCCGCAGCCTGGCGGGAATTTTCCCGCCT

>CL1Contig504_All/repeat/mobile_element/Class_I/LTR/Ty3_gypsy/chromovirus/Tekay
TATGGTTGATGGTTGCAAGTGGTTGCTAATGGTTGCTCGTGAATGCATATACAAACGTATTAGGCACTAGATCAGTTTAGACGCTTTCATATTACATTTACAGATATGTAGTTGTTTGGAAGTTGAACCTGATATGTTATCATATGGATGTTGCATAT

>CL1Contig505_All/repeat/mobile_element/Class_I/LTR/Ty3_gypsy/chromovirus/Tekay
TTAATTAAGGTGGAGGCAGCATAACATTGCAATGGGATGGTGTGGCGAGAAAGCTAGGTTTAGGGGTGTTTAAATAGGAGAATAGGGTAATTTAGAGCCTTCAGATCAGTCCAGAAGTCATCAGAACCACCCAGCTCGAAGACAGGTCATCCAGCCACTCAGAAGAAGACACGTCATCACAGAACACTCCAGAATTCTATGCTGGATCGGTATGGGCGCACTTGGCAGGTGCGCCAGTGTATTTTTGTACTGCCGCACTTCAAAAGTGCGCCAGCATATTCTGGCATGTTTCCAGTTTTCTGCCTAACTTTGTTCGTCCATATCCTCTTCATAC

>CL1Contig506_All/repeat/mobile_element/Class_I/LTR/Ty3_gypsy/chromovirus/Tekay
AATTCAAACAGCTCAGTTTGATTTCAAAATTTCGAATTTCAGGTTCAAACTGGGCTGGGCGGGAAAATTCCCGCCCAGAGACCAGGTCGACCATAGGGTCGACCATGGTGTCGACCTGGTCACCCCAGGTCGACCATAGTGTCGACCTGGTCCCCCCCAGGTCGACCATAGTGTCGACCTGGCTAGTCGACCTGGCTGGCCAAGTTTTG

>CL1Contig507_All/repeat/mobile_element/Class_I/LTR/Ty3_gypsy/chromovirus/Tekay
TGTACTGGCGCACTTCCCAAGTGCGCCAGTGCATTTTTTTTTTTCTATTTTGCCACCAAACTTCGTTCGTCCATAACTCCTTCATCCGGTACCCGTTTCCCGCAAACTCGGACTCTATTTCAACCAGAATTCCGAGACGAACACAATGGCGCAACCCCATTCCCATAATTCTCACGTCTGAGATTAATTATTCTTTAATTTAGTTAATTCGATTATTCAAAAATCCGGGGTGTTACATTCTCCCCTCCTTAAAGGATTTCGCCCCCGAAATCTCCAAGTTAAGGAGAATGCATATCCTAACATCCAAACAACCATCTACTCAACCATCAAACACAGGCATCCATTGTCCTTATAAAATTTCTAATGCTGTATGAACATATGCAAAAAGTGTGTGTATATGTTCCTTATCTAATGCAAAATCAGGCGGTCTACTGATTCAGTTGACCTCCTTAATGCAAATCATGATAGTGCCATGCGTCCATTATGTATGCAAAAGAATCCTAACGATACATATTATTTCTACATGTGTGCACAACCATTCATCAAAATGCAGCATCCATATGATAACACAACCATTGTTCATCCATTAACCTAAATATGCACACACATTTATATGCAATATGAAAGTGATTTGAGCCGATCTAGTGCCTAATGTGTGTGTAAATGCATCCACGAGCAACCACTAGCAAACACTTGCATCCACTTGCAACCATCAAACATAACAAGTCCCAAGCACTTGTTTACAT

>CL1Contig508_All/repeat/mobile_element/Class_I/LTR/Ty3_gypsy/chromovirus/Tekay
GGGTAGCCCAGGTCGACAGCCCAGTCGACCTGGGTGGCCTAGGCGGGTGTTTATCCGCCCTGGCCCATTGGGCCCGATTTTTAATTATTTTATTCTGTTTGAATTTTAAATTTAATTCAAAACTTCCGAAGGCCATATCTTCTTCATACGGACTCCGTTTTTCGAAAACTCGGACTCTATTTCGCGTATTTT

>CL1Contig509_All/repeat/mobile_element/Class_I/LTR/Ty3_gypsy/chromovirus/Tekay
ATATGTATCGAAATTTGATATGCTATCATATGAATGTTGCATATGAATGAATGATTGTGCACTCATGTAGAAATTATAAAGTTTATTAGGAATGATTGCATACATATTGGACGCATGACACAGACATAATTCGCATTAAGGAGATCAACTGAAT

>CL1Contig510_All/repeat/mobile_element/Class_I/LTR/Ty3_gypsy/chromovirus/Tekay
AGAAGCAAGTACGATTAAAACAAGAGCTCTGTTCCTATTAGACATTGGTTAAGAAAATAATTACCTAAGTATCAACCCCGAAGACCGAAATCAACATCAGATTGACACCCAGTGAATTACTCCCATTAAACAATGCCAAACTGGAAATCTACTTCACGCTTCGAGTAAAAAACCCTAACCTTTTCAGAAATATTCAGATACTTACAGACTACTGGTACAGATCAGATTACCAAATGATTCTTAGGAAACTA

>CL1Contig511_All/repeat/mobile_element/Class_I/LTR/Ty3_gypsy/chromovirus/Tekay
CAGGTGTGAGGGGAGGCTAAAATATAGCGTGCAGGTTTTGGGTCGTTCGTCAGTGTATTTACGAAAATGCCACTGTAACACCCTGTAATTTTAAAATATGACATAAGGGATAATTAAAGAATAATTAATTTTCAGAAGAAAAATTAAGTGAAACGAGTCACGCCATAGCGTTTGTCTCGTAATTCTACTTGAGATAGAGTCCAAGTTTGCGTAAAACGGATATCGTATGAAGGAGTTATGGACGATGGAAGTTTGGCAGAACAATCA

>CL1Contig512_All/repeat/mobile_element/Class_I/LTR/Ty3_gypsy/chromovirus/Tekay
AAATTTTGATGTGTTATCATATGGATGCTGCATTCGAGTGAATGATTGTGCACTCATATAGAAGTTATAAAGTGCATTAGGAATAATTGCATACATGTTGGACTCATGGCACTAACATAATTTGCATTAAGGAGGTCAACTGAATCAGTAGACCGCCTGATCTTTTGCATTAGCATTGGGACATATACACACACGGTTGCATATATTCATATAAGCATTAGAAAACTTTAAGGACAGTGGATGTAGTGATTGATGGATGAGTAGATGGATGATGGA

>CL1Contig513_All/repeat/mobile_element/Class_I/LTR/Ty3_gypsy/chromovirus/Tekay
CACCCTGAATCAACCCATAGTCGACCCAGCGAGGCTCGGTCGACCTCAAAAATGGGCCGGTTCGGTTATTCCCCCTCCCGATTCGCTGTTTTGAACTTTTTTGCATATTTATTTATTTAATTAATATATATATATATATATATATATATATTTTTCTCATATGCATACAAACTTCAAGGCTTAATAACTTCTTCATAAGGTATCCATTTTATGCAAACCAAATGTCTATCTTGACAAAATTTTTGAGACGAACGTAATAGCGTAACC

>CL1Contig514_All/repeat/mobile_element/Class_I/LTR/Ty3_gypsy/chromovirus/Tekay
TTTCGGGGATGAAATCCTTTGAGTAGGGGAGAATGTAACACCCCGTATTTTAACAACATTAAAAAAGGATAAATTAAATAATAATTAATTTAATATTTGAAAATAAGAGAAACAGACTACGCCATCGCATCCGTCTCGAAATTCTGGTCAACATAGACATTTGGTTT

>CL1Contig515_All/repeat/mobile_element/Class_I/LTR/Ty3_gypsy/chromovirus/Tekay
AATTAAGGGAAACGGGTTACGCCATTGCATTCGTCTCGAAATTCTGCCTGGAATCGAGACCAAGTTCGGACTTCGTATGAGGAAGATATGGCCTTCAGAAGTTTCAGTAAAATCCAGCCCGAAAATTCAAAATTCAGATTTCGAAATTCAAACTGACACCT

>CL1Contig516_All/repeat/mobile_element/Class_I/LTR/Ty3_gypsy/chromovirus/Tekay
AAACTCAAGTTTAACTTGCATAACATGATAACATGTGTATAATGATCAACCCAAACTTGCATAACATAGCAACATGTGTCATACATAATGATTAAACCAATGTGCATAATGATCAACCAAACTTGCATATAATGATCAACCAGCTTGCATATAATGATCAACCAAACTTGCATATAATGATCAACCCCC

>CL1Contig517_All/repeat/mobile_element/Class_I/LTR/Ty3_gypsy/chromovirus/Tekay
CTTGATAACCTGGTTGGCATCTGTTTACTTTCAAGAGAAAGTTCTTCTACGTGGAATACCTTGTGGTACGAGGTCCGAGATTCACTAGTGAATTTTGGAAAGCTTGCATGAGATCATGAGTACGCAGTCATGTTTGCGTCAAGTATTCTAGGAAAAGGATAAGTGCAAGTGGAACGAGAGGCGACGAAGAAATGAGTTCCAGCTCATGTTATGGAAACAGGAATAAGAAGCTACAAAATCGCGAAGTTAAAAGACGACTTTGATGGTCAAAGACTAGATACGCGCATGATATCTCTTTTTGGGAGTATATCCTTGATCCCTGTTTTCTGTAGAGCTTACTTGTAGGCTATCTTTTGTGGACATCCTCTCGGTCCTATTTTCTGTTACAAACCCCGTAAGGAGTTTGTCTTGTTTATCTTCTCGACCCTGTTTCAGGGAATCCTAGGTAGAACCCTATGGATGTAAACATGTATTTGAAACATGTTATGATTGATATGGTTGCAAGTGGTTGCAAGTGGTTGCTCGTGGATGCGCGAATACACATTAGATACTAGCTCGACTCGGTCACATTTCATATTGCATATGCACGAGTATTTATACTTGTTTATGGATGAAATCGAATGTATTATCATGCGGTTGTTGCATATGAATGAATGATTGTGCACGCATATAGTATCTATATGACTAGGACTATTTGCATACATGTTGGATTCATGGCACTATACATATTTTGCATTAGAAAGATTATTCAGGCCTGATCATTAGCATTAGCTAAGGAACATGTACACACACGTTTTGCATATATTCATACAGCATTAGAAATCATCTAAGGACAATGGTTGCTTGTGGATGATGTTTTGAGTAGATGGATGATGGATGGTAGGATATGTTCTTCCTAACTTGGAGATTTCGGGGACGAAATCCTAAAAGGTGGGGAGAATGTAACAACCCGTATTTTCAATAACCTGTTATAACATAAATGGAGGCAGAATTAAACTGTAAAATCTGAATCAAGGGAAACGGGCTATGCCATTGCGTTCGTCTCGGAAAAATAAGCCAAATAGCGTACGCCTTTTCGAAAATC

>CL1Contig518_All/repeat/mobile_element/Class_I/LTR/Ty3_gypsy/chromovirus/Tekay
ATGTAACACCCCGTGAATTCTATAACGTTAAGCTTCACGAATTAAAGTATAATTAATTATAAATGATGAAATCAAGGGAAATGGGTTACGCCATTGCGTTCGTCTCGAAATTCTGCTTGAGATAGAGTCCAAGTTTGCGTAAAACGGATATCGTATGAAGAAGATATGGACGAACGAAGTTGGGCAGAAAAACCAGAAACGGGTCAGAATGCACTGGCGCACTTGGGAAGTGCGCCAGTACAATTTTAGCACTGGCGCACCTGCCAAGTGCGCCCAGGCCAGAAACCCTGCTTGGTCAGGCCCTGGCTGGCCTGGTCGGGTTCTGGTCGATTTCTGAGGCTTGGCTGAGTCACTAGGGCTTACATGTCGCTTTCTGATTGGCTTC

>CL1Contig519_All/repeat/mobile_element/Class_I/LTR/Ty3_gypsy/chromovirus/Tekay
TAGATACGCGCATCATACCCTTTTGGAGGGTATATCATTGATTCCACTTTCTCTGTAATGTTTATTTGCATGCTAGTCTTTATCTTTTAAATATATCCTCTCGGTCATATCCTCGATCCTTAGGTAGAAGCCAATGGATGTAAACATGTGTTTGAAACATGTTATGATTGATGGTTGCAAGTGGTTGCTAGTGGTTGCTCGTGGATGCATATACACACACATTAGGTACTAGATCGGCTCAGTCACTTTCATATTGCATATGCATATATGTATTTGTATATGGATTGAAACTTGATGTGTTATCATGTGGACGTTGCATTTGTATGAATGATTGTGCACTCATGTAGAAGTTATAGAGTACGATTAGGAATAA

>CL1Contig520_All/repeat/mobile_element/Class_I/LTR/Ty3_gypsy/chromovirus/Tekay
AAGTGGCTTAGTGTGAACGCGGTTCAAAAAAGTGGTTTAGTGTGAAAATGGTTAATTATGAAGAAGTTATTAAGCCTTGAAGTTTGTATGCATATGAGAGAAATATATATATATATATATATTAAATAAATAAATATTCAAAAAAAGTTCAAAACAGTGAATCGGGAAGGGGAATAGCCGAACCGCACCATTTTTGGAGTCGACCCGAGCCTCGCTGGGT

>CL1Contig521_All/repeat/mobile_element/Class_I/LTR/Ty3_gypsy/chromovirus/Tekay
GTGTTGAGTAGATTTCTCATACCAGTCCTGTAACAACCCGAAATTTAACAACATGCTAAATCAAGAATCAAGGCAGAATTAAATTATAAATCTGAATCAGGAGAAACGGGTTGCGCCATTGCGTTCGTCTCGGAAAAATACGCGAAATAGAGTCCGAGTTTTCGAAAATCGGAGTCCGTATGGCCCAGTTATGGCCCGATGAAGTTTGCAGAAAATTCAAAACTAAAAACAGATTTAAAAATTTAAAATTCAGATTTTAAATTGGAACAAGTGGGGTTAGGCGGGAAAAATCCCGCCCTGACCCTGTCGACAGGGCTG

>CL1Contig522_All/repeat/mobile_element/Class_I/LTR/Ty3_gypsy/chromovirus/Tekay
CTTTAAGGCCATAAACTCAAGTTTAACTTGAATAACATGATAACATGTGTATAATGATCAACCCAAACTTGCATAACATGACAACATGTGTCATACATAACTTGCATATAATGATCAACCAAACTTGCATATAATGATCAACCAAACTTGCATATAATGATCAACCAAACTTGCATATCATAATGATCAACCCCAAACTTGCATCATTCATTTAACTTTAGAGTTAATAAAAAGAAAGTAGAAAAGGGCTTACAATGCTATGAAGACACAAATAAATAGTTATTATAAA

>CL1Contig523_All/repeat/mobile_element/Class_I/LTR/Ty3_gypsy/chromovirus/Tekay
TATCCTTTTCTTTTCGAGGGTACATCCTTAACTCCATTACCTTAAAAGTTTATGCGTGTTTGTTTTTTTAAGTATAACCTCTCGATCATATCTTCGATCCATAGTAGAAGCCAATGGATGTAAACATGTGTTTGAGACATGTTATGTTTCGTGGATGCAACTGTTTGCTAGTGATTGCTCATGG

>CL1Contig524_All/repeat/mobile_element/Class_I/LTR/Ty3_gypsy/chromovirus/Tekay
TGCATCATTCATTTAACTTTAGAGTTCAATAAAAAGAAAGTAGAAAAGGGCTTACTACGCTATGAAGACACAAATGAATATTTATTATAAAGATTGAGACGAAGCCCTTATGCAAGCACCAAAATATGAAAGCCCCAATTGAAAAACCCTTGCGCCAAATCAATAAAAATCCTTGCTTTGAAATAGAAATGTTGCAACTTGACTT

>CL1Contig525_All/repeat/mobile_element/Class_I/LTR/Ty3_gypsy/chromovirus/Tekay
TGGGTTACGCCATTGCGTTCATCTCAGAATTCTGGTTGAGATAGAGTCCGAGTTTGCGTGAATTGGACTTCGTATGAAGAAGTTATGGCCTTTGGAAGTTTCAAAAATTCAAAATTCAAATTTAAACACAGAAGAGGGCAGGGCAGGAAAATTCCCGCCCCAGACCAGGTAGACCAGCAGGTCG

>CL1Contig526_All/repeat/mobile_element/Class_I/LTR/Ty3_gypsy/chromovirus/Tekay
TATTCACAAATTAAAGAATAAGTAATCTCAGATGTGAGAATTGGGAAACAGGTTGCGCCATTGTGTTCGTCTCGGAATTCTGGTTGAAATAGAGTCCGAGTTTGCGTGAATTGGACTTCGTATGAAGAAGTTATGGCCATCGGAAGTTTCAGAAAATTCAAAACAGATCGCAGGAAATTTAAAATTCAAAATTCGAAGTCAAACAGG

>CL1Contig527_All/repeat/mobile_element/Class_I/LTR/Ty3_gypsy/chromovirus/Tekay
CTTCGGAGGGTCATATCTCCCTCATACGGAATCCGTTTTCGAAAACTCAGACTCGTTTCCAAGCAGAATTTCGAGACGAACGCAATGGCGCAACCCATTTCCCTTGATTCTTATTTTAAAAATTAATTCTACCTTGATTTATTGTTTTAACATGTTATTAAAATACCGGGTATTACATTCTCCCCTCCTTAAAGGATTTCGTCCCCGA

>CL1Contig528_All/repeat/mobile_element/Class_I/LTR/Ty3_gypsy/chromovirus/Tekay
GACCCAGCGAGCTCGGGTCGACCTCAAAAATCGGCCGGTTCGGTTATTCCCCTCTCCCAATTCGCTGTTTTGAACATTTTTGCATATTTATTTATTTAATTTTCAATTATATATATATATATATATATATATATATATATTTCTCTGCGCAACCCATTTCACTTAATTAAGTATACTTTAATTTGGGAATTTTTCGTGAAACTTCGCGAGGCCATATCTTGGTCATACGGACTCCGATTTTCGAAAACTCGGACTCTATTTCGCGTATTTTTCCGAGACGAACGCAATGGCATAGCCCGTTTCCCTTGATTCAGATTTTACAGTTTAATTCTGCCTCCATTTATGTTATAACATGTTATTCAAAAATACGGGTTGTTACATTCTCCCCTCCTTAAAGGATTTCGTCCCCGAAATCTCCAAGTTAGGAAGAACGTATCCTACCATCCATCATCCATCTACTCAAAACATCATCCACGTGCAGTCATTGTCCTTAAAGGATT

>CL1Contig529_All/repeat/mobile_element/Class_I/LTR/Ty3_gypsy/chromovirus/Tekay
GTGAGTGACCTTAATGGGGATGTGGTGAGACAAACACAATGGCATAACCCATTTCCCTTGATTCTCAAATTTAAAATTAATTATTCCTCAATTCGTTAGTTTAATGCTAACAGAAAACACAGGGTGTTATAGTAAAGAACTAAAAGCAGGTGTTAGAAGTCATAAGAAATGTAAT

>CL1Contig530_All/repeat/mobile_element/Class_I/LTR/Ty3_gypsy/chromovirus/Tekay
CGACAGGGGGGGTCGACCCCTGTGTCGACCCCTGGGTCGACCCCTAGGGAGGGGGTCGACACCCATGTCGACCCTAGGGTCGACTCCCTCTGCCTGGCGGGAATTTTCCCGCCTCTTCTGAAATGTTTAAATTTTTATATTTAAATCTGTTTTGAATTTCTGAA

>CL1Contig531_All/repeat/mobile_element/Class_I/LTR/Ty3_gypsy/chromovirus/Tekay
GATATGCATTCTCCTTAACTTAGAGATGTCGGGGGCGAAATCCTTTAAGGAGGGGAGAATGTAACACCCCGTAATTTTAAATATTAAAATTAACAATTTTAAGAACACTTAATTTTTAGGAGAAGAATTAAGGGAAATGGGTTACGCCATTGCGTTCGTCTCGAAATTCTGCTTGGAATAGAGTCCAAGTTTTCGTAAATCGGACTTCGTATGAGGAAGTTATGGCCCTCAGAAGTTTCAGGAATTTAAATAAATTAAAAACAGTTCAGATTAAATTCAAAATTCGAATTCAAGC

>CL1Contig532_All/repeat/mobile_element/Class_I/LTR/Ty3_gypsy/chromovirus/Tekay
AAAGAAAATGCACACACATCCATATGCAGTATGAAAGTGATTGAGCCGATCTTAGTGCCTAATGTGTGTGTATATGCGTCCACAGGCAACCACTAGCAAACACTTGCATCCATCAAACATAACATGTTTCAAACACATGTTTACATCCATAGGATTCCTATCTAAAGGTCGAAAAATACTATGGATAAGATATACTCAAATGATAGAAACAAGTACTGATAAAACTTTGGAAAAAGGAGTTAAGAACATACCC

>CL1Contig533_All/repeat/mobile_element/Class_I/LTR/Ty3_gypsy/chromovirus/Tekay
GCCTTAGGAGGAGGAGTAGGTCGACCCCCAGGTCGACCCTAAGGTCGACATGTATAGGGGAGGTCGACACTAGGGTCGACCCCCTGGTCGACCTGATCCCTGGGCGGGAATTTTCCTGCCCAGCCCGCTTCCTCTTCTGATTTCGAAATTTGAATCTGGACTGAGCTGTTTTTAATTTTTATTAAACTTCTGAAGGTCATAAC

>CL1Contig534_All/repeat/mobile_element/Class_I/LTR/Ty3_gypsy/chromovirus/Tekay
AATGGGTACGATGCAGGTATCTTGTCTTCCGTTTCCCAAGTCGTGTCTCCTTGATCATCTCCCCATTGGACTTTAACCAACTTGACCTCTCGGTTGCGTAACTTCTTGACCTCCGATCCAAGGATGCATGTAGGAACTCGTCTAACCGTGGCATCTCGCTCTACTTCCACTTCTCTAAGCATGCTCGGCTCTACTACTTCCGCGGTATCATGTAAACACTTCCTCAAATGCGACACGTGAAATACGTCATGAACACCACTAAGCTTCTCAGGCAACTTCACTCTGTACGCCATCTGTCCAATCCTCTCTGTAATGGGAAAGGGTCCTATGAACCTTGGTGCTAATACACGCCCCAAAGCGAACTACGTTCCTC

>CL1Contig535_All/repeat/mobile_element/Class_I/LTR/Ty3_gypsy/chromovirus/Tekay
TTTAATTTATTTAAATTCTGAAACTACAAAAGGCCATATCTTCTTCATAAAAAGTCCAATTTACGCAAACTCGGACTCTATCTCAACCAGAATTCCGAGACGAACACAATGGCATAACCCGTTTCCCTTAATTCTCACATTTTAAATTAAGTATTCTAGGATTCGTTATTATAACGTTAATAGAAAGTACGGGGTGTTACATTCTCCCCTCCTTTTAGGATTTCGTCCCCGAAATCTTCAAGTCGAGAAGAACTTATATCCTACCATCCAATCACCCATCTACTCAACCATCAAACACAGGCGTTGTCCTTAAAAGATTTCTAATTCTTCATAATCATATGCATTG

>CL1Contig536_All/repeat/mobile_element/Class_I/LTR/Ty3_gypsy/chromovirus/Tekay
CTTGTGAAGTGCGCCAGCACAAAAATACACTGGCGCACTTGGGAAGTGCGCCCGTGTCGAGCCAGAAACCTGCACAGCTTTCTGGCTTGACCCTGGCTGGCTTGGTGCACCTGTTTTGGTTCTCTGGTCTGTTCTGCTGGCCTATGACGAT

>CL1Contig537_All/repeat/mobile_element/Class_I/LTR/Ty3_gypsy/chromovirus/Tekay
ATACAAGATAAAACAGAGTATCTAGGAAAAGAAGTTAAAGATGTACCCCTAGAAGGTTCTGCTGGTGTGCCTTGCCCTTTCTTCTTAGGGCAGTTCTTGCTGATATGTCCAATATCACCGCAGTTAAAGCATGCTCCTATCTTCATCTTCTTCTACCTACAATCCGGGGCTATATGCCC

>CL1Contig538_All/repeat/mobile_element/Class_I/LTR/Ty3_gypsy/chromovirus/Tekay
GGTTAGTACTATATGTCAGAGTTTGAATGGATTTCTTGTAATCCAAAAGGGAATTTATCTTGCTCCTTTCTCTGTCCCTGTTTATCTAGTTTATCTAGTTTATCGTGTTTATCTTGTCATGAGGTCCTTAGGTAGAAACCCTTTGGATGAAACATGTGTTTGAAACATGTTATGTTTGATGTCTGCAAGTGGTTG

>CL1Contig539_All/repeat/mobile_element/Class_I/LTR/Ty3_gypsy/chromovirus/Tekay
AGGCCTGTCGACAGGGGTGTCGACATGCCTGTCGACTTGCCTGTCGACAGGGTCCAGGCGCCCAGTGAACCTGGGTGCACCAGGTTGCACCAGGTTGGGTTTCAGGCTGGCTAGGAGGGCTGGTTCTAGAGATTTCCTAAATCTAAGGGTCCTAATCTAATCTAGGGTTAATCTAAGGGCCTAAAACACTCACCTAATCCTATAAATAAGACCCTAACCCTACCCTAATTCATTCATAATTAAATCTAGTAACTAAACTATGGCAAAATGAAATTTGAGCATGGCCTCCACTAGTTCATGAAGAAAGTTGCAAGCTAATCCCTCTCTAATCAATCTCTAATCATCACCATCTTCATAGTTAGCAACTAATTCCAC

>CL1Contig540_All/repeat/mobile_element/Class_I/LTR/Ty3_gypsy/chromovirus/Tekay
TCGTCACCTTTCAGATCTGCCCTGGGGGGAGGGGGCAGGCCGACCCACATGTCGACCTGAAGGGGGGAGGTCGACACTAGGGTCGACCCCCTGGTCGACCTGGGTCCTGGGCGGGAATTTTCCCGCCCAGCCGGCTTCTGACTTCTGTTTTGAATTTTGAATCTGGTTTCGAGCTATCTGAATTTATTTGAATTTTCTGGAAACTTCTGACAGCTATAACTTCTTCATACGAAGTCCAGTTCACGCAAACTCGGACTCTATCAACCAGAATTCCGAGACGAACACA

>CL1Contig541_All/repeat/mobile_element/Class_I/LTR/Ty3_gypsy/chromovirus/Tekay
GGGAAACCGAGGAGAAGATGCGTGGGCTTTATCCATTCCTTTTTGAGGGTACATTCTCGACCTCTTTCCTAATTAGCATATCTTTCTTTTTATCCGTGTTTATCCTGTTTATCTTATTATCTCGTTAAACTTGTCATGAGGACCTTAGGTAGAAACCCTTTGGATGAAACATGTATTTGAAACATGTTATGCTTGATGGTTGCAAGTGGTTGCAAGTGTTTGCACGTGGATACTCGTGG

>CL1Contig542_All/repeat/mobile_element/Class_I/LTR/Ty3_gypsy/chromovirus/Tekay
CACATACATTAGGCACTAGATCGGCTCAATCACTCTCATACTGCATATGGATATGTGTGCATTTTTCTTCTTTTATGGATGAAATTGAGTGTATCATCATATGGATGTTGCATTTGGATGGATGAGTGAGAACACATATAAAACTTAATGTAATAATAGGATTATTTTCATACATGTTGGACTCCTGGCACTAACATATATTACAATAAGGAGG

>CL1Contig543_All/repeat/mobile_element/Class_I/LTR/Ty3_gypsy/chromovirus/Tekay
GAGGATAAATTAAATAATAATTAATTTAATATTCAGAATTAAGGGAAACAGACTACGCTATTGCATCCATCTCAAAATTCTGGTCAAGATAGATATTTGGTTTGCGTAAAACAGACACCGTATGAAGAAGTTATGAAGGTTTGAAGTTTGTATACACACAAGAAGAATATATATACATATATATATAC

>CL1Contig544_All/repeat/mobile_element/Class_I/LTR/Ty3_gypsy/chromovirus/Tekay
AGTATGAGAGTGTTTTCGAGCCGATCTAGTGTCTAGTCTGTGTATATGCATCCATGAGAAACCACTTGCATCCACTTGCGACCATCAAACATAACATGTCTCAAACACATGTTTACATCCATAGGATTCCTATCTATAGGTCGAAGACTCGATCGATAGGATAGAGTCTAGTGATGGAAGCGAGTACAGATAGAACGAAGACTTGGTTCCCATTAGACATTGGTTGAGAAAATAATTCCCCTAAGTATCAACCCCAAAGACCGAAACCAACATCAGATTGACACCCAGAGGATTACCCTCTTTAGACAATGTCAAAACTGGAAATCTTATCAGAAGTATTCAGATATTTAC

>CL1Contig545_All/repeat/mobile_element/Class_I/LTR/Ty3_gypsy/chromovirus/Tekay
TAATCATCTTAGTACGTATAACTGGTACCGTGATGGAAATATGTTTATTTTGGAAATGGAGATCCGGAACATCACAATCGTGAAGTTAAATTAGTTAAGATACAGTGGAATAAAGCTCAAGAAGGCTAAATACTAGCATCACACCCTTTTCCTTGAGGG

>CL1Contig546_All/repeat/mobile_element/Class_I/LTR/Ty3_gypsy/chromovirus/Tekay
AAATCTAGGCAGAATTAAATTTTAAAATAAGAATCAGGGAAAACGGGTTGCGCAATTGCGTTCGTCTCGGAATTCTACATGAAATAGAGTCCAAGTTTTCGAAAATCGGAGTCCGTATGACCAAGATATGGCCTAAACAAGATTCAGCAGACTTTCAGGCAGACTGACCCCAGGTCGACTGTAGTGTAGACTGC

>CL1Contig547_All/repeat/mobile_element/Class_I/LTR/Ty3_gypsy/chromovirus/Tekay
AAAATATGACAAAGCCCTTATGAAATCAATCAAACCCAAAATGCAAGCCAAAATGATCAAAAACTCTTCCTTTATGATGCAAATATAAAAACTTGACTTGAATGCAAGCTAATAATGCTCATACAAGGTTGAAAACACTTGTATGCATGGAAAATCTCATAGAAATGACTTAGGAAATTTTTATGAAGAGAGTGGAGGCCATGAGAGGA

>CL1Contig548_All/repeat/mobile_element/Class_I/LTR/Ty3_gypsy/chromovirus/Tekay
GTCTTCATAGCATTGCAAGCCATTTTCTACTTTCTTTTTTTTTGAACTATAAAGTTAAATGAATGATGCAAGTTTGGGTTGATCATTATGATATGCAAGTTTGGTTGATCATTATGTTATGCAAGTTGGTTTAATCATTATGTATGACACATGTTGCTATGTTATGCAAGTTTGGGTTGATCATTATACACATGTTATCATGTTATGCAAGTTAAACGTGAGTTTGTG

>CL1Contig549_All/repeat/mobile_element/Class_I/LTR/Ty3_gypsy/chromovirus/Tekay
ATTGTAAGTCCTTTTCTACTTTCATTCTTAGAACTCTAAAGTTAAATGAATGATGCAAGTTTGGTTGATCATCATGATATGCAAGTTTGGTTGATCATTATATGCAAGTTTGGTTGATCATTATGATATGAAAGTTTGGTTGATCATTATGCAAGTTGACACATGTTGCTATGTTATGCAAGTTTGGGTTGATCATGTTATTATGTTATGCAAA

>CL1Contig550_All/repeat/mobile_element/Class_I/LTR/Ty3_gypsy/chromovirus/Tekay
GATATGGCCTCGCGAAGTTTCACGAAAATTCCCAAATAAAAGTATACTTAATTAAGTGAAATGGGTTGTGTAGATATATATATATATATATATATATATATATATATATATTGATATATATATATATATATAATTGAAAATTTAATAAATAATTATGCAAAAATACTCCAAAAAGCTAGACGCGCGAGGGGAACAAACACACCGGCCGAGACTTGAAGCCG

>CL1Contig551_All/repeat/mobile_element/Class_I/LTR/Ty3_gypsy/chromovirus/Tekay
GCGCAAGCCATTTATCCTGATTAAAATTTTATAATTTAATTCTGCCTTGATTCTTGTCTTAACACGTTGCTAAAAATTCGGGTTGTTACATCCTCCCCAACTTAAAGGATTTCGTCCCCGAAATCTCCAAGTTAGGAAGAACGTATCCTACCATCCATCTACTCAAAACATCATCCACAGGCAACCATTGTCCTTAAAAGATTTCTAATGCTTTATGAACACATGCAAAAAGTGTGTATATGTTCCTTATCTAATGCAAATGGTCAGGCCTGATTGATCT

>CL1Contig552_All/repeat/mobile_element/Class_I/LTR/Ty3_gypsy/chromovirus/Tekay
AATATTGTATGAACATATGCAAAAGTGTGTGTATATGTCTCTTATCTAATGCAAAGATCAGGCGGTCTACTGATTCAGTTGACCTCCTTAATGCGAATTATGTTAGTGCCATGAGTCCAATTATGTATGCAAGAAATCCTATTTGATACACATCATTTCTATATGAGTGCATAACCATTCATCCAAATGCAACATCCATTTGATGAGTCAATCATTTTGCATCCACAAAAATTGAAAAATGCG

>CL1Contig553_All/repeat/mobile_element/Class_I/LTR/Ty3_gypsy/chromovirus/Tekay
ATCATGCGCGTATCTAGTCTTTGACCATCAAAGTCGTATTTCCTTGAACTCAATTCCATTGTGCCTTGACCATCTTTGCGATTTCGTAGCTTCTTATTTCCTGTTTCCATAACATGAGCTGGAACTCATTCCTTCGTCGCCTCTCGTTCCACTTGCACTTATCCTCTCCCTAGAATACTTGGCGAAAACATGACTGCGTACT

>CL1Contig554_All/repeat/mobile_element/Class_I/LTR/Ty3_gypsy/chromovirus/Tekay
CCCACATCTGAAATTAAGTATTCTTTAATTTGTTAACTTTAATATTTAAAATTACGGGGTGTTACATTCTCCCCTCCTTAAAGGATTTCGCCCCCGAAATCTCCAAGTTAAGGAGAATGCATATCCTAACATCCAATCATCCATCTACTCAACCATCAAACACAGGCATCCATTGTCCTTACAAAATTTCTAATGTC

>CL1Contig555_All/repeat/mobile_element/Class_I/LTR/Ty3_gypsy/chromovirus/Tekay
TAATTATGAATGAATTAGGGTAGGGTTGGGGTCTTATTTATAAGATTAGGAAGTGTTTTAGGCCCTTAGATTAACCCTAGGTTAGATTAGGTCCGTTAGATTTAGGAAATCTCTAGAACCCAGCCCAGCCCTAGCCAGAAAACCAGATCTGGTGCACCCAAGCCCCCTGGTTCGACACGCCGTGTCGACAGGCAAGTCGACACCCCAGTCGACAGGCCTGTCGACAGCCCTGTCGACATGGTTAGGGCGGGAATCTTCCCGCCTGGCCCCGCTGGTTCTAAATTAAAATTTAAATTTAAATTCCTAAATCTGTTT

>CL1Contig556_All/repeat/mobile_element/Class_I/LTR/Ty3_gypsy/chromovirus/Tekay
CCATATTGTCGACCTCCTAGGAGCCAGGTCGACCATAGTGTCGACCTGGGGGTCGACCTGGCCAGACCAGGTCGACCATAGTGTCGACCTGGGGGTCGACCTGCTCCCGAAACCCACTTTCTGAACCTGATGCATTCTGATGTATTTAGACTCATTTTCTGTCTAGATCCGTCC

>CL1Contig557_All/repeat/mobile_element/Class_I/LTR/Ty3_gypsy/chromovirus/Tekay
TTTAGAAGAATAATTAGGTGAAACGGGTTACACCATTGCGTTCGTCTCAGAATTCTGCTTGAAATAGAGTCTGAGTTTGCGTGAAACGGACTCCGTATGAAGAAGTTATGGAGGTTAGAAGATGTAAGTTTAAATCAGAATTAAATAAATAA

>CL1Contig558_All/repeat/mobile_element/Class_I/LTR/Ty3_gypsy/chromovirus/Tekay
AATCCCAGAAGGACGCATCAGCCCTAGACCACTCAAAACACATCTGCCATATCTGAGCAGATGGGGGTCAACACCTATGTCGACTCCCCTAGGGGGGTCGACACCCTAGAGCAGGAGATTTCCCGCTCACCCAGATTTAGCTGATTTTGATTTTTGAATTCGTTTTTTATTTTTAATTATTATTTTAATTGAAATTCTGCTCAAACTGAAATCTTCTAAGCTTCATAACTTCTTCATACTG

>CL1Contig559_All/repeat/mobile_element/Class_I/LTR/Ty3_gypsy/chromovirus/Tekay
AACAAGGAGACGAATAATAGTCAAGGAGGAAAGGACCACAACAATAATAACAAGACACGTGAGAAAAGGAAATGTTATTTCTGTGGCATTGTTGGACATGTGGTGAACGACTGCAGAAAGAAGAAGAGGAAGATGAGTGCTACTTGCTTCCATTGCGGTGAGGCTGGACACATGGCTAGGGACTGCCCTAAGAAGCAAGGGCAAGGCCCGCAAGCAGGACCTTCTGGGGGTACATCTTTAACTTCTTCTCCTAGATGCTTTGTTTTATCTTGCTTATCTTCTCAATCCTATCTTGAGAACCTTAGGTAGAACCCTTATGGATGTAAACATGTGATTGAAACATGTTATGGTTGATGTTTGCAAATGGTTGCAAGTGGTTGCTAGTGGTTGCATAACACACATTAGGCACTAGATCGGCTCAGTCACATTTTCATATTGCATATGCATGAGTGCTTATACTTGTTTATGGATGAAACTGAATATGCTATC

>CL1Contig560_All/repeat/mobile_element/Class_I/LTR/Ty3_gypsy/chromovirus/Tekay
TTATCGGTTAGTACTATATGTCGGATTTTGAATGGATTTCTTGTAATCCAAAAAGGAGTTTATCTTGCTAAGATCTCTTTTTAGCATATCTCTCTGTCCATGTTTATCTAGTTTATCGTGTTTATCTTGTCATGAGAACCTTAGGTAGAATCCTTTGGATGAAACATGTGTTTGAGACATGTTATGTTTGATGGTTGCAAGTGGTTGCAAGTGTTTGCAAGTGGTTACTCGTGGATGCATGATACACATTAGGCACTAGATCGGCTCACACACTCTTCATGTTGCATACGCATGAGTGCTTACACTTATTCGTGGTTGA

>CL1Contig561_All/repeat/mobile_element/Class_I/LTR/Ty3_gypsy/chromovirus/Tekay
TTTGAAACATGTTATGATTGATATGGTTGCAAATGGTTGCAAGTGGTTGCTCGTGGATGCGCGAATACACATTAGATACTAGATTGACGCGGTCACGTTTCATGTTGCATATGCACGAGTATTTATACTTGTTTATGGATGAAATTGAATGTGTTATCATGTGGATGTTGCATATGAATGAATGTTTGTGCACGCATATAGTACTTATATGACTAGGACTATTTGCATACATGTTGGACTCATGGCACTAAACATATTTTGCATTAGAAAGATCATTCAGGCCTGATCATTAGCATTAGCTAAGGAGCATATACACACACGTTCTGCATATGTTCATATGGCATTAGAAATCGTCTAAGGACAATGATGCCAGTGTTTGATGGTTTGAGTAGATGGTTGTTTGGTTGGTAGGATACGTTCTTCTTGACTTAGAGATTTCGGGGACGAAATCCTTTAAGGAGGGGAGAATGTAACACCCCGTAATTTGAACATAAAAATTCACAAATTAAAGTATACTTAATTAAGTGAAATGGGTTGCGCAGAGAAATATATATATATAGATATATATATATATAATTGAAAATTAAATAAATAAATATGCAAAAATGTTCAAAACAGCGAATTGGGAGAGGGGAATAACC

>CL1Contig562_All/repeat/mobile_element/Class_I/LTR/Ty3_gypsy/chromovirus/Tekay
AATTTTGCCATAGTTTAGTTACATGAGTGAATAATGAGGGTTTAGGGGGAGGTTAAGGGCCTATTGATAGATTAGGCAAGTGTTTTAGGCCATAGGATTAAACCTAGATTCAATCCAAGCCATCAAAGCATGTCTTGGGGAAGAAGTCAAGTCTAAAAAATGGAGTGGTGTCTTAACCAGGCCTAAAAATGGAGTGGTGTCTTAATTGGGCTGAATTTCAAATCTGTTTTCGGATTTGAATTTTCGTGAAACTTTGCGAGGCCATATCTCGGTCATACGAACTCCGATTTACGAAATTTCGGACTCTATTTCGCGTATTTTTCCGAG

>CL1Contig563_All/repeat/mobile_element/Class_I/LTR/Ty3_gypsy/chromovirus/Tekay
TACGCAAACTCGGACTCTTTTTCATGCAGAATTCCGAAAAAAACGCAATGGCGCAGCCCGTTTCCCTTGATTTTGATTTTAAAATTTAATTCTGCCTTGATTTGTGAATCTTAGTGTTACAGAATTACGGGGTGTTACATTCTCCCCCACTTAAAAGGATTTCGTCCCCGAAATCTTCAAGTTAGGAAGAATGTATCCAACCAATCACCCACCTATTCAAACATTCAATCACAGACATTCATTGTCCTT

>CL1Contig564_All/repeat/mobile_element/Class_I/LTR/Ty3_gypsy/chromovirus/Tekay
GCCCCGCTGGTTCTAAATTTAAATTTAAATTTAAATTCCTAAATCTGTTTTTAGCTTTAATTTTTCTGCAAACTTCTTTGGGCCATAACCGGGCCATACGGACTCCGATTCTCGAAAACTCGGACTCTATTTCGCGTATTTTTCCGAGACGAACGCAATGACGCAGCCCGTTACCCCCAATTCCCACATCTGAGATTATTTATCCTGTAATTAGTGAATTTTAGTAT

>CL1Contig565_All/repeat/mobile_element/Class_I/LTR/Ty3_gypsy/chromovirus/Tekay
CTATAGGGTGGAGTTCGACACTAAGGTCGACCCCCTGGTCGACCTGGGTCCTAGGCGGGAAATTTCCCGCCCAGCCCGCTTCTGGGTTCTGTTTTGAATTTTGAATTCAGTTTCGAGCTGTTTTTAAATTCTAGCTGAAACTTCCGAAGGCCATAACTTCTTCATACAAAGTCCGATTC

>CL1Contig566_All/repeat/mobile_element/Class_I/LTR/Ty3_gypsy/chromovirus/Tekay
TAGGAAGGGATTTCTTGCGACCTAAAAGGAGTTTATCATGCTTGGTTTCCTACAATCATATATATTGGTTTTGGGCTGGTGTTTAGGGTACAAAGTTTTTCTTTACTTGCTTCTATCATTCGGTTATACCTTTAGGTAGGAACTAATGGATGTAAACATGTGTTTGAGACATGTTATGGTTGATGGTTGCAAGTGGTTGCTAGTTGTTGCTCGTGGATGCATGAACACACATTAGGCACTAGATCAGCTCAGTCACATCTCAAATTGCATATGCATGAATGTTTATACTTGAACAT

>CL1Contig567_All/repeat/mobile_element/Class_I/LTR/Ty3_gypsy/chromovirus/Tekay
CTATTCATGAATTCATATAATGTAAATTAATTGCTTGCCTGAAAAAAAGGAAATCGAGCATATAATTTAATTTCCCCCTTTTTTTTTCTACTTTCCTTGCAACATGCAAAATCAATGCATAATGAAGTTACCTACATACATACATATCTACTTATGCATAAATCTTTCCCTCCAAATAAATTGACTGTATTTATCTTCTCAATTATATATATATATATATATACATATATATATTCAATATATATATATTTAATTTTTTTGAACCGCGTTCACACTAAGCCGCTTTTTAGCTATTCCCCTAAAA

>CL1Contig568_All/repeat/mobile_element/Class_I/LTR/Ty3_gypsy/chromovirus/Tekay
ACTTGCAAACCAAACTTGCATAACAAAACTTACATAACATATGATAACTTGCAAACCAAACTTGCATATTTACAACATGATAACTTGCATATCTCATCATAATAAACTTGCATAACATACATTTAACTTTAGAGTTTAAGTATGAAAGGAATAGGGCTTACAATGCTTATGCGAACTCAA

>CL1Contig569_All/repeat/mobile_element/Class_I/LTR/Ty3_gypsy/chromovirus/Tekay
ACCTGTTCTGTCGTTTAGGATGTCCTCTTGATTATATCATCGACCTTTAGCTAGGAATATCCTATGATTATAAACATGTATTCGAGACATGTTATGTTTGGTGGATGCAAGTAGATGCAAGTGGTTGTTTGTGGTTCTCGTGGATGCATTTACACACACACC

>CL1Contig570_All/repeat/mobile_element/Class_I/LTR/Ty3_gypsy/chromovirus/Tekay
AGTCTGAATTTGCGTAAATCGGATACCGTATGAAGAAGATATGGACGAACGAAGTTAGGCAGAAAAACCGGAAACAGGCCAGAATACACTGGCGCACTTGTGAAGTGCGCCAGTACAAAAATACACTGGCGCACCTGCCAAGTGCGCCCATACAAATCCAGCACCGAATTCTGGAGTGTTCTGAGGTGACGTGTCTTCTTTTGAGTGGCTGGATGATGTGTATTCGAGCTGTGCGATTCTGATGACTTCTGGACTGATCTGAAGGCTCTAAATCACCCTATTCTCCTATAAAAACACCCCCAAACCTCACT

>CL1Contig571_All/repeat/mobile_element/Class_I/LTR/Ty3_gypsy/chromovirus/Tekay
CGTCCACGTTAGAGAAGATCTTTCCAGATCCGCGGGTGGGTCGACCCCCAACGGTCTAATTCCCCTCAAACTTTTCCCACTCGTAAATTTTGATTTTTGAACTGATTTTCGAATTTTCTGGATATATTTATTATATATATATATATGCATATACATATAAGCTCCTTATATGGATAAAAAC

>CL1Contig572_All/repeat/mobile_element/Class_I/LTR/Ty3_gypsy/chromovirus/Tekay
GTCGACACTATGGTCGACCTGGCCCCTGGGAGATCGACACTATGGTAGACCCCCAGGTCGACCTGGTCTATGGGCGGGAGTTTTCCCGCCCTGCCTGCTGCGGGGTTTGAATTCGAATTTCGAGCTGTCTTTGATTCTGAAAATTTATGAAACTTCTAGAGGTCATAACTTGGTCATACGAACTCCGATTTTCGAAAACTCAGA

>CL1Contig573_All/repeat/mobile_element/Class_I/LTR/Ty3_gypsy/chromovirus/Tekay
GGATGCTTGTGGGTGATGAATGAGTAGATGGATGATTGGATGGTAGGATACATTCTTCTTAACTTGAAGATTTCGAGGACGAAATCCTTTAAGGAGGGGAGAATGTAACACCCCGTAATTTTAAAACATGACATAAGAGATAATTAAAGAATAATTAATTTTTAAAAGAAGAATTAAGGGAAACGGGTTACGCCATTGCGTTCGTCTCGGAATTCTGCTTGAGATAGAGTCCGAGTTTGCGTAAAACGGATACAGTATGAAGAAGTTATGAAGCTTAGAAGATTTCAAGTTTAAAGCTGTAAAACAAGCCGACCACCCATTTTTCACCATTCGACTGTTTTTAGACAGAAGTGAAACTCCATTCG

>CL1Contig574_All/repeat/mobile_element/Class_I/LTR/Ty3_gypsy/chromovirus/Tekay
GAAGAAGTGGAAGTATAGTGCAATGCCACGATCAGACGAGCTCCTACACGCATTCTCGGATCGGAGGTCAAAAAGCTTCGCAACAAAGAGGTCAAGTTGGTCAAAGTGCAATGGGGAGATGATCAAAGAGACGCGACTTGGGAGACGGAAGATAAGATGCGTACGTTGTACCCTTTCCTTTTTGAGGGTATGTTTTAATTTCTCCTTTTTCTACCGCTTTGTTGATACTTGTCCTATCTTTTAGTATTATCTTTGCGATGACATCTTCGATCTTTAGTTAGGAAGAACCCTATGGTTGTAAACATGTGTTTGAGACATGTTATGTTTGGTGGATGCAAGTGGATGCAAGTGTTTGCTAGTGGTTGCTCGTGGATGCATTTACACACACATTAGGCACTAGATCGGCTCAATCACTTTCATATTGCATATGAATGAGTGTGCATATTTAAATTAATGGATGTATATTAAGTGTGTTATCATATGGAT

>CL1Contig575_All/repeat/mobile_element/Class_I/LTR/Ty3_gypsy/chromovirus/Tekay
TGATGATCTTGCATAACATATCATAGTAAACTTGCATATTATGGCCAACTTGCATATCATACATTTAACTTTAAAGTTTAAGTATGAAAGTAGAAATAGGGCTTACAATGCTTATGAGGACTCAAATGAGTATAGCAAATATAAGAAAGCCCTTATGCAACCAATTAAACCCCAAAATGCAAGCTTTAATAGAAAAACCCTTAAGCCAAAGTGATCAAAACCCTTGCTTTATGATGCAAATA

>CL1Contig576_All/repeat/mobile_element/Class_I/LTR/Ty3_gypsy/chromovirus/Tekay
AGAAAACCTCTTAATCACACTGCAAGCCTGTGATTGATGATTGAGTAGATGGATGATTGGATGGTAGGACACATTCTTCTTAACTTGAAGATTTCGGGGACGAAATCCTTTAAGGAGGGGAGAATGTAACACCCCGCATTTTTAAGTATAATTAAAAATGAAATAAAATATATGAAAATATGCTTATGATAGGTAAATAATGGTGATGCATAAGGAGAATTAATTAATACATGGAAGAGAAGAAAAATTAGTTCGATAACGGTGTGTGTAACGGAAAAGATAGTAAAATGAGGATAATTAATTTAAGAATCAGGAATTAGGTAAAATGGACATCACCATTGCGTTCCTCTCGAAATTTTACATGAAATAGAGTCCGAGTTTTCGAAAATCGGAGTCCGGATGAAGAAGTTATGGCCTGTAGAAGATTCAGAAGATTTCAGGCAGCACAGGACCAGGCAGGTCGACCTGGGGGTCAGGTCGACCATGTGGTCGACCTTAGGGTCGACCTACCCCCTACAGGTCGACCATATGGTCGACCTCCCCCCTTAAAAGTTGACCTGGTCTGCCTGTTTCGACCCAGAACCCATTTT

>CL1Contig577_All/repeat/mobile_element/Class_I/LTR/Ty3_gypsy/chromovirus/Tekay
GGTAGGATACGTTCTTCTTGAATTAGAGATTTCGAGGACGAAATCCTTTAAGTAGGGGAGAATGTAACACCCCGTATTTCTGTTAACACTAAAGTAATGAATTAAAGAATATTTAATTTTAAATGTGAGAATTAAGGGAAACGGTTACGCCATTGTGTTCGTCTCGGA

>CL1Contig578_All/repeat/mobile_element/Class_I/LTR/Ty3_gypsy/chromovirus/Tekay
GAATTTCTAGACTTCATACATATATATATATATATATGTATATATATATATAATTCTCTTGTGCATATACAAACTTCAAACCTTAATAACTTCTTCATACGGTGTCCGTTTTACGCAAACCAGGTGTCTATTTTGACCAGAATTCCGAGACGAACGCAATGGCGCAGTCCGTTTCACTTAATTCTGAATATTAAATTAATTATTCTTTAATTTATCATCTTTTAGTGTTGTTAAAATTACGGGGGGTTACATATTGAGTAAA

>CL1Contig579_All/repeat/mobile_element/Class_I/LTR/Ty3_gypsy/chromovirus/Tekay
GGAGATGTAACAACCCAAATTTTTATAACATGTTAAAACAAGAAATCAGGGCAGAATTAAATCTTAAAGTCTAAATCAAGGGAAACGGGCTGCGCCATTGCGTTCGTCTCGGAAAAATACGCGAAATAGAGTCCGAGTTTTCAAAAATCGGAGTCCGTATGACCCAGATAAGGCCCAAAGAAGTTTTCAGAAATTTAAAATCAGATTTAAAAACAAAAATTTCAATTTTCA

>CL1Contig580_All/repeat/mobile_element/Class_I/LTR/Ty3_gypsy/chromovirus/Tekay
ATGGACGAACGAAGTTAGGCAGAAAAACCAGAAACAGGCCAGAAATGCACTGGCGCACTTGTGAAATGCGCCAGAACAAAAATGCACTGGCGCACTTATGAAGTGCGCCAGTACAAAAATACACTGGCGCACTTGGGAAGTGCGCCCGTGCCGAGCCAAGAAACCTGCAC

>CL1Contig581_All/repeat/mobile_element/Class_I/LTR/Ty3_gypsy/chromovirus/Tekay
GAACTCTAAAGTTAAATGAATGATGCAAGTTTGGTTGATCATTATATGCAAGTTTGGTTGATCATTATATGCAAGTTTGGTTGATCATTATATGCAAGTTTGGTTGATCATTATATGCAAGTTTGGTTGATCATTATGCAAGTTATGTATGACACATGTTATCATGTTATGCAAGTTTGGGTTGATCATGTTATCATGTTATGCAAGTTAAACTTGAATTTGTGAGCTTAAA

>CL1Contig582_All/repeat/mobile_element/Class_I/LTR/Ty3_gypsy/chromovirus/Tekay
AAGTATTCTTTAATTATCCCTTATTTCATGTTTTGGAAATTACGGGGTGCTCCATTCTCCCCACCTTAAAGGATTTCATCCCCGAAATCTTCAAGTTCAGAAGAATGTATCCTACCATCCAATCATCCATCTACTCATCCATCATCCACAAGCATCCATTGTCCTTAAAAGATTTCTAATGCTATATGAACATATGCAAAAGTGTGTGTATATGTTCCTTATCTAATGCAAAGATCAGGCGGTCTACTGATTCAGTTGACCTCCTTAATGCAAAACATGATAGTGCCATGCGTCCATTATGTATGCAAAAGAATCCTAATGATACATATCATTTCTATATGAGTGCACAATCATTCATTCAAATG

>CL1Contig583_All/repeat/mobile_element/Class_I/LTR/Ty3_gypsy/chromovirus/Tekay
CCTAGAACTTGTAACAACCCGAATTTTTATAACATGTTAAAACAAGAAATCAGGGCAGAATTAAATTTTAAAATAAGAATCAAGAGAAACGGGTTGTGCCGTTGCGTTCGTCTCGGAATTCTGGTTGGAAACGAGTCCGAAATTTCGTAAATCGGAGTCCATATG

>CL1Contig584_All/repeat/mobile_element/Class_I/LTR/Ty3_gypsy/chromovirus/Tekay
AATTGATCATCAAAGTGATAGAAACTCACCAAAACCAAGATTAGCAAACTTATGAAGTGGAATTAGTTGCTTTAGTTGTTGATTAGAGGTTGATTAGCTTGCAACTCTCTTCATTGATTTGTGGAGGCCATGATCAAGTTTCATTTTGCCATAGTTTAGTTACAATATCTAATT

>CL1Contig585_All/repeat/mobile_element/Class_I/LTR/Ty3_gypsy/chromovirus/Tekay
ATTTTGGAATGGAACAAGCGGGGGTAGGCGGGAAGCTTCCCGCCCTAACCATGTCGACAGGGCTGTCGACAGGCCTGTCGACAGGGGTGTCGACTTGCCTGTCGACATGGGCGCGGCGTCCAGAGAACCTGGGTGCACCAGGTTGGGTTTTAGGCTGGCTTGGAGGGCTGGGTTCTAGAGATTTCCTAAATCTAACGGACCTAATCTAATCTAGGGTTAATCTAAGGGCCTAAAACACTCTCCTAATCTATAAATACACCCTAAACCTACCTTAATCCTTACCAAAAATAGAAATAATGGCCTCATGCCGCCAAATTAAATCCTAAGAGGAGCCTCCACTAATCTAAGAAGAAAGTTGCAAGCTAATTCCTCTCTAATCAATCTTTAATCATC

>CL1Contig586_All/repeat/mobile_element/Class_I/LTR/Ty3_gypsy/chromovirus/Tekay
ATATATATATATATATATATATATATATATATTTCCCTTTAGCTATCTTCCCAATTAACCATTTTCACACTAAACCACTTTTTGAACTGCGTTCACACAAAGCCACTTTTTAGCCATTCCCCTAAAACAAAAATATGGCGCTGGCGGGGATCGAACTCTGTACCCCTTGTATGCAAGTCACATGTTCCAACCAAATGAGCTACTAAGTCTTTTGCTTACAAACCTTAGAACAATGCTAAACATTATTCTTTAATTTGTTATTTTAATATTCTCAGAAAATACGGGGTGTTACATTCTCCCCTCCTTAAAGGATTTCGTCCCCGAAATCTCCAAGTTAAGGAGAATGTATATCCTACCATCCAATC

>CL1Contig587_All/repeat/mobile_element/Class_I/LTR/Ty3_gypsy/chromovirus/Tekay
TAAAGAGGATCATACAAGCCTAAATACACTTGTATGCATGGAAATCTCTTAAAAATTTGATTTAGGAATTTTATGAAGAGAGTGGAGGCCATGAGAGGATTGATTTTGCCATAGTTTAGTTGTATGAATGAATAATGATGATTTAGGGTTAGGTTAGGGTCTTATTTATAGATTAGGCAAGTGTTTTAGGCCATAGGATTAAACCCTAGTTGCAATCTCAGCCCTTAAAACCGAATCTGGCCCCCAAGCTCAACACAAACCCAAAATGGTGCACCAGGCAAAACTGCCCGGCTGGACCAAGTCGACAGCCAAGTCGACAGGGCTGTCGACTTGGGTCCAACCAAGTCGACTCCCAAGTCGACAGGGCTGTCGACTTGGGTGCTCTGGCGGGAATTTTCCCGCCTGGCCCAAACTGGCCCAAATTTCCAAATTCAAACTTGAATTTGAAATCTGTTTTTACTTTGAAATTTTCTGAAAACTTCGTTGGGCCTTAATCGGGTCATACGGACTCCGATTTTCGAAAACTCGGACTCTATTTCGCGTATTTTTCCGAGACGAACGCAATGGCATAGCCCGTTTCCCTTGATTCAGATTTTTAAATTAAATTCTGCCTCGATTTATGTTATAACAGGTTATTGAAAATACGGGTTGTTACATTCTCCCCTCCTTAAAGGATTTCGTCCCCGAAATCTTCAAGTTAGGAAGAACGTATCCTACCATCCAACATCCATCTACTCAAAACATCATCCACGAGCAATCATTGTCCTTACAAGATTCTAAATGTTGTATGAACATATGCAAAGGTGTGTGTATATGTACTTATCTAATGCAAATATCATCAATGCAAATTATGTTAGTGAAATGAATCCATATGTATGCAATTCCTAACATAATGTATAACATCTATATGTGTGCACATAACATACATCCATATGCAACATCCATGTGATAACACAAAAATTTTCATCCATGAATAAGCATAAACACTCATGCATATGCAATATGAGGAGTGTGTGAGCCGATCTAGTGCCTAATGTGTATAATGCATCCACGAGTAACCACTTGCAAACACTTGCAACCACTTGCAACCATCAAGCATAACATGTTTCAAACACATGTTTCATCCAAAGGGTTTCTACCTAAGGTTCTCATGACAAGATTAACACGATAAACTAGATAAACATGGATAGCAAAGAGAAAGATATGCTAACAAAGAAAAGAGATTGAGAGTGTACCCTCAAAAAGGAATGGATAAAGCCCACGCATCTTCTCCTCGGTTTCCCAAGTTGCGTCTTCTTCGGCTTCACCCCATTGAACCTTCACCAACTTGACCTCTCGATTCCTTAGCTTCTTGGTCTCCGTCCCCAAGATACGAATCGGAGCTCTCCTCAAGGTAGCCTCTTTCTCCACTTCCACATCTTTCAGAACACTTGGCTCAACAACCTCTGCTGATTCATGTAAACACTTCCGGAGATGCGAGACATGAAAAACATCGTGTACTCCGGCAAGCTTCTCGGGCAACTTCACTCTATAAGCCATCTGCCCGATCCTCTCT

>CL1Contig588_All/repeat/mobile_element/Class_I/LTR/Ty3_gypsy/chromovirus/Tekay
TTTTCGAAAATCGGAGTCCGTATGACCCAGTTAAGGCCCATTGAAGTTTTCAGAAATTTCCATATTAAAAACAGATTTAAATTTTAAGTTAAAAACAAGGGTTAGGGCACAACTGGCGTCAGGCGGGAAAACTCCCGCCAAGACCCCCAAGTCGACAGGCATGTCGACAGGGGTCTAAGGGTGTCGACTGCCCTGTCGACAGCCCTGTCGACACGGGGTGGCCGGGCAGTTTTGCCTGGCGCACCATTTCTGATCTGGGCTTGATTGGGGGGCTTGGTTCTAGAGAGTTCCGAAATCTGATGGACCTAATTCAACCTAGGGTTAATCC

>CL1Contig589_All/repeat/mobile_element/Class_I/LTR/Ty3_gypsy/chromovirus/Tekay
GTTTGCGTAAAACGGACTCCGTATGAGGAAGATATGACCTCCGGAAGTTTCAGAATTCAGTTTAAAATTCAAACAGACAGAAACAGTTCAGAAACGAGTTCAAAATTCAAAAATCGGACCCAGATTGGGCTGGGCGGGAATTTTCCCGCCCAAGGCACCCAGGTCGACTGGGGCACCCAGGTCGACTGGGTAGTCGACCTGGGGGTCGA

>CL1Contig590_All/repeat/mobile_element/Class_I/LTR/Ty3_gypsy/chromovirus/Tekay
GGAAAACTCCCGCCCAGACAGGTCGACTGGGGGGTCGACACAAGGGTCGACCTCCCCCCCAACTAGGTCGACACTAGAGTCGACCTCCCTGGTCGGCCAGGTCGGCCTGGTGCACTTAATTGGGCTGTTTTGACCTGTTTTGTTGGCTAGTGACGGGATTTGATGGCTCGGATTGAATCTAGGGTTAATCCTATGGCTAATACTATCCTAATCTTCTATAAAAAGACCCCTAAGCCTAGCCTAAATCACCATTATTCAATCCTACAACTAAACTATGTCAAATTTGTTCCTCTCATGGCCTCCACTCTCATGCTAAAATTTCTAAGTTTATTTCTATGAGAGATTTTGAGTTCATACAAGTGTTTTCAAGCTTGTATGAGTGTTCTTAGTTTGCATTCAAGTCAAGTTGCAACATTTCTATTTCAAAGCAAGGGTTTTTATTGATTTGGCTCAAGGGTTTTCATTTGGAGCTTGCATATTTGGGTTTTTGGTGCTTGCATAAGGGCTTCGTCTCAATCTTTATAATAAATATTTATTTGTGTCTTCATAGCATTGTAAGCCCTTTTCTACTTTCTTTCTTTGAACTCTAAAGTTAAATG

>CL1Contig591_All/repeat/mobile_element/Class_I/LTR/Ty3_gypsy/chromovirus/Tekay
CATGTCCTTATCCAATGCAAAAATCAGGTGATCTACTGATTCAGTTGACCTCCTTAATGTGAACCATGATAGTGCCATGCGTCCATTATCTATGCAAAAGATTCCTAATGATACATATTATTTCTATATGCGTGCACAACCATTCATCTGAATGCAGCATCCATATGATAACACAACCATTATACATCCATTAACCTAAATATGCACACATATTCATATGCAGTATGAGAGTGATTGAGCCGATCTAGTGCCTAATGTGTGTGTATATGCATCCACGAGCAACCACTAGCAAACACTTGCATCCACTTGCATCCATCAAACATAACATGTCTCAAACACATGTTTACATCCATGGGATTCCTACCTAAAGGTCGAAGATTCGATCGATAGGATATACTCAAATGATAGAAGCAAGTGCGAATAAAAGCTTTTG

>CL1Contig592_All/repeat/mobile_element/Class_I/LTR/Ty3_gypsy/chromovirus/Tekay
TTTTGAATTTTCTTCCTTAATTAATTAATCCATAAATTAATTATTTAAAAAATTAGGTTATTACATTCTCCCCTCCTTAAAGGATTTCGTCCCCGAAATCTCCAAGTTAAGAAGAATGTTACGATCCTACCATCCATCATCCATCTACTCATCTATCAGTCACAGACATCCATTGTCCTCAAAAGATTTCTATTGCTTTAGTGAACATATGCAAAAGTGTGTGTATATGTTCCTACTCTAATGCAAAATCAGGCGGTCTACTGACTCAGTCGACCTCCTTAATGTAATTCATGATACTGCCAGGTGTCCATTATGTATTATGCAAAAGAATCCAAATGATACATATCATTTTTACATGCGTGCAC

>CL1Contig593_All/repeat/mobile_element/Class_I/LTR/Ty3_gypsy/chromovirus/Tekay
CACATCCATCTACTCACAACATCATTCACGAGCAACCATTGTCCTTCAAAAAGATCTCTAATGCTGTATGAACATATGCAGTATGTGTGTGTATATGTACTTATCTAATGCAAAAGATCAGGCGGTTACTGATTCAGTAAACCTCCTTAATGCAAGA

>CL1Contig594_All/repeat/mobile_element/Class_I/LTR/Ty3_gypsy/chromovirus/Tekay
GGGGTCTATCTTAAGCAGAATTCCGAGACGAACGCAATGGTGCAGTCCGTTTTACTTAATTCCCAATATTTAATTAAGTATTCCTTAGTTTATCATTTTAATGTGTTATAAAATTATGGGGTGTTACATTCTCCCCTATTTAAAGGATTTCGTCCTCGAAATCTCCAAGTTAAGAAG

>CL1Contig595_All/repeat/mobile_element/Class_I/LTR/Ty3_gypsy/chromovirus/Tekay
CCTCAAAAATGGGACGGTTCGGTTATTCCCCCTCCCAATTCGCTGTTTTGAACATTTTTGCATATTTATTTATTTAATTTTCAATTATATATATATATATATATATATATATATATATATATATATATATATATATATTTCTCTGCGCAACCCATTTCACTTAATTAAGTATACTTTAATTTGTGAATTTTTATGTTCAAATTACGGGGTGTTACATTCTCCCCTCCTTAAAGGATTTCGTCCCCGAAATCTCCAAGTTAGGAAGAACGTATCCTACCATCCATCATCCATCTACTCAAAACATCATCCACGAGCAGTCATTGTCCTTAAAAGATTCTAAATGTTGTATGATCATATGCAAAGGTGTGTGTATATGTACTTATCTAATGCGAAAATCAGGCGGTTACTGATTCAGTAAACCTCCTTAATGCAAAATATGTTAGTGAAATGAGTCCATATGTATGCAAATTCCTAACATAATTTATAATCTCTACATGAGTGCACATAACATTCATCCATATGCAACATCCACGTGATAGCATAACAAGTTTCATCCATGAATAAGCATAAACACTCATGCATATGCAATATGAAAGTGTGTGAGCCGATCTTAGTGCCTAATGTGTATCATGCATCCACGAGTATCCACTTGCAAACACTTGCAACCACTTGCAAACATCAAGCATAACATGTTTCAAATACATGTTTCATCCAAAGGGTTTCTACCTAAGGTTCTCATGACAAGATTAACGAGATAACAAGATAAACATGGATAGCAAAAGAAAGATATGCTAACTAGGAAAAGAGATTGAGAATGTACCCTCAAAAAGGAATGGATAAAGCCCACGCATCTTCTCCTCGGTTTCCCAAGTTGCATCTTCATCGGCTTCACTCCACTGAACCTTTACTAACTTGACTTCTCGATTCCTCAGTTTCTTGATCTCCGTTCCCAAGACACGGATCGG

>CL1Contig596_All/repeat/mobile_element/Class_I/LTR/Ty3_gypsy/chromovirus/Tekay
TAGGGTCTTATTTATAGATTAGGCTAGTGATTTAGACCATAGGATTAAACCCTAGTTCTCATCTCAGCCCTCCAAATCGAATCTGGCCCCCAAGCTCAACACAAACCCAAAATGGTGCACCAGGCAGGACTGGGCGTCTGAGCCAAGTCGACAGCCAAGTCGACAGGGCTGTCGACCTGGTCAGACCCAGTCGACTCCCAAGTCGACAGGGCTGTCGACTTGGGTACTGTGGCGGGAATTTTCCCGCCTTGGCCCAACTGGCCCAATTTCCAAGCTTAGATTTGAATTTGAAAATCTGTTTTTATTTAGAAATTTTCTGAAAACTTTGTTGGGCCTTAATCGGGTCATACGGACTCCGATTTTCGAAAACTCGGACTCTATTTCG

>CL1Contig597_All/repeat/mobile_element/Class_I/LTR/Ty3_gypsy/chromovirus/Tekay
CTAAATGAAAGAAATAAGGGAAATGGGTTACCCCATTGCGTTCGTCTCGGAATTCTGCTTGAGATAGAGTCCGAGTTTGCGCGAATCGGACTCCGTATGAAGGAGTTATGACCTTCGGAAGTTTCAGAATAAAATTTAAAATTCAAACAGCTCAGTTTCAAATTCAAAATTCGAAAAACAGGTTCAAACTGGGCTGGGCGGGAAAATTCCCGCCCAGGGACCAGGTCGACCATAGGGTCGACCATGGTGTCGACCTGGTCACCCCAGGTCGACCATG

>CL1Contig598_All/repeat/mobile_element/Class_I/LTR/Ty3_gypsy/chromovirus/Tekay
TAACGGGCTGCGTTATTGCGTTCGTCTCGGAAAAATACGCGAAATAGAGTCCGAGTTTTCGAGAATCGGAGTCCGTATGGCCCAGTTAAGGCCCAATGAAGTTTGCAGAAAAATTAAAGCTAAAAACAGATTTAAAGATTTAAAATCAGATTTTAAAATAGAGCAAGCAGGGCCAGGCGGGAAGCTTCCC

>CL1Contig599_All/repeat/mobile_element/Class_I/LTR/Ty3_gypsy/chromovirus/Tekay
AGCCCCAAGTCGACAGGGGAGTCGACCCCCTAGGGACTTGGTTGACTGGGCAGTCGATCTGGGAGTCGACCTGGGGGTCAACCTCCTTCGTCGGGCCTGGTTGGCCTGGTGCACCTGCTTGCTCCTTTGGGTCTGTTTTGTTGGCCTATGACGAGATTGGAAGGTTCAG

>CL1Contig600_All/repeat/mobile_element/Class_I/LTR/Ty3_gypsy/chromovirus/Tekay
TAGGGTAGGTTAGGGTCTTATTTATAGATTAGGCTAGTGATTTAGACCATAGGATTAAACCCTAGTTGAATTAGGTCCATCAGATTTCGGAATTCTCCAGAACCAAGCCACAAGACCAGACCAAGACCCAAAATGGTGCGCCAGGCAAAACTGCCCGACCACCCTGTGTCGA

>CL1Contig601_All/repeat/mobile_element/Class_I/LTR/Ty3_gypsy/chromovirus/Tekay
AGGTAGGAACAATTGGGTGTAAACATGTGTTTGAGACATGTTATGGTTGATGTTTGCAAATGGTTGCAAGTGGTTGCTCGTGGTTGCATAACACACATTAGGCACTAGATCGGCTCAGTCACATTTTCATATTGCATATGCATGAATGTTTATACTTGTAAATGGATGGAAACTAGATATGCTATCATTTGGATGTTGCATACAAACGAATGTTTGTGCACT

>CL1Contig602_All/repeat/mobile_element/Class_I/LTR/Ty3_gypsy/chromovirus/Tekay
TTGTTTGTGAAAATAAAGAGCATAGATGTAACACCCCGTAATTTTCAATATTAATGTTCACAAATTAAAGAATAACTAATCTCAGATGTGAGAATTAAGGGAAACGGGTTGCGCCATTGTGTTCGTCTCGGAATTCTGGTTGAGATAGAGTCCGATTTTACGTGTATTGTACTTCGTATG

>CL1Contig603_All/repeat/mobile_element/Class_I/LTR/Ty3_gypsy/chromovirus/Tekay
TTCCCTAAAACAAAAATATGGCGCTGGCGGGGATCGAACTCTATACCTCTTGTATGCAAGTCACATGTTCTAACCAAATGAGCTACTAAGTCTTTTGCTTACAAACCTTAGAACAATGCTAAACATTATTCTTTTCTCATTCCTCTTTTTCATGTTTTGCTGCAATATTTAATTTAAAGATATCTTCTTCATTTTAAATCAGTTTTCTACAAACTATAGGTCTAAATTGACTAGAAAATCGCCACGAACGCAATGACGCTAATTTCATGACCAAATTCTGGAGGCTCTTCAAATTCTCCTTTTTATTTCTTTTTAAATGTTTGCATGCATTTCTTCGCATTTCATGTATTGCATGTAATT

>CL1Contig604_All/repeat/mobile_element/Class_I/LTR/Ty3_gypsy/chromovirus/Tekay
CCGTGGTCGACCTGGGTCCTGGGCGGGAAATTTCCCGCCCAGCCCGGGTGTACGTTTTGAATTTCAAAATTTTAAAATTTGAATTCGGGATGGTTTTTATTTCAAATTCCTCAAACTTCTAAGTGCCATAACTTCTTTATACGAAGTCCGATTTAATTGAAGTTG

>CL1Contig605_All/repeat/mobile_element/Class_I/LTR/Ty3_gypsy/chromovirus/Tekay
AATGAGCTTCTAAGTCTTTTGCTAACAAGAATTAGGACAATGCTACACATTATTCTTTTCTCATTCCTCTTTTTCATGTCTTGCTGCAATAATTAACTTAAAGATATCTTCTTCATTTTAAATCAGTTTTCTACAAACTATAGGTCTAAATTGATCAGAAAATCGTCACGAATGCAATGACGTTAATTTCG

>CL1Contig606_All/repeat/mobile_element/Class_I/LTR/Ty3_gypsy/chromovirus/Tekay
GAAATAGAGTCCGAGTTTGCATGATTTGGACTTCGTATGAAGAAGATATGGCCATCGGAAGTTTCAGAAAAGTCAAAATTCGAAGTCAAACGGGCCAGGCGGGAAATTTCCCGCCCAGCACCCCAGGTCGACTGGGGAGGCGACTGGGCAGTCGATACCCCCCCTAGGTCGACTTGGGAGA

>CL1Contig607_All/repeat/mobile_element/Class_I/LTR/Ty3_gypsy/chromovirus/Tekay
CGGAGTCCGTATGACCAAGATATGGCCTCGCGAAGTTTCACGAAAATTCCCAAATTAAAGTATACTTAATTAAGTGAAATGGGTTGTGTAGATATATATATATATATATATATATATATATATATATATATATATAATTGAAAATTTAATAAATAAATATGCAAAAATGTTCAAAACAGCGAATTGGGAGAGGGGAATAACCGAACCGGCCGATTTTTGAGGTCGACCCGAGCCCGCTGGGTCGACTAGGGGTTAATCCAGGGTGTTTGGCTGTCAACCCGTGGGCCGATTCGCTCAAATGCAGATTTTGCATTTGAATGGTTCTCATGGTTCATCTTTAATCTAAAGGCCCTAGATGGTTCCTACACTTGACTTCTTCCCCAAGACATGCTTTGATGGCTTGGATTGAATCTAGGGTTAATCCTATGGCCTAAAACACTTGCCTAATCTATAAATAAGACCCTAACCTACCCTAATTCATTCATAATTAAACCTAGTGACTAAACTATGGCAAAATGCTAGCTCTCATGGCCTCCACTAATTTTATGAAGAGGGTTGCATACTAATCACTCTCTAATCAACTTCTAATCCCTTCTTAGCATCTTA

>CL1Contig608_All/repeat/mobile_element/Class_I/LTR/Ty3_gypsy/chromovirus/Tekay
AGAATAACTAAGCTCAAACGTCAGAACTAAGGGAAACGGGTCATGCCATTGTGTTCGTCTCGGAATTCTGGTTGAGATAGAGTCCGAGTTTGCGTGAATTGGACTTCGTATGAAGAAGTTATGGCCATCGGAAGTTTCAGAAAATTCAAAACAGATTTCGAAAATTCAAATTTCAGAGTCAAATTGGGTCAGGTGGGAAATTTCCCGCCAGGGCCAGGTCGACCATAGGGTCGACCTGGGGGTCAACCTACCCTGACCAGGTCGACCTGCC

>CL1Contig609_All/repeat/mobile_element/Class_I/LTR/Ty3_gypsy/chromovirus/Tekay
ATTAAGATGCTTAGAATAGATTAGAGGTTGATTAGAGAGTGATTAGCATGCAACCCTCTTCATTGATTTGTGGAGGCCATGATCAAGTTGCATTTTGCCATAGTTTAATTACAAGGTTTAATTATGAATGAATTAGGGTAGGGTTGGGGTCTTATTTATAGGATTAGAAAGTGTTTTAGGCCCTTAGATTAACCCTAGATTAGATTAGGACCCTTAGATTTAGGAACCTTCCAGAAACTAGCCCTAA

>CL1Contig610_All/repeat/mobile_element/Class_I/LTR/Ty3_gypsy/chromovirus/Tekay
AGACGTGACATGGGAGACTGAAGATAAGACACGCGCATCATACCCTTTTTCTTGAGGGTATATCCTTGATCTCTTTTTCTAGGAATTTTATGCATGCTTGTTTCTATCTTTTTAGGTATATCCTCTAGGTCATATCTTCGATCCTTAGGTAGAAGCCAATGGATGTAAACATGTGTTTGAAACATGTTATGATTAGTGGTTGCAAGTGGTTGCTCGTGGATGCATATACACACACTAGGCACTAGATCGGCTCAAAAACACTCTCATACTGCATATGGATGTGTGTGCATTTTTCAATTTTTGTGGATGCAAAATGATTGACTCATCACATGGATGTTGCATTTGGATGAATGGTTATGCACTCATATAGAAATGATGTGTATCAAATAGGATTTCTTGCATACATAATTGGACTCATGGCACTAACATAATTCGCATTAAGGAGGTCAACTGGATCAGTAGACCGCCTGATTTTGCATTAGATAAGAAACATATACACACACTTTGCATATGTTCATACGGCATTAGAAACCTTTTAAGGACAATGGATGCCTGTGATTGAATAGTTGAGTAGATGGATGTTGGATGTTAGGATATACGTTCTTCCTAAC

>CL1Contig611_All/repeat/mobile_element/Class_I/LTR/Ty3_gypsy/chromovirus/Tekay
GTTGGTCAAAGTGCAATGGGGAACTGATCAAGGAAACGCGACTTGGGAGGCGGAAGACAAGATGAGTGCATCGTACCCTTTCCTTTTTGAGGGTATGATCTTAACTTCTCCTTTTTCTACCGCTTTGTTTATACTTGTTCTATCGTTTAGTATGTCCTCTCGATTACATCTTCGATCTTTAGGTAGGAAAATCCTATGGTTGTAAACATGTGTTTGAGACATGTTATGTTTGGTGGATGCAAGTGGATGCAAGTGTTTGCTAGTGGTTGCTCGTGGATGCATTA

>CL1Contig612_All/repeat/mobile_element/Class_I/LTR/Ty3_gypsy/chromovirus/Tekay
ATAAGGAGGTTGACCCCCCTGGTCGACCTGGCCAGGGGTAGGTCGAACTAGCTCGACCTTCCTTGGTATTTAATTTTCTGAATTGTTTTATATAAATTTCTGAAACTTCTGAAGGCCACAACTTCTTCATACAAAGTCCGATTTTCGAAAACTTGGACTCTATTCCAAGCAGAATTTCGAGACGAACGCAATGGCGTAACCCATTTCCCTTAATTCTCACTTTAACAATTAAGTATTCTTAAATTCATTCTATTAATAATCACAGAAAATTCAGGGTGTTACATTTTATATGCATAC

>CL1Contig613_All/repeat/mobile_element/Class_I/LTR/Ty3_gypsy/chromovirus/Tekay
ATACAGAAGAACGAACCAGGTGCAGAAAACAGGAAAAAGCAGGGGGGTCGACCCCCAGGTCGACTACCCAGTCGACCTGGGTGCCTTGGGCGGGAAAATTCCCGCCCAGCCCAATCTGGGTCCGATTTGAATTTTGAACTTGACCTGTTTTGAAATTTGAACTTCGCTGAATCTTCCGGAGGCCATATCTTCCTCATACGGACTCCGATTTACGCAAACTCGGACTCGTTTTCATGCAGAAT

>CL1Contig614_All/repeat/mobile_element/Class_I/LTR/Ty3_gypsy/chromovirus/Tekay
AAATGCAACAGCCATATGATAACAAATCAAGTTTCAACCCATATACAAATATATATATGCATATGCAATATGAAAGTGACTGAGCCAATCTAGTGCCTAATGTGTGTGTATATGCATCCACGAGCAACCACTAGCAAACACTTGCATCCACCATACATAACATGTCTCAAACACATGTTTCAACCATAGGATTATCCTAACTAAAGGTCAAAGATACTAGCGAGAGGACATACTAAAGATAAGATAAGTACAAGCTAAGCGATAAAGGAGAAATTAAAAGACATACCCTCGAAAAGAAAAGGGTATAATGAACGCATCTTCTCTTCCGTCTCCCAAGTAGCGTTGCTCTCATCATCTCCCCATTGCACTTTGACTAGTCTGACCTCTCGATTCCTCAACTTCTTGATCTCCGACCCAAGAATGCGCGTAGGAGCTCGTCGAATCGTCGCATCACGCTCTATCTCCACCTCTCTAAGCAAGTTCGGCTCTATCACTTCC

>CL1Contig615_All/repeat/mobile_element/Class_I/LTR/Ty3_gypsy/chromovirus/Tekay
AAACTTTGAGGAAGGTGGAGGCTAGGGATTTTAGGTGGAGGCCATTTGAGGATTCAATTTGACATAGTTTAGTTGCTAGATTGATTAATGAGGCTTTAGGGTAGGATTAGGGGCATATTTATAGAAGATTAGAGTGTTTTTAGCCCTAGGATTAACCCTAGGTTAGTTTAGGCCCGTCAGATTTCGGAATTCTCTAGAACCAAGCCACACAACCAAGCCCAAATCAAAATGGGGGCGCCAGGCAAAACT

>CL1Contig616_All/repeat/mobile_element/Class_I/LTR/Ty3_gypsy/chromovirus/Tekay
AGAAAAATTCAAGTTCAAAAAAAACAGTTCGAAATTCAAATCTGGAGCCAAACAGACTGGGCGGGAAAAATTCCCGCCCAAGCCCCAGGTCGACTGGGGTGTCGACTGGGGAGTCGACACGCCCAGGGGGCAGGTCGACTGCCCAGTCGACACGGGTGTCGACCTGGGTGGTCCGACCACTTTGGCCTGGGTGCACCTGCTTGGCCTTGTGCTCTGTTCTGATGGCCTGTGACGGATTGTGAGGGATCAGGTCTATCCTAGG

>CL1Contig617_All/repeat/mobile_element/Class_I/LTR/Ty3_gypsy/chromovirus/Tekay
TTTTAGGAGCATGGAGGCACCATTCCTCTTTGTTAATGAAATAGGATTTAGGTTTAGCTATGTATATATAAATGTCTAGGATCGATTAGAGCTCTTAGATTAACCCAGAAACCATCAGGACCACTCAGATGCCACATCAGCCCTTAGGGCAAATCGGGCCACCGGTTGACAGTCAAACACCCTAG

>CL1Contig618_All/repeat/mobile_element/Class_I/LTR/Ty3_gypsy/chromovirus/Tekay
GAATTAAGTAAAACTGACTACGCCATTGCGTCCGTCTCGGAATTCTGGTCAAGATAGACACCTGGTTTGCGTAAAACGGACATCATATGAAGAAGTTATTAAGCCTAGAAGTTTGTATACGCACAAGAGAAATATATATATATATATATGCAAACAAAATAAAGAATAAAATA

>CL1Contig619_All/repeat/mobile_element/Class_I/LTR/Ty3_gypsy/chromovirus/Tekay
AAAATAAAGCCAGAAATTCAAAATTCAAACCCAGAGAAGGCTGGTGGGAAAATTCCCGCCCATATACCCAGGTCGACTGGGGAGTCGACCTCCCCCCAACCAGGTCGACTGGGGTGTCGACCTCCCCATGACCAGGTCGACTGGGGAGTCGACCTGGGGGTCGACCTGCCTCCCGAACCTATTTCCTGAA

>CL1Contig620_All/repeat/mobile_element/Class_I/LTR/Ty3_gypsy/chromovirus/Tekay
TCCATAATTAAAAACAGATTTAAAATTTAAATTAAAAAGAAGGATTGGGCACAGCTGGCGCAAGCGGGAAAAATTCCCGCCCAGGACCCCATGTCGACAGGCCTGTCGACAGGGGTCTAGGCATGTCGACTGCCCTGTCGACAGCCCTGTCGACAGGGGGTAGCCAGGCAGATTAGCCTGGCGCACCATTTTGGTTTGGGCTTGGTCGTGTGGCTTGGTTCTAGAGAATTCCGAGATCTGACGGGCCAAAACTAACCTAGGGTTAATCCTAGGGCTAAAAACACCCTAATCTTCTATAAATAAGACCCTAACCTACCCTAAATCACTCATTATTCAATCTA

>CL1Contig621_All/repeat/mobile_element/Class_I/LTR/Ty3_gypsy/chromovirus/Tekay
TTTGGATGGTAGGATATGCATTCTCCTTAGCTTAGAGATTTCGAGGACGAAATCCTTTAAGGAGGGGAGAATGTAACACCCCGAATTTCAAATTAACACTAATGGTTAGTAATTAAAGTATAATTAATCTCAGATATGAGAATCAGGGGAAACGGGCTGCGTCATTGCGTTCGTCTCGGAAAAATACGCGAAATAGAGTCCGAGTTTGCGTAAAACGGGTACCGTATGAAAGAGATATGGACGAACGAAGTTAGGCAGAAAAACCCGAAACAGGCCAGAAATGCACTGGCGCACTTGTGAAGTGCGCCAGTACAAAAATACACTGGCGCACTTGGGAAGTGCGCCCATGTCGGGACAGGAAACCTGCACAGTTTCTAGAGAGTTCTGTGGTTGGGTGCACCAGTTTGGGGTTTGGGCTTGGTCTTAGGGCTGGTTTCTGGAAGGTTCCGAAATCTAAGGGTCCTAATCTAATTTAGGGTTAATCTAAGGGCCTAAAACACTCACCTAATCTATAAATACACCCTAAACCTACCCTAATCCATACTAAAAATAGAATTGAGGGCTACATGCCGCCAAATTAAATCTTAGAAGGAGCCTCCACTAATTTATGAAGAAAGTTGCAAGCTAATCAACCTCTAATCATCATCTTCTTCATATTTAGCAACTAGTTCTACTTCATAAGTTTGCTAATCTTGGTTTTGGTGAGTTCCTATGCCTTTAGCAAGTAATTGCTAAACTAATTAGGATAGGATATTAGGAGGATATGGATGTAAATGTGGATTATGCAAGTTGTGATTGTCATATATTATAA

>CL1Contig622_All/repeat/mobile_element/Class_I/LTR/Ty3_gypsy/chromovirus/Tekay
TGCACACATATAGAAATTACTTGATATACTAGGGCTGTTTGCATACATACTGGATTCATGGCACTAACATACATTGCATTAAGGAGGTCAACTGAATCAGTAGACCGCCTGATTTTCGCATTAGTATTGGGACATATACACACACCTTTGCATATGTTCATATAAGCATTAGAAATCTTTTAAGGACAATGGATGCCTGTGATTGGTGGATGAGTAGATGGATGTGGATGTTAGGATATACATACTTCTTAACTTAGAGATTTCGGGGACGAAATCCTT

>CL1Contig623_All/repeat/mobile_element/Class_I/LTR/Ty3_gypsy/chromovirus/Tekay
AGCTCAGATTAAAGTTCATAAAATTCAAAATTCAAAATCAAAAGCAGAAGCGGGCTGGGCGGGAATTTTCCCGCCCAAGGCCAGGTCGACCAGAAGGTCGACCTCCCCCCATACAGGTCAACCTAGGGGTCGACCTCCCCCTCGGGTCAGATCTAAAATCTGATGTGTTTCTCTGTGTGACGAATTGTT

>CL1Contig624_All/repeat/mobile_element/Class_I/LTR/Ty3_gypsy/chromovirus/Tekay
GAATTAAAGAATAAATAATTACAAATGCGAGAATTAAGGGAAACGGGTTACGCCATTGCGTTCGTCTCGGAAATCTGCTTGAGATAGAGTTTGCGTAAATCGGACTCCGTATGAAGGAGTTATGACCTTCAGAAGATTCAAGAATTTAAATAAATTAAAACAGTTCAAATTAAAATCCAAAATTCAAGTTCAAACCCCGAAGCAGGCTGGGCGGGAAATTTCCCGCCTGGAAATCAGGTTGACCA

>CL1Contig625_All/repeat/mobile_element/Class_I/LTR/Ty3_gypsy/chromovirus/Tekay
AAGAATTAAGTGAAACAGGTTATGCCATTGCGTTCGTCTCAGAATTCTGCTTGAGATAGAGTCCAAGTTTGCGTAAAACGGATACCGTATGAAGGAGTTATGGACGATGGAAGTTTGGCAGAAAAATCAGAAAACAGGCCAGGATAACTGGCGCACTTGTGAAGTGCGCCAGAACAAAAATGCACTGGCACACCTGGGAAGTGCGCCCAGGCCGAGCCGAGATCTGCAGAATTCTGGACAGTTCCATAATGACATGTCTTTTTAATCTGAGTGGTTCTGATTGTCTCTAATCTAATCTAAAGGTCCTAATTCACT

>CL1Contig626_All/repeat/mobile_element/Class_I/LTR/Ty3_gypsy/chromovirus/Tekay
TACATGAGTGCGCAACCATCCATACAAATGCGACATCCATATGACAACATATCAAGTTTCAACCACATACAAATATGAATACATATATGCATATGCAATATGAAGTGACTGAGCCGATCTAAAACCTAGGTTGTGTGTGTATATGCATCCACGAGCAACCACTAGCAACCACTTGCAGCCATCAACCATAACATGTTTCAAATACATGTTTACATCCAAAGGGATTTCTACCTAAGGATAAAGGATAATATCGAGGAGATATACCTA

>CL1Contig627_All/repeat/mobile_element/Class_I/LTR/Ty3_gypsy/chromovirus/Tekay
TACCTAGGGATCAAGAATAGGACCGAGGAGATATACTTAAAAGGATAGACACAAGCATGCATAAACTTTATGGAAAACAAGAGATCAAAGATGTACCCACAAAAAGATAAGGGTAGGCTGCGCGTATCTTGTCCCCAGTCTCCCAAGTCGCGTCTTCCTCTTCATCAAT

>CL1Contig628_All/repeat/mobile_element/Class_I/LTR/Ty3_gypsy/chromovirus/Tekay
CGCATCCATATTTCTTCCTAATACCCATTTTGTAACATCCCGAAATTTTAATGACGCTAAACATGATGAATTAAAGAATAACCAATGTGAAATACACTGTTAACAATAAATTAAAGAAAACTTAATTTAATAATCAGAATTAAGTAAAACAGACTGTGCCATGGTGTTTATCTCGAAATGCTGGTCAAAAAAGACACCTTGTTTGCTGAAA

>CL1Contig629_All/repeat/mobile_element/Class_I/LTR/Ty3_gypsy/chromovirus/Tekay
GAATTAGGGTAGGGTTAGGGTCTTATTTATAGGATTAGGTTGCATTTTAGACCCTTAGATTAACCCTAGATTGGTTTAGACCCGTCAGATCCAAGAAGCTTCCAGAACCAGCCCTCCAAGCCAGCCCAAGAACCTAAACTGGTGCACCCAGTTTCACTGGGCGTCGCACCCCTGTCGACAGGCAAGTCGACAGGGCAGTCGACACCCCTGTCGACAGCCCTGTCGACAGCGCTGTCGACATGGCTAGGGCGGGAATTTCTCCCGCCTGACCCGCTGCTTCTATTTCAAATTCTGTATTTTAATTTTTAAATCTGTTTTTATCTTTGAATTTTCTGAAAACTTCTTTGGGCCATAACCGGGCCATACGGACTCCGATTCTCGAAAACTCGGACTCCATGTCGC

>CL1Contig630_All/repeat/mobile_element/Class_I/LTR/Ty3_gypsy/chromovirus/Tekay
AATTGATTGCATAAGGGCTTTGTCATATTTTTGTGTCTTCATAAGCATTGTAAGCCCTTTTCTACTTTCATATTTAAACTCTAAAGTTAAATGAATGATGCAAGTTTGGTTGACCATTATATGCAAGTTTATCATGTTATGTTATGCAAGT

>CL1Contig631_All/repeat/mobile_element/Class_I/LTR/Ty3_gypsy/chromovirus/Tekay
CCTGGTTCGACACGCCATGTCGACAGGCAAGTCGACAGGCAAGTCGACACCCCTGTCGACAGGCCTGTCGACAGCCCTGTCGACATGCTTAGGGCGGGAATCTTCCCGCCTGGCCCCGCTGGTTCTAATTTAAAATCTAAATTTAAATTTCTAAATCTGTTTTTAGCTTTAAATTTTCTGCAAACTTCTTTGGGCCATAACCGGGCCATACGGACTCCGATTCTCGAAAACTCGGACTCTATTTCGCGTATTTTTCCGAGACGAACGCAATAAAGCAGCGCGTTACCCCCAATTCCCAAGTTTGAGATTAT

>CL1Contig632_All/repeat/mobile_element/Class_I/LTR/Ty3_gypsy/chromovirus/Tekay
CCAGGTCGACACCCAGGTCGACTACGCAGTCGACCTGGTCCTGGGGGTGTCGACTGCCCAGTCGACCTAGGTGTTGGGCGGGAAATTTCCCGCCTAGCCTGTTTGACTTCGAATTTTGAATTTTGAATTTTCTGAAACTTCCGATGGCCATATCTCCTTCATACGAAGTCCAAATCACGCAAACTCGGACTCTATTTCAACCAGAATTCCGAGACGAACACAATGGCGCAACCCGTTTCCCACAATTCTCACGTCTGAGATTAGTTATTCTTTAATTTATTTAATTTGACTATTCAAAAATCC

>CL1Contig633_All/repeat/mobile_element/Class_I/LTR/Ty3_gypsy/chromovirus/Tekay
GTCGGAGATTAGGAAATTAAGGAATCGAGAGGTCAAGCTAGTCAAAGTGCAATGGGGAGATGATGAGAGCAACGCTACTTGGGAGACGGAAGCGAAGATGCGTTCATTATACCCTTTTCTTTTTGAGGGTATGCCTTTTAAATTTCTCCTTTATCGCTT

>CL1Contig634_All/repeat/mobile_element/Class_I/LTR/Ty3_gypsy/chromovirus/Tekay
TATTCTGAAAATTCCTGAAACTTCGGAGGATCATATCTCCCTCATACGTACAGACTCCGATTTTCGAAAACTCGGACTCGATTCCAAGAAGAATTTCGAGGCGAACGCAATGGCGCAACCCATTTCCCCTGATTCTTATCTTAAAATTTAATTTTGCCTGATTTAATGTTTTAACATGTTATAAAAATATGGGTTGTTACATG

>CL1Contig635_All/repeat/mobile_element/Class_I/LTR/Ty3_gypsy/chromovirus/Tekay
CGTATCTCCGAAAGTGCCTACATGAGTCAGCCGAGGTAGTTGAGCCTAGCATTCTTGAAGACGTGGAGGTAGAGAAAGAGGCAACCCTGAGGCGAGCTCCGATTCGTATCTTGGGAACGGAGATCAAGAAGCTGAGGAATCGAGAAGTCAAGTTAGTAAAGGTTCAGTGGAGTGAAGCCGAAGAGGACGCAACTTGGGAAACCGAGGAGAAGATGCGCGCGCTTCACCCATTTCTTCTTGAGCGTACATTCTCG

>CL1Contig636_All/repeat/mobile_element/Class_I/LTR/Ty3_gypsy/chromovirus/Tekay
GTTTGCCTGTGGATGATGTTTTGAGTAGATGGATGATGGATGGTAGGATACGTTCTTCCTAACTTGGAGATTTCGGGGACGAAATCCTTAAAGGAGGGGAGAATGTAACAACCCGAATTTTAACAACGTGTTAAGACAAGAATCAAGGCAGAATTAAATTTTAAAATCTGAATCAGGGGAAACGGGTTGTGCCATTGCGTTCGTCTCGGAAAAATACGCGAAATAGAGTCCGAAATTTCGTAAATCGGAGTCCGTATGATCAAGATATGGCCTCGCAAAGTTTCACGAAAAATTCAAATTCAAAAACAGATTCAAATTTTCAGAATTCAGGGTAGGCGGGAAAAATCCCGCCCAGACAGGTCGACAGGGGGGTCGACACTAGGGTCGACCTCCCCCCAACCAGGTCGACACTAGAGTCGACCTGGGGGTCGACCTCCCTGGTCGGCCAGGTCGGCCTGGTGCACTTAATTGGGCTGTTTGGACCTGTTTTGTTGGCTAGTGACGTGATTTGATGGCTCAGATTTGATTTAGGGTTAATCCTATGGCTAAAACTAATCCTAAACTCTATAAAAAGACCCTAATGCTTACCCTAAACTCACACAAACTAATCC

>CL1Contig637_All/repeat/mobile_element/Class_I/LTR/Ty3_gypsy/chromovirus/Tekay
GACATCTGTTTACTTTCAAGAGAAAGTTCTTCTACATGGAATGCCTTATAGTATATAAACGAGATCCAAGATTCACTAGTGAATTTTGGAAAGCTTGCATGAGATCATGAGTACGCAGTCATGTTTGCGTCAAGTATTCTAGAAAAAGGATAAGTGCAAGTGGAACGAGAGGCGACGAAGAAATGAGTTCCAGCTCATGTTATGGAAACAGGAAATAAGAAGCTACGAAATCGCGAAGTTAAAAGACGGTCAAGGCACAATGGAATTAAGCTCAAGGAAATACGACTTTGATGGTCAAAGACTAGATACGCGCATGATATCTCTTTTTGGGAGTATATCCTTGATCCCTGTTTTCTGTAGAGCTTACTTGTAGGCTATCTTTTGTGGACATCCTCTCGGTCCTATTCTCCGTTACA

>CL1Contig638_All/repeat/mobile_element/Class_I/LTR/Ty3_gypsy/chromovirus/Tekay
TCATATGGATGATGCATTTATTCGGTGAATGATTGTGCTCGCATGTAGAAATAGTATGTGTCGATAGGGATCTTTCGCATACATATTGGAGGCATGGCACTATCATGGTTTGCATTAAGGAGGTCAACTGAATCAGTAGACCGCCTGATTTAGCATTAGTATACGGGCATATACACACACATTTTTCATATGTTCAT

>CL1Contig639_All/repeat/mobile_element/Class_I/LTR/Ty3_gypsy/chromovirus/Tekay
CTGAGTCGCATTTTCTTGAGCTTAGTTCCATCGTGCCTTGACCGTCCTTTAACTTCACGATTTCGCAGCTTCTTATTTCCTGTTTCCATAACATGAGTTGGAACTCATTTCCTCGTCGCCTCTCGTTCCACTTGCACTTATTCTCCTTCTAGAATACTTGGCGCAAACAGGACTGCGTACTCATTATTCCATGCAAGCTTTCCAAAATT

>CL1Contig640_All/repeat/mobile_element/Class_I/LTR/Ty3_gypsy/chromovirus/Tekay
ATGACCTTACGAAGTTTTCAGAACTTTTCAAGTTCAAAACAACTCTCAATTCGAATTCAAAATTCGAATTTCAAACCTCAAAATGGACTGGGCGGGAAATTTCCCGCCCAGGACCAGGTCGACCTGGGGGTCGACTATGTAGTCGACCTACCCAGGACCAGGTCGACCATAGTGTCGACCTGGGGGTCGACCTGGTGCCCGAGCCCATTTCTGAAGCTGGATTCACTCTGATGTATTTGGCCTCGTTTCTGTCCACATTCGTTGACCTGACCCTATAAATACAGCCCCTAACACCAGTATCTCTACACAAAATTCTTT

>CL1Contig641_All/repeat/mobile_element/Class_I/LTR/Ty3_gypsy/chromovirus/Tekay
CTTGGGAAACCGAAGAGAAGATACGCGCGCTCTACCCATTTCTTTTTTAGGGTACATTCTCGACCTCTTTTCCTATAAACTTGAAAACCTTTCGTATCATGCTTTTACTACCTATGTTTATCTTGTTATCTTCTCGATCTCATCTTGAGAACCTTAGGTAGAACCATATGGATGTAAACATGTGATTGAAACA

>CL1Contig642_All/repeat/mobile_element/Class_I/LTR/Ty3_gypsy/chromovirus/Tekay
GTCTACTGATTCAATCGACCTCCTTAATGCAACGTATGTTAGTGCCATGAATCCAATATTTATGCAAATAATCCTATTATAACATGTAGGTTCTATATGTGTGCGTAATCATCATCCAAATGCAACATCCATATGATGATACACCCATATTCATCCATAA

>CL1Contig643_All/repeat/mobile_element/Class_I/LTR/Ty3_gypsy/chromovirus/Tekay
AGTTAAGGCCCATTGAAGTTTGCAGAAAATTTCTAAGAAAAAAACAGAATTAGATTTAAAATTAGAAACAAGGGTTTGGGCCAGCTGGGCCAAGGCGGGAAAAATCCCGCCCAGGACCCCATGTCGACAGGCCTGTCGACAGGGGTCTAGGCATGTCGACTGCCCTGTCGACAGCCCTGTCGACAGGGGGTGCCCGGGCTGTTTAGCCTGGTGCACCATTTCTGATTGGGGTTGGGTCTTGTGGCTTGTTTCTAGAGAGTTCCGAGATCTGATGGACCTAATTCAACCTAGGGTTAATCCTATGGTCTAAATCACTAGCCTAATCTATAAATAAGACCCTAACCTACCCTAAATCACTCATTATTCATTCTAGCAACTAAACTATGCCAAAATCAAACCTCTCATGGCCTCCACTCTCTTCATACAATTCCTAAACAAATCCCTAAGAGATTTCCATGCATACAAGTGTATTTAGGCTTGTATGATCCTCCTTAGCTTGCATTAAAGGCTTGTTTTTCTATTGGCATCATAAAGGAGGAGTCTTGATCAAGTTTGCTTGCATTTGGGGGTTTTAATTAGTTGCATAAGGGGTTTCTTGCATTTGTTATACTCATTTGAGTCCGCATAAGCATTGTAAGCCCTCTTACCTTCATTTTAGAAACTCTAAAGTTAATATGTGATGAAAGTTGGGATTTATGCATGTTTATTG

>CL1Contig644_All/repeat/mobile_element/Class_I/LTR/Ty3_gypsy/chromovirus/Tekay
TTTTAACTAAAGATAATGAAATGAGAATAACTTAATTAAATATTCAGGACTAAGCCGAACCGGCATCACTATTGCGTTCGTCTCGGAATTCTGGTTCAGATAGACCCCAAGTTTGCGTAAAACGGATAACGTATGAAGAAGTTATGAGCATTAGAAGTTTGTATACATATAAGGCTCAAATATATATAGTAAATATCTCCCGAATTCCAAAATATTCAAAA

>CL1Contig645_All/repeat/mobile_element/Class_I/LTR/Ty3_gypsy/chromovirus/Tekay
CCCAGTCGACCCCCAGGTCGACTATGTAGTCGACCTGGGTGCCGCAGGTCGGGTGCAGCAGGTCGACTACCCAGTCGACCTGGGTAGCCCAGGTCGACTACCCAGTCGACCTGGGTGTCTTGGGCGGGAAAATTCCCGCCCTGGCCAATCCGGCCCGATTTCTGAAATTTGAATTTGTTTTCTGTCTGTTCGAATTTTATTTCTAAAACTTCCTGAGGCCATATCTCCGTCATACGGACTCTGATTTATGCAAACTCAGACTCGTTT

>CL1Contig646_All/repeat/mobile_element/Class_I/LTR/Ty3_gypsy/chromovirus/Tekay
ATTAGGGAACCTGATCTGTACCAGTAGTCTGTAAATATCTAAATACTTTTTATAGGATTTCCAGTTTTGACATTGTCTAAAGAAGGTACTCCTCTGGGTGTCAATTTGATGTTGGTTTCGGTCTTTGGGGCCGATACTTAGGACCCATGTCTAATGGGAACCA

>CL1Contig647_All/repeat/mobile_element/Class_I/LTR/Ty3_gypsy/chromovirus/Tekay
AAAGGTATAAGTATATGTCCTTATACTAATGCAAAGATCAGGCGGCCTACTGATTCAGTTGACCTCCTTAATGCAATGTATGTTAGTGCCATGAATCCAACATGTATGCAATAATCCTATTATAACATGTAAGTTCTACATGGGTGCACAAAACATCTAGTGCCTAATGTGTGTGTATATGCATCCACGAGCAGCCACTAGCAAACACT

>CL1Contig648_All/repeat/mobile_element/Class_I/LTR/Ty3_gypsy/chromovirus/Tekay
TTAGCAACAAGTCAGGATCGTCAAATTTCAGATCTGCCTCGGGGGGTAGGTCGACCCCCTGGTCGACCTGTATAGGGGAGGTCGACCCCCTGGTCGACCTGGCCTTGGGCGGGAGAAATCCCGCCCAGCCCGCTTCTTTGCTTTTCGTTTGAATTTTGAATTTTAACTCTGAACTGTATTTAATTTATATAAATTTCTAAAAATTTTGAGGGCCATAACTT

>CL1Contig649_All/repeat/mobile_element/Class_I/LTR/Ty3_gypsy/chromovirus/Tekay
ATGATCATAAACGAACAGTGTGTGTACATGTACGTATCTAATGCAAAATCAGGCGGCCTACTGATTCAGTCGACCTCCTTAATGCGAATTATGTCAGTGCCATGAGTCCAACATGTATGCAATAGAAATCTAATGATATATATTATTTCTATATGAGTGCATAGTCATTCATCCAAATGCAAC

>CL1Contig650_All/repeat/mobile_element/Class_I/LTR/Ty3_gypsy/chromovirus/Tekay
CGAGGATTGAGCGAGCCACTCCACACTATGGCCATGACTCATGTACCCATGGGGGCGACCTTTGAAAGCTTGGTGAATATGGCCCTACTTCATGAAGAAGACGAGAATGGCAAGAAGGAGGTCAAGGCGAATGATTCTCAAAACAAGAAGGAAGACTCCGAGAAAGGAGGCAAGAACAACAACAACAATAATGATAACAAGACACGTGAGAAAAGAAAATGCCACTTCTGTGGTATTGAGGGGCATATAGTCCAGGATTGTAGAAAGAAGAAGATGAAGATGGGAGCATGCTTTCAGTGTGGTGATACTGGACATATCAGCAAGAACTGCCCTAAGAAGCAAGGGCAAGCCCCGCAAGCAGGACCTTCTGGGGGTACATCTTTAACTTCTTCTCCTAGATGCTTTGTTTTATCTTGCTTATCTTCTCAATCCTATCTTGAGAACCTTAGGTAGAACCCTTTGGATGTAAACATGTATTTGAAA

>CL1Contig651_All/repeat/mobile_element/Class_I/LTR/Ty3_gypsy/chromovirus/Tekay
AACACCCCATAATTGTAAAGGACATTATTAACAATAAACTAAAGGATACTTAATTAAATATCAGGAATTAAGTAAAAAAGACCATACCATTGCGTTTGTCTCGGAATTCTGCTTAAGATACACTCCGAGTTTGCGTAAAATGGAGATCGTATGAGGAAGAAATGAAGCTTAGAAATTTGTATACATATAAGAGACTTCT

>CL1Contig652_All/repeat/mobile_element/Class_I/LTR/Ty3_gypsy/chromovirus/Tekay
CAGGCGGGTGTTCTTCCACCCTGGCCCATTGGGCCCCACTTCGGAATTTTTAATTGTTTTATTCTGTTTGAATTTTAAATTTAATTCAAAAACTTCCGAAGGCCATATCTTCTTCATACGGACTCCGTTTTTCGAAAACTCGGACTCTATTTTGCGTATTTTTCCGAGACGGACGCAATGGC

>CL1Contig653_All/repeat/mobile_element/Class_I/LTR/Ty3_gypsy/chromovirus/Tekay
AAAAGATTTCTAATGCTTATATGAACATGTAATAGAGTGTGTGTGTATGTCCCTATACTAATGCGAAAGATCAGGCGGTCTACTAATTCAGTCGACCTCCTTAATGCAATGTATGTTAGTGCCATGAATCCAACATGTATGCAAATAATCCTATTATAACATGTAAGTTCTATATGTGTGCACAATCATTCATCCAAATGCAACATCCATATGATGATACACCCATTTTCATCCATAAAAAAAGAAAAATGCACACACATCCATATGTAGTATGAGAGTGACTGAGCCGATCTAGATCCTAACGTGTGTGTATATGCATCCACGAGAA

>CL1Contig654_All/repeat/mobile_element/Class_I/LTR/Ty3_gypsy/chromovirus/Tekay
CCCCCTCACCCCAGGTCGACTCCCAAATCGACCCCCAGGTCGACCTGGTCTGGGCGGGAGTTTTCCCGCCTGCCTCCATTTCTGTGTTTTTGAAATCTGTTTTAAAATTTGAATTTTTCGTGAAACTTCTCGAGGCCATATCTCGGTCATACGAACTCCGATTCACAAAATTTCGGACTCTATTTCGCGTATTTTTCCGAGACGAACACAATGGCGCAGCCCGTTTCCCAATATTCTTATATTTGAAATTAATTATTCTTTCATTTGTGAATATTAGTATTAACTGATTTACGGGGTGTTACATTCTCCCCTCCTTAAAGGATTTCGACCCCGAAATCTTCAAGTCAAGAAGAATGTTTAACCTAACATCCAATCAACCA

>CL1Contig655_All/repeat/mobile_element/Class_I/LTR/Ty3_gypsy/chromovirus/Tekay
TGTCGACACGGCGTGTCGAGCCAGGGGCTTGGGTGCACCAGATCTGGTTTTTGGGTTGAGTCTTAGGCTGGGTTCTAGAGATTTCCTAAATCTAACGGACCTAATCTAACCTAGGGTTAATCTAAGGGCCTAAAACACAACCTAATCCTATAAATAAGACCCTAACCCTACCCTAA

>CL1Contig656_All/repeat/mobile_element/Class_I/LTR/Ty3_gypsy/chromovirus/Tekay
AATTTAAATTTCAAATTCGGAGTGAAAACAGGCTAGGCGGGAAAATTCCCGCCCAGCACCCCAGGTCGACTGGGGAGTCGACACCCCCCCCCCCCAAGGTCGACTGGGCAGTCGACCTGGGTGTCGACTTGGTCCAGTCGGCTAGGGTTTGGCTGAGCCCAATCTTGGGCTAATGAT

>CL1Contig657_All/repeat/mobile_element/Class_I/LTR/Ty3_gypsy/chromovirus/Tekay
GGCTAAAATGAAATAGTATGATTTAGGCTAGGTCTAGGTGTTATTTTATAGGTGAATAGGGTGATTTAGAGCCTTCAGATCAGTCCAGAAGTCATCAGAATCGCACAGCTCGAATACACATCATCTAGCCACTCAAAAGAAGACACGTCACCTCAGAACACTCCAGAATTC

>CL1Contig658_All/repeat/mobile_element/Class_I/LTR/Ty3_gypsy/chromovirus/Tekay
CTATCTTTTAATTATATCTCCTTGGTCATATTCTTGATCCTTAGGTAGAAACCAATGGATGTAAACATGTATTTGAAACATGTTATGATTGATGGTTGCAAGTGGTTGCTCGTGGATGCATATACACACACACTAGGTACTAGATCGGCTCAGTCACTTTCATATTGCATATGCATATATGTATTTGTATATGGATTGAAACTTGATGTGTTATCATATGGACGTTGCATTTGTATGAATGATTGTGCACTCATGTAGGAAATTTTGAGTAGGAAAAATTGCATTCATAATGGACTCATGGCACTGACATAATTTGCATTAAGGAGGTCAACTGAATCAGTAAACCGCCTGATTTTGCATTAGATAAGGACATATACACACAATTCATATGATCATGAAGCATTAGAAA

>CL1Contig659_All/repeat/mobile_element/Class_I/LTR/Ty3_gypsy/chromovirus/Tekay
AAACTTGCATATCATACATGATAAACTTGCATATCATAGCATAGTAAACTTGCATATCATACATTTAACTTTAGAGTTTAAGTATGAAAGTAGAATAGGGCTTACAATGCTTATGAGGACTCAAATGAGTATAGCAAATATAAGAAAGCCCTTATGAAATCAAATAAACCCAAAATGCAAGCAAAACCCTTGAGCAAAAATGATCAAAACTCTTTCTTTATAGAAACTTGACTTGAATGCAAACTAATGATGCTCATACAAGTCTAAAAACACTTGTATGCATGGAAAATCACTTAGAAATTGATTTAGGAAT

>CL1Contig660_All/repeat/mobile_element/Class_I/LTR/Ty3_gypsy/chromovirus/Tekay
ACATGAAGTTTCAATCCATATATATAAAAATTCACTCATGCATATGCAATATGAAAGTGACTGAGCCGATCTAGTGCCTAATGTGTGTATATGCATCCACGAGCAACCACTAGCAACCACTTGCAACCACCAATCATAACATGTTTCAAACACATGTTTACATCCATTGGCTTCCAACTAAGGATTGAAGTTATGACCTAGAGGATAGACC

>CL1Contig661_All/repeat/mobile_element/Class_I/LTR/Ty3_gypsy/chromovirus/Tekay
TTTTTTTTTTTTTGAATTAGCAACTTTAGTGTTAACAGAAATACGGGGTGTTACATTCTCCCCTCCTTAAAGGATTTCGTCCCCGAAATCTTCAAGTCTAGAAGAACTTATATCCTACCATCCAATCGTCCATCTACTCAACCATCAAACACAGGCGTCCATTGTCCTTAAAAGACTTCTAATGCTTCATGATCATATGCATAGTGTGTGTACATGTCCTTATCTAATGCAAAATCAGGCGGTCTACTGATTCAGTTGACCTCCTTAATGCAAATTATGTCAGTGCCATGAGTCCATTATGTATGCAAATTTTTCCTTACTCATAATTCTACATGAGTGCGCAACCATTCATACAAATGCGACATCCATATGACAACATATTAAGCTTCAACCATATACAAACATAAACACATATATGCATATGCAATATGAAGTGACTGAGCTGATCT

>CL1Contig662_All/repeat/mobile_element/Class_I/LTR/Ty3_gypsy/chromovirus/Tekay
CATCCATTGGTTTCTACCTAAGGATCAAGAATAGGACCGAGGAGATATACTTAAAAGATAGATATAAGCATGCATAAACTTATGGAAAAGAGATCAAGGATGTACCCTCAAAAAGAAAAGGGTAGGCTGCGCGTATCTTGTCCTCAGTCTCCCAAGTCGCATCTTCCTCAGCGTCACC

>CL1Contig663_All/repeat/mobile_element/Class_I/LTR/Ty3_gypsy/chromovirus/Tekay
ACACAATCATTATACATCCATCAATATAGCTCCCTACACACAATTTTTTTTTATGCAATATGCAATATGAAGTGACTGAGCCGATCTAGTGCCTAGAGTGTGTGTATATGCATCCACGAGCAACCACTAGCAAACACTTGCATCCACTTGCATCCATCAACCATAACATGTCTCAAACACATGTTTCTACCAAAGGGTTTCTGCCTAAGG

>CL1Contig664_All/repeat/mobile_element/Class_I/LTR/Ty3_gypsy/chromovirus/Tekay
TTCTTCATACCCTTTTCTTTTCGAGGGAATGTGCTTAACTCCTTTTTCCAAAGCTTTTATCTATGCTTGTTTCTATCATTTAAGTATATCCTATCGATAGTATTTTCGACCTTTAGATAGGAATCCTATGGATGTAAACATGTGTTTGAGACATGTTATGTTTGATGGATGCAAGTGGATGCAAGTGTTTGCTAGTGGTTGCCTGTGGATGCATATACACACACATTAGGCACTAAGATCGGCTCAATCACTTTCATACTGCATATGGATGTG

>CL1Contig665_All/repeat/mobile_element/Class_I/LTR/Ty3_gypsy/chromovirus/Tekay
ATGTTTCAAATACATGTTTACATCCACCAGTTTCTACCTAAGAATCAAGAAATAGGACTGAGGAGATATACTTAAAAGATAGATACAAGCATGCATAAACTTATGGAAAAAGAGATCAAGAATGTACCCTCAAAAAGATAAGGGTAGGC

>CL1Contig666_All/repeat/mobile_element/Class_I/LTR/Ty3_gypsy/chromovirus/Tekay
ATGTATATGTATATGTATATTTCTTTTTATTACACATATTACTTTGCAAATCTTTTTATTATTTTATGCACTCCTTTTTTTTGTCAATTAATATAAGTGACAAATTATCATATTCTCTTTAATGTTAATTGACATAAGTGACAAATTAGCATAAGTATTCATACAAATTAAGATTAATTACATGGTTTCCTAAATTATCATCAAATAAACATAAATGACAATCAATCGAACATAAATGACAAATTACTTGTTTTCTAATCAATGTCATATTAAACATATCTACAAATCAATGTTTTTCTTTCTTTTGTTGCAATCAATTTATTGCATGTATTGATTCCTTCTGTACTCACACATTTTTAAATTTGTATCTTTATAACATAATTGCACATATGTACATATATGCATCTATTTATTTATCTTTATAACATAATTGCACATATGTACATATATGCATCTATTTATTTAATACTTTTACCGTATGCATTATTGCGTTAAATCTCCTTATTTAACGCACGTACTAATATGATAATCTTCTTACCTTTAATTTGTCACATGCATTTCTTTACATTAATGCTTTTCTACATTTTCTTGCGCACTTTTGAATTTTCTTCCTTAATTAATTAATCCATAAATTAATCATATAAAAATTTGG

>CL1Contig667_All/repeat/mobile_element/Class_I/LTR/Ty3_gypsy/chromovirus/Tekay
TGCACACATATAGCATTTACATGATATATTAGGAATATTTACACGCATATTGGATTCATGGCACTAACATAAATTGCATTAAGGAGGTCAACTGAATCAGTAGACCACCTGATTTTTCGCATTAGTATAAGGACATATACACACACCTTTGCATATGTTCATATAAGCATTAGAAATCTTTTAAGGACAATGGATGCCTGTGATTGATGAATGAGTAGATG

>CL1Contig668_All/repeat/mobile_element/Class_I/LTR/Ty3_gypsy/chromovirus/Tekay
CTCGGACTCGTTTCCAAGCAAAATTTCGAGACGAACGCAATGGCGTAACCCGTTTCCCTTGATTCTTATTTTAAAAATTAATTCTGCCTTGATTTATGGTTATTACACGTTATAAAAACACGGGTTGTTACATTCTCCCCCCTTAAAGGATTTCGTCCCCGAAATCTCTAAGTTAGGGAGGATGTGTCCTACCATCCATCATCCATCTACTCAAAGCATCATCCACAGGCAACCATTGTCCTTAAAAGATTTCTAGTGCTGTATGAACATATGCAGAAAGTGTGTGTATATGTACTTATCTAATGCAAAAGATCAGGCGGTTACTGATTCAGTAAACCTCCTTAATGCAAAATATGTTAGTGTAATGAATCCAACATGTATGCAAATTCCTAACATAGTTTATAATCTCTACATGAGTGCACAAACATTCATTCATATGCAACATCCAAGTGATAGCATATCAAGTTTCCATCCATGTACAAGTATAAGCACTCATGCATATGCAATATGAAAAATGTGACTGAGCCGATCTAGTGCCTAATGTGTGTTATGCAACCACGAGCAACCACTTGCAACCACCAACAACAACATGCAATCATCAACCATAA

>CL1Contig669_All/repeat/mobile_element/Class_I/LTR/Ty3_gypsy/chromovirus/Tekay
CATATGGATGATGCATTTTTGTGTATGGTTGTGCACGCATGTAGAAATTTGTATGTGTCAATAGGGTTTCGCATACATATTGGATGCATGGCACTATCATGGTTTGCATTAAGGAGGTCGACTGAATCAGTAGACCGCCTGATTTTGCATTAGTATACGGACATATACACACACTCATTGCATATGTTCACACAGCATTAGAAACTCTAAGGACAATGGATGCCAGTGTTT

>CL1Contig670_All/repeat/mobile_element/Class_I/LTR/Ty3_gypsy/chromovirus/Tekay
TTCAGATTTTTCAGTTTAATTCTCCTTTGATTTGTGTTATAACATGTTAATCCAAAATACGGGTTGTTACATTCTCCCCTCCTTAAAGGATTTCGTCCCCGAAATCTCTAAGTTAGGAAGAACGTATCCTACCATCCATCATCCATCTACTCACCACATCATCCACGAGTAACCATTGTCCTTAACAATTTCTAAATGCTGTATGATCATATGCAAAGGTGTGTGTATACGTACTTATCTAATGCGAAAATCAGGCGGTTACTAATTCAGTACACCTCCTTAATGCGAAGTATGCTAGTGAAATGC

>CL1Contig671_All/repeat/mobile_element/Class_I/LTR/Ty3_gypsy/chromovirus/Tekay
ACTTGCATACTTGGATCAGAGGTTAAGAAATTATACAACAAAGAAGTGAAGCTAGTAAAAGTACAATGGGGAGACGACCGCGAGGATGCTACTTGGAAGGCTAAAGACAAGATTCACACTTCATATCCTTTCCTTTTTGAGAATATGTTCTTCACTT

>CL1Contig672_All/repeat/mobile_element/Class_I/LTR/Ty3_gypsy/chromovirus/Tekay
GTCGACCTGTAGGGGGGAGGTCGACCCCCTGGTCGACCTGGGTCCTAGGCGGGAATTTTCCCGCCCAGCCCGCTTCTGACTTCTGATTTGAATTTGTTTTCGAGCTGTTTGAATTTATTTGAATTTTCTGGAAACTTCCGACAGCCATAACTTCTTCATACGAAGTCCAATTTACGCAAACTCGGACTCTATCTCAACCAGAATTCCGAGACGAACACAATGGCGTAACCCGTTTCCCTTGATTCTCACATTTAAAATTAAGTATTCTTTAATTTGTTAACTTTAATATTTAAAATTATGGGGTGTTACATTCTCCCCTACTTAAAGGATTTCGTCCCCGAAATCTCTAAGTTAAGAAGAACATATATCCTAACATCCAACAATCATACATTCATCTAGCAATCAAA

>CL1Contig673_All/repeat/mobile_element/Class_I/LTR/Ty3_gypsy/chromovirus/Tekay
AGAACACTCCAGAATGCTGTGCTGGACTGCCCTCGGTATGGGTGCACTTGGCAGGTGCGCCAGTGCATTTTTGTACTGGCGCACTTCACAAGTGCGCCAGTGTATTCTGGCCTGTTTCCGGTTTTTCTGCCTAACTTCGTTCGTCCATATCTTCTTCATACGGTATCCGTTTTACGCAAACTCGGACTCTATCTCAAGCAGAATTCCGAGATGAACGCAATGGCGTAACCCGTTTCATCTAATTCTTCTTTTAATAATTAATTATTCTTTAATTATCTCTTATGTCCCGTTTTAAAATTATGGGATGTT

>CL1Contig674_All/repeat/mobile_element/Class_I/LTR/Ty3_gypsy/chromovirus/Tekay
TCGATCCTTAGGTAGAAGCCAATGGATGTAAACATGTGTTTGAAACATGTTATGGTTGGTGGTTGCAAGTGGTTCCTAATGGTTGCTCGTGAATGCATATGCACTAGATCAGTTCGGACGCTTTCATATTGCATTTACAGAAATGTATTTGTTTGTAAGTTGAGCATGAT

>CL1Contig675_All/repeat/mobile_element/Class_I/LTR/Ty3_gypsy/chromovirus/Tekay
AGAATGCATATCCTACCATCCAATCGTCCATCTACTCAGCCATCAAACATAGGCATCCATTGTCCTTAAAGACTTCTAATGCTTTTATGTTCAAATGCACAGTGTGTGTATATGTCCGTATCTAATGCAAAATCAGGCGGTCCACTGATTCAGTTGACCTCCTTAATGCAACTATGATCGTGCCATGCATCCATTATGTATGCAAAAGATTCTTAATGCTACATAATACTTCTATATGCGTGCACAACCATCATCTGAATGCAGCATCCACATGATAATACAACCATCGTTCATCCATTTTACTAAATACATCCATATATATATGCAATATGCAATATGTAGTGACTGAGCCGATCTAGTGCCTAAAGTGTGTGTATATATGCATCCACGAGCAACCACTAGCAAACACTTGCATCCATTTTGCATCCATCATACATAACATGTCTCAAA

>CL1Contig676_All/repeat/mobile_element/Class_I/LTR/Ty3_gypsy/chromovirus/Tekay
AATTGATTTAGTGTAACACCCCGTATTTTATGAGAATATTAAAAGAACGAATTAAAGAATACTTAATTTTTAAAGTGAGAATTAAGGGAAACGGGTTACGCCATTGCGTTCGTCTCGGAATTCTGCTTGGAATAGAGTCCAAGTTTTCGTAAATCGGACTTCGTATGAAGGAGTTATGGCCTTCGGAAGATTCAAGAGAAATTCAGAAAATTAAATAGTAAAATAACCCAGACAGGTCGACCTAGAGGTCGACCTATACCAAGGCAGGTCGACCTGGAGGTCAACCTACCCCAAGCCAGGTCGACATGGGGGTCGACCTACCCCCTCGCCCAG

>CL1Contig677_All/repeat/mobile_element/Class_I/LTR/Ty3_gypsy/chromovirus/Tekay
TTGGCACTGTAACACCCCATAATTTTAAATATTAAAATTAACAAATTAAAGAATACTTAATTTTTAGAAGAAGAATTAAGTAAAACGGGTTGCGCCATTGCGTTCGTCTTGGAATTCTGCTTGAGATAGAGTCCGAGTTTGCGTAAATCAGACTCCGTATGTAGATGTTATGGAGTTCA

>CL1Contig678_All/repeat/mobile_element/Class_I/LTR/Ty3_gypsy/chromovirus/Tekay
GAACCAGAAAGCTGTGCAGGCCTGTTGCTCAGCCTGGGCGCACTTCCCAAGTGCGCCAGTGCAATTTTTTCTTCTGATTTTTCCGCCTAACTTCGTTCGTCCATATCTCCTTCATCCGGTATCCGTTTTACGCAAACTCGGACTCTATCTCAACCAGAATTCCGAGACGAACACAATGGCGCAACCCATTTCCCTTAATTCTCACGTCTGAGATTAATTATTCTTTAATTTAGTTAATTCGATTATTCAAAAA

>CL1Contig679_All/repeat/mobile_element/Class_I/LTR/Ty3_gypsy/chromovirus/Tekay
GGACGAAATCCTTTAAGGAGGGGAGAATGTAACACCCCGTAATTCTGTAACATTAAGTTTCACAAATTAAAGTATAATTAAATTTTAGAAGAAGAATTAAGGGAAACGGGTTACGCCATTGCGTTCGTCTCGAAATTCTGCTTGAGATAGAGTCCGAGTTTGCGTAAATTGGACTCCGTATGAAAAAGATATCCTTAAATTAAATATTGCAGCAAAACATGAAAAAAGAGGAATGAGAAAAGAATAATGTTTAGCATTGTTCTAAGTTTTGTAAGCAAAAGACTTAGTAGCTCATTTGGTTGGAACACATGACTTGCATACAAGAGGTACAGAGTTCGATCCCCGCCAGCGCCATATTTTTGTTTTAGGGGAATGGCTTAAAATAGCCTAGTGTGAACGCAGTTCAAAAAGTGGTTTAGTGTGAAAATGGGTAATTGGGAAGATAGATAAAAAGAAAAAATATATATATAATATATATATACATATACGCATATATATA

>CL1Contig680_All/repeat/mobile_element/Class_I/LTR/Ty3_gypsy/chromovirus/Tekay
TGCTTTCACACTAAGCCATTTTTTTAGCCATTCCCCCCTAAAATAAAAAATATGGTGCTCGCGAGGATCGAACTCAAAACCTCTTATGTACAAGTCATATGTACTAACCAAATAAGCTACTAAGTCTTTTGTTAACAAGACTTAGGACCAAGCTACATATTATTCTTTTCCCATTGCTCTTTTTCATGTTTTGTTGCATTTCTTAAATTAAGGATAACTTCTTCGTTTTAAATCAGTTTTCTACAAACTATAGGTCTAAATTGACCAGAAAATCGCCACGAACGTAATGATGCTAATTTCATGACCAAATTCTAGAGTCCCTTCAAATTCTCCTTTTTATTTCTTTTTAAATG

>CL1Contig681_All/repeat/mobile_element/Class_I/LTR/Ty3_gypsy/chromovirus/Tekay
TGTGTGTGTATATGCAACCACGGGTAACCACTAGCAATCACTTGTAGCCATCATCCATAACATGTTTCAATTACATGTTTTCATCCAAAGGGTTTCTACCTAAAGATAAGGTCGAGGACATATACCTAAAAAAAGATAGATAAAAGCGCAACTTAAGGAAAAAGTAAGATCAAAGATGTACCCTCGAAAAG

>CL1Contig682_All/repeat/mobile_element/Class_I/LTR/Ty3_gypsy/chromovirus/Tekay
TTTAATACATATTTATTTAATATATATATATATATATATATATTTCTCTCATATGCATACAAACTTCAAGGCTTAATAACTTCTTCATAAGTTATCCGTTTTATGCAAACCAAATGTCTATCTTGACCCAAAATTTTGAGACGAACATAATAGCGCAACCCATTTCACTTAATTCTTCTTCTAAAAATTAAGTATACTTTAATTTGTGAATTTTAATGTTATAAAATTACGGGGTGTTACATTCTCCCCTCCTTAAAGGATTTCGTCCCCGAAATCTCTAAGTTAAGAAGAATGTATCCTACCATCCAATCATCCATCTACTCAACCATCAACCACTAGCAACCATGGTCCTTAAAAGATTTCTAATGCTTTTCATGTACATATGCATAGTGTGTGTATATGTCCGTATACTAATGCAAAATCAGGCGGTCCACTGATTCAGTCGACCTCCTTAATGCAAATAATGATAGTGCCATGTATCCATCATGTATGCAAAGAACCCTATACATATCATTACTACATGTGTGCACAACCATTCATTTAAATGCAACATCCATATGATACACACATTCAATGTACATTCATTTTACTAAATACATCCATTTATATGCAATATGCAATATGAAAGTGACTGAGCCGATCTAGTGCCTAAAGTGTGTGTATATGCATCCACGAGCAACCACTAGCAAACACTTGCATCCACATGCATCCATCATACATAACATGTCTCAAACACATGTTTCAACCATAGGACTACCCTATCTAAAGGTCAAAGATACTAGCGAGAGGACATACTAAAGATAAAATAAGTACAAGCTAAGCGATAAAGGAGAAATTAAAAGACA

>CL1Contig683_All/repeat/mobile_element/Class_I/LTR/Ty3_gypsy/chromovirus/Tekay
TCGTGGATGCGCGAATTTACATTAGATATTAGCTCGACTCGGTCACATTTCATATTGCATATGCACGAGTATTTATACTTGTTTATGGATGAAATTGAATGTGTTATCATGCGGATGTTGCATATGGTTGAATGTTTGTGCACGCATATAGTGTATATGACTAGGACTATTTGCATACATGATGGATTCATAGCACTAAACATATTTTTGCATTCAAAAGATTTTTCAGGCCTGATCATTAGCATTAGCTAAGGAACATGTACACACACGTTTTGCATACATTCATAAAGCATTAGGAGTCGTCTAAGGACAATGGTTGCTTGTGGATGATGGTTTGAGTAGATGGATGATGGATGGTAGGATATGTTCTTCCTA

>CL1Contig684_All/repeat/mobile_element/Class_I/LTR/Ty3_gypsy/chromovirus/Tekay
TCGGCTATATCTTTAGGTAGGAACAATTGGGTGAAACATGTGTTTGAGACATGTTATGATTGATGGTTGCAAGTGGTTGCAAGTGGCTGCTAGTGGTTGCTCGTGATTGCATAACACACATTAGGCACTAGATCGGCTCAGACACATTTCCATATTGCATATGCATGAGTGTTTATACTTGTTTATAGATGAAAATGGATGTGTTATCATATGGGTGATGCATA

>CL1Contig685_All/repeat/mobile_element/Class_I/LTR/Ty3_gypsy/chromovirus/Tekay
ATGCCCAAAAACTAATATGGGCGCACTTCACAGGTGCACCAGTGCAAAAATACCTTGGAACACTTGTCAAGTGCACCAGTTGTTCCTACTTTCATCGCCAAACTTCTACCGTCCATAACTTCTTCATACCTTATCCGTTTTACGCAAAGCAGGTGTCTATCTTAACCAGAATTTCGAGACAGACGCAATGACATAGTCCGTTTCCCT

>CL1Contig686_All/repeat/mobile_element/Class_I/LTR/Ty3_gypsy/chromovirus/Tekay
TATATCGGCTCAGTCACTTTCATATTGCATACATATATACACTTGTATATGATTGAAACTTGATGTGTTATCATGTGGATGTTGCATTTGTATGAATGATTGTGCACTCATGTAGAAAGTATGATTAGGGAAGATTGCATACATAATGGACGCATGACACCGACATGACTTGCATTAAGGAGGTCAACTGAATCAGTAGACCGCCTGATTTTGCATTAGATAAGGACATGTACACACACTATGCATATGATCATGAAGCATTAGAAGTCTTTTTAAGGACAATGGACGCCTGTGATTGAATGGTTGAGTAGATGGATGATTGGATGGTAGGACACAT

>CL1Contig687_All/repeat/mobile_element/Class_I/LTR/Ty3_gypsy/chromovirus/Tekay
GCATAGTCATTCATCCAAATGCAACATCCATATGATGATACACTCACTTTCATCCATTAAAAAGAAGAAAAATGCACACACATCCATATGCAGTATGAGAGTGATTGAGCCGATCTAGTGCCTAATGTGTGTGTATATGCATCCACGAGCAACCACTAGCAAACACTTGCATCCACTTGCATCCATCAAACATAACATGTCTCAAACACATGTTTACACCCATTAGTTTCTACCTAAAGTTCGAAGATTCGATCGATAGGATACAGTCGAATGATGGAAGCGAGTACAGATAAAACAAAAACTTGGTTCCCATTAGACATTGGTTGAGAGAATAATTCCCCTAAGTATCAACCCCGAAGACCGAAATCAACATCAGATTGACACCCAGAGGATTACCCTCTTTAGACAATGTCAAAACTGGAAATCTTAACCTTATCAGAAATATTCAGATACTTACAGACTACTAGTACAGATCAGATTACCAAATGATTCTTAGGAAACTAAGCATGATAAAAACCCAGAATGTATGCGTCATAGTCAACTTAACGCTCAACACAGATACCCAACTTATCACAATTAGATGAGTCATAACCCTTATGGGTCTGAGTCTACAGCGGAATCAGAAACAATACTAGTATTCAAGT

>CL1Contig688_All/repeat/mobile_element/Class_I/LTR/Ty3_gypsy/chromovirus/Tekay
GTGTTCTGGCGGGAATTTTCCCGCCTGGCCCAATAACCCCAATTTTCCAAATTCAAACTTGAATTTGAAATCTGTTTTTACTTGGAAATTTTCTGAAAACTTCGTTGGGCCTTAATCGGGTCATACGGACTCCGATTTTCGAAAACTCGGACTCTATTTTG

>CL1Contig689_All/repeat/mobile_element/Class_I/LTR/Ty3_gypsy/chromovirus/Tekay
AAATTCCCGCCAGAGCACCCAAGTCGACAGCCCTGTCGACTTGGCAGTCGACTTGGCTGTCGACTTGGCCCAGCCGGGCAGTTTTGCCTGGTGCACCATTTTGGGATTGTGTTGAGTTTGGGGGCCAGATTCGGTTTTGAGGGCTGAGATTGGAACTAGGGTTTAATCCTAAGGCTAAAACTAATCCTAATCTCTATAAATAAGGCCCTAACCTAACCCTAAATCATCATTATTCAATCATACAACTAAACTATGGCAAAATCATTCCTCTCATGGCCTCCACTCTCTTCATAAAATTCCTAAATAAATTTCTATGAGAGATTTTCCATGCATACAAGTGTTTTCAAGCTTGTATGAGCATCATTAGCTTGCATTCAAGTCAAGTTTCCATATTTACATCATAAAGCAAGGGTTTTGATCATTTTGGCTTAAGGGTTTTCTATTAAAGCTTGCATTTTGGGTTTAATTGGTTGCA

>CL1Contig690_All/repeat/mobile_element/Class_I/LTR/Ty3_gypsy/chromovirus/Tekay
CAACTTGGGAAACCGAGGAGAAGATACGCGCGCTTTACCCATTTCTTTTTTAGGGTACTTTCTCGATCTCTTTTTCCTTTGAGCTTGTAAACCTTTCGTATCATGCTACCTATGTTTGTGTGGTTAATCTTGTCTTGAGAACCTTAGAACCCTCTTTGGATGTAAACATGTATTCGAAACATGTTATGGTTGATGGTTGCAAATGGTTGCAAGTGTTTGCAAGT

>CL1Contig691_All/repeat/mobile_element/Class_I/LTR/Ty3_gypsy/chromovirus/Tekay
CACTATAAGATAATTACTACACTGCATGTAACACCTCGTATTTTCTGTAAACGTATAAGTAACTAATCAAAGAATAATTAATTTTTAAAATGAGAATTATGGGAAACGGGTTACGCCATTGCGTTCGTCTCGAAATTTTACATGAAATAGAGTCCGAGTTTTCGAAAATCGGAGTCCGGATGAAGAAGTTATGGCCTGTAGAAGATTCAGCAGATTTTAGGCAGCACAGGACCAGGCAGGTCGACCTGGGGGTCGACCTGGGGACCAGGTCGACCCTAGGGTCGACCTACCCCCCAGGACGACCCTGTGGTCGACCCCCCCCCTTA

>CL1Contig692_All/repeat/mobile_element/Class_I/LTR/Ty3_gypsy/chromovirus/Tekay
TTTTTGAACTCGTTTTTTGATTTTTAATTATTATTTTAATTTAAATTCTGCTTTAAACAGAAATCTTCTAAGCTTCATAACTTCTTCATATGATATCCAATTTACGCAAATTGGACTCCATCCCAAGCAGAATTCCGAGATGAACACAATG

>CL1Contig693_All/repeat/mobile_element/Class_I/LTR/Ty3_gypsy/chromovirus/Tekay
CCTACTTTCATCTATTAAAAGAAGAAAAATGTGCATGCATCCATATGCAGTATGAGAGTGATTGAGTCGATCTAGTGCCTAATGTGTGTGTATATGCATCCACGAGCAACCACTAGCAAACACTTGCATCCATCAAACATAACATGTCTCAAACACATGTTTACATCCATGGGTTTTCTACCTAAAGGTCGAAGATTCGATCGATAGGATATACACTAATGATAGAAGCAAGTACTAA

>CL1Contig694_All/repeat/mobile_element/Class_I/LTR/Ty3_gypsy/chromovirus/Tekay
GTAAATGCATCCACGGGCAACCACTAGCAACCACTTGCATCCACAAAACATAACATGCCTCAAACACATGTTTACAACCATAGGACTTCTACCTAAAGACCAAAGATAAACTCGAGAGGATACCCTAAACGATAGAACAAGTACAAACTAGGAGGTAGAAAAAGGAGAAGTTAAGAAA

>CL1Contig695_All/repeat/mobile_element/Class_I/LTR/Ty3_gypsy/chromovirus/Tekay
TTCCGTTTCCCCCCCGGGCAAAACCGGGCGGACGGGGGGGGCCGACACTGGGGCCCCCCCTTGGGGGGGGGGGGGGTCGACACCCATGTCGACCCTAGTGTCGACACCCTCTGTCTGGCGGGAATTTTCCCGCCTCTTCTGAAATTTGAAATTTGAATATTTGAAATCTGTTTTGAATTTTCTGAAACTTCCGATGGCCATAACTTCTTCATACGAAGTCCAATTCACGCAAACTCGGACTCTATCTCAACCAGAATTCCGAGACGAACACAATGGCGCAACCCGTTTCCCACAATTCTCACGTCTGAGATTAGTTATTCTTTAATTTGTGAATATTAATATTAACAGAATTACGGGGTGTTACATTCTCCCCTCCTTAAAGGATTTCGACCCCGAAATCTTCAAGTCAAGAAGAATGTATATCCTAACATCCAATCGTCCATCTACTCAACCATCAAACACAGGCATCCATTGTCCTTATAGACTTCTAATGCTTTCATGTTTAAATGCACAGTGTGTGTATATGTCCATATCTAATGCAAAATCAGGCGGTCCACTGATTCAGTTGACCTCCTTAATGCAAATCATGATAGTGCCATGCGTCCATTATGTATGCAAAAGTTCCTTAATGCTACATATTATCTCTATATGCGTGCACAATCATCATCTGAATGCAGCATCCATATGATAAAAAAATCCTCATACATCCATTTTACTAAATACATCCATATATATGCAATATGCAATATGAAGTGACTGAGCCGATCTAGTGCCTAATAGTGTGTGTATATGCATCCACGAGCAACCACTAGCAAACACTC

>CL1Contig696_All/repeat/mobile_element/Class_I/LTR/Ty3_gypsy/chromovirus/Tekay
TACTAGATCAACTCAATCACTTTCATATTGCATATGCATATATGTATTTGTATATGGATTGAAACTTGATGTGTTATCATATGGACGTTGCATTTGTATGAATGATTGTGCACTCATGTAGAAAGTATGATTAGGAATAATTGCATACATAATGGACTCATGGCACTGACATGATTCGCATTAAGGAGGTCAACTGAATCAGTAGACCGCCTGATTTTGCACTAGATAAGAGACATATACACACACTCTTCAT

>CL1Contig697_All/repeat/mobile_element/Class_I/LTR/Ty3_gypsy/chromovirus/Tekay
TGAGTCCATCATGTATGCAATTATTCCTAATCGTACTTTATAACTTCTACATGAGTGCACAATCATTCATACAAATGCAACATCCATATGATAACACATCAAGTTTCAATTCATATATATAAAAATTCACTCATGCATATGCAATATGAAAGTGACTGAGCCGATCTAGTGCCTAATGTGTGTATATGCATCCACGAGCAACCACTAGCAAACACTTACATCCACTTGCATCCACCAAACATAACATGTCTCAAACACATGTTTACAACCATAGGATTTTCTACCTAAAGATCGAAGATATAATCGAGAGGATACACTAAACGATAGAACAAGTATAAACAAAGCGGTAGAAAAAGGAGAAGTTAAGAACATACCCTCAAAAAGGAAAGGGTACGACGCACGTATCTTGTCTTCCGTTTCCCAAGTCACATCTCCTTGATCATCTCCCCA

>CL1Contig698_All/repeat/mobile_element/Class_I/LTR/Ty3_gypsy/chromovirus/Tekay
CTGTGGGGTTTGAATTTGAATTTCGAATTCGAAATTCGAGCTGTCTTTGATTCTGAAAATTTCTGAAACTTCTAGAGGTCATAACTTGGTCATACGAACTCCAATTTTCGAAAACTCGGACTCTATTTCATGTAAAATCTCGAGACGAACGCAATGACGTAACCCGTTTCCCTTGATTCTT

>CL1Contig699_All/repeat/mobile_element/Class_I/LTR/Ty3_gypsy/chromovirus/Tekay
CATATATATACGTATGTATGTATGTATGTATGTATTTCTTTTTAACCATTTTTCCAATTAATCCTCCAATTAACCCTCTGCACACTAAACCGTTTTTTAATTGAACTGCGTTCACACTAGGCCACTTTTTAGCCATTCCCCTAAAACAAAAATATGGCACTAGCGGGGATTGAACTCAGAACCTCTTGCGTACAAGTCACATGTACTAACCAAATGAGCTACTAAGTCTTTTGCTAACAAGACTTAGGACAAAGCTACACATTATTCTCTCATTCCTCTTTTTCA

>CL1Contig700_All/repeat/mobile_element/Class_I/LTR/Ty3_gypsy/chromovirus/Tekay
CTTTTTCATGTTTTGCTACAATATTTAATTTAAAGATATCTTCTTCATACGGAGTCCGATTTACGCAAACTCGGACTCTATCTCAAGCAGAATTCCGAGGTGAACGCAATGGCGCAACCCGTTTCCCTTAATTCCCACATTTGAAATTAAGTATTCCTTAATTCCTTAATT

>CL1Contig701_All/repeat/mobile_element/Class_I/LTR/Ty3_gypsy/chromovirus/Tekay
TCGCATCCTTGGGTCAGAAACTAGGAAGTTGAGGAACAGAGAAGTTCAGCTAGTTAAAGTGCAATGGGGAGATGACGAAAGCAATGCTACTTGGGAGACGGAAGCGAAGATGCGTTCTTTGTATCCATTTCTTTTTGAGAGTATGTCTTTTAACTTCTCCTTTATTGCTTGTCTAGTACTTATCTTATCTTTAGTATATCCTCTCGCTAATACCTATGACCTTTAGATAGGGTAAAACCTATGGTTGAAACATGTGTTTGAAACATGTTATGGTTGATGGATGCATATGGATGCAATTGTTTGCTAGTGGTTGCTCGTGGATGCATATACACACACATTAGGCACTAGATCGGCTCAGTCACTTCATGTTGCATATTGCATAAATGGATGTGGTAGTTAGATTGATGGATGTATCATGGCTGTGTTATCATATGGATGATGCATTTTTGTGTATGGTTGTGCACGCATGTAGAAATTTGTATGTGTCAATAGGGTTTCGCATACATATTGGATGCATGGCACTATCATGGTTTGCATTAAGGAGGTTTACTGTATCAGTAACCGCCTGATTTTCGCATTAGGTAAGTACATATACACACACTTTTGCATATGTTCATCCAGCATTTAGAATCTTGTAAGGACAATGATTGCTCGTGGATGATGCTTTGAGTAGATGGATGATTGGATGGTAGGATACGTTCTTCCTAACTTGAAGATTTCGGGGACGAAATCCTTTAAGGAGGGGAGAATGTAACAACCCGTATTTTCAATAACCTGTTATAACATAAATCGAGGCAGAATTTAATTCTAAAATCTGAATCAAGGGAAACGGGCTATGCCATTGCGTTCGTCTCGGAAAAATACGCGAAATAGAGTCCGAGTTTTCGAAAATCGGAGTCCGTATGACCAAGATATGGCCTCGCGAAGTTTCACGAAAATTCCCAAATTAAAGTATACTTAATTAAGTGAAATGGGTTGCGCAGAGAAATATATATATATATATATATATATATATATATATATAATTGAAAATTAAATAAATAAATATGCAAAAATGTTCAAAACAGCGAATTGGGAGAGGGGAATAACCGAACCGGCCGATTTTTGAGGTCGACCCGAGCTCTGCTGGGTCGACTAG

>CL1Contig702_All/repeat/mobile_element/Class_I/LTR/Ty3_gypsy/chromovirus/Tekay
CAACTTAAGAGACCAATGACAAGATTAGCGCTTCGTACCCTTTTCTTTTCAAGGGTTTTGTTGTTAACTACTTTTTCCAAAGCTTTTATTCATGCTTGTTTCTATCATTTAAGTATATCCTATCGATCGAATCTTCGACCTTTAGGTAGGAATCCCATGGATGTAAACATGTGTTTGAGACATGTTATGTTTGATGGATGCAATTGTTTGCTAGTGGTTGCCCGTGGATGCATATACACACATTAGGCACTAGATCGGATGAATCACTCTCATACT

>CL1Contig703_All/repeat/mobile_element/Class_I/LTR/Ty3_gypsy/chromovirus/Tekay
GAAATGAATCCAACATGTATGCAAATTCCTAACATAATTTATAATCTCTACATGAGTGCACATAACATTCATTCATATGCAACATCCAAGTGATAGCATAACAAGTTCCATCCATGTACAAGTATAAGCACTCATGCATATGCAACATGAAAATGTGACTGAGCCGATCTAGTGCCTAATGTGTGTCATGCATCCACTAGCAATCACTTGCAAACACTTGCAACCATTTGCAAACATCAACCATAACATGTTTCAATCACATGTTTACATCCATATGGTTCTACCTAAGGTTCTCAAGATAAGATCGAGAAGATAACAAGACAAACGTAGGTAGTAGAAGCATGATACGAAAAGGTTTTCAAGTTTATAGGAAAAAGAGATCGAGAATGTACCCTCAAAAAGAAATGGGTAAAGCGCGCGTATCTTCTCTTCGGTTTCCCAAGTTGCGTCTTCTTGGGCTTCACTCCACTGCACTTTAACTAGCTTGACTTCTCGATTCCTTAGCTTCTTAATCTCCGTTCCTAAGATACGAATCGGAACTCGCCTCAATGTTGCTTCTTTTTCCACTTCTACGTCTTCAAGGATGCTTGGCTCAACCACTTCGGCCGACTCATGCAAGCACTTTCGGAGATGCGAGACGTGAAAGACATTGTGTACTCCAGTCAACTTCTCGGGTAAGTCTACCTTATAGGCCATCCGTCCAATCCTCTCAGTGATAGGGAACGGTCCTACGAACCTTGGTGCT

>CL1Contig704_All/repeat/mobile_element/Class_I/LTR/Ty3_gypsy/chromovirus/Tekay
ATGACGAGAGCAATGCTACTTGGGAGACGGAAGCGAAGATGCATTCTTTGTACCCTTTTCTTTTCGAGAGTATGTTCTTTAACTTCTCCTTTATTGCCTATCTTGTACTTATCTTGTCCTTAGTATGTCCTCTCGTTAGCACCTTTGACCTTTTAGATAGGGTAAACCTATGGTTGAAACATGTGTTTGAGACATGTTATGATTGATGGATGCAAGTGGATGCAAGTGTTTGCTAG

>CL1Contig705_All/repeat/mobile_element/Class_I/LTR/Ty3_gypsy/chromovirus/Tekay
GGTTTAATTGATTTCATAAGGGCTTTGTCATATTTTTGTGACTTCTTAAGCATTGTAAGCCCTATTCTACTTTCATACTTAAACTCTAAAGTTAAATGTATGATATGCAAGTTTATCATGTTGTGATATGCAAGTTTATATGCAAGTTTATCATGTTGTGATATGCAAGTTTATCATGTGGTGATATGCAAGTTTAGATGCAAGTTTACTATGCTATGATATGCAAGTTTATCATGTTGTAATATGCAAGTTTATATGCA

>CL2Contig1_All/repeat/mobile_element/Class_I/LTR/Ty3_gypsy/chromovirus/Tekay
CAAGTCCACCCGTGCTAAGCCAAGGTCATTGACAAAGCGACCCACTGTGTAACGACCCGGAAAAAGGTGATCTTGGTTATCCGATATACAACACATATCGAACATCCAAGGATCGAAAATACCGGTAGTTAATGAAAGAAATTAGAGGGTGAGAATAGATAAGATAGAAACTTAGAATAGAAGAAGAAGAAGAACATACAACATCAGAGTAAACACGAATCTCACAGCGGAACGAATAAAATATAACATAACTTTTGAAATACAAACATTATGTATACAATAACACTTATCAGAGTACAACACTTACAACACAGCGGAAATAAATAATAGTTATATAATCCTGAAGCCTCCTGCTCCCAGCTCTTCCAGTTTCTGTACA

>CL2Contig2_All/repeat/mobile_element/Class_I/LTR/Ty3_gypsy/chromovirus/Tekay
AAAACTCGCATAACATTAAGGTATCACACAACTTGATTTTAAAGTCAAAATCCTTTCGAAAGAAAAGATAATCGTAAGACCGATCCACACATAAACACGGACGGTTTTTACCTTACGATAACCCAAACCAGTTTTCGAAATCAATATCTTGAATCTGATATTATGATAATGTCTAGATACAAATAATTAACAAATCTAGAGGAACGCTTGCATCTCACGCTCCCCGTATATAGTATACAATCGAAAACCGCGGGCGCTTATTGGATATTGGATTTCCAACTTGACAAGGTATGGGACCACCTTCCGCACGTGTATCTCTAGAGGCGAATACACTGGGTTCAACAAGAACGTCTTGCAACCCGGCCCTCACATGACCGACCACTCATTTCGCTTGAGTGTATCGAATGTATATCACCGACGGTTGGGATCAGCAACCGCCTCCCGAAAAGGGACAACATCGAATATAGATTAAAGAAGCAAATGGAATTTCTCTAGATAGGTGATTATACACCCTAATGGGAGCGACCCACATAGCCATGCTGCCTGCCCGATTTTTGTCATTTCCCGGTTGATGAGGCTTGAGGCTAGAATTCATCTCTTCGAACATCTGGCCATCATTCACTTTGAATGCCACATCGTCAGATCCGCCAGATATCACTAATTGACGTCCACAAAAATATTCTGGTCGTTAAGCTAGAGAAGTGCCCCTCTCCGCTACTAATAGAGATACGTTTGTAAAAATCAACGT

>CL2Contig3_All/repeat/mobile_element/Class_I/LTR/Ty3_gypsy/chromovirus/Tekay
GCTTGTCTCTGGATTTCGCAGTATTTGATAACCTAGACCTGTACACCCCGGGCTAACCCGAGCATTCACAAAACACCGGGTCAGTCAAGTGAACCAGAGTGAGAAAAACTCGCACGGTATTAAGGGTACCACACAACTTGATTTTTACATTAAAATCCTTTCGATCGTAAGACCAAATCCACACATAAATACGGACGGTTTTTACCTTACG

>CL2Contig4_All/repeat/mobile_element/Class_I/LTR/Ty3_gypsy/chromovirus/Tekay
CGGATTCAACAAGAACATCTTACAACACAGGATAAACATGACCAGCCCCTCACTTGGCTTGAGAGTACCGAATATATTTATCACCAACGGTTGGGATCAACAACCGTTTCCCGAAATGGACAACATCGATAGATTTAAGAAGCAAAAGGAATTTCTCTAGATCAGGTGACAATACCCCCTGCTTGGGTATGACCCAACTAGCCATGCGACCTACCTGATTATATACCAGT

>CL2Contig5_All/repeat/mobile_element/Class_I/LTR/Ty3_gypsy/chromovirus/Tekay
CTTTGAATGACACATCATCAGATCCGCCAAAACACTAATTGACGTCCACAAAAATACTATGGGTGATTATGCTAAGAGAAGGTGTCTTCTCTGCCACCTACAGAGATACGTTTGTAAAAATCAACGTACGTGATTCTTAAGAAATACTCTGTCAGACATTCATCCATACAAGTCATCCAGGAACAGGATGAACCGAAGGCACCCTCCTACCACATCCTAGGAATCACCCTATAGATCAGTAGCGAGTAGTCCTTGCAATCCGAAGATTCCAATCACGACAGAATCACAAGTAATCATAACTCTAGTAGCTAGCCAGAGAAATTT

>CL2Contig6_All/repeat/mobile_element/Class_I/LTR/Ty3_gypsy/chromovirus/Tekay
GATGCAAGCGTTCTGCTATTTGGTTATTTACTTGATGTAGACATTATTATAATATCATTGGATTTGATATCAAAGTGTTTTGGGTTATAGTAAGGTAAAAACCGTCCATGTTTATGTGTGGGCTGGTCTTACTATTATCTTTTCTTTTGAAAAGGATTTTTGAAAGTTAAACAAGTGGTTGGAGTTTACTCACACCAGTCCCATGACTGACCCAGAGTTTATTTTGTTTTGTTTTCCCTAAACTCTTGGGTGCCCAAATTTGTACGGGCAGTCAAGTGTTTCAGGCTTTTACAGATACACTTGGAGGAGCTTGAAGCAGGAGGCTTCAACGTTAGTTATTTAGAGTTACTTCCGCTGAATCAAATGTTATGTGTACTCTGATGATGGTATGTATATATGTACAAAACAGATTTTGTATT

>CL2Contig7_All/repeat/mobile_element/Class_I/LTR/Ty3_gypsy/chromovirus/Tekay
ACCCGGGGAAATTGCGATCCTGGATATCGGCATACAACACTATGTCGACTATTCAAGCATCGAAAACACCGGATAGTCCATGAAAGAAATTAGAGGGTGAGAATAGATAAGATAGAAACTTAGAATAGAAGAAGAAGAACAACACAACATCAGAGTAACACGAACCTCACAGCGGAACGAATAACATAAAATAACTTTGAAATAAAAGATTTTACTTGAATATACATATCATTATTAAGTACAGCACTTACAA

>CL2Contig8_All/repeat/mobile_element/Class_I/LTR/Ty3_gypsy/chromovirus/Tekay
TTTTGATATAAAGATTACCGTTTCTTTCAAAAAGGATTTGAAAGTTAAGTCAAGTGTTTGGATTCTCAGAAGGGAAAAACCCATTCCATGTTATACGGCGTGATCTTATGAGATATCAGTTAGTTTTCTGAAACTGTTTTAAACTGTTTACTCATACCAG

>CL2Contig9_All/repeat/mobile_element/Class_I/LTR/Ty3_gypsy/chromovirus/Tekay
AAGTAGTCGGGATTTACAGATACACTTGGGGAGCTTGGAGTAGGAGGCTTCAAGATTCTATAGCTATTATTATTTCCGCTGTTGTTGTAAGTGATGTACTCTAATAAGTGCTATTGTATACATAACTGTTTTATTTCAAAAGTTATGTTATATTTTATTCGTTCCGCTGTGAGATTCGTGTTTACTCTGATGATGATGTTCTTCTTCTTCTTCTTCTATTCTATAAGTTCTATCTTATCTATCCTCACCCTCTATCTTCTTTCTATTAGTTTTCTTGAATTTCCAGTGCAATTTGGGTCGGACTTGTGT

>CL2Contig10_All/repeat/mobile_element/Class_I/LTR/Ty3_gypsy/chromovirus/Tekay
ACCGAAAACTCATTTCGCTTGAGTGTATCGAATGTATATCACCAACGGTTGGGATCAGCAACCGTTTCCCGAATGGGACAACATCGAATAGATTAAAGAAGTAAATGAAACTCTAGATCAGGTGACAATACACCCTAATTGGAAGCAACCCACTTAGCCATGCTGCCTGCCCGATTTTTGTCATTTCCTGGTTGTGAGGCTAGAGGCCACGCT

>CL2Contig11_All/repeat/mobile_element/Class_I/LTR/Ty3_gypsy/chromovirus/Tekay
AATAACAAATACGATATAATGCTGAAGCCTCCTGCTCCAAGCTCCTCCAAATATCTGTAAACACCTGAACTACTTGACTGCCCGTACAAATTTGGGCACCCAAGAGTTTAGGGAAAAAAAAACAAAATAAACTCCGGGTCAGTCATGGGACTGGTATGAGTAAACAATTTAAAACAGTTTGAGAAAATAAATGATATCTCATAAGACCACGCCGTATAACACGGAACGGGTTTTTCCCTTATGAGAATCCAAAACACTTGATTTAACTTTCAAAATCCTTTTGAAAGAAACGATAATCTTTATATCAAAACTCTTTGATATTATAATATTGTCTATCAACCACAACTAAATAATCATTAGCAAAACGCTTTCATCTCACGTTCCACATACATAA

>CL2Contig12_All/repeat/mobile_element/Class_I/LTR/Ty3_gypsy/chromovirus/Tekay
ATCGGTCTTACGATTATCATTTCTTTTAAAAGTATTTTTAAATGTTAAACCAAGTGATTGGAGTTTACTCACACCAATCCCATGACTGATCCAGAGTTTATTTTATTTGTTTTACCCTAAACTCTTGGGTGCCCAAATTTATATAGGCAGTCAAGTAGTCGGGATTTTATAGAGATACTTGGAAGAGCTTGGAGCAGG

>CL2Contig13_All/repeat/mobile_element/Class_I/LTR/Ty3_gypsy/chromovirus/Tekay
TTGTGATCAGCAACCGTTAACGAAAACATACAACAGCGAACAGAATAAGAAGCAAATAAAATTTCTCTAAATCAGGTAATAATACCCCTAATGGGAATGACCCACTTAGACATGTTGCCTACCCGATTCGTAACATCCTGGGTGATGAGGCTTGAGGTCACGACTATCTTT

>CL2Contig14_All/repeat/mobile_element/Class_I/LTR/Ty3_gypsy/chromovirus/Tekay
ACTCTGATAATGTTGTAGTATACATATACTGCTTTTGATTTCAAGTTATGTTGTATATTATATTTTATTCGTTCCGCTGTGAGATTCGTGTTACTCTGATGTTGTTGTCTTCTTCTTCTTCTTCTATTCTAATAGTTCTATCTTATCTATCCTCACCCTCTAACTTCTTTCTATTAACTATCTGGTATTTCCGATGCCTGAATAGTCGACATTGGTA

>CL2Contig15_All/repeat/mobile_element/Class_I/LTR/Ty3_gypsy/chromovirus/Tekay
TACCATAGTTGATGGCGGAGAAAAGGTTTTCTCTAACCTGATAACTAGAGTATTTTTGTGAACGTTAATTAAGTGATATCCGATGGATTTGACGATGTGGCGTTCAAAGTGAATGGTGGCCAAATGATCTGAAACGTAATTTTAGACCTCAAGCCTCACAACCGGGAAATGACAAAAATCGGGCAGGCAGCATGGCTAGTTGGGTCGCACCCAAGCAAGGTGTATTATCACCAATCTAGAGAAATTCCTTATTTGTTTTTCTTTCGCCTTTGTAT

>CL2Contig16_All/repeat/mobile_element/Class_I/LTR/Ty3_gypsy/chromovirus/Tekay
GAGTTACGCCACAGAGCCAAGGTAATTCACTAAACTTAAGATCTGATACCAACTGTAGTAACCCGAAAATCCGGGAGAATTTGAGCTGACTAAATAACACAAGTCCAACCCCAATTGCACTGGAAATTCAAGAAACTAATAGAAAGAAGACAGAGGGTGAGGATAGATAAGATAGAAACTTAGAATAGAAGAAGAAGAAGAACACAACATCAGAGTAACACGAACCTCACAGCGGAACGAATAACATATAATATATAACATAACTTTGAAATATAACATCTGTACTTGAATATACATCATTTTCAAAGTACAACACTTACAACACAGCGGAAATAAACTATAGCTATATGATCCTGAAGCCTCCTGCTCCAGCTCTTCCAGTATATCTGTAAATCCTGACTACTTGACTGCCCGTACAAATTTAGGCACCCAAGAGTTTAGGGAAAACAAAATAAACTCCGGGTCAGTCATGTGACTGGTGTGAGTAAACTCAAATCATTTGATTTAACTTTTAAAATCCTTTTGAAACAAAGAATAATCATAAGACCGATCCACACATAAACACGGATGGTTTTTACCTTACGATAACCCAAATCATTAGTAAAACAATATTATTATGATATTATAATAATGTCTAACACAAGTAA

>CL2Contig17_All/repeat/mobile_element/Class_I/LTR/Ty3_gypsy/chromovirus/Tekay
ATATTGTCACCATCTAGAGAATATTCATTATTGTTACTTCTTTCGTTTCTGTATCTTCGGATAACGGTTATGTGGGCCCAACCGTAGGTGACAATATATTCGATACACTCAAGCTAAATGAGTGGTCGGTCATGTGTGGGCCGGGTTGCAAGATGTTCTTGTTGAACCCCAGTGTATCCCCTCTAGAGTACACTGATCGGGAGGTGGTCCCATACCTTGTCATAGTTGGAATCCAATCTCCAATAAGCGCCCTGCGGTTTTTGATTTTATACTATGTATGTGGAGCGTGAGATGCAAGCGTTCTGCTATTTGGTTATTTATTGAATAGACATTATTATAATATCACTGGATTTTGATATCAAAAATGGTTTGGGTTATAGTAAGGTAAAAACCGTCCGTGTTTATGTGTGGACTGGTCTTACTATTATCCTTTTCTTTCAAAAGATTTTTGAAGTTAAACCATATGGTTGGAGTTTACTCACACCAGTCCCATGACTGACCCAGAGTTTATTTTGTTTTGTTTTTCCTAAACTCTTGGGTGTCCAAATTTTGTATGG

>CL2Contig18_All/repeat/mobile_element/Class_I/LTR/Ty3_gypsy/chromovirus/Tekay
CTTTAAAAGGATTTTTAAAAGTTAAACCAAATGGTTGGAGTTTACTCACACCAGTCCCATGACTGACCCAGAGTTTATTTTGTTTTTTTTACCCTAAACTCTTGGGTGCCCAAATTTGTACGGGCAGTCAAGTAGTCGGGATTTTACAGATATACTAGGAGGAGCTCGGAGCAGGAGGTTTCGATATTAGTTAT

>CL2Contig19_All/repeat/mobile_element/Class_I/LTR/Ty3_gypsy/chromovirus/Tekay
GTTATACTCTGATAATGTTACTATATACATATACTGATTTTATTTCAAAGTTATGTATCTATTATATATTGTTCGTTCCGCTGTGAGATTCGTGTTTACTCTGATGTTGTATGTTCTTCTTCTTCTATTCTAAGTTTCTATCTTATCTATTCTCACCCTCTAATTTCTTTCATGGACTATCCGGTATTTCCGATGCTTGATAGTCGACATTGGGTTATATGTCGATTACTCAGGATCGCGAAAACCCGGGTCGTTACATACCGCTTAGGCATACATGTATTACTATGTTGTGTTACACTTTGTACAAGTGCACA

>CL2Contig20_All/repeat/mobile_element/Class_I/LTR/Ty3_gypsy/chromovirus/Tekay
GATATATTATCTAAAAACCACTCCGTATAGGCATAAGCGCTACAAATTAGATTATGCTGAAGAAAATTGAAGACGGAGTGAAATGCAAGGGTCGTCCTGTTCAGAATGGTGCTTTCTGTTTGTCCAGACCCAGGACAACTTGTATGGATGAATGCCTGACAGCGTATTCTTAGAAGATCACCTAAGACGATCTTTTCAAGGTATTACGTCTGGAGGCGGAGAAATTCGTTTCGCTTGGCTTTTATACC

>CL2Contig21_All/repeat/mobile_element/Class_I/LTR/Ty3_gypsy/chromovirus/Tekay
TAAAAATCCTTTTGAAACAAAAGGATGGTCGTAAGACTAGTCCACACATAAATACGAATGGTTTTTACCTTACGATAACCCAAAATATTTTTAAAATCAATACTATTCTGATATTATAATAGTGTCTAATACAAATAAATAACAATCTAGCAGAACGCTTGCATCTCACGCTCTACATATATAATATACAATCAAAAACCGTGGGCTCTTACTAGAGAATGGATTTCTCACTAT

>CL2Contig22_All/repeat/mobile_element/Class_I/LTR/Ty3_gypsy/chromovirus/Tekay
GATTACCCTTTTCTTTCGAAAGATTTTGAACTTAAAAATCAAGTTGTGTGATACCCTTAAGCTGTGCGGTTTTTCTCACTCTGGTTCACCAGACTGACCCGGTGTTTTGTAAATGCTCGGGTTAGCCCGGGATGTACAGGTTTAGGTTCTCAGATTCCGTGAAGGCCAGTGACAAGCTGAAGGTGTTTAGATGTGCGATATGATTAATATTCCGCTGTGTATACGAGGACAGATTATTATAACTGTCC

>CL2Contig23_All/repeat/mobile_element/Class_I/LTR/Ty3_gypsy/chromovirus/Tekay
TAGACATTATCATAATATCAGAACAAAGCATGATTTCAAAAATAGTTTGGGTTATAGTAAGGTAAAAACCGTCCGTGTTTATGTGTGGGCTGGTCTTACTATTATCCTTTTGATTTCAGAAAGGATTTCCCAAAAGTAAAAAAGATGTTGATTCTGTGAATGTACC

>CL2Contig24_All/repeat/mobile_element/Class_I/LTR/Ty3_gypsy/chromovirus/Tekay
TTAAATCACCGACTATCAAATATGTCCAATACGATTGTTGGTACGGAAAGACCGGGATCGAATTTATATTCGAAAACCATTCCGACCAACAAATACGTGAAGATATCAGAAGATGATCGAGATGGAGCATTGAAGACCGTGGATCTTCATTAAACGGAAGAACCGCTAATAATCTCTAGGAAGCTCCCAGAGATAAACTGTGGTTCTGTCGTGGTTGGAATCTACGGGTTATAAGGACTTTTCG

>CL2Contig25_All/repeat/mobile_element/Class_I/LTR/Ty3_gypsy/chromovirus/Tekay
TAAAAGAACATTGTTACTTGCAAAAGGATTTTTGATGCTAAATGAAATATTTTGGATTCTCATAAGGGAAAAACCCGTTACGTGTTATATGGTGTGGTCTTAGAGATATTGTTTATTTTCTCAAACTATTTTAAATTGTTTACTCACACCA

>CL2Contig26_All/repeat/mobile_element/Class_I/LTR/Ty3_gypsy/chromovirus/Tekay
TGGTGGCAGAGAATTTATTCTCTTAGCATAATATCCAGAATATATTTGTGCAAATCAATTAATGATTAACGGATCTGACAATGTGGCATTCAAAGTGATTGTGCTATCAATGAATGGTAAGTAATCGTAGCCTCAGGCCTCAACAACCGGGAAATGACAAAAATCGGGCAGGCAGCATGGCTATGTGGGTCGCTCCCATTAGGGTGTATAATCACCTATCTAGAGATTCATTTAATTCCTTATTCTATTCGATGCTGTCCCATTCGGGAAACGGTTGCTGATCCCAACCGTTGGTGATATACATTCGATACACTCAAGCGAAATGAGTGGTCGGTCATGTGTGGGCCGGGTTGCAAGATGTTCTTGTTGAACCCAGTGTATTCCTCTCTAGAGATACACTATCGGAAGGTGGTTCCATACCTTGTCATGTTGGAAATCCAATCTCCAATAAGCGCCATGCGGTTTTTGATTTTATACTATGTATGTGGAGCGTGAGATGCAAGCGTTCCGCTAGATTCTATTTATTTGATTTAGACACTATTATAATATCACTGGATTTTCGTATCAAAGTGTTTTGGGTTATAGTAAGGTAAAAACCGTCCATGTTTATGTGTGGGCTGGTCTTACTATTATCTTTTCTTTCGAAAGGATTTTGAAAGTTAAACAAATGGTTGGAGT

>CL2Contig27_All/repeat/mobile_element/Class_I/LTR/Ty3_gypsy/chromovirus/Tekay
CCTACAACCATGGTGGCAATATATTCCCGACCCTTAAGCTAAATCAGTGAGCGGTCATGTGTGGCCGGGTTGCAAGACGTTCTTGTTGAACCCTGAGTGTATCCCCTCTAGAGTACACTATTCAGAAGGTGCTCCCATACCTTGTCTGTTGGAATCCAATCTCCAATAAGCGCCCTGCGGTTTATGATTTTATACTATATATATGTGGAACGTGAGATGCAAGCGTTCTGCTACTTGGATAATTATTTGTTTAGACATTATCATAATATCACTGGATTTTGATATCAAAAATATTTTGGGTTATAGTAAGGTAAAAACCGTCCATGTTTATGTGTGGGCTGGTCTTACTATTATCTTCTTGTTTTGAAAAGGATTTTCAAAGTTAAACCGTATGGTTGGAATTTACTCACACCAGTCCCATGACTGACCCAGAGTTTATTTTGTTTTGTTTTCCCTAAACTCTTGGGTGCCCAAATTTGTACGGGCAGTCAAGTAGTCGGGATTTTACAGATTCACTTGGAGGAGCTTGAAGCAGGAGGCTTCACCAGTTAGCTATAGACTATCATATTTTCCGCTGTGTACTATGTTGTATCTGGAAACAGGTGTTTATAACTGTTCCAGAGATAACTGTTGTGCTATGATGATGGTATGT

>CL2Contig28_All/repeat/mobile_element/Class_I/LTR/Ty3_gypsy/chromovirus/Tekay
TCGCCATAAATTCAACGACGACTAACCAAACATCGAAAATAACCGGAAAGTTAATAGAAAGAAAATAGAGGGTGAGGAAAGATAAGATAGAAACTTAGAATAGAAGAAGAAGAAGAACATAAAACATCAGAGTAACACGAATCTCACAGCGGAACGAATAAAATATAACATAACTTTGAAATAAAAGATCGTACTTGAATATACATATCATTATCAAGTACAACACTTACAACACAACGGAATAATAATAGCTATATAATCCTGAA

>CL2Contig29_All/repeat/mobile_element/Class_I/LTR/Ty3_gypsy/chromovirus/Tekay
AAATCCTTTCAAACAAAAGGATAATAGTAAGACCAGCCCACACATAAACATGGACGGTTTTTACCTTACTATAACCCAAATTACTTTGATATCAAAACCAGTGATATTATGATAATGTCTAAACAAATAAATATCCAAGTAGCAGAACGCTTGCATCTCACGTTCCACATATATATAGTATAAAATCATAAACCGCAGGGCACTTATTGGAGATTGGAT

>CL2Contig30_All/repeat/mobile_element/Class_I/LTR/Ty3_gypsy/chromovirus/Tekay
AAAGCGCCCGTGGTTTTGATAGTATACTATATATGTGGAGCGTGAGATGCAAGCATTCTGCTAGATTGCTATTTATTTGTATTTAGACACTATTATAATATCAGAAGATATATATGTTTATATGATTTCAAAATGTTTTGGGTTATCGTAAGGTAAAAACCGTCCGTATTTATGTGTGGATTTGGTCTTATGATTATCCTTTTCTTTCGAAAGGATTTTTATGTTAAAATGAAGTTGGATGATACCCTTAAAATAGTGAGTTTTCTCAC

>CL2Contig31_All/repeat/mobile_element/Class_I/LTR/Ty3_gypsy/chromovirus/Tekay
CTATCGGAAAGTGGTTACATACCTTGTCATAGTTGGAAATCCAATCTCCAATAAGTGCCCGTGGTTTTGATTGTATACTATATATATAGAGCGTGAGATGCAAGCGTTCCGCTAGATTGATATTTATTTGTATTTAGACACTATTATAATATCAGAGAAATATATGATTTCAAAAAGGTTTTTGGGTTATAGTAAGGTA

>CL2Contig32_All/repeat/mobile_element/Class_I/LTR/Ty3_gypsy/chromovirus/Tekay
GTTTACTTATTCAAACTGTTTTTAAATTGTTTTACTCACACCAGTCCCATGACTGACCTGGAGTTTATTTTGTTTTGTTTTCCCTAAACTCTTGGGTGCCCAATTTTGTACGGGCAGTCAAGTAGTCAGGATTTTACAGATATACTAGAAGGAGCTGGAGCAGGAGGCTTCAGCAGCGTTTTTATAGCTATTGTT

>CL2Contig33_All/repeat/mobile_element/Class_I/LTR/Ty3_gypsy/chromovirus/Tekay
GGTTATTTACCTATCAAAATAAACAATCATAAAAATAAAATAAATCCATTGGTTTATTACACGGCGTCACTTGGCCATTAAAATAATATATTAGTTGTAATACCAAAGATAATATATTAATTTTAATATCCTCAAATAATTTATAAAAATACCTTAAAAT

>CL2Contig34_All/repeat/mobile_element/Class_I/LTR/Ty3_gypsy/chromovirus/Tekay
ACATAAATACGGATGGGTTTTACCTTACGATAACCCAAAACATTTTCAAAATCAATACTTTTCTGATATTATAATAATGTCTAATCACAAATAATTAACAATCTAGCAGAACGCTTGCATCTCACGCTCCACATATATATAGTATACAATCAAAACCGGAGGCGCTTATTGGAGATTGGATTCCGACTATGACAAGGTATGGAACCACCTGCCGATAGTGTATCTCTAGAGAGGAATA

>CL2Contig35_All/repeat/mobile_element/Class_I/LTR/Ty3_gypsy/chromovirus/Tekay
GGGAGCGACCCACATAGCCATGCTAAGAGAAGGTGTTTTCTCTGCCACCTATAGAGATACGTTTGTAAAAATCAATGTACGTGACTCTTAAGAAATACTCTATCAAACATTCATCCATACAACTCATCCAAGAACAGGATGAACCGAAGGCACCCTCCTACCACATCCTAGGAATCACCCTATAGATTAGTAGCGAGTAGTCATTGCAAATCCATAGATTTCAACCATGACAGAACCACAATACATCTCTGGTTATAATTTATAAATTAAGTTA

>CL2Contig36_All/repeat/mobile_element/Class_I/LTR/Ty3_gypsy/chromovirus/Tekay
TTCATTCTTTAATCTATTTTCGATGATGTCCCTTTTCGGGAAACGGTTGCTGATCCCAACCGTTGGTGATATACATTCGATACACTCAAGCGAAATGAGTGGTCGGTCATGTGTGGGTCGGGTTGCAAGACGTTCTTGTTGAACCCAGTGTATTCGCCTCTAGAGATACACTATCGGCAGGTGGTCCCATACCTTGTCATAGTCGGAATCCAATCTCCAATAAGCGCCCGCGGTTTTGTTTGTATACTATATATGTGGAACGTGAGATGCAAGCGTTCTGCTAGATTGTTAATTACTTGTGATTAGACATTATTATAATATCAGAGAAGTATTGATTTCCAAAACTGTTTTGGGTTATCGTAAGGTAAAAACCATCCGTGTTTATGTGTGGATCGGTCTTACGATTATCTTTTCTTTTGAAAAGGATTTTGAAAAGTTAAACCAAATGATTTGAGTTTACTCACACCAGTCCCATGACTGACCCAGAGTTTATTTTGTTTTGTTTTCCCTAAACTCTTGGGTGCCCAAATTTGTACGGGCAGTCAAGTAGTTCAGGATTTTACAGATTATCCAAAGGAGCTTGGAGCAGGAGGCTTCAGCGTTATCTAGTTATAG

>CL2Contig37_All/repeat/mobile_element/Class_I/LTR/Ty3_gypsy/chromovirus/Tekay
TTAGGGCTTAGGTGGCGATTTCTGGTTGGTCTGTTGACATCATTTCTTGGTTTCTAAGGCCTACTGTAACGGCTGGAAATTTCCGACTCCTCGAGAGTCGAAAATCCCGAGACGTTAGTGAAAGAAAGTAGAGGGTGAGGAAGAAAAGATAGAACTAATAGAATAGAAGAAGAAGAAGAACTTACATCATCAGAGTAAACACGAATCTCACAGCGGAACGAATAAAATATAACATAACTTTGAAATACAAATCAGTACTCGTATATACATACCATTTCAAAGTACAACACTTAACAACACAGCGGAATAATAATAGCTATAATCCTGAAGCCTCCTGCTCCAAGCTCTCCAAGTGTATCTGTAAAATCCCGACTACTTGACTGCCCGTACAAATTTAGGCACCCAAGAGTTTAGGGAAAACAACAAAATAAACTCCGGGTCAGTCATGGGACTGGTGTGAATAAACTCAAATCATTTAAACAGGTATATGATATCTCATAAGACCACGCCGTGAATACGGAACGGGTTTTTCCCTTATGAGACTCCAAATAACTTGGCAAAGCAATAGGATGCTGATATT

>CL2Contig38_All/repeat/mobile_element/Class_I/LTR/Ty3_gypsy/chromovirus/Tekay
ATTTACTTGTATTTAGACACTATTATAATATCAGAAAAGATATTGATTTCAAAAATGTTTTGGGTTATCGTAAGGTAAAAACCGTCCGTGTTTATGTGTGGATTTGGTCTTACGATTATCCTTTTCTTTCGAAAGGATTTTAACTTTAAAATCAAGTTGTGTGATACCCTTAATACTGTGCGAGTTTTTCTCACTCTGGTTCACCAGACTGACCCGGTGTTTTGTAAATGCTCGGGTTAGCCCGGGATGTACAGGTTCAGGTTATCGAATGCTGTGAAGTCCAAAGACGAGTTGGA

>CL2Contig39_All/repeat/mobile_element/Class_I/LTR/Ty3_gypsy/chromovirus/Tekay
CGATCCTGAGTAATCAACATAAACTCAATGTCGACTATCCAAGCATCGGAAACACCGGATAGTCCATGAAAGAAATTAGAGGGTGAGAATAGATAAGATAGAAACTTAGAATAGAAGAAGAAGAAGAACATACAACATCAGAGTAAACACGAATCTCACAGCGGAACGAATAAATATATTTCATAACATAACTTTGAAATAAAACAGTATCTGTATACAATACCATTATTAGAGTATAACACTTACAACACAGCGGAAATAACAATAGCTATATAATCCTGAAGCCTCCTGCTCCAGCTCTTCAAGTATCTGTAAAATCCCGACTACTTGACTGCCCGTACAAAATTGGGCACCCAAGAGTTTAGGGAAAACAAAACAAAATAAACTCTGGGTCAGTCATGTGACTGGTGTGAGTAAACTCAAATCATTTGTTTAACTTTTAAAATCCTTTTAAAAGAAAGGATAATCGTAAGACCGATCCACACATAAACACGGATGGTTTTTACCTTACGATAACCCAAATCATTTGTAAAACAATATTATTCTGATATTATAATAATGTCTAACACAAGTAATATCAATCTAGTAGAAACGCTTGCATCTAACGTTCTACATATATAATATACAATCAAAACCGCGGGCTCTTATTTGGGGAATGGATTCCAACTATGACAAGGTATGGATCCACCTTCCGCTCAGTGTACTCTAGAA

>CL2Contig40_All/repeat/mobile_element/Class_I/LTR/Ty3_gypsy/chromovirus/Tekay
ACTCGTAGGACCGATCCACACATAAATACAGATGGTTTTTACCTTACGATAACCCAAAATATTTCTTAAGATCAATATTTTCTGATATTATAATAATGTCTAAATCAAGTAAATAGCAATCTAGTAGAACGCTTTCATCTCACGCTCTACATATATAATATACAATCAAAAACCGCGGGCTCTTATTGGGAAATGGATTTCCAACTATGACAAGGTATGGAGTCCCC

>CL2Contig41_All/repeat/mobile_element/Class_I/LTR/Ty3_gypsy/chromovirus/Tekay
GCTCCCATTAGGGTGTATATCACCTATCTAGAGAAATCCAATTCATTCTTTTATCTATTTTTGATGCTGTCCCTTTTCGGGAAACGGTGGGTAGCTTCCAACCATTGGTGATATGCATTCGATACACTCAAGCGAAATGAGTGGTCGGTCATGTTTAGCCTGGGTTGCAAGATGTTCTTGTTGAACCCGGTGTATTCCTCTCTAGAGAAACACTATCAAAAGTGGTCCCGTACCTTGCCAGTTAGAATCCATTACCTAATAAGCGCCCATGGATTTTAATTATATGTTATGTATGTGGA

>CL2Contig42_All/repeat/mobile_element/Class_I/LTR/Ty3_gypsy/chromovirus/Tekay
CACTATCATAATATCACCGGATTTCATATCAAAATGTTTTGCGTTATAGTAAGGTAAAACCGTCCGTGTTTATGTGTGGACTGGTCTTACTATTATCCTTTTATTTCAAAAAGGAATTTCCAAAGTTAAACAAGTGTGTGTGTGATGAGAATTTATCACTGATAGTATTCCAGACTGACCCGGTGTATTT

>CL2Contig43_All/repeat/mobile_element/Class_I/LTR/Ty3_gypsy/chromovirus/Tekay
GCATTGAAGACCCGTAGAATTTCATAAGTGAAAGAACTACTTATAATCTCTGGGTAGCTCCCAAAAAGAGATACACTGTGATTCTGTCGTGGTTGGAATCTACGGGTTGCAAGGACTTCTCGCTACTGATCCATGGGGTGATTCCTATATGGATGCGGTAGGAGAGTGCCTTCGGTTCATCCTGTTCCTGGATGACTTGTATGGACGGATGTCTGACAGAGTATTTCCAAAGGGTCACGTACGTTGATTTCTTCAAACGTACTATAGTTGTTGGCGGGGAATTGCCGTTCTCTTAGCTTCCAGCTAGAGTATTTTTGTGGACATCAATTAGTGATATCTGATGGATCTAATAATGTGGCATCCATAGTGAATGATGAC

>CL2Contig44_All/repeat/mobile_element/Class_I/LTR/Ty3_gypsy/chromovirus/Tekay
CATTCGTCTGAACTCCTCCAGCACGTCTTCTGAACTTCGTAGCATCCAATAACCTGAACCTGTACAACCCGGTCTAACCCGAGCATTACAAACACCGGGTCAGTCTGGTGAACCAGAGTGAGAAACCCACTAAGTTTATATAACATCCATATTGATTTTAAAGTTCAAAAATCCTTTTGAAAGAAAAGGATAATAGTAAGACCAGCCCACACATAAACACAGACGGTTTTTTACCTTACTATAACCCAAAACGTTTTTGAAATCATAACATTGATCTAATATTATTGTAATGTCTAAATACAAATAAATATCAA

>CL2Contig45_All/repeat/mobile_element/Class_I/LTR/Ty3_gypsy/chromovirus/Tekay
GTAAAAACCGTCCGTATTTATGTGTGGATTTGATCTTACGATTATCCTTTTCTTTCAAAAGAAATTTTGAACTTTAAAATCAAGTTGGATGATATTATAAACTTAGTGAGTTTTCTCACTCTGGTTCACCAGACTGACCCGGTGTTTGTAATTCTCGAGTTAGACGGGTTGTTCAGGTTTAGATTATCGGATGTTGTGAAGTCCATGACTAGCTGAAGGCGT

>CL2Contig46_All/repeat/mobile_element/Class_I/LTR/Ty3_gypsy/chromovirus/Tekay
TTTTTATTTACTTGTATTTAGACACTATTATAATATCAGAATATATATGTGATTTCAAAATGTTTTGGGTTATCGTAAGGTAAAAACCATCCGTATTTATGTGTGGATTTGGTCTTACGATTATCCTTTTCTTTCGAAAAGATTTTTGAACTTTAAAATCAAGTTGGATGATCCCCCTTAATACTGTGCGAGTTTTTCTCACTCTGGTTCACCAGACTGACCCGGTGTTTTGTAAATGCTCGGGTTAGACCGGGTTGTACAGGTTCAGGTTATCGACTGCTATGAAGAGACGAGCTGGAGTTGTTCGGACGTATGATATTACTACTATTCCGCTGTGTGTTGTATATGGGAACAGGCTATTATAACTGTCCCATGGTATGATGTACTCTGATACTGTAAGTATTTTAAAGCTTTCAACA

>CL2Contig47_All/repeat/mobile_element/Class_I/LTR/Ty3_gypsy/chromovirus/Tekay
TGGTCTTACTATTTTCCTATTCTTTCAAAAGATTTTCGAAGTTAAACCATATGATTGGAGTTTACTCACACCAGTCCCATGACTGACCCAAAGTTTGTTTTGTTTTTCCTAAACTCTTGGGTGCCCAAATTTGTACGGGCAGTCAAGTGTTTCAGGCTTTTCAGATATATTTAGAAGAGTTGGAAGTAGGAGGCTTCACCGTTAGTTATCTAGAGTTATCTCCGTTGTATCAAATGTTATGTTG

>CL2Contig48_All/repeat/mobile_element/Class_I/LTR/Ty3_gypsy/chromovirus/Tekay
ATTTCCAAAGCAATTACATGCGTTGATTTCTTCAAACGTACCATAGTTGATGGCGAAGAAAAGGCCTTTCTCCTAGCTTATCAACTAGAGTATTTTTGTGGACGTCAATTAGTGATATATGATGGATCTGACGATGTGACATTCAAAGTGAATGGTGATCAGATGTTTCAAAGATAAATTCTGACATCAAGCCTCATCAACCG

>CL2Contig49_All/repeat/mobile_element/Class_I/LTR/Ty3_gypsy/chromovirus/Tekay
TTTATATTTTAATCTCGATTACATATTTGATTATAATTTATTTGTTTCAACCCAAATATTAACTATTGTAACGGCTGGAAATTTCCGACTCCTCGAGAGTCGGAAATTCCGAGACGTTAGTGAAAGAATTTAGAAGGTGAGAAAGAAAAGATAGAACTAATAGAATAGAAGAAGAAGAAGAACATCAGAATCAGAGTAAACACGAATCTCACAGCGGAACGAATAACATGTATTATAACATAACTTT

>CL2Contig50_All/repeat/mobile_element/Class_I/LTR/Ty3_gypsy/chromovirus/Tekay
ACTTGCAACATAGCAGAAATAAAAACACTATAGATCTAACACTGAAGCATCCTGCTCCAACCTCCTTTAGATAGATCTATAAAATTCTGAACTACTTGACTGCTTGTACAAATTTGAGCACCCAAGAGTCTAGATAAAACAAAACAAATAAACTTCGGGTCAGTCATGGGACTGGTATGAGTAAACATTTAAAAAAGTTTGAGAAAGTAAACGATATCTCATAAGAC

>CL2Contig51_All/repeat/mobile_element/Class_I/LTR/Ty3_gypsy/chromovirus/Tekay
AAGCTCCATCTTGATCGTCGTCTGATCTTCTCTATATTTTCGTATTTGTTGGTCGGAATGGTTTTCGAATATACATTCGATCCCGGTCTTTCCATACCAACAATCGTAAAGGTCAGACTTGATAGTCGGTTATTTAACTATCAAGTAAACATCCATGAAATCATAAAAATAGATTTACTGGTCTGGTACTCAGCATCACTT

>CL2Contig52_All/repeat/mobile_element/Class_I/LTR/Ty3_gypsy/chromovirus/Tekay
AAGCCTCCTACTTCCACCTCTTCCAAGTGAATCTGAAAAAAAATCCCGACTACTTGACTGCCCGTACAAATTTGGGCACCCAAGAGTTTAGGGAAAACAAAAACAAAATAAACTCTGGGTCAGTCATGGGACTGGTGTGAGTAAACTCCAACCATTTGTTTAACTTTCAAAATCCTTTCGAAAGAAAAGATAATAGTAAGACCAGCCCACACATAAACATGGACGGTTTTTACCTTACTATAACCCAAAACATTTCTTGAAATCATACTTTCTCTGATATTATCATAATGTCTAATTACAAGTAAATAACAATCTAGAGGAACGCTTGCATCTCACGCTCCACATATATATAGTATACAATCGAAAAACCGTGGGCGCTTATTGGATATTGGATTCCAACTTGACAAGGTATGGGTCCACCTTCCGCACGTGTATCTCTAGAGGCGAATACACTGG

>CL2Contig53_All/repeat/mobile_element/Class_I/LTR/Ty3_gypsy/chromovirus/Tekay
TTATAGCTATTATAATTCCACTGTGTTATAAGTGCTGTACTTTGGAAATGATATGTATATTCAAGTACAGATTTATATTTCAAAGTTATGTTATGAAATATATTTATTCGTTCCGTTGTGAGATTCGTGTTTACTCTGATGTTGTATGTTCTTCTTCTTCTATTCTAAGTTTCTATCTTATCTATCCTCACCCTCTAATTTCTTTCATGGACTATCTAGTGTTTCTGATGCTTGAATAGTCGACATAGTGTTGTATGCCAATATCCA

>CL2Contig54_All/repeat/mobile_element/Class_I/LTR/Ty3_gypsy/chromovirus/Tekay
GGGTATGACTATGTGATATTCAAAATAAATAAAGGTGTGATCTGTATGTTTTGGCCTCAAGCCTCACAAACGGGAATGGTATAAAATCGGGTAGGTCGCATGGCTAAGTGGTTAGCTGCCAATTAGGGTGTATTGTCACCTGATCTAGAGTTTCATTCTACTTCTATAATCTATTGTTGATGCTGGCCCTTTAGGGAAACGGTTGCTGATCCCAACCGTTGGTGACAATATATTCGATGCACTCAAGC

>CL2Contig55_All/repeat/mobile_element/Class_I/LTR/Ty3_gypsy/chromovirus/Tekay
AAAACCACAGTTTATCTCTGGCCGCTAAACCAGAGATTCTTAGCAGTTCCTCCGCTTATGAAGATCCACGGTCTTCAATGCTCCATCTCGACCATCTTCTGATATCTTCACGTATTTGTTGGTCGGAATGGTTTTCGAATATAAATTCGATCCCGGTCTTTCCATACCAACAATCGTATTGGACAGATTTGATAGTCGGTGATTTAACTATCAAAATAAACAGTGTTTCAATCATGACAATCCAATGAGTTCACTGGTTCAGTATTCAGCATCACTTGGCCTTTTAATTAAAACAAACTGATTCACTTCTGTTTAATTAAAACTTCTAACTCTTTTAATATTTAAAAATACGATATTTGAATTCTTACTTAATATACTAATGTTCTCAAAAACCATTTCATATTAATACTTAGTAAAATAACTTAAAACAATATTAAATTTCCACTTAATTCTCCTTTCAAAATATTT

>CL2Contig56_All/repeat/mobile_element/Class_I/LTR/Ty3_gypsy/chromovirus/Tekay
TAAGGTAAAAACCGTCCGTGTTTATGTGTGGACTGGTCTTACTATTATCCTTTTATTTCAAAAGGATTTCAAAGTTAAACAAGTTGGTTGCTGTATGAATTTATCACTGAAAGTATTCCAGACTGATCCGGGTGAATTTTGTTTTAAATCAAATGTGCTCGGGTCAGACCGAGTATATTTACAGGTTAGGTATC

>CL2Contig57_All/repeat/mobile_element/Class_I/LTR/Ty3_gypsy/chromovirus/Tekay
AGTGTATCGAATGTACATCACCAACGGTCGGGATCAACAACCGTTTCCCGAAAGGGACAACATCGAATAGAATAAAGAAGGAAATGAAATTTCTCTAGATAGGTGATTATACACCCTAATGGGAGCGACCCACATAGCCATGCTGCCTACCCGATTTTTGTCATTTCCCGGTTGTGAGGCTTGAGGTTAGAATTTACCTTTAGAACATCTGGCCACCATTTACTTTGAATGCCACATCGTCAAATCCGCCAGATATCACTAATTGACATCCACAAAAATACTCTGCGTGTTAGCTATCCACCAACAGAAATACGTTTGAGGAAATCAACGTACGTGACTCCTTTGAAAATACTCTAT

>CL2Contig58_All/repeat/mobile_element/Class_I/LTR/Ty3_gypsy/chromovirus/Tekay
ATATGATATATCATAACTTTTGAAATACAAAATCTTAACTGTATAACATACAATTATCAAAGTACAACACTTACAACACAGCGGAAATAAAAATACTATATATCTAACACAGAAGCCTCCTGCTCCAAGCTCCTTTAGATAGATCTGTAAAATTCTGAGCTACTTGACTGCACGCACAAATTTTGGCACTCAAGAGTTCAGGTAAAAAAAAACTT

>CL2Contig59_All/repeat/mobile_element/Class_I/LTR/Ty3_gypsy/chromovirus/Tekay
AGATGTGATGTTCTTAAAAAGGTAATAGTAACCTCAAGCCTCACAACCGGAAAATAACAAAAATCGAGCAGGCAACATGGCTAAGTGGGTCGCTCCTAATTAGGGTGTATTGTTACCTGTCTAGAGAAAATTCATTTGCTTCTTTATTCAACCTATATTGTCCTTTTTCGGGAAACCGGTGTTGATCCCAACCGCTTGTGATATACATTCGAT

>CL2Contig60_All/repeat/mobile_element/Class_I/LTR/Ty3_gypsy/chromovirus/Tekay
GGGTGCTTATTGGGTAATGGATTTCCAACTATGATAAGGTATGGAACCACATTCCAATAGTATATCTCTAGAGAGGAATACACTGGATAAACAAGAACATCTTGCAACCCGACCCACACATGACCGACCACTCATTTCGCTTGAGTGTATCGAATGTATACCACCGACGCTTGGGATCAACAACCACCTCCCGAAAAGGGACAGCATCGAAAACATAGATTAAGAAACAAATAAGACTTCCTCTAGATAGGTGATTCTACA

>CL2Contig61_All/repeat/mobile_element/Class_I/LTR/Ty3_gypsy/chromovirus/Tekay
AACTGTCCCAAGAGTGGAAGCCGAGAAGGAAACTTCTTTAGCTAACACGTAATGTACTGTTGTAGACGTCAATTAGTGATTTTCGATGGATCTGACAATGTGGCATTCGAAGTGAATCTGATGTGATGATAAAGCGTAACCTCAAGCCTCATCAACCGGTAAATGACAGAAATCGGGCAGGCAGCATGGCTATGTAGGTCGCACCTATTAGGGTGTATAATCACCTGATCTAGAGTTTCATTTACTTCTAAAAATCTATTGTTGATGCTGTCCCATTCGGGGA

>CL2Contig62_All/repeat/mobile_element/Class_I/LTR/Ty3_gypsy/chromovirus/Tekay
TAAAACACGAATCTCACAGCGGAACGAATAAAATATATTATATAACATAATCTTGAATACAAAATTTTGTATCATACATACATACCGTCATCAGAGCACAATACAATATTTGATACAGCGGAAATAACTCTAAAATAACTAACGGTGAAGCCTCCTGCTTCAAGCTCCTCCAAGTGCATCTGTAAAAGCCTGAAACACTTGACTGCCCGTACAAATTTAAGCA

>CL2Contig63_All/repeat/mobile_element/Class_I/LTR/Ty3_gypsy/chromovirus/Tekay
CACACAGCGGAATAGATATTAGGTGCAATACGTCTGAACTCTTCCAGCTCGTCTCTTCACAGCATTCGATAACCTGAACCTGTACACCCCGGGCTAACCCGAGCATTTACAAAACACCGGGTCAGTCTGGTGAACCAGAGTGAGAAAAACTCGCACAGTATTAAGGGTATCACACAACCTGATTTTAAAGTTAAAATCTTTCAAAGAAAAGGATAATCGTAAGACCAAATCCACACATAAACACGGACGGTTTTTACCTTACGATAACCCAAAACATTTTTGAAATCAATATCTTTTCTGATATTATAATAATGTCTAAATACAAGTAAATAGCAATCAAGCAGAATACTT

>CL2Contig64_All/repeat/mobile_element/Class_I/LTR/Ty3_gypsy/chromovirus/Tekay
GAACCAATAACGTTGGGTCAGATTTTGATAGTCGGTTATTTAACTATCAAAATAAACAACCATAAAAATAAACAAATCCATTGGTTTATACACAGCATCACTTGACCATTTAAAAATATTATATCAGTTGAAATACCCAATAATATATTGGTTTAAATATATTAATATTCTCAAATC

>CL2Contig65_All/repeat/mobile_element/Class_I/LTR/Ty3_gypsy/chromovirus/Tekay
GGTTTTAAATGGCCAAATGATGTTGTGTAATAAACCAATGTGTTCATTTTGTTTTGTAATTGTTTATTTTGATAGTTAAAAAACCGACTACCGAAATATTACCCAACGTTATTGGTACGGAAAGACCGGGATCGAATTTATATTCGAAAACCATTCTGACCAATAAATACGAATATGTGGAAGATGCTAATCGAGATGGAGCAATTGAAGACCGTAAATCTTTATGAGCGGAGGAACTACTGTTGAATTTCTCTGGCTGATCCCTAGAGATGAGACAACC

>CL2Contig66_All/repeat/mobile_element/Class_I/LTR/Ty3_gypsy/chromovirus/Tekay
GTATAACCACCTATCTAGAGAAATTCCTTTTACTTCTTTAATCTATTTCGATGCTGTCCCTTTTCGGGAAACGGTGGTTTGAGCCCAACCGTTGGTGATATACATTCGATACACTCAAGCGAAATGAGTGGTCGGTCATGTGTGGGCCGGGTTGCAAGACGTTCTTGTTGAACCCAGTGTATTCGCCTCTAGAGATACACTATCGGCAGGTGGTTCCATACCTTGTCATGTTGGAAATCCAATCTCCAATAAGCGCCCTGCGGTTTTTTGATTTTATATTATATATGGAGCGTGAGATGCAAGCGTTCCGCTAGATTCTATTTATTTGATTTAGACACTATTATAATATCACCAGATTTTGATATCAAAATGTTTTGGGTTATCGTAAGGTAAAAACCATCCGTGTTTATGTGTGGATCGGTCTTACGATTATCTTTTCTTTCGAAAGGATTTTCAAAATTAAACAAATGGTTGCAGTTTACTCA

>CL2Contig67_All/repeat/mobile_element/Class_I/LTR/Ty3_gypsy/chromovirus/Tekay
GAGTAACACGAAACTCACAGCAGAATAAACAATATATAATAGATAATAACTTTGAAATAAAACCAGTATATGTATACAGCAACATTATCAGAGTACAACACTTACAACACAACAGAAATAACAATAGCTATAAAATCCTGAAGCCTCCCGCTCCAGCTCTTCAAGCATATCTTTAAATCCCAACTACTTGACTGCCCGTACAAAATTGG

>CL2Contig68_All/repeat/mobile_element/Class_I/LTR/Ty3_gypsy/chromovirus/Tekay
CAGCAACCGTTTCCCGAATGGGAAAGCATCGATAGATTTAAGAATAAAAATGGAATTTCTCTAGATAGGTGATGATACACCCTAATGGGAGCTAACCACATAGCAATGCTGCCTGCCCGATTTTTGTCATTTCCCGGTGGTTGAGGCCTGAGGCTACACTTACTTGCCATTTATTGATAACA

>CL2Contig69_All/repeat/mobile_element/Class_I/LTR/Ty3_gypsy/chromovirus/Tekay
ATTATCTGTGTTTATGTGTGGATCGGTCTTATTTATTTTAGAAAAGATTTATTAACTTTAAAATCAAGTTGGATGTTACTTATAAACTTAGTGGGTTTCTCACTCCGGTTCACCAGACTGATCCGACGTTTGTAATGCTCAGGTTA

>CL2Contig70_All/repeat/mobile_element/Class_I/LTR/Ty3_gypsy/chromovirus/Tekay
CTGCCCGTACAAATTTGGGCACCCAAGAGTTTAGGGAAACAAAATAAACTCTGGGTCAGTCATTGGACTGGTGTGAGTAAACTCAAATCATTGGTTTAACTTTTAAAATCCTTTCAAAAGAAAAGATAATAGTAAGACCAGCCACACATAAACATGGACGGTTTTTACCTTACTATAACCCAAAACACTTTGATACAAAAATCCAGTGATATTATAATAATGTCTAATCAAATAAATAGAATCTAGCGGAACGCTTGCATCTCACGCTCCATATATAATATAAAATCAAAAACCGCAGGGTGCTTATTGGAG

>CL2Contig71_All/repeat/mobile_element/Class_I/LTR/Ty3_gypsy/chromovirus/Tekay
GTAGTCAGGATTTACAGATATACTGGAAGAGCTTGGAGCAGGAGGCTTCAGGATCATATAGCTATAGTTATTTCCGCTGTGTTGTAAGTGTTGTACTCTGCAATATTATTGTATACATATACTGTTTGTATTTCAAAAGTATGTTATATTTTATTCGTTCCGCTGTGAGATTCGTGTTTACTCTGATGATGATGTTCTTCTTCTTCTTCTATTCTATTAGTTCTATCTTATCTATCCTCACCCTCTATCTTCTTTCTATTAGTTTCTTGAATTTCCAGTGCAATTTGGGGTTGGACTTGTGTTATTTAGTCAGCTCAAATTGGACCGGATTTTCGGGTCACTACAGTTGGTATCAGAGCTTAAGTTAAGATTACCTTGGCTCTGTGGCGTGACTCAGTAGAGATGGGATTAGTAATAT

>CL2Contig72_All/repeat/mobile_element/Class_I/LTR/Ty3_gypsy/chromovirus/Tekay
CTTGAGAAAAACTCACCAAATTATTGGTATCACACAACTTGATTTTAAAGTTAAAAATCATGTCGAAAGAAAAGGATAATCGTAAGACCGATCCACACATAAACACGGACGGTTTTTACCTTACGATAACCCAAACCATTTTGAAATCATAATATTCTGATATTATAATAATGTCTAGGGTTTTCCACAAATAAATTAGAATCTAGCGGAATGCTTGCATCTCACGCTCCACATATATAGTATACAAACAAAACCGCGG

>CL2Contig73_All/repeat/mobile_element/Class_I/LTR/Ty3_gypsy/chromovirus/Tekay
GTAAGTGATGTACTTTGATAATGATATGTATATTCAAGTACCAATTTTGTATTTCAAAGTTATGTTATGAAATATATTTATTCGTTCCGCTGTGAGGTTCGTGTTACTCTGATGTTGTGTTCTTCTTCTTCTTCTATTCTAAGTTTCTATCTTATCTATTCTCACCCTCTAATTTCTTTCATTAACTATTCGGTTATTTTCGATCCTTGGATGTTCGATATGTGTTGTATATCGGATAACCAAGATCGCCAAATTTCCGGGTCGTTACAAACAAAATATGCGTCATTAACATGTAACATAAAATTACT

>CL2Contig74_All/repeat/mobile_element/Class_I/LTR/Ty3_gypsy/chromovirus/Tekay
GTAGAGCGTGAGATGCAAGCGTTATGCTACCTGGTTATTTACTAGATTTACATCACTATTATAATATTAGAATAGTATTGATTTCAAAAATGTTTTGGTTATAGTAAGGTAAAAACCGTCCGTGTTAATGTGTGGATTGGTCTTACTATTACCTTCTCTTTCAAAGGTTTTCAAAG

>CL2Contig75_All/repeat/mobile_element/Class_I/LTR/Ty3_gypsy/chromovirus/Tekay
ATGTGTGGGCTGGTCTTACTATTATCCTTTCTTTCGAAAAGATTTTGAAAGTTAAAAAAAAGGTTAAAGTTTACTCACACCAGCCCCATGACTGACCCAAAGTTTATTTTGTTTGTTTTCCCTAAACTCTTGGGTGCCCAAATTTGTACGGGCAGTCAAGTGTTTCAGGCTTTTACAGATATACTTGGAGGGTCTCGAAGCAAAAGGCTTCGCCGTTAATTATTTATAGTTATTTTTGGTGTGAT

>CL2Contig76_All/repeat/mobile_element/Class_I/LTR/Ty3_gypsy/chromovirus/Tekay
GTTCCTCTTAGCTTTCTATACACGTGATATGCTTAGAAATCAATTAGTGAATTAACGGATTTGACGATGTGACATTCAAAGTGAATGGTGATCAGATGTTCTAAAGATAGACATAGCCACTAGCCTCACAACCAGGAAGTAACAAAAGTTGGGCTAGGCAACATGGCTAGTT

>CL2Contig77_All/repeat/mobile_element/Class_I/LTR/Ty3_gypsy/chromovirus/Tekay
ACACAGCGGAAGAAATACTAATATGTAATCATAAGTCTGAACTCCTTCATCTTGTCTTCGGACTTCACAACATCCGATAACTTAAACCTGTAAAACCCGGTCTAACCCGAGCATTACAAATGTTGGATCAGTCTGGTGAACCAGAGTGAGAAAAACACAAGTTTAAAGTATCACACAACTTGATTTTAAAGTC

>CL2Contig78_All/repeat/mobile_element/Class_I/LTR/Ty3_gypsy/chromovirus/Tekay
AATACTAGCTATAGAATCTTGAAGCCTCCTGCTCCAAGCTCTCCAAGTGTATCTGTAAAATCCTGAACTACTTGACTGCCCGTACAAATTTAGGCACCCAAGAGTTTAGGGAAACAAACAAATAAACTCCGGGTCAGTCATGGGACTGGTATGAGTAAAACAGTTTAAAACAGTTCGAACAAGTAAACGATATCTCATAAGACCACGCCGTATAACGGAACGGGTTTTTCCCTTATGAGAATC

>CL2Contig79_All/repeat/mobile_element/Class_I/LTR/Ty3_gypsy/chromovirus/Tekay
TATATCTCTAAAGGGGAATACACTGGATTCAACAAGAACATCTTGCAACCTGGCCACACATCACCGACCACTCATTTTTCTTGAGTGTATTGAATGTATATCACCAACGGTTGGGAGCTACCCACTGTTTCCCAAAAGGGATAACATCGAAATTGATTAAAGAAGGAAATTAATTTTCTCTGGATAGGTGATTATACACCATACTTGGGGGCGACCCA

>CL2Contig80_All/repeat/mobile_element/Class_I/LTR/Ty3_gypsy/chromovirus/Tekay
AATACAAATTTGTTTTTGTATACGCATACCATATCAGAGTAAAACATAACATTTGATACAGCGGAAATAACTCTAAATAACTAACAGTGAAGCCTCCTGCTTCAAGCTCCTCCAAGTGTATCTGTAAAGCCTGAAACACTTGACTGCCCGTACAAATTTGGGCACCCAAGAGTTTAGGAAAAACAAAACAAAATAAACTCTGGGTCCG

>CL2Contig81_All/repeat/mobile_element/Class_I/LTR/Ty3_gypsy/chromovirus/Tekay
TTAAAAGGCCAAGTAATGCCGAGTACTGAATCAGTGAGCTCATTTTATTCTCATGATTATTTATTTGATAGTTAAATAACCGACTATCAAATCTGACCTATACGATTGTTGGTACGGAAAGACCGGGATCGAATTTATATTCGAAAACCATTCCGAACCAGCAAATACGTGAAGATGCTGATGAAGATGGAGCAATTGAAGACCGTGGATCTTCATAAGTGGAAGGATTACTTGTCGAATATTCTCTGTGTTGCAACACAGAGGTA

>CL2Contig82_All/repeat/mobile_element/Class_I/LTR/Ty3_gypsy/chromovirus/Tekay
CAAAGTTGTTTGGATTCTCATAAGGGAAAAACCCGTTCCGTTTTCACGGCGTGGTCTTATGAGATATCCTTTATTAAACCAAGTGTTTGGAGTTTTATTCACACCAGTCCCATGACTGACCCGGAGTTTATTTTGTTTATTTTCCCTAAACTCTTGGGTGCCTAAATTTGTATGAGCAATCAAGTAGTCGGGATTTTACAGATTCACTTGGAGGAGTAAGAAGCAAGAGGTTTCAACAGTTAGCC

>CL2Contig83_All/repeat/mobile_element/Class_I/LTR/Ty3_gypsy/chromovirus/Tekay
CCGTTTCCCGAAAAAGGTACAGCATCGAAATAGATTAAATAAGCAAATGGATTTTTTCTCTAGATAGATGATTATACACCCTAATGGGAGCGACCCACATAGCCATGCTACCTACCCGATTTTTTTCATTTCCCGGTTGTTGAGGCTTGAGGTTATAATCTTTTGAACACCTGGCCACCATTCACTTTGAATGCCACATCGTCAGATCCGCCAGGTATCACTGAATACTGATTTCCACAAAAATACTCTGAGCGTTAAGCTAAAGAAGGTGTCCAGTCTTCTCTGCCACCAACAGAGATACGTTTGTAGAAAATCAATATATGTGATCCCTTTAGAAATACTTTGCCAGACACTCGTCCATACAAGTCACCCAGGAACAGGATGAACCG

>CL2Contig84_All/repeat/mobile_element/Class_I/LTR/Ty3_gypsy/chromovirus/Tekay
GATATTATAATAATGTCTAGATCAAGTAAATAGAAATCTAGCAGAAACGCTTGCATCTAACGTTCTACATATATAATATACAATCAAAACCGCGGGCTCTTATTTGGGGAATGGATTCCAACTATGACAAGGTATGGATCCACCTTCCGCTCAGTGTACTCTAGAAGCGATACACTGGAGTTCAACAAGAACATCTTGCAACTCGGCCACACATGACCGACCACTCATTTCGCTTGAGTGTATCGAATATATTGTCACCTTACAGTTGGTAAACCAACATAACCATTCCCGGGAGATACAGAATTGAAAGAAGTACAAATATGAATATTCT

>CL2Contig85_All/repeat/mobile_element/Class_I/LTR/Ty3_gypsy/chromovirus/Tekay
AAGGAATACACTGGGTTCAACAAGAACATCTTGCAACCCGGCCACACATGACCGACCACTCATTTCGCTTGAGTGTATCGAATGTATATCACCAACGGTTGGGATCAGCAACCGTTTCCCGTATATATATGGGACAACATTGATAGATTAAAGAAGCAAATGAATATTCTCTAGATAGGTGATTATACACCCTACTTCGGTGCGACCGACTTAGCCATGCTGCCTGCCCGATTTTTGTCATTTACTGGTTGTTGAGGCCAGAGGCTACGATTAATTTCATTTCATTGATAACACGTTCACTTT

>CL2Contig86_All/repeat/mobile_element/Class_I/LTR/Ty3_gypsy/chromovirus/Tekay
CCGGGTCAGTCTGGAATACTTTCAGTGATAAATTCACAGCACAAACAACTTGTTTAACTTTGGGAAAATCCTTTTTGAAATCAAAGGATAATAGTAAGACCAGCCCACACATAAACACGGACGGTTTTTACCTTACTATAACCCAAAACATTTTTGAAATCATAACT

>CL2Contig87_All/repeat/mobile_element/Class_I/LTR/Ty3_gypsy/chromovirus/Tekay
GAACCAGAGTGAGAACAACTCACAAAGTTTTAAGGGGATCATCCAACTTGATTTTAAAGTTTAAAATCTTTTCGAAAGAAAGGATAATCGTAAGACCAAATCCACATATAAATATGAACGGTTTTTACCTTACAATAACCCAAAACATTTTGAAAACAAAAATTTGTCTGATATTATGATAGTGTCTAAATACAAATAGATATCAATCTA

>CL2Contig88_All/repeat/mobile_element/Class_I/LTR/Ty3_gypsy/chromovirus/Tekay
ATCAAAACAGTGTGTGTGCCAATAAACTAGATATTATGATAATGTCTAGGGTTTCCACAAATAATTCATAATCTAGTAAAATGCTTTCATCTCACATTCTACTATATAGTATACAAACAAAACCGTTAAGTGCTTATGGATATTGGGTTTCCAACTATGACAAGGTATGGGATCACCTTCCGGAGGTGTATCTCTAGATACGAATACACGGGTTCAACAAGAACGTCTTGTAACCCGGCCACACATGACCGACCACTCATTTCTCTTGAGTGTATCGAATGTATATCACCAACGGTTGGGAGCTACCCACCGTTTCCCGAAACGGGTCAGAATCGACAATAGATTTTAAGAAGTAAATGAAAACTCTAGATCAGATGATGATACATCCTAATGGGAGCTACCCACATAGCCATGCTGCCTGCCCGATTTTTGTCATTTCCGGTTGTGAAGCTTGAAGCTAAACTTTTCTTGACAAACACTTTTTATTTGCTTTGAACGTCACATCGTCAAACCCGCTAATTTACTAATTGACTTCTCCAAAAATATATTACAA

>CL2Contig89_All/repeat/mobile_element/Class_I/LTR/Ty3_gypsy/chromovirus/Tekay
CTATCAGAGATAAGCGTGGCCTCTAGCCTCACATCAGGAAATGACAAAAATCGGGCAGGCAGCATGGCTATGTTGGTCGCACCTATTAGGGTGTATAATCGCCTGAGAGTTTCATTTACTTCTATAAAAATCTATTGTCAATGCTGTCCCATTCGGGAAACGGTTGCTGATCCCA

>CL2Contig90_All/repeat/mobile_element/Class_I/LTR/Ty3_gypsy/chromovirus/Tekay
CCATTGTATTTTTTAGGAAATCAATTTGTGATTTGGCGGGTATGACGATGTGACATTCAAAATGAATGAAGATGTGGTTTGTAAAGGATACGTTATGACCTCTAGCCTCACAACCGGAAATGGTATAAAATCGGGTAGGTCGCATGGCTAAGTGGTTAGCTGCCAATTAGGGTGTATTGTCACCTGATCTAGAGAAATTCCATTTACTTCTATAATCTATTTCAATGC

>CL2Contig91_All/repeat/mobile_element/Class_I/LTR/Ty3_gypsy/chromovirus/Tekay
ACCAGACGTAATACCTTTAAGAGATCAACCATACATGATTGGTTAGGTATACTCTGTCAGACACTCGTCCATACAAGTTGTCCTGGGACTGGACAAACAGAAAGCACCATTCTGGAACAGAACGACCCTTGCATTTCACTCCGTCTTCAATTGTCTTCAGCATAATCTAATTCGCAGCGCTTATGCCTATACAGAGTGGTTTTCAGATAATATATCCAACT

>CL2Contig92_All/repeat/mobile_element/Class_I/LTR/Ty3_gypsy/chromovirus/Tekay
AAATCCAAACAAAACTTTGTAAACTAATATCATTCTGATATTATAATAATGTCTAAGTACAAATAGATGTCAATCTAGCAGAAACGCTTTCATCTCACGCTCTACATATATAATGTAAAATCATAAACCGTAGGCGCTTATTGGATGATTGGATTTCCAACTATGACAAGGTATGGAACCACCTTCCGATCAGTGTACTCTAGGAACGATACACTGGAGTTCAACAAGAACATCTTGCAACTCAGCCAC

>CL2Contig93_All/repeat/mobile_element/Class_I/LTR/Ty3_gypsy/chromovirus/Tekay
TATTAGACATTATTATAATATCAGACGATATATGATTTCAAAAAAACAATTTGGGTTATAGTAAGGTAAAAACCGTCCGTATTTATGTGTGGATTTGGTCTTACTATTATCCTTTATATCGAAAAGATTTTAACTTTAAAATCAAGTTGAATGATACCCATAAACTTAGTGTGTTTTCTCAGTCTGGTTCACCAGACTGATCCATGCGTTTGTAAT

>CL2Contig94_All/repeat/mobile_element/Class_I/LTR/Ty3_gypsy/chromovirus/Tekay
TTTAAATCAAACTGATTCACTTCTGTTAAATAAAACTTCTAACTCTTTAATATTGAAAATACGATATTTGAATAACTCTAATCCGATTTAACTCTAATGGATTAACTCAAATTGATTAACTCTAACTGGTTAACTCAAATTGATTAACTCGACTTATTTAACTCCTATT

>CL2Contig95_All/repeat/mobile_element/Class_I/LTR/Ty3_gypsy/chromovirus/Tekay
TGGATTGGTCTTACGATTATCCCTTTCTTTCGAAAACATTTTAACTTTAAAATCAAGTTGTGTGATATCCTAAATACTGTGCAAGTTTTTTTTTCTCACTCTGGTTCACCAGACTGACCTGGTGTTTTGTAAATGCTCGGGTTAGCCCGAGGTGTAC

>CL2Contig96_All/repeat/mobile_element/Class_I/LTR/Ty3_gypsy/chromovirus/Tekay
AAAACGAAGAAAATATCCGATGTTGATCGAGATGGAGAAAATGAAGACCGTAAATCTTCATGAGCAGAGAAACTATTGTTGAATTTCTCTGGCTGATCCCCAGAGATATTTCGACAATGATTCTGTCATGATTGGAATCTACGGATTGCAAGGACTACT

>CL2Contig97_All/repeat/mobile_element/Class_I/LTR/Ty3_gypsy/chromovirus/Tekay
CTACCGAGTCACGCCACAGAGCCAAGGTAATTCTTAACTTAAGCTCTGATACCAACTGTAACGACCCGGATTTTGAGCGACTTTGGTTATCGACATAAGCACGATGTCGATAACCAAAACATCGAAAAATCCTGGTAATTAGTGAAAGAAATTAGAGGGTGAGGAAAGATAAGATAGAAACTTAGAATAGAAGAAGAAGAAGAACACAACATCAGAGTAACACGAATCTCACAGCGGAACGAATAAATATATTTCATAACATAACTTTGAAATACAAATCTGTACTTGAATATACATATCATTATCAAAGTACAACACTTACAACACAGCGGAAATAACTATAGCTATATGATCCTGAAGCCTCCTGCTCCAAGCTCTTCCAGTATATCTGTAAATCCCGACTACTTGACTGCCCGTACAAAATTGGGCACCCAAGAGTTTAGGGAAAACAAAACAAAATAAACTCCGGGTCAGTCATGGGACTGGTATGAGTAAAACAGTTTAAACAGGTATATGAACAAGTAAACGATATCTCATAAGACCACGCCGCAGAACGGAACGGGTTTTTCCTTATGAGAATCCAAAATATCTTTATATCAAAACCTTTTGATATTATAATAATGTCTATCAACCACAATAATAATAACCATC

>CL2Contig98_All/repeat/mobile_element/Class_I/LTR/Ty3_gypsy/chromovirus/Tekay
TCTGTATTCATGTGTGCATCGGTCCAACAATTATCCTTTCTTTTAAAAGGATTTTTAAAAGTTAAACCAAGTGATTGGAGTTTACTCACACCAGTCCCATGACTGACCCAGAGTTTATTTTATTTTATTTTTACACTAAACTCTTGGGTGCCCAAATTTGTACGGGCAGTCAAGTAGTTGGGATTTTACAGATACACTTGGAAGAGCTTGGAGCAGGAGGCTTCAACATTATATAGCTATTGTTTAGTTTCAGTGTGTTGTAAGTGTTGTACTCTTACAATGGT

>CL2Contig99_All/repeat/mobile_element/Class_I/LTR/Ty3_gypsy/chromovirus/Tekay
GGAAAATAAACAGTAAATATCTAACGCTGAAGCCTCCTGCTCCAAGCTCCTCCAAGTATATCTGTAAATACCTGAACTACTTGACTGCCCGTACAAATTTGGGCACCCAAGAGTTTAGGGTAAAACAAAACAAAATAAACTCTGGGTCAGTCATGGGACTGGTGTGAGTAAACTCAAATCATTTGATTTAACCTTTTCAAAAATCCTTTTCAAAAGAAAAGATAATCGTAAGACCGATCCACACATAAACATGGATGGTT

>CL2Contig100_All/repeat/mobile_element/Class_I/LTR/Ty3_gypsy/chromovirus/Tekay
AACACAAGTCCAGTCCCAAATTACACTGGAAACCAAAAAACTAATAGAAAGAAAATAGAGGGTGAGAATAGATAAGATAGAAACTTAGAATAGAAGAAGAAGAACATACAACATCAGAGTAACACGAATCTCACAGCGGAACGAATAACATATAATATATAACATAACTTTGAAATATAAATCTGTACTTGAATATACATATCATTTCCAAAGTACAGCACTTACAACACAGCGGAAATAACCATAGCTATATAATTCTGAAGCCTCCTGCTCCAACTCTCCAAATATATCTGTAATCCCGACTACTTG

>CL2Contig101_All/repeat/mobile_element/Class_I/LTR/Ty3_gypsy/chromovirus/Tekay
AATCCGTGAAACGGTAAACGTGACTTCAAACCTCACAACCCGGAAAGACAATAGTTGGGCTAGGCAGCATGGCTAGTTGGGTCATACCCAAGCAGGGTATATTATCACCATCTAGAGTAATTCCTTTTGTTTCTAAATCTATATTCACTTCTGTTACCTTCGGTAATCGGTGGGTCATTCCCAACCGTGGAGGTGGTAATATATTCGTTACACTCAAGCTAAATGAGTGGACGGTCATGTGTGGCCGGGTTGCAAGATGTTCTTGTTGAACCCCAGTGTATCCTCTCTAGAGTACACTGATCGGTGGGTGCTCCCATACCCTGTCTGTTGGAATCCAAACTCCAATAAGCGCTCTGCGATTTTAGATT

>CL2Contig102_All/repeat/mobile_element/Class_I/LTR/Ty3_gypsy/chromovirus/Tekay
CATTTCCCTATTGTTGAGGCTTGAGGTTTGAATATCATTTACAACACCTGGCTACCATTCACTTTGAATGCCACATCGTCAGATCCGCCAGATATCACTAATTGACGTCCACAAAAATACCCTAGCGGTTAAGCTAAGAGAACCGTCATCC

>CL2Contig103_All/repeat/mobile_element/Class_I/LTR/Ty3_gypsy/chromovirus/Tekay
CACCAACGGTTGGGAGCAACCCACCGTTTCCCGAAAAGGGACAGCATCGAAATAGATTAAAGAAGGAAATGGAATTTCTCTAGATAGGTGATTATACACCCTAATGGGAGCGACCCACATAGCCATGCTGCCTGCCCGATTTTTGTCATTTCCCGGTTGTGAGGCTTGAGGCTACGTCTATCTGGCCACCATACACTTTGAATGCCACATCGTCAAACCCGTCAAATCACTAGTTGATCTTCCCAAAAATATTACGGGTATAAAAAGCTAAGAGAAACGAATTCCTCCGCCACCAAACGTAATACCTTGAAAAGATCGTCTTATGTGATCTGTTAGGCATACTCTGTCAGACATTCGTCCATACAAGTTGTCCTGGGTCTGGACAAACCGAAGGCACTATCCTGTAAACAGAACACTCCTTGAATAAACACCGTCTTCAATGGTCTTCAACTTGACTTCAAATTAAACAATGCCTAGGTC

>CL2Contig104_All/repeat/mobile_element/Class_I/LTR/Ty3_gypsy/chromovirus/Tekay
GGGATTTACATATATACTAAAAGAGCTTGGAGCAGGAGGCTTCAAGATCATATAGCTATAGTTATTTCCGCTGTGTTGTAAGTGTTGTACTTTGATAATGATATGTATATTCAAGTACAGATGTATATTTCAAGTTATGTTATATATATTATATGTTATTCGTTCCGCTGTGAGGTTCGTGTTACTCTGATGTTGTGTTCTTCTTCTTCTATTCTAAGTTTCTATCTTATCTATCCTCACCCTCTAATTTCTTTCATTAATTACCGGTATTTTTCGATGTTTGGTTAGTCGTCATTGAGTTTATGTCGATAACCAAAGTCGCTAAAAACCGGATCATTACAGTTGGCATCAGCGCTT

>CL2Contig105_All/repeat/mobile_element/Class_I/LTR/Ty3_gypsy/chromovirus/Tekay
TCATTCTTTTATCTATTATCGATGCTGTCCCTTTTCGGGAAAAGGTAGGGTAGCTCCCAACCGTTGGTGATATACATTCGATACACTCAAGTGAAATGAGTGGTCGGTCATGTGTGGGCCGGTTTGCAAGATGTTCTTGTTGAACCCAGTGTATTTG

>CL2Contig106_All/repeat/mobile_element/Class_I/LTR/Ty3_gypsy/chromovirus/Tekay
TTTAAATTTTAAAATCCTTCAAAAAGAAAGGAAAATCATAAGACCGATCCACACATAAACACGGATGGTTTTTACCTTACGATAACCCAAAACATTCTTTTAAAATCCATACTCTTCTGATATTATAATAATGTCTAAATCAAATAAATAGCAATCTAGTGGAACGCTTTCATCTCACGTTCCACATATATAATATACAATCAAAAACCGCGGGCGCTTATTGGGTAATGGATTTCCAACTATGACAAGGTATGGAACCACCTTCCGATCAGTGTACTCTAGAAGCGATACACTGGAGTT

>CL2Contig107_All/repeat/mobile_element/Class_I/LTR/Ty3_gypsy/chromovirus/Tekay
TGGCGGGTATGACGATGTGGCATTCAAAGTAATTGAAGAAATAATCTGTCAAAGTGATAAACGTGACCTCAAAACCTCACAACCGGGAAATAACAGAAGTTGGGCTAGGCAGCATGGCTAGTTGGGCCATACCCAAGCAGGGTGTATTATCACCATCTAGAGAATATTCAATTGTACTTCTTTATAATCTATTTCAATGCTGTCCCTTATCGGGAAGGATGGTTGCTGATCCCAACCATGGGTGATAATATATTCGATACACTCAAGCTAAATGAGTGGTCGGTCATGTGTGGCCGGGTTGCAAGACGTTCTTGTTGAACCCCAGTGTATCCCCTCTAGAGTACACTGATCGGAAGGTGCTCCCATACCTTGTCTGTTGGAATCCAATCTCCAATAAGCGCTCACGGTTTTATTTGTATACTATGTATGTGGAACGTGAGATGCAAGCGTTCTGCTAGATTGATATCTATTTGTATTTAGACATTATTATAATATCAGAAAGATATCCTTTATTTAACCAAGTGTTGGAGTTTTATTCACACCAGTCCCATGACTGACCCGGAGTTTATTTTGTTTTGTTTTCCCTAAACTCTTGGGTGCCCAAATTTGTACGGGCAGTCAAGTAGTCAGGATTTTACAGATATACTTGGAGAGCTTGGAGCAGGAGGCTTCAGGATTATATAGCTATTGTTATTTCCGCTGTGTTGTAAGTGTTGTACTATTATAATGTTAGTATATACAAATACTGATT

>CL2Contig108_All/repeat/mobile_element/Class_I/LTR/Ty3_gypsy/chromovirus/Tekay
ATGTAGAACGTGAGATGAAAGCGTTTCTGCTAGATGATTATTATAGTTGTGGTTGATAGACATTATTATAATATCAAAAGGTTTTTGATATAAAGATATTTTGGATTCTCATAAGGGAAAAACCCGTTCCGTTATACGGCGTGGTCTTATGAGATATCGTTTACTTGTTCGAACTGTTTTAAACTGTTTTACTCATACCAGTCCCATGACTGACCCGGAGTTTATTTTGTTGTTTTCCCTAAACTCTTGGGTGCCTAAATTTGTACGGGCAGTCAAGTAGTCGGGATTTTACAGATACACTTGGAGAGCTTGGAGCAGGAGGCTTCAGGATTCTATAGCTATTATTATTTCCGCTGTTGTTGTAAGTGTTGTACTCTGATAAGTGCTATTGTATACATAACTGTTATATTTCAAAGTTATGTTATCTATTATATGTTATTCGTTCCGCTGTGAGATTCGTGTTTACTCTGATGATGATGTTCTCCTTCTTCTTCTATTCTATAAGTTCTAACTTATCTACCTCGCCCTCTAACTTCTTTCTATAAATGATCCAAACTTTCATGCACTTTGA

>CL2Contig109_All/repeat/mobile_element/Class_I/LTR/Ty3_gypsy/chromovirus/Tekay
CTGAATAGTAAGTATGAGTAGCCTCAGGCCTCAACAACCGGGAAAGGACAAAAATCGGGCAGGCAGCATGGCTATGTGGGTCGCACCCATTAGGGTGTATAATCACCTATCTAGAGAAATTCCTTTTGTTTCTAAATCTATCGATTCTGCCCATTCGGGAAACGGTGGTTTGGTCCAAC

>CL2Contig110_All/repeat/mobile_element/Class_I/LTR/Ty3_gypsy/chromovirus/Tekay
TTGGTTATTTACATGATTAGACATTATAATAATATCACTGGATTTTGACATCAAAATATTTGGGTTACAGTAAGATAAAAACAGTCCATGTTTATATGTGGGCTGGTCTTACTATTATCCTTTTATTTCAAAAGGATTTTCAAAGTTAAACAACATGGTTGGAGTT

>CL2Contig111_All/repeat/mobile_element/Class_I/LTR/Ty3_gypsy/chromovirus/Tekay
TAAGACCGATACACACATAAACAAGGATGGTTCATACCTAACGACAACCCAAAATATTCTTTGTATCAACACTATTCTGATATTATAATAGTGTATAATCAAATCAATAGCAATTTAGCGGAACGCTTGCATCTCACGCCCTACATACATAGTATACAATCGAAAACCCATGGGTTCTTATTGGGTAATGGATT

>CL2Contig112_All/repeat/mobile_element/Class_I/LTR/Ty3_gypsy/chromovirus/Tekay
GGATTTTGCAAAGTTAAACAAGTTGTGTGTGCTGTGAAGTTATCACTGATAGTATTCCAGACTGACCCGGTGTATTTTGCTTTGCTTCAAATGTGCTCGGGTCAGACCGAGTATATTTCCAGGTTAGGTTCGCTTGGAGTTTCAGGAGCTGGAAGCAGGCGGCTTCACCGCTAGTTATATAAAGTTATTTTCCGCTGTGACCTGATGTATGTTGTACTCTGA

>CL2Contig113_All/repeat/mobile_element/Class_I/LTR/Ty3_gypsy/chromovirus/Tekay
ACACAGAAAAATGAACTCTGGGCCAGTCGGGGGACTGGTGTGATTAAACAATTTTAAATAGTTTAAAAGCAAGATAGTATGGAATGGGGTTTTTCTCTTATGAGAACAGATTGATTTAACGTTAGAAAACCTTTCGAAAGAAAAGATAATAGTAAGACCAGCCCACACATAAACATGGACGGTTTTTACCTTACTATAACCCAAAACATTTTTGATATCAAAATCATCTGATATTATAATAGTTTGTATCAAATAAATAACCATCTAGCGGAACACTTGCATCTCACGCTCCACATATATAGTATAAAATCCAAAACCATGGGCT

>CL2Contig114_All/repeat/mobile_element/Class_I/LTR/Ty3_gypsy/chromovirus/Tekay
GTAATTACTTAACCTTAAGCTCTGATACCACTGTAACGACCCGGGGATTTCGCGATCCTGGATATCGGCATACAACACTATGTCGACTATTCAAGCATCGGAAACACCGGATAGTCCATGAAAGAAATTAGAGGGTGAGAATAGATAAGATAGAAACTTAGAATAGAAGAAGAAGAACATACAACATCATCAGAGTAACACGAATCTCACAGCGGAACGAACAATATATAATAGATACATAACTTTGAAATAAAATCAGTATATGTATACAGTAACATTATCAGAGTACAACACTTACAACACAGCGGAAATAACAATAGCTATATAATCCTGAAGCCTCCTGCTCCAAGCTCTCCAAGTATATCTGTAAAATCCTGACTACTTGACTGCCCGTACAAAATTGGGCACCCAAGAGTTTAGGGAAAACAAAACAAACTCTGGGTCAGTCATGGGACTGGTGTGAGTAAAACAATTTAAAACAGTTTGAGCAATTAAACGATATCTCATAAGACCACGCCGTATAACGGAACGGGTTTTTCCCTTATGAGAATCCAAATCAATTTGATTTAACTTTCAAATCATTTTGAAAGAAACAATGATCTTTTATATCAAAACTCTTTTGATATTATAATAGTGTCTATCAACCACAATATAATAATCATCTTGCAGAACGCTTTCATCTCACGTTCCACATATATAATGTACAATCAAAACCGCGAGCACTTATTG

>CL2Contig115_All/repeat/mobile_element/Class_I/LTR/Ty3_gypsy/chromovirus/Tekay
AGAGTGGAAGCGGAGAAGGAAACTTCTTTTAGCTAACACATAATGTATTGTTGAGGACGTCAATCGGTGATTGGATGGATTTGATGATGTGGCATTTAAAGTGAATCTGATGTGAAGATAAGCGTAGCTTCTAGCCTCACATCCGGTAAATGACAGAAATCGGGCAGGCAGCATGGCTATGTAGGTCGCACCTATTAGGGTGTATAATCACCTGATCTAGAGTTTCATTTACTTCTAAAAATCTATTGTTGATTTTGTCCCATTCGGGAAACGGTTGCTGATCC

>CL2Contig116_All/repeat/mobile_element/Class_I/LTR/Ty3_gypsy/chromovirus/Tekay
ATGGAGCAATTGAAGACCATGGATCTTCATAAGCGTAAGGATTGCTTGTCGAATATTCTCTGATGTTGCAACCAGAAATAATCTGACGTGATTCAGTCGTAAGTGAGGTTTTACGGATTGCAAGGACTACTCGCTACTGATCCATAGGGTAATTCAAGGATGCAGTAGGAGAGTGCCTTCGGTTTGTCCAGTCCCAGGACAACTTGTATGGACGAGTGTCTGACAGAGTATTTCCAAAGGGATTACGTACGTTGATTCCTTCAAACGTACGAAGTTGGTGGCAAAGAAGGGAAACTTCTTTAGCCTAACAATCTGAGTATTTTTGTGGGAATCAATTAGTGATTTCCGATGGATCTGACGATGTGGCATTCAAAGTGAATGATGGCCAGATGTTCTGGAAGATAATTCAAACCTCAAGCCTCATCAACCCGGAATTGGACAAAAATCGGGCAGGCAGCATGGCTATGTGGGTCGCACCCATTAGGATGTATAATCACCTATCTAGAGAAATTCCTTTTGCTTCTTAAATATATCGATGATGTCCCTTATCGGGAGCCGGTTGCTGATCC

>CL2Contig117_All/repeat/mobile_element/Class_I/LTR/Ty3_gypsy/chromovirus/Tekay
CTTGTATAGACAAATGTCTGACAGAGTATTTCCTGAAACTCACGTACGTTGATTTTTACAAATATACCAAGTTTGGTGGCGGAGAAATTCTCTTGCTTAACACCCAGAGTATATTTGTGGACGTCAATTAGTGATTTGACGGATCTGACGATGTGGCATTCAAAGTGAATGATGACAAGATATT

>CL2Contig118_All/repeat/mobile_element/Class_I/LTR/Ty3_gypsy/chromovirus/Tekay
AGAAATGACAAAAAACTAGCAGGCCGCATGGCTATGTGAGTTGCACCCATTAGAGTGTGTAATCACCTATCTTGAGAAATTCCTTTTGCTTCTTTAATCTATCGATGTTGTCCCTTTTCGGGAAACGGTGGGTAGCTCCCAACCGTTGGTGATATACATTCGATATACTCAAGCGAAATGAGTGGTTGGTCATGTGTGGTGTATTCGCCTCTAGAGATACACTATCGGTAGGTGGTCCCATACCTTTTCATAGTCGGAATCCAACCTCCAATAAAAGCCCTTGATTTTGATTT

>CL2Contig119_All/repeat/mobile_element/Class_I/LTR/Ty3_gypsy/chromovirus/Tekay
TAACATCAGAGTACGTCAATACATTGGGACAGTTATAATAACCTGTCCTCATATACATCACACAGCGGAATAATACTAGATAATATCATACGTCTGAACATCTCCAGCTCGTCTCTGGACTTCACAGCATCCGATAACCTGAACCTGTACACCCCGGGCTAACCCGAGCATTTACAAAACACCGGGTCAGTCTGGTGAACCAGAGTGAGATAAACTCGCACAGTATTAAGGGTAAATCATCCAATCATGATTTTAAAGTTCAAAAATCTTTTCAAAAGAAAAGGATAATCGTAAGACCAAATCCACACATAAATACGGACGGTTTTTACCTTACGATAACCCAAAACAGTTTGAAATCAATATCTTTTCTGATATTATAATAATGTCTAAATACAAATAAATATCAATCTAGCAGAACGCTTGCATCTCACGCTCCACATATATAGTATACAATCAAAACCGCGGGCTCTTATTGGAGAATGGATTTCCTGGCAAGGTATGGGACCACCTTCCCGACAATGTACCTCTGGAGATGAATACATTGGGGTTCAACAAGAACATCTTGCAACCCAGGCTAAACATGACCGACCCCTCACTATACTTTGAGAGTACCGAATATATCATTACCACGGTTGGGGGCCAGCCAACCGAACCAATAGTATGTATACAATTAGAATAAACGGTACAAATGAAGGCATTT

>CL2Contig120_All/repeat/mobile_element/Class_I/LTR/Ty3_gypsy/chromovirus/Tekay
AAAGTGAATAGATGTGTGATCTGAAAAAGATAAGCGTGGCCTCTAGCCTCACAACCGGGAAATGACAAAAATCGGGCAGGCAGCATGGCTAAGTGGTTGGCTGCCAATTAGGGTGTATTATCACCTATCTAGAGATATTCATTTCATTCTATAATCTATTGTCGATGCTGTCCCATTCGGGAAACGGTTGCTGATCCCAACCGTTGGTGATATACATTCGCTATACT

>CL2Contig121_All/repeat/mobile_element/Class_I/LTR/Ty3_gypsy/chromovirus/Tekay
GGGTAGACAGCAAGGCTATGTGGGTCGCACCCATCAAAAGGGTATATCATTACCTGATCTGGAGAAATCAAATGCCTTCGATTGTCCCTTTTTATTTTTATATGTATGCTATCGGTTCGGTTGGCTGGCCCCCAACCGTGGTAATGATATATTCGGTACTCTCAAGAGAAGTGAGGGGTCGGTCATGTGTAGCCGGGTTGCAAGATGTTCTTGTTGAACCCCAATGTATTCATCTCCAGAGTTACATTGACGGGAAGGTGGTCCCATACCTTGC

>CL2Contig122_All/repeat/mobile_element/Class_I/LTR/Ty3_gypsy/chromovirus/Tekay
GTGGTTTTGATTGTATACTATATATGTAGAATGTGAGATGAAAGAGTTTCTGCTAGATGATTATTATATTGTGGTTGATAGACATTATTATAATATCAAAAGGTTTTTGATATAAAGATAATTTTGGATTCTCATAAGGGAAAAACCCGTTCCGTTATACGGCGTGGTCTTATGAGATATCGTTTACTTGCTCAAACTGTTTTAAACTGTTTTACTCATACCAGTCCCATGACTGACCCGGAGTTTATTTTGTTTTGTTTTCCCTAAACTCTTGGGTGCCCAATTTTGTACGGGCAGTCAAGTAGTCAGGAATTTACAGATATACTTGGAAAGCTGGAGCAGGAGGCTTCAGGATTATGTAGCTATTGTTTAATTCCGCTGTGGTGTAAGTGTTATACTCAA

>CL2Contig123_All/repeat/mobile_element/Class_I/LTR/Ty3_gypsy/chromovirus/Tekay
CTGGACAACTATAATAATCTTTCCTCATATACAACACACAACATAATAAATACTAAATATCATACATCTGAATTCTTCCAGCTCGTCTCTTCACAGCATCCGATAACCTGAACCTGTACAACCCGGTCTAACCCGAGCATTACAAACACCGGGTCAGTCTGGTGAACCAGAGTGAGAAAAACTCGCACAGTATAAAGGAAAAATCATCCAACCATGATTGTAGAGTACAAAATCTTTTCCAAAC

>CL2Contig124_All/repeat/mobile_element/Class_I/LTR/Ty3_gypsy/chromovirus/Tekay
CAAATATGTGGATGATGCCGATTGAAGATGGTGCAATTGAGGACCATTGATCTTCATGAGCGGAAGAGCTAATTGTTGAATTTCTATGGTGGCCGCCAGAGATATTATGACTTGTGATTATGTCATAAGTGAAATCTCTAGATTGCAAGGACTACTCGCTACTGATCCATAGGGTGATACCTTGGATGTGGTAGGA

>CL2Contig125_All/repeat/mobile_element/Class_I/LTR/Ty3_gypsy/chromovirus/Tekay
GAAGCAAAGCAAAATTCACCCGGATCAGTCTGGAATACTTTCAGTGATAAATTCATAACACAAACAACTTGTTTAACTTTGAAAATCCTTTTGAAATAAAAGGATAATAGTAAGACCAGTCCACACATAAACACAGACGGTTTTTACCTTACTATAACCCAAACCATCTTTGAAATCAATATCTTTTCTGATATTATAATAGTGTCTATCAAACCACAAATAAACAAC

>CL2Contig126_All/repeat/mobile_element/Class_I/LTR/Ty3_gypsy/chromovirus/Tekay
CGGATAGTTAATGAAAGAAAATAGATGGTGAGAATAAATAAGATAGAAACTTAGAATAGAAGAAGAAGAACATACAACATCAGAGTAAACACGAATCTCACAGCGGAACGAATAAAATATAACATAACTTTGAAATAAAAGATTGTACTTGAATATACATATCATTATCAAAGTACAACACTTACAACACAGCGGAAATAAACAATAGCTATATAAACGCTGCTGAAGCCTCCTGCTCCAGCTTTCCAAGTATATCTGTAAAATCCC

>CL2Contig127_All/repeat/mobile_element/Class_I/LTR/Ty3_gypsy/chromovirus/Tekay
GGTTATCACTATAAACTCAATGACGACTAACCAAACATCAAAAAATCCGGAAGGTTAATGAAAGAAATTAGAGGGTGAGGATAGATAAGATAGAAACTTAGAATAGAAGAAGAAGAAGACAACAACAACAACATCAGAGTAACACGAATCTCACAGCGGAACGAATAAAATATAACATAACTTTTGAAATACAAAGTTATAACTGTTTATACATACCATTTTCAGAGTACAACATATAACATCACAGCGGAATAAATAATAGCTATCGACTGCTGAAGCCTCCTGCTCCAAGCTCTTCAAGTATACCTGTAAATCCTGACTACTTGACTGCCCGTACAAATTTAGGCACCCAAGAGTTTAGGGAAAACAAAACAAAATAAACTCCGGGTCTTATGAGATATCGTTTACTTGTTCAAACTGTTTTAAACTGTT

>CL2Contig128_All/repeat/mobile_element/Class_I/LTR/Ty3_gypsy/chromovirus/Tekay
AGGAATACACCGGGCTCAACAAGAACATCTTGTTACCCAGGCTAAACATGACAGCCACTCATTTCGCTTGAGTGTACCGAATGTATTATCACCAACGGTTGGGATAGCAACCGTATCCCGAAAGGGACAGCATCGAAATAGATTATAAAAGTAAATGAAACTCTA

>CL2Contig129_All/repeat/mobile_element/Class_I/LTR/Ty3_gypsy/chromovirus/Tekay
AATCAGATTATATAAAGATAATCGAAGACGGAGTAGAGTGCAAGGACTTTTTCTATTAATAGAAATTGTGCCTTCGGTTCATCCTGTTCCTGGGTGACTTGTATGGATGAATGTCTGACAGAGTATTTCCAGACGATCACGTATATTGATTTCTCCAACCGTACCAAGAGTGGAAGAGGAGAAGGAAACTTCTTTTAGCTAACAAATAATGTATTATTGAAGACGTCAATCGGTGATTTGATGGATTTGTGGCATTCGAAGTGAATCTGGTGTGATGATAAAGCGTAGCTTCTAGCCACACATCTGGT

>CL2Contig130_All/repeat/mobile_element/Class_I/LTR/Ty3_gypsy/chromovirus/Tekay
TATATTATATAAGTGGAACATGAGATGAAAGCGTTCCGCTAGATTGCTATTTATTTGATTTAGACATTATTATAATATCAGAAGAGTATTGATATTAAAGAATATTTTGGGTTATCGTAAGGTAAAAACCATCTATGTTTATGTGTGGATCGGTCTTACGACTATCCTTTCTTTTAAAGAGATTTTAAAAGTTAAAC

>CL2Contig131_All/repeat/mobile_element/Class_I/LTR/Ty3_gypsy/chromovirus/Tekay
TATGTGGAGCGTGAGATGCAAGGGTTCCATAGATTCTATTTACTTGTATCTAGACACTATTATAATATCATAAAGGATATTAGTTTCAAAAACGTTTTGGGTTATCGTAAGGTAAAAACCGTCTGTATTTATGTGTGGATTTGGTCTTACAATTATCCTTTTCTTTCGAAAAGATTTTGAACTTTAAAATCAAGTTGGATGATACCCATAAACTTAGTGTGTTTTTCTCACTCTGGTTCACCAGACTGACCCGGTGTTTGTAATGCACCGGGTT

>CL2Contig132_All/repeat/mobile_element/Class_I/LTR/Ty3_gypsy/chromovirus/Tekay
GACGATGTGAATGGTGGCTAGATGTTCCAAAAGTCGATTATAACCTCAAGCCTCACAACCGGGAAATGACAAAAATCGGGCAGGCAGCATGGCTATGTGGGTCGCACCCATTAGGGTGTATTGTCACCATCTAGAGAATATTCATATTTGTTACTTCTTTTCGCTTCTGTATCTCCCGGGAACGGTTATGTTGCTAGCAACCGTAGGTGACAATATATTCGATACACTCAAGAGAAATGAGTGGTCGGTCATGTGTGGCCGGGTTGCAAGACGTTCTTGTTGAACCCAGTGTATTCCTCTCTAGAGATACACTATCGGAAGGTGGTTCCATACCTTGTCATAGTCGGAATCCAATCTCCAATAAGTGCCCGCAGTTTTGAT

>CL2Contig133_All/repeat/mobile_element/Class_I/LTR/Ty3_gypsy/chromovirus/Tekay
TGGTTATGTTGGTACCAAATGAAGGTGACAATATATTCGATACACTCAAGAGAAATGAGTGATCGATAATGTGTGGGCCAGGATGCAAAACGTTCTTGTGGAACCCAGCGTATTCCTCTCTAGAGATACACTATCGGCAGGTGGTTCCATACCTTCTTATAGTCGGTATCCATTCTCCAATAAGCGCCCGCAGTTTTTGATTTTATATT

>CL2Contig134_All/repeat/mobile_element/Class_I/LTR/Ty3_gypsy/chromovirus/Tekay
ACCTGGCCTCACATGACCGTCCACTCATTTAGCTTGAGTGTAACGAATATATTACCACCTCCACGGTTGGGATCAGCAACCGCTACCGAATGCTACAGCAGTGAAAAAGAGATGAGAAAACAAAAGGAATTACTCTAGATGGTGATAATACACCCTGCTTGAGTATGACCCAACTAGCCATGCTGCCTAGCCCAAC

>CL2Contig135_All/repeat/mobile_element/Class_I/LTR/Ty3_gypsy/chromovirus/Tekay
TTGATATTTATTTGTACTTAGACATTATTATAATATCAGAATGATATTGCTTTGAAAAGTTGTTTGGATTCTCATAAGGGAAAAACCCGTTCCGTTATGCGGCGTGGTCTTGTGAGATATCCTTTATTAAATCAAGTATTAAATTGTTTTACTCATACCAGTCCCATGACTGACCCGGAGTTTATTTGGTTTCTTTTCCCTAAACTCTTGGC

>CL2Contig136_All/repeat/mobile_element/Class_I/LTR/Ty3_gypsy/chromovirus/Tekay
TTTCGGTAACGGTTGCTGACCACAAACGTTGGTGATAATATGCTCGGTACACTCAAGTTAAATGAGTGGCCAGTCATGTGTGGTCGGGTTGCAAGATGTTCTTGTTGAACCCAGTGTATTCCTCTCTAGAGATACACTATCGGAAGGTGGTCCCATACCTTGTCATAGTCGAAATCTAATATCCAATACGCACCCGTAG

>CL2Contig137_All/repeat/mobile_element/Class_I/LTR/Ty3_gypsy/chromovirus/Tekay
GATCCCGGTCTTTCCATACCAACAATCGTATTGGACAGATTTGATAGTCGGTGATTTAACTATCAAAATAAACAATGATTCAATCATGAAAATCCAATGAGTTCACTGGTTCAGTATTCAGCATCACTTGGCCTTTTAATTAAAACAAATGTAAATTTAAAACTCTTAAATATTTCGATATTATGAATATAGCTTTTTGCTTCTTATTTAACATATGATTATTTTTTTAAACACTTTCATTTTAATACTTAAGAAAATTCTATATCCTATCCAGTTTTCT

>CL2Contig138_All/repeat/mobile_element/Class_I/LTR/Ty3_gypsy/chromovirus/Tekay
TTAATCGATTAGAGTTAAATCGAATTAGAGTTATTCAAATATCGTATTTTTGAATATTAAAAGAATTAGAAGTTTTAATTTAACAAAAAGGAAATTAGTTTGTTAAAGGCCAAGTGATGCTGAATACTGAACCAGTGAACTCATTGGAGTGTCATGATTGAAACACTGTATATTTTGATAGTTAAAACACCGACTATCAAACCCGACCAAT

>CL2Contig139_All/repeat/mobile_element/Class_I/LTR/Ty3_gypsy/chromovirus/Tekay
GATGTATATTTCAAGTTATGTTATATATATATTATATGTTATTCGTTCCGCTGTGAGGTTCGTGTTACTCTGATGTTGTGTTCTTCGTGTTCTTCTTCTTCTTCTATTCTAAGTTTCTATCTTATCTATTCTCACCCTCTAATTTCTTTCATTAACTATTCGGTTATTTTCGATCCTTGGATGTTCGATATGTGTTGTATATCGGATAACCAAGATCGCATTTTTCCGGGTCGTTACAGTTGGTATCAGAGCTTAAGTTAAGTAATTACCTTGGCTCTGTG

>CL2Contig140_All/repeat/mobile_element/Class_I/LTR/Ty3_gypsy/chromovirus/Tekay
GAATAGAAGAAGAAGAAGATCACCACAGAACAGAATCAGAGTAATACGAATCTCACAGCGGAACGAATAAAATATAATATATAACATAACTTTACAATAAAACAATATATAAATACAATAACATTATCAGAGTACAACACTTACACACAAC

>CL2Contig141_All/repeat/mobile_element/Class_I/LTR/Ty3_gypsy/chromovirus/Tekay
TATTTCTGTGGCGGTGGAGAAGACACCTTCTCCTAACTTAACAAACTGATTATTTTTGTGGAAATCAATTAGTGAATTCTGGAGGATTTAACGATGTGGCATTCAAAGTGAATGGTGGACAGGTGTTCCAAAAGATACGTTATGACCTCAAGCCTCACAACCGGGAAATGACAAAAATCGGGCAGGCAGCATGGCTATGTGGGTCGCTCCCATTAGGATGTATAATCACCTATCTAGAGAAAATCCAATTCATTTTTTAATCTATATTTGATGTTGTCCCTTTTCCGGAGGC

>CL2Contig142_All/repeat/mobile_element/Class_I/LTR/Ty3_gypsy/chromovirus/Tekay
TGGCCCTTCTCTTAGCTTAACGACCAAAGTATGGTTGTGGACGTCAATTAGTGATTTGGCAGATCTGACGATGTGACATTCAAAGTGAATGGTGATATGTTGTGCTAAAGGTAGTGTTAAACCTCAAGCCTCTTCAACTGGGAAATGACAAAAATCGGGCAGGTAGCATGGCTAAGTGGGTCGCACCCAAGTAGGGTGTATAATCACCTATCTAGAGAAAATCCATTTCCTTCTTTAATCTATTTCGATGCTGTCCCTTTTTGGGAAACGGTGGGTCGCTCCCAACCGTTGGTGATATACATTCGATACACCCAAGCGAAATGAGTGGTCGGTCATGTGAGGGTCGGGTTGCAAGACGTTCTTGTTGAACCCA

>CL2Contig143_All/repeat/mobile_element/Class_I/LTR/Ty3_gypsy/chromovirus/Tekay
TATCATATCAGAGTATAACTCATATACATCACAGCGGAAATAATCTCTAAATAACTAATGGTGAAGCCTCCTGCTTTGAGCTCCTCCAAGTGAATCTGTAAAAGCCTGAAACACTTGACTGCCCGTACAAATTTGGGCACCCAAGAGTTTAGGGAAAACAAACAAAATAAACTCTGGGTCAGTCATGGGACTGGTGTGAGTAAATTCCAACCATATTGTTTATTTTGAAAATCCTTTTCAAACAAGAAGATATAGTAAGACCAGCCCACACATAAACATGGACGGTTTTTACCTTA

>CL2Contig144_All/repeat/mobile_element/Class_I/LTR/Ty3_gypsy/chromovirus/Tekay
CATAATCCGTAAGATACAAAATCGAAAGAAGAATAAGTAATTGAATTTTCTCTAGATCGGTGACAAATATACCCTACTTGGGAATGACCCACCTAGCCATGCTGCCTGCCCGATTTTTGTCATTTCCCGGTTGTGAGGCTTGAGGCTACGTTAAACTTTCAGAATATCTGGTCACCATTTACTTTGAATGCCACATCGTCAAACCCGTCGAATCACTAGTTGATCTTCTCAAAATATTACGGGTATAAAAGCTAAGAGAAACGAATTTCTCCGCCACCAGACGTAATACCTTGAAAAGATCGTCTTATGTGATCTGTTAGGAATACTCTGTCAGACATTCGTCCATACAAGTTGTCCTGGGTCTGGACAAACAGAACAGCCCTTGCATTTCACTCCATCTTCAAATATCTTCAGCATAAACTAATTTGCAAT

>CL2Contig145_All/repeat/mobile_element/Class_I/LTR/Ty3_gypsy/chromovirus/Tekay
TGTATCCCCTCTAGAGTACACTGATCGGAAGGTGGTCCCATACCTTATATGTTGGAATCCAATCTCCAATAAGAGCCCACAGTTTTTGATTTTATACTATATATGTGGAGCGTGAGATGCAAGCGTTCCACTAGATGGTTATTTATTTGATTAGACATTATTATAATATCATTGGAATTTGATATCAAAAATGGTTTAGTTATAGTAAGGTAAAAACCATCTGTGTTTACTTATGGGCTGGTCTT

>CL2Contig146_All/repeat/mobile_element/Class_I/LTR/Ty3_gypsy/chromovirus/Tekay
TTACTTCCTGGTTGATGAGGCGTGCGGCTACGCTATCTTCTAGAATACCTGGTCATCATTCACTTTGAATGCCACATCGTCAAATCCGTCAAATCACTAATTGACGACCTCAAAAATACACTAGGCACATTTGAAGAAATCAATGTACGTGACCATCTGGAAATACTCTGTCAGACACTCGTCCATACAAGTCATCCAGGAACAGGATGAACCGAAGGCACTCTCCTACCGCATCCAAAGGATCAGTAGCGAGAAGTCCTTGCAATCCGCAAAATCCCAATCACGACCGAATCACGTCAGACAACCTCTGGTTGCAATCCAGAGAATATTCGACAAGTAATCCTTCCGCTTATGAAGATCC

>CL2Contig147_All/repeat/mobile_element/Class_I/LTR/Ty3_gypsy/chromovirus/Tekay
TGTCCGTAAAAATTTGGACACCCAAGAGTTTAGGGTAAAACAAAACAAAATAAACTCCGGGTCAGTCATGGGACTGGCGTGACCAAAAAATTTAAAACAGTTTGAGAAAACAAAAGATATCTCATAAGACCACGCCATATAACGGAACGGGTTTTTCCCTTATGAAATCCAAAACACTTGA

>CL2Contig148_All/repeat/mobile_element/Class_I/LTR/Ty3_gypsy/chromovirus/Tekay
TAATCGTAAGACAAATCCACACATAAACATGGATGGTTTTTACCTTACGATAACCCAAAACATTTTGAAAACATATTTTTCTGATATTATAATAGTGTCTAAATACAAATAAATATCAATCTAGCAGAACGCTTGCATCTCACGCTCTACATATATAGTATACAATCAAAAACCGCTGCTCTTATTGGTTAATGGATTTACAACTATGACAAGGTATGGAACCA

>CL2Contig149_All/repeat/mobile_element/Class_I/LTR/Ty3_gypsy/chromovirus/Tekay
CTCATTTCTCTTGAGTGTATCAAATATATTGCCACCGACGGTTGAGCCCACATAACCATTATCCAAAGATACAGAAACGAAAGAAGTAACAAAATGAATATTCTCTAGATGGTGACAATATACCCTAATGGGAGCGACCCACATAGCCATGCTGCCTGCCCAATTTTTTTGTCATGTTCCGGTTGTGAGGCTTGAGGTCGAAACTTACGTTTGGATACATCACTTCTTTATTC

>CL2Contig150_All/repeat/mobile_element/Class_I/LTR/Ty3_gypsy/chromovirus/Tekay
ACCGGTTGGGATCGGCAACCATTTTCCCGAATGGGACAGCATCGACAATAGATTTTTAGAAGTAAATGAAACTCTAGATCAGGTGATTATACACCCTAATAGGTGCGACCTACATAGCCATGCTGCCTGCCCGATTTTTGTCATTTCCCGGTTGTGAGGCTAGAGGCCACGCTTATCTCTGACAGATCACACATTTATTCACTTTGAATGTCACAT

>CL2Contig151_All/repeat/mobile_element/Class_I/LTR/Ty3_gypsy/chromovirus/Tekay
ATCGAGATGGAGCATTGAAGACCGTAGATATTCATAAACGGAAGAACCGCTAATAATCTCTGGGATTGCAACCAGAGATAAACTGTGGTTCTGTCGTGGTTGGAATCTACGGGTTGCAAGGACTTCTCGCTACTGATCCATGGGGTGATTCCTATATGGATGC

>CL2Contig152_All/repeat/mobile_element/Class_I/LTR/Ty3_gypsy/chromovirus/Tekay
GGTGTATTGTTACCTATTTAGAGAATATTCATTTTGTTACTTCTTTCGCTTCTGTATCTTCGGATAACGGTTATGTGGGCCCAACCGTCGGTGATAATATATTCGATACACTCAAGAGAAATGAGTGGTCGGTCATGTGTGGGCCAGGTTGCAAGACGGTCTTGTTGAACCCAGAGTACTCTTCTCTAG

>CL2Contig153_All/repeat/mobile_element/Class_I/LTR/Ty3_gypsy/chromovirus/Tekay
AATACAAAACACTTGATTTAACTTTCAAAATCCTTTTGAAAGAAACGATAATCTTTATATCAAAACTCTTTTGATATTATAATAGTGTCTAAATCAAATAAATAGAAATCTAGTGGAACGCTTTCATCTCACGCTCCACATACATAATATACAATCAAAACCGCGGGCACTTATTGGGTAATGAATTTCCAACTATGACAAGGTATGGAACCACCTTCTATAGTG

>CL2Contig154_All/repeat/mobile_element/Class_I/LTR/Ty3_gypsy/chromovirus/Tekay
GGCAATCAAGTAGTCGGGATTTACAGATACTTGAAGAGCTGGAGCAGGAGGCTTCAGGATCATATAGCTAAAGTTATTTCCACTGTGTTATAAGTGTTGTACTCTAATAATGTTATTGTATACATATACTGAATTTATTTCAAGGATATGTTATATATT

>CL2Contig155_All/repeat/mobile_element/Class_I/LTR/Ty3_gypsy/chromovirus/Tekay
CGCCATAGAGCAAAGGTAATTACTTAACCTTAAGCTTTGATACCAACTGTAACGACCCGGTTTTTGTCGACTTTGGTTATCGCCATAAACTCAATGACGACTAACCAAACATCGAAAAATACCGGTAATTAATGAAAGAAATTAGAGGGTGAGAAAAGATAAGATAGAAACTTAGAATAGAAGAAGAAGAAGAACACAACATCAGAGTAACACGAATCTCACAGCGGAACGAATAAATATATTTCATAACATAA

>CL2Contig156_All/repeat/mobile_element/Class_I/LTR/Ty3_gypsy/chromovirus/Tekay
CAAATAGGATTTTCTCTAGATAGGTGATTATACACCATAATGGGAGCGACCCACATAGCCATGCTGCCTGCCCGATTTTTGTCATTTCCGGTTGGTGAGGCTTGAGGTATAGATTAACTTTTAAACAACTGGCCACCATTCACTTTGAATGCCACATCGTCAGATCCGTCAGATATCACTAATTGACATCCACAAAAATACTCTAGCTGGAAGCTAAGAGAACGGAAATTCCCCACCAACA

>CL2Contig157_All/repeat/mobile_element/Class_I/LTR/Ty3_gypsy/chromovirus/Tekay
GGATCGAAAACAAATGAATAGTTAATGAAAGAAATTAGAGGGTGAGGAAAGATAAGATAGAAACTTAGAATAGAAGAAGAAGAAGAAGAAGAACACAACATCAGAGTAACACGAACCTCACAGCGGAACGAATAACATATAATAGATAACATAACTTTGAAATATAACAGTTATGTATACAATAGCACTTATCAGAGTACAACACTTACAACACAGCGGAACAAAACTCTATATAACTAACGCTGAAGCCTCCTGCTCCAAGCTCCTTTAGATAGATCTGTAAAATCCTGAACTACTTGACTGCCCGTACAAATTTAGGCACCCAAGAGTTTAGGTAGAACAAAACAAAATAAACTCAGGGTCAGTCATGGGACTCGTATGAGTAAAATATTTTAAAACGGTTTGCACAAGTAAG

>CL2Contig158_All/repeat/mobile_element/Class_I/LTR/Ty3_gypsy/chromovirus/Tekay
CTTGAGTGTATCGAATGTATATCACCAACGGTTGGGATCAGCAACCGTTTCCCGAATGGGACAGCATCGACAATAGATTTTTAGAAGTAAATGAAACTCTAGATCAGGTGATTATACACCCTAATAGGTGCGACCTACATAGCCATGCTGCCTGCCCGATTTCTGTCATTTACCGGATGATGAGGCTAGAAGCTACGCTTTATCATCACACCAGATTCACTTTGAATGCCACATCGTCAAATCCATCAAATCACCGATTGACGTCCTCAACAATACATTATGTGTTAGCTAAAAGAAGTTTCCTTCTCCGCTTCCACTCTTGGTACGGTTGGAGAAATCAATATACGTGATCGTCTGGAAATACTCTGTCAGACATCCGTCCATACAAGTCATCCAGGAACAGGATGAACCGAAGGCACTATTCTGTAAACAGGATAGCCCTTGCATAACTCCGTCTTCAATTTCCTTTGGCATATATGATTCGCAACGCTTATGCCAATACA

>CL2Contig159_All/repeat/mobile_element/Class_I/LTR/Ty3_gypsy/chromovirus/Tekay
TAATCTCCGGAGGTACATTATCGGAAGGTGGTCCCATACCTTGTCATAGTCGGAATCCAATCTCCAATAAGCGCCTGCGGTTTTGATTGTATACTATATATGTAGAGCGTGAGATGCAAGCGTTCTGCTAGATTAATATTTATTTGTGATTTGATAGACATTATTATAATATCAGAAAAGTTATTGA

>CL2Contig160_All/repeat/mobile_element/Class_I/LTR/Ty3_gypsy/chromovirus/Tekay
TGTGGTGTTGATTGTATACTATATATGTAGAACGTGAGATGAAAGCGTTTCTGCTAGATGATTATTAAATTGTGGTTGATAGACATTATTATAATATCAAAAGAGTTTTGATATAAAGATTATCGTTTCTTTCAAAAGGATTTTGAAAGTTAAATCAAATGTTTTGGATTCTCATAAGGGAAAAACCCGTTCCGTTATACGGCGTGGTCTTATGAGATATCGTTTAATTGCTCAAACTGTTTTAAACTATTTTACTCACACCAG

>CL2Contig161_All/repeat/mobile_element/Class_I/LTR/Ty3_gypsy/chromovirus/Tekay
TCCCGGACTTTCCATACCAACAACGCATTGGTCATGATTTTGATAGTCAGTTATTTAACTATCAAAATAAACAATCATAAAAACAAAATAAATACATTGTTTTATTACATCACTTGGCCATTAAAATAATATATCAGTTATAATACCAAAG

>CL2Contig162_All/repeat/mobile_element/Class_I/LTR/Ty3_gypsy/chromovirus/Tekay
GCCCTGCGGTTTTTGATTTTATATTATATATGGAGCGTGAGATGCAAGCATTCCGCAAGATTATCTTTTCTTTCGAAAGGATTTTGAAAGTTAAACAAATGGTTGGAGTTTACTCACACCAGTCCCATGACTGACCCAGAGTTTATTTTGTTTTTGTTTTCCCTAAACTCTTGGGTGCCCAAATTTGTACGGGCAGTCAAGTAGTCGGGATTTTTCAGATTCACTTGGAGGAGCTGGAAGCAGGAGGCTTCACCAGTTAGCTATAGACTATCATATTTCCGCTGTGTACTATGTTGTATCTGGAAACAGGTGTTTATAACTGTTCCAGAGATA

>CL2Contig163_All/repeat/mobile_element/Class_I/LTR/Ty3_gypsy/chromovirus/Tekay
ATAATACAGAAATAAATCTTTATTGAGAACCTTTTAAAATACTTACAATATCAGAGTACACATCTGGACAGTGATAATAATCTGTCCTCATATAACACACAGCGGAATAGTAATATCATACGTCTGGACTCTTCCAGCTCGTCTCTTCACAGCAGTCGATAACCTGAACCTGTACAACCCGGTCTAACCCGAGCATTTACAAAACACCGGGTCAGTCTGGTGAACCAGAGTGAGATAAACTCGCACAGTAATAAGGGTGAATCATCCAATCATGATTTTAAAGTTCAAAATCTTTTCAAAAGAAAAGGATAATCGTAAGACCAAATCCACACATAAACACGGACGGTTTTTACCTTACGATAACCCAAAACATTTTTGAAATCAATATCTTTTCTGATATTATAATAATGTCTAAATACAAGTAAATATCAATCTAGTGGAACGCTTGCATCTCACGCTCCACATATATAGTATACAATCAAAACCGCGGGCGCTTATTGGAGATTGGATTCCGACTATGACAAGGTATGGGACCACCTGCCGATAGTGTATCTCTAGAGGCGAATACACTGGGTTCAACAAGT

>CL2Contig164_All/repeat/mobile_element/Class_I/LTR/Ty3_gypsy/chromovirus/Tekay
TCCATAAAGATACTTTTGTTGTTAAGCTAAAGAAGTTTCCCTTCGATGCCCACAACTTGGTAAGTTTGAAGAAATAAACGTACATGATCCCTTTGGAAATACTCTATCAGACACCCGTCCATACAAGTCATCCAGGAATAGGATGAACCGAAGGTACCCTCCTACCACATCCTATATAGGTATCACTCCAAGAATCAGTAGCGAGCAGTCC

>CL2Contig165_All/repeat/mobile_element/Class_I/LTR/Ty3_gypsy/chromovirus/Tekay
AACGGGTTTTCCCCTTATGAGAATCCAAAATATCTTTATATCAAAAACCTTTTGATATTATAATAATGTCTATGTACAAATAGATATCAATCTAGCAGAAACGCTTTCATCTCACGTTCTACATATAGTATACAATCGAAACCGCAAGCACGTATTGGGTAATGGATTTCCAACTATGACAAGGTATGGAA

>CL2Contig166_All/repeat/mobile_element/Class_I/LTR/Ty3_gypsy/chromovirus/Tekay
GGGATCGAATTTATATTCAAAACCATTCCGACCAACAAATACATGAAGATATCAGAGATGATCGAGATGGAGCAGTGAAGACCGTAAATCTTCATAAACGGAAGAACTGCTAATAATCTCCAATCTGCAGCCAAAGAGATACTGTGGCTCTATCGTGGTTGGAATCTACGGATTGCCAGGATTACTCACTACTAATCCTTGGG

>CL2Contig167_All/repeat/mobile_element/Class_I/LTR/Ty3_gypsy/chromovirus/Tekay
TACTGAATCACGCCACAGAGCCAAGGTAATTCACTTAACCTCGCTCTGATACCAAATGTAGTGACCCGAAAATCCGGTCCAATTTGAGCTGACCAAAAACACAAGTCCAACCCCAATTTAAACTAGAAATTCAAGAAACTAATAGAAAGAAGATA

>CL2Contig168_All/repeat/mobile_element/Class_I/LTR/Ty3_gypsy/chromovirus/Tekay
AATTTACGGATTGCAAGGACTACTCGCTACTAATTTATAGGGTGATTCCAAGGATGTGGTAGAAGAGTGCCTTCGGTTTGTCCAGTCCCAGGACAACTTGTATGGACGAATGTCTGACAGAGTATTTCCAAAGGAATCACGTACGTTGTTTTCTTCAAACGTACCAGTTGCTGGCACAGAAGGGAAACTTCTTTAGCCTGACAACCAGAGTATTTTTGTGGAAATCAATTAGTGATTTCCGATGGATTTGACGATGTGGCATTCAAAGAAAATAAACAGTGATGATGAAAAGGTAAGTCTAGCCTCAAGCCTCACACCCAGGAAATGACAAAAATCGGGCAGGCAGCATGGCTATGTGGGTCGCTCCCATTAGGGTGTATTGTCACCATCTAGAGAATATTCATATTTGTTACTCCTTTCAATTCTGTATCTCCCGGGAATTACGGTGGTCGCGACAAAAAGACGTAAGGTGACAATACATTCGATACACTCAAGAGAAATGAGAGGTCGGTCATGTTTAGCCTGAGTTACAAGATGTTCTTGTTGT

>CL2Contig169_All/repeat/mobile_element/Class_I/LTR/Ty3_gypsy/chromovirus/Tekay
CTAGAGATATACTGTGATTCTATCGTGGTTGAAATCTACGGATTTGCAAGGACTACTCGCTACTGATCTATAGGGTGATTCCTAGGATGTAGTAGGAGGGTGCCTTCGGTTCATCCTGTTCCTGGATGACTTGTATGGACGAATGTCTGACAGAGTATTTCCAAAGGGATTACGTACGTTGATTTCTTCAAACGTACCATAGTTGGTGGCGGAGGACGACGGTTCTCTTAGCTTAACCACTAGAGTATTTTTGTGGACGTCAATTAGTGATATCTGGCGGATCTGACGATGTGGCATTCAAAGTGAATGGTGACCAAATGTTCTAAAGATA

>CL2Contig170_All/repeat/mobile_element/Class_I/LTR/Ty3_gypsy/chromovirus/Tekay
TTGGGAAATCGATAAATTGTTTGGCAGGCTTGATGATGTGGCATTCAAAGTGAATGAAGATGTGGCATGTCAAAAGATAAGTGTGGCCTCGAGCTTCACAACCGGGAAATGGTATAAAATCGGGTAGGTCGCATGACTAAGTGGGTAGCTCCCAATTAGGGTGTATTGTCACCTGATCTAGAAAAAATCCATTTGCTTCTTTAATCTATTTCGATGTTGTCCCTTTCGGGAACGG

>CL2Contig171_All/repeat/mobile_element/Class_I/LTR/Ty3_gypsy/chromovirus/Tekay
AACAAGCCTAGGTATTCGCTCAACCTAAGCTCTGATACCAACTGTAATGACCCGAAAATCCGGTAGAATTTGAGCTGACCAAAAACACAAGTCCAACCCCAAATATCACGGAAATTCGAACCATTAATAGAAAGAAGTTAGAGGGTGAGGATAGATAAGATAGAAACTTAGAATAGAAGAAGAAGAAGAACACAACATCAGAGTAACACGAATCTCACAGCGGAACGAATAACATATAATATATATAACATAACTTGAAATATACATCTGTACTTGAATATACATCATTATCAAAGTACAACACTTACAACACAGCGGAAATAACTATAGCTATATGATCCTGAAGCCTCCTGCTCCAGCTCTTCCAGTATATCTGTAAAATCCCGACTACTTGACTGCCCGTACAAATTTAGGCACCCAAGAGTTTAGGGAAACAAACAAATAAACTCCGGGTCAGTCATGGGACTGGTGTGAGTTAAACAGTTTAAAACAGTTCAAACAAGTAATCGATATCTCATAAGATCGAGCCGTATAACG

>CL2Contig172_All/repeat/mobile_element/Class_I/LTR/Ty3_gypsy/chromovirus/Tekay
CAGAGAAATGGTTATTCTCTAGCCAAATAAACTAGAGTATTTTTTGTGGACGTCAATCAGTGTGATCTGGCGGATCTGACGATGTGGCATTCAAAGTGTATGATGACCAGATGTGTTCTGACCTCAAGCCTCATCAACCGGGAAATGACAAAAATCGGGCAGGCAGCATGGCTATGTGGGTCGCTCCCATTAGGGTGTATAATCACCTATCTAGAGATTCATTTCATTCTTTATCTATTTCGATGTTGTCCCTTGTAGGGAGACGGTTGCTGATCCCAACCGTCGGTG

>CL2Contig173_All/repeat/mobile_element/Class_I/LTR/Ty3_gypsy/chromovirus/Tekay
TGATTATATATTATATATGTTGTACGTGAGATGAAAGCGTTCTGCTTGATGATTATTAGTTATAATTGATAGACACTACTATAATATCAAAGAGTTTTGATATAAAGATTATCGTTTCTTTCAAAAGGATTTTGAAAGTCAAATCAAGTGTTTTGGATTCTCATAAGGGAAAAACTCATTCCTTTATAAAGCGTGGTCTTCTG

>CL2Contig174_All/repeat/mobile_element/Class_I/LTR/Ty3_gypsy/chromovirus/Tekay
CAGAACGAATAACATAAAATAGATAACATATCTTTGAAATAAACATTTGTACTTGAATATACATCATTATCAAAGTACAACACTTACAACACATCGGAAATAAACTATAGCTATATAATCCTGAAGCCTCCTGCTCTAGCTCATCAAGTTCATCTGTAAAATCCCGA

>CL2Contig175_All/repeat/mobile_element/Class_I/LTR/Ty3_gypsy/chromovirus/Tekay
CTGGTGAAATTAAATGCCTTCGGTTGTCCCTTATTTTATTTGTATGTTATCGGTTCGGTTGGCTGGCCCCCAATCGTGATAATGATATATTCGGTACTCTCAAGCAAAGTGAGGGGTCGATCATGTTTAGCCTGGGTTGCAAGATGTTCTTGTTGATTCCCTAATGTATTCATCT

>CL2Contig176_All/repeat/mobile_element/Class_I/LTR/Ty3_gypsy/chromovirus/Tekay
AACACAAGTCCAACCCCAAATTGCACTGGAAATTCAAGAAATTAATAGAAAGAAGATAGAGGGTGAGAATAGATAAGATAGAACTTATAGAATAGAAGAAGAAGAACATCATCATCAGAGTAAACACGAATCTCACAGCGGAACGAATAAAATATAACATAACTTTTGAAATACAAACAGTATATGTATACAATAACATTTCAGAGTACAACACTTACAACAACAGCGGAAATAATAATAGCTATAGAATCTTGAAGCCTCCTGCTCCAAGCTCTCCAAGTGTATCTGTAAAATCCTGACTACTTGACTGCCCGTACAAAATTAGGCACCCAAGAGTTTAGGGAAACAAATAAATAAACACTAGGTCAGTCATGGGACTGGTA

>CL2Contig177_All/repeat/mobile_element/Class_I/LTR/Ty3_gypsy/chromovirus/Tekay
TGGATATATTATCCGGAAACCACTCCGTATAGGCATAAGCGCTGCGAATTAGATATGCTGAAGATAATTGAAGACGGAGTTAAATGCAAGGGTCGTCCAGTTCTAGAATGGTGTTTTTTGTTTGTCCAGTCCCAGGACAACTTGTATGGACGAGTGTCTGACAGAGTATTTCCAACGGTCACGCCGTTGATTTTACGAATATACCAAGTTGGTGGGGAGAAGGTAACTTCTCTTTATTCTACACCCAGTGTGCATTTGTGTAATCAATGTGTGATTACGGATTTGACGATGTGACATTCAAAGTGAATGGTGATCAGATGTTCTGAAGATAGACGTAGCCTCTAGCCTCACAACCAGGAAGTAACAAAAGTTGGGCTAGGCAGCATGGCTAGTTGGGTCATCCCCAAGCAGGGTGTATTGTCACCGATCTAGAGAAAATTCATATTTATACTTCTTTTCGATTCTGTATCTTCGGATGACGGTTGGATGGCCTACAACCGTGGTGGCAATATATTCGCGACACTCAAGCTAAATGAGTGAGCGGTCATGTGTGGCCGGGTTGCAAGACGTTCTTGTTGAACCCTGAGTGTATCACCTCTAGAGTACACTATTCAGAAGGTGCTCCCATACCTTGTCTGTTGGAATCCATTCTCCGATAAGCGCCCTGCGGTTTATGATTTTATACTATGTATGTAGAACGTGAGATGCAAGCGTTTCTGCTAGATTGATACCTATTTGTACTTAGACATTATTATAATATCACAATGATATTGCTTGTCAAAGTTGTTCAGATACTCATAAGGGAAAAACCCGTTCCGTATTCACGGCGTGGTCTTATGAGATATCCTATACCTGTTTTAAACTATTTTACTCATACCAGTCCCATGACTGACCCGGAGTTTACTTTGTTGTTTTCCCTAAACTCTTGGGTGCCTAAATTTGTACGGGCAGTCAAGTAGTCGGGATTTACAGATATACTTGGAGAGCTTGGAGCAGGAGGCTTCAAGATTATATAGCTATAGTTATTTCCGCTGTGTTGTAAGTGTTGTACTCTGATAAGTGCTATTGTATATATATAACTGTTTACTTCAAAGTTATGTTATATATTATATGTTATTCGTTCCGCTGTGAGATTCGTGTTACTCTGATGATTCTGATGTTCTTCTTCTTCTTCTATTCTATTAGTTCTATCTTTTCTTTCTCACCTTCTAAATTCTTTCACTAACGTCTCGGAATTTCCGACTCTCGAGGAGTCGGAAATTTCCAGCCGTTACAGTTGGTATCAGAGCTTAAGTTAAGTAATTACCTTGGCTCTGTGGCGTGACTCGGTA

>CL2Contig178_All/repeat/mobile_element/Class_I/LTR/Ty3_gypsy/chromovirus/Tekay
TTATTTGTATTTAAACACTATAATAATATCACCAGATTTTGATATCAAAAATGTTTTGGGTTATCGTAAGAGAAAAACCGTCCATATTTATATGTGGATTTGGTCTTACGATTATCCTTTCCTTCGAAAAGATTTTTAACGTTAAAATCAAGTTGTGTAATGCCTTTAAACTTAATGTGTTTTTCTCACTCTGGTT

>CL2Contig179_All/repeat/mobile_element/Class_I/LTR/Ty3_gypsy/chromovirus/Tekay
CTTTGAATTACAAAACTGCATTGTATATATACATACCATATCAGAGTATAATACATCATATCACAGCGGAAATAATCTCTCTATAACTAGGGGTGGAGTCTCCTGCTTCGAGCTCCTCTAAGTGAATCTGCAAAGCCTGAAACACTTGACTGCCCAAATTTGGGCACCCAAGAGTTTAGGGAAAACAA

>CL2Contig180_All/repeat/mobile_element/Class_I/LTR/Ty3_gypsy/chromovirus/Tekay
CACAGTGGAACGAATAACATATAATATATAACATAACTTTGAAATATACATCTGTACTTGAATATACATCATTGTCAAAGTACAACACTTACAACACAGCGGAATAATAATAGCTATATAATCCTGAAGCCTCCTACTCCAACTATTCAAGTATTTGTAAATCCCGACTACT

>CL2Contig181_All/repeat/mobile_element/Class_I/LTR/Ty3_gypsy/chromovirus/Tekay
TTTGGTTATTTATTTGATTAGACATTATTATAATATCACTGGATTTTGATATCAAAATATTTTGGGTTATAGTAAGGTAAAAACCGTCCATGTTTATGTGTGGGCTGGTCTTACTATTATCCTTTTGTTTTAAAAGGATTTTCAAAGTTAAACAGTATGGTTGGAATTTACTCACACCAGTCCCATGACTGACCCAGAGTTTATTTTGTTTGTTTTCCCTAAACTCTTGGGTGCCCAAATTTGTACGGGCAGTCAAGTGTTTCAGGCTTTTGCAGATTCACTTGGAGGAGCTCAAAACAAGAAAGCTTCACCATTAATTAGTTAGAGAATATTT

>CL2Contig182_All/repeat/mobile_element/Class_I/LTR/Ty3_gypsy/chromovirus/Tekay
TATTTTATTTAGACACTATTATAATATCAAAAAAAGATATGATTCCAAAATGCTTTGGGTTATCATAAGGTAAAAAACGTCTGTGTCTATGTGTGGATTGGTCTTACCATTATCCTTTTCTTTCAAAAAGAAATGTTTGAGTTTAAAATCAAGTT

>CL2Contig183_All/repeat/mobile_element/Class_I/LTR/Ty3_gypsy/chromovirus/Tekay
AGAAGTTCTTGTTGAACTCAATGTATTCCCCTCTAGAGATACACCATCAGAAGGTGGTTCCATACCTTGTCATAGTTGGAAATCCAATATCCAATAAGCGCCTATGATTTTCGATTGTATACTATATATGTAGAGCGTGAGATACAAGCATTTTGCTATATGATTATTTAT

>CL2Contig184_All/repeat/mobile_element/Class_I/LTR/Ty3_gypsy/chromovirus/Tekay
ACATACTTACCAAATCATCAGAGTACAACATATATCTGTCACAGCGGAAATAACTATAAATAACTAGCGGTGAAGCCTCCTGCTTCCAGCTCCTGAAACTCCAAGCGAAACCTAACCTGGAAATATACTCGGTCTGACCCGAGCACATTTGAAGCAAAGCAAAATTCACCCGGATCAGTCTGGAATACTTTCAGTGATAAATTCACAGCACAAACAACTTGTTTAACTTTGGAAAATCCTTTTTGAAATAAAAGGATAATAGTAAGACCAGCCCACACATAAACACGGACGGTTTTTACCTTACTATAACCCAAAACATTTTTGAAATCAATATCTTTTCTGATATTATAATAATGTCTATCAAACCACAAATAAATAATAATCTAGCAGAACGCTTGCATCTCACGCTCTACATATATAGTATACAATCAAAACCGCGGGCTCTTATTGGAGAATGGATTTCCTGGCAAGGTATGGGACCACCTTTCCGACAACGCACCTCCGGAGATGAA

>CL2Contig185_All/repeat/mobile_element/Class_I/LTR/Ty3_gypsy/chromovirus/Tekay
GTAACTGGTGTGAGCAAAACAATTTAAAACAGTTTGAGCAATTAAACGATATCTCATAAGACCACGCCGTATAACGGAACGGGTTTTTCCCTTATGAGAATCCAAAATAATCTTTATATCAAAACTCTTTTGATATTATAATAGTGTCTATCAACCACAATATAATAATCATCTAGCAGAAACGCTTTCATCTCACGTTCTACATATATAGTATACAATCAAAACCGCGAGCACTTATTGGATAATGGATTACCAACTATGACAAGGTATGGAACCACCTTCCGATAGTGTACCTCTAGAGAGGAATA

>CL2Contig186_All/repeat/mobile_element/Class_I/LTR/Ty3_gypsy/chromovirus/Tekay
ATCATATGTGGCTGAGTTGCAAGATGTTGTTGAACTCCAGTGCATCCCCTCTAGAGTACACTGATCGGAAGATGGTTCCATACCTTATCACAGTTGGAAATCCATTACCCAATAAGAGCTCGTGGTTTTGATTGCATATTATGTATGTGGCGCGTGAGATGCAAGCATTCTCCTAGATT

>CL2Contig187_All/repeat/mobile_element/Class_I/LTR/Ty3_gypsy/chromovirus/Tekay
GTTGATTTCTTCAAACATATCATAGTTGGTGACGGAGAATGGCCGTTCTCTTAGCTCCCTACTACAGTATTTTTGTGGACGTCAATTAGTGATATCTGGCGGATCTGACGATGTGGCATTCAAAGTGAATGGTGACCAGATGTTCCAAAAGAAAATTCTAACCTCAAGCCTCATCAACCGGGAAATGACAAAAATTGGGCAGGCAGCATGGCTATGTGGGTCGCTCCAAATAGGGTGTATAATCACCTATCTAGAGAATTTCATTTCCTTCTTTAATCTATTTTGATGTTGTCCCTTTTCGGTAAAACAGTG

>CL2Contig188_All/repeat/mobile_element/Class_I/LTR/Ty3_gypsy/chromovirus/Tekay
CTTGACCGCCCGCACAAATTTGGGCACCCCAGAGTTTAGAAAAAACAAACAAAATAAACTCTGGGTCAGTCATGGGACTGGTGTGAGTAAACTCCAACCATATTGTTTAACTTTAAAAAAAACTTTTGAAAGAAAAGGATAATAGTAAGACCAGCCCACACATAAACACAGACGGTTTTTACCTTACTATAACCAAACCATTTTTGATATCAAAATCCAGTGATATT

>CL2Contig189_All/repeat/mobile_element/Class_I/LTR/Ty3_gypsy/chromovirus/Tekay
AGAGTTTATTTTGTTTTGTTTTCCCTAAACTCTTGGGTGCCCAATTTTGTACGGGCAGTCAAGTAGTCGGGATTTACAGATACTTGAAGAGCTGGAGCAGGAGGCTTCAGAATTATATAGCTATGGTTTTTCCGCTGTGTTGTAAGTGCTGTACTTTGGAAATGATATGTATATTCAAGTACAGATTTATATTTCAAAGTTATGTTATGAAATATATTTATTCGTTCCGCTGT

>CL2Contig190_All/repeat/mobile_element/Class_I/LTR/Ty3_gypsy/chromovirus/Tekay
GAATCTGTAAAATCCTGAAACACTCGACGGGCCGTACAAAATTGGGCACCCAAGAGTTTAGGGAAAAAACAAACAAAATAAACTCTAGGTCAGTCATGGGACTGGTGTGAGTAAATTCCAACCATACTGTTTAACTTTGAAAAACCTTACTATAACCCAAAATATCTTTGATATCAAATCCAGTGATATTATGATAATGTCTAAGCAAATAAATATCCAAGTAGCAGAACACTTGCATCTCACGTTC

>CL2Contig191_All/repeat/mobile_element/Class_I/LTR/Ty3_gypsy/chromovirus/Tekay
GACGGAGTATTTCCAAAGGGATCACGTACGTTGATTTCCTCAAACGTGCTATAGTTGTTGGCGGAGAATTGTCGTTCTCTTAGCTTCTAACTAGAGTATTTTTGTGGATGTCAATTAGTGATATCTGACGGATCTGACGATGTGGCATTCAAAGTGAATGGTGATCAGATGTTTCAAAAAGAAAATCTGACCTCAAGCCTCACCAACCAGGAAATGACAAAAATCGGGCAGGCAACATGGCTTGGGAAGTTGCTCCCATTAGGGGGGATAATCACCT

>CL2Contig192_All/repeat/mobile_element/Class_I/LTR/Ty3_gypsy/chromovirus/Tekay
TGTATCTTTGAGGAAATCAATTTGTGATTTGACGGGTATGACAATGTGACATTCTAAGTGAATGAAGATGAATGTCTGACAGAGTATTTCCAGAAAGGTCACGTACATTGATTTCTTCAACCGTACCAAGAGTGGAAGCGGAGAAGGAAACTTCTTTAGCTAACACGTAATGTATTGTTGTGGACGTCAATCGGTGATTTGATGGATTTGACGATGTGGCATTCAAAGTGAATCTGGTGTGATGATAAAGCGTAGCTTCTAGCCTCATCATCCGGTAAATGACAGAAATCGGGCAGGCAGCATGGCTAAGTCGGTCGCACCGAAGTAGGGTGTATAATCACCTGATCTAGAGTTTCATTTACTTCTAAAAATCTATTGTTGATGCTGTCCCATTCGGGAAACGGTTGCTGATCCCAACCGTTGGTGATATACATTCGATACACTCAAGCGAAATGAGTGGTCGGTCATGTGTGGCTGAGTTGCAAGATGTTCTTGTTGAACTCGGTGTATTCTCCTCTAGAGATATACCAGCGGAAGGTGGTTCCATACCTTGTCATAGTTGGAAATCCATTACCCAATACGTGCTTGCGGTTTTGATTGTATATATATGTGGAACGTGAGATGCAAACGTTCCACTAGATTGTTATTTACTTGATTTAGACATTATTATAATATCAAAAGAGTTTTGATATAAAGATAAATCAAGTGTTTGGATTCTCATAAGGGAAAAACCCGTTCCGTGTTATACGGCGTGGTCTTATGAGATATCATTTAGTTTTCTGAAACTGTTTTAAACTGTTTACTCATACCAGTCCCATGACTGACCCGGAGTTTACTTTGTTTTGTTCTACCTAAACTCTTGGGTGCCTAAATTTGTACGGGCAGTCAAGTAGTCGGGAATTTACAGATATACTGGAAGAGCTTGGAGCAGGAAGCTTCAGCATCATCCACTTATAGTTGTTCCGTTGTGTT

>CL2Contig193_All/repeat/mobile_element/Class_I/LTR/Ty3_gypsy/chromovirus/Tekay
AAATCAATTTGTGATTTGGCGGGTATGACGATGTGACATTCAAAGTAAATAAAGGTGTGATCTATACGTTATGGCCTCTAGCCTCACAACCAGGAAATGGTATAAAATCGGGTAGGTCGCATGGCTAAGTGGTTAGCTGCCAATTAGGGTGTATTGTCACCTGATCTAGAGAAATTCCATTTACTTCTATAATCTATTTCGATGCTGTCCCTTTCGGGAAACGGTTGCTGATCCCAACCGTTGGTGATAATACATTCGGTACACTCAAGCGAAATGAGTGACCGGTCATGTTTAGCCTGGGTTACAAGATGTTCTTGTTGAACCCGGTGTATTCCTCTCTAGAGATACACTGTCGGAAGGTGGTCCCATACCTTGCCAGTTGGAATTCATTACCCAATAAGCGCCCGCGGTTTTTGATTATATATTATGTATGTGGAACGTGAGATGAAAGCGTTCTGCTAGATGATTATTATATTGTGGTTGATAGACACTATTATAATATCAAAAGAGTTTTGATATAAAGATTATCATTTCTTGCAAAAGGATTTTGAAAGTTAAATCAAGTGTTTTGGATTCTCATAAGGGAAAAACCCGTTCCGTGTTATACGACGTGGTCTTGTGAGATATCATTTATTTTACCAAAGTACTTTAAATTGTTTACTCATACCAGT

>CL2Contig194_All/repeat/mobile_element/Class_I/LTR/Ty3_gypsy/chromovirus/Tekay
TGTTGGCCGGGATGGTATTCGAATATAAATTCGACCCTGGTCTTTCCATACCAACAATCGTATTGGCCAGATTTGATAATCGGTTATTTAACTATCAAATAAACAACCATTCAACCATAAAATAAAAATATATTTACTAGTTCAGTACTCA

>CL2Contig195_All/repeat/mobile_element/Class_I/LTR/Ty3_gypsy/chromovirus/Tekay
TTCCTGGATGACTTGTATGGACAGATGTCTGATAGAGTATTTTCAAAGGGATTGCGTACGTTGAATTTTTACAAATGTATTTCTGTTAGTGGCGGAGAAGGGCACTTCTCTTAGCTTAACGACCAGAGTATTTTTGTGGACGTCAATTAGTGATATCTGGCGGATCTGACGATGTGGCATTCAAAGTGAATGGTGACCAGATGTTCAAAAGTTAATCTAAACCTCAAGCCTCATCAACCGGTA

>CL2Contig196_All/repeat/mobile_element/Class_I/LTR/Ty3_gypsy/chromovirus/Tekay
TATACAACACATATCGAACATCCAAGGGTCGAAAATACCGGATGGTTAATGAAAGAAATTAGAGGGTGAGAATAGATAAGATAGAAACTTAGAATAGAAGAAGAAGAAGAACACAACATCAGAGTAACACGAACCTCACAGCGGAACGAATAACATATAATATATAACATAACTTTGAAATATAAATCTGTACTTGAATATACATATCATTTCCAAAGTACAACACTTACAACACAGCGGAAATAAACAATAGCTATATGATCCTGAAGCCTCCTGCTCCAGCTCTTCAAGTATCTGTAAATCCCGACTACTTGACTGCCCGTACAAAATTGGGCACCCAAGAGTTTAGGGAAAACAAAACAAAATAAACTCCGGGTCAGTCATGGGACTGGTATGAGTAAAACAGTTTAAAACAGTTTGAACAAGTAAACGATATCTCATAAGACCACGCCGTATAACGGAACGGGTTTTTCCCTTATGAGAATCCAAAATATCTTTATATCAAAAACCTTTTGATATTATAATAATGTCTATCAACCACAATATAATAATCATCTAGCAGAAACGCTTTCATCTCACGTTCTACATATATAGTATACAATCAAAACCGCAAGCACGTATTGGGTAATGGATTTCCAACTATGACAAGGTATGGAACCACCTTTCGCTAGTGTACCTCTAGAGAGGAATACACTGGGTTCAACAAGAACATCTTGCAACCCGGCCACACATGACCGACCACTCATTTCGCTTGAGTGTATCGAATGTATATCACCAACGGTTGGGATCAGCAACCGTTTCCCGAATGGGACAGCATCAACAATAGATTTTTAGAAGTAAATGAAACTCTAGATCAGGTGATTATACACCCTAATAGGTGCGACCTACATAGCCATGCTGCCTGCCCGATTTCTGTCATTTACCGGATGTGAGGCTAGAAGCTACGCTTATCTTTTACATGCCACATCTTCATTCACTTAGAATGTCACA

>CL2Contig197_All/repeat/mobile_element/Class_I/LTR/Ty3_gypsy/chromovirus/Tekay
AACCTAGGCTAAACATGACTGGTCACTCATTTCGCTTGAGTGTACCGAATGTATTATCACCAACGATTGGGATCAACAACTGTTTCCCGAAAGGGACAACATCGAAAGAATAAAGAAGCAAATGGAATTTCTCTAGATCAGGTGACAATACACCCTAATTGGGAGCGACCCACTTAGCCATGCGACCTACCCGATTTTATACCATTTCCCGGTTGTGAGGCTTGAGGTTACGCTTACCTTTTTGACATGCCACA

>CL2Contig198_All/repeat/mobile_element/Class_I/LTR/Ty3_gypsy/chromovirus/Tekay
GGGTTATAGTAAGGTAAAAACCATCCGTTTTTATGTGTGGGCTGGTCTTATTATACTTTTCTTTCAAAAAGAGTTTCTAAAGTTAAACAAGTTGTTTGCAATATGAATTTATCACTGAAAGTATTCCATCCTAATCCAAGTGAATTTTGTTTTGCTTC

>CL2Contig199_All/repeat/mobile_element/Class_I/LTR/Ty3_gypsy/chromovirus/Tekay
AAATCCCGACTACTTGACTGCCCGTACAAATTTGGCACCCAAGAGTTTAGGGAAAACAAAACAAAATAAACTCTGGGTCAGTCATGGGACTGGTGTGAGTAAACTCCAACCATTTGTTTAACTTTCAAAATCCTTTCGAAAGAAATGATAATCGTAAGACCGATCCACACATAAACACGGATGGTTTTTACCTTACGATAACCAAAAATATTTTTGATATCAAATCCAGTGATATTATAATAATGTCTACATCAAATAAATAGAATCTAGCGGAACGCTTGCATCTCACGCTCCATATATAATATAAAATCAAAAACCGCAGGGCGCTTATTGGAGATTGGATTTCCAACATGACAAGGTATGGAACCACCTTCCGATAGTGTATCTCTAGAGGGGAATACACTGGGTTCAACAAGAACATCTTGCAACCCGGCCCACACATGACCGACCACTCATT

>CL2Contig200_All/repeat/mobile_element/Class_I/LTR/Ty3_gypsy/chromovirus/Tekay
ACTGGGAAATATCAGAAATCGGGCAGGCAGCATGGCTACGTGGGTCGCACCCAAGTAGGGTATATTGTCACAATCTAGAGAATATTCATATTTGTTACTTCTTTCAATTCTGTATCTCCCGGGAACGGTTATGTTGGTATACCAACCGTAAGGTGACAATATATTCGGAACATTCAAGCGAAATGAATGGTCGGTCATGTGTGGCCGAGTTACAAGATGTTCTTGTTGAACTCCAGTGTATCGCTTCTAGAGTACACTGATCGGAAGGTGGTTCCATACCTTGTCATAGTTGGAAATCCATTACCCAATAAGAGCCCGCGGTTTTGATTGTATATTATATATGTAGAACGTGAGATAAAAGCGTTTCTGCTAGATTGCTAAGTAC

>CL2Contig201_All/repeat/mobile_element/Class_I/LTR/Ty3_gypsy/chromovirus/Tekay
TAATGTATTGTTGTGGACGGCAATTAGTGACTGTTGATGGATCTGACAACGTGGCATTCGAAGTAAATGTGATGTGCTGATAAAGCGTAGCCTCAAGCCTCATCAACCGGGAAATGACAAAAATCGGGCAGGCAGCATGGCTATGTGGGTCGCTCCCATTAGGGCGTATAATCACCTAGCTAGAGAAAACCCATGTCCTTCGTTAATCTATGTCGATGTTGTCCCTGATCGG

>CL2Contig202_All/repeat/mobile_element/Class_I/LTR/Ty3_gypsy/chromovirus/Tekay
GAATCTGCAAAGCCTGAAACACTTGATTGCCCATACAAATTTGGGCACCCAAGAGTTTAGGGAAAACAACAAAATAAACTCTGGTCAGTCATGGAACTGGTGTGAGTAAAAAAGTTTAAAACAGTTCAAGCAGGTAATCGATATCTCATAAGACCACGCCGTATAACGGAACGAGTTTTTCCCTTATGAGAATCCAAAATATCTTTATATCAAAACTCATTGATATTATAATA

>CL2Contig203_All/repeat/mobile_element/Class_I/LTR/Ty3_gypsy/chromovirus/Tekay
AAAGTTATTGTGATTTTCTTAAAAACTTAGTGTTAAACTTCAAGCCTCATTAACCGGGAAATGACAAAAATAGGGCAGGCAGCATGGCTAAGTGGGTCGCTCCCAATTAGGGTGTATAATCACCTATCTAGAGAAAATTCATTTCCTTCTTTATTCTATTCGATGCTGTCCCTTTCGGGAAACGGTTGCTGATCCCAACCGTTGGTGATATACATTCGATACACTCAAGCGAAATGAGTGGTCGGTCATATGTGGCCCGGGTTGCAAGACATTCTTGTTGA

>CL2Contig204_All/repeat/mobile_element/Class_I/LTR/Ty3_gypsy/chromovirus/Tekay
TGCTATTCGGTAGTTAAACAACTAACTATCAAATCTGGTATATACGATTGTTGGTACAAAAAGACGGGATCGAATTTATATTTGAAAACCATTCCGAACCCGCAAAAACATGGAAGATGCTGATTGAAGATGGAGTAATTGAAGACGTAGATCTTCATGAGCGGAAGGATTATTTTTCA

>CL2Contig205_All/repeat/mobile_element/Class_I/LTR/Ty3_gypsy/chromovirus/Tekay
AATGGCCTGTAGTTTATTTTTTTGTTTTCCCTAAACTCTTGGGTGCCCAAATTTGTACGGACAGTCAAGTAGTTCAGGTATTTTCAGATATCATTGGAGGAGCTTGGAGCAGGAGGCTTCAAAGTTATCTAGTATTGTTATGTTACGTTCAAGATTTTTCGGCCATTTTAATTTGAATATTTAAATCGATTTAAAATATCGATTTGGT

>CL2Contig206_All/repeat/mobile_element/Class_I/LTR/Ty3_gypsy/chromovirus/Tekay
AATCAAAACCGCGGGCGCTTATTGGAGAATGGATTTTTCCTGGCAAGGTATGGAACCACCTTCCGATAGTGTATCTCTAGAGGGGAATACACTGGGTTCAACAAGAACATCTTGCAACTCGGCCACACATGACCGACCACTCATTTCGCTTGAGTGTATCGAATATATTGTCACCAACGGTTGGGAGCTACCCACCGTTTCCCGAAAGGGACAACATCGATTAGATTAAAGAAGCAAAAGGAATTTCTCTAGATAGGTGATTATACACCCTAATGGGAGCGACCCACATAGCCATGCTGCCTGCCCGATTTTTGTCATTTCCCGGTTGATGAGGCTTGAGGTTATAATCGACTTTTGGAACATCTGGCCGCCATTCACATCATCCATAC

>CL2Contig207_All/repeat/mobile_element/Class_I/LTR/Ty3_gypsy/chromovirus/Tekay
AGTAGTTCAGGATTTTACAGATATACTGGAAGAGCTTGGAGAAGGAGGCTTCAGGATTCTATAGCTATAATTATTTACGCTGTTGTTGTAAGTGCTGCACTCTGATAAGTGCTATTGTATATATAACTGTTTGTATTTCAAAAGTAAGGTATATTTTATTCGTTCCGCTGTGGGATTCGTGTTACTCTGATGATGATGTTCTTC

>CL2Contig208_All/repeat/mobile_element/Class_I/LTR/Ty3_gypsy/chromovirus/Tekay
AGTGTATCGCTTCTAAAGTACACCGATCGGAGGGTGGATCTATACCTTGTCATAGTTGGAATCCATTCCCCAATAAGAGCCTGTGGTTTTGATTGTATCTTATATATGTAGAACGTGAGATGAAAGCGTTTCTGCTAGATTTCTATTTACTTGATCTAGACATTATTATAATATCAGACAAGTATCGTTTTAGAAAAATATTTTGGGTTATCATAAGGTAAAAGCCATCCGTGTTTATGTGTGGATCGGTCTTATGATTATCCTTTGTTTCAAAAGAATTTTGAAAGTTAAATCAAATGATTTGAGTTTACTCACACCAGTCACATGACTGACCCAGAGTTTATTTTGTTTTGTTTTCCCTAAACTCTTGGGTGCCCAATTTTGTACGGGCAGTCAAGTAGTCGGGATTTACAGATACTTGAAGAGCTGGAGCAGGAGGCTTCAGGATCATATAGCTATTATTTATTTCCGCTGTGTTGTAAGTGTTGTACTCTGATAATGTTATTGTATACATATACTGATTTTATTTCAAGGATATGTTATCTATTATATGTTATTCGTTCCGCTGTGAGATTCGTGTTACTCTGATGTTGTGTTCTTCTTCTTCTATTCTAAGTTTCTATCTTATCTTTCCTCACCCTCTAATTTCTTTCACTAATTACCAGGATTTTTCGGTGTTTTG

>CL2Contig209_All/repeat/mobile_element/Class_I/LTR/Ty3_gypsy/chromovirus/Tekay
TGTGGATGTCAATTAGTGATATCTGGCGGATCTGACGATGTGGCATTCAAAGTGAAATGGTGAGCTGATATTTCAAAAAGGAAATTCTGACCTCAAGCCTCATCAACCGGGAAATGACAAAAATCGGGCAGGCAGCATGGCTATGTGGGTCACACCCATTAGGGTGTATTATCACCCGATCTAGAGAAAATTCAAATGCTTATTATTCTATCATTGCTGTATGCTTTCGGTAATGGTTGCTGATCACAATCGTTGGTGATAATATACTCGGTG

>CL2Contig210_All/repeat/mobile_element/Class_I/LTR/Ty3_gypsy/chromovirus/Tekay
ACAAACAGTATATGTATACAATAACATTGCAGAGTACAACAGTTACAACAACAGCGGAAATAAACAATAGCTATATAAAATCCTGAACCCTCCAGCTCCAACTCTTCAAGTATCTGTAAATCCCGACTACTTAACTACCCGTACAAAATTGGGC

>CL2Contig211_All/repeat/mobile_element/Class_I/LTR/Ty3_gypsy/chromovirus/Tekay
ACATATTGTATACATATACTGTTTTATTTCAAAGTTATGTTATAATATATTTTATTCGTTCCGCTGTGAGATTCGTGTTTACTCTGATTGTGTTCTTCTTCTTCTTCTATTCTAATTTTCTATCTTATCTATTCTCACCCTCTAACTTCTTTCTATTAATGATCTAGAATGTTCGATACCTGAAT

>CL2Contig212_All/repeat/mobile_element/Class_I/LTR/Ty3_gypsy/chromovirus/Tekay
GACGAGCGGAAGGTGGTTCCATACCTTGTCATAGTTGGAAATCCATTACCCAATACGTGCTTGCGGTTTTGATTGTATACTATATATGTAGAACGTGAGATGAAAGCGTTTCTGCTAGATTGTTATCTAATTGTATTTAGACATTATTATAATATCAGAATGATATTGTTTACAAAGTTGTTGGATTCTCATAAGGGAAAAACCCGTTCCGTTATGCGGCGTGGTCTTATGAGATATCGTTTACTTGTTCAAACTGTTTT

>CL2Contig213_All/repeat/mobile_element/Class_I/LTR/Ty3_gypsy/chromovirus/Tekay
TTGTTTATTTGATAGTTAAATAACCAAATATCAAATTTGACTTATATGGTTGTTGGTACAGAAAGACCGAGATCAAATTTTTATTCAAAAACCATTCTGAATCATCAAATACGAAATCGTCGAACATGCATATTGAAGATGGAGTAGTGAGGACCATTGATCTTCATAAGAGAAAGAACAACTTATCGA

>CL2Contig214_All/repeat/mobile_element/Class_I/LTR/Ty3_gypsy/chromovirus/Tekay
TATTATACATCCTACTTCGGAGCGACCGACTTAGCCATGCTGCCTGCCCGATTTCTGTCATTTACCGGTTGATGAGGCTTGAGGTTACGCCTTATCATCACATCAGATTTACGTCGAATGCCACATTGTCAGATCCATCAAAAATTACTAATTTGATGTCTACAACCTACATTACGTGTCAGCTAAAAGAAGTTTCCTTCTCTGCTTCCACTCTT

>CL2Contig215_All/repeat/mobile_element/Class_I/LTR/Ty3_gypsy/chromovirus/Tekay
TCAACTATCCAAGCATTTGAAATACCGGATAGTAAAAAAAAGAAGTTAGAGGGGGAGAATAGATAAGATAGAAAATTAGAATAGAAGAAGAAGAACAACAACAACAGAATCAGAGTAACACGAACCTCACAGCGAAACGAATAAAATATAATACATAACATAACTTCGAAATACAAATTT

>CL2Contig216_All/repeat/mobile_element/Class_I/LTR/Ty3_gypsy/chromovirus/Tekay
GAACGTGAGATGAAAGCATTCTGCTAGATGATTATTATATTGTGGTTGATAGACACTATTATAATATCAAATGAGTTTGATATAAAGATTATCATTCCTTTCAAAAGGTTTTTGAATGTTGGACCAAGTGTTTTGGATTCTCATAAGGGAAAAACCCGTTCCGTTATACGGCGTGGTCTTATGAGATATCGTTTAATTGCTCAAACTGTTTTAAATGGTTTTACTCATACCAGTCCCATGACTGACCCGGAGGTTATTTTG

>CL2Contig217_All/repeat/mobile_element/Class_I/LTR/Ty3_gypsy/chromovirus/Tekay
TTTAAACAAATTCATTTTAATACTTAGGAAAATCCTATATCATATCCAGTTTCTAATTTCACCTTCAAAAACATTAGCCAAATTATTATCTAATATTGGAAAATCAATTCAACCTATTACTCGTAAAACAACATTACAAAATATCTTTTATTCATTTCTTGACAGTATGTAGTGCTTATTCCTATTGAACGAAACTCAACTTTTAGATTTCTTTTATAACTCGAAAATATTGTTATAATTCACACAATCCCTTTTCATTTTCCTTTTCACG

>CL2Contig218_All/repeat/mobile_element/Class_I/LTR/Ty3_gypsy/chromovirus/Tekay
TAGGCTAAAGAAGCTTCCCTTCTAGCCACCAACTTCGTACGTTTGAAGGAATCAACGTACGTAATCCCTTTGGAAATACTCTGTCAGACACTCGTCCTTACAAGTTGTCCTGGGTCTGGACAAACCGAAGGCACCATTCTATTAATCCATCTTGGGCAATTTCTACCTAGGATTAACAGAACAGCCCTTGCACTTTACTCCGTCTTCAATTATCTTCAGCATAAG

>CL2Contig219_All/repeat/mobile_element/Class_I/LTR/Ty3_gypsy/chromovirus/Tekay
AGAAGAAGAACATCAGAATCAGAGTAAACACGAATCTCGCAGCGGAACGAATAACATATAATATATAACATATCTTTGAAACATAACAGTTATATATACAATAGCACTTTATCAGAGTACAACACTTACAACACAGCGGAAATAACTATAGCTATAGAATCTTGAAGTCTCCTGCTCCAAGCTCTCCAAGTATATCTGTAAATCCCGACTAC

>CL2Contig220_All/repeat/mobile_element/Class_I/LTR/Ty3_gypsy/chromovirus/Tekay
TTCCGCTGTGAGATTCGTGTTACTCTGATGTGTTGTATGCTCTTCTTCTTCTTCTATTCTAATTTTCTATCTTATATAATCTCACCCTCTAACTTCTTTCTATTAACGATCCAGTATTTCCGATGTCTGAATAGTCGACATTGGCATCTGT

>CL2Contig221_All/repeat/mobile_element/Class_I/LTR/Ty3_gypsy/chromovirus/Tekay
TAAGTGGGACGCACCCAATTAGGGTATATTGTCACCATCTAGAGAATATTCATATTTGTACTTCTTTCAATTCTGTATCTCCCGGGAACGGTTATGTTGGAATACTAACCGAGGGGTGGCAATATATTCGATACACTCAAGCGAAATGAGTGGTCGGTCATGTGTGGCTGAGTTGCAAGATGTTCTTGTTGAACTCCAGTGTATCGTTCCTAGAGTACACTGATCGGAAGGTGGTTCCATACCTTGTCATAGTTGGAAATCCAATCATCCAATACGTGCTTGCGATTTTGATTGTATACTATATATGTAGTAACGTGAGATGCAAGCGTTTCTGCTAGATTGATATTTATTTGTACTTAGACATTATTATAATATCAGAATGATATTGCTTTGAAAAGTTATTTGGATTCTCATAAGGGAAAAACCCGTTCCGTATTCACGGCGTGGTCTTATGAGATATCATATACCTGTTTAAATGATTTGAGTTTACTCACACCAGTCACATGACTGACCCGGAGTTTATTTGTTTTGTCTTCCCTAAACTCTTGGGTGCCTAAATTTGTACGGGCAGTCAAGTAGTCGGGATTTACAGATATACTTGAAGAGCTTGGAGCAGGAGGCTTCAGGATTATATAGCTATAGTTATTTCCGCTGTGTTGTAAGTGTTGTACTCTGATAATGTTATTGTATACATATACTGATTTTATTTCAAGGATATGTTATCTATTATATGTTGTTCGTTCCGCTGTGAGATTCGTGTTACTCTGATGTTGTATGTTCTTCTTCTTCTTCTATTCTAAGTTTCTATCTTATCTATCCTCACCCTCTAATTTCTTTCATTAATGACCGGTATTTTCGATCCTTGGATGTTCGATATGTGTTGTATATCGGATAACCAAGATCGCCAAAAACCCGGGTCATTACAGTTCTTCTT

>CL2Contig222_All/repeat/mobile_element/Class_I/LTR/Ty3_gypsy/chromovirus/Tekay
CTAGAGGATAATACACCGAGTTCAACAAGAACGTCTTGGAACTCAGCCACACATGGCCGACCACTCATTTCTCTTGAGTGTATCATATGTATATCACCAACGGTTGGGATCAGCAACCGTTTCCCGATAAGGGACAACATTGATATAGATTAAAGAAGCAAATGAATATTCTCTAGATAGGTGATAATACACCCTAATGGGAGCTAACCACATAGCCATGCTGCCTGCCCGATTTTTGTCATTTCCCGGTTGTTGAGGCCAGAGGTTACGATTACTTCCATTCATTGATAACATGATCACT

>CL2Contig223_All/repeat/mobile_element/Class_I/LTR/Ty3_gypsy/chromovirus/Tekay
ATTCCAACCACGATAGAATCATAGTAAATCTCTAGGGATCAGCCAGAGATTGTAAGTAACTCTTCCGTTTTATGAAGATCTACGGTCTTCAATTGCTCCATCTCGATCAGCATCTTCGACGTATTCGTATTTATTGGTCGGAATGGTTTTCGAATATAAATTCGATCCCGGTCTTTCCGTACCAATAACGTTGGGTCAGATTTTGATAGTCGGTTATTTAACTATCAAAATAAACAACCATAAAAATAAAACAGATCCATTGGTTTATTACACAGCATCTCAGTTGAAATA

>CL2Contig224_All/repeat/mobile_element/Class_I/LTR/Ty3_gypsy/chromovirus/Tekay
AGGTAATTCACTTAACCTTAAGCTCTGACACCAACTGTAACGACCCGAAAAAAGGCGACCTTGATTATCCGATATACAACACATATCGAACATCAAGAGTCGAAAATACCGGATGGTTAATGAAAGAAATTAGAGGGTGAGAATAGATAAGATAGAAACTTAGAATAGAAGAAGAAGAAGAACACAACATCAGAGTAACACGAACCTCACAGGAACGAATAACATATAATATATATAACG

>CL2Contig225_All/repeat/mobile_element/Class_I/LTR/Ty3_gypsy/chromovirus/Tekay
CACTCATTTCCCTTGAGTGTATCAAATATATTGTCACCTTACGGTTGCTAGCAACATAATCGTTCCCGGGAGATACAGAAGCGAAAAGAAGTAACAAATATGAATATTCTCTAGATGGTGACAATACACCCTAATGGGGGCGACCCACATAGCCATGCTGCCTGCCCGATTTTTGTCATTTCCCGGTTGATGAGGCTTGAGGTCATAACGTATCTTTTGACAGATCACACATTCATTTACTTTGAATGCCACATCGTCATATGCGCCAAATAACAAATTTATTTCCACAAAAATATCAAGGGTATAAA

>CL2Contig226_All/repeat/mobile_element/Class_I/LTR/Ty3_gypsy/chromovirus/Tekay
TAGCCATGCTGCCTGCCTGATTTCTGTCATTTACCGGTTGATGAGGCTAGAAGCTACGCTTTATCATCACAACAGATTCACTTCGAATGCTACATTGTCAAATCCATCAAAATCACTAATTGACGTTTACAACAATACATTACGTGTCAGCTAAAAGAAGTTTCCTTCTCCGCTTCCACTCTTGGTACGGTTGAAGAAATCAATGTACGTGACCGTCTGGAAATACTCTGTCAGACATCCATCTTCATTCACTTAGAATGTCACATCGTCATACCCGCCAAATCACAAATTGACTTATCCAAAAATAACACGGGTATACAG

>CL2Contig227_All/repeat/mobile_element/Class_I/LTR/Ty3_gypsy/chromovirus/Tekay
CCCAATACGCGCTTGCGGTTTATGATTGTATATTACATATGTGGAATGTGAGATGCAAACATTCCACTAGATTGTTATCTACCTGATTAAACACTATCATAATATCAAAAGAGTTTTGATATAAAGATTATAATTCCTTTCAAAAGGATTTTGAAAGTTAAATGAAAGTGTTTGAGATTCTCATAAGGGAAAAACCCGTTCTGTGTTATAC

>CL2Contig228_All/repeat/mobile_element/Class_I/LTR/Ty3_gypsy/chromovirus/Tekay
ATCTGCCCCAAGCTCTCCAAGCATACCTGTAAATCCCGACTACTTGACTGCCCGTACAAATTTAGGCACCCAAGAGTTTAGGGAAAACAACAAAATAAACTCCGGGTCAGTCATGGGACTGGTATGAGTAAAACAGTTTGAACAAGTAAACGATATCTCATAAGACCACGCCGTATAACGGAACGGGTTTTTCCCTTATGAGAATCCAAAATATCTTTATATCAAAAACCTCATGATACTATTATAATGTCGATCAATCACAATA

>CL2Contig229_All/repeat/mobile_element/Class_I/LTR/Ty3_gypsy/chromovirus/Tekay
GAAGCAGGAGGCTTCAGGATCATATAGCTATTGTTATTTCCGCTGTGTGTAAGTGTTGTACTCTGATAATGTTATTATACTGTTTTTATTGCAAAGTTATGTTATATATTATATTTTATTCGTTCCGCTGTGAGATTCGTGTTTACTCTGATTGTGTTCTTCTTCTTCTTCTATTCTAATTTTCTATCTTATCTATTCTCA

>CL2Contig230_All/repeat/mobile_element/Class_I/LTR/Ty3_gypsy/chromovirus/Tekay
ATAAGATATAAAATTAGAATTGAAGAAGAAGAAGAACACTACATAAAAAATCAGAGTAACACGAATCTCACAGCGGAACGAATAAAATATAATATATAACATAACTTTGAAATAAAACAGTATATATATACAATAACATTATCAGAGTACAACACTTACACACAGCGGAAATAACAATAGCTATATAATCCTGAAGCCTCCTGCTTCAAGCTCCTCCAAGTATATCTGTAAAGACCTGAACTACTTGACTGCCCGTACAAATTTGGGCACCCAAGAGTTTAGGGAAAACAAAACAAATAAACTCTGGGTCAGTCATGGGACTGGTGTGAGTAAACAATTTAAAACAGTTTG

>CL2Contig231_All/repeat/mobile_element/Class_I/LTR/Ty3_gypsy/chromovirus/Tekay
CAATTAGGGATATCTGGCGGATCTGACGATGTGGCATTCAAAGTGAATGGTGGCCAAGTGTTGTAAAGGATAATTCAAACCTCAAGCCTCACAACCAGGAAATGACAAAAATCGGGCAGGCAGCATGGCTATGTGGGTCGCTCCCATTAGGGTGTATAATCACCTATCTAGAGAAAATCCATTTCCTTCTTTAATCTATTTCGATGCTGTCCCTTTTCGGGAAACAGTTGCTGATCCCAACCGTTGGTGATATACATTCGATACACTCAAGCGAAATGAGTGGTCGGTCATGTGTGGCCGGGTTGCAAGACGTTCTTGTTGAACCCAGTGTATTCCCCTCTAGAGATACACTATCGT

>CL2Contig232_All/repeat/mobile_element/Class_I/LTR/Ty3_gypsy/chromovirus/Tekay
ATGTTCTGAATATATTATCACCTTACGGTTGGTATATACCAACATAATCGTTCCCGGGAGATACAAAAATGAAAGAAGTAACAAATATGAATATTCTCTAGATGGTGACAATATACCCTAATTGGGTGCGACCCACTTAGCCATGCTGCCTGCCCAATTTTTGTCATTTCCCGGTTGATGA

>CL2Contig233_All/repeat/mobile_element/Class_I/LTR/Ty3_gypsy/chromovirus/Tekay
CTCAGGTTCTACATATATAATATACAATAAAAAACCGCAGACTCTTATTGGGTAATGGATTTCCAACTATGACAAGGTATGGAACCACCTTCCGATCAGTGTACTCTAGAAGCGATACACTGGAGTTCAACAAGAACATCTTGTAACTCGGCCACACATGACCGGCCGTTCATTTCGCTTGAATGTTCTGAA

>CL2Contig234_All/repeat/mobile_element/Class_I/LTR/Ty3_gypsy/chromovirus/Tekay
TTATCACCATCTAGAGGACTTCCTCATTTAACTTCTTAAATTTATTTTGCTGCTGTGACTTTCAAAAACGATAAATCGAGCTCGACCGTAAGAGTGATAATATATTCGTCACACTCAAGCCAATTGAGTGGACGGTCATGTGTGGCCGGGTTACAAGACGTTCTTGTTGAACCTGCAGTGTATCCTCTCTAGAGTACACTGATCGGTGGGTG

>CL2Contig235_All/repeat/mobile_element/Class_I/LTR/Ty3_gypsy/chromovirus/Tekay
TAGGGTGTATTGTCACCATCTAGAGAATATTCATTTTGTTACTTCTTTCGCTTCTGTATCTCCCGGGAACGGTTATGTTGGTACCAACCGTAAGGTGATAATATATTCGATACACTCAAGAGAAATGAGTGGTCGGTCATGTGTGGGCCAGGTGCCAAATATTCTTGTTGAACCCAGTGTATTCCC

>CL2Contig236_All/repeat/mobile_element/Class_I/LTR/Ty3_gypsy/chromovirus/Tekay
GGCAGAGGAATTCTTTTTCTTAGCCTTATACCCGTAGTATTGGAGAAATCAATTTATGACCTGACGTGTTTGATAATGTGGCATTCAAAGTGAATGGTGGCCAGATGTTCTAGAAATAATAATAAAGGTAAATAAATAAATTATAACCTCAAGCCTCATCAACCGGGAAATGGCATAAAATCGGGTAGGTCGCATGGCTATGTGGGTCGCACCCATCAAAAGGGTATATCATTACCTGATCTGGAGAAATCAAATGCCTTCGGTTGTCCCTTTTTATTTATGTATGTATGCTATCGGTTCGGTTGGCTGGCCCCCAACCGTGGTAATGATATATTCGATACTCTCAAGAGAAAGTGAGGGACCGGTCATGTTTAGCCTGGGTTGCAAGATGTTCTTGTTGAACCCCAATGTATTCATCTCCAGAGGTACATTATCGGGAAGATGATCCCATATCTTTCCAAGAAATCTATTC

>CL2Contig237_All/repeat/mobile_element/Class_I/LTR/Ty3_gypsy/chromovirus/Tekay
TAAATACGGACGGCTTTTACCTTACGATAACCCAAAAAAGTTTTTGAAATCAATATCTTGTCTGATATTATGATAATGTCTAAATACAAGTAATATCAAATCTAGTAGAACGCTTGCATCTCACGCTCTACATATATAGTATACAAACAAAACCGCAGGCGCTTATTGGAGATTGGATTCCAACCATGACAAGGTATGGGTCCACCTGCCGC

>CL2Contig238_All/repeat/mobile_element/Class_I/LTR/Ty3_gypsy/chromovirus/Tekay
TTTTTGAATTTATACTATGTATGTAGAGCGTGAGATGCAAGCGTTCTACAATTTAGTTACTTATTTGATCAGACATTATTATAATATCTCTGGATTTTCATATCGAAATGTTTTAGGTTATAGTAAGGTAAAAACCATCCGTATTTATGTGTGGGCTAGTCTTACTATTATCTTTTTCTTTTAAGAGATTTTCAAAAGTTAAACAGTATGGTTGGAATTTACTCACACCGGTCCTATGACTGACCCAGA

>CL2Contig239_All/repeat/mobile_element/Class_I/LTR/Ty3_gypsy/chromovirus/Tekay
TTACCACGGTTGTGGTCAGTCAACCAAACCAATAGCATATAAAAATAAAGGGACAACCGAAGGCATTTGATTTCTCCAGATCAGGTAATGATATACCCTTTTGATGGGTGCGACCCACATAGCCATGCGACCTACCCGATTTTAACCATTTCCCGGTTGATGAGGCTTGAGGTCAAAATTTATTTATTTATTTACTTTATTATTATTATTTTTGAACATCTGGCCACCATTCACTTTGAATGCCACATCGTCAGATCCGCTA

>CL2Contig240_All/repeat/mobile_element/Class_I/LTR/Ty3_gypsy/chromovirus/Tekay
TTTCTATATATCCCGGGAAGTACGATGGGATCATAAAACTGTAAGGTGACAATATATTAGGTACACTCAAGTTGAATGAGTGGCCAGTCATGTGTGGCCGAGTTACAAGATGTTCTTGTTGAACCCTAGTGTATTTCTCTCTAGAGGTACACTTTCGGAAGGTGGTCACATATCTTATTTGTCATAGTTGGAAAACCATTCTCCGATAAGC

>CL2Contig241_All/repeat/mobile_element/Class_I/LTR/Ty3_gypsy/chromovirus/Tekay
TCTTACGATCATCTTTTCTTTCGAAAGAAATTTTTCAAGTTAAGCAAACTTTTTAAAATCGTTTACTCACACCAGTCCCATGACTGACCCAGAGTTTATTTTTCTATGTTTTCCCTAAACTCTTGGGTGCCCAAATTTGTACGGGCAGTCAAGTAGTTCAGGATTTTACAGATACACTGGAAGGAGCTTGGAGCAGGAGGCTTCAGCGTTAGATATATAGAGTTTATTTCCGCTGTGATATATATGTGTTGTACTCTGATGTTTATGTGTAAGTACAAATACAGTTTTTGTATTTCAAGTTATGTTATTTAATATATTTTACTCGTTCCGCTGTGAGATTCATGTTACTCTGATTCTGTTCTTCTATTTTAAATTTCTTTCTTGAACATCT

>CL2Contig242_All/repeat/mobile_element/Class_I/LTR/Ty3_gypsy/chromovirus/Tekay
AGGAACAAGATGAACCGAAGGCACCCTCCTACCGCATCCTTATAGGAATCACCCCAAGGATCAGTAGAGAGTAGTCCTTGCAATCCGTGGATTCAACCACGACAGAATCACAAACCAAATAACCCTGGTTGCAAGCCAGAGAAATTCGACGAGTAGTCCTCCCGCTTATGAA

>CL2Contig243_All/repeat/mobile_element/Class_I/LTR/Ty3_gypsy/chromovirus/Tekay
CATTTGTTTAACTTTTAAAATTCCTTTAAAAGAAAGGATAATCATAAGACCGATCCACACATAAACACGGATGGTTTTTACCTTACGACCACTCAAAATACTCTTTATATCACAACTCTTCTGATATTATAATAGTGTCTAAATACAAATAAATATCAATCTAGAAGAACACTTGCATCTCACGTTTTACATGTATAAGATACAATCAAAAACCGCAGAATCTTATTGCGTAAT

>CL2Contig244_All/repeat/mobile_element/Class_I/LTR/Ty3_gypsy/chromovirus/Tekay
AGAAATCAATATACGTGATCGTCTAGAAATACTCTATTAGACACTCGTCCATACAAGTCACCTAGGAACAGGATGAACCGAAGGCACCCTCCTACAACATCCTATATAGGAATCACCCCAAGGATCAGTAGCGAGAAGTCCTTGCAATCCGTAGAATTCAACCACGACAGAACCACCGTGTATCTTTGGGAGCTAACTAGAGGTTATAACTGGT

>CL2Contig245_All/repeat/mobile_element/Class_I/LTR/Ty3_gypsy/chromovirus/Tekay
GACCTTGCGAATCCATAGATTCCAACCACGACAGAATCACAGTTTATCTCTGGTTGCAAGTCAGAGATTTTAAGTAATCCTTCCGCTTATGAAGATCCACGGTCTTCAATAGCTCCATCTTGAATCAGCATCTTCAACGTATTCGTATTTGCTGGACGGAATGGTTTTCGAATATAAATTCGATCCCGGTCTTTCCGTACCAACAATCGTATGGGCCAAATTTGATAGTCGGTTATTTAACTATCAAATAAAACAACCATTCATCCATAAAAGAAAATGGATTCACTGATTCAATACTCAGTATCATTTAGCCTCTTTAACGAACCGTCCATTAATTATATTCTTTAAATTTTCCAA

>CL2Contig246_All/repeat/mobile_element/Class_I/LTR/Ty3_gypsy/chromovirus/Tekay
AATTATCTAGTGAAACGCTTACATCTCACGTTCACGTATATAGTATACAAACTAAAAACCGCAGGGCGCTTATTGGAGATTGGACTCCAACAGACAAGGTATAGGAGCACCTTCCGATCAGTGTACTCTAGAGGGTATACACTGCAGGTTC

>CL2Contig247_All/repeat/mobile_element/Class_I/LTR/Ty3_gypsy/chromovirus/Tekay
AAACAAATAAACTCCGGGTCAGTCATGGGACTGGTATGAGTAAAAACAGTTTAAACAGTTTGAACAAGTAACGATATCTCATAAGACCACGCCGTATAACGGAACGGGTTTTTCCCGTATGAGAATCCAAAATATCTTTATATCAAAAACCTTTTGATATTATAATAACGTCTATCAACCACAACTATAATAATCATCT

>CL2Contig248_All/repeat/mobile_element/Class_I/LTR/Ty3_gypsy/chromovirus/Tekay
AATCTATAAAATCCTGAAACACTTGACCGCCCATACAAATTTGAGCACCCAAGAGTTTCAGGGAAAACAACAAAATAAACTCCGGGTCAGTCATGGGACTGGTGTGAGTAAAATCCAACCATACTATTTAACTTTGAAAAACCTTACTATAACCCAAAGTATCTTTGATATCAAAACCAGT

>CL2Contig249_All/repeat/mobile_element/Class_I/LTR/Ty3_gypsy/chromovirus/Tekay
TTCCCGGTTGATGAGGCTTCGTGCTACGCTTTTCCATCACATCAAATTCAATTTGAATGCCACATTATCAAATCCATCAAATCACTGATTGACGTCTACAACAATACATTACGTGTTGGCTAAAGAATTTTCCTTCTCCGCTTCCACTCTTGGTACGGTTGGAGAAATCAATATACGTGATCGTCTGGAAATACTCTGTCAGACATCCGTCCATACAAGTCATCCAGGAACAGGATGAACCGAAGGCACTATTCAGTACATCCATCTTAGGCACTGTTATCTAAGACTTATACAATAGCCCTTGCACTTTACTCCATCTTC

>CL2Contig250_All/repeat/mobile_element/Class_I/LTR/Ty3_gypsy/chromovirus/Tekay
AACTCTTGGGTGCCCAAATTTGTACAGGAAGTCAAGTAGTTCAGGACTTTACAGATATCCTGGAAGGAGCTTGGAGCAGGAGGCTTCATCGATAGATATATAGGCTTATTTCCGCTGTATTATATATGTGATGTACCCAAACTGAGACGACCCGAACTTCC

>CL2Contig251_All/repeat/mobile_element/Class_I/LTR/Ty3_gypsy/chromovirus/Tekay
AAAATCATGATAGAATGAGTTATCCTTAATACTGTGCGAGTTTATCTCACTCTGGTTCACCAGACTGACCCGGTATTTGTAATGCTCGGGTTAGCCCGGGTTTGCAGGTTCAGGTTATTTGGATATTACAAAATGCATGCTGGAGAAATCCAGACATATTTAGTGTTATTCTAT

>CL2Contig252_All/repeat/mobile_element/Class_I/LTR/Ty3_gypsy/chromovirus/Tekay
TAGCTATAGTTTATTTTCGCTGTGTTGTAAGTGTTGTACTTTGATAATGTTGTTGTATACATATACAGATTTATATTTCAAAGTTATGTTATACATATATTATATGTTATTAGTTCCGCTGTGAGATTCGTGTTACTCTGATGTTGTGTTCTTCTTCTTCTCCTATTCTAAATTTCTACCTTACCTTTCCTCACCCTCTAAATTATTACAATAACTTTCCAGTTATTTTCAATCCTTGGATGTTTCGATATGTGTTGTATATCGGATA

>CL2Contig253_All/repeat/mobile_element/Class_I/LTR/Ty3_gypsy/chromovirus/Tekay
ATGATTTTTAAAGTTCGAAATCTTTTGAAAGAAAAAGGATAATCATAAGACCAAATCCACACATAAATACGGACGGGTTTTTACCATACGATAACCAAAAACATTTTGAAATCAATATCTTATTCTGATATTATAATAATGTCTAAATACAAATAAACAACAATCTAGCAGAACGCTTGCA

>CL2Contig254_All/repeat/mobile_element/Class_I/LTR/Ty3_gypsy/chromovirus/Tekay
GACCACACATGACCGACCACTCATTTATCTTGAGTGTATCGAATATATTGTCACCTCACGGCTGCGCAGCTACCATTTTTCCCGAGAGATACAGAAATGAAAAGAAGTAACAAATATGAATATTCTCTAGATGGTGACAATACACCCTAATGGGTG

>CL2Contig255_All/repeat/mobile_element/Class_I/LTR/Ty3_gypsy/chromovirus/Tekay
CTATCGTAATTGAAATCTACGGATTGCAAGGAATACTCACTACTGATCTATAGGGCGATACCTAGGAAGTGGTAGGAGGGTACCTTCGGTTCATCCTGTTCCTGGATGACTTGTATGGACGGATGTCTGACAGAGTATTTCCAAAGGAAGCACGTACGTTGATTTCTTCAAACATACCATAGGTGGTTAGCTCCC

>CL2Contig256_All/repeat/mobile_element/Class_I/LTR/Ty3_gypsy/chromovirus/Tekay
GGGATCAGCAACCGTTTCCCCGAAAGGGACAGCATCGATAGATTAAAGAAGCAAATGGAATTTCTCTAGATAGGTGATTATACATCCTAATGGGAGCGACCCACATAGCCATGCTGCCTGCCCGATTTTTGTCAATTCCCGGTTGTGAGGCTTGAGGTTTGAATTATCTTCCAGAACATCTGGCCACCATTCACTTTGAATGCCACATCGTCAGATCCATCGGAAATCACTAATTGATTCCCACAAAAATACTCAGATTGTTAGGCTAAAGAAGTTTCCCTTCTTTGCCATCAACTTCG

>CL2Contig257_All/repeat/mobile_element/Class_I/LTR/Ty3_gypsy/chromovirus/Tekay
GTTTTGTTTGTATACTATATACGTGGAACATGAAATGCAAGCATTCTACTAGATTGTTAATTACTTGTGATTAGACATTATTATAATATCAGAAAAGTATTGATTTCCAAAATGTTTGGGTTATCGTAAGGTAAAAACTATCCCTGTTTATGTGT

>CL2Contig258_All/repeat/mobile_element/Class_I/LTR/Ty3_gypsy/chromovirus/Tekay
AAATAAAGGGAAACCCGAGGGCATTTAGTTTCACCAAATCAGGTAATGATATACCCTTTTGATGGGTGCGACCCACATAGCCATGCGACCTACCCGATTTTATACCATTTCCCGGTTGAAGAGGCTTGAGGTTAACATTACCTTTAGAACATCATATCATCATTCACTTTGAATGCCACATCGTCAGATCCACCAGAAAATCACTAATTGACATCCACAGAAATATCTAGTTGTTAAGCTAAGAGAAAAGCGCTCTTTCCGCCATCAACAAA

>CL2Contig259_All/repeat/mobile_element/Class_I/LTR/Ty3_gypsy/chromovirus/Tekay
AACCATTCCTGGGAGATACAGAAGTGAAAGTAGTAACAAATATGAATATTCTCTAAATGGTGACAATACAACCTAATGGGAGCGACCCACATAGCCATGCTGCCTGCCCGATTTTTGTCATTTCCCGGTTGATGAGGCTTGAGGCTAGAACTTTATCTCTAAAACATCTGGTCATCATTCACTTTGAATGCCACATCGTCAGATCCGCCAGATCACACTTGATTGACGTCCACAAAAATACTCTAGTTTATTTGGCTAGAGAATAACCATTTCTCCGCCATCAACTATGGTACGTTTGGAGAAATCAACGCATGTAATTCCTTTGGAAATACTCTGTCAGACATCCGTCCATACAAGTCATCCAGGAACAGGATGAACCGAAGGTACTCTCCTACTGCATCTCATATAGGAATCACCCCATGGATCAGTAGCGAGAAGTCCTTGCAACCCGTGGATTTCAACCACGACAGAATCACAAATCAAATAACTCTGGTTGCAAGCCAGAGAAATTCGACAAGTAGTCCTTCCGCTTATGAAGATCCACGGTCTTCACTTGCTCCGTCTTCAATCGACGTCTTCACGTATTTGTTGGTCGGAATGGTTTTCGAATATAAATTCGATCCCGGTCTTTCCATACCAACAATCGTATTGGTCAGGTTTGATAGTCGGTGATTTAACTATCAAATAACAAATGTGTGAATAAAATGAGTTTGCTGATTCGGTACTTGGCACTACTTGGCCTATTTACAAATAAATAAATGGTAAATCAACTTTTAATTCTTT

>CL2Contig260_All/repeat/mobile_element/Class_I/LTR/Ty3_gypsy/chromovirus/Tekay
ATAATTAGGAATTTAAAAGATTACCGAAAACTTTTTTAACTAAGTTGAAGTAATCCAAAGGTACCTGTAGTGTCCCGAAATTCCGGTCCAATTTGAGCTGACCAAATAACACAAGTCCAACCCCAATTGCACTGGAAAACAGAAAACTAATAGAAATAAAA

>CL2Contig261_All/repeat/mobile_element/Class_I/LTR/Ty3_gypsy/chromovirus/Tekay
ATCAGAATTCCATAGCGGAACGAAGAAATATAATAAAACAAATCCTTTATACAAAAACTATATATACATACCAATCATCAGAGTACAACATATAACTGCACAGCGGAAATAACTTTATATAACTAGCGGTGAAGCCTCCTGCTTCTAGCTCCTGAAACTCAAAGCGAAACCTAACCTGGAACATACTCGGTCTGACCCGAGCACATTTGATTAAAACAAAATACACTGGGTCAGTCT

>CL2Contig262_All/repeat/mobile_element/Class_I/LTR/Ty3_gypsy/chromovirus/Tekay
GAAATCAATTTGTGATTTGGCGGGTATGACGATGTGGCATTCAAAGTAATGGAGGTGTGATCTGTCAAAAGATACGTTATGACCTCAAGCCTCATCAACCGGGAAATGACAAAAATCGGGCAGGCAGCATGGCTATGTGGGTCGCACCCATTAGGATGTATAATCACCTATCTAGAGAAATTCCATTTGCTTCTTTAATCTATCGATGCTGTCCCTTTCGGGAAACGGTTGCTGATCCCAACCGTTGGTGATATACATTCGATACACTCAAGCGAAATGAGTGGTCGGTCATGTGTGGGCCGGGTTGCAAGACGTTCTTGTTGAACCCAGTGTATTCGCCTCTAGAGATACACTATCGGCAGGTGGTCCCATACCTTGTCAAAGTCGGAATCCAATCTCCAATAAGTGCCCGCGAGTTTGATTTGTATACTATATATGTAGAGCGTGAGATGCAAGCGTTCTACTAGATTTTAATTACTTGTGATTAGACATTATTATAATATCAGATAAGAATTGATTT

>CL2Contig263_All/repeat/mobile_element/Class_I/LTR/Ty3_gypsy/chromovirus/Tekay
TCGTGTTACTCTGATGGTGTCTTCTTCTTCTATTCTAAGTTTCTATCTTAGCTTTCCTCACCCTCTAATTTCTTTCATTAATCATCTGGTATTTTCGACTCTTGACATTCGATATGTGTTGTATATCGGATAATCAAGGTCGCTAAAAAATGGGTCATTACAATGGCTGCGGAAAGGAGGAAGCCGAAGGCGCTTCCTCTTATTTTTGCAACTACCCTTGCCGGC

>CL2Contig264_All/repeat/mobile_element/Class_I/LTR/Ty3_gypsy/chromovirus/Tekay
AAACGGAAGGACCACTAAAATTCTCTGCCTGGCAAGCAGAGATAAGCTGTGATTCTGTCGTGGTTGGAATCTACGGGTTGCAAGGACTTCTCGCTACTGATCCATGGGGTGATTCCTATATGGATGCGGTAGGAGAGTGCCTTCGGTTCATCCTGTTCCTGGATGACTTGTATGGACGGATGTCTGACAGAGTATTTCCAAAAGGAATTACATGCGTTGATTTCTCCAAACGTACCATAGTTGATGGCGGAGAAATGGTTATTCTCTAGCCAGATAGCTAGAGTATGTTTGTGGACGTCAATCAAGTGTGATCTGGCGGATCTGACGATGTGGCATTCAAAGTGTATGATGACCAGATGTGTTCTGACCTCAAGCCTCATCAACCGGGAAATGACAAAAATCGGGCAGGCAGCATGGCTATGTGGGTCGCTCCCATTAGGATGTATAATCACCTATCTAGAGAAATTCCTTTTGTTTCTTAATCTATTTCGATGTTGTCCCTTTCAAGAAGACGGTGGCTAGCTACCACCGTTGGTGATATACATTCGATACACTCAAGCGAAATGAGTTGTCGG

>CL2Contig265_All/repeat/mobile_element/Class_I/LTR/Ty3_gypsy/chromovirus/Tekay
TCGGGATTTACAGATATACTTGAAGAGCTAGAGCAGGAGGCTTCTGGATTATATAGCTATAGTTTATTTGCGCTGTGTTGTAAGTGCTGTACTCTGATAAGTGCTATTGTATATATAACTGTTTGTATTTCAAAAGTTATGTTATATTTTATTCGTTCCGCTGTGAGATTCGTGTTTACTATGACGATGATGTCCTTCTTCTTCTTCTTCTTCTATTCTATTAGTTCTAACTTATCTATCCTCACCCTCT

>CL2Contig266_All/repeat/mobile_element/Class_I/LTR/Ty3_gypsy/chromovirus/Tekay
TCGGTCTTACGATTATCATTTTTTTGAAAGGATTTTGAAAGTTAACAAATGGTTGGAGTTTACTCACACCTGTCCCATGACTGACCTAGATTTATTTTGTTTGTTTTCCCTAAACTCTTGGGTGCCCAAATTTGTACGGGCAGTCAAGTAGTCGGGATTTTACAGATTCACTTGGAGGAGTTTGAAGCAGGAGGCTTCACCAGTTAGCTATAGACTATCATATTTTCCGCTGTGTACTATGTTGTATCTGGAAACAAGTGTTGATAATTGTTCTAGGAATGACTATTGTGTACTGATAATGGTATGTATATACTGTTACTGATTTA

>CL2Contig267_All/repeat/mobile_element/Class_I/LTR/Ty3_gypsy/chromovirus/Tekay
ATACGAATCTCACAGCGGAACAAATAAAATATAATATATAACATAACTTGGAAATAAAAAACATATATATATACAATAACATTATCAGAGTACAACACTTACACACAGCGGAAATAACAATAACTATATAATCCTGAAGCCTCCTGCTTCA

>CL2Contig268_All/repeat/mobile_element/Class_I/LTR/Ty3_gypsy/chromovirus/Tekay
AACATCTTACAACCCGGCCACACATGACCGCCCACTCATATAGCTTGAGTGTAGCAAATATATTGTCACCCACGGTGGTCGGCCATCCAACCGTAATCCGTAAGATACAGAATAGAAAGAAGAATAAATAATGAATTTTCTCTAGATCAGTGACAAATATACCCTACTTGGGTATAATTACCTAGCCATGCTGCCTGCCCGATTTTGTCATTTCCCAGTTGTGAGGCTTGAGGCTACGT

>CL2Contig269_All/repeat/mobile_element/Class_I/LTR/Ty3_gypsy/chromovirus/Tekay
AGTGTATCACACATCTGGACAGTTATAATAACCTGTTCCCATATACAACACACAGCGGAATAGTAGCTATATAATATCATACGTCTGGACTCTTCCAGCTCGTCTCTTCACAGCATTCGATAACCTGAACCTGTACACCCCGGGCTAACCCGAGCATTTACAAAACACCGGGTCAGTCTGGTGAACCAGAGTGAGAAAAACTCGCACAGTATTAAGGGAAATCATCCAACCTGCTTTTAAAGTTCAAAATCTTTTCAAAAGAAAAGGATAATCGTA

>CL2Contig270_All/repeat/mobile_element/Class_I/LTR/Ty3_gypsy/chromovirus/Tekay
GTACTCTAGAGGGGATACACTGGGGTTCAACAAGAACATCTTGCAACCCGCCCACACATGGCTGACCACTCATTTAACTTGAGTGTATCGAGCATATTATCACCAACGGTTGTGATCAGCAACCGTTACCGAAAGCATACAGCAGCGAATAGAATAAGAAGCAAATGAAATTTCTCTAGATCAGGTGATAATACCCCTAATGGGAATGACCCACATGGCCATGCTGCCTGCCCGATTTCTGTCATTTCCCGGGTGATGAGGCTTGAGGTCACGATTATCTTTCAGAACATCTTGTCGTTATTTCTTTGAATGTCACGTCATCACACATTCGTCCATATACGTTGTCCTAGGGTT

>CL2Contig271_All/repeat/mobile_element/Class_I/LTR/Ty3_gypsy/chromovirus/Tekay
AAATAGCTTAAAACAAATTAAAGAAATAAAAATATCTCATAAGACCACGCCGTAAATACGGAACGGTTTTTACCTTATGAGATCAAAACACTTTGTATACTTGAAATCAGATATTATCATAGTGTCTAAGTGGTTTTCACAAATAATTTAGAATCTAGAAGAATGCTTGCATCTCACATTCTCCTATATAGTATACAAATAAAAACCGCTTGGCGCTTATGGAAATTGGATTTCCAACTATGACAAGGTATGGGACCACCTTCCGATGATGTATCTCTAGAGGCAAATACACCTGGTTCAACAAGAACGTCTTGCAACCCG

>CL2Contig272_All/repeat/mobile_element/Class_I/LTR/Ty3_gypsy/chromovirus/Tekay
CATTGCAGTTTTATTTCAAAGTTATGTTATATATTATATTTATTCGTTCCGCTGTGAGATTCGTGTTACTCTGATGTTGTATCTGTGTTCTTCTTCTTCTTCTTCTATTCTAATTTTCTATCTTATCTATTCTCACCCTCTAACTTCCTTCTACTAACGATCTGGAATTTCCAATGCTTGGATAGTCGATAT

>CL2Contig273_All/repeat/mobile_element/Class_I/LTR/Ty3_gypsy/chromovirus/Tekay
TTACTGTATACATATACTGATTTTATTTCAAAGGTATGTATCTATTATATATTGTTCGTTCTGCTGTGAGATTCGTGTTTACTCTGATGTTGTATGTTCTTCTTCTTCTTCTTCTTCTTCTATTCTAAGTTTCTATCTTATCTATTCTCACCCTCTAATTTCTTTCATAGACTATCCCGTGTTTCCGATGCTTGGGTAGTCGACATTGAGTTTATGTCGATTACCAAGGTCACGAAAACTCGGGTCGTTACAAT

>CL2Contig274_All/repeat/mobile_element/Class_I/LTR/Ty3_gypsy/chromovirus/Tekay
GAGAAGATAATGATTTCAAAAATGTTTTGGGTCATCGTAAGGTAAAAACCATCCGTATTTATGTGTGGATTTGGTCTTACGATTATCCTTTTCTTTCGAAAAGATTTTGACTTTAAAATCAAGTTGTGTGATACCTTTAAACTTAGTGTGTTTTTCTCACTCTGGTTCACCAGACTGACCCGTCGTTTGTAATGCTCGGGTTAGACCGGGTTGTACAGGTTCAGGTTATCGGATGCTGCGAAATCCAGAGATGAACTGGAGATGTTCAGACGTATGATATTTAGTTGTTATTCCGCTGTGTGTT

>CL2Contig275_All/repeat/mobile_element/Class_I/LTR/Ty3_gypsy/chromovirus/Tekay
GGATCAGCAACCGTTCCCGTATATATATATGGGACAGCATTGATAGATTAAAAGAAGCAAATGAATATTCTCTAGATAGGTGATTATACACCCTACTTCGGTGCGACCGACTTAGCCATGCTGCCTGCCCGATTTCTGTCATTTACCGGATGTGAGGCTAGAAGCTACGCTTATCTTCTCACATACCACATCTTCATTCACTTAGAATGTC

>CL2Contig276_All/repeat/mobile_element/Class_I/LTR/Ty3_gypsy/chromovirus/Tekay
CCACCGTTTCCCGAAAAGGGACAGCATTGAAGTAGATAATAGAAGCAAAAGGAATTTCTATAGACAGGTGATTATACACCCTAATGGGAGCGACCCACATAGCCATGCTGCCTGCCCGATTTTTGTCATTTCCCGGTTGATGAGGCTTGAGGTTATAATCGACTTTTGAAACATCTGGCCACTGTTCACATCATCCATACAAGTCATCCAGGAACAGGATGAACCGAAGGCACCCTCCTACCACATCCTAGGAATCACCCTATAGATCAGTAGCGAGTAGTCCTTGCAATCCGTAGATTTCAACCACGACAGAACCACAGTATATCTCTAGGGATCAGCCAGAGATTGTAAGTAACTCTTCCGTTTCATGAAGATCTATGGTCTTCAATCGCTCCATCTCGATCAGCATCTTCGACTTATCGTCGCATCAGTTATTCAGAATGGGATAAACCCGGTCTTCCCGAATAACTCGCGTATATTT

>CL2Contig277_All/repeat/mobile_element/Class_I/LTR/Ty3_gypsy/chromovirus/Tekay
AGCTAAAGGAATTTCCTTCTTCGCCACCACTTTGTACATTTGAAGAAATCAATGGACGTGACTCTTAAGAAATACTCTGTCAGACATCCGTCCATACAAGTCATCCAGGAACAGGACGAACCGAAGGTACTCTCCTACTGCATCCTATATAGGAATCACCCCATGGATCAGTAGCGATAGTCCTTGCACTCCGTAGATTCCAATCAC

>CL2Contig278_All/repeat/mobile_element/Class_I/LTR/Ty3_gypsy/chromovirus/Tekay
ATGCAACCAGAGTTATTTGATTTGTAATTCTATTGTGATAGGAATCTGCGTATTGCAAGGACTACTTCTACTGATCATTGGGGTGATTCCTATATAAGGATGTAGTAGGAGGGTGCCTTCGGCTCATACTGTTCCGGGATGACGTGTATGGGCGATGGGAAATCCAAAGTAATTGGTGGGCATATGATCTAAAGATAAACGTAGCCTCAAGCC

>CL2Contig279_All/repeat/mobile_element/Class_I/LTR/Ty3_gypsy/chromovirus/Tekay
CCAAACGTCGAAAAATACCAGTCATTAGTGAAAGAAATTAGAGGGTGAGGAAAGATAAGATATAAAATTAGAATAGAAGAAGAAGAAGAAGAAGAAGAAGAAGAACACAACATCAGAGTAACATGAATCTCATAGTGGAACAAATAAATATATTTC

>CL2Contig280_All/repeat/mobile_element/Class_I/LTR/Ty3_gypsy/chromovirus/Tekay
GTTTTGAATAAAAGATCATTGTTTCTTGCAAAAGGATTTTTGATGTTAAATCAAATGCTTTGGATTCTCATAAGGGAAAAACCCGTTCCGTGTTATACGGCGTGGTCTTATGAGATATCGTTTATTTTCTCAAACTGTTTTAAATTGTTTACTCACACCAGTCCCATGACTGACCCGGAGTTTATTTTGTTTTGTTTTACCCTAAACTCTTGGGTGCCCAAATTTGTACGAGTAGAAAGGTAGTCGGGATTTTACAGGTATACTGGGAGCTTGGAGCAGGAGGCTTCAGGATTATATAACAATTGTTTATTTCCGCTGTGTTGTAAGTGTTGAACTTTGATAATGATATGTATATTCAAGT

>CL2Contig281_All/repeat/mobile_element/Class_I/LTR/Ty3_gypsy/chromovirus/Tekay
ATACACCGTTTTATTTCAAAGTTATGTTATATATTATATTTTATTCGTTCCGCTGTGAGATTCGTAATACTCTTATTTGGTTGTGTGGTGATCTACTTCTTCTTCTACTCGAATTTTCTATCTTATATATTCTCACCCTCTAACTTGTTT

>CL2Contig282_All/repeat/mobile_element/Class_I/LTR/Ty3_gypsy/chromovirus/Tekay
CTTGGATGTGTTGAAGAGATTGCCACCACTCGGTTAGTAGTCCAACATAACCTTTCGCGAGAGATACAGAATTGAAAGAAGTACAAATATGAATATTCTCTAGATGGTGACAATATACCCTAATTGGGTGCGACCCACTTAGCCATGCTGCCTGCCCGATTTCTGTCATTTCCCAGTTGATGAGGCTTGAGGTCATAACGTATCTTTTAACAGATCACTCCTTTATTTACTTTGAATGCCACATCGCCATACCCATTAAATCA

>CL2Contig283_All/repeat/mobile_element/Class_I/LTR/Ty3_gypsy/chromovirus/Tekay
GTAATACCCCACCGTGGCCTACAGAGGTACCCCAATACCATATTTTACGGCCAGCCTTTCGACTTCACAACTAACCCTACCAAAGGGACATGTAGGAGTAAGAGTCTCCCGTTCGCCACCTAACGAAAAGCGAGAACCCCCTATCATGCGACACATGCCTAAGCACGCAACATGGACTGGTGTGAGTAAAACAGTTTAAACAGGTAT

>CL2Contig284_All/repeat/mobile_element/Class_I/LTR/Ty3_gypsy/chromovirus/Tekay
TTTTTAAAATAAAAGGATGATAGTAATACCAGCCCACACATAAACACGGACGGTTTTTACCTTACTATAACCCAAAACAGTTTTGATATATCAAAATCCAGTGATATTATAATAGTGTCTATCAAACCACAAATAAATAACCATCTAGTAGAACGCTTGCATCTCACGCTCTACATATTTATTATAAAATCAAAAACCGCACGGTTCTTA

>CL2Contig285_All/repeat/mobile_element/Class_I/LTR/Ty3_gypsy/chromovirus/Tekay
CAATAAGAGCCTACAGTTTTGATTATATATTATATATGAAGAACGTGAGACGAAAGCGTTCTGCTAAATGATTATTAGTTGTTGTTGATAGACACTATTGTAATATCAGAAGAGATTTGATATAAAGAATACTTTGGTTTATCGTAAGGTAA

>CL2Contig286_All/repeat/mobile_element/Class_I/LTR/Ty3_gypsy/chromovirus/Tekay
TGAAGTGTGAGATGCAAGCATTCCGCTAGATTCTAATTTATTTGTGGCAAACCCTAGACATTATTATAATATCAGAATAATTATGATTTCAAAATGTTTTGGGTTATCGTAAGGTAAAAACCATCCGTGTTTATGTGTGGATCGGTCTTACGATTATCTTTTCTTTCAAAAGAATTTTTCCAAGTTAAGCAAACTGTTTAAATTTGTTTACTCACACTAGTCCCAT

>CL2Contig287_All/repeat/mobile_element/Class_I/LTR/Ty3_gypsy/chromovirus/Tekay
TTTATGAAGATCCACGGTCTTCACTTGCTCCGTCTTCAATCGACGTCTTCACGTATTTGTTGGTCGGAATGGTTTTCGAATATAAATTCGATCCCGGTCTTTCCGTACCAACAATCGTATTGGTCAGGTTTGATAGTCGGTGATTTAACTATCAAATAACAAATGTGTCAATAAAATGATTTCACTGATTCAGTACTTGGCATGACTTGGCCTTTTAAAAATATATTTAACAAAATCGTTAATCAATTCTAATATTCGACTTAACTCTATTC

>CL2Contig288_All/repeat/mobile_element/Class_I/LTR/Ty3_gypsy/chromovirus/Tekay
TTGAACTAGGTGTATTCTCCTCTAGAGATACACCAGCGGAAGGTGGTTCCATACCTTGTCATAGTTGGAAATCCATTACCCAATACGTGCTTGCGGTTTTGATTGTATACTATATATGTAGAACGTGAGATGAAAGCGTTTCTGCTAGATGATTATTATTATTGTGGTTGATAGACATTATTATAATATCAAAGGTTTTGATATAAAGATATTTTGGATTCTCATAAGGGAAAAACCCGTTCCGTTCTGCGGCGTGGTCTTATGAGATATCGTTTACTTGTTCATATACCTGTTTAAACTGTTTTACTCATACCAGTCCCATGACTGACCCGGAGTTTATTTGTTTTGTTTTCCCTAAACTCTTGGGTGCCTAATTTTGTACGGGCAGTCAAGTAGTCAGGAATTTACAGATATACTGGAAGAGCTTGGAGCAGGAGGCTTCAAGATCATATAGCTATAGTTATTTCCGCTGTGTTGTAAGTGTTGTACTCTGATAAGTGCTATTGTATACATAACTGTTATATTTCAAAGTTATGTTATCTATTATATGTTATTCGTTCCGCTGTGAGGTTCGTGTTACTCTGATGTTGTGTTCTTCTTCTTCTTCTATTCTAAGTTTCTATCTTATCTATTCTCACCCTCTAATTTCTTTCATTAATTACCGGGATTTTTCGATGTTTTGGTTATCGACATCGAGCTTATGTCGATAACCAAAGTCGCTGAAAATCCGGGTCGTGACAGTTGGTATCAGAGCTTAAGTTAAGTGAATTACCTTGGCTCTGTGGCGTGACTC

>CL2Contig289_All/repeat/mobile_element/Class_I/LTR/Ty3_gypsy/chromovirus/Tekay
GGGTATGGGGTGATGGGTTTCCGGCTATGATGAGGTATGGAGCCACCTTTCGATAGTGTACCTCTAGAGGGGAATACACTGGGTTCAACAAGAACGTCTTGCAACCCGGCCCACACATGACCGACCACTCATTTCGCTTGAGTGTATCGAATGTATATCACCAACGGTTGGGCTCAAACCACCGTTTCCCGAAAAGGGACAGCATCGAAATAGATTAAAGAAGCAAAAGGAATTTCTCTAGATAGGTGATTATACACCCTAATGGGAGCGACCCACATAGCCATGCTGCCTGCCCGATTTTTGTCATTTCCCGGTTGATGAGGCTTGAGGTCAGAATTTACTTTAGAACATCTAGTAATCATTCACATTGAA

>CL2Contig290_All/repeat/mobile_element/Class_I/LTR/Ty3_gypsy/chromovirus/Tekay
GTGTGTGTGTGTGTGGAGCGTGAGATGCAAGCGTTCTGCTATTTGAATATTTATTTGCTTAGACATTATCATAATATCACTAGATTTGATATCAAAGATATTTTGGGTTATAGTAAGGTAAAAGCCGTCCATGTTTATGTGTGGGCTGGTCTTACTATTATCTTCTTATTTGAAAAGGATTTTCAAAGTTAAACAGTATGGTTGGAATTTACTCACACCAGTCCCATGACTAACCCAGAGTTTATTTTGTTTGTGTTTTCCCTAAACTCTTGATTTGTACGGGCAGTTAAGTGTTTCAGGCTTTACAGATTTACTGGGAGGA

>CL2Contig291_All/repeat/mobile_element/Class_I/LTR/Ty3_gypsy/chromovirus/Tekay
GGTTGTTGGCCATTGAACCGTAATCCGAAGATATAGAATTGAAAAGAAGAACAAATATGAATTTTCTCTAGATCGGTGACAATACACCCTGCTTGGGTATGACCCAACTAGCCATGCTGCCTGCCCGATTTTTGTCATTTCCCGGTTGTGAGGCTTGAGGCTACGTTTATCTTTTAAGAACTTGTGATCACCATTCACTTTGGAT

>CL2Contig292_All/repeat/mobile_element/Class_I/LTR/Ty3_gypsy/chromovirus/Tekay
TCACTTGGCCTTTAACAACTGATTTACTTTTGTTAAATTAAAAACTTCTAATTCTTTAAATATTCAAAAATACGATATTTGAATAACTCTAATTCGGTTTAACTCTAATCGATTAACTAATATTTGACTTAACTCCATTCGCTTGACTCTA

>CL2Contig293_All/repeat/mobile_element/Class_I/LTR/Ty3_gypsy/chromovirus/Tekay
TCGAGATAGATTAAAGAATGAAATGGATTTTCTAGATAGGTGATTATACACCCTAATGGGAGCGACCCACATAGCCATGCTGCCTGCCCGATTTTTGTCATTTCCTGGTTGATGAGGCTTGAGGTCAGAACACATCTGGTCATCATACACTTTGAATGCCACATCGTCAGATCCGCCAAATCACTAATTGACGTCCACAAAAATATTCTGGTCGTTAAGCTAAGAGAGGTGCCCCTCTCCGCCACTAACAGAAATACGTTTGTAAAAATCAACGTACGTGACCCTTAAGAAATACTCTGTCAGACATTCGTCCATACAAGTCATCCAGGAACAGGATGAACCGAAGGCACTCTCCTACTGCATCCAATATAGGAATCACCCCATGGATCAGTAGCGAATAGTCCTTGCAAATCCGAAGATTTCAATCACGAAAGAATCACAAGTCATAATAACTCCAGTGGCCACACCAGAGAAATTTAAACAAAT

>CL2Contig294_All/repeat/mobile_element/Class_I/LTR/Ty3_gypsy/chromovirus/Tekay
AAGCTCCTCCAAGTATACCTGTAAAATACTGACTACTTAACTGCCCATAAAAATTTGGACACCCAAGAGTTTAGGATAAAACAAAATAAACTCTGGGTCAGTCATGGGACTGGTGTGAGTAAACTCCAACCATTTGGTTTAACTTTTAAAAATCATTTTCAAAAGAAAGGATAGTCGTAAGACCAATCCACACGTAAACCCTGATGGTCTTTACCT

>CL2Contig295_All/repeat/mobile_element/Class_I/LTR/Ty3_gypsy/chromovirus/Tekay
ATAAAAACCGTGGGCTCTTATTGAAGATTGGATTCCAACTAGACAAGGTATGGGACCACCTGTCGATCAGTGTACTCTAGAGGGGATACACTGGGGTTCAACAAGAACGTCTTGCAACCTGGCCACACATGACCGCCCACTCATTTAGCTTGAGTGTAGCGAATATATTATCACCCCAGGTTATTGGCCATCCAACCATAGGCCGAAGATACAG

>CL2Contig296_All/repeat/mobile_element/Class_I/LTR/Ty3_gypsy/chromovirus/Tekay
TGATGTTATATGTTGTACTCTGAAAATGGTATGTATAAACAGTTATAACTTTGTATTTCAAAAGTTATGTTATATTTTATTCGTTCCGCTGTGAGATTCGTGTTACTCTGATGATGTTGTATGTTCTTCTTATTCTTCTATTCTAATAGTTCTACCTTATCTTTCCTCACCCTCTATCTTC

>CL2Contig297_All/repeat/mobile_element/Class_I/LTR/Ty3_gypsy/chromovirus/Tekay
GGATCAGCAACCGTTTCCGGAAAAGGGACAACATTGAATATAATAAAGAAGGAAATAAATTTTCTCTAGATAGGTGATTATACACACTAATGGAAGTGACCCACTTAGCCATGCTGCCTGCTCGATTTTTTTTATTTCTTGGTTGCGAGGCTTGAGGTT

>CL2Contig298_All/repeat/mobile_element/Class_I/LTR/Ty3_gypsy/chromovirus/Tekay
CGAGGATAACGAATGTTTTGCCACCCCCACCGTGGGGAATCGCCCTCCGATTACCGAAGTTACAGCAGTGAATATAGATTTAAGAAACAAAAGGAAATACTCTAGATAGTGATAATATACCCTGCTTGGGTATGACCCAACTAGCCATGCTGCCTAGCCCAACTATTGTCTTTCCGAGTTGTGAGGTTTGAAGT

>CL2Contig299_All/repeat/mobile_element/Class_I/LTR/Ty3_gypsy/chromovirus/Tekay
GAGAGACTGGGATCAGATTCAATATCTGAAAACCACTCCGTACTGGCATAAGCATTACAAATCAACTTATGTTGAAGAGATTATGAAGACGGAGTAAAGTGCAAGGGCTATTCTATAAATCCTAGGTAGAAATTGCCCAAGATGGATTAATAGAACAGT

>CL2Contig300_All/repeat/mobile_element/Class_I/LTR/Ty3_gypsy/chromovirus/Tekay
CTAACTCAATTCTTCACTGCATCCGAAAACCTAAACCTGTACAACCCGGTCTAACCCGAGCATTACAAACACACGGATCAGTCTGGTGAACCAGAGTGAGAAAACACACTAAGTCCATAGGTAACATCCAACTTGATTTTAAAGTTAAAATCTTTTTGAAAGAAAGGATAATAGTAAGCCCA

>CL2Contig301_All/repeat/mobile_element/Class_I/LTR/Ty3_gypsy/chromovirus/Tekay
TCGCATACGTTGATTTCTTCAAACATACCATAGTTGAAGGCGGAGAAAGGTTTTCTCTAGCCTAATAACTAGAGTATTTTTATGGACATCAATTAGTGATTTTCTGGCAAATATGACGATGAGACATTCAAAGTGAATGGTGGCCAAATGTTCCATAAAGATAATTATGACCTCAAGCCTCTTCA

>CL2Contig302_All/repeat/mobile_element/Class_I/LTR/Ty3_gypsy/chromovirus/Tekay
TGACTACTTGACTATCCGAACAAATTTGGGCACCCAAGAGTTTAGCGTTAACAAAAACAAAATAATCTCTGGGTCAGTCATGGAACTGGTGTGAGTAAACTCCAATTATTCGGTTTAACTTTTCAGAATCCTTTTCAAAAGACAAGATAATCGTAAGACCGATCCACACATAAATACGAATGGTTTTTACCTTACGATAACCCAAAACAATTTTGAAAACAATATTATTCTGATATTATGATAGTATCTAAATACAAATAAATAGCAATCTAGCAAAATGCTTGCATCTC

>CL2Contig303_All/repeat/mobile_element/Class_I/LTR/Ty3_gypsy/chromovirus/Tekay
CATTAATCATCCAGTATTTTCGACCCTTGGATGTTCAATATGTGTTGTATATCGGATAACCAAGATCGCCAAATTCCCGGGTCATTACACTTTATTGATAGAAACAGGAATCTATATAAGAGAACTATAAATTTTTATGTGATTACTAGTCATAAAGGAG

>CL2Contig304_All/repeat/mobile_element/Class_I/LTR/Ty3_gypsy/chromovirus/Tekay
TCACGCCACAGAGCCAAGGTAATTAACTAAACTTAAGCTCTGATACCAACTGTAATGACCCGGGTTTTTGTCGACCTTGGTTATCGCCATAAACTCAATGATGACTAACCAAACATCGAAAAATACCGGATGATTAATGAAAGAAATTAGAGGGTGAGGAAAGATAAGATAGAAACTTAGAATAGAAGAAGAAGAAGAACACAACATCAGAGTAACACGAATCTCACAGCGGAACGAATAACATATAATATATATAACATAACTTGAAATATAC

>CL2Contig305_All/repeat/mobile_element/Class_I/LTR/Ty3_gypsy/chromovirus/Tekay
GACCGACCACTCATTTCGATTGAGTGTATCGAATGTATATCACCAACGGTTGGGATCAGCAACCGTTTCCCGAAAAGGGACAGCATCGATAGATTAAAGAAGCAAAAGGAATTTCTCTAGATAGGTGATTATACACCCTAATGGGAGCGACCCACATAGCCATGCTGCCTGCCCGATTTTTGTCATTTCCCAGTTGTTGAGGCCTGAGGCTACGATTACTTTCTATTCATTGATAGCACAATCACTTTTGATGCCACATT

>CL2Contig306_All/repeat/mobile_element/Class_I/LTR/Ty3_gypsy/chromovirus/Tekay
TCTTACGATTATCTTTTCTTTCCAAACGTTTTTGAAAGTTAAACCGAGTACTTATGATTTTCATAAGAGAAAACCCGTTCCATTTTCACGGCGTGGTCTTATGAGATATCCTTCGTTAATCAAGTTATTTTAAAATCGTTTACTCATACCAGTCCCATGACTGACCCAGAGTTTATTTTTCTATGTTTTCCCTAAACTCTTAGGTGCCCAAATTTGTACGGGAAGTCCAATAGTT

>CL2Contig307_All/repeat/mobile_element/Class_I/LTR/Ty3_gypsy/chromovirus/Tekay
GGAGCGACCCACCGTTTCCTAAAGATGTAGCAGCGAAAATAGATTAAGAAACAAATAGGAATCTCTCTAGATGGTGATAATACACCCTGCTTGGGAATGACCCACCTAGCCATGCTGCCTGCCCGATTTTTGTCATTTCCTGGTTGTGAGGCTTGAGGCCACGTAAATCTTTCAGAACATTTGGCCACATTCACTTTGAATGCCACATTGTCAATCCCGACAAATCACTAGTTGATCTTCCAAAAATATTACGGATATAAAAGCTAAGAGAAACGAACTCCTCTT

>CL2Contig308_All/repeat/mobile_element/Class_I/LTR/Ty3_gypsy/chromovirus/Tekay
ATACAGTTATTAGAGAACAACACTTACAACACAGCGGAAATAAAAATACTATATATCTAACACTGAAGCCTCCTACTCCAAGCCCCTCCAAGTGAATCTGTAAAATCCCGACTACTTGACTGCCCGTACAAATTTAGGCACCCAAGAGTTTAGGGAAAACAACAAAATAAACTCCGGGTCAGTCATGGGACTGGTATGAGTAAAACAATTTAATACTTGATTAAATAAAGGATATCTCACAAGACCACGCCGCATAA

>CL2Contig309_All/repeat/mobile_element/Class_I/LTR/Ty3_gypsy/chromovirus/Tekay
ATGAGAATCCAAAATAATCTTTATATCAAAACTCTTTTGATATTATAATAGTGTCTATCAACCACAATATAATAATCATCTTGCAGAACGCTTTCATCTCACGTTCCACATATATAGTATACAATCAAAACTGCGAGCACTTATTGGATAATGGATTTCCAACTATGACAAGGTATGGAACCACCTTCCGATAGTGTAC

>CL2Contig310_All/repeat/mobile_element/Class_I/LTR/Ty3_gypsy/chromovirus/Tekay
CCCACACATAAACATGGACGGTCTTTACATTACTATAACCCAAAAACACTTTCATACGAAAATCCAGTGATATTATAATAGTGTCTAAATCAAATAAATAACAATCTAGCGGAACGCTTGCATCTCACGCTCCATATATAATATAAAATCAAAAACCGCAGGGCGCTTATTGGAGATTGGATTTCCAACATGACAAGGTATGGAACCACCTTCCGATCAGTGTACTCTAGAGGGGATACACTGGGGTTCAACAAGAACATCTTGCAACCCGGCCCACACATGACCGACCACTCATTTCGCTTGAGTGTATCGAATGTATATCACCAACGGTTGGGATCAGCAACCGTCTCCCGAAAAGGGACAGCATCGATAGATTTAAGAACAAAAGGAATTTCTCTAGATAGGTGATCATACATCCTAATGGGTGCGACCCACATAGCCATGCTGCCTGCCCGATTTTTGTCCAATTCCGGGTTGATGAGGCGTGAGGGTTGAA

>CL2Contig311_All/repeat/mobile_element/Class_I/LTR/Ty3_gypsy/chromovirus/Tekay
TACATAACATTATCATCAGAGTACAACACTTACAATACAGTGGAAATAACACTAGATAACTAACGCTGAAGCCTCCTGCTCCAAGCTCCTCCAATGATATCTGAAAATACCTGAACTACTTGACTGCCCGTACAAATTTGGGCACCCAAGAGTTTAGGGAAAAACAAAACAAAAATAAACTCTGGGTCAGTCATGGGACTGGTGTGAGTAAACTCCAACTATTTGGTTTAACTT

>CL2Contig312_All/repeat/mobile_element/Class_I/LTR/Ty3_gypsy/chromovirus/Tekay
CATGGGACTGGTGTGAGTAAACTCCAAACACTTGGTTAACTTTTCAAAATCCTTTTCAAAAGAAAAGATAATCGTAAGACCGACCCACACATAAATACAAATGGTTCTTACCTTACGATAACACAAAACATTTCTGAAAATCAATATTTTC

>CL2Contig313_All/repeat/mobile_element/Class_I/LTR/Ty3_gypsy/chromovirus/Tekay
CCCAAGCACATTTGAAGCAAAGCAAAATTCACCGGGTCAGTCTGGAATACTTTCAATGATAAATTCACCAAAGCACACACAACTTGTTTAACTTTGGAAAATCCTTTATGAAATCAAAGGATAATAGTAAGACCAGCCCACACATAAACACGGACGGTTTTTACCTTACTATAACCCAAAACATTTTTGAAATCATATCTTATTCTGATATTATAATAATGTCTAAATACAAATAAATAACAATCTAGTGGAACGCTTGCATCTCACGCTCCACATATATAGTATACAATCAAAAACCGCGGGCGCTTATTGGAGATTGGATTCCGACTATGACAAGGTATGGGACCACCTGCCGATAGTGTATCTCTAGAGGCGAATACACTGGGTTCAACAAGAACGTCTTGCAACCCGGCCCACACATGACCGACCACTCATTTCGCTTGAGTGTATCGAATGTATATCACCAACGGTTGGGAGCTACCCACCGTTTCCCGAAAAGGGACAGCATCGAAAATAGATAAAAGAATGAAATGGATTTTCTCTAGATAGGTGATATACACCCTAATGGGAGCGACCCACTTAGCCATGCTGCCTGCCCGATTTCTGTCATTTCCCGGTTGATGAGGCTTGAGGTCATAACGTATCTTTTGGAACACCTGACCACCATTCACTTTGAATGCCACATCGTCATACCCATCAAATCACAAATTGATTTCCAAAAAAGTGGATTCCCA

>CL2Contig314_All/repeat/mobile_element/Class_I/LTR/Ty3_gypsy/chromovirus/Tekay
AAATCTGACCAATACGATTGTTGGTACGGAAAGACCGGGATCGAATTTATTCGAAAACCATTCCGACCAACAAATACGTGAAGATATCAGAAGATGATCGAGATGGAGCATTGAAGACCGTGGATTTTCATAAACGGAAGAACCACTAATATTCTCTGCCTGGCAAGCAGAGATAAGCTGTGATTCTGTCGTGGTTGGAATCTACGGATTGCAAGGACTGCTTTCTACTGATCTATAAGGTGATTCCT

>CL2Contig315_All/repeat/mobile_element/Class_I/LTR/Ty3_gypsy/chromovirus/Tekay
ATCCAAAATACTTTGATATCAAACCGTAGTGATATTATAATAATGTCTACTGAATTAAATAGTCAAGTAGCAGAACGCTTGCATCTCACGTTCCACATATATATAGTATAAAATCAAAAACCGCAGGGCACTTATTGGAGATTGGATTCCAACAGACTAGGTATGGGAGTACCTTCTGATCAGTGTAC

>CL2Contig316_All/repeat/mobile_element/Class_I/LTR/Ty3_gypsy/chromovirus/Tekay
ATATCAAAAGGCTTTTTGATATAAAGATAGAATTTGGATTCTCATAAGGGAAAACCCGTTCCGTTATACGGCGTGGTCTTATGAGATATCGTTTACTTGCTTGAACTGTTTTAAACTGTTTTACTCATACCAGTCCCATGACTGACCCGGAGTTTATTTTGTTTTGTTTTCCCTAAACTCTTGGGTGCCCAAATTTGTACGGGCAGTCAAGTAGTCGGGATTTACAGATACACTAGATGGAGCTTGGAGCAGGAGGCTTCAGCAGCATTTTATAGCTATTGTTTATTTCCGCTGTGATGTAAGTGTTGTACTCTAATATACAAATACAGATTTGTGTTTCAAAGTTATTTTAGATACTATATTTTTTTCATTCCGCTGTGAGATTCGTGTTACTCTGATGTTGTCGTGTTCTTCTTCTTCTTCTATTCTAA

>CL2Contig317_All/repeat/mobile_element/Class_I/LTR/Ty3_gypsy/chromovirus/Tekay
ACATTATCATAATATCAGAAAAGTATCTACTTCCAAAACTGTTTGGTTATCGTAAGGTAAAAACCATCCGTGTTTATGTGTGGATCGGTCTTACGATTATCTTTTCTTTTGAAAAGGATTTTGAAAAGTTAAACAAATGATTGGAGTTTAACTCACACCAGTCCCATGACTAACCCAGAGTTTATTTTTTTTTGTTT

>CL2Contig318_All/repeat/mobile_element/Class_I/LTR/Ty3_gypsy/chromovirus/Tekay
ATTTGTGATTTGACGGGTATGACGATGTGGCATTCAAAGTAAATGAATGAGTAATCTGTTGAAAGATACGTTATGACCTCAAGCCTCATCAACTGGGAAATGACAGAAATCGGGCAGGCAGCATGGCTAAGTGGGTCGCACCCAATTAGGGTATATTGTCACCATCTAGAGAATATTCATATTTGTTACTTCTTTCAATTCTGTATCTCCCGGGAATGGTTATGTTGGTTTACCAACTGTAAGGTGACAATATATTCGATACACTCAAGCGAAATGAGTGGTCGGTCATGTGTGGCCGAGTTGCAAGATGTTCTTGTTGAACTCCAGCGTATCCCCTATAGAGTTCACTGATCGGAAGGTG

>CL2Contig319_All/repeat/mobile_element/Class_I/LTR/Ty3_gypsy/chromovirus/Tekay
TATGTGTAAGTGTTGTACTCTGATAATGTTATTCTATATATATATACACTGTTTTATTGCAAAGTTATGTTATGTATTATATTTTATTCGTTCCGCTGTGAGATTCGTGTTTACTCTGATTGTGTTCTTCTTCTTCTATTCTAATTTTCTATCTTATCTATTCTCACCCTCTAACTTCTTTCTATTAATGATCTGGAATGTTCGATACCTGAATAATTAACATGG

>CL2Contig320_All/repeat/mobile_element/Class_I/LTR/Ty3_gypsy/chromovirus/Tekay
GGAGAATACAGTAGGTTCAACAAGAACATCTTGTAACCCGGCCACACATGACCGACCACTCATTTCGCTTGAGTGTATCGAATGTATATCACCAACGGTTGGGATCAGCAACCGTTTCCCGAATGGGACAACATCGAATAGAATAAGGAATTAAATGAATTTCTCTAGATAGGTGATAATACACCCTAATGGGAGCTACCCACATAGCCATGCTGCCTGCCCGATTTTTGTCATTTCCCGGTTGTTGAGGCCTGAGGCTACGCTTACTTATCATTCATTGATAGCACAATCACTTTGAATATCACATTATCAGATCCGTTAATCACTAATTGGGTTTACACAAATATATTATGGATATTATGCTAAG

>CL2Contig321_All/repeat/mobile_element/Class_I/LTR/Ty3_gypsy/chromovirus/Tekay
CCCTTAGCATAATATCCAGAATATTTGTGCAAACTCAACTAGTGATTAACGGATCTGACAATGTGGCATTCAAAGTGATTGTGCTATCAATGAATGGTAAGTAATCGTAGCCTCAGGCCTCAACAACCGGGAAAGGACAAAAATCGGGCAGGCAGCATGGCTATGTGGGTCGCACCCATTAGGGTGTATAATCACCTATCTAGAGAAATTCCTTTTGTTTCTAAATCTATCGATTCTGCCCATTCGGGAAACGGTGGTTTGAGTCCAACCGTTGGTGATATACATTCGATACACTCAAGCGAAATGAGTGGTCGGTCATGTGTGGGCCGGGTTGCAAGACGTTCTTGTTGAACCCAGGTGTATTCGCCTCTAGAGATACATCATCGGAAGGTGGTCCCATACCTTGTCATGTTGGAAATCCAATCTCCAATAAGCGCCATGCGGTTTTTGATTTTATACTATATATGTGGAGCGTGAGATGCAAGCGTTCTGCTATTTGGTTATTTACTTGATGTAGACATTATTATAATATCACTGGATTTTCGTATCAAAGTGTTTTGGGTTATAGTAAGGTAAAAACCGTCCATGTTTATGTGTGGGCTGGTCTTACTATTATCTTTTCTTTCGAAAGGATTTTTAAAGTTAAACAAATGGTTGGAGTTTACTCACACCAGTCCCATGACTGACCCAGAGTTTATTTTGTTTTGTTTTCCCTAAACTCTTGGGTGCCCAAATTTGTACGGGCAGTCAAGTAGTCGGGATTTTACAGATTCACTTGGAGGAGCTTGAAGCAGGAGGCTTCACCAGTTAGCTATAGGCTATCATATATTCCGCTGTAG

>CL2Contig322_All/repeat/mobile_element/Class_I/LTR/Ty3_gypsy/chromovirus/Tekay
AACATACACTTATCAGAGTACAACACTTACAACACAACGGAACAACACTATAACTAGATAACGCTGAAGCCTCCTGCTCCAAGCTCCTTTAGATATATCTGAAAAATCCTGAACTACTTGACTGCCCGTACAAATTTAGGCACCCAAGAGTTTAGGTAAAACAAAACAAAATAAACTCCGGGTCAGTCATGGGACTGGTATGAGTAAACAATTTAAAACAGTTTGAGAAAATAAACGATATCTCATAAGACCACGCCGTATAACACGGAACGGGTTTTTCCCTTATGAGAATCCAAAACACTTGATTTAACATTCAAAATCCCTTTTGAAGAAACGTTAATTTTTATATC

>CL2Contig323_All/repeat/mobile_element/Class_I/LTR/Ty3_gypsy/chromovirus/Tekay
TCAAAGTAAATCAGTTAAAGTTAGTAAAAAGGGAATTTGGTTAAATATATTTTAAAAGAGGTCGAGTTGTGCCAAATACTGAATCAGAAAACTCATTGTGTTCACACTATTGTTATTTGATAGTTAAAACACCGACTATCAAACCTGACCAATACGATTGTTGGTTCGGAAAGTCCGGGATCGAATTATATTCGAAAACCATTCCGACCAACAAATACGTGAAGAGATCAAAAGATGATCGAGATGGAGCATTGAA

>CL2Contig324_All/repeat/mobile_element/Class_I/LTR/Ty3_gypsy/chromovirus/Tekay
GTACCAACGATCGTATGGTCAGATTTGATAGTCGGTGTTTTAACTATCAAATAAATAATTGTGTGAATGACATGAGTTTACCAGTTCAGTACCAACACTACATGGCCTCTTTAAAACGATTAACGATAGTTAATCTTAAACTCTTAAATATTTCATCATTTCAAATATAACTCATTT

>CL2Contig325_All/repeat/mobile_element/Class_I/LTR/Ty3_gypsy/chromovirus/Tekay
AGATGCAAGCGTTCTGCTAGATTCTGTTTATTTGTATTTAGACACAATCATAATATCAGAATAAGATATTGATTTTCAAAATATTATGGGATATCGTAAGGTAAAAACCATCCATATTTATGTGTGAATTTGGTCTTACGATTATCCTTTTCTTTCGAAAAGATTTGAACTTTAAAATCAAGTT

>CL2Contig326_All/repeat/mobile_element/Class_I/LTR/Ty3_gypsy/chromovirus/Tekay
TACGGCGTGGTCTTATGAGATATCATTTAGTTTCTGAAAACTGTTTTAAACTGTTTACTCATACCAGTCCATGTTGCGTGCTTGGGGCATGTGTCGCATGATAGGGGGTTCTCGCTTTTCGTTAGGTGGCGAACGGGAGACTCTTACCCCTACATGTCCCGAAAATGAGGGTTGGTTGTGAAGTCGAAAGGCTGGCCGTAAAATGTGGTGCTGGGGTACCAATGTAAGTCACGGTGGGGTATTACCCTGCTGCTTCGGGAGGATGAGGAGAGGATGGTTGGAAAGCCTACTTGAATCAAAAACCCGGGTCATTACAGT

>CL2Contig327_All/repeat/mobile_element/Class_I/LTR/Ty3_gypsy/chromovirus/Tekay
AATACATTAGGGTCTAACAAGGACATCTTACAACCCAGGCTAAACATGACTCGGTCCTCATTTCTTTGAGAGTACCGAATATATCAATACCATGGTTAGGGGCCAGCAACCGCCGAAAGCATACAAAAATAAAAGGGACAACCGAAGGCATTTGATTTCTCCAGATCAAGTAATGATATACCCTTTTAATGGGCGCTACCCACATAA

>CL2Contig328_All/repeat/mobile_element/Class_I/LTR/Ty3_gypsy/chromovirus/Tekay
GCTTGGAGTTTCAGGAGAGGGAAGCAGGCGGCTTCACCGCTAGTTATACAAAGTTATGTTCCGCTGTGTCTGATATAAGTTGTACGCTGATGATTGGTATGTATACAAAGTTTTTTTGTATAGAGAGATTTGATGTTATATTTTATTCGGT

>CL2Contig329_All/repeat/mobile_element/Class_I/LTR/Ty3_gypsy/chromovirus/Tekay
CTACCCCAAATTACACTGGAAATTCAAGAAACTAATAGAAAGAAGACAGAGGGTGAGGATAGATAAGATAGAAACTTAGAATAGAAGAAGAAGAAGAACAAACAACATCATCAGAGTAACACGAATCTCACAGCGGAACGAATAAAATATAACATAACTTTTGAAATACAAAGTT

>CL2Contig330_All/repeat/mobile_element/Class_I/LTR/Ty3_gypsy/chromovirus/Tekay
TGGTGATCCTGTCGTGATTGAAATCTATGGATTGCAAGGACTACTCGCTACTGATCCATAGGGTGATTCCTAGGATGTGGTAGGAGAGTGCCTTCGGTTTGTCCAGTCCCAGGACAACTTGTATGGACGAATGTCTGACAGAGTATTTCCAAAGGGTCACGTACATTGACATTTTCAAACGTACC

>CL2Contig331_All/repeat/mobile_element/Class_I/LTR/Ty3_gypsy/chromovirus/Tekay
AGGATCACACTTATGGGCAACCCTTGGATCTTCAAGGTCGGCGTAACGACCCGGGGAATTTGCGACCTTGGATATCGGCATACAACACAATGTCGATCATCCAAGAACCGAAAACACCGGATAGTCCATGAAAGAAATTAGAGGGTGAGAATAGATAAGATAGAAACTTAGAATAGAAGAAGAAGAAGAACATACAACATCAGAGTAAACACGAATCTCACAGCGGAACGAACAATATATAATAGATACATAACTTTGAAATAAAATCAGTATATGTATACAGTAACATTATCAGAGTATAACACTTACAACACAGCGGAAATAAACAATAGCTATATAATCCTGAAGCCTCCTGCTCCAAGCTCTCCAAGTATATCTATGAAATCCTAACTACTTGATTGCCATACAAAATTGGGCACCCAAGAGTTTAGGGAAAACAAAACAAAACAAACTCTGGGTCAGTCATAGGACTGGTGTGAGTAAAACAGTTTAAAACAGTTTAAGAAATTAAACAATATCTCATAAGACCACGCTGTATAATGAAATTGGTTTTACCCTTATGAGAATCCA

>CL2Contig332_All/repeat/mobile_element/Class_I/LTR/Ty3_gypsy/chromovirus/Tekay
AACATAACTTGAAATATACATCTGTACTTGCATATACATATCATTATCAAAGTACAGCACTTACAACACAGCGGAATAATAATAGCGATATAATTCTGAAGCCTCCTGCTCCAGCTCTTCAATGTATCTGTAAATCCCGACTACTTGACTGCCCGTACAAATTTAGGCACCCAAGAGTTTAGGGAAAACAACAAAGTAAACTCCGGGTCAGTCATGGGACTGGTATGAGTAAAACAGTTTAAAACAGTTGAACAAGTAAACGATATCTCATAAGACCACGCCGCATAACGGAACGGGTTTTTCCCTTATGAGAATCCAAAATATCTTTATATCAAAAACCTTTTGATATTATAATAATGTCTATCAACCACAGTATATATATAATCATCTAGCAGAAACGCTTTCATCTCACGTTCTACATATATAGTATACAATCAAAACCGCAAGCACGTATTGGGTAATGGATTTCCAACTATGACAAGGTATGGAACCACCTTCCGATAGTGTACCTCTAGAGAGGAATACACTGGGTTCAACAAGAACATCTTGCAACCCGGCCACACATGACCGACCACTCATTTATCTTCAGTGTATCGAATGTAAATCACCAATGGTTGTGTACAGCAACCATTTCCCGAATGGGGCAGCATCGATAGAATAAGAAGTATCT

>CL2Contig333_All/repeat/mobile_element/Class_I/LTR/Ty3_gypsy/chromovirus/Tekay
ATTTCCAAAGGAATCGCGTACGTTGATTTCTTCAAACGTACTATAGTTGGTGGCGGAGAAGGGCACTTCTCTTAGCTTAACTACTAGAGTATTTTTGTGGACGTCAATTAGTGATATCTGGCGGATCTGACGATGTGGCATTCAAAGTAAAGGATGACCAGATATTTAAAA

>CL2Contig334_All/repeat/mobile_element/Class_I/LTR/Ty3_gypsy/chromovirus/Tekay
CAATTTCGTCTCACGTTCCACATACATAATATATAACAAAAAACCTTGGGTGCTTGTTGAGTAATGGAGTTCAACTGGCAAGATATGGGACCACCTTCCGATAGTGTATCTCTACAGAGGAATACACTGGGTTCAACACGAACATCTTGTAGCCTAGGCTAAACATGAACGGTCACTCGTTTCGCTTGAGTGTACCGAATGTATTATCACTAATGGTTGGGAACAGCAATCATTTCCCGAA

>CL2Contig335_All/repeat/mobile_element/Class_I/LTR/Ty3_gypsy/chromovirus/Tekay
CACCAACTAGGTCTATCTGTAAAAATCAACGTACGTGGTTTTTAGGAAATACTCTGTCAGACATTCGTCCATACAAGTCATCCAGGAACAGGATGAACCGAAGGCACCCTCCTACCGCATCCTTATATAGGAATCACCCCAAGGATCAGTAGCGAGTAGTCCTTGCAATCCCGTAGATTTCAACTATGACAGAA

>CL2Contig336_All/repeat/mobile_element/Class_I/LTR/Ty3_gypsy/chromovirus/Tekay
ATGGTTGGAGTTTACTCACACCAGTCACATGACTGACCCAGAGTTTTTTTTCCCCTAAACTCTTGGGTGCCCAATTTTGTACGGGCAGTCAAGTAGTCGGGATTTTTCAGATATATTTGGAGAGCTTGGAGCAGGAGGCTTCGGGATTATATAGCTATTGTTTATTTCCGCTGTGTTGTAAATGTTGTACCCCGATAATGATATTGTATACA

>CL2Contig337_All/repeat/mobile_element/Class_I/LTR/Ty3_gypsy/chromovirus/Tekay
TAAAGGTGTGATCTGTACGTTATGGCCTCTAGACTCACAACCCAGAAATGGTATAAATCGGGTAGGTCACATGGCTAAAGGGGTAGCACCCAATTAGGGTGTATTGTCACCTGATCTAGAGAAATTTCATTTACTTCTTTAACCTATTTCGATGTTGTCCCTTTCGGGAAAACGGTTGTTGATCCCAACAATTGGTGATAATACATT

>CL2Contig338_All/repeat/mobile_element/Class_I/LTR/Ty3_gypsy/chromovirus/Tekay
TAGTGTTCAAGTCTCCTGCTCCAAGCTCCTCCAAGTATCTGTAAAATCCTAAGTACTTGACTGCCCGTACAAATTTGGGCACCCAAGAGTTTAGGGAAAACAAAACAAAATAAACTCCGGGTCAGTCATGGGACTGGTGTGAGTAAACTCCAATCATTCGGTTTAACTTTTCAAAAAAAAAA

>CL2Contig339_All/repeat/mobile_element/Class_I/LTR/Ty3_gypsy/chromovirus/Tekay
TTATCTGATATTATAATAGTGTGTAAATACAAGTGATATCAATCTAGCAGAACGCTTGCATCTCACGCTCTACATACATAGTATAAAATCAAAACCGTAGGCTCTTATTGGATAATGGATACCAACTGGCAAGGTATGGGACCACCTTCCGATAGTGTACCTCTAGAGAGGAATACACCGGGTCCAACATGAACT

>CL2Contig340_All/repeat/mobile_element/Class_I/LTR/Ty3_gypsy/chromovirus/Tekay
GATTTGGTCTTACGATTATCCTTTTCTTTCGAAAAGTGTTTTTGAACTTTAAAATCAAGTTGGATGATTCCCCTTAAACTTTGCGAGTTTTTCTCACTCTGGTTCACCAGACTGACCCGGTGTTTGTAATGCTCGGGTTAGACCGGGTTGTACAGGTCCAGGTTATCGGATGCTGCGAAGTCCAGAAGACTTGCTAGAGGAGTT

>CL2Contig341_All/repeat/mobile_element/Class_I/LTR/Ty3_gypsy/chromovirus/Tekay
TTTTAAAGTCAAAATCTTTTCCAAAGAAAAGGTTAATCGTAAGACGAATCCACACATAAACACGGATGGTTTTTACCTTACTATAACCCAAAACATTTTGAAATCAATATCTTTTCTGATATTATAATAATGTCTATCAAACCACAAATAAATAACAAACTAGCAGAACGCTTGCATCTCACGCTCTACATATATAGTATACAATCAAAAACCGCGGGCTCTTATTGGAGAATGGATTTCCTGGCAAGGTATGGGACCACCTTCTGACAATGTACCTCCGGAGATGAATACATTGGGGTTCAACAAGAACATCTTGCAACCCAACTCACACATGACCGGTCCCTCATTTCGCTTGAGAGTACCGAATAT

>CL2Contig342_All/repeat/mobile_element/Class_I/LTR/Ty3_gypsy/chromovirus/Tekay
CTCTAAATAGGTGATTATACACCCTAATGGGAGCGACCCACATAGCCATGCTGCCTGCCCGATTTTTGTCATTTCCCGGTTGATGAGGCTTGAGGTTTAAATTATCTTTCAGAACATCTGGCCACCATTCACTTTGAATGCCACATCGTCATACCCGCCAAATCACAAATTGATTTCCCCAAAA

>CL2Contig343_All/repeat/mobile_element/Class_I/LTR/Ty3_gypsy/chromovirus/Tekay
AAAATCCACAGTCTTCAATGCTCCACCACGATCATCTTCGATATCTCCACGTATTTGTTGGTCGGAATGGTTTTCGAATATAAATTCGATCCCGGTCTTTCCGTACCAACAATCGTATAGGCCAGATTTGATAGTCGGTTATTTAACTATCAAATAAACAACCATTCATCCATAAAAAAAAATTGAATTCACTGATTCAATACCCAACATCATTTAGCCTCTTTAATTAACCAGTCGTTAATTAAATATTAAAACTTCTAATTCTTATCGTACTCGGAAAACATTTCCTTT

>CL2Contig344_All/repeat/mobile_element/Class_I/LTR/Ty3_gypsy/chromovirus/Tekay
CCCACATAGCCATGCGACCTACCTGATTTTGTGACTTTTCTCGGTTGATGAGGCTTAAGGTTATAAATCTTGAGAACATCTGGTCACCACTCACTTTGAATGCCACATTGTTAGATCCTCCAGAAAATCACTAATTGACGTCCATAAAAATGCTCTAACTGTTAAGTTAAGAGAAGTGCGCTCTTCTCCGCTAT

>CL2Contig345_All/repeat/mobile_element/Class_I/LTR/Ty3_gypsy/chromovirus/Tekay
AAATAAACTTTGGGTCAGTCATGAGATAGTTCGAGTAAACTCCAACCATTGGTTTAACTTTCAAAAATCCTTTCGAAAGAAAAAATAATCGTAAGACCGATCAACAAATAAACATGGATGGTTTTTACCTTACGATAACCCAAAACACTTTGGAAATCATATATTATCGGATATTATAATAATG

>CL2Contig346_All/repeat/mobile_element/Class_I/LTR/Ty3_gypsy/chromovirus/Tekay
TCTACTGAATCACGCCACAGAGCCAAGGTAATACTTAACCTTCAGCTCTGATACCACTGTAACGACCCGGGAAAAAACGACCTTGGTTATCCGATATATAACACCTATCGAACAATCAAAAATCGAAATTACCGCATAGTCAAAGAAAGAAATTA

>CL2Contig347_All/repeat/mobile_element/Class_I/LTR/Ty3_gypsy/chromovirus/Tekay
CAATACGATTGTTGGTACTGAAAGACCGGGATCGAATTTATATTCGAAAACCATTCCGACCAGCAAATACGTGGAGATATTAGAAGATGATCGAGATGGAGCATTGAAGACCGTAGATTTTCGTAAACGGAAGGACTGCTAATAATCTCTGGTCTGCAGCCAGAAATGTACTGTGGTTCTGT

>CL2Contig348_All/repeat/mobile_element/Class_I/LTR/Ty3_gypsy/chromovirus/Tekay
AAGGTGTAAACGATATGTTATGGCCTCTAGCCTCACAACCGAAAATGGTATAAAATCGGGTAGGTCGCATGGCTAAGTGGTTAGCTGCCAATTAGGGTGTATTGTCACCTGATCTAGAGAAATTCCATTTACTTCTATAATCTATTTCGATGCTGTCCCTTTCGGGAAACGGTTGCTGATCCCAACCGTTGGTGATAATACATTCGGTACACTCAAGCGAAATGAGTGACCGGTCATGTTTAGCCTGGGTTGCAAGATGTTCTTGTTGAACCCGGTGTATTCCTCTCTAGAGATACACTGTCGGAAGGTGGTCCCATACCTTGCCAGTTGGAATTCATTAATCAATAAGCGCCCGCGATTTTTGATTATATATTATATATGT
[truncated: 7,308,069 more chars]
