# Supplementary material for: Comparative Dissection of Three Giant Genomes: Allium cepa, Allium sativum, and Allium ursinum
Source: Int J Mol Sci. 2019 Feb 9;20(3):733. doi: 10.3390/ijms20030733 (PMC6387171; doi:10.3390/ijms20030733)
Supplement: Supplementary file 1 [file ijms-20-00733-s001.zip › 5.ijms-430914-S/suppl_file/File_S1_tarean_consensus.fasta]

>AcepSAT750_Allium_cepa_satellite_monomer_length_750nt_CL180_CL62_Tarean_info_15_3_sc_0.540338_l_750
TCTTCTAGGTTTACATCGATTTAGTCCGACTATTTATACCACAAACTCCGTGGAATAAAT
TTATGAACGAAAACATCCGAGCTGTAGAAAAAACTTAAGATGGAATTATTCTGCACACAA
AACCGATCCATGACAATTCGAACCGTTAGAAACGTAGAACATGGAAAGAGCTTCGTTTTG
ATAGGTTGTGGCTCCCGTAACTCCAAACGAGTCAAAAGTTATGGCCGTTTGAAGAAACGG
AAGAAAGCGACGGACCGCTCGCTGATCCGATTCGACGGTATTGGCGAAAGTCTTCGATCT
CCGCGAAACGCTCGAGCATGCTCACACTGTAGCACTCGATATTAAAGATATTATGGATCA
CCGAGGGAATAAATGAGGATATGGGTCAAAAGCTTGTCTACTGAAGCTATAGCGCAATAA
ATGTTCTTTTTTTACGACCGTTCCGTCTTCCTCGTTTTCCGTACCTCATTGTTTTGCTCA
TATTCATCAACACGCGCGGTCTTTTTACCAATATTACAACATCACGACAAAGTGACTTCG
AGGAGAATGTTAAACGCATTTGATACCTTAGAATTTCGAACGGCTGAGGGTGTTTTATAT
GATTACTTAGCCTGTAAGTAACCTACTTTTTCAGTCTGCGAATATCTTTCGGTTTCCTGT
TTTATCCAATTTTAAATCCAATTTCAATCTTTTTAGCGGAATATTATCGTGGCCTTTTTT
GATCTTCGTATATTTTTGTTTTTTTGTCGT
>AcepSAT356_Allium_cepa_satellite_monomer_length_356nt_CL50_CL_15_CL_19_Tarean_info_11_3_sc_0.583187_l_356
AGCTTTCAGCCGTCAACGGATAGATTAATGCCCAAAAAGGACAACCCGAATCTCAATCGG
GTCTCGTAAGTTTTTTACCCTTCGTTTTTTCGACACGTGGATTTTTACGGTAAAACGGGA
TTACCGTGGCTGGTCTTCGATTTACCATCGCTGGAGAGTGGTGCACCATGGTACTGTTCC
GTTTCAAATCCATGCACGCATTTCTAAAAGTCGTACGGCACTGTTTCGCCATTTCGGACG
GATGTTGCACCCTGTAGATATCGATTATTCGGACGGCCATAACTTCTGGCTCGTTTAGAG
TTACGGGAGCCATAACCTGTCAAAACGAAGGCCTCGATGAGTTCTACGGCTTTGAC
>AcepSAT2500_Allium_cepa_satellite_monomer_length_2500nt_CL147_Tarean_info_19_20_sc_0.785985_l_2500
TTCTAGGTCTTTTGTACATTGTTCATTCATCGCATGTGCATTTACCACTGGATGATTCCA
CTTCTTTTGTTCGTCATAATTTGTCGGATGGTGCCACTTACTCTTTTCATCAACGATTGT
TGGATGATGCCACTTGGTTGGTAGTTCATTAGGTTGCAGCTTTGATGCCAAGGTAGTTTC
AGTTATGATAAAAAAGAACAACACTAAAGCTAATGATGCACTATATGCTTTGGTCATGTT
TATGTGTGGTATGTTGTTCAAGAAAGAAGATGGTTTTTATAAGATTTGAAGATAAAGTTT
GGAATCTTGAAGTCAATTAAGCCATTGTAAAATAATTAATGATCTCATTTTGTTTTATCC
ACTTTCATATTCTGGATAAAAACATAACCTTAAAGTAGATAGTGTTTTAATAAGCTTTCT
ACAAAAAAATAACATGCAAAAGTTAATTATAATTCACCAATCGTTATGTTAATAATAGAA
GGCGGTGTTGCATATCAACTACTAATTTCAATCTAAGCTTCTTGTATCATAGGAAATATA
TGAAAAACCCAAATTAGTAAAAAAAAATTAAATAAATATTGGTGTCTACTAAATTATAAT
AAAAATGTGTGATTGCCGATACATCCAAAAAGAAAAGTCAAAACAGGTAGTTACGATGTA
AACTGAAATGAAAAATTCTAGAATAAAAAATAGATGTCTCGTTTTGTCATATATTTTATC
CTCCTAATTTTTTTGATAATATTAGTATTGTTATCGTAACAGTATATTACTACACTATTA
GCGTGTATGTGTGCAAATGTGTATATTCGCATATTTCGATTAAAATTTACTATATTTTGA
TTATAAAAGACGTTTATTTTCTTGTTATGGTGTTTGGAACTTACACAATATCAAATGTCT
ATTTTTTATTTTACCACCTCAAATGTAGGTTTATCGTTTCACATCTCGTTTTCACTAAAA
CTTAAAGTTAATTGCTCGACGTCATGTATTCGCATTACTATTTAACTGTATTAAAAACCC
AAGTCTAGTGTTACCAAAAAAGAGATATTTGTATAACTCTATGGCATGCAAAAAATTTGT
AGTTTGAAATGTATCCACAATTTGATTTTTATTTACATTTTGCATAGATATAACATATTG
TCAATATGTCGTTAAAACTGAAGATTTTAGTGTGGTGAAAATTAGACGCTTCTGATATAC
TAGTGTCCAAAGCCAGTCAGATATTGTTGTAGGCTTAAGGCATAATGATCTAAATCAGGG
ATTAAAACAATCAGAGGTCCTTATTAGTTATTTTGAAACATTGAAAATACAGTCACAATG
CAAGTTTAAATTATAGTGGCTTAAAAATAAAGCATACTCTTTTACAATTACACAGAGTAC
GCTTTCATTAATCTAAAATATGACCGATTTCATTTATAAACAAAATACAATTACTTTTAT
AAACAAAATTAGAATTTTGAGGCCGATGAAAATTCAAGGCCCTTGGCGATGACTTTAGTG
ACATAGGGCTACTATCGGCCATTCCTATATCAAACATAGTTTCGAATAATACCGACTATT
TGTAAATAGCAGTAAATGAGATTTGAGAAGAAATGTGTAGATGACTATTAAAATAAGTAA
CGTGCAACGAACCATCCATTTGAGAATTTGCATATGCAAAATGATTTTTAAATAACAATT
TAATAACATAATTTTTTCTAAAAAATCCATCATTCAAAAGTTTTGCATTTTGCAAGTTTA
TCCAACTCTAACCATCCACTACTAGTGTTGCAATAAATTACTATTTTGAAAAATTTTGGT
TAAAAATTTGAAAATAAGAATACACAAAAATCCAAACTTCCTACCTATATTAAACTGGAA
AAGTGAATACATAGCTTAAAATAAGTTGTATAATAACAAAACAAAACATGTTTGTAACTA
TTGATCACACATCTTATTAGAAAACAATATATTTGGTTTAAGTAAAGCAGTTTTATTGGA
AAATAAATTATATAAGCTTCCTTTACTAAAATTTACTTAAATTGAGAGGTATGTATAAAT
TTATTAAATTTATGGAAAAACATTTAGTTTATAAATATAAATATCGTGGCAATACATTTA
TGTAAAAAGTTAATCCGAATTATGCTGACCAAACATAAATATTATCTCAATATATAAACA
TAAGTGAAATAATAGCTCCACGAATAGATTACTATCAGAAGATGTAATAATAAGTTGTAA
AATGCTTTTTAAGATATTTAACTTAAACCATCTACAAAGATAATTCTTCCATCAAATTTA
TTTCATACTATAATACCATGAAAGCACATTGTATCAACTTTAATGACTTAACATTTGATG
TTAAACATTATCATTTCACCGGTGAAATAGTTGAAGCTTGATTATGCCATTTTCTTTGTT
GATACAACGATGTAGGACGATGTCATTTACTTTCTTCATAACTGGTTATTGGATGATGCA
TTTCTTCTTGTTCTTTTGTGCACTGTAGTTCTTTTGTGCA
>45S_rDNA_Allium_cepa_18S_rRNA_gene_ITS1_5_8S_rRNA_gene_ITS2_25S_rRNA_gene_5704nt_CL82Contig10
CATGTTCCCTGTTTGAAACCAAATTGTATCTCGGTTTGTCCGCACTTTGTGAAAAGACAT
CGCACGATTATGTCGTCATCTCTTTTAGTTAAAGAGTGTGCGCGTCATATTGTCGGTGCC
TTTAAGGACGTGCTACCTGGTTGATCCTGCCAGTAGTCATATGCTTGTCTCAAAGATTAA
GCCATGCATGTGTAAGTATTAACAAATTCAGACTGTGAAACTGCGAATGGCTCATTAAAT
CAGTTATAGTTTGTTTGATGGTACGTGCTACTCGGATAACCGTAGTAATTCTAGAGCTAA
TACGTGCAACAAAACCCGACTTTTGGAAGGGATGCATTTATTAGATAAAAGGCTGACACG
GGCTTTGTCCGATGCTTTGATGATTTCATTATAACTTGACCGATCGCATGGCCTTTGTGC
CAGCGACGCATCATTCAAATTTCTGCCCTATCAACTTTCGATGGTAGGATAGAGGCCTAC
CATGGTAATGACGGGTGACGGAGAATTAGGGTTCGATTCCGGAGAGGGAGCCTGAGAAAT
GGCTACCACATCCAAGGAAGGCAGCAGGCGCGCAAATTACCCAATCCTGACACGGGGAGG
TAGTGACAATAAATAACAATATCGGGCTCAAAGAGTTTGGTAATTGGAATGAGTACAATC
TAAATCCCTTAACGAGGATCCATTGGAGGGCAAGTCTGGTGCCAGCAGCCGCGGTAATTC
CAGCTCCAATAGCGTATATTTAAGTTGTTGCAGTTAAAAAGCTCGTAGTTGGACTTTGGG
TTTGGTCGTCAGGTCCGCCTTTGACGAGCACCTGACGTCCTGTCCCTTTTGCCGACGTTA
CGAATCTGGCCTTAATTGGTTGGGTCGTGCCTTCGGCGTTGTTACTTTGAAGAAATTAGA
GTGCTCAAAGCAAGCCTACGCTTTGTATACGTTAGCATGGGATAACATCACAGGATTTCG
GTCCTATTGTGTTGGCCTTCGGGATCGGAGTAATGATTAAGAGGGACAGTCGGGGGCATT
CGTATTTCATAGTCAGAGGTGAAATTCTTGGATTTATGAAAGACGAACAACTGCGAAAGC
ATTTGCCAAGGATGTTTTCATTAATCAAGAACGAAAGTTGGGGGCTCGAAGACGATCAGA
TACCGTCCTAGTCTCAACCATAAACGATGCCGACCAGGGATCAACGGATGTTGCTTTTAG
GACTCCGTTGGCACCTTTTGAGAAATCAAAGTTTTTGGGTTCCGGGGGGAGTATGGTCGC
AAGGCTGAAACTTAAAGGAATTGACGGAAGGGCACCACCAGGAGTGGAGCCTGCGGCTTA
ATTTGACTCAACACGGGGAAACTTACCAGGTCCGGACATAGTAAGGATTGACAGACTGAG
AGCTCTTTCTTGATTCTATGGGTGGTGGTGCATGGCCGTTCTTAGTTGGTGGAGCGATTT
GTCTGGTTAATTCCGTTAACGAACGAGACCTCGGCCTGCTAACTAGCTACACGGAGTCAT
CCCTTCGTGGTCAGCTTCTTAGAGGGACTATGGCCGCTTAGGCCATGGAAGTTTGAGGCA
ATAACAGGTCTGTGATGCCCTTAGATGTTCTGGGCCGCACGCGCGCTACACTGATGTATT
CAGCGAGTCTAATCCTTTGTCGATAGACATGGGTAATCTTTGAAAATTTCATCGTGATGG
GGATAGATCATTGCAATTGTTGGTCTTCAACGAGGAATTCCTAGTAAACGCGAGTCATCA
GCTCGCATTGATTACGTCCCTGCCCTTTGTACACACCGCCCGTCGCTCCTACCGATTGAA
TGGTCCGGTGAAGTGTTTGGATGGTGGCGATAGAGGTGGTTCGCCGCCTGTGGCGTCGCG
AGAAGTCCACTGAACCTTATCATTTAGAGGAAGGAGAAGTCGTAACAAGGTTTCCGTAGG
TGAACCTGCGGAAGGATCATTGTAGAGTTCCTTCTCGAACAACTGTGAAATTGTACTCAT
ACCCGTCGAGAACTACGTATTTGTGCGGTTAGCACTTGCGTTGTTTGGATGGGTTTCATT
TGCTGCCTTCATGTTTGCTTCAATTGAAGTAAGATGTAGAGTAGAACTAAGAAACCGGCA
CGGTTTGTGCCAAGGACAGTTGTTGTTGGAGAGCTTGCCATCATTTTGATGTGCTTCGTG
TTATTCCAGTGAGCGTCTGAATGACTCCTGGCAATGGATATCTTGGCTCTCGTGTCGATG
AAGAACGTAGCGAAATGCGACACTTGGTGTGAATTGCAGAATCCCGTGAACCATCGAGTC
TTTGAATGCAAGTTGCGCTCGAGGCCATTAGGTTGAGAGCACGTCTGTTTGGGCGTCATG
CCTTGCGTCATTCTAACCATCCACCTACTGTAAACATACTGTGAGTGATGGCGGATGTGG
AGATTGACCCTCCGTGCCTTAATTGTGCGGTTGGTTTAAGTGAATGTTGTCGTTAGGTCT
ACGCGCGGCGAATGGTGTATCGAGTTAACACACGATGTCTCTAACTGCGTCCAGGAGTCC
TACGAACGATGTAACAATAACTGAAACCATTTTCGACGTTTGCCTTAGTTGCAAGCTCGG
AACATGACCTCAGATCAGGTGGGGCAACCCGCTGAGTTTAAGCATATCAATAAGCGGAGG
AGAAGAAACTTACGAAGATTCCCTTAGTAACGGCGAGCGAATCGGGAAAAGCCCAGCTTG
AGAATTAGGTGGTTGTGCCACCTAAATTGTAGTCTGGAGAAGCGTCATCAGCGACGGATC
AGGCCTAGGTCCCTTGGAAAGGGGTGCCAGGGAGGGTGACAGCCCCGTCCGGCTTGAACC
TTGCTGCAACATGAGGCGTTGTCGATGAGTCGGGTTGTTTGGGAATGCAGCCCCAATTGG
GTGGTAAATTTCGTCCAAGGCTAAATAGCGACGAGAGACCGATAGCTAACAAGTACCGCG
AGGGAAAGATGAAAAGGACTTTGAAAAGAGAGTCAAAGAGTGCTTGAAATTGTCAGGAGG
GAAACGAATGGGGGTCGGCGATGCGTGCTGGTTTGATGTTGAACTACTCACATACAGGGT
AGGTTAGCCACTTGGCTCGGCACGTGGATCGTTGCGGGCTGTGCTTGCGGTCCAAGCCTT
GGGCATTTGATTTGCTCGAGGTAACGCCGTTGGTGCAGTCGAGGATACAGTGCACGCTTC
AATGGCGCGTCGCTTGCGGCGCACTTGTGCGCTCCTAGCACTGTCTAGTGGGCTCCCCAT
TCGACCCGTCTTGAAACACGGACCAAGGAGTCTGACATGCATGCAAGTCGATGGGGTGTG
AAAACTCGGAAGGTGTAAGGAAGCTGATGGGTGGGATCTCCTTTGTGGGGTGCACCGCCG
ACCGACCTTGATCTTTTGTGAAGGGTTCGAGTGGGAGCATGCCTGTCGGGACCCGAAAGA
TGGTGAACTATGCTTGAGCGGGGCGAAGCCAGAGGAAACTCTGGTGGAGGCTCGTAGCGA
TACTGACGTGCAAATCGTTCGTCTGACTTGGGTATAGGGGCGAAAGACTAATCGAACCAT
CTAGTAGCTGGTTCCCTCCGAAGTTTCCCTTAGGATAGCTGGAGCTCGCGTGCGAGTTCT
ATCGGGTAAAGCAAATGATTAGAGGCATCAGGGGCGTAACACCCTTGACCTATTCTCAAA
CTTTAAATAGGTAGGACGGTGCGACTGCTTTGGTGAGCCGTGCCATGGAATCGAGAGCTC
TAAGTGGGCCATTTTTGGTAAGCAGAACTGGCGATGCGGGATGAACCGGAAGCCGGGTTA
AGGTGCCCAACTGTACGCTAACCTAGAACCCACAAAGGGTGTTGGTCGATTAAGACAGCA
GGACGGTGGTCATGGAAGTCGAAATTCGCTAAGGAGTGTGTAACAACTCACCTGCCGAAT
CAACTAGCCCCGAAAATGGATGGCGCTTAAGCGTGCTACCCACACTCGGCCATCGAGGTG
GTTGCCATGCCTCGATGAGTAGGAGGGCGTGGTGGTTGCTGCAAAATCTAAGGCGTGAGC
CTGGGTGGAGCGGCCATCAGTGCAGATCTTGGTGGTAGTAGCAAATATTCAAATAGGAAC
TTTGAAGGCCGAAGAGGGGAAAGGTTCCATGTGAACGGCACTTGCACATGGGTCAGCCGA
TCCTAAGGGACGGGGGAAACCCGTAAAAGAGCGCATTGATGCGCGAGCTCCGAAAGGGAA
TCGGGTCAAAATTCCCGAGCCAGGACGTGGCGGCGGACGGCAACGTTAGGGAGTCTGGAG
ACGCTGGCGGGGGCCTTGGGGAGAGTTATCTTTTCTGCTTAACAGCCTGCCCACCCTGGA
AACGGCTCAGCCGGCGGTAGGGTCAAGCGGTTGGAAGAGCACTGCACGTCGAGCGGTGTC
CATTGCGCCCCCGGCGGTCCATGAAAATCCAGAGGACCGAGTGCCACCCACGCTTGGTCG
TACTCATAACCGCATCAGGTCTCCAAGGTGAACAGCCTCTGGCCAATGGAAAAATGTAGG
CAAGGGAAGTCGGCAAAATGGATCCGTAACTTCGGGAAAAGGATTGGCTCTGAGGGTTGG
GCTTGGGGGTCCTAACGCGAACCCGTTGGCTGTTGGCGGACTGCTAAAGCTACTTCCGTG
GCGATAGCGGGACGACGCGTGCCGATTGGGAGACGGGTTAGGAATGGCACTCCCTTGCGG
GAGTTTCTAGCCACTTGCATCGAACAACCGACTCAGAACTGGTACGGACAAGGGGAATCC
GACTGTTTAATTAAAACAAAGCATTGCGATGGTCCTTGCGGATGCTTACGCAATGTGATT
TCTGCCCAGTGCTCTGAATGTCAAAGTGAAGAAATTCAACCAAGCGCGGGTAAACGGCGG
GAGTAACTATGACTCTCTTAAGGTAGCCAAATGCCTCGTCATCTAATTAGTGACGCGCAT
GAATGGATTAACGAGATTCCCACTGTCCCTGTCTACTATCCAGCGAAACCACAGCCAAGG
GAACGGGCTTGGCAGAATCAGCGGGGAAAGAAGACCCTGTTGAGCTTGACTCTAGTCCGA
CTTTGTGAAATGACTTGAGAGGTGTAGGATAAGTGGGAGTCGGTTTACCGACAAAAGTGA
AATACCACTACTTTTAACGTTATTTTACTTACTCCGTGATACGAAGGTGGGGCTCAGCCC
CTCCTTTTGGTTCTAAGGTCCTTTTTAAGGGCCAATTCGGGCGGAAGACAATGTCAGGTG
GGGAGTTTGGCTGGGGCGGCACATCTGTTAAAAGATAACGCAGGTGTCCTAAGATGAGCT
CAACGAGAACAGAAATCTCGTGTAGAACAAAAGGGCAAAAGCTCGTTTGATTTTGATTTC
CAGTACGAATACGAACCGTGAAAGCGTGGCCTTTCGATCCTTTAGAACTTCGAAATTTGA
AGTTAGAGGTGTCAGAAAAGTTACCACAGGGATAACTGGCTTGTGGCAGCCAAGCGTTCA
TAGCGACGTTGCTTTTTGATCCTTCGATGTCGGCTCTTCCTATCATTGTGAAGCAGAATT
CACCAAGTGTTGGATTGTTCACCCACCAATAGGGAACGTGAGCTGGGTTTAGACCGTCGT
GAGACAGGTTAGTTTTACCCTACTGATGACTGCGTTGCGATAGTAATTCAACCTAGTACG
AGAGGAACCGTTGATTCACACATTTGGTCATCGCGCTTGGTCGAAAATCCAGTGGCGCGA
AGCT
>45S_rDNA_Allium_cepa_25S_rRNA_gene_(partial_sequence)_untranscribed_spacer_5734nt_CL87Contig1
CCAGGTAGCACGTCCTTAAAGGCACCGACAATATGACGCGCACACTCTTTAACTAAAAGA
GATGACGACATAATCGTGCGATGTCTTTTCACAAAGTGCGGACAAACCGAGATACAATTT
GGTTTCAAACAGGGAACATGCCCTTGAAATCTTAATCAATACGCCATATCCATAAAACTT
TGGAACCACTCAATGGCCAACTTCACCAACGACAAATAACATCGTCGATCAGCGCCAAAG
AAGGAACAACCATTGGTCATCCCCCGCATCACCACAAGGCACGATGAGGGACAACGAAGC
AGGTAAGAATCGAACAATTCCCTCTCAATATCATTAGAAGGCAACATCGCACATATCAAA
TCTCAAGCTCGAAGTACGAAAATGGTGGTTTATCATTGGTTGGCTGCAACAAAACAGGGA
GCCCAACAATAAAACACACCTATGACCACTCACATGCCACCGCGACCACAACCCATTTAT
GTTCTCGGCCACCCCCGCAATGTTGAAATAAGTCAACATGCAGAAAAAGTCCAAGAAAAA
AAAACAGGATGATCCGCCGAGCACGAAAAAACCAATTTACCGAACCAATCCAACATTTCA
AAAGCCCAAACATTAACCGGCTCGAGCAAAATAAGCTCGATATATTTTCCAGCTTAACTC
AAAGCCGAAGCCCAAAATTCTCGCATCTCAACCGTAATAATACCAACCAGACAGACCAGG
ACTGTCCTTCTGTCAGCTTCAATTACTGCCAGATTCATGGGACAAATTTCCAAATTATAA
ACGTCATTCGGGACCTTGCACCGGGCATCCAACATCATGCCCGGTGCCTGTTTCGAGTAC
GTGGCACCACAACCATTTCCCATGTCGCATCAATCCGTGCAACTGCCTCCCCCCAATAAA
GGAATTTTTAAAATCTAGCTAATATGACCCCTGTAGTCCAAAGTGTCTCTGCTATGTAGG
AAAATCCGGGCAAATATCATTCTCGGGTCAAAATGCGGGTCGACTCGAAGCAAGCCCCGA
GATTTCTCATGTCTGACTCGGAGCAACCATATCACCAGGCAAGTAATGGGAAACCAGCAA
CATGACTCGAAGCAGGTACCGAGTTTTTTCAAGCTCGACCCGAAGCCAACTCGGCCACTT
GAATACTTCGGGTAAATGATGCACTGACTCGAAGCACGCAGGCACTTTTCTCGCGCTCGA
CTCGGAGCAGGGACGTTTCTGGCCTGCTTCGGGAAATTTGCCGAATGACCCGAGGTGCGC
TCCGAGTTTTCCACAGAACGACTCGAAGCAGAGGCAAACCAAGTGCGCGCTTCGGGTATT
TCCCACTCTGACCCGAAGCGCAGGCCGATTTTCCACGCGCACGACTCGAAGCAAGGCCGT
GGCCGGGGTTAACTTGCGCTCCGACCCCGATGTTTGGGCAGGAGCATCGGGCCGGACCGA
GGCGAGCGCCGGGCGATTGCCAACTCTTGCGGTACCAAAAAGCGTGTCGATTTGCCGGAC
GCACGACCGAGCACACGGTTACGAGGGATGGCGGACATATTTCTCGACCCGACACGGAGC
ACGCTTCTGTCGTCTATACGCTCGATTCGTATCCACTTTCCATACCCAGCTTCAAATTAT
CGAATGCCCGAGCCAAAGCAAGTTCCAAGTTCTCTCGGAGCAATATCGTCCAGGACGAGC
TTCAGGTACGTAGCCTCTTGACCCGAAGAACGCTGGCAGTTTTCACGTGCTCGGCTCTCG
GAGCGGGGACTACCTCGGGCTTGCTTCGGGAAATTTGACGAATGACCCGAAGTGCGCTTC
GAGTTTTCCACTGCGCGTCTCGAAGCAGCGGCATCCAAGTGCGTGCTTCGGGTTTTTCCC
ACTCTGACCCGAAGCGCAGGCCGATTTTCCACGCGCACGACTCGAAGCAATGCCGTGGCC
GGGGTTAACTTGCGCTCCGACCCCGATGTTTTTGCGGGAGCATCGGGCCGGACCAGGGCG
AGCGCCCGGTGATTGCCAACTCTTGCGGTACCCAAAAGCGTGTCGATTTGCCGGACGCAC
GACCGAGTGCACGGTTACGGGGTATGGAGGACCTATTTATTGCCAACTCGAGCGGTTTTC
AAAAGCGTTTCGATTTGCCGGACGCACGACCGAGCGCATGCTTACGGAGGAGGGCGGACA
TATTTCCCGACCCGACACGGAGCACGCGTCTGTCGTTTGTACGCTCGATTCGTATCAACT
TTCCATACCCAGCTTCAAATTTTCGAATGCCCGAGCCAAAGCAAGTTCCGAGTTCTCTCT
GAGCAATATCGTCCAGGACGAGCTCCGGGTACGAAGCCGCTCGACCCGAAGCACGCTGGC
AGTTTTTTCGCGCTCGGCTATCGGAGAGGGGACTTCCTCCGGCTTGCTTCGGGAAATTTG
CCGAATGACCCGAAGTTCGCTTCGAGTTTTCCATTGCGCGACTCGAAGCAGCGGCATCCA
AGTGCGCGCTTCGGGTATTTTCCACTCTGACCCGAAGCGCTACCCGAGTTTCCACGTGCG
CGACTCGAAGCAAGGCCGTGGCCGGGGTTAACTTGCGCTCCGACCCCGATGTTTGGGCGG
GAGCATCGGGCCGGACCGGGACGAGCGCCGGGTGATTGCCAACTCGTGCGGTTCCCAAAA
GCGTGTCGATTTGCCGGGCGCACGACCGAGTGCACGGTTACGGGGTATGGCGGACATATT
TCTAGACCCGACACTCGGCCCGACTCGGAGCGCGCTTCTGTCCTTCGTACGCTCGATTCA
TATCCTCGTTCCACACCAAGCTTCTAGTTATCGAATGCCCGTGCCAAAGCAACTTCCGAG
TTCTCTCGGAGCAATACCGTCCGGGGCGAGCTTCGGGTACGTAGCCGCATGACCCGAAGC
ACGCTTGCGGTTTTTTCGTGCTCGACTCGGAGCAGTGACCTCCTCGGGCTTGGTTCGGGA
ATGTTGCCTAATGACCCGAAGCGCGCTCCGAGTTTTCCTTCGCGCGACTCGAAGCAGCGG
CATCCATGTGCACGCTTAGGGTATTTGCCGCTCTGACCCGAAGCGCTCTCCGAGTTTTTA
CGTCCCAGACTCGAAGCAAGGCCGTCGTCGGGCGTGAACTTGCGCTCCGACCCCCGATGT
TTGGGCGGGAGCATCGGACCGGACCGGGGCGAGCGCCGGGTGATTGCCAACTCGTGCGGT
TCCCAAAAGCGTGTCGATTTGCCGGACGCACGACCGAGTGCACGGTTACCAGGCGCGAGC
TTTGGGCATGTAGCCGCATGACCCAAAGCACGCTGGCGTTTTCCACGTGCACGACTCGAA
GCGGGGGACTTCCTCCGGCTTGCTTCGGGAGGTTGCCGCGGGTCGACCTGGAGCACGATC
CAAACGTTGGTATGCTCGTTTTTGGCCCAGCTTCAAATTTTCGAATGCCCGAGCCGAAGC
CAGTTCCGAGTTTTCTAGGAGCAAATATTGTCCGCGCGCGAGCTTCTGGCACATGGCCGC
ATGACCCTTAGCACGCTAGCAGTTTTCACGTGCACGACTCGAAGCGGGGGCTACCTCGGG
CTTACTTCGGGCAGGTTGCCGCTGCTCGACCCGGAGCACGATCCAAACGTTTGTATGCTC
GTTCCCGACCCAGCTTCAAATTTCCGAATACCCGAGCCGTAGCAAGTTCCGAGTTTTCTC
GGAGCAATATCGTCCAGGGCGAGCTTCGGGTATGTCGCCGCAACACCCGAAGCACGCTAG
CAGTTTTTTCTTGCTCGACTCGAAGTAGGGACTTCCTCGGGCTTCCTTCGGTAAAGTTGC
CGAATGACCCGAAGCGCGCCTCGTGTTTTCCATCGCGCGACTCGAAGCAGCAGCATCCAA
GTGCATGCTTCGGGTATTTACCACTCCGACATGAAGCGCTCCCCGAGTTTCCACGTGCCC
GACTCGTAGCAAGGCCGTCGTCGGGCTTGAAGTTGCGCTCCTACCTCGTTGCGCCCTTAG
CCTAAACATCGGGCCGGACCGGGGAGAGCGTCGGGTGATTGCCAACTCGAGCGGGGCCTA
AATGAGTGTCCATTTTCCGAGCGCACTACCGACTGCAATGCAAGACATATTTCTCGACTC
GACTTTTGGCTCGGCTCGAACCACGTTGCAAATATTCGTACGCTCGATCAAATGACAGGG
TCAAACTTTTGCATGGCAGACCCAGAGCTAGCTTGATACTTTCGGCTTACTCCATGACCT
GGAGAGACCTCCCCAGTTGTCACATGCTCGACTCGGAGCAAGATCTTTCAACTTCAAACA
CCCGGTGAATACCAACTTAATCTATTCCCGCATCGTACCGATTTGCCGAACGTTCGCTTG
ACCGAGAGAACGATTTGGAAAAAATGCGCTTCCACTCGGGTCATCTATGATTACATCAAC
GCGGTCTTCTTTCGGATGAACCAATCGGTGGCAACTAACTACGGGCAAATCTTTTTCTCG
AGTCAACTTGCCGCTCGACTTGGAGCACGCTTCAAATGCAAGTTTGCTCGATCCTGAGCC
AGCTTCGATCTTCCACATGCACGACCCAAAGCAAGGTCCGATATTTCACACCCTTGACTC
CGAGCAAGCTCGTCCACGGTCAGGCTTCGAATTTGCACAATCCTGACGCGAGGCAAGCCG
ACTCAATCTATTTTCCCGTCGTATCGACTTTTGTAATGTCCCCTTGACGGTGGGCACGGT
ACGGGCAAGTAGAAGCTCCGTTGAAGCTTATATCATCTCAAACCACAAATGCCCCTAAGT
TTTTTGCCATCCAAGTCCAGAGTAATCCCCGAGTTAGTGATTCGTCTCAGGGTAAGAACC
ATCTCACGGGGTATCCATTCTACATAGCGCCTTCGCTTTATCTTCGTCGTCGCCATCATT
GCCTCGTGCACTAGGCCCCCACTTTTATGACCTTGGATTGTCAAGTTGTCCAGGGGCCTA
CCCTTTTATAGGAGTTGTTTTCCGGACTTGTACAACAGACGTTGTGATTAATAAAACATG
GATTGGACGACTCATGAATAATGCTCGCTGTGCACTCATGTATTACAGTTAACTGCGTCG
GAAGTATTTCCACCGTGTACGTATTTGGAGCATGATGTTCAATCGAGTTTTACAGCACAG
CGACGTATCTTCCCATCCTCGCTTGCGGACCGAGAATCCGACTCCCCTCCACCAATGTTA
CGAAACGGAGCGTGTTATGGAAGTTATGCAAAAACTCGCGTTCGTCGTCGCGAGCATATA
CCCTGGTTCACCGCCCCAACGGCAACCCCCAATCCCATACCGCATGTTTGCTCCTTATCG
TGGTTTGGGGGTAATCTATGCGACTAAGGGCTGGATCTCAGTGGATCGTGGCAGCAAGGC
CACTCTACCACTTACAATGCCCTATCGTGTATTTAAGTCGTCTGCAAAGGATTCAATCAA
TGGACCTTACGGAATTTCAATCTAAGGAAGACCCTACGACAAATTTGTCGAATAGGTCAA
GTCCTTTGGCATGTGCCCGTGGGAATGCTTGCACATCCCTACTGTGGGTCAAGAGGAGGT
CATTGAGCTTAAGCGCCGCTTCTCTAGCCTGGATTCTGACTTAGAGGCGTTCAGTCATAA
TCCGACACACGGTAGCTTCGCGCCACTGGATTTTCGACCAAGCGCGATGACCAAATGTGT
GAATCAACGGTTCCTCTCGTACTAGGTTGAATTACTATCGCAACGCAGTCATCAGTAGGG
TAAAACTAACCTGTCTCACGACGGTCTAAACCCA
>5S_rDNA_Allium_cepa_complete_sequence_of_reconstructed_5S_rDNA_342nt_CL274_CL211_Tarean_info_11_8_sc_0.436527_l_342
ACGTTATTGAAACCGTTCTGCGCGTTCGTAACGCTGCATTAGTAATCTTCCAATCCACTT
TCGTACGGGTGCGATCATACCAGCACTAAAGCACCGGATCCCATCAGAACTCCGAAGTTA
AGCGTGCTTGGGCGAGAGTAGTACTAGGATGGGTGACCTCCTGGGAAGTCCTCGTGTTGC
ACTCCTTTTTGCTTCTTCTCGTTCGCAGTCCCCTTTTAATTTTAATTTCTTTTTTTTTCA
CTTCGATCCGATTTTCTATTCGATTCCTCAACGTTGTCTTCTTTCCGTTCCTTTTTTCCG
AAATTATCCGTCTTTGTTTTTCATTTTTATCTGCGTTTTTAA
>5S_rDNA_Allium_cepa_CL211Contig1
CCAAGCACAGGATCCCATCAGTACGCCAAAGTTATGCATGCTTGGGCGAGAGTAATACAA
GGATGGGTGACCTCCTGGGAAGTCCTCGTGTTGCACTCCTTTTTGCCTCTTCTCGTTCCA
GTCCCCTTTTAATTTTAATTTCTTTTTTTTTTCCTCCTTCCGTCCGATTCTCGATCCGAT
TCCTCGACGATACCTTCTTGCCGTTCCCTTTTTTCCGAAATTATTTCACCCTTTTTTCCG
TTTTTATTTCCTTTTTTACTCCGTGGCTACTCAAACCGTTCTGCGCGTTCGTAACGCTGC
ATTAGTAATCTTCCAATCCACTTTCTTACGGGTGCGATCATACCAGCACTAAAGCACCGG
ATCCCATCAGAACTCCGAAGTTAAGCGTGCTTGGGCGAGAGTAGTACTAGGATGGGTGAC
CTCCTGGGAAGTCCTCGTGTTGCACTCCTTTTTGCTTCTTCTCGTTCGCAGTCCCCTTTT
AATTTTCGTTTCTTTTTTTTTCACTTCGATCCGATTTTCTATTCGATTCCTCAACGTTGT
CTTCTTTCCGTTCCTTTTTTTCCGAAATTATCCGTCTTTGTTTTTCATTTTTATCTGCGT
TTTTACTATTTGCTCACCCTACGCGAAAAATGCTCTATCTTTCAATCCGTAAATCCAAAT
AACTAGCCGTCAGCGCCATTTGAACCGTATCGTCCTATTCGATTCCTCAACGTTGTCTTC
TTTCCGTTCCTTTTTTCCCGAAATTATCCGTCTTTGTTTTTCATTTTTATTTGCGTTTTT
AAACGTTATTGAAACCGTTCTGCGCATTCGAACTGCGGCATTAGTAATCTTCCAATCCAC
TTTCTGACGGGTGCGATCATACCAGCACTAAAGCACCGAATCCCATCAGAACTTCGAAGT
TAAGCGTGCTTGGAC
>5S_rDNA_Allium_cepa_CL211Contig2
AAAAATGCAAATAAAACGAAAAACACAGACAAATAATTTCGAAAACAAAGGAACGGAAAG
AAGACAACGTTGAGGAATCGAATAGAAAATCGGATCGAAGTGAAAAAAAAAGAAACTAAA
ATTAAAAAAGGACTGCGAAAGAGAAGAAGCAAAAAAAGTGC
>5S_rDNA_Allium_cepa_CL211Contig3
GGAGTTCTGATGGGATCCGGTGCATTAGTGCTAGTATGATCGCATCAATTATGTGTGCTC
CTCTAAATGTATTTGTTCTTCACCTGTGTTGATGGGCTCGCACGTGATTTGCTCCAACCG
CGAGCCAAAATCTCCCCCAGAGCGGATAAACAGTAAAAAAGCGCAGGTGGATGCTCGATT
ATCGGGGGGCCCGTGGATAAAGAAACGTCCTCGCGGGTAAAAAAAGTGCACGTCAACGGC
GCGGTGCAAAAAAGGGGGGGACGGGGGGATGCAACACGAGGACTTCCCAGGGGGTCACCC
ATCCTAGTACTACTCTCGCCCAAGCACGCTTAACTTCGGAGTTCTGATGGGATCCGGTGC
ATTAGTGCTGGTATGATCGCATCCGTTATGTGTGCTCCTCTAA
>AursSAT89_Allium_ursinum_satellite_monomer_length_89nt_CL237_Tarean_info_15_6_sc_0.363668_l_89
AATTATTTATACAAAAATAATTTCTAATAAATTAATTAAATTATTTATACTTAAATAATT
TTCTAATAAATTTATTCCTTTAATTTATC
>45S_rDNA_Allium_ursinum_18S_rRNA_gene_ITS1_5_8S_rRNA_gene_ITS2_25S_rRNA_gene_untranscribed_spacer_(partial sequence)_8302nt_CL91Contig6
GCGCTGCACCGCGCGCGCGCAGCGCTGCAGCGCGCGCCCGAAGCGCTGCAGCGCGCGCGC
CCGAAGCGCTGCAGCGCGCGCGCCCGAAGCGCTGCAGCGCGCGCGCGAAGCGCTGCACCG
CGCGCGCGCGCCCGCTCTACAGCGTGCGTGCACACAACGCACCGTGCGCACGCGCCTAAG
GCACCGCATCCGCGCAGCTCACCGCGCGCGCGCGCAACGCGGCGAACGAAGCGCAGCGCA
AAGGTAAGCCCAACGCAGCGCGCGTGGTCAGCGCGGCGCGCACTTAGCGCAACAAGACCC
AGCACGCGCGTGGTTAGTGCAATGTAGCTCACGCACGCTCAACTTGGCGCAACGTGCGGA
GAACACGTAGTGAGACACACGTAGTACGCGTGTAGCATGCCGCATGGTTGGTGCGCTGAT
TTAGTTACTCGAGCACTTTTTTTCCTTTTTCTTTTTCTACTTCGCGAGAACTTCGTCTTA
TTTTTCAGAACTATAAATTCCAATTCCCTCGACTTGTTTCCATCATTTCTTCGCCATGGT
AGCACGAAGAGTCCTTAATTATGCCAAACAAATTTGTTAGCCCTTTTTTATATGTCTCAA
GTACTTTGTCCTAATTTAGGGAACGTGGAGTCATAGGCTTTTTATCGACGTGTTAACAGT
AACTATCACCCTTTTTCTCTCTTTTCCAAACGATCGTGTCGATGATAGATCGATCGGTAC
AATTATCAACGTTCTCAAACCATTTTACTTAAAATTTGCCGAGGAATGTATTTTAAGTTC
GGGGAATGTTGAACTCACATTATGAAACCACACCCTATTTGATCTGCTAGGGATATTTTG
TTGGGCGTCAAAAAACATGGAATTCAAGCTTATGTGTCATGTCTTTTCGCGTTCCCTAAC
ATCGACCTGGGGCACACATTTGTTGCACATGATATATTTTTGCCCTGACCATGTGCCACC
TGTTTCCCCGCTTTGTCAAAACACCAATTTCACCTTACTTAGGATTTCGGGCCTCGTGTT
CATTAATATTGGATGTAATAAAATGTTCGTATATTAACCCAAATGTATTTTTGCTATGTT
AATTGTTAATTATTAACCATAGGTCTTCCAACCCCAAAAGGCTATAGTAATTTAATGTTA
GGGGGAATCTATGCGACAAAGGGATGGATCTCAGTGGATCGTGGCAGCAAGACCACTCTA
CCACTTACAATGCCCTATCGCGTATTTAAGTCGTCTGCAAAGGATTCAATCGATGGACCG
TTCGGAATCTAAATCTAAGGAGGCCCGATGACGAATTTGTCACGCAAGCCAGAGCCTTCG
ACATGTGCCCATGGGGGGCTCACGCCCCCTACTGTGGGTCGGGAGGCGGTCACCGAGCTC
AAGCGCCGCTTCTTTAGCCTGGATTCTGACTTAGAGGCGTTCAGTCATAATCCGACACAC
GGTAGCTTCGCGCCACTGGCTTTTCAACCAAGCGCGATGACCAAATGTGTGAATCAACGG
TTCCTCTCGTACTAGGTTGAATTACTATCGCAGCGCGATCATCAGTAGGGTAAAACTAAC
CTGTCTCACGACGGTCTAAACCCAGCTCACGTTCCCTATTGGTGGGTGAACAATCCAACA
CTTGGTGAATTCTGCTTCACAATGATAGGAAGAGCCGACATCGAAGGATCAAAAAGCAAC
GTCGCTATGAACGCTTGGCTGCCACAAGCCAGTTATCCCTGTGGTAACTTTTCTGACACC
TCTAGCTTCAAATTTCGAAGGTCTAAAGGATCGATAGGCCACGCTTTCACGGTTCGTATT
CGTACTGGAAATTAGAATCAAACGAGCTTTTACCCTTTTGTTCCACACGAGATTTCTGTT
CTCGTTGAGCTCATCTTAGGACACCTGCGTTATCTTTTAACAGATGTGCCGCCCCAGCCA
AACTCCCCACCTGACAATGTCTTCCGCCCGGATCGACCCCAAGAAAGGACCTTAAAACGA
GAAGGAGGGGCTGAGCCCCGCCTCCGTATAACGGAGTAAGTAAAATAACGTTAAAAGTAG
TGGTATTTCACTTCCATCGGCAAGCCGACTCCCACTTATCCTACACCTCTCAAGTCATTT
CACAAAGTCGGACTAGAGTCAAGCTCAACAGGGTCTTCTTTCCCCGCTGATTCTGCCAAG
CCCGTTCCCTTGGCTGTGGTTTCGCTGGATAGTAGACAGGGACAGTGGGAATCTCGTTAA
TCCATTCATGCGCGTCACTAATTAGATGACGAGGCATTTGGCTACCTTAAGAGAGTCATA
GTTACTCCCGCCGTTTACCCGCGCTTGGTTGAATTTCTTCACTTTGACATTCAGAGCACT
GGGCAGAAATCACATTGCGTAAGCATCCGCAAGGACCATCGCAATGCTTTGTTTTAATTA
AACAGTCGGATTCCCCTTGTCCGTACCAGTTCTGAGTCGGCTGTTCGATGCAAGGGGATA
GGAACTCCCGCAAAGGAGCGCCATTCCCAACACGTCCCCCAGCCGGCACGCGCCGGCCCG
CTATTGCCGCATAAGTAGCTTTAGCAGTCCGCCAACAGCCAACGGGTTCGTGTTGAGACC
CCCGAGCCCAGCCCTCAGAGCCAATCCTTTTCCCGAAGTTACGGATCCATTTTGCCGACT
TCCCTTGCCTACATTTTTCCATTGACCAGAGGCTGTTCACCTTGGAGACCTGATGCGGTT
ATTAGTACGACCAGGCATGGACGGCACTCGGTCCTCTGGATTTTCATGGACCGTCGAGGG
CGCATCGGACACCGCGCGACGTGCGATGCTCTTCCAGCCGCTTGACCCTACCTCCGGCTG
AGCCGTTTCCAGGGTGGGCATGCTGTTAAGCAGAAAAGATAACTCTCCCCGAGGCCTCCG
GCAGCGTCTCCAGACTTCCATACGTTGTCGTCCGCCACCACATCCTGGCTCAGGAATTTT
GACCCGATTCCCTTTCGGAGCTCACGCGTCAACGCGCTATCTGACAGGCTTCCCCCGTCC
CTTAGGATCGGCTAACCCATGTGCAAGTGCCGTTCACATGGAACCTTTCCCCTCTTCGGT
CTTCAAAGTTCCCATTTGAATATTTGCTACTACCACCAAGATCTGCACCGACGGTAGCTC
CATCCAAGCTCGCGCCTTAGATTTTGCGGCTACCACCGCGCCCTCCTACTCATCAAGGCA
TGACAACCACCTCGATGGCCAGGTGTGGGTCGCACGCTTAAGCGCCATCCATTTTCGGGG
CTAGTTGATTCGGCAGGTGAGTTGTTACACACTCCTTAGCGGATTTCGACTTCCATGACC
ACCGTCCTGCTGTCTTAATCGACCAACACCCTTTGTGGGTTCTAGGTTAGCGTGCAGTTG
GGCACCGTAACCTGGCTTCCGGTTCATCCCGCATCGCCAGTTCTGCTTACCAAAAATGGC
CCACTTGAAACTCTCGATTCTATGGCACGGCTCACCGAAGCAGCTGCGCCATCCTACCTA
TTTAAAGTTTGAGAATAGGTCAAGGGCGTTACGCCCCTGATGCCTCTAATCATTGGCTTT
ACCCGATAGAACTCCGTACACGAGCTCCAGCTATCCTAAGGGAAACTTCGGAGGGAACCA
GCTACTAGATAGTTCGATTAGTCTTTCGCCCCTATACCCAAGTCAGACGAACGATTTGCA
CGTCAGTATCGCTGCGAGCCTCCACCAGAGTTTCCTCTGGCTTCACCCCGCTCAGGCATA
GTTCACCATCTTTCGGGTCCCGACAGGCATGCTCCCACTCGAACCCTTCACTGAAGATCT
AGGTCGGTCGATGGTGCACCCCACAAGGGGGATCCCACCCATCAGCTTCCTTACGCCTTC
CAAGTTTTCACACCCCATCGGCTTGCACGCATGTCAGACTCCTTGGTCCGTGTTTCAAGA
CGGGTCGGATGGGGAGCCCGCGAGCCGATGTCAAAAGCATGCAAGTGCCCCCAAGGACAC
GCCATGAAAGCGCATGCTACGTCCTCAGCTGCACCGACAACGGTTCCATAGAGAAATCAT
AGACTTGTGGCTTGGGACGCCAGCACAGCCCGCAACGGTCCACGCACCGAGACAAGTGGT
TGACCAACCATATAAGTGGGTCGTTCAACATCCGTCCAGCATGCATTGCCGACCCCCATC
CGCTTCCCTCCAGGCAATTTCAAGCACTTTTTGACTCTCTTTTCAAAGTCCTTTTCATCT
TTCCCTCGCGGTACTTGTTAGCTATCGGTCTCTCGCAACTATTTAGCCTTGGACAAAATT
TACCGCCCAATTAGGGCTGCATTCCCAAACAACCCGACTCATCGACAACGCCTCACACTG
CAGCAGGGTTCAAACCGGACGGGGCTTTCACCCTCCCTGGCGCCCCTTTCCAAGAGACCT
AGGCCTGATCCGTCGCTGAGGACGCTTCTCCAGACTACAATTTAGGTGGCATAACCACCT
AATTCCCAAGCTGGGCTTCTCCCAGTTCGCTCGCCGTTACTATGGGAATCCTTGTAAGTT
TCTTCTCCTCCGCTTATTGATATGCTTAAACTCAGCGGGTGCCCCCGCCTGACCTGAGGT
CATGGTCCGAGCCTGCAAAATGTGCAAACATCGTCATCGGTTTTACTTCTTGTAAGTCGT
GGCTAGGGGTCTTATGCACAACTGGAGGCTTGATGCGCACAATCTATCCACCTTTCGTCG
CATGCAAAACATAGCAACGACCATCACTCAAACCCGCCGCACAACGAAAGCACAAAGGGT
CAATATCCACATCTACACACACCAATACGCACGTAATGGTTTACACGTGTTTGGAGTGAC
AAAGGCGTGACGCCCAAGCAGACGTGCCCTTGACCTGATGGTCTCGGGCGCAACTTGCGT
TCAAAGACTCGATGGTTCACGGGATTCTGCAATTCACACCAAGTATCGCATTTTGCTACG
TTCTTCATCGACGCAAGAGCCTAGATATCCATTGCCAAGAGTCATGCATATTCTCACACT
AATAGGAGGATACACCGCGCCACATAAAGTAGGCGGTCGACTCCACCAACAACCTTCCTT
GGCGCAAACCACGCCGAGGTCTTATTCCCGCTCTCCTTCTTGCTTAAAATAAAACAGGTT
GGATGCGGCAAAAGGACTTCCATCTAGAAAGCTAAATTGCACATGCAAAACTGGTTTGTT
CTCGATGGTTAATGCCACGTGTCATCAATCTCTTGAAAGGGATATGACAATGATCCTTCC
GCAGGTTCACCTACGGAAACCTTGTTACGACTTCTCCTTCCTCTAAATGATAAGGTTCAG
TGGACTTCTCGCGACATCAAAAGCGGCGAACCACCAATATCGTCGCCATCCGAACACTTC
ACCGGACCATTCAATCGGTAGGAGCGACGGGCGGTGTGTACAAAGGGCAGGGACGTAGTC
AACGCGAGCTGATGACTCACGTTTACTAGGAATTCCTCGTTGAAGACCAACAATTACAAT
GATCTATCCCCATCACGATGAAATTTTCAAAGATTACCCATGTCTGTCGACCAAGGTTAT
AGACTCGTTGAATACATCAGTGTAGCGCGCGTGCGGCCCAGAACATCTAAGGGCATCACA
GACCTGTTATTGCCTCAAACTTCCGTGGCCTAAGCGGCCATAGTCCCTCTAAGAAGCTGG
CCACGAAGGGATGACTCCGTGTAGCTAGTTAGCAGGCTGAGGTCTCGTTCGTTAACGGAA
TTAACCAGACAAATCGCTCCACCAACTAAGAACGGCCATGCACCACCACCCATAGAATCA
AGAAAGAGCTCTCAGTCTGTCAATCCTTACTATGTCTGGACCTGGTAAGTTTCCCCGTGT
TGAGTCAAATTAAGCCGCAGGCTCCACTCCTGGTGGTGCCCTTCCGTCAATTCCTTTAAG
TTTCAGCCTTGCGACCATACTCCCCCCGGAACCCAAAAACTTTGATTTCTCATAAGGTGC
CGACGGAGTCCTAAAAGCAACATCCGCCGATCCCTGGTCGGCATCGTTTATGGTTGAGAC
TAGGACGGTATCTGATCGTCTTCGAGCCCCCAACTTTCGTTCTTGATTAATGAAAACATC
CTTGGCAAATGCTTTCGCAGTTGTTCGTCTTTCATAAATCCAAGAATTTCACCTCTGACT
ATGAAATACGAATGCCCCCGACTATCCCTCTTAATCATTACTCCGATCCCGAAGGCCAAC
TCAATAGGATCAAAATCCTGTGATGTTATCCCATGCTAATGTATACAGAGCGTAAGCTTG
CTTTGAGCACTCTAATTTCTTCAAAGTAACAGCGCCGATGGCACGACCCAGCCAGTTAAG
GCCATATTCGCAACGCCGGCAAAAGGGACAGGACGTAAGGTGCTCGCCAAAGGCGGACCT
AACGACCAAACCCAAGATCCAACTACGAGCTTTTTAACTGCAACAACTTAAATATACGCT
ATTGGAGCTGGAATTACCGCGGCTGCTGGCACCAGACTTGCCCTCCAATGGATCCTCGTT
AAGGGATTTAGATTGTACTCATTCCAATTACCAGACTCTAAGAGCCCGGTATTGTTATTT
ATTGTCACTACCTCCCCGTGTCAGGATTGGGTAATTTGCGCGCCTGCTGCCTTCCTTGGA
TGTGGTAGCCGTTTCTCAGGCTCCCTCTCCGGAATCGAACCCTAATTCTCCGTCACCCGT
CATTACCATGGTAGGCCACTATCCTACCATCGAAAGTTGATAGGGCAGAAATTTGAATGA
TGCGTCGCCGGCACAAAGGCCATGCGATCGGTCGAGTTATAATGAATCGCCAGAGCATCG
GGTAGAGCCCGTGTCAGCCTTTTATCTTATAAATGCATCCCTTCCAAAAGTCGGGTTTTG
TTGCACGTATTAGCTCTAGAATTACTACGGTTATCCAAGTAGCACATACCATCAAACAAA
CTATAACTGATTTAATGAGCCATTCGCAGTTTCACAGTCTGAATTTGTTCATACTTACAC
ATGCATGGCTTAATCTTTGAGACAAGCATATGACTACTGGCAGGATCAACCAGGTAGCAC
GTCCTCTTAGGCACCGACACAATGACGTCTGCACTCCACCAAAAAAATAGAGAGCCACGA
CACATGTAGGCATCTTTCACAAAATGAGGACAAAACCGAATTACATAATCCACAACAAGG
CTTCCCCAAAAACTTAAGCATGCACAACATCCGTAAAATATTAGGCAGATTAACGATAAA
AGATTACTTTCTGAATGTAATCAAACTACCAAAGAAATATCCAGCTTCATACACCGCTCA
TAGAAACTTTGGATAAGAGGAGGAACGGTATATAATAAAATCATTTGACACTTAAATCCA
AACTAGATAAATTTTCCATGAGGGCAACAATAAACCCAACAATTAATCTAATTGCGTGGA
CATAAAAGAGATGAAATTCGTCAGTTGGCCGAAAAAAACGGGGAGCCTGACAAAAAACTC
ACATCAATAACTACTCACATGCCGCCACGATCACAACCCAACAAAGGCCTATCCCTTCCC
CACACGTCGAAGAAAATCAACGGGTAGTTGAAAAAGGTCTAGAACCAAGAAGGGTAGCTC
CGCCGAGCATGAAAGACATTTTTTTAAAGACACCCGCAACAAGTAACGATGCAAACTTGA
TAGCAAAACCTTTCTTAAAACGCCATCAATTCTTTTAAACAAGACATCGCCTAGACAATA
TATTGGATTCCATTTACTAACTGAAAATCATGAGCCGCCACTATCCCAACAAATCCGTTA
CACCTTTACAACAATCCAAATACGTTTACAACGTTCCCGCGGAATTTCTCGTGGTCACTT
TTTGACTAATTAGCAACGATCCCAGAGGAAATGCCAAACTTTTTTGCCCCAATCTTGCAA
CATCTCCATCATTCCTACAAGACTTGAAATGAGGCATTTTTCAAGCCCAGGAATCATGGT
ACCAACGTTCCAAATATAAAAAATAATAACAAAATTTTGCGTTACCCAGCTACATCCCCC
CAATATAGCAATTTTTAGAATCTGGCCTATATGACCCCGGACATCCCAAGTATCTCTGCT
GGAGGAGAAATCCTGCTCTCATGAGTCATGATCCAAGACATGTCCCAAGGAACTTATTTG
GGCCAGTGTTACACAAAAATCATTGGACATCCCAAGTATCGATGCGAAAGTCACGTTTTA
CGGGGAAATCGTCGCGCGCAGCGCTCCAGCGCGCGCGCGCAGCGCTCCAGCGCGCGCGCG
CAGCGCTGCACCGCGCGCGCGCAGCGCTGCACCGCGCGCGCGCAGCGCTGCCACGGGCGC
GCGCAGCGCTGCACCGCGGGCG
>5S_rDNA_Allium_ursinum_partial_sequence_of_reconstructed_5S_rDNA_769nt_CL294Contig1
CTCGTATTTTTTGAACCGTAAAACGGAATTAAATAAACTTAATATGTATTTCGACTAAAA
ATAATAATCCGGAGGCAATGGAAGAGGTTTCATCCTCGAATTCCATTTACTGTGAAAATT
TATTATTTTAAAAACACGGTTAATTGGTAGCCGGCCATATTTTGATAAAAGATTTACTAG
GACCGGTTGTGCGTGCAGTAAAGAATTGTATAAAGTATAAACCTGAAAGGCACGAGAAGT
TAGCTACGTACGGACGATACGAATCCAACGGCGCCGGCGGCGTTCAGTTTCGACTTACGG
TTTAAAAGATACGCCCCGAACGGTGGAGGGGTGTAAAAAAAAAACAGTTCGTTAAGTTTG
ATCGGTGTTTTCGAAACGTGCACGAGACAGTAAACGTGGACGGATTGAATTCCGAGATGG
GAAGAAACAAAAAGGGAGTGCAACACGAGGACTTCCCAGGAGGTCACCCATCCTAGTACT
ACTCTCGCCCAAGCACGCTTAACTTCGGAGTTCTGATGGGATCCGGTGCTTTAGTGCTGG
TATGATCGCACCCGTCAAGGAATGGTTTGTAAAACTATTAGTATATAATCCCGTTAATTA
ATGTGCATGCTTATCTGGTACCAACTGTGGTGGCCCGTACACTTAACGGTTAAATGGTTA
GCATGTTATTTGTTTCGGGCGTATTTTCTGAACCGTAAAACGGAATTAAATAAACTTAAT
ATGTATTTCGACTAAAAATAATAATCCGGGGGCAATGGAAGAGGTTTCA
>AsatSAT377_Allium_sativum_satellite_monomer_length_377nt_CL120_Tarean_info_27_11_sc_0.434685_l_377
ATAAGATCAAGAAAGTTTCAAAATATAAGTGAAACTTTGATGTTTGCATCGAATAAGTAG
GTTTCTTGGTGCTCAAGTAATCAGGTAAAACACTGCCGCATGTTTGAAACTCTACCATTT
CAAATACATATAACACTCATCATTAAATAATAGTGCTTTTAAAAACACGTTTCGACTTTG
GGAGTAGAATTTGCGTGAATAAGACGAAAAAGTTTTCAAATATTAGTAGAATATTCATAT
TTTCATATTGACCGAGCAGGTTGCTTAGTGACTAAGTAATCAGGTAAAACACTGCCGCAT
GTTTGCCATTCTACATTTTAAAGCATCTATAACACTCATCATTTGCATATTACCGTTTGG
ACCCTGGATCCGCGCCA
>AsatSAT189_Allium_sativum_satellite_monomer_length_189nt_CL172_CL58_Tarean_info_27_39_sc_0.693327_l_189
TCAAAACAACCCTTCTTTTTAATCCTACCCCTAATTCTCTAAATAGCCCTTACTTCCAAC
AATTACCCCTATTTTTTAACTACTGTGAAGGGTTGGTTTTTGCAGCACCCAATCCAAATG
ATTCATCATCTTTCATATTTGTCGATCTACCCCTACTATGCTTAAACTACCCCTACTTCT
CTTAATACT
>AsatSAT74_Allium_sativum_satellite_monomer_length_74nt_CL143_Tarean_info_27_9_sc_0.573831_l_74
ACATTTAATTGTCATTTATTTAGGAATAATGTGTGTCACATTTAATTGTCATTTATTTAG
GAATAATGTGTGTC
>AsatSAT604_Allium_sativum_satellite_monomer_length_604nt_CL157_Tarean_info_23_4_sc_0.639658_l_604
GCCCGAACGGTTCCGGATCGCAACCGACCGAACTAGAAAAACGATCGACTCCCCACCGTG
GGTTGGGTGGGCGGGGCGGGTGGTGTGTTCAAGGCACGAGAATTAATTCGAACTGAGGAG
GGGTTTTTGGAGCTAGGTCATGGAAATGATCGATTCAAAGGGCAGAACTGGTCGGCGATT
TCCCAGGCTCTGTAGAAAGTCACCACGGTGGCTTTAGAGAGCGCTCCGAACCCTCGATCT
CGGCTTTCGAACTGGCGAACGCAAGTATAGGAATTTCCAGACCAACGCACGCTTCGAAGG
CCCGGGCGGTTTGGCGTCTACCCATATTACAGAGAAATTTACTATGGAGGTTTCCTAGCC
GCTCCAAACCATAGATCTCAGCTTCCGAATTTGCGAAGCCAAGCGTAGGGATTTCTCGAT
CGACGTGCGTTTCGGAGGCCCGACGGTTCCGTACCGCGGTCGGGCCAACGAGAATAATGA
TCGGCTGCCGAAACTCGACATTAATTTGCTATGGTAGGTTCCGGGGCGCTCCGTACCCTC
GATATCGGCTTTCGAGCTGGCGAATGCGAGTTTAGAAATTTCTGTAACAACGCGCGTTTC
GGAG
>45S_rDNA_Allium_sativum_complete_sequence_of_reconstructed_45S_rDNA_8188nt_CL57_Tarean_info_19_25_sc_0.777887_l_8188
GTTGCGATCTCGGAAAAGTTTGGTTTTGGTTGGATTTCACCAGTTTTTCCGAAAACTGGC
CAAATCTAGCTAGAACCATGCTGAAATGTGGGCGATTACAGGAAAGTTTGATTTTCGCTA
AATTTCACCGATATTTTCGAAAATTGGGCGGATCAGGCAGAAACACTGGTGAAACGTGGC
CGCTCATGGGAAAGTTCGGTTCTGGCGAGATTTCCCAGTTTTATTGAAAACTGGACGTAT
TAAGCAGAAACCATGCTGAAACATGGGCGATCACGGGAAAGTTTTGTGTTTGCAAGATTT
AACCGATTTTTTGAAAATTGGATGGATCAGGCGGAAATCAAGCTGTGCACCGATCGGAAC
AAAATTTGTTGCGTGGATTTTTCGACAAATTGGTACACCTCGGTTTTTTGTCGGTTTGTT
AACGATTCGAAAGGATCGTGTGAGAACCAAGTTGAACGTGGATCGATCAAGGAAAATGGG
TTGCTTGGTTTTTCGGATGAGAAAGGTTTTTCGTGCTTAGCGGATCATCCTGTTTATTTT
TCTTGGACCTTTTCTACTAGTTGATTTATTTCAACTTAGTGGGGATGGCTGAGAATTTGA
ATGGGTTGTGGTCGCAAGGCATGTGAGTGGTTATCGGTGTATTTACTCGTTGGGCTCCCT
GCTTTGTTGCAGCCAACCAACGAAAAAGCACCATTATCGTACTTTTTGTTTGAAACATAA
CGTGCGAGCCCCTTTTGCCTTCTAATGATATCGAAATGGAATTTGTTGGTTTTACCTATG
TTGTTGTTCTTCACCATGCCATGTGGCGATGGGGAGGATGACCAATGAGGCCACCTTCTA
CGATGATAATCAGCGATGTTGGAAAGCGCTTAAGATTATTGGTTGTTGAGTGGTTTCAAA
GTTTTATGGATGTGGTGCATCGATTTGGCTTTCAAGGACAGGTGCCTTGTTTGCATTAAA
TGTATTTCGATTTTGTCCGCTCTTTGTGAAAAGACATCGTACAATTGTGTCGTCATCTCT
TATATTAAGAGTATGCTCGTCATGTTGTCGGTGACTTAAAGGACTTTCTACCTGGTTGAT
CCTGCCAGTAGTCATATGCTTGTCTCAAAGATTAAGCCATGCATGTGTAAGTATTAACAA
ATTCAGACTGTGAAACTGCGAATGGCTCATTAAATCAGTTATAGTTTGTTTGATGGTACG
TGCTACTCGGATAACCGTAGTAATTCTAGAGCTAATACGTGCAACAAAGCCCGACTTTTG
GAAGGGACGCATTTATTAGATAAAAGGCTGACACGAGCTTTGCTCGATGCTTTGATGATT
TCATTATAACTTGACCGATCGCATGGCCTTTGTGCCAGCGACGCATCATTCAAATTTCTG
CCCTATCAACTTTCGATGGTAGGATAGAGGCCTACCATGGTAATGACGGGTGACGGAGAA
TTAGGGTTCGATTCCGGAGAGGGAGCCTGAGAAATGGCTACCACATCCAAGGAAGGCAGC
AGGCGCGCAAATTACCCAATCCTGACACGGGGAGGTAGTGACAATAAATAACAATATCGG
GCTCTTAGAGTTTGGTAATTGGAATGAGTACAATCTAAATCCCTTAACGAGGATCCATTG
GAGGGCAAGTCTGGTGCCAGCAGCCGCGGTAATTCCAGCTCCAATAGCGTATATTTAAGT
TGTTGCAGTTAAAAAGCTCGTAGTTGGACCTTGGGTTTGGTCGTCAGGTCCGCCTTTGAC
GAGCACCTGGCGTCCTGTCCCTTTTGCCGATGTTACGAATCTGGCCTTAATTGGTTGGGT
CGTGCCTTCGGCGCCGTTACTTTGAAGAAATTAGAGTGCTCAAAGCAAGCCTACGCTTTG
TATACGTTAGCATGGGATAACATTACAGGATTTCGATCCTATTGTGTTGGCCTTCGGGAT
CGGAGTAATGATTAAGAGGGACAGTTGGGGGCATTCGTATTTCATAGTCAGAGGTGAAAT
TCTTGGATTTATGAAAGACGAACAACTGCGAAAGCATTTGCCAAGGATGTTTTCATTAAT
CAAGAACGAAAGTTGGGGGCTCGAAGACGATCAGATACCGTCCTAGTCTCAACCATAAAC
GATGCCGACCAGGGATCAACGGATGTTGCTTTTAGGACTCCGTTGGCACCTTTTGAGAAA
TCAAAGTTTTTGGGTTCCGGGGGGAGTATGGTCGCAAGGCTGAAACTTAAAGGAATTGAC
GGAAGGGCACCACCAGGAGTGGAGCCTGCGGCTTAATTTGACTCAACACGGGGAAACTTA
CCAGGTCCGGACATAGTAAGGATTGACAGACTGAGAGCTCTTTCTTGATTCTATGGGTGG
TGGTGCATGGCCGTTCTTAGTTGGTGGAGCGATTTGTCTGGTTAATTCCGTTAACGAACG
AGACCTCGGCCTGCTAACTAGCTACACGGAGTCATCCCTTCGTGGTCAGCTTCTTAGAGG
GACTATGGCCGTTTAGGCCATGGAAGTTTGAGGCAATAACAGGTCTGTGATGCCCTTAGA
TGTTCTGGGCCGCACGCGCGCTACACTGATGTATTCAGCGAGTCTATATCCTTTGTCGAC
AGACACGGGTAATCTTCGAAAATTTCATCGTGATGGGGATAGATCATTGCAATTGTTGGT
CTTCAACGAGGAATTCCTAGTAAACGCGAGTCATCAGCTCGCATTGATTACGTCCCTGCC
CTTTGTACACACCGCCCGTCGCTCCTACCGATTGAATGGTCCGGTGAAGTGTTTGGATGG
TGGCGATAGAGGTGGTTCGCCGCCTGTGGCGTCGCGAGAAGTCCACTGAACCTTATCATT
TAGAGGAAGGAGAAGTCGTAACAAGGTTTCCGTAGGTGAACCTGCGGAAGGATCATTGTC
GAGTTCCTTTTCGAACAGTTGTGAAATTGTGCTCATACCCGACGAGTACTACGTGTTTGT
GCTATTAGTGCATGCGTTGTCTTGGCGGGTTCCCTTTTGCTGCCTTCGTGTTGCTTTATT
TGAAGTGAAACGAAGAGCAGAAATAAGACACCGGCACAGTTTGTGCCAAGGACAGTTATT
GTTGGAGTGCATTGCCATCGTTTTGATGTGCTTTGTGCTATTCTAGCGAGCATCTGAATG
ACTCCTGGCAATGGATATCTTGGCTCTCGTGTCGATGAAGAACGTAGCGAAATGCGACAC
TTGGTGTGAATTGCAGAATCCCGTGAACCATCGAGTCTTTGAATGCAAGTTGCGCACGAG
GCCATTAGGTCGAGTGCACGTCTGTTTGGGCGTCATGTATAGCGTCATTCCAATCTCCCT
CATGCGACGAGTGCATTTTGGGTTATGATGGATATGGAGAATGACCTTCCGTGCTTTAAT
TGTATGGTAGGTTTAAGTGATTGTCGTTGCCAGTTATATGCGAGGCGAATGGTGTGTCGA
GTTAACGCACGATGTCTCTAATCGCGTCCATGAGACCTAGGCATGACTTAGCACTAGCTA
AAACCGATTTCGATGTTTGCTTTCGTAGCAGGCTCGGACCATGACCTCAGATCAGACGGG
GCGACCCGCTGAGTTTAAGCATATCAATAAGCGGAGGAGAAGAAACTTACGAAGATTCCC
TTAGTAACGGCGAGCGAATCGGGAAAAGCCCAGCTTGAAAATTAGGTGGCTTTGTCGCCT
AAATTGTAGTCTGGAGAAGCGTCATCAGCGACGGATCAGGCCTAGGTCCCTTGGAAAGGG
GTGCCAGGGAGGGTGACAGCCCCGTCCGGCTTGAACCTTGCTGCAACATGAGGCGCTGTC
GATGAGTCGGGTTGTTTGGGAATGCAGCCCCAATTGGGTGGTAAATTTCGTCCAAGGCTA
AATAGCGGCGAGAGACCGATAGCTAACAAGTACCGCGAGGGAAAGATGAAAAGGACTTTG
AAAAGAGAGTCAAAGAGTGCTTGAAATTGTCAGGAGGGAAACGAATGGGGGTCGGCGATG
CGTGCTGGTTTGATGTTGAACTACTCACATTTAGGGTAGCTCAACCGCTTGGCTCGGCAC
GTGGATCGTTGCGGGCTGTGCTTGCGGGCCAAGCCTCGAGTGTTTGATTTGCTTGAGGTA
ACGTCGTCGGCGCAGTCGAGGATGCAGTGCACGCCTCAATGGCGCGTCCTTTGTGGCGCT
CTTGTGCGCTCATAGCACCGTCTAGCGGGCTCCCCATTCGACCCGTCTTGAAACACGGAC
CAAGGAGTCTGACATGCATGCAAATCGATGGGGTGTGAAAACTCGGAAGGTGCAAGGAAG
CTGATGGGTGGGATCTCCTTTACGGAGTGCACCGCCGACCGATCTTGATCTTTTGTGAAG
GGTTCGAGTGGGAGCATGCCTGTCGGGACCCGAAAGATGGTGAACTATGCTTGAGCGGGG
CGAAGCCAGAGGAAACTCTGGTGGAGGCTCGTAGCGATACTGACGTGCAAATCGTTCGTC
TGACTTGGGTATAGGGGCGAAAGACTAATCGAACCATCTAGTAGCTGGTTCCCTCCGAAG
TTTCCCTTAGGATAGCTGGAGCTCGCGTGCGAGTTATATCAGGTAAAGCAAATGATTAGA
GGCATCAGGGGCGTAACACCCTTGACCTATTCTCAAACTTTAAATAGGTAGGACGGTGCG
ACTGCTTTGGTGAGCCGTGCCATGGAATCGAGAGCTCTAAGTGGGCCATTTTTGGTAAGC
AGAACTGGCGATGCGGGATGAACCGGAAGCCGGGTTAAGGTGCCCAACTGCACGCTAACC
TAGAACCCACAAAGGGTGTTGGTCGATTAAGACAGCAGGACGGTGGTCATGGAAGTCGAA
ATTCGCTAAGGAGTGTGTAACAACTCACCTGCCGAATCAACTAGCCCCGAAAATGGATGG
CGCTTAAGCGTGCTACCCACACTCGGCCATCGAGGCGGTTGCCATGCCTTGATGAGTAGG
AGGGCGCGGTGGCTGCTGCAAAATCTAAGGCGTGAGCCTGGGTGGAGCGGCCATTGGTGC
AGATCTTGGTGGTAGTAGCAAATATTCAAATGGGAACTTTGAAGGCCGAAGAGGGGAAAG
GTTCCATGTGAACGGCACTTGCACATGGGTCAGCCGATCCTAAGGGACGGGGGAAACCCG
TAAAAGAGCGCATTGATGCGCGAGCTCCGAAAGGGAATCGGGTCAAAATTCCCGAGCCAG
GACGTGGTGGTAGACGGCAACGTTAGGAAGTCTGGAGACGCTGGCGGGGGCCTTGGGGAG
AGTTATCTTTTCTGCTTAACAGCCTGCCCACCCTGGAAACGGCTCAGCCGGCGGTAGGGT
CAAGCGGTTGGAAGAGCACTGCACGTCGAGCGGTGTCCATTGCGCCCCCGGCGGTCCATG
AAAATCCAGAGGACCGAGTGCCTCCCACGCTTGGTCGTACTCATAACCGCATCAGGTCTC
CAAGGTGAACAGCCTCTGGCCAATGGAAGAATGTAGGCAAGGGAAGTCGGCAAAATGGAT
CCGTAACTTCGGGAAAAGGATTGGCTCTGAGGGTTGGGCTTGGGGGTCCTAACGCGAACC
CATTGGCTGTTGGCGGACTGCTAAAGCCGCTTTCGTGGCGATAGCGGGACGACGCGTGCC
GGTTGGGAGACGGGTTAGGAATGGGACTTCCTTACGGGAGTTTCTAGCCACTTGCATCGA
ACAACCGACTCAGAACTGGTACGGACAAGGGGAATCCGACTGTTTAATTAAAACAAAGCA
TTGCGATGGTCCTTGCGGATGCTTACGCAATGTGATTTCTGCCCAGTGCTCTGAATGTCA
AAGTGAAGAAATTCAACCAAGCGCGGGTAAACGGCGGGAGTAACTATGACTCTCTTAAGG
TAGCCAAATGCCTCGTCATCTAATTAGTGACGCGCATGAATGGATTAACGAGATTCCCAC
TGTCCCTGTCTACTATCCAGCGAAACCACAGCCAAGGGAACGGGCTTGGCAGAATCAGCG
GGGAAAGAAGACCCTGTTGAGCTTGACTCTAGTCCGACTTTGTGAAATGACTTGAGAGGT
GTAGGATAAGTGGGAGTCGGTTTACCGGCGAAAGTGAAATACCACTACTTTTAACGTTAT
TTTACTTACTCCGTGATACGAAGGTGGGGCTCAGCCCCTCCTTTTGGTTCTAAGGTCCTT
TTCAAGGATCGATTCGGGCGGAAGACAATGTCAGGTGGGGAGTTTGGCTGGGGCGGCACA
TCTGTTAAAAGATAACGCAGGTGTCCTAAGATGAGCTCAACGAGAACAGAAATCTCGTGT
AGAACAAAAGGGCAAAAGCTCGTTTGATTTTGATTTCCAGTACGAATACGAACCGTGAAA
GCGTGGCCTTTCGATCCTTTAGAACTTCGAAATTTGAAGTTAGAGGTGTCAGAAAAGTTA
CCACAGGGATAACTGGCTTGTGGCAGCCAAGCGTTCATAGCGACGTTGCTTTTTGATCCT
TCGATGTCGGCTCTTCCTATCATTGTGAAGCAGAATTCACCAAGTGTTGGATTGTTCACC
CACCAATAGGGAACGTGAGCTGGGTTTAGACCGTCGTGAGACAGGTTAGTTTTACCCTAC
TGATGATTGCGTTGCGATAGTAATTCAACCTAGTACGAGAGGAACCGTTGATTCACACAT
TTGGTCATCGCGCTTGGTCGAAAAACCAGTGGCGCGAAGCTACCGTGTGTCGGATTATGA
CTGAACGCCTCTAAGTCAGAATCCAGGCTAGAGAAGCGGCGCTTAATCTCAATGACCTTG
TCCCGACCCACAGTAGGTGTGCGAAAGCATACCCATGGGCACATGCCGAAGGACTCGGCC
CGCTCGACGTATTCGTCGTAGGGTCTTCCTTAGATTGAAATTCCGTAAGGTCCATTGATT
GAATCCTTTGCAGACGACTTAAATACACGATGGGGCATTGTAAGTGGTAGAGTGGCCTTG
CTGCCACGATCCACTGAGATCCAGCCCTTAGTCGCATAGATTACCCCCTCCCTCCCAACC
CACCATAAGGTGAGAAAAAAACACGAGGTTGAACACTTGAGGGTTGCCGTTTATTTAGTA
AAAAGGGGCCGCTATCACCTCGTGAAACGCGGGTTCGACCGCAAGTCCCATCATACTCTG
GTACTTAAGATTAAATTATAGGCTGCCGAACTTGCGCTCCGAAGGCGATGATGGAAATAA
CTGCGTCTATGATGTAAATAAAATACAACCAAGGATTTGTGTACCAGCATACCTCGGCCC
GAGCACACAAGATTCACGCTGGAACTTGGAACGTGAGACGTAATGAAATTTCCACTATAG
CCGAGGTGCTTCGCACTAAGGCGGCCACTTCGACGAAGGTTCGAAAAGTTCCCATACTCA
GTTTGGGGAAGTTAGAAAGAAGAACGGCTTTTCAGTAGGTGGAACGTGATCCGTTCAAAG
ACCGCAAGTTTTGTCGGAATCTTTTCGGTTGAACATGATCCGCGTCTAAACACTAAGTGC
CAAATTCCTTGGTGAGTAGCCACAGACAGAAAAATGGGACAATGAGTAATCCAATAGGTA
CATCGATCGACCGACCACCGAAATATAATTCCGTGGACTTATAAGAAAAGCCCATTGTGC
CTGGATTTTATATTGGAAGAGCGGACCAGGCGAAAAGCAAGCTGTAACGTGCGCTGACAC
TGAAATCTAAGCCTATGGAATTTCAAACATTTACCCGTGAAATTTACGAAACCTCCGCGC
CGAAGGCTCAAACGCGATCGGTTGACCAGCTTTCTGGTAAAGAAGGTGTTCGAGTTAATG
GTGTTCACGTGTGCGCATCGGGCTTGGCACGCCTTGGATTTGGCAAAGTACCAGATTTGG
CACTTGGCAAAGTGCCAGATTCGGAAAACACATGCGGATCACTCAAAAACCCAGTGACTA
CATGGTAAAACCACAAAAAAAAATGTGGTCGGATTTACCTACGTAGCAGAGACACTTTGG
ACTACCGGGGTCATATTAGGCTAAATTCCATATATTCCTATATTGGGGGGGGAGGGTGAG
GAGGAGGAGGAAGGGGAAGGATTGACCAAAATGGATCAGGCAAAACGCAAGCTGAAACAT
TGGTCGATCAACAAATTTTTTTTGTGTGGATTTTTCGGAGAAATTTTTTTTTTTTTTTAA
ATATTTAAAAAAAAAAAATTTAAAAAAAAAATTTTTTGAAAATGTTTTCGATGGAAGTGC
CCTCCCCAAATTTTTTAAAAATATTTTT
>5S_rDNA_Allium_sativum_complete_sequence_of_reconstructed_5S_rDNA_557nt_CL274_CL100_Tarean_info_15_6_sc_0.405978_l_557
GAAATAAGGGAGAAAGCTAAATTTGCAATTAAAAAGAATCAAGAACGAAATGAAGTATTT
GAATCCACAAATTCAAACAACGACGGTGAGAATGGCATACGGAAAGAATTGAAGGAAAGA
AACTACTGTCAGCTTTTGAAATTCAACCAGACAACGTAGTGAGAACGTTAAATTTGAAAA
TAAAAGGAAATGAAATTGTAAAGAAAATAAAAAAAGTGTTCAAGTTCTAATAAAGAAGTA
GAAATAAATAAAAAATGTTGAAATTTTAAACTGTAAGTTCGAACTGCGGCGGTGGTTGAC
AAAAAGGGAGGGGGTGCAACACGAGGACTTCCCAGGAGGTCACCCATCCTAGTACTACTC
TCGCCCAAGCACGCTTAACTTCGGAGTTCTGATGGGATCCGGTGCTTTAGTGCTGGTATG
ATCGCACCCGTCAGGAAGTGGATTGGCCAAGCACTAATGCAGTGGCTGTAGAGCGTAGAT
AAATGCCGCGGTTAACGGCAACAACGTTTGAAATTCTTAGAAATAACATTACATTTGACA
AAATAAAAATAAAAATA
>5S_rDNA_Allium_sativum_CL100Contig1
GAATTAAAAGGACAAATTCAAACATCGACGTTGAGAATGTAATATGGAAAGAATTTGAAA
AAAGACATTAAATTTGACAAAAAAATGATAAAAACAAACGAGGGAACACGCTAAATTTGC
AATTAAAAAGAATCAAGAACGAAATGAAGGAATTAAAAGGACAAATTCAAACATCGACGT
TGAGAATGTAATATGGAAAGAATTGGAAGAAAGAAATCATTGTCAGCTTTTGAAATTCAA
GAAGACATAGTGAGAACGTTAAATTTGAAAATAAAAGGAAATTAAAATGTAAAAAAAAAG
GAAAAAAAATACAAGTTCTAATTATGAAGTAAAAAAACAAAACAAAAAAGGACGAAATCT
TAAACTGCAAATTCGAACTGTGACGGTGGTTGACAAAAAAGGGAGGGGTGCAACACGAGG
ACTTCCCAGGAGGTCACCCATCCTAGTACTACTCTCGCCCAAGCACGCTTAACTTCGGAG
TTCTGATGGGATCCGGT
>5S_rDNA_Allium_sativum_CL100Contig2
AATTTTAAACTGTAAGTTCGAACTGCGGCGGGGGTTGACAAAAAGGGAGGGGGTGCAACA
CGAGGACTTCCCAGGAGGTCACCCATCCTAGTACTACTCTCGCCCAAGCACGCTTAACTT
CTGATGGGATCCGGTGCTTTAGTGCTGGTATGATCGCACCCGTCAGGAAGTGGATTGGCC
AAGCACTAATGCAGTGGCTGTAGAGCGTAGATAAATGCCGCGGTTAACGGCAACAACGTT
TGAAATTCTTAGAAATAACATTACATTTGACAAAATAAAAACAAAAATAAAAATAGAAAT
AAGGGAGAAAGCTAAATTTGCAATTAAAAAGAATCAAGAACGAAATGAAGTATTTGAATC
CACAAATTCAAACAACGACGGTGAGAATGGCATACGGAAAGAATTGAAGGAAAGAAACTA
CTGTCAGCTTTTGAAATTCAACCAGACAACGTAGTGAGAACGTTAAATTTGAAAATAAAA
GGAAATGAAATTGTAAAGAAAATAAAAAAAGTGTTCAAGTTCTAATAAAGAAGTAGAAAT
AAATAAAAAATGTTGAAATTTTAAACTGTAAGTTCGAACTGCGGCGGTGGTTGACAAAAA
GGGAGGGGGTGCAACACGAGGACTTCCCAGGAGGTCACCCATCCTAGTACTACTCTCGCC
CAAGCACGCTTAACTTCGGAGTTCTGATGGGATCCGGTGCTTTAGTGCTGGTATGATCGC
ACCCGTCAGGAAGTGGATTGGCCAAGCACTAATGCAGTGGCTGTAGAGCGTAGATAAATG
CCGCGGTTAACGGCAACAACGTTTGAAATTCTTAGAAATAACATTACATTTGACAAAATA
AAAATAAAAATAGAAATAAGGGAGAAAGCTAAATTTGCAATTAAAAAGAATCAAGAACGA
AATGAAGTATTTGAATCCACAAATTCAAACAACGACGGTGAGAATGGCATACG
>5S_rDNA_Allium_sativum_CL100Contig3
AATTAGAACTTAAAACGTTCTTTTTTACTATACCATTTCCTTTTATTTTCAAATTTAAAG
TTCTCACTTTGTCTGCTTGAATTTCAAACCACTGGCCATAATTTCGTTTTTTGAATTTGT
GGTTTTATTTCCTTCGTTTCGTTCTTGATTCTTTTTAATTGTGATTTTAGCGTTTTCCCT
TATTTCTATTTTTCAATTTTTTGTCAAATTTAAGCTTATTTGTTAGAATTTCAAACGTTG
TTGCCGTCAACCGCTGCATTTCTCTACACTCCGCGGCTCCTGCATTAATACTTTACCAAT
CCACTTCCTGACGGGTGCGATCATACCAGCACTAAAGCACCGGATCCCATCAGAACTCCG

>5S_rDNA_Allium_sativum_CL100Contig4
ATGAAAAATAGAAATAAGGGAAAACGCTTAAATCACAATAAAAAACAATCAAGAACGAAA
CGAAGGAAATAAAACCAAAAATTCAAAAAACGAAATTAAAGCCAGCCGTTTGAAATTCAA
GCAGACAAAATGAGAACTTTAAATTTGAAAA
>5S_rDNA_Allium_sativum_CL100Contig5
ATCGATGTTTGAATTTGTCCTTTTAATTCCTTCATTTCGTTCTTTATACCTTTAATTGCA
AATTTAGCGTGTTCCCTCGCTAGTTTTTATCATTTTTTTGTCAAATTTAATGTCTTTTTT
CAAATTCTTTCCATATTCCATTCTCACCGTCGCTGTTTGAATTTGTGGTTTTAATTCCTT
CATTTCGTTCTTGATTCATTTTAATTGCAAATTTAGCGTGTTCCCTTGTTTCTTTTTATC
AATTTGTTGTCAAATTTAATGTCATTTGCAAGAATTTCAAACGTTGTTGCCGTTAACCGC
TGCATTTCTCTACAATCTCCAGCTCCTGCTTTAATACTTTACCAATCCGCTTCCTGACGG
GTGCGATCATACCAGCACTAAAGCACCGGATCCCATCAGAACTCCGAAGTTAAGCGTGCT
TGGGCGAGAGTAGTACTAGGATGGGTGACCTCCTGGGAAGTCCTCGTGTTGCACCCCCCT
CCTTTTTGTCTTCCACCGTCGCAGTTCAAGTTTTAGGCTTATTTCACTCTTTTTTGTTCT
TTTCCTTCTTAATTCGAACTCAAACATTCCTTTTTTGTTTTTATAATTTCATTTCCTCTT
ATTTTCAAGTTTAACGTTCCCAGTTTACCTGCTTGAATTTAAAACGCTGTCCACAATTTC
GAATCCACAGTCGAAATTTCTAAATTTCCTCCTTTTTTGGTTTTGTTTGCTTCTTAATTC
GAACTTAAACGCCCTTTTTTTTCATTTTTGAATTTCATTTCCTTATATTTTAAAATTTAA
TGTTCCCACATTGTCTGCTTGAAATTCAAACGCTGCGCATATTTTTTTTTAAATTTTTTT
CGATTTTCTTTTTCAAAACAATGCAATGTTTTTTGTTTGAATTTCAAACGCTGTTACGGT
TAGCTTCTGCAGTTCTATGCGTTCTTCCAATCATGCATTAGTAGTTTTCCAACATGCTTT
CTGACGGGTGCGATCATACCAGCACTAAAGCACCGGATCCCATCAGAACTCCGAAGTTAA
GCGTGCTTGGGCGAGAGTAGTACTAGGATGGGTGACCTCCTGGGAAGTCCTCGTGTTGCA
CCCCTCCCTTTTTGTCAACAACCGTCGCAGTTCAAATT
>5S_rDNA_Allium_sativum_CL100Contig6
GGCAACAACGTTTGAAATTCTAACAAATAAGCTTAAATTTGACAAAAAAATTGAAAAATA
GAAATAAGGGAAAACGCTAAAATCACAATTAAAAAGAATCAAGAACGAAACGAAGGAAAT
AAAACCACAAATTCAAAAAACATCGGCGTTGAGAATGGAATATGGAAAGTATTGCAAAAA
CGAAATTATGGCCAGCCGTTTGAAATTCAAGCAGACAAAGTGTGAACTTTAAATTTGAAA
ATAAAAGGAAATGAAATAGTAAAAAAGAACGTTTAGGTTCTAATTAAGAAGGAAAAAAAA
AAAAAATCGAACAAATTTTAAACTGCAAATTCGAACTGCGGCGGTGGTTGGCAAAAAGGG
AGGGGTGCAACACGAGGACTTCCCAGGAGGTCACCCATCCTAGTACTACTCTCGCCCAAG
CACGCTTAA
>Ty1/copia/TAR_complete_sequence_of_hypothetical_copy_element_5417nt_CL111_27_51_sc_0.612372_l_5417
GAATGAAATTTACTTGTCCCACATCGGCAAAAATAAAAGCTACTATGAGCTAATATATCC
AAGTTTTACAAAGGCCAATGGGCCCTTTGGGTCACTTGATTTTGTGAACGGGAGAGGACG
CAGATGACCATGAACACACGCGCGCACCACCACCGCCCGCCCGGCCCGGCTCGGCTCGGT
TCGGTCCGGTCCGCGTCCGTGTTCGGGTTTCGGGTTCGGGCTTGGGCTTGGGCCCGGTCC
ACTGAGATATATTGATTTTGCTGAAAGAATGAATACTGTACATGAACAGTAGACACGGAC
GGGTGCAACCATTCAACAGTAGACGCGACTGTTGACGAAGAGGTGCGGCCGGACGGGACG
AGACATGACCGGACAGAAATTCAGAGGGTTAGGCGGACCGGGCGCATTGTTTTTTGCGAA
CGGGTGCAACTATCTGAATGAACAGTTGCAACTCTAATAAAACGTTGTAAAAGCTATATG
AATAGCTGCAACATGAATGAAGTGTTGTAATTGCTGAATGAATGATTGCAACTTAATTAA
AAGGTTGCAACTTTCTAAAATGAAGAGAAGCAATGTTTGATTGCCTATAAAAGGAAAGGG
ATGCTGATCACATTCCTCACTCAATTCAAGCAATCAAATCATTCTTCTTCTCTCTCATTC
AAGCTTTCTGTCCTCCATTAATATATCACAAAATTAACGAGCATACTCGTTACAATCTCG
AGAAGCTATTCGCTGCTGTATCTTGGGAAACTTGCAAAATCAAGTTTTAAGGAAATTGCT
AAGGCAAGCCCCAGCGAAGTTCCTGAAATCCGTAAACTCAACATCTACATCTTAAAACTT
TGCAGTTTTATTGATTCAGGAAATGGCAACAGTTGAATTATCAACTAAAACTGCGACCCA
CAACAGACCTGATCCATTCAAAGGTGATGGTGATGATTTTCAGACATGGCAGAGCCAAAT
GCTGTTCTATCTCACCACACTCGGTCTACAGAGGTACCTCGATGAGGAGGAACCTGTGCC
TACAGCAGGCCAAACTCAAGAAACACATAGAGATGCGTTTCTGGCGATTGATGCATGGAA
ACAAGGAGACTTCTTGTGCAGAAATTATATTCTTAATTGTCTGAACAAGATGTTGTATAA
AGTGTATCAGCCACTCAAGACAGCGAAGGCACTTTGGGCTGCACTTGCAAATAAGTACAA
GACACAAAATGTCAGCCTAAAGAAATTCATTGTCGACAAATTTATGGACTACAAGATGGT
AGACTCCAAATCAGTGACTACTCAAGTGCAAGAGCTGCAGATCATCATTCATGAACTTGA
ATCAGAAGGACATGAAGTTGGAGAGTCATTTCTGGTTGAAGCAATAACAGGCAAATTGCC
CCCGTCATGGAAAGACTACCGCAACTATCTGAAACACAAAAAGAAGGAGATTTCTTTACA
GGATCTCATTGTCAGATTGAAGATTGAGGCAGATAATCGTGGGGTAACACAGCCAAAAGG
CGAGGAGGCTTATGCTGTGGAAGGCTCGAAGAAAAATAAGCCATATGCCAACAAAAAGAA
GAACCAGAACAACAAAAGAAAGGCACCAGACAACAGATTTAAAGAGAAGAAGCAGGCCAA
GAAGTTCAATGGTCAGTGTTGGGTATGCGGAAAAACTGGACATGCTGCTAAAGATTGTAG
GCACAAGAAGCAAGAAAATAACTCAGAAGCACACATGGTGAATAATATGGATATAGACGA
ATCATCCTTTTCTGCAGTTGTTTCTGAATGCAATCTGGTCCAGAACCCTGCACAATGGTG
GGTAGACACAGGGGCTACACGTCATGTTTGCTCGGATAAGTCTATGTTTTCCACTTATAC
CAAATTCGATAAGGAGGAAAAACTATATATGGGAAATTCTGCAATTTCCATGATAGAAGG
CAGCGGCAATGTCATTCTCAAATTTACTTCGGGAAAGACTATTACTTTGAAAGAAGTGCT
ACACGTTCCAGAAATTCGTAAGAACCTAATTTCAGGACCCGTGCTTTCAAAGAAAGGATT
CCGAATGGTGTTTGAATCCGATAAAATGGTTCTGTCAAAAGCTGGTGTGTATATAGGAAG
GGGTTATTTATGTGATGGCCTATTTAAGGCAAATGTAGCCGTAATCGGCAATAACACTAT
GTATTCTGATTGTGAAATGAATAAAAATAATGTTTCTTATGTGGTTTTGCATGAAACTCT
TTTATGGCATGATAGATTAGGACACATAAACTTCCGAAAAATGAAAAAACTTGCAAACTT
AGGATTAATTCCAAAATTTCAAGTAGATAAGAAATACAAATGTGAGACTTGTGTAGAAGC
AAAAATGGTCAAAAAACCATTTAATATTGTTGATAGAAGTACTGAACCATTAGGGATGGT
ACATACTGACTTATGTGATTTTAAGTCATTACCTACAAGAGGTGGGAAAAAGTATTTTAT
TACTTTTATTGATGATTATACACGATATTGCTATGTATATCTTTTAAATAGTAAAGATGA
AGCAATAACATCGTTCATAAAATATAAGGCTGAAGTAGAAAATCAGCTTAATAAAAAGAT
CAAGATATTGAGATCTGATCGAGGTGGAGAATATGAATCACCATTTGAACAATTATGTGC
AGAAAATGGCATAATTCATCAAACAACAGCACCATATTCACCACAACAAAATGGTATTGC
CGAGAGAAAGAATAGAACGTTAAAAGATATGATTAACGCAATGCTATTAACTTCTGGCCT
ACCGACGAACTTGTGGGGGGAAGCCCTAAATATGTCTAATCATATATTGAACAGGGTTCC
TCACAGTAAAACAGGAACAATTCCATATGAGTTATGGAAAGGACACCTACCAAGCTTCAA
ATACCTTAAAGTGTGGGGGTGTTTGGCAAAGGTTCCAGTTCCGCCTCCCAAGAAGGTCAA
ACTTGGACCAAAAACTGTAGATTGCTACTATTTAGGACCTGCCGAAAATAGTAGTGCATA
CAGATTTTTAGTATTTAAGTCTGATATAAATGATATCGGTGTAAATACAATTATGGAGTC
AAGAGATGCCTCATTCTTTGAAGATGTGTTTCCACATAAAAGGAATGAAGGAGTACATGT
TCCTAAAAGGACAAGAGAAGAAATTAGTGAGCCACATGAAGATGAAACTTATCGTGAAAA
TGATGAAGTTGAACCTAGAAGGAGTGTAAGGCCACGAACATCTAAATCGTTTGGTTCAGA
TTTTATTACATATGTATTAGAACATGAACCTCAAACGTATAAAGAAGCAATGTCATCTTC
TGAATCTTCATATTGGAAAGAAGCAGTCAAAAGTGAGATTGATTCAATACTAAGCAATCA
AACTTGGGAATTGGTTAATATTCCACCTGGAATAAAACCAATTGGCTGCAAATGGATATT
CAAGAAGAAAATGAAACCAGATGGTTCCATTGACAAATACAAAGCTAGATTAGTAGCTAA
AGGATATCGTCAGAAGGAAGGTATAGACTTCTTTGATACATATTCACCGGTTACACGAAT
AACCTCTATAAGAATGCTAATTGCAATCGCATCTATATATAATTTAGAAATTCATCAAAT
GGATGTAAAAACAACATTCTTAAATGGAGATCTCGATGAGGAGATATACATGGAGCAACC
TGAAGGTTTTATATCCAAAGGAAATGAAAACAAAGTCTGTAGATTAGTAAAATCATTATA
CGGACTAAAACAAGCTCCAAAACAATGGCATGAAAAATTTGACAGTGTCATGATGAAAAA
TGGTTTTCGTATAAATGAATGTGATAAATGTGTTTATTACAAAAGACTTGGTGAATCATA
TGTGATTATTTGTCTATATGTGGACGATATGCTAATCTTTGGTCCTAACACTAAGGTTAT
AGAAACCATAAAGAAGATGTTAATAAATCATTTCGATATGAAAGATTTAGGCATAGCAGA
TGTTATGTTAGGAATAAAAATAATAAAAACATCTGATGGGATTGAATTATCACAATCACA
TTATGTAGAGAAGGTGATTGAAAGATTCAAAGATCTTGGGATCAAAGGTGCAAGAACACC
GTTCAATCCATCTGAAGTTCTGCATAAAAACACTAATGAGAGTGTAATGCAACTGGAATA
TTCTCGTGTAATAGGATGTCTCATGTATATCATGAATTGCACAAGACCAGATATAGCTTA
TGCAGTAAATAGACTAAGCAGGTATACAAGTAACCCAGGAAAAGAACATTGGGCAGCACT
AATGAGAGTGTTGGGGTATTTAAAGAACACCACAAATTTTTCCTTACATTATGGAAAATA
TCCTGCAGTTCTAGAAGGATATAGTGATGCAAACTGGATATCAGATTCAGAAGAATCAAA
ATCCACAAGTGGTTATGTCTTTACCCTTGCAGGAGCAGCAGTGTCTTGGAAATCTAATAA
ACAAACATGCATAGCTCGATCCACCATGGAATCTGAGTTTATTGCATTAGATAAAGCAGG
CGAAGAAGCAGAATGGCTTCGTCAATTTTTAGAAGATATTCCATTTTGGCCAAAACCTGT
ACCGGCCATATGTATTCACTGCGATAATCAAGCAGCGCTAAGTAGAGCGCAAAACTTTGT
GTATAATGGAAAGTCACGACATATTCGTCGGCGCCATAATACAGTAAGGCAGTTACTCTC
ACATGGAATTATTTCCATTGATTATGTAAGATCAAAAGATAACCTAGCGGATCCATTTAC
TAAAGGTTTATCTAGAGAGAAAATTGACTGCGCATCGAGGGGAATGGGCTTAAAAGCCTA
AAATAACAATGAGTTACCTTATACGGAAACCTATCCTAGCGACTGGAGATCCCACGGACT
AGGATCAATAGGCAAACCAGTTATGAGTAATTCAAGAAGTAATGCATTTTTCTACTCATT
CCTATGATGCAAAATAAATGCATACCTACAGAAGTATTAAAAGGATAAGCTATGCTTTTA
ATGATGTCCATATCTTGTAAAAGAACAAGTGGGGTATACGTAGGATACTCTTGATGGAAG
CGATCACCTATGTTAGTGTGAGCTGGGTCGGCTCTATGAGAATTTTCAAAGGCTTAAAAT
TCTCTAATACACTCGCAGAACCAAATATGTTCAGGACCAAAATGAACAAAACCAAGAGAT
TGGATGAGAAGGGAAATAATGTTTTGTAAAACTTATTGTCTGGTTATACAATAACGGCTG
ACGGTTCAAGATGAAATATTTCACCGATTAGCCAAGTATATCCGATAAGTTTTAACTAGG
GAAGGTTCAAAGTGAAATATCTACCTATCCACGATACAACATTATTCCATATGTATTCTG
TGATATTCCCCTTTGTGTGGGGGAAAAGTATATTATCATTCATGTGGGGGATTGTTGGAG
ACTATCTCTTGCAAAGT
