# Supplementary material for: Comparative Dissection of Three Giant Genomes: Allium cepa, Allium sativum, and Allium ursinum
Source: Int J Mol Sci. 2019 Feb 9;20(3):733. doi: 10.3390/ijms20030733 (PMC6387171; doi:10.3390/ijms20030733)
Supplement: Supplementary file 1 [file ijms-20-00733-s001.zip › 5.ijms-430914-S/suppl_file/File_S4_allium_repeatexplorer_annotated_contigs.fasta]

>CL1Contig1_All/repeat/mobile_element/Class_I/LTR/Ty3_gypsy/chromovirus/Tekay
AACAAATTGAAAAATGTTATAAGACATTATGAATTGATAAATAGGATTTTATAAGAATTTATATTGAAAAGAATACGGTATCGGATTTACCGTATGAAAGTTTAGTATGGCATTTGTTAAACACTTATTCTTGATCCGGATTTCTGGATAGGAAATAAGTGGTTAGCTTATATTCCAAATTTTTTGTGCCATAC

>CL1Contig2_All/repeat/mobile_element/Class_I/LTR/Ty3_gypsy/chromovirus/Tekay
ATACACCAGTTTAGAATGTTTTTAACTTTAAAAAGGAATATAATATAAATGTTGTCTTAACCCACTTTCTTGAAAACAGATGCCTCCGAGAAAGAGTAACAACAAGGGAAAAGGAATAGCTGGGACAAGCAATGCAGCTTCGAATGCTGATGAGATAC

>CL1Contig3_All/repeat/mobile_element/Class_I/LTR/Ty3_gypsy/chromovirus/Tekay
AAACTATGATTTTATTTATTTGAGAAACAGTCTTGTATATAGAAATTGGATCAGCTATAAAATATTGTTAAGTAGGAAATTGTACATTTCTGATACTTATATGACTATAGAAACCGGTATGGGATTTACCGTATGTAACTACTTAGTATGGCATTATCTGTTAAATACTTATTCAAAATCTAGTTTTCTAGATGGGTAAATAAGTAGTT

>CL1Contig4_All/repeat/mobile_element/Class_I/LTR/Ty3_gypsy/chromovirus/Tekay
AAATTGAGGTGGTTCCATTGGCGTTCCAAACATGTATTCTCAATGTATACACACGTGTGTATAATATACAGGAGATATACAACTGGCTCGCTAAAAATCCCGGTCTCCTCAATCAACCATCGAACGAAAATTCCGGCGACTAATCCCGGTTATTCAAAAAGCAACCCAAACGACCACTGTCTTTTTGTCAGAAAGACATAGTCGATACATCGCTCGAGAGAATGTATCAAACACAGCTT

>CL1Contig5_All/repeat/mobile_element/Class_I/LTR/Ty3_gypsy/chromovirus/Tekay
GATGTCTAGTACGGTGAGTACGCCCAGAGGTTTGCCCCTCTAACCTTATATGGCCACTATGCTTTCGGCCATTATGTGAAGAAGACTCTACACGTCGCGAACCCATACTCAGCTATCACCTCCTCAACTATCGTCCCAAATCTTCACGCTATCAGATATTGAGGTGATTCCAAAAGTAATCCAACTCGTACATTTCTATATGTATAAATACATGT

>CL1Contig6_All/repeat/mobile_element/Class_I/LTR/Ty3_gypsy/chromovirus/Tekay
ATATATGCATATCAACATATAAAACTGGTTTACTTATAATCCCGGTCTCCTCCACAACTATGGTACGTAAGTTTCCGATGACTAAACCCGGTTATTCAGAAAGCAATCAGAACTGTCACCGTCTTATAACAGAAAGACGGGATCACACTTTCCTGCTAAGGATCATGTCAAGACAGTATTTCTGTAATAAGAAGATAACA

>CL1Contig7_All/repeat/mobile_element/Class_I/LTR/Ty3_gypsy/chromovirus/Tekay
TGCGTCGTCCTGGCCAGTTGTTGGCTGCCATGCAGCTTTGTGTGTCTCGTATATCCGAGTCTAGGGGTATACTCGAGGGCAGCTAGATGCCTGGTCGTCAAACCAGTTACGCCGATTTATCGATGTGGTTTAGTTTTTGAATCGGTCAGTTATGGTACGCCGGGGGGAGCACCCCCTCTCTGTAGCGATGGTGCCGGTTCAAACCTAACAGGCGAACGTTGGGGCTGGTACACCCTAGCATTTGCTATTTTAAAGCTGCTATTCTTATATTCACTTATATTGCGTATGGACTTTTCATTAGTACTGTTTTGACCTTTTTATACAGTACTATATATAAACAAATACGAGTTAAAAGTTAATAAATTTTGAAATGTGAAAATATGAAGTGAATCAGATTATAACGGTTAGTTATTTAGGAAACACTAGACATTGTGTAGGTTAATAACCTGAACACTGATTTGTTTGATTGATTGTACACTTGAT

>CL1Contig8_All/repeat/mobile_element/Class_I/LTR/Ty3_gypsy/chromovirus/Tekay
CCGCTGTGAGTTTTATCTTGTTTATTCTTCCGCTGTTTATTTATTTTTGTTTCCGCTGTGTTATTCCGCTGTGCTATTCTGATAAAATAAAACAATATATGCAATTCACATTTTTCTTACCTCTGAATGTCGGTGTCGGGACACGGTTTGTGTTCGCATCTGACGTTTAGTCGTAGGGGAATTGTGGGTCGTCACACGTGGTATCAGAGCTTAAGTTCCCGACAACTTGAGCCTGATGGTGTGAAAAAGCTGAAGGTTACCCCATTAACATAAGGCTTTTCATATAAATAAGTTGAGACTCATTCGAGACTGGATACCCCGATATCCAGATATGAGTTGATTTCTTTTCGTGAGTGCGCTTTAAAAATTAAAGTTTTAAAATGGTTTTTAACTTTAAAATAAATATAATTTGATTTTGGTCTAAAATCAACTTCTAAAAAGAAGTGGCTACTTAGGGAATTTCAAAAGGACAAATGGAGATGCGTGAAGTATATCTAGTCCTATTTCAGCAGC

>CL1Contig9_All/repeat/mobile_element/Class_I/LTR/Ty3_gypsy/chromovirus/Tekay
ACGATCGGGCATCTAGTTCCCTCAAGTATATCCCTAGACTCGGATATACACACACAAAGATGATCCTGGGTTCTTTCCTAGAACCAACATTTCACCAAAAACCGTGAGCCCGCCCATAACCAAACCGTACTGGAAATCGGTGTCTAAAAGGGTGAAAATGCCCAGGGATCAGCCACCCCCTGACCTTGCATGTCACTATGCTTTTGGTCGAAAACTACTGAAGTCTCTACTC

>CL1Contig10_All/repeat/mobile_element/Class_I/LTR/Ty3_gypsy/chromovirus/Tekay
TTCCAGCACGATGTGGTTATTGGCGGGGCCTCGCTATTTTTCTTTCGGTATTACGTTGTTTTGGGGGGTTGTAGCCACCCAGTTACAATCTCTATATGAGGGGCATGTCCAGGTCTAGGGACATGACTTTTTCGAGGGCAGCTAGGTGCCCGGTCATCGTACAAACCA

>CL1Contig11_All/repeat/mobile_element/Class_I/LTR/Ty3_gypsy/chromovirus/Tekay
GATAGTATATCCCTAGACTCGGATATACGCCTCATGTAGAGCAGATCCTGGGTTCCTTCCCAGAATCGACGTTTTACAAAAACCGCGGGCCCACCCATAACCAAACCGTACTAGAAATCGATGTCTATATATGTGAAAACGCCCAGGGGTCCGCCACCCCCTGACCATGCATGACAACTATGCTTTCGGTCGAAAACTGTTGATGTCTCTACTCATCTCGAGCCCATCCTCAGCTAACA

>CL1Contig12_All/repeat/mobile_element/Class_I/LTR/Ty3_gypsy/chromovirus/Tekay
TACGCGGAGGGCACTAGATGCCCGGTCATCACTGTACCATTTACGTGATTTATCGGTTTTATCTTGGAACCAGACGTTACAGTACGCCGTGGCTCGTAACCTCTCTCTGTAACTATTGTTGGTTCCACCCCTACTGTTGCAAGGCTGGTATGGGACAGTCGTTGCAGCTATTTGACTTATTGTTTTCAAAAAGTTGTTATTGCGCGGATCTTTATTATAGTACTGAAGTTTGACCCTTTTTATCAGTACTTCTATTTTACAAAATACGAGTTAAAAGTTAATAACCTGTTTAAA

>CL1Contig13_All/repeat/mobile_element/Class_I/LTR/Ty3_gypsy/chromovirus/Tekay
ACTTTGGAGTTGCTAGACTGTAAAACTGAACATGTCCAATCATTCAAATTCATATCTCAAAACTTAAATAATGGCGTCAAGCCATTCTAAAATTCGAATAATATCTGTGTATTCGGAATAACAAATTCAAATGCTTGGGACCTGTGGGTCACGGCACACCACATTTCCGCTGCAGAAACAGGACTAGATATACTTCATGTATCTCTATCTGCCCTTTCAAAATTTTCCTAAGTAGCCAAACTTT

>CL1Contig14_All/repeat/mobile_element/Class_I/LTR/Ty3_gypsy/chromovirus/Tekay
GGCTTAGTCGCCGGAATTTTCGTTCGATAGTTGTTAAGGAGACCGGGATTATAAGTAAACCAGTTGTATATGCTGATACGCATATATTTATTTATATGTAATCCAGATATACAGTGGGTTACTTATGGGACCACCTCGACATCTATAGCGGGGAGCTATGTAGACGTTCGATGAGGAGGTGTTAGCTGAGGATGGGCTCGGGACGAGTAGATACTTCAGCAGTTTTCGACCGAAAGCATAGTGCATGCAGGGTCAGGGGGCGGCCGTACCCCTGGGCGTTTTCACCCTTTTTAGACACCGATTTCCAGTACGGTTTGGTTATGGGCGGGCCCGTGGTTTTTGGTGATGCGTCATTCTGGCCAGTTGTTGCTACCAGTTCAGCTTTGTGTGTTCGTATATCCGAGTCTAGGGATATACTCGAGGGCACTAGATGCCCGGTCGTCATGTACCATTTACGCAGATTTATCGATGTGGTTTAGTTTTTGAATCGATCAGTTATAGTAAGATGTGGGATAAATACCCAA

>CL1Contig15_All/repeat/mobile_element/Class_I/LTR/Ty3_gypsy/chromovirus/Tekay
AAGATAAAAAAACCCATGAATCTCGAAAGGCTCATGACGACCAGGCATCTAGCTGCCCTCGAGTATATCCCTAGACTCGGATATACGGAGACACAAAGCTGAACCGACTGCGACAACAGGCCGGAACGACGCATCACCAATCCGACGGGCC

>CL1Contig16_All/repeat/mobile_element/Class_I/LTR/Ty3_gypsy/chromovirus/Tekay
AAATGAAAGCTTCTTCTACAGTAAATGAGTCCAGATAATCCTAAAATCTGAAAATATGTGCTCGGTCTGACCCGAGCACATATGAAAAACACACATACTCGAGTCAGGCAGGATAATCCTAACAGTAAAGTAAGAATTATCCTACTGCAAGATTCCTTATACCCTAGACAGAAATATTCCTCTGAAATACACACAAAACAGTTTTTACAGTTCTA

>CL1Contig17_All/repeat/mobile_element/Class_I/LTR/Ty3_gypsy/chromovirus/Tekay
CATGACGGTGTCGGTTAAACCCTAACACCGTAAAATGTGGATGATAAACCCTGCATTTTTCTACTTTAAACTCCTACTATTATATCCACTTATATGCGTGGACTTCCATTTAGTACTACGATTTGACCTTTTTAGCGGTACTACATTTTAT

>CL1Contig18_All/repeat/mobile_element/Class_I/LTR/Ty3_gypsy/chromovirus/Tekay
CAGGATAATCCTAACAGTGAAGTAAGAACTATCCTACGCAAGATTTCTTGCGCCCTAGACAGAAATATTCCTCTGATATACATACAAAACATGTTTACAGTTTTACTCAAGTGTTTAAGTTCAATAAAGTTTAACTCATGTTTGAATAAAATGTAGTACTGCTAAAAGTCAAACCGCAGTACTAAATGAAAGTCCACGCATATAAGTGAATATAATAGTAGAAGTTTAAAGTAGCAAAAGACAGGGTGTATCAGCCATCTTTTGCGGTGTTAGGGTTGAATCGACATCGACGCTACAGAGGGTGG

>CL1Contig19_All/repeat/mobile_element/Class_I/LTR/Ty3_gypsy/chromovirus/Tekay
GATTTATCGATGTGGTTTAGTTTTTGAATCGGTCAGTTATGGTATGCCGGGGAGGACACCCCCTCTCTATAGCGATGGTGCCGATTCACCCCTATGTATGTTGTAAGGGCTGGTATGGGACGGTCGTTACAGCTATTTTAAACTTCTACTACTGTATATTCACTTATATTGCGCATGGACTTTTCATTAGAACTGTTTTGACTTTTATACAGTACTATACTAAACCAAATACGA

>CL1Contig20_All/repeat/mobile_element/Class_I/LTR/Ty3_gypsy/chromovirus/Tekay
AATAACTTTTTAAAAGGCATATGGTTTTTATATATAGGGTTGAATCGAACTGTTGTTACAACGGTTGGGTTTTTATCCCACAGCTTACTGTAACTGCCCGGTTCAAAATGAAAATCGATAAATCTGCGTAACTGGATATGTAAATGGTCGGGCATCAAGTTTTTCCTTTCGAGTATACCCCTAGATAAGATA

>CL1Contig21_All/repeat/mobile_element/Class_I/LTR/Ty3_gypsy/chromovirus/Tekay
TTTTGGATAAAAATATTTGGGGATTCGATTATATAAAACATTTGGAAATTGTTGAGATTTTAATTAAATAATTTAGAGAAATAAAACATTGGGGGAAATGTTTTAGTGAAATGTTTTGGGAATAAAACATTGTTGTTTTCAAAATGTTTTTGGGAAATATATTCGGGATGAATATATTTGGGATAAAATATATTCGAG

>CL1Contig22_All/repeat/mobile_element/Class_I/LTR/Ty3_gypsy/chromovirus/Tekay
TTAGGGTTGAACCGACACCGTCTCTATGGAGGGTGGATATGATCCACGTCTTACCATAACTGATCGATTCAAAAACTAAAGCACATCGATAAATCTGCGTAAATGGTACATGACGACCGGGCATCTAGTGCCCCCGATAGTATATCCCTAGACACGGATATACGCAACATAACAAAGCTGATCCTGGGTTCTTTCCCAGAACCGACGTATCACCAAAACCGACGGGCCCGCCCATAACCAAACCGTACTGGAAATCGGTGTCTATAACGGTGAAAAACGCCAAGGGGTCAGCCACCCCCTGACTATGCA

>CL1Contig23_All/repeat/mobile_element/Class_I/LTR/Ty3_gypsy/chromovirus/Tekay
AGTTTTGAAAAGATAAATAACATCTACAAATATTTGGAGAAATAAAACAGTTGGGGAATTTTGTTTTAGTAAAATGTATTGGGATAAAACATTGTTGTTTTAAATGTTTTTGGGAAATATATTCGGGATGAATATATTTGGGAAAAATATATTTTGGGTAAAAATATATTTGGATAAACATTTTGGATAAATACATTTTGGATAAATGTAATTGAGATTTTGAGACAGTCTTGTATATAGCAATTGGATTAGCTATAAAATACCGTAGTTAGAAATACGATGATTTCTGATGATGTGTTGTTTTTCAATACG

>CL1Contig24_All/repeat/mobile_element/Class_I/LTR/Ty3_gypsy/chromovirus/Tekay
AGTGCCCCCGAGTATATCCCTAGACACGGATATACACAACACACAAAGCTGAACTGGATACTTTTCCAGAACCGACGTTTCACCAAAACCGACGGGCCCGCCCATAACCATACCGCACTAGAAATCGGTGTCTAAAAATGGTGATAACGCCCAGGGGTCAGCCACCCCCTGACCCTGCATGTCACTATGCTTTCGGTCGAAAACTGCTGAAGTATCTACTCGTCCCGAGCCCATCCTCAGCTACACCTCCTCATCTGACGTCTACATAGCTCCCCGCTATAGATGTCGAGGTGGTCCCATAAGTAACCAGCTCTGGATTACATCGAAATGCGTATCAAATATACTGGCTTACTTACAAT

>CL1Contig25_All/repeat/mobile_element/Class_I/LTR/Ty3_gypsy/chromovirus/Tekay
CGACTGGGCATCTAGTGCCCCCCCGAGTATATCCCTAGACACGGATATACGCAGCACAACAAAGCTGAACTGGCAGCTACAACTTACCAGAACGACGTATCACCAAACCGACGGGCCCGCCCATAACCAAACCGTAATGGAAATCGGTGTCTAAAAACTGGTGAATACGCCCAGGGGTACGGCCGCCCCCTGACCCTGCATGCTCTATGCTTTCGGTCGGAATGCTGGTGAGGTCTCTACTCGCCCCGAACCCATCCTCAGCTACACCTCCTCATCTGACGTCTATCCAAACTCCACGCTAATAGATGTCGAGGTGGTCCCATAAATAATCCACTGTACATCTGGATTACATATAAATATGCGTATCAGCATATACAACTGGATTACTTATAATCCCGGTCTCCTCAACAACTATCGATACGAAAGTTCCGGTGACTAACCCCGGTTATTCAGAAAGCAACTCAAACACGACTACTGTCTTTTTGTCAGAAGACATAGTCGATACGCCCTAACACGGCGAATCAACACGCTTTCTGAGAAAAAGACAGATAGTTGTCTTGAGTGACCTCTCAGTCAAACCCGTATACACTTATATGTATATAAGTTAATATATACATATATGCGTATACATATAAACTTTAAAATAAATAGTATGGCAACCAAATATAACTGCTTACTTCTGGATTATAAGTTAACCACTTATCTGCCCATCCAGCAAGCCAGATTCGAATAAATGTTTAACAGATAATGCCATACTAAGTAGTTATATCCGGTAAATACCATACCGGTTTCTGTACAATATAAAGTCTAGATAAAATCCTATTTATCACAACATAACGTTTTAGCAATTCCAATTGCTATATAAAAAATCCCATTTTATAAAACAAATGAAAATACAATTTCATTTATCAAATATTTTATCTCAAAATATTTACTACTTTAACTTCAAATCAAAATGAAAATAAATCCTTTTCATTTATTACAATTTCAAAATCAAAATGAAAATATCTCTTTTCATTTACTAAGTATTTCCCAAATAAAATACCCCAGTATTTTATTTGTTAAATACTCTC

>CL1Contig26_All/repeat/mobile_element/Class_I/LTR/Ty3_gypsy/chromovirus/Tekay
CAGATAAAAGGATCAAACTTCAGTACTTTAAATAAGGATCAACGCAATAACAACCTTTTGAAAACAATAAGTCAAATAGTTGCAACGACTGTCCCATACCAGCCTTGCAAAAGTAGGTGCGGAACCAACAATAGTTATAGAAAGAGGATACGATCCAC

>CL1Contig27_All/repeat/mobile_element/Class_I/LTR/Ty3_gypsy/chromovirus/Tekay
AAAACATTGTGGTTTTTAAATGTTTTAGGTGTAAACATTTTTGGATAAAATGGTTTTGGGAAATATATTTGGGATGAATATATTTGGGTAAAATATATTTGGATAAACATTTTTGGATAAATACATTTTGGATAAATGTAATTGAGATTTTGAGACAGTCTTGTATATAGCAATTGGATTAGCTATAAAATACTGATGAGTTAGAAATACGATGATTTCTAATATTTTGTTGATTTTGGAAACGGTATGGTTACCGCATACGATTACACAGTGATGGTATTATATGTTAAACACGTATTCTGG

>CL1Contig28_All/repeat/mobile_element/Class_I/LTR/Ty3_gypsy/chromovirus/Tekay
GAAAAACACATACACTCGAGTCAGGTAGGATAATCCTAACAGAATAGTAAGAAATATCCTACTGTAAGATTCTTTACAACCTAGACAGAAATATTCCTTCGAATCTACACACAAAACAGTTTTATAGTTTTAACTTGACTTAAAGGGTTATTTAACTTTTAACTCATGTTTGATAAAATGAAGTACTGCTAAAAGGTCAAAACGCAGTACTAACCAA

>CL1Contig29_All/repeat/mobile_element/Class_I/LTR/Ty3_gypsy/chromovirus/Tekay
GGAGTGTCTCCAACAACTATCTGCCTTATTCTCAGAAAGCCATGTTTTATACATCCATCGAGGGACGTATCAACTATGTATTTTTGACAAAAAGATAGTAGTCATTGTGAGGCACTTTATGAATAACCGGACGTAGTCGTCGAAAATGTTTCGT

>CL1Contig30_All/repeat/mobile_element/Class_I/LTR/Ty3_gypsy/chromovirus/Tekay
AGTTCAAAATTCGATTCAAGAGCTTTTCCCAGATTTCCCTCTGGATTCCTTGCCAAACTGTTCTTCACCATTCATAAGCAGTACTCTAGAGCTTCTAGACTATCAAGTGGAACAATGATCCAATCATTCAAATCCATAATCTCAAGAACTCGATCAATGGCATCGAGCCATTCTTGAACTTGAATAATATCTGTGTATTCAGGATGACAAGTTTCAATGCTTAGGACCTGTGGATCACGGACACACCACACTTCCACTGCAGAATAGGACTAGATATACTTCCCGTATCTCCATCTGTC

>CL1Contig31_All/repeat/mobile_element/Class_I/LTR/Ty3_gypsy/chromovirus/Tekay
GAAAATAAGTGGTTAACTTATAATCTAGATTTTAGTTGCCATACTATATTATTTTAATATGCTAAGTATACGCATATATACATATATTAACTTATATGTATATAAGTGTATACGGGTTTGACTGAGGAGTAACTCCAACAACTATCTGCCTTGTTCTCAGAAAGCCATTTTTGATACGTTCTCTCGAGGAACGTATTGACTATGTCTTTTTGACAAAAAGATAGTAGTCGTTGTGAGGCGCTTTCTGAATAACCGGACGTAGTCGCCGGAAATGTTTCGTACGATAGTTGTGGAGGAGACCGGGATTGTAAGTAAGCCAGTAGTTCTGATACGCATTTCGATGTAATCCAGAGCTGGTTACTTACAGGACCACCTCGACATCTATTAGCAGGAACCATGGATTAGAC

>CL1Contig32_All/repeat/mobile_element/Class_I/LTR/Ty3_gypsy/chromovirus/Tekay
GAGGATACGATCCACGACGTACCATAACTGGTCGACTCAAAAACTAAAGCACATCGATAAATCGGCGTAAATGGTACAGTGACGACCGGGCATCTAGTGCCCTCCGAGTATATCCCTAGACACGGATATACGCAACATAACAAAGCTGAACTGGCAGCTACAACTTACCAGAACGACGTATCACCAAAACCAACGGCCCGCC

>CL1Contig33_All/repeat/mobile_element/Class_I/LTR/Ty3_gypsy/chromovirus/Tekay
TTTCTACAGCGGAAATGTGGTGTACCATGACCCACAGGTCCCAAGCATTAGAATTTGTTATTCTGAATACACAGATAGTATTCGTGTTCTAGAATGGCTCGACGCCATTGATCGAATTGTTGTGATTATAGATTTGGATGATTGAATCGTGTTCCACCTGATAGTATAGCAGCTCCAGTACTGCTTGTGAATGGTGAAGAAATTGTTTGGTAGGGAAGCCAAATGGAAAGACATGTTCAACTCTTGTTTCAAAGTTTAAACTATTTTGTG

>CL1Contig34_All/repeat/mobile_element/Class_I/LTR/Ty3_gypsy/chromovirus/Tekay
GGATCATGACGGCCAGGAATCTAGCTGCCCTCGAGTATATCCCTAGACTCAGATATACGGAAACACAAAGCTGAACCGGCAGCTACAACTAGCCAGAACGACGCATCACCAAATCCGACGGGCCCGCCCATAACCAAACCGTACTGGAAATCGGTGTCTAAAAACGGTGACTACGCCCAGGGGTACGGCCGTCCCCTGACCCTGCATCTCACTATGCTTTTGGTCGAAAAGTGCTAAAGACTCTACACGTCCCGTGCCCATCCTCAGCTAACACCTCCTCATCGAACGTCTACATAGCTCCCCGCTATAGATGTCGAGGTGGTCCCATAAGTAATCAGCTCTGGATTGCATCCGCACTGCGTATCAGAATACTGACTTACTTACAATCCCGGTCTCCTCCACAACTATCGAACGAAAATTCCGGCGACTAATCCCAGTTATTCATT

>CL1Contig35_All/repeat/mobile_element/Class_I/LTR/Ty3_gypsy/chromovirus/Tekay
TTAAACACTTATTTTGAATCCAGATATCTGGATTGGAAATAAGTGGGCAACTTATATTCCAGATTTTGTTTGCCATACTATATACATTTTATGCAGTATACGCATATATACATATATTTACTTATATGTATATAAGCGTATATGGGTTTTGACTGAGGGGTTACTCAGACAACTATCTGTCTTCTTCTCAGGAAGCTATATTTGATACATCGCATATGGATGTATTGACTATATCTTTCTGACAAAAAGATAGTAGTCGTTTTGAGTTGCTTTCTGAATAACCGGGATTAGTCGTCGGAATCTTTGTTCGATAGTTG

>CL1Contig36_All/repeat/mobile_element/Class_I/LTR/Ty3_gypsy/chromovirus/Tekay
TGGAGACTACGTCCGGTTATTCAAAAAATACACAGAATTATCACAATCTTACTCCCAAAAGACGTGATCACATGTTCCTGGCCGGAAATCATGTTGACAATTTGTCTTTCTGAATTAAGACCCTGACATCTCCTGGGTACTTCTCAGTCAAACCCGTATATACTTATATACATATAAGTGAATATATGTATATATGCATATACCTAGAAAATTAAAG

>CL1Contig37_All/repeat/mobile_element/Class_I/LTR/Ty3_gypsy/chromovirus/Tekay
CTGAACATCTATTAACGGGTAGCTTGGATTAGACGTCAGATGAGGAGGTGTAGCTGAGGATGGGTTCGGGGCATGTAGATACCTCACCATCATTTTCGACCGAAAGCATAGTGAGATGCAGGGTCAGGGGGTGGCTGACCCCTGGGCGTTATCACTGCAATAGACACTGATTTCTAGTGCGGTATGGTTATGGGGGAGCCCGCGGATTTTTGGTGAAACGTCGATTC

>CL1Contig38_All/repeat/mobile_element/Class_I/LTR/Ty3_gypsy/chromovirus/Tekay
TGTAAATAAGATTTTGGAGATTTGGATAAAAACAGTTGTGGATAAAATGTTTTGGGAAATATATGCGGGATTGAATATATTTGGGATAAATATATTCGAGATGAATATATTTGGGTAAAATATATTTTGGTAAAAATATATATTGATAGACATTTTGGATAAATATAAATAAGAGTTTGGAGACAGTCCGGTATATAGCAATTGGATTAGCTATAAAATACCGTAGGTAGAAATAC

>CL1Contig39_All/repeat/mobile_element/Class_I/LTR/Ty3_gypsy/chromovirus/Tekay
TTATTTTGTAACCTTCTTATTAGAAAATGTTGCAACTTTAAATTTCCGCTGTGAGATTTTATTATATGTTTCCGCTGTGCTATCTCTGATAAATGTTTAATTTACTGTTCTATTATTTTACTATAACATATACAATTCACATTTCCCGACATATTAAAGTATC

>CL1Contig40_All/repeat/mobile_element/Class_I/LTR/Ty3_gypsy/chromovirus/Tekay
ATATATTTCCAAAAACATTTTATCCAAAACTGTTTTATCCAAATATATTTCTACCCAAATATATTTGTCCCAAATATATTCATCCCGAATATATTTATCCCGAATATATTCATCCCGAATATATTTCCCAAAATCATTTAAATCAACAATGTTTTATCCCAAAACATTTTACTAAAAACATTTTCCCACAATGTTTTATTCTTTCAAATATTTGATTTAAAATCTCAACATATTTTCAAATGTTTTATTAAATCAAATTT

>CL1Contig41_All/repeat/mobile_element/Class_I/LTR/Ty3_gypsy/chromovirus/Tekay
CAATTAAATAAAATATTGGGAATATTTTGAGAATTTAATTGAATAAAATATTTTAAGAATATTTTGGTTTAAATGTTTTGGTATAAACACTTTTGGAATACATTTTGGGTTAAATGTAATTGAGATTTTGAGACGGTCTTGTATATAGCAATCGGTGGAGCTATAAAATACCGATAAGAAATACGATTTGATCTCTGATATTTGTGATGATA

>CL1Contig42_All/repeat/mobile_element/Class_I/LTR/Ty3_gypsy/chromovirus/Tekay
CGATTTCCAGCACGATGTGGTTATTGGCGGGAGCTCGCTATTTTTCTTTCGGTAGTACGTTGTCTCTGGGGGAGTGATTCCTTCAGTTACAATCTCTATATGAGGGGCATGTCCAGGTCTAGGGGCATGACTTTTTCGAGGGCAGCTAGGTGCCCGGTCATCGCACAAACCATTTACACGCGATTTATCGATGTGGTTTAGTTTTGAATCGGTCAGTTATAGGGAGTGGGGAGTACCCACCGACTATAGAGACGGTGCCAATTCACCCCTATATGTTGTAAGGGTTGGGATGGGGCAGCCGTTACAACTAGTTCAAACTTCTACTATTATATTCAC

>CL1Contig43_All/repeat/mobile_element/Class_I/LTR/Ty3_gypsy/chromovirus/Tekay
ACGGTCTAAAAATCCAGCAGAGCAGACCATCCAGAAAGCTTCGAGCTTCAACCTCGATCTACGACTTCAAAGAATCCAAAACATCTGAAAAAATGTGCTCGGTCTGACCCGAGCACATATGGAAAACATATACACTCGAGTCAGGAAGGA

>CL1Contig44_All/repeat/mobile_element/Class_I/LTR/Ty3_gypsy/chromovirus/Tekay
TATACTGAAATAATCATACTAAAACATGATTTACAGTTTAAAACAATTCACTTTAAGTTGACTAAAGTTTAAACTCGTATGTGATGAAAAAAAGAGTACCGCTAAAAAGGTCAAACTGCAGTACTGAAATATAAGTCAACGCAATAACAAT

>CL1Contig45_All/repeat/mobile_element/Class_I/LTR/Ty3_gypsy/chromovirus/Tekay
TGTTTAATAGATAATGCCAAACGAAGTAGTTATAATTGGTACATCCCCTACCGATTTCCTTACAATATAAAGTCTAGATAAAATCCAATTCATCACAATCAAAACATTTTAGCAATTCCAATTGCTATATAAAATCTCATTCAAAAACAAAATGAAAATACCTTTTCATTTATCAAATATTTTATCTCAAAATATTTCTTATTCAATTTCAAATAAAATGAAAATATCCTTTTTTATTTATTATG

>CL1Contig46_All/repeat/mobile_element/Class_I/LTR/Ty3_gypsy/chromovirus/Tekay
ATTATTTTACAAACAGTTAAATTCAATATTATAAATGTTCTTTAACTCTTAACTCGTGTTTAAGTTCAAATGTAGCACTGCTAAGAGGTCAAACTACAGCACTAAATTAAAAATCCACGCAATATAAACAAACTAATAGTAGAAGTTTAAA

>CL1Contig47_All/repeat/mobile_element/Class_I/LTR/Ty3_gypsy/chromovirus/Tekay
TGAGAATATACAAAACATACTTTACAGTTTTTAACGTTTCATTTTAAGTTGACTAAAGTTTTTAACTCGTATGTGATAAAAATAAAGTACTGCTAAAAAGGTCAAACTGCAGTACCAAAGTATAGGTCCACGCAATAACAATCTTTTGAAAACAGATAAGTCAAATAGCTGTAGCGGCTGTCCCATACCAGCCCTTACAACATACATAGGGGTGGAACCAACAATAGTTACGACGGGTGGGTGCGATCCACATCGTACCGTAACGTCTGGTTCCAAGATAAAACCGATAAATCTACGTAAATGGAACATGACGACCAGGCATCTAGTTCCCCTGATGGTATATCCCTAGACTCAGATATACGCATATAAC

>CL1Contig48_All/repeat/mobile_element/Class_I/LTR/Ty3_gypsy/chromovirus/Tekay
ACAACGTACCGTAACGTCTGGTTCCAAGATAAAACCGATAAATCTGCGTAAATGGTACAATGACGACCAGGAATCTAGTGCCCCCGCGTATATCCCTAGACACGGATATACGTACACACAAAGCTGAGCTGGCAGCAACAACTTACCAGACCGACGCATCACCCAAAACCGCGGGCCCGCCCATAACCAATCCGTACTGGAAATCGGTGTCTATCAAATGGTGAGTACGCCCAGGGGTACGGCCGCCCCCTGACCCTGCATGTAACTATGCTTTCGGTCGAAATGCTGGTGAGGTATCTACACGCCCCGAACCCATCCTCAGCTACACCTCCTCATCTGACGTCTAATCCAAGCTACCCGCTATAGATGTCGAGGTGGTCCCATAAGTA

>CL1Contig49_All/repeat/mobile_element/Class_I/LTR/Ty3_gypsy/chromovirus/Tekay
AATATAACAATAAAAGTTTAAAGTAGTAAATGCCTAGGTGTATCAGCCAACATTTGCGGAGTTAGGGTGAATCGGCACCGTCTCTATAGTCGGTGGGTATTCCCCACTCACTATAACTGACCAATTCAAAAACTAAAGCACATCGATAAATCGCGTAAATGGTTTGTGCGATGACCGGGCACCTAGCTGCCCTCGAAAAAGTCATGCCCCTAAACATGGACATGCCCCTCATATAGAGATTGTAACTGGACGGCTACAACCCCCAGAGACAACGTACTACCGAAAGAAAAATAGCGAGCGCCCGCCAATAACCACATCGTGCTGGAAATCGGATGTTTAGTCCGGTATACGTCCAGAATCCCATCTGACTCTATATGGACCACTATGCTTTCGGTCATTATGTGAAGAAGACTCTACACGTCGCGACCACAATCTCCACACTCGCTCACCTCCTCATCTAGCCGTCTATAACACTGCGCGCTATAGAAATTGAGGTGGTTCTGTGTACAACCCAAACCATACATCTCGATGCATGTCACGAGTACACACATCGATCCATACAATCGGCTCGTTAACA

>CL1Contig50_All/repeat/mobile_element/Class_I/LTR/Ty3_gypsy/chromovirus/Tekay
TAAAGTTTCAACACATTTGTTACAAAATACGACACTGCTGGTGGTCAAATCGCAGCACACAAATTAAAGTCCACGCAATATAACTGAATATAATAGTAGAAGTTTAAAATAGCAAATGCCAGGGTGTATCAGCCAACATTTGCGGAGTTAGGGTGAACCGGCACCGTCGCTATAGCGGGTGGGTATGCTCCACGTCATACTATAACTGACCGATTCAAAAACTAAAGCACAACGATAAATCTGCGTAAATGGTTTGTG

>CL1Contig51_All/repeat/mobile_element/Class_I/LTR/Ty3_gypsy/chromovirus/Tekay
CATACCAAATCTTACAATCTATATATATATAAGGTGAAACAAACTATTGTTACAGCGGTTGGGTACTTCCCCCAACATCTTACTGTAACAGTTTGGTTCAAAAGAAAACACGATAAATCTTCGTAAATGGTTTGTGCGATGGTCGGGCATCTAGTTTACCCTTGATAGTATATCCCTAGTGCCCAGATAT

>CL1Contig52_All/repeat/mobile_element/Class_I/LTR/Ty3_gypsy/chromovirus/Tekay
GGCCATATATGGGATCAGAGACGCGTATCATCTCTCAACGTTTTTCACTAGACTAGACACCGATATCCAGTATTTTGGTATGGGAGAGCTCACAGTATGTGATTGACGTCGGATTAGGGGACTGATTTTCCCCTGGGAACCATCTCTATATGGGGGCGTATATCTGGGTTCTAGAGATATACTATCAAGGGAAAACTAGATGCCCTACCATCG

>CL1Contig53_All/repeat/mobile_element/Class_I/LTR/Ty3_gypsy/chromovirus/Tekay
AGAAATTGAGGTGGTTCTGTGTACCAACCAAACCATACATCTCGATGCACGCACGGGTACACACATCGATCCATACAAATCGGCTCGTTAACAGCCCCGGTCTCCTCAATAACTATCGAACGAAAATTACGGTGACTACTCCGGTTATTCAGAAAGCAACTCAGACAACCA

>CL1Contig54_All/repeat/mobile_element/Class_I/LTR/Ty3_gypsy/chromovirus/Tekay
CATAAGGATTTTCATATAATTGGTAAAAAGCTCATTTTAGATTTGGATACCCCATTATCCAAGAATGAGTTAAGAACATTTCGTGAGTGCGTAATTACAAAATTTTAAAATGTTTTTAACTTTAAAATGAATATAATATTGAATATTTGTCTTGACCCAAATTTATGAAGGACAGATGATGTTACGCGAAGTATATA

>CL1Contig55_All/repeat/mobile_element/Class_I/LTR/Ty3_gypsy/chromovirus/Tekay
AGTCGATACACCATAACACGGCGAATCAACACGCTTTCTGAGAAAAAGACAGATAGTTGTCTGAGTGACCTCTCAGTCAAACCCGTATACACTTATATGTATATAAGTTAATATATACATATATGCGTATACATATAAACTTTAAAACATAAAGTATGGCAACCAAATATAACTGCTTACTTCTGGATTATAAGTTAACCACGT

>CL1Contig56_All/repeat/mobile_element/Class_I/LTR/Ty3_gypsy/chromovirus/Tekay
ATTTGTCTAAGTAAACTTCTCAGTCAAACCCGTATACACTTATATACATATAAGTTAATATATGTATATATGCGTATACATATAAATTTAAAACAATATAGTATGGCAACCAAATCTAATTACCCATATCCGGATTATAAGTTAACCACTTATTTCCTATCCAGATATCTAGATCAGAATAAGTGTTTAATCATAATGCCATCACTGTGTAATTATATATGGTAATTCCATACCATTTCTCTAATAACAATTTCAAATAAAAATAATATTTCTTACTTTTCCGTATTATATAATTATTACAATTGCAATATAA

>CL1Contig57_All/repeat/mobile_element/Class_I/LTR/Ty3_gypsy/chromovirus/Tekay
AGTTATATAGCCACTATTACTGTTTGAAAATTGTTAACTATATTCTTGTAAACCCACCTTGCAAATTAAGTGATGTATTTTAAATTCCGCTGTATTTTATTTATTCCGCTGTGAGATTATGTATTTCTTTTCCGCTGTGTTTACTCTAATAAAACTCTTAATTAAAATACA

>CL1Contig58_All/repeat/mobile_element/Class_I/LTR/Ty3_gypsy/chromovirus/Tekay
CTGGGGTATTTTATTTGTAAAATACTTAATAAATGAAAAGGGATATTTTCATTTTGATTTTGAAATTGTAATAAATGAAAAAAAATTTTATTTTCATTTGATTTGAAGTTTAATTAAGAAATATTTTGAGATAAAATATTTGATAAATGAAATTGTATTTTCATTTGTTTTATAAAATGGGATTTTATATAGCAATTGGAATTGCTAAAACGTTATGTTGTGATAAATTGCATTTTATCTAGTCTTCA

>CL1Contig59_All/repeat/mobile_element/Class_I/LTR/Ty3_gypsy/chromovirus/Tekay
ATTTATACAGTAATAGTGGCTACAAATCTAGAAGGCAGATAACCGTCTGAAAATCCAGAAGAGCAGACAGTCCAGAAAGCTAGAAGCTCCATCTTCGATCTACGACTTCAAACGATCCTAAGAATCTGTAATATGTGCTCGGTCTGACCCGAGCACATATGGAAAACATATACAATCGAGTC

>CL1Contig60_All/repeat/mobile_element/Class_I/LTR/Ty3_gypsy/chromovirus/Tekay
GTATCATGTAGTATATAAACTGTATATTTTTATAACCATCATGTAAGAAAAAATGTGTAACTTTTATTTTCGATTTGCGACTGTGATGTCTTTTCTATCTGATATATTTAAATTACTATTCTTTTTATTTTATCCTATTTATATACAATTCACTATTTCGACATCTAAAGTATTAGTGCGGAATATGTATTTATTTCGTATTGATTTTTAGGAGTCGAAATTGTGGGTCATCACACGTGGTATCAGAGCCTAAGTTCCCGACAACTTGAGC

>CL1Contig61_All/repeat/mobile_element/Class_I/LTR/Ty3_gypsy/chromovirus/Tekay
ATCCATTGTACATCTGGATTACATATAAATAAATATATGCGTATCAGCATATACAACTGGTTTACTTATAATCCCGGTCTCCTCAACAACTATCGATACGAAAAATTCCGGCGACTAAACCCGGTTATTCAGAAAGCACCTCACAACGACTACTATCTTTTTGTCAAAAAGACATAGTCCGTACGTCTCCGTCGAAACGTAACAAACATGGCTTTCTGAGAACAAGGCAGATAGTTGTTGGAGACACTCCTCAGTCAAACCCATGTACACTTATATGCATATAAGTTAATATATACATATATGTGTACACATATACTTTTAAAACATATAGCATGGCAACCAAATCTAACTGCTTACTTCTGGATTATAAGTTAACTACATATTTTCCCATCCAGAAAACCAGATTATTGAATAAGTATTTAACAGACAATGTCATACTAAGTAGTTACA

>CL1Contig62_All/repeat/mobile_element/Class_I/LTR/Ty3_gypsy/chromovirus/Tekay
GTTGGCTGATACCCCCTGGCCTTTGATACTTTAAACTGCTACTCTTATATTCACTTATATTGCGTATGGACTTTTATTAGTACTGTTTTGACTTTTTATACAGTACTATACTTAAACAAATACGAGTTAAAAGTTAACAACATTTTAAAATATAAATAAAAAGTGAATAAGATAATAACTGTTAGTTATTTATGA

>CL1Contig63_All/repeat/mobile_element/Class_I/LTR/Ty3_gypsy/chromovirus/Tekay
AGTGACTAACCCCGGTTATTCAGAAGGCAACACACAACAACTACTGTCTTTTTGTCAGGAAGACATAGTTCAATACGCCCTTCCAGAGGACGTATCAATCACAACCTACTGAGAACAAGACAGATAGTTGTTGGTCCAACCTCTCAGTCAAACCCGTATACACTTATATGTATATAAGTTAATATATACATATATGTGTATACATATAAACTTTAAACATAAAGTATGGCAACCAAATATAACTGCTTACTTCTGGATTATAAGTTAACCACTTATTTTCCCATCCAGCAAGCCAGATTCGAATAAGTGTTTAACAGATAATGCCATACTAAGTAGTTATATACGGTAAATCCCATACCGTTTTCTTTACAATATAAAGTCTAGATAAAATCCAATTTATCACAACATAACATTTTAGCAATTCCAATTGCTATATAAAATCCCATTTTAAAACAAATGAAAATACCTTTTCATTTATCAAATATTTTATCTCAAAATATTTCTTTATTCAATTTCAAATCAAATGAAAATATCCTTTTCATTTATTACAATTTCAAATCAAAATGAAAATAACCTTTTCATTTATTACCATTTCAAAAAAAAATGAAAATAACCTTTTCATTT

>CL1Contig64_All/repeat/mobile_element/Class_I/LTR/Ty3_gypsy/chromovirus/Tekay
GTGAGATTTTATTATTCCGCTGTGTTAACTCTGATAAACTTTTAATTACTATACCTACAATAATATATACAATCCCACTTTTCCTACATATAAGTGTCGGTGTGGAATACTGATTGTGTTCGCATCCGATGTTTAGAAATAGGGGAAGTGA

>CL1Contig65_All/repeat/mobile_element/Class_I/LTR/Ty3_gypsy/chromovirus/Tekay
CAGATACACACACACACAAAGCTGAACTGGCAGGCACAACTAACCAAAACGACGCATCACCAAATCCGCGGGCCCGCCCATAACCAAACCGCACTGGAAATCGGTGTCTAAAAGGGTGAATACGCCCAGGGGTACGGCCGCCCCCTGACCCTGCATGTCACTATGCTTTTGGTCGAAAACTGCTGAAGTATCTACTCGTCCCGAGCCCATCCTCAGCTACACCTCCTCATCTGACGTCTACATAGCTCCCCGCTATAGATGTCGAGGTGGTCCCATAAGTAACCCACTGTATATCTGGATTACATATAAAAATATGCGTATCAGCATATACAACTGGTTTACTTATAATCCCGGTCTCCTCAACAACTATCGAACGAAAATTTCCGACGACTAAGCCCGGTTATTCAGAAAGCGACTCAAAACGACTACTGTCTTTTTGTCAGAAGACATAGTCGATACGCCCTTCCATGGAGAATCAACACGCTTTCTGAGAACAAGACAGATAGTTGTCTGAGTTACCTCTCAGTCAAACCCGTATACACTTATATACATATAAGTTAATATATATATATATGTGTGTGTGTGTGTGTGTATATTTAAAACATAAAGTATGGCAACCAAATATAACTTC

>CL1Contig66_All/repeat/mobile_element/Class_I/LTR/Ty3_gypsy/chromovirus/Tekay
CTCGAGTATATCCCTAGACTCGGATATACGGAAACACAAAGCTGAACCGACTGCACAAACACACGCCGGAACGACGTATCACCAAACCGACGGGCCCGCCCATAACCAAACCGCTCTGGAAATCGGTGTCTATAAATAGTGAATACGCCCAGGGGTACGGCCGTCCCCTGACCATA

>CL1Contig67_All/repeat/mobile_element/Class_I/LTR/Ty3_gypsy/chromovirus/Tekay
TCTTCTATCTATGACTCCTGATGATCCTAATATCTGAAAATATGTGCTCAGTCTGACCCGAGCACATATGAAAAATAACACACACTCGAGTCAGGAAGGATAATCCTAACAGTGAAGTAAGAACTATCCTACTGCAAGATTTCTTACACCCTAGACAGAAATATTCCTTTTCCAAACATACAAAACAATTTTAAAGTTTACTTGTATTTTAAATTCATTTAAGTTTAACGCATGTTTGATAAAATATAGTACTATACAAAAAGAGTCAGTTACAATACTTAAAATAGAGGTCCACGTAATAACAACTTTTTGAAAACAATAGGGTTTTTAAGTGGTTGTAAGA

>CL1Contig68_All/repeat/mobile_element/Class_I/LTR/Ty3_gypsy/chromovirus/Tekay
GTGAACACAAATCCGTATTCCACACCGACACTTAGATGTAAGAAAAATGGGACTGTTCTAATTGTTTGTTTTTATCAGAGTAAACACAGCAGAAAATAAACAAAACATCTCACAGCGGAATAAATAAAATACAGCGAAAACAAAAATATATCACTTTATTACACTGGTTGTTTCCCACAAAATACTATATACTA

>CL1Contig69_All/repeat/mobile_element/Class_I/LTR/Ty3_gypsy/chromovirus/Tekay
ATTTGCGGTAGAGATTGTGGTCGCGACGTGTAGAGTCTTCTTCCCATAATGACCGAAAGCATAGTGGTCCATATAGAGTCAGAGGGATTCTGGACGTATACCGGACTAGACATCCGATTTCCAGCACGATGTGGTTATTGGCGAGCTCGCTATTTTTCTTTCGGTAGTACGTTGTCTCTGGGGGTTGTAGCCGCCAGTTACAATCTCTATATGAGGGGCATGTCCGTGTCTAGGGGCATGACTTTTTCGAGGGCAGCTAGGTGCCCGGTCATCGCACAAACCATTTTACGCGATTTATCGATGTGGTTTAGTTTTTGAATTGGTCAGTTATAGTACGACGTGGTTCGTAGCCACCCGCTGTAGCGACGGTGCCGATTCACCCTAACGGCGCGAATGTTGGCTGTTCTACCTGGCATTTGCTACTTTAAACTTCTATCTATTATATTCACTTATATGCGTGGACTTTAATTTTGTACTA

>CL1Contig70_All/repeat/mobile_element/Class_I/LTR/Ty3_gypsy/chromovirus/Tekay
AATCCTGGTCTCCTCCACAACTATCGAACAAAAATTCTGGCGACTAATCCCGGTTATTCAGAAAGCAACTCAAACGACTACTATCTTTTTGTCCGAAAGACATAGTCAATACATCCGTCAACTGATGTATCACACATGGCTTTCCGAGAAAAAGACAGATAGTTGTCTGAGTAACCCCTCAGTCAAAACCCGTATACGCTTTTATA

>CL1Contig71_All/repeat/mobile_element/Class_I/LTR/Ty3_gypsy/chromovirus/Tekay
CGTGGTATCAGAGCCAAGTTCCCGATAACTTGAGCTTGTGTGTGAAAAAGCTGAAGGTTACCCCATTAACATAAGGCTTTTTATATAAAAAGGTAAAAGCTCATTTGAGATTTGGATACCCCGATATCCAAGAATGAGTTAAGAACATTTTTGTGAGTACGTTTTATAAATTGAATAAA

>CL1Contig72_All/repeat/mobile_element/Class_I/LTR/Ty3_gypsy/chromovirus/Tekay
TCCTCATCTATCGTCTATAAATCTACGCGCTATAGATGTCGAGGTGGTCCCATAAATAACCCAAACCTGTATATCTGGATTACATATAAATGAATATATGCGTATCAGATATATAACTGGTTTACTTACAATCCCGGTCTCCTCCACAACTATGGTACGTAAAGTTTCCAACGACTAACCTTAGTTATTCAGAAAGAAAACAGGATTACTACCA

>CL1Contig73_All/repeat/mobile_element/Class_I/LTR/Ty3_gypsy/chromovirus/Tekay
ATACGGTAAATCCGATACCGTATCCTTTTCAATATATAAATTTTTGATAAATTCCATTTTATCAATTTATAATGTCTTATAACATTTTCCAATTAGTTATATAAAGACTGTCTTAAAATAAATAAATAAAACCATAGTTTTATTTTATCAAATATTTTTCCCAAATATTTTTATTTACCAAATATTTTATTTAACAAACCTCCAAAATATTTTCCAAACATTTTATTTAATAAATTTCCAAAATATTTCCCAAATATTTTTA

>CL1Contig74_All/repeat/mobile_element/Class_I/LTR/Ty3_gypsy/chromovirus/Tekay
GGCTGATACACCCTGGCATTTGCTACTTTAAACTTCTACTCTTATATTCACTTATATGCGTATGGACTTTTTATTAGTACTGTTTCTGACTTTTTATACAGTACTATACTTAAACAAATACGAGTTAAAAGTTAACAACATTTTAAAATATAAATAAAAGTGAATAAGATAATAACTGTTAGTTATTTAGGAAACACTTGATGTTGTGTAG

>CL1Contig75_All/repeat/mobile_element/Class_I/LTR/Ty3_gypsy/chromovirus/Tekay
CTTTTATATAGAAATTGGACCAGCTATAAATATTGTTAAGTAGGAAATTATACATTTCTGATACTTATCTGAATTTAGAAACGGTATGGATTTACCAGATGTAATTACACAGTTATGGCATTATAAATTAAACACTTATTCGGATCTGGATATC

>CL1Contig76_All/repeat/mobile_element/Class_I/LTR/Ty3_gypsy/chromovirus/Tekay
ACAGCCCCGGTCTCCTAAATAACTATAGAACGAAAGTTCCGGTGACTACCCCGGTTATTCAGAAAGCACTCATCCGACTACTGTCTTTTTATCAAAAAGACTTATTAGTCAATAGTCCCTACCAAGGGAAGATCAACCAGCTTTCTGAGAAGAAGACAGATAGTTATCTGAGTGACCCCTCAGTCAA

>CL1Contig77_All/repeat/mobile_element/Class_I/LTR/Ty3_gypsy/chromovirus/Tekay
GGACGGCCGTACCCCTGGGCGTGGTCATCGTTTTTAGACACCGATTTCCAGTGCGGTTTGGTTATGGGCGGGCCCGTCGGATTTGGTGATGCGTCGTTCTGGCTAGTTGTTGCTGTCAGTTCAGCTTTGTGTGTCCGTATATCCGGGTCTAGGGATATACTCGAGGGCAGCTAGATGCCTGGTCGTCATTTGCCTTTCGAAATTCATCGGTTTTTATATCTTGGGACCA

>CL1Contig78_All/repeat/mobile_element/Class_I/LTR/Ty3_gypsy/chromovirus/Tekay
TATATTCACTTATATGCGCATGGACTTTTCAGTAGTACTGTTTTGACCTTTTTATACGGTACTATATATAAACAAATACGAGTTAAAAGTTAAATAACGATTTGAAATGTATATAAAAAGTGAATAATATAATAACTGATAGTTATTAGGAAACACTAGACGTGTGTAGGCTAATAACAGAAACGCGGATGTGCTAGATTG

>CL1Contig79_All/repeat/mobile_element/Class_I/LTR/Ty3_gypsy/chromovirus/Tekay
AATCCCGGTCTCCTCGACAACTATCGAACGAAACATTCCAGCAACTACGTCCGATTATTCAGAAAGCACCTCACAACGACTACTATATTTTTGTCAAAAAGACATAGTCCATACGTTCCCTAGCAGAACGTATAAAACAATGGCTTTCTGAGAACAAGGCAGATAGTGTTGGAGACACTCCTCAGTCAAACCATATACGCTTATATACATATAAGTGAATATATGTATATATGCGTATATATATAGCATATTAAAACAATGTAGTATGGCATAAAAACAGGGAAATAAGTTAATCCAC

>CL1Contig80_All/repeat/mobile_element/Class_I/LTR/Ty3_gypsy/chromovirus/Tekay
TTTAGGAAATCACTTGATTTTGAATTGGGATATTTGAGGAATATTTTGAGATAAAATATTTAATAAATGAAAAAGAAATTTCATTTGATTTTCGAAAGTTGAGTAAAGAAATATTTTGAGATAAAATATTTAAGAAATGAAAAAGGTGTTTTCAATTGATTTCGAAATATAAGTAAAGAAATATT

>CL1Contig81_All/repeat/mobile_element/Class_I/LTR/Ty3_gypsy/chromovirus/Tekay
CCTTATTATATAAAAAGCCTTTTGCTAATAGGGTAACCTTCAGCTTTTTCACACCCTCTGGCTATTTTATCGGTAACTTAGGCTCTGATACCACGTGTGACGACCCTCAAAAAATAGGATTGTATAATATTTAAGGTAAAATAAAAAGAACAGCAATTAAACATAATAAAATAGATAATGACATCACAGTCGCATATCGGAAAAATAAAAGTTATAACATTT

>CL1Contig82_All/repeat/mobile_element/Class_I/LTR/Ty3_gypsy/chromovirus/Tekay
AATGAATATAATATAAAGGTTGTCTTAACCCACTTCCTAAAAACAGATGGCTCCTAAGAAGAAAAAGGGAAAAAGAGTAGCTTTATATTTTTCTACCTTGTGTAAGAAGTTAAAGGAACCTGGAGGGATACCATTTATCAGGGACGAAAGC

>CL1Contig83_All/repeat/mobile_element/Class_I/LTR/Ty3_gypsy/chromovirus/Tekay
AATATGTTGAGATTTTAATTAAATATTTGGAGTAATAAAACATTTTGGGAAATGTTTTAGTAAAATGTTTTTGGAATAAAACATTGTTGTTTTAAATGTTTTTGGGAAATATATTCGGGATGAATATATTTGGGAAAAATATATTTTGGGTAAAAATATATTTGGATAAACATTTTTGGATAAATGTAATTGAGATTTTGAGACGGTCTTGTATATAGCAATTGGATTAGCTATAAAATACCGTAGTTAGAAATACGATGATTTGTGTGATGTGTTGATTTTGAATACGGTATAGGTACCGTATATG

>CL1Contig84_All/repeat/mobile_element/Class_I/LTR/Ty3_gypsy/chromovirus/Tekay
GGGTTATTTAAAATTTTCTATCCCTACTGTTTCACACAACCATCAAATCAAACAATCAAGCCAATCAGTGTTTCAGTTATTAACCTACACAACGTCTAGTGTTTCCTAAATAACTATCAGTTATAATCTGATTCACTTCATATTTTCACATTTCAAAATTTATTAACTTTTAACTCGTATTTGATTAAATATAGTACCGTATAACAATCAAAACAGTACTAATGAAAAGTCCATACGCAATATAAGTGAATATAAGAATAGCAGCTTTAAAATAGCAAATGCTAGGGTGTACCAGCCCCAACGTTCGCCTGTTAGGTTTGAATCGGCACCGGCGCCACAGCGGTTGGGTATTGCCCACAGCTTACCATGACTGACCGACTCAAAAACTAAATCACATCGCTAAATCGCGTAACTGGTTTGACGACCAGGCATCTA

>CL1Contig85_All/repeat/mobile_element/Class_I/LTR/Ty3_gypsy/chromovirus/Tekay
CGTGTTCCACACCGACATTCAGAGGTAAGAAAAATGTGAATGTCATATATAGTTTTGTTTTATCAGAATAGCACAGCGGAATAACACAGCGGAAACAAAATAGATAAACAGCGGAAGAATAAACAAGATAAAACTCACAGCGGAAATAAAGTTACAACTCTTGTTATAAACTTGAAGGTTACAAAATTTCATACGGTTAACATTTATCAAAATAAAAT

>CL1Contig86_All/repeat/mobile_element/Class_I/LTR/Ty3_gypsy/chromovirus/Tekay
TGATCCCTGGGTGTTTTCACCCTTTTTAGACACCGATTTCCAGTGCGGTTTGGTTATAGGCGGGCCCGTCATTTTTTGGTGAAGCGTCGGTTCTGGAAAAGTATCCAGTTCAGCTTTGTGTGTTTCGTATATCCGAGTCTAGGGATATACTCGAGGGCACTAGATGTCCGATCGTCATGATCCATTTACGTAGATTTATTAATTTGGGTTAGAAATAGG

>CL1Contig87_All/repeat/mobile_element/Class_I/LTR/Ty3_gypsy/chromovirus/Tekay
CTTATATGTGTGGACTTCTATTTAGTACTGCGGTTTGACTTTTAGCAGTACTACATTTTATTCAACACATGAGTTAAACTTTATCAAACTTAAACACCAAGTAAAACTGTAAACCTGTTTTGTATGTATATCAGAGGAATATTTCTATCTAGGGCGCAAGAAATCTTGCAGTATGATGGTTCTTACTTCACTGTTAGGATTATC

>CL1Contig88_All/repeat/mobile_element/Class_I/LTR/Ty3_gypsy/chromovirus/Tekay
ACTAGTCGTAAGCAGTATACTGGAGCTGCTAGACTGTCAAACTGAACTAGATTCAATCATTCAAAAATTCATATCTCAAAACTCGATAAATGGCGACGAGCCATTCTAAAATTCGAATAATAACTGTGTATTCAGAAACACAAATTCAAAAGCTTGGGACCTGTGGGTAACGGCACACCACAATTCCGCTGCAGAAACAGGACTGGATATACTCCGAGTATCTCCAACTGTCCATTCGAAATCCTAAGTAGCCACTCTACTTACTTTAAGAGTTAATACCAAAAATCATATTGT

>CL1Contig89_All/repeat/mobile_element/Class_I/LTR/Ty3_gypsy/chromovirus/Tekay
CACACAATGACAAATTTTTGAAAACAAATAGGTTTTTAAGTGGTTGTAAGAACCGTCCCATACCAGCTCTTACAACATATATATAGGGTGAAACAAACTATTATTACAACGGTTGGGTTTTTATCCCACTGCGTACTGTAACAGTTTGGTT

>CL1Contig90_All/repeat/mobile_element/Class_I/LTR/Ty3_gypsy/chromovirus/Tekay
TAGGTCTAGGGTATACTCGACGGCAACTAGATGCCCGGTCGTCATGGATCCATTTACATAGATTTATCGATGTGCTTTAGTTTTTGAGTCGACCAGTTATAGTAAGTTGTGGGCAATACCCAACCGCTATAGCATCGGTGTCGATTCAACCCTAACAGCGCAAATGTGGCTGATACACCCTGCATTTGCTATTTTAAAAGCATATTATTATATTCGTTTATATGCGTGGACTTTCATTTAGTACTGTAACTGACCTTTTTATACAGTACTATATTTTTATCAAATATGTGTTAAACTTTAACGAACTTAAAAATACAAGTAAAATTGTAAAAAAAAATTGTATGTTTGGCAAAGGAATATT

>CL1Contig91_All/repeat/mobile_element/Class_I/LTR/Ty3_gypsy/chromovirus/Tekay
GAAAAGTCCATACGCAAATAACAAATCTTTTTAAAACATAAGTCAAATAGCTGTAGCGGATGTCCCATACCAGCCCTTACAACATACATAGGAGTGGGACCAACAATTGTTACGACGGTTGGGTATTGCCCACAGCTTACCGTAACTGGTGGTCCCAAGATATAAAACCGAGGAATATCGAAAGGCATTGGCGACCAGACATCTAGCTGCCTACGAGTATATCCCTAGACTCGGATA

>CL1Contig92_All/repeat/mobile_element/Class_I/LTR/Ty3_gypsy/chromovirus/Tekay
CATTTTGATTTGAAATGGTATAAAGAAATATTTTGAGATAAAATATTTAATAAATGAAAAGGTTATTTTCATTTTGATTTGAAGTTGTATAAAGAAATATTTTTGGGAATAAAATATTTAATAAATGAAAAGGTTATTTTCATTTTGATTTGAAATTGAGTAAGAAATATTTTGAGATAAAATATTTGATAAATGAAAAGGTATTTTCATTTGATTTAAAATGGGATTTTATATAGCAATTGGAATTGCTAAAATGTTATGTTGTGATAAATTGGATTTTTATCAAAACTTTATATTGTAAAGAAACCGATATGGGATTTACCGTATGTAACTACTTAGTATGGCATT

>CL1Contig93_All/repeat/mobile_element/Class_I/LTR/Ty3_gypsy/chromovirus/Tekay
GTATCAAAAACAACACATCATCAGAAATCATCGTATTTCTACCTACGGTATTTTATAGCTGATCCGATTGCTATATACAAGACCGTCTCAAAATCGTATTTCACATTTGTCCAAAATGTATTTTTAAATATATTTATACCAAAATATATATTTTTCTCCAATATATTCAACTCGAATATATTTATCCCCAAATATATTCAATCCCGAATATATTTCCAAAAC

>CL1Contig94_All/repeat/mobile_element/Class_I/LTR/Ty3_gypsy/chromovirus/Tekay
AGCCATCTTTTGCGCTGTTAGCGTTAATCGACACTAGCGCTATAGCGGTTGGGTCTTTAACCCACAACTTACTATAACTGACCGATTCAAAAGCTAAACCACATCGATAAATCTGCGTAAATGGTACAGTGACGACCGGGCATCTAGTGCCCCCGATAGTATATCCCTAGACTCGGATATACGCAACAATACATAGCTGATCCTGGATACATTTCCAGAACCGACGTTTCACCAAAACCGACGGGCCCGCCCATAACTATACCGCACTAGAAATCGGTGTCTATCAAACGGTGATAACGCCCAGGGGTCAGCCACCCCCTGACCATGCATGCTCTATGCTTTCGGTCGAAAATGCTGGTGAGGTATCTACACGCCCCGAACCCATCCTCAGCTACACCTCCTCATCTGACGTCTAATCCAAGCTTCCCGCTAATAGATGTCGAGGTGGTCCCATAAGTAATCCACTGTACATCTGGATTACATATAAATATGCGTATCAGCATATACAACTGGATTACTTATAATCCCGGTCTCCTCAACAACTATCGAAACGAAACATTTCCGGCGACTACGTCCGGTTATTCAGAAAGCACCTCACAACGACTACTATCTTTTTGTCAAAAAGACATAGTCAATACGTTCCCTAGAAGAACGTATCAAACAATGGCTTTCTGAGAACAAGGCAGATAGTGTTGGAGACACTCCTCAGTCAAACCAATATACGATTATATACATATAAGTGAATATATGTATATATGTGTATATATATATATAGCAAATTTAAGTAATATAGTATGGCACAA

>CL1Contig95_All/repeat/mobile_element/Class_I/LTR/Ty3_gypsy/chromovirus/Tekay
TGAAAGTGAATACAGAAAATCCTAAAATATGTAAATATATATACTCGGTCTGACCCGAGTATATATGAAAACACAAATACTCGAGTCAGGCAGGATAATTCCTACAGAATAGAAAGAACTATCCTACTGTAAGATTCCTTACACCCTAGACAGAAATATTCCTCTGAGAATACACAAAACATGTTTTACAGTTTTTAACGTTTCTTTTTAAGTTGACTAAAGTTTTTATCTCACATTTTATAAAAATAAAATACTGTTAAAAAGTCAAACTGCTGTACTAATCCAGAGGTCCACGCAATATAAGTGCATATAATAAATAGA

>CL1Contig96_All/repeat/mobile_element/Class_I/LTR/Ty3_gypsy/chromovirus/Tekay
CTTTCTGGACTGTCTGCTCTTCTGGATTTTCATACGGTTATCTTCCTTTTAGATTTTTAGCCACTGTTATTGTTAAATTTATGAAACTGTGTAAACTATAAATTATATATTTTTGGGAACCACCATGTAAATAAAATGTTGTATTTTAATTCCGTTGTAACTTTTATTATTCCGCTG

>CL1Contig97_All/repeat/mobile_element/Class_I/LTR/Ty3_gypsy/chromovirus/Tekay
CTGATAAGAGTCCCGACAGAAGATAATCATCCCAAAAGAATGTGAAAGCTCCGTCTTCCAAAAGGCATCTAAGCTGAAATATATGTGCTCAGTCTGACCCGAGCACATATGCAAAAAAACACACACTCGAGTCAGGAAGGATAATTCCTACA

>CL1Contig98_All/repeat/mobile_element/Class_I/LTR/Ty3_gypsy/chromovirus/Tekay
ATCTAGGGGTATACTATCGGGGCAAGCTGGATGCCCGGTCGTCATGTACCAGTCTACGCTAATTTATCGGTTTTATCTTGGAACCAGACGTTACGGTAAGATGTGGGTCACACCCACCCGTCGTAACTATTGTTGGTTCCACACCTATGTATAGATTGTAAAAGCTAGTATGGGACGGTTTTTACAATCGCCTTAAAAACCTATTTGTTTTCAAAAAGTTGTTATCGCGTGGACCTATATTTTTAGTACTACAGTTTGACCTTTTAGCAGTACTACATTTTATTCAAACATGAGTTAAAACTTTAGTAAACTTAAACAATTGAGTAAAGC

>CL1Contig99_All/repeat/mobile_element/Class_I/LTR/Ty3_gypsy/chromovirus/Tekay
TTTAGGGTTATTTACAATTTGACACATCAAATCAAGTGTACAATCAAACAGTCAAGCAAATCAGCGTTCAGGTTATTAACCTACACAACATCTAGTGTTTCCTAAATAACTAACAGTTATAATCTGATTCACTTCATATTTTCACATTTCAAAATTTATTAACTTTTAACTCGTATTTGTTTATATATAGTACTGTATAAAAAGTCAAAACAGTACTAATGAAAAGTCCATACGCGAATAATAATCTTTTTAAAACATAAGTCAAATAGTTGTAGCGGCCGTCCCATACCGGCCCTTACAACATACATAGGAGTGGGACCAACAATAGTTACGACGAGTGGGTGTTCCCCTCGCCATACCGT

>CL1Contig100_All/repeat/mobile_element/Class_I/LTR/Ty3_gypsy/chromovirus/Tekay
ACAGTTTCTATCCTACCCATTCACACTACTCGAGTCATCCTGTTTTTTGCTATCTTCTTTTATTCAAAACTATTTCTCAATCAATCAAACAATCAAGCCAATCAGTGTTTCAGTTATTAACCTACACAACATCTAGTGTTTCCTAAACAACTAACAGTTATAATCTCATTCACTTTATAATTTCACATTTCAAAATTTAT

>CL1Contig101_All/repeat/mobile_element/Class_I/LTR/Ty3_gypsy/chromovirus/Tekay
TCCTATTCTACAGCGGAAGTGTCGTGTGTCCGTGACCCACAGGTCCCAAGAATTGGAATTTGTCATCCCGAATACACAGATCTTATTCGAGTTCTAAAATGGCTCGATGCCATTGATCGAGTTTTGAAATTGTGGGATTGAAGGATTGTAT

>CL1Contig102_All/repeat/mobile_element/Class_I/LTR/Ty3_gypsy/chromovirus/Tekay
ATATTCCTGATTTTTGTTCCATACTATATTATTTTAATTTGATATATATATATATACGCATATATACATATATTAACTTATATGTATATAAGCGTATATGGGTTTAACTGAGAAGTGTCTCCAACAACTATATGCCTTGTTCTCAGAAAGCCATTGATCGCTACGTTCGATGCTGGAACGTATTGACTATGTCTGTG

>CL1Contig103_All/repeat/mobile_element/Class_I/LTR/Ty3_gypsy/chromovirus/Tekay
GTTTTTGACCGAAAGCATAGTGACATGCAAGGTCAGGGGGTGGCTGACCCCTGGGCGTTTTCACCCTTTTAGACACCGATTTCCAGTACGGTATGGTTATGGGCGGGCCCGCGGTTTTGGTGAAACGTCGGTTCTGGAAAAGTATCCAGGATCAG

>CL1Contig104_All/repeat/mobile_element/Class_I/LTR/Ty3_gypsy/chromovirus/Tekay
AATAACCTACAATCTATCAGGTTTTTACTCATTTGCTAACAGTTATCATCTTATACACTTTTATTTACATTTTAAGTGTTTTAACTTTTAACTCATATTTGGTTGAAAATGCAGTACTGCTAAAAGTCAAACCGCAGTACTAATTAAATCCACGCATATAAGTGAATATAATAATACCAGTTTAAAGTAGCAAATGCCAGGGTGTATCAGCCAACATTTGCGGAGTTAGGGTGAACCGGC

>CL1Contig105_All/repeat/mobile_element/Class_I/LTR/Ty3_gypsy/chromovirus/Tekay
ACATGTTATCGCCGAGAACATGTGATCGCGTCTTTCGGGAATAAGAAGGTGATGATTCTGTGTATTTTCTGAATAACCAGATTTAGTATCTAAAATTACGTACGACAGTTATTGAGGAGACCGAGGCCGGTAGTGACCCAGGTCTACATTTATATATCTATTTATACATATATAAAGGTACGAGTTGGATGACTTATGGAATCACCTCAATATCTGATTGCGCGAAGCATTTGAGACGATAGTTGAGGAGGTGATAGCTGAGGATGGGTTCGGGACATGCAGAGTCTTCTTCACATAATGGCCGAAAGCATAGTGGCCATATATAGGGTCAGA

>CL1Contig106_All/repeat/mobile_element/Class_I/LTR/Ty3_gypsy/chromovirus/Tekay
GGTGAGTATGCCCAGGGATCAACCACTCCGTAACTTTGCATCTCGCTATGCTTTCGGCCGAATACTGCTGAAGTCTCTACACGTCCCGTGTCCCCATCCTCAGCTAACACCTCCTCAACGAACGTCTACATAGCTCCTCGCTATAGATGTCGAGGTGGTCCCGCAAGTAATCAGCTCTGGATTGCATCCGCAG

>CL1Contig107_All/repeat/mobile_element/Class_I/LTR/Ty3_gypsy/chromovirus/Tekay
ATGCCATCAGACTCAAGTTATTCGGTTAACTTAAGCTATGATACCACGTGTGATGACCCGCCTTCTCGGTCCCTGAAAATCGACACGAATACCTTTCGGTATTCAATGCCGCCGATCAAATGCCGGGAAAGTTGTTTGTATATATTATTTG

>CL1Contig108_All/repeat/mobile_element/Class_I/LTR/Ty3_gypsy/chromovirus/Tekay
CAGGAAACTTTACGTACCATAGTTGTGGAGGAGACCGGGATTGTAAGTAAACCAGTTATATATCTGATACGCATATATTCATTTATATGTAATCCATAGATATGGTTTGGGTTACTTACGGGACAACCTCGACATCTATAGCGCGCAGCAATGTATAGACGTCAGTTGAGGAGGTGACAGTTGAGGATGTG

>CL1Contig109_All/repeat/mobile_element/Class_I/LTR/Ty3_gypsy/chromovirus/Tekay
TCCCACCAACAAGAAGGTGATACGCATGGCCGCTGTGACGACCCGAAAAGTGGGATCGTATAATTATTGTAATAGTAATTAAAATTTTATCAGAGATAACACAGCGGAAAATAAATAAATAATCTCACAGCGGAATAAAAAGTTACAGCGGAGTTAAAATACAATATTTTATTTACATGGTGGTTTCCCAAAATATATAATTAACATTTTACATA

>CL1Contig110_All/repeat/mobile_element/Class_I/LTR/Ty3_gypsy/chromovirus/Tekay
TGTACCATTGTTATCGAATACTCATCGGGGTAAGATAAACAATAACGAGGCACTGTTTTTTTTTTTTTAAATCCTTACCTGAACTTGGAGAATACTTTCTTCCCCCGTAAACGGTACACCCCCAAACTCCTTGTATTTCTTGCACAAGATAGAAAAATCAACTACTAACTCCTTCCCCTTTCTCTTTCTAGGGGCCATCTGATTCAAAGAAATTGGGTTAAAACAACGATTGAAATTATTCATTTTAAAGTTAAAAACATTTTAAAATCCATTATTAAACGCTCTCACGAAATGCTCTTAACTCATATTTGAATATCGGGGTATCCAAAACTGAAATGAGCTTTTACCTTATATATATAAAAAGCCTTATGTTAATGGGGTAACCTTCAGCTTTTTCACACACAAGCCCAAGTTATCGGGAACTTAGGCTCTGATACCACGTGTGACGACCCACAATTTCAA

>CL1Contig111_All/repeat/mobile_element/Class_I/LTR/Ty3_gypsy/chromovirus/Tekay
AAGTAGTTACATACGGTAAATCCCATACCGATTTCTATAGTCATATAAGTATCAGAAAATGAACAATTTCCTACTTAAAAATATTTTATAGCTGAATCCCATTTGCTATATAAAAAACTGTTTCAAAAATAAATAAAACAAAAGTTTTATTTAATCAAAAAAT

>CL1Contig112_All/repeat/mobile_element/Class_I/LTR/Ty3_gypsy/chromovirus/Tekay
CTCAACAACTATCGATACAAAAGTCCCGGTGACTAACCCCAGTTACTCAGAAAGAAACTCAACACGACTACTGTCTTTTTGTCAGAAGACATAGACGATACGCCCTAACACGAAGAATCAACACAATTTCTGAGAAAAAGACAGATAGTTG

>CL1Contig113_All/repeat/mobile_element/Class_I/LTR/Ty3_gypsy/chromovirus/Tekay
CCTTGCAACAATAGAGGCGGAACCAACAATAGTTACGACGAGTGGCGACTAACCACGGCTTACCGTAACGTCTGGTTCCAAGATAAAACCGATAAATCTGCGTAAATGGTACAGTGACGACCGGGCATCTAGTGCCCCCGAGTATATCCCTAGACACGGATATATGCAACAATACATAGCTGATCCTGGATACATTTCCAGAACCGACGTTTCACCAAAACCGACGGGCCCGCCCATAACTAAACCGTAATAGAAATCGGTGTCTAACAAAGGTGAAAAACGGCCAGGG

>CL1Contig114_All/repeat/mobile_element/Class_I/LTR/Ty3_gypsy/chromovirus/Tekay
AAGCTTACTAAAGTTTTAACTCATATTGAAATAAAATAAAGTATTGCTAAAAAGGTCAAACTGCAGTACTATAAATAGAGGTCCACGCAATAACAACTTTTTGAAAACAAATAAGTCAAATAGATGCAACGACTGTCCCATACCAGCCTTGCAACAGTAGGGGTGGAACCAACAATAGTTACGACGGTTGGGTATTTATCCCACATCTTACCGTAACGTCTGGTTCCAAGATAAAACCGATAAATCTGCGTAAATGGAACATGACGACCGGGCATCTAGTGCCCCCGAGTATATCCCTAGACACGGATATACGCACATACAAAGCTGATCCTGGGTTCTTTCCCAGAACCGACGTTTCACCAAAAATCCGCGGGCCCGCCCATAACTAAACCGTACTAGAAATCGGTGTCTATCCGGGTGAGTACGCCCAGGGGTC

>CL1Contig115_All/repeat/mobile_element/Class_I/LTR/Ty3_gypsy/chromovirus/Tekay
AACTATATCAAATTACTCACATCCGGATTATAAGTTAACCACTTATATCCAATCCAGATATCCAGACCAGAATAAATGTTTAACATATAATGCCATCACTGTGTAATCATATACGGTACCCATACCGTATTCAAAATCAACACAATATCAGAAATCATCGTATTTCTAACTCATCAGTATTTTATAGCTAATCCAATTGCTATATACAAGACTGTCTCAAAATCTCAATTACATTTATCCAAAATGTATTTATAAAAATGTTTATCCACATATATTTTTACCCA

>CL1Contig116_All/repeat/mobile_element/Class_I/LTR/Ty3_gypsy/chromovirus/Tekay
ACCGAGCACATATTACAGATATTTAGGATTATCTGAAGTCGTTGATCGAAGATGGAGCTTGTAGCATTCTGGACTGTCTGCTCTTCTGGATTTTCAGACGGTTATCTTCCTTCTAGTTTTGTAGCCACTGTTTCTGTACAAACCATATTATTTAAATGTAAACTGGTAACCTATATTTTTGTAACCACCATGTAAATTAAATGATGTAATTTTATTCCGCTGTAAACTTTTAATTCCGCTGTAATCTTTTATTATTCCGCTGTGAGATTTTATTTTTTTTTGCTGTGTTATCTCTGATAAAACTTTTAATAACTATACAATCCCACTTTTCTTACTTCTAAGTGTCAGTGTAGAATACTG

>CL1Contig117_All/repeat/mobile_element/Class_I/LTR/Ty3_gypsy/chromovirus/Tekay
GGTTATGGGCGGGCCCGTCGGATTTGGTGATGCGTCGTTCCGGCGTGTGTTTGTGCAGTCGGTTCAGCTTTGTGTTTCCGTATATCCGAGTCTAGGGATATACTCGAGGGCAGCTAGATGCCTGGTCGTCAAACCAGTTACGCAGATTTAGCGATGTGATTTAGTTTTTGAGTCGGTCAGTCATGGTAAGCTGTGGGCAATACCCAACCGCTGTGGCGCCGGTGCCGATTCAACCCTAACGGCGCGAATGTTGGCTGATACACCCTGGCATTTGCTACTTTAAAGCTTCTACTCTTATATTCACTTATATTGCGCATGGAATTTTATTTAGTACTGTTTTGACCTTTTTATACAGTACTATATTTGAAAAAATACGAGTTTAAAAAGTTAATAAATCTTGAAATGTATATAAAAAGTGAATGAGATA

>CL1Contig118_All/repeat/mobile_element/Class_I/LTR/Ty3_gypsy/chromovirus/Tekay
TGAGGTGGTTCTGTGTGCAATCCAAACCACACATCTCGATATATGGCACGAGTACACACATCGATACATACAATCGGCTCGCTAACAGCCCCGGTCTCCTCAACAACTATCGAACGAAAGTTCCGGTGACTAACCCCGGTTATTCAGAAAGCAACTCCAACGACTACTGTCTTTTTCTCAAAAAGACACAGTCAATAGTCCCAACCAAGGG

>CL1Contig119_All/repeat/mobile_element/Class_I/LTR/Ty3_gypsy/chromovirus/Tekay
TGTTTTAAATGTTTTTGGTGTAAAACATTTTTGGATAAAAGGTTTTTGGGAAATATATTCGGGATGAATATATTTGGGATAAAAATATATTTGGGTAAAATATATTTGGAAATACATTTTGGATAAATGTAATTGAGATTTTGAGACAGTC

>CL1Contig120_All/repeat/mobile_element/Class_I/LTR/Ty3_gypsy/chromovirus/Tekay
ACAGTAAATAAACCCAACCGTGGGAAGATCAACCAGCTCTCTGAAATCAAGACAGATAGTTATCTGAGTAACCCTCTCAGTCAAACCTCCGTATACGCTTATATACATGTAAGTTAATACATATATATATGCGTATACATATCAATTTCCATTTTAAAACAATACA

>CL1Contig121_All/repeat/mobile_element/Class_I/LTR/Ty3_gypsy/chromovirus/Tekay
TAGTCAATACGTTCACTAGAAGAACGTATCAAACATGGATTTCTGAGAACAAGACAGATAGTTGTTGGAGACACTCCACAGTCAAACCCATATACGCTTATATACATATAAGTTAATATATATATATATATATATATATGCGTATATATATATATAGCATATTAAAGTAATATAGTATGGCACAAAAATCTGGAATATAAGTTAACCACTTATTTCCTATCCAGATATCCGGATCAGAAATAAGTGTTTAACAAATAATGTCATACTAAACTTTCATACGGTAAATCCGATACCGTATTCTTTTAAATATAAATTTATGATAAAAACCTATTT

>CL1Contig122_All/repeat/mobile_element/Class_I/LTR/Ty3_gypsy/chromovirus/Tekay
TACTTCACCAGTTTTCGACCGAAAGCATAGTGGACATACAGGGTCAGAGGGTGGCTGACCTCTGGGCGTTTTTCACCAAACTAGATACCCGATATCCAGTACGGTTTGGTTGTTGGAGAGCTCGCAAGAGTGGTGAAGCGTCGGTTCTGGAAATGTATCCAGGACCAGCTCTGTATGTGGCATATATCTTGGTCTAGGGATA

>CL1Contig123_All/repeat/mobile_element/Class_I/LTR/Ty3_gypsy/chromovirus/Tekay
GTGCTAGGGTGAATCAACATCGGCGCTGCAGAGGGTGGATACGATCCACATCTTACCACAACTGATCGATTCAAAAGCTAAACCACATCGATAAATCTGCGTAAATGGTACAGTGACGACCGGGCATCTAGTGCCCCCGAGTATATCCCTAGACACGGATATACGCAGCAAAACGAAGCTGATCCTGGGTTCTTTCCCAGAACCGACGTATCACCAAAACCGACGGGTCCGCCCATAACTAAACCGTACTAGAAATCGGTGTCTAAAAACTGGTGAGTACGCCCAAGGGAACGGCCGCCCCCTGACCCTAAATGTAACTATGCTTTCGGTCGAAAACTGATGAAGCATCTACACGCCCTGAGCCCATTCTCAG

>CL1Contig124_All/repeat/mobile_element/Class_I/LTR/Ty3_gypsy/chromovirus/Tekay
AACCACTTATATCCCATCCAGATATCCAGATCAGAATAAGTGTTTAAATTATAATGCCATCACTGTGTAATCACATATGGTAAATCCATACCGTTTCTCAATATATATATCAATTTCCAATAAAGCAGTATTTCCTACTTAGCAGTATTTTATAACTA

>CL1Contig125_All/repeat/mobile_element/Class_I/LTR/Ty3_gypsy/chromovirus/Tekay
AGTACTACAATAAAAAGCAGCGTAATAACAATCTTTTGAAAACAGATAAGTCAAATAGCTACAACGACTGTCCCATACCAGCCTTGCAACATACATAGGGGTGGAACCAACAATAGTTACGACGGGTGGCTACTAACCACAGCTTACCGTAACGTCTGGTTCCAAGATATAAAAACCGATGTATCAACGAACGGTACAGTGACGACCGGGCATCTAGTGCCCTCCGAGTATATCCCTAGACACGGATATACGAAACACACATAGCTGATCCTGGGTTCTTTCCCAGAACCGACGTATCACCAAAACCGACGGGCCCGCCCATAACTAAACCGTACTAGAAATCGGTGTCTAAACACGGTGAAAACGCCCAGGGGTCAGCCACCCCCTGACCATGCATGCTCTATGCTTTCGGTCGAATATGTTGGTGAGGTCTCTACATGCCCC

>CL1Contig126_All/repeat/mobile_element/Class_I/LTR/Ty3_gypsy/chromovirus/Tekay
CTCCTCGCTATAGATGTCGAGGTGGTCCCATAAGTAATCAGCTCTAGATTTACATCCGAAATGCGTATCAGACACTGACTTACTTACAATCCCGGTCTCCTCCACAACTATCGAACAAAAATTCCGGCGACTAATCCCGGTTATTCAGAAAGCAACTCAAAACGACTACTGTCTTTTTGTCAGAAAGACATAGTCAATACATCCGTAAACTGATGTATCAAACACAGCTTTCTGAGAACAAGACAGATAGTTGTCTGAGTAACCCCTCAGTCAAAACCCATATACGCTTATATACATA

>CL1Contig127_All/repeat/mobile_element/Class_I/LTR/Ty3_gypsy/chromovirus/Tekay
TTCTGATCTGGATATCTGGATAGGAAAATAAGTGGGTGACTTATAATCCGGATATGAGTAACTAGATATTGTTTGCCATACTATTTTATTTGAGATTATATGTATACGCATATATATATATATTAACTTATATGTATATAAGCGTATACGGGTTTGACTGAGGGGTTACTCCAGCAACTATCTGTTTTATTT

>CL1Contig128_All/repeat/mobile_element/Class_I/LTR/Ty3_gypsy/chromovirus/Tekay
TTAATAACCTACACAATGTCTAGTGTTTCCTAAATAACTAACCGTTATTCTATTAAACACAATTTGATTTACATTTCAAGTTGTTTTATTAACTTTTAACTCGTATTTGTTAAAAATACAGTACTGCCAAAAGTCAAATTGCAGTACTCAAATAAAGTCCACGCAGATAACAATCTTTTGAAATCAATAAGTCAAATAGCTGTAGCGGCTGTCCCATACCAGCCCTTACAACATACATAGGAGTGGGACCAACAATAGTTACGACGAGTGGGTGTTCCCCACGACCTACCGTAACGTCTGGTCCCAAGATATAAAAACCGCTGAATATCGAAAGGCAATGGCGACCAGGCATCTAGCTGCCTACGAGTATATCCCTAGACTCGGATATACGGAAACACAAAGCTGAACCGACAGAAAAACAAGCTCGCCGGAACGACGTATCACCAAACCGCGGGCCCGCCCA

>CL1Contig129_All/repeat/mobile_element/Class_I/LTR/Ty3_gypsy/chromovirus/Tekay
ACCATATTTACAATTTTCATAATTTGATACAAGAGATAAGAGTGGCTACAATCTAAAAGGTAGATGATCGTCTGTAAGTCCAAATGAGAAGATGATCCAAATGCAACGAGCTCCATCTTCTATCAACAACTTCAGATAATCCTAAATATTTGTAA

>CL1Contig130_All/repeat/mobile_element/Class_I/LTR/Ty3_gypsy/chromovirus/Tekay
AGGGATATCACTTTTTGAGGGAAACTAGATGCCCGATCATCGTAGAGGCCATTTACGTAGATTTATCGATATTTAGTTTGAACCAAACTGTTACAGTACGTCGTGGGATAACACCCTCCCGCTGTAACAATAGTTTGTTTCACCTTATATATATAGGTTGTAAGAGCTGGTATGGGACGGTTCTTACAACCGCTTAAAAACCCTATTTGTTTTCAAAAAGATTTTATTTCCTGGACTCTCATTTAGTAATGCGATTTGACTT

>CL1Contig131_All/repeat/mobile_element/Class_I/LTR/Ty3_gypsy/chromovirus/Tekay
GGAAATCGGGGTATCTAATCTCTAATGACTCTTACTATATATATATACAAAAAGCCTTCTGTTAATGGGGTAACCTTCAGCTTTTTCACACCATCAGGCTCAAGTTATCGGGAACTTAGGCTCTGCTTATGCCATCAGGCTCAAGTTATCGGGAACTTAAGCTCTGATACCACGTGTGACGACCCTCACTTCTCCTACCTCTAAACATCAGATGCGAACACAAACCGTATTCCACACCGACACTTAGATGTAAGAAAAATGGGATTGTATATTTATTAAAAGTTTTATCAGAGATAACACAGCGGAAAATAAATAAAATCTCACAGCGGAATAATAAAAGTT

>CL1Contig132_All/repeat/mobile_element/Class_I/LTR/Ty3_gypsy/chromovirus/Tekay
TAACCATAACTGTTAAGTTCACATAAAAAGAAACAATCAAATTGTTAATCCACAGACAATTTAATATTCGATTCAATAGCTTTACTCCGCTTTTCTCCTTCTGGCTTCTTTGCCTAAAACTGTTCTTTACCATTTATCGGCAGTACTCTAGAGCTGCTAAACTATCAAGTAGAACATGATACAAATATTCAAATCCATAATCTCAAGAACT

>CL1Contig133_All/repeat/mobile_element/Class_I/LTR/Ty3_gypsy/chromovirus/Tekay
TATATATACAAAACATGGTGTACAGTTTTACTCAAGTGTTTAAGTTTACTAAAGTTTTTAACTCATGTTTGAATAAAATGCAGTACTGCTAAAAGGTCAAACTACAATACTAAAATATAGGTCCACGTGATAACAACTTTTTGAAAACAAATAGGGTTTTTAAGGTGATTGTAAAAACCATCCCAT

>CL1Contig134_All/repeat/mobile_element/Class_I/LTR/Ty3_gypsy/chromovirus/Tekay
ACTATTGCTGTATGTTTCATATTGAATCATGTAAATTATAAAATTGTATTTTGTAACCTTCATATAAGAACAAATGTTGTAACTTTTATTTTTCCGCTGTGCGACTGTGATGTCATTATCTACCTTATTATGTTTAATTTCTGTTCTTTTTATTTTACCTTACTATTATACAATTCACATTTCGACATCTAAAATATTAGTGCGGATAATTTCGTTATTCCGTATTGATTTTTAGGAGTCGAAATTATGGGTCGTCACACGTGGTATCAGAGCCCAAGTTC

>CL1Contig135_All/repeat/mobile_element/Class_I/LTR/Ty3_gypsy/chromovirus/Tekay
GGTACGACGTGGGGAGTACCCACCCTCTATAGCGACGGTGCCGATTCAACCTAACGGCGAACGTTGGGGCTGGTACACCCTAGCATTTGCTATTTTAAAGCTGCTATTCTTATATTCACTTATATTGCGTATGGACTTTTTATTAGTACTGTTTTGACCTTTTTATACAGTACTATACTTAAACAAATACGAGTTAAAAGTTAATAACAACTTGAAATGTAAATATAAAAAGTGAATAAGATAATAACTGCTAGTTATTTAGGAAACACTAGATATGGTGTAGGGTAATAACCGGAACACTGATTTGACTGATTGTTTGATTTGATTGGTT

>CL1Contig136_All/repeat/mobile_element/Class_I/LTR/Ty3_gypsy/chromovirus/Tekay
CCTGTGTTGTAGGGGAAGGAGGTGGTATTACTTCAACATTCGGAGTTGAAATGTCTTTCCCTGCTACTCCCTTTCCCTTACCATTGTTCTTCTTGGGAGGAATCTGTGTAAAGGAAATGGGTTAACACAACATTCATACCATATTCATTTTAAAGTTAAAAACATTTTTAAATTCATATTTAAACGCACTCAAGAAATGTTCTTAACTCCAA

>CL1Contig137_All/repeat/mobile_element/Class_I/LTR/Ty3_gypsy/chromovirus/Tekay
CATTATCTGTTAAACACTTATTTCGGATCTAGACATCTGGATGGGAAATAAGTGGGTAACTTATAATCCAGATTGAGTAATTAGATATGAGTGCCATACTATTTTATTTGAGAATATGTATACGCATATATATATATATATATATATATATTAACTTATATATATATAGGTGTATACGGGATTTGGCTGAGGGGTTACCTCAATGACTATCTGTTTTCTTC

>CL1Contig138_All/repeat/mobile_element/Class_I/LTR/Ty3_gypsy/chromovirus/Tekay
ATATTTTGGGAAGATGTTAAGTAAAATATTTTTGGGGAAAAATAGTTTACTAAATAAAACGTTTGTTTTATTTATTTGTGAAACAGTCTTTTATATAGCAATTGGACCAGCTATAAATATTGTTAAGTAGGAAATTGTACATTTCTGATACTTATATGACTTTAGAAACCGGTATGGGATTTACCGTATGTAACTACTTAGTATGGCATTATATGTTAAATACTTATTCTATTTTGGTTTTTTGGATTGGAAATTAAGTAGTTATT

>CL1Contig139_All/repeat/mobile_element/Class_I/LTR/Ty3_gypsy/chromovirus/Tekay
TGGTTAACTTATAATCCGGATGTGGGTAATTAAATATGGTTGCCATACTGTATTGTTTTAAAATGGAAAATTGAGATATATACGCATATATATATATATATATATATATTGACTTATATGTATATAAGTGTATACGGAGGTTTGACTGAGAGGGTTACTCAGATAACTATCTGTCTTGTTTTCAGAGAGCTGGTTGATCTTCCCAGGGCTGGGATTATCGACTATGTCT

>CL1Contig140_All/repeat/mobile_element/Class_I/LTR/Ty3_gypsy/chromovirus/Tekay
AAATATTTTGGTTAAATGTTTTGAAAAAAACATTTTGGTTTTAAATGTTTTGGTATAAACATTTTTGGAAATACATTTTGGGTTAAATGTAATTGAGATTTTGAGACGGTCTTGTATATAGCAATTGGATGAGCTATAAAATACCGATAAGAAATACGATTTGATTTCTGATATTGTGTTGATATTGAAAAGATACGGTATCGGATTTACCGTATGTGATTTCTTAGTATGGCATTTGTTAAACACTTATTTTGAATCCGGATATCTGGATTGGAAATAAGTGGGTTAACTTTTTTTCTAGATTTATAGTTGCCATACTATATATATATTTTT

>CL1Contig141_All/repeat/mobile_element/Class_I/LTR/Ty3_gypsy/chromovirus/Tekay
TATATCCCTAGACACGGATATACGACAACAATACATAGCTGATCCTGGATACATTTCCAGAACCGACGTATCACCAAAACCGACGGGCCCGCCCATAACTAAACCGTACTAGAAATCGGTGTCTAAAAACCGGTGAGTACGCCCAGGGGTCAGCCACCCCCTTACCATGCATGCTCTATGCTTTCCGTCAAAATGCTGACGAGGTATCTACACGCC

>CL1Contig142_All/repeat/mobile_element/Class_I/LTR/Ty3_gypsy/chromovirus/Tekay
AATCCAGATATACAGTGGGTTACTTATGGGACCACCTTGACATCTTTAGCGTGAAGTTTGAATTAGACGATAGATAAGGAGGTGTTTTGATGAGGTTGGGTTCGCGATATGTACAGTCTTCACCAGTTTTTGGCCGAAAGCATAGTGGCCATACAGGGTCAGAGGGGTAAAACCTCTGGGCGTACTCACCGGACTAGACATCTGATTTCTAGTACGGTTTGGTTATGGGAGAGCTCGTCCGTGTTTGGTGATGCGTTGTTTCTGGT

>CL1Contig143_All/repeat/mobile_element/Class_I/LTR/Ty3_gypsy/chromovirus/Tekay
GGAATTTTATACAGAAATATTTTGATATAAAATATTTGATAAATGAAAAAGGCTATTTTCATTTTGATTTAAAATGGGATTTTATATAGCAATTGGAACTGCTATAAAATGTTATGTTGTGATAAATTGGATTTTATCAAAATTTTATATTGTAAAGAAACCGGTATGGAATTTACCGTATGTAACTACTT

>CL1Contig144_All/repeat/mobile_element/Class_I/LTR/Ty3_gypsy/chromovirus/Tekay
GGGTATTGCCTACAGCATACTATAACTGACCGCCTCAAAAACTAAAGCATATCGATAAATCTACGTAAATGGATCATGACGATCGGGCATCTAATGCCCCCGAGTATGTCCCTAGACACGGATAAACGTGCACACAAAGATGAAATGGCAGCAACAATGTAACGACCCTGAATTTAAAATTTTATTTTTATGATTTTAATTGGAATTTTAAAAA

>CL1Contig145_All/repeat/mobile_element/Class_I/LTR/Ty3_gypsy/chromovirus/Tekay
CTTTCTGAATAACAAGGCTTAGTCACCGGAATTTTCGTTTGACAGTTGATTGAGGAGAGCGGGATTATAAGTAAACCAGTTGTATATGCTGATACACATATATTTATTTATATGTAATCCAGATGTACAGTGGGTTACTTATGGGACCACCTCGACATCTATAGCGAGGAGCTATGTAGACGTCAGGATGAGGAGGTGTAGCTGAGGATGGGCTCGGGGCGTGTAGATACTTCA

>CL1Contig146_All/repeat/mobile_element/Class_I/LTR/Ty3_gypsy/chromovirus/Tekay
GTTTTCGATTTCAAAACACTTTTGTTTCATAAAGTTTTAAATGCATGTGTTATAAAATATAGCACCGCTAGTGGTCAAATCGCGGCACTGAATTAGAGTCCACGCAATATAAGTGAATATAAGAATAGCAGTTTAAAATAGCAAATGCCCGGGTGTACCAGCCCGAACGTTCGCCGTTAGGTTGAACCGGCACCGGCGCTACAGAGAGGGGGTATTCCCCCCGTCGTACCATAACTGACCGATTCAAAAACTAAACCACATCGCTAAATCGGCGTAACTGGTTTGACGACCAGGCATCTAGCTGCCCTCGAGTATATCCCTAGACTCGGATATACGGAAACACAAAGCTGAACCGACAGCTTATTGGGCTCGCCGGAACGACGTATCACCAAACCGCGGGCCCGCCCATAACCAAACCGCTCTGGAAATCGGTGTCTATCAATAGTGAATACGCCCAGGGGTACGGCCGTCCCCTGACCCTGCATCTCGCTATGCTTTCGGCCGAATACTGCTGAAGTCTCTACACGTCCCGTGTCCCATCCTCAGCTAACACCTCCTCAACGAACGTCTACATAGCTCCGCGCTATAGATGTCGAGGTGGTCCCATAAGTAATCAGCTCTGGATTGCATCCGCAGCGTATCAGACACTGACTTACTTACAATCCCGGTCTCCTCAACAACTATCGAACACAAAATTCCGGCGACTAATCCCGGTTATTCAGAAAGCAACTCAAAACCGACTACTATCTTTTTGTCAGAAAGATATAGTCAATACATCGGCTCAGATGTATCACCCATAGCTTCCTGATGAAAAAGAC

>CL1Contig147_All/repeat/mobile_element/Class_I/LTR/Ty3_gypsy/chromovirus/Tekay
TATTTTTTATCCGAATATCTGGATAGGAAATAAGTGGGTTAACTTATATTCCAGATTTTTTGTGCCATACTATATTGTTTTAATATGCTATATATACGCATATATACATATATTAACTTATATGTATATAAGCGTATATGGGTTTGACTGAGGAGTGTCTCCAACAACTATCTGCCTTGTTCTCAGAAAGCCATGTTTAATACGTTCATCCGGGGACGTATTGACTATGTCTTTTTGACAAAAAGATAGTAGTCGTTGTGAGGTGCTTTCTGAATAACCGGACGTAGTCGCCGGAAATTGTTTCGTACGATAGTTGTAGAGGAGACCGGGATTGTAAGTAAGCCAGTATTTCTGATACACATTTCGATGTAATCCTGAGCTGGTTACTCATGGTACCATCTCGACATCTATAGCGGGGAGCTATGTAGATGTCAAGATGAGGAGGTGTAGCTAAGGATGGGATAAGGACGAGTAGATACTTCAGAAG

>CL1Contig148_All/repeat/mobile_element/Class_I/LTR/Ty3_gypsy/chromovirus/Tekay
TAGATACCCCAATATTCAGATATGAGTTGAGAACATTTCGTGGGTGCGTTTAAATAAAAAGTTTTAAAATGTTTTTAACTTTAAAATGAATATAATATGATTTTGTCTTAACTCAACTTCTGAAAGTAAAGTGGCTACTTAGGAAATTTCTGAAGGACAGATAGAGATACGAGAAGTATATCTAGTCCTATTGTGCAGCGGAAGTGTGGTGTGCCGTGACCCACAAGTCCCAAGCATTGGAATTTGTCATTCCGAATACTCAAATGGTATTCATGTTCTAGATTGGCTCAACGCC

>CL1Contig149_All/repeat/mobile_element/Class_I/LTR/Ty3_gypsy/chromovirus/Tekay
TACGTCCCTCAATAGAACGTATCAAAAACGGCTTTCTGATAACAAGACAATAGTTGTTGGAGTTACCCCTCACTCAAACCCATATACACTTATATACATATAAGTTAATATATATATATATATGTGTGTGTGTGTGTATACATATCAATTTAAAACAATACAGTATGGCAACCAAATCTAATTACCCATATCCGGATTATAAGTTAACCACTTATATCCTATCCAGATATCCAGATCAGAATAAGTGTTTAAATTATAATGCCATCACTGTGTAATTACATACGGTAAATCCATACCGTTTCTTAATATGTATCAATCTCAAATACAGTCATATTTCCTACTTAGCAGTATTTTATAGCTGTTCCAATTGCTGTATAAAACACTGTCTCAAAATAAATAAAACAAGAA

>CL1Contig150_All/repeat/mobile_element/Class_I/LTR/Ty3_gypsy/chromovirus/Tekay
GTGCCCGGTCATCGCACAAACCAATTCACGCGATTTATCGATGTGGTTTAGTTTTTGAATTGGTCAGTTATAGGGAGTGGGGAATACCCACCGACTGTAGCGACGGTGCCAATTCAACCTAACGGCGCGAATGTTGGCTGATACACCCTGGCATTTGCTACTTTAAACTTCTACTATTATATTCACTTATATGCGTGGACTTTAATTTTGTACTGCGGTTTGACTTTTAGCAGTACTGCATTTTCAACCAAATACTAGTTAAAAGTTAAAACACTTAAAATGTGATTAAAAGTGAATAAGTTGATAACTGTTAGCAAATGAGTAAATACCTGATAGAGAGTAGGTTATTAAATAGAAAATAAATGAGAAACTGATTTGTTTGATTTAATATAAACTTGAT

>CL1Contig151_All/repeat/mobile_element/Class_I/LTR/Ty3_gypsy/chromovirus/Tekay
ACTCATTAGAGATGGGATACCCCGTTATCCTAGAATGAGTTAAGAACACTTCATGAGTGCGTTTAAATATTATAAAATGATAAAATGTTTTAACTCTAAAATGAATAATATTGATGTTTTCTTAACCCAATTCTTGAATCAAGTGGCTATT

>CL1Contig152_All/repeat/mobile_element/Class_I/LTR/Ty3_gypsy/chromovirus/Tekay
ATTAAGTAGGAAATATGATTTGATCTGATAGTTTTATCATTTTGAGAAATGGTATGGAATTACCACATATAATTACACAGTGATGGCATTATGATTAAACACTTATTCTGATCTAGATATCTGGATAGGAAATAAGTGGTTAACTTATAATCCGGATATGGGTAATTAGATTTGGTTGCCATACTGTATTGTTTAATTTTATAGGTATACGCATATATACATATATTAACTTATATGTATATAAGTGTATACGGGTTTGACTGAGAAGTAACTCCAACAACTATCTGTCTTGTTCTCAGAAAGTTGTGTTTGATACGTCTTCTTGAAGGGAGTATTGACTATGTCTTGTTTGACAAAAAGACAGTAGTCGTTGTGAGTCGCTTTCTGAATAACCGAGCTTAGTCGTCGGAATTTTTCATACGATAGTTGTTG

>CL1Contig153_All/repeat/mobile_element/Class_I/LTR/Ty3_gypsy/chromovirus/Tekay
GTTTTGAGTTGCTTTCTGAATAACCAATTTTAGTTACCGGAATATATACGTACGATAGTTGTTGAGGAGACCGGGGTCGTAAGTAAACCGGTTGTATATCTTCTATATATGGACACATGTATATATGTACCGAGATATGCGGGTTGGATTGCTATCGGAACCACTTTGACATCTATGCGCGTAGTGTTATGTACGATAGATGAGGAGGTGATAGCTGAGGTTTGGGTTCGCGACGTGTAGAGACTTCTTCACATAATGGCCGAAAGCATAGTGGCCATATAGGGTCAGAGAGGTTATCTCTGGGCGTACTCACCAGACTAAACATCCGATTTCT

>CL1Contig154_All/repeat/mobile_element/Class_I/LTR/Ty3_gypsy/chromovirus/Tekay
TTCTCATTTATAACCTAACATCTATCAGGTTTTTACTCAATAACTAACAGTTATTAACTTATACACTTTTATTCACATTTTAAGTGTTTTAACTTTTAACTAGTATTTGGTGAAAAATGCAGTACTGCTAAGGGTCAAACCGCAGTACAAAATCAAGGTCCACGCATATAAGTGAATATAATAGTAGAAGTTTAAAATAGCTGTAACGGCCGCCCCATCCCAGCCCTTACAACATACAGAGGGGTGAATCGGCACCGTCGCTATAGCGGGTGGGTATGACCCACGTCATACCATAACTGACC

>CL1Contig155_All/repeat/mobile_element/Class_I/LTR/Ty3_gypsy/chromovirus/Tekay
AGAAATATTCCTCTAAAAATATACAAAACACATTCTATAGTTTTTAACGTTTCACTTTTTAAGTTCACTAAAGTTTTTAACTCGTATTTGATAAAATAAAGTACTGCTAAAAAGTCAAACCGCAATAATAATCCAAAGGTCAACGCAATAT

>CL1Contig156_All/repeat/mobile_element/Class_I/LTR/Ty3_gypsy/chromovirus/Tekay
AAGCTTTCAGTATTTTGATAATCTTTCCTTGGACATCAAGACGATTATCTACCTTAGTTACGTAACCATTATTTATGTACAAATTATGTTGTATCATGTAACCTATAAACTGTATATTTTTGTAACCATCATGTAAGAACAAATGTTGTAACTTTAATTTCTGTTGTGCG

>CL1Contig157_All/repeat/mobile_element/Class_I/LTR/Ty3_gypsy/chromovirus/Tekay
TCTTGTTTTATTTATTTTGAGACAATCTTTTATATAGCAATTGGATCAGCTATAAAATACTGTTAAGTAGGAAATTGATTATTTCTGATACTGATATATTGATTTAGAAACGGTATGGTTTTACCGTATGTAATTACACAGTTATGGCATTATAATTTAAACACTTATTTCTGATCTGGATATCTGGATGGGAAATAAGTGGTTAACTTATAATCCGGATATGGGTAATTAGATTTGGTTGCCATAGTGTATAAATTTTATATATGTGTACACATATATACATATATTAACTTATATGTATATAAGTGTATACGGGTTTGACTGAGAGGTTACTCAGACAACTATCTGTCTTTTTCTCAGAAAGCGTGTTGATTCGCCGTGTTAGGGCGTATTGGCTATGTCTTCTGACAAAAAGACAGTAGTCGTGTTGAGTCGCTTTCTGAATAACCGGGCTTAGTCGCCGGAAACTTTCGTTCGATAGTTGTTGAGGAGACCGGGATCATAAGTAAACCACTGGTATATGCTAAGACGCATATACTTAGTTATATATAATCC

>CL1Contig158_All/repeat/mobile_element/Class_I/LTR/Ty3_gypsy/chromovirus/Tekay
CTGTGAGATTGTTCTATTTAGTTTTCGTTGTGTTTTCTCTGATAAAACCTTTAATTAAATACAATCCCATTTTCGACCTCTATATTATTTGTGCGGATTATTTATTTGATCCGTACAGATTTTTAGGAGTCAAATTTGAGGGTCGTCACACGTGGTATCAGAGCATAAGTGCCCGATAACGTGTGCCTAACGGGGTGACAAAAATAAAGGTTACCCCAGTAATAGAAAGCTTTTGTATATATAAGTTAAG

>CL1Contig159_All/repeat/mobile_element/Class_I/LTR/Ty3_gypsy/chromovirus/Tekay
ATGGTAAAAACTCATTAGAGATTGGATACCCCGATATCCAAAAACGAGTTAAGAACATTTTCATGAGTGCGTTTATAAAAATTTAAAAATGTTTTTAACTTTAAAAGGAATATAAAATGAATATCGTCTTAACCCAAATTCTGAAAAAAGTG

>CL1Contig160_All/repeat/mobile_element/Class_I/LTR/Ty3_gypsy/chromovirus/Tekay
ACGGGACCGCCCACAAACAAACCGTACTGGAAATCAGTGTATATACCAGTGAGAACACCCAAGGGTCAACCACCCCCTGACCATGCATGTCACTATGCTTTCGGTCAAAAACTGCTGAAGTATCTACTCGTCCCGAACCCATCCTCAGCTACACCTCCTCATCTGACGTCTACATAGATCCAAACTATAGATGTCAAGGTGGTCCCATAAGTAACCTACTGTATATCTGGATTACATATAAAAATATATATGCGTAT

>CL1Contig161_All/repeat/mobile_element/Class_I/LTR/Ty3_gypsy/chromovirus/Tekay
TATAGAAAAATATTTGGGAAATATTTTGGAAAATTTTCAAATAAAATATTTGGTAAAATTATTTGAAAAAAAAAAAACTATGGTTTTATTTATTTATTTTAAGGCAGTCTTTATATAACAAATTGGAAAATGTTATAAGACATTATAAATTGATAAATAGGAATTTTATCAGAATTTATATTGAAAAGAATACGGTATCGGATTTACCGTATGAAAGTTTAGTATGGCAGTATTTGTTAAACACTTATTTTTGATCCGGATATCTGGATAGGAAATAAGTGGTTAACTTATATTCCAGATTTTTGTGCCATACTATATTATTTTAATATGCTATATATACGCATATATACATATATTAACTTATATGTATATAAGTGTATACGGGTTTGACTGAGGAGTGTCTCCAACAACTATCTGCCTTGTTCTCAGAAAGCCATTTTTTGATACGTTCTACCGAGGAACTATTAACTAT

>CL1Contig162_All/repeat/mobile_element/Class_I/LTR/Ty3_gypsy/chromovirus/Tekay
AAGTTAATATATGTATATATGCGTATACCTAGAAAATTAAAAAATATAGTATGAAAACCAAATCTAATTACTCATATCCGGATTATAAGTTAACCACTTATTTCCTATCCATATATCTAGATCAGAATAAGTGTTTAAATTATAATTCCATAACTATGTAATCATATACGGTACCTATACCATTTTTC

>CL1Contig163_All/repeat/mobile_element/Class_I/LTR/Ty3_gypsy/chromovirus/Tekay
TAGGATAATCCTAACAGTAAAGTAAGAAATATCCTACTGTAAGATTCCTTATACCCTAGATAGAAATATTCCTCTGAATAACACACAAACACGTTTTATCGTTTAAAGTTTATCTTTAGGGCTATTTAACTTTTAACTCAGATTTGGTAAAATGGTAGTACTGCTAAAAAGGTCAAACTGC

>CL1Contig164_All/repeat/mobile_element/Class_I/LTR/Ty3_gypsy/chromovirus/Tekay
TCTCTATATGGGGCGTATATCTGGGTATTAGGAATATACTATCGAGGGCAAACTAGATGCCAGGCCATCACACAAACCATTTACGCAGATTTATCGGTTTTAAATTTTGAACCAGACATTACGGTATGAAGTGGGATAAGATCCAACCGTTGTACCCATTGTTGGTTTCCCCCCTTCTTAACGTTGCGAGGGT

>CL1Contig165_All/repeat/mobile_element/Class_I/LTR/Ty3_gypsy/chromovirus/Tekay
GTACACACAAAACAGTTTACAATTTTACTTTTACTTTCACAGGTTATTAAATTTTAACTCATATTTTTGTAAAATAGAAGTACTGATAAAAGGGTAAAACTTCAGTACCATAAATAAAAACCCACACAATAACAACATTTTGAAAAAAATAAGTCAAATAGTT

>CL1Contig166_All/repeat/mobile_element/Class_I/LTR/Ty3_gypsy/chromovirus/Tekay
AATAGTTACAACGGGTGGGTGCGATCCACAGCGTACCGTAACGTCTGGTTCCAAGATAAAATCGATAAATCGCGTAAATGGTACAGTGACGACCGGGCATCTAGTGCCCCCGATAGTATATCCCTAGACACGGATATACGCAACATAACAGAGCTGAACTGGTCGCTACAACTTCCC

>CL1Contig167_All/repeat/mobile_element/Class_I/LTR/Ty3_gypsy/chromovirus/Tekay
ACCTCCCTAGAAATCGGTGTCTATAAAACAGTGAATACGCCTAGGGGTACGACCGCCCCCTGACCCTGCTTGTCCTATACTTTCAGTCGAATATGATGGTGAGGTCTCTACACGCCCCGAACCCATCCTCAGCTACACCTCCTCATCTAACGTCTAATCCAAGCTACCCGCTAATAGATGTCGAGGTGGTCCCATAAGT

>CL1Contig168_All/repeat/mobile_element/Class_I/LTR/Ty3_gypsy/chromovirus/Tekay
CCCTTTTATACACAGATTTCCATTGTGGTTTGTTTATGGGAGGGCCCATTTTTTTGGTGATGCGTCGTTTCTGGGGGTGGATTACCACCAGTTTCAGCTTTGTGTGTTTCGTATATCCGTGTCTAGGGATATACTCGGGGGCACTAGATGCCCGGTCGTCATGATCCATTTACGCAGATTTATCGATGTGCTTTAGTTTTTGAGTCGGCCAGTTATAGTAAGCTGTGGGTTAAAGACCCAACCGCTATAGCGCCGGTGTCGGTTCAACCCTAACACCGCAAAATGTGGCTGATACACCCTGCATTTTGCTACTTTAAACTCCTACTACTATATTCACTTATATGCGTGGAATTTCATTTAGTACTGCGGTTTGAATTTT

>CL1Contig169_All/repeat/mobile_element/Class_I/LTR/Ty3_gypsy/chromovirus/Tekay
AGATAGAACAGACATCACAATTACACAACGGAATATTTAAAGTTTACAACATTTTACATACAAAATTCAAAACAATAAGTTTTACATAGTTTTACATGACAGGCTAAAGCTCAAAATAGATGGATAAGTACTGAAACAAAAACTAGAAAAATAAAGGCTGTCAGGAAGTCCAAAATAGAAGGTGATCGTCAAAAGAGATGAAGCTTCGTCTTCCATAACTAACTTTGGACACCTAAGCTGAAATGTATATGTGCTCAGTCTGACCCGAGCACATATGAAAAACATATACACTCGAGTCGGGCAGAATAGTTCCTACATAGTAG

>CL1Contig170_All/repeat/mobile_element/Class_I/LTR/Ty3_gypsy/chromovirus/Tekay
CTTTTTATTTCAAGTTGTTCTTAACTTTTAACTCGTATTTGTTTAAGTATAGTACTGTATAAAAAGGTCAAAACAGTACTAATCAAAAGTCCATACGCATATAAGTGAATATAAGAGAGTAGAAGTTTAAAGTAGCAAATGCCAGGGTGTATCAGCCAACATTCGCGCCATTAA

>CL1Contig171_All/repeat/mobile_element/Class_I/LTR/Ty3_gypsy/chromovirus/Tekay
TTTTTGCCATACTATATATGATATTTTTATGCAGTATACGCATATATACATATATTCACTTATATGTATATAAGCGTATACGGGTTTTGACTGAGGGGTTACTCAGACAACTATCTGTCTTTTTCTCAGGAAGCTATATGTGATACATCAGTTGCTCGGATGTATTGACTATATCTTTCTGACAAAAAGATAGTAGTCGGTTTTGAGTGCTTTCTGAATAACCGGGATTAGTCGCCGGAATTTTGTGTTCGATAGTTGTTGAGGAGACCGGGATTGTAAGTGAGTCAGTATTCTGATACGCAGCGCGGGAGCAATCCAGAGCTGA

>CL1Contig172_All/repeat/mobile_element/Class_I/LTR/Ty3_gypsy/chromovirus/Tekay
GGTTGTAAGAAGTGTCTCATAACAGCTCTTACAACAATATATAGGGTGAATCGAACGATTGTTACAACGGTTAAGTAGTTAACCCACAACTTACTGTAACGGTCAGGTTCAAATGAAAAAGCCGATAAATCTACGTAAATGGTTCCATGACGATTGGGCATCTAGCTACCCTCGAGTATATCCCTAGACCGGATATACGAACAC

>CL1Contig173_All/repeat/mobile_element/Class_I/LTR/Ty3_gypsy/chromovirus/Tekay
GAGTGTATATGTTTTCCATATGTGCTCGGGTCAGATCGAGCACATATTTTTTAGATTTTTGGATTAGCAAGAATCATTCTCAGTAGATGAAGTTATCAGTGTCTAGACCGTTCTTCCTTGGACATCAAGACGATGTTTTACCAGCCTAGCTTTGAGATCTCTATTTTATACCAGTCTTATTTTATCATGTAAA

>CL1Contig174_All/repeat/mobile_element/Class_I/LTR/Ty3_gypsy/chromovirus/Tekay
GAATATATGTATATATGCGTATACTGCATAAAAAATATCATATATAGTATGGCAAACCAAATCTGGAATATAAGTTAACCCACTTATTTTCAATCCAGATATCCGGATTCAAAATAAGTGTTTAACAAAATGCCATACTAAGAAAACCACATACGGTAAATCCGATACCGTATCCTTTCAATGTCATCACAATATCATCACAATATCATAACAAAATCAGAAATCAAATCGTATTTCTTATCGGTATTTTATAGCTCAACCAATTGCTATATACAAGACCGTCTCAAAATCTCAATTACATTTCCCAAAATGTATTTCCATAAATGTT

>CL1Contig175_All/repeat/mobile_element/Class_I/LTR/Ty3_gypsy/chromovirus/Tekay
ATTTTATTCAAAACTATTTCTCAATCAATCAAGAAAAACAGTGTTTCAGTTATTAACCTACACAACATCTAGTGTTTCCTAAATAACTAACAGTTATTTTCTTATACACAAATTTTATTTACATTTCAAGTTTCATTAACTTTTAACTCGTATTTGTTTAAGTATAGTACTGTATAAAAAGGTCAAAAATAAAATTCCATACGCATATAAGTGAATATAAGAGAGTAGAAGTTTAAAATAGCAAATGCTAGGGTGTATCAGCCAACATTTGCGTCGTT

>CL1Contig176_All/repeat/mobile_element/Class_I/LTR/Ty3_gypsy/chromovirus/Tekay
GGGGACTTATTTTCCCCTCAGAACCACCTCCTAAAGGGAGCGTATATCTGGGTTCTAGGGATATACTATCGAGGGCAAACTAGATGCCCGGCCATCGCACAAACCATTTACGCAGATTTATCGATGTGCTTTAGTTTTTGAATCGATCAGTTATAGTACGCTGTGGATCACACCCACCCGCTATAGCGCCAGTGTCGGTTCACCCTAACACCGCAAAAGATGGCTGATACACCCTGTCTTTTGCTATTTTAAACTTCTACTATTATATTCACTTATATTGCGTGGACCTTTATTTAGTACTGCAGTTTGACTTTTTAGCAGTACTACATTTTATTCAAACATGAGTTAAACTTTATCAAACTTAAACACTTGAGTAAAACTGTAAAACATGTTTTGTATGTATATCAGAGGAATATTTCTGTCTAGGGCGCAAGAAATCTTGCAGTAGGATAGTTCTTACTTCACTGTTAGGATTATCCTGCCTGACTCGAGTGTATATGATTTTCTCATATGTGCTCGGGTCAGACCGAGCACATATTACAGATATTTAGGATTATCTGAAGTCGTTGATCGAAGATGGAGCTTGTAGCTTTCTGGACTGTCTGCTCTTCTGGATTTTCAGACGGTTATCTTCCTTCTAGATTTGTAGCCACTATTACTGTTATTGTTAAATCTATGAAACTGTAAAAATGTTAAATATATATTTGGGAAACCACTGTGTAAATAAAGTGTTGTATTTTAATTCCGCTGTGACTTTTAC

>CL1Contig177_All/repeat/mobile_element/Class_I/LTR/Ty3_gypsy/chromovirus/Tekay
TATGTAGCCACTTTACTTTCAGAATTGGGTTAAGACCAATATTCATATTATATTCATTTTAAAGTTAAAAACATTTTAAAACTTTTCATATAAGCGCACTCACGAATAAATTCTTAACTCAAAATCAGGATATCGGGGTATCCAATCTCTAATGAGTCTCACTATAACTATATACAAAAAG

>CL1Contig178_All/repeat/mobile_element/Class_I/LTR/Ty3_gypsy/chromovirus/Tekay
ACAATCTTTATATAACAAATTGGAAAATGTTATAAGACATTGTAAATTGATAAATTGGATTTTATCAGAGTTTTATATGGAAAAGAATACAGTATCGGATTTACCGTATGAAAGTTTAGTATGGCAGTTTTGTTAAACACTTATATCTTGATTTGGATATGTGGATCATATATAAGTGGG

>CL1Contig179_All/repeat/mobile_element/Class_I/LTR/Ty3_gypsy/chromovirus/Tekay
GAACGAAATCTTCCGACGACTAAGCCCGGTTATTCAGAAAGCGACTCACAACGACTACTGTCTTTTTGTCAGAAGACATAGCCAATACGCCCTAACACGGTGAATCAACACGCTTTTTGAGAACAAGACAGATAGTTGTCTGAGTAACCTCTCAGTCAAACCCGCATACAC

>CL1Contig180_All/repeat/mobile_element/Class_I/LTR/Ty3_gypsy/chromovirus/Tekay
AGTTTAACACCTCAAATCAAGTGTACACATCAAACAATCAATCAATCACATCAGCGTTCAGGTTATTAACCTACACGACGTCTAGTGTTTCCTAAATAACTATCAGTTATTATCTTGAACACTTCACATTTTCACATTTCAAAATTTATTAACTTTTAACTCGTATTTGATTAAATATAGTACCGTATAACAATCAAAACAGTACTACTGAAAAGTCCGTACGCATATAAGTGAATATAACAATAGAAGCTTAAAAAAGCTGTAACGGCC

>CL1Contig181_All/repeat/mobile_element/Class_I/LTR/Ty3_gypsy/chromovirus/Tekay
ATAACTTATTACTTTTGGATTATAAGTTAACCACTTATCTGCCCATCCAGAAAGCCAGATTCGAATAAGTGCTTAACTAATAATGCCATACTAAGTAGTTATATACGGTACTTCCCATACCGGTTTCTTTACAAAATAAAGGTTTGATAAAATATAATTTATCACAACAT

>CL1Contig182_All/repeat/mobile_element/Class_I/LTR/Ty3_gypsy/chromovirus/Tekay
CTTTAAGTAAACCGGTTGTATATCTAATACACATATATTCATTTATATGTAATCCAGAGATATGGTTTGGGTTGCTTACGGAACCACCTCAACAACTGGATATGCACAGACATTTAGACGCATTGTTGTGGAGGGTGATTATTGTTGTGGGTTCGAGACGTAGCCTCAGCTTCGGACGGTGACCAAAATCGCAGGTAGGCAAGTCAGGGCCAAGAGGCGGCCAACTCTAGGACAGTTTCACCATCTTTCT

>CL1Contig183_All/repeat/mobile_element/Class_I/LTR/Ty3_gypsy/chromovirus/Tekay
TTGATTTCTGAATACCCGGGATTAGTCGTCGGAAATTACTGTTCAATCGTTGTGGAGGAGACCGGGATTGTAAGTAAGTCAGTATTCTGATACGCATTTCGGATGTAAATCCAGAGCTGATTACTTGCGGGACCACCTCGACATCTATAGCGGGGAGCTATGTAGACGTTCGTTGAGGAGGTGTTAGCTGAGGATGGGCACGGGACGTGTAGAGTCTTTAGCACTTTTCGACCGAAAGCATAGTGACATGCGAGGTCAGGGGGTGGCTGACCCCTGGGCGTACTCACCGGTATAGACACCGATTTCCAGTACGGTTTGGTTATGGGCGGGCCCGCGGATTTGGTGATGCGTCGGTTCTGGGAAAGAACCCAGGACAGCTTTGTGTGTCTCGTATATCCGAGTCTAGGGATATACTCGAGGGCAGCTAGATGCCTGGTCGTCACTGTACCTTTCGAAATTCATCGGTTTTTATATCTTGGAACCAGA

>CL1Contig184_All/repeat/mobile_element/Class_I/LTR/Ty3_gypsy/chromovirus/Tekay
TTACCTTATATACATATAAGTGTATACGGGATTTGACTGAGAGGTCACTCAGAAAACTATCTGTCTTTTTCTCAGAAAGCGTGTTGATTCGCCGTGTTAGGGCGTATCGACTATGTCTTCTGACCAAAAAGACAGTAGTCGTGTTGAGTTGCTTTCTGAATAACCGGGGTTAGTCACCGGAACTTTCGTATCGATAGTTGTTGAGGAGACCGGGATTATAAGTAATCCAGTTGTATATGCTGATACGCATATTTATATGTAATTCATATATACAGTGGGTTA

>CL1Contig185_All/repeat/mobile_element/Class_I/LTR/Ty3_gypsy/chromovirus/Tekay
CATATGTATATAAGTGTATACGGGTTTGACTGAGAAAGTACCCAGGAGACATCAGGGTCTTATTTCAAAAAGATAATTTGTCAACATGTTTTCGGCCGAGAACATGTGATCACGTCTTTCGGGAATAAGACGGTGATAATTCTGTGTATTTTCTGAATAACCAGATTTAGTCTCTGGAACATTACGTACGATGGTTGTTGAGGAGAGCGAGGCCGGTAG

>CL1Contig186_All/repeat/mobile_element/Class_I/LTR/Ty3_gypsy/chromovirus/Tekay
CATAAATATATGGGTACGAGTTGGATGACTTATGGAATCACCTCAATATCTGATTGTGCGAAGCTTTGGGAAGATAGTTGAGGAGGCGATAGCAGAGTACGGGTTCGGGCCGTGTAGAGACTTCACCACCATAATGGCCAAAAGCATAATGGTCATACAAGGTCAGAGGGGGAAACCTCTGGGCA

>CL1Contig187_All/repeat/mobile_element/Class_I/LTR/Ty3_gypsy/chromovirus/Tekay
GGTCGGGCACCTAGCTGCCCCTCAAAAAAGTCATGCCCCTAAACACGGACATGCCCCTCATATAGAGATTGTAACTGAAGGCATCTCACCCCCAGAGACAACGTACTACCGAAAGAAAATGACGAGCTCGCCAATAACCACACCGTGCTGGAAATCGGATGTTTAGTCCGGTATACGTCCAGAATCCCTCTGACTCTATATGGACCACTATGCTTTCGGTCATTATGGGAAGAAGACTCTACACGTCGCGATCCCAATCTCAGCCTCAGCTAACACCTCCTCATCTAACGTCTATAACACTGTGCGCTATAGAAATTGAGGTGGTTCCGTTGGCAATCCAAACCGCATATCTCGATATATATGCACGAGTACATACATCGACGATATACAACCGGCTCGCTAACAGCCCCGGTCTCCTCAACAACTATCGAACGAAAGTTCCGGTGACTAATCCCGGTTATTCAGAAAGCAACTCAAACGACTACTGTCTTTTTGTCAAAAAGACACAGTCAATAGTCCCAACCAAGGGAAGATCAACCAGCTCTCTGAAAATAAGACAGATAGTTATCTGAGTAACCTCTCAGTCAAACCTCCGTATACACTTATATACATATAAGTTAATATATATATATATGCGTATACATCTCAAATTTCCATTTTAAAACAATACAGTATGGCAACCATATTTAATTACCCACATCCGGATTATAAGTTAACCACTTATATCCAATCCGGATATCCAGACCAGAATAAATGTTTAACGTATAATGCCATCACTGTGTAATCTTATACGGTACCCATACCGTATTCAAAGTCAAACACAACATCAGAAATCATCGTATTTCTATTCATCCGTATTTTATAG

>CL1Contig188_All/repeat/mobile_element/Class_I/LTR/Ty3_gypsy/chromovirus/Tekay
TACAGAAATCGAGGTGGTTCCGCTAACAATCCAACCCGCATATCTCGGTGTATATATACGTGTGTGTGTGTGTGTATATAAGATATACAACCAGTTCACTAAATGACCTCCGTCTCCTCAATAACTATCGTACATATAGATTCTGGTTACTAAACCCGGTTATTCAGAAAGAAACTCAAAACGACTACTATCTTTTTTCCAGAAATACAT

>CL1Contig189_All/repeat/mobile_element/Class_I/LTR/Ty3_gypsy/chromovirus/Tekay
TAGACCCTGATTTCTGGTGCGGTATGGTTATGGGCGGGCCCGTCGGTTTTGGTGAAACATCGGTTCTGGGAAAGAACCCAGGATCAGCTTTGTGTGTGCGTATATCTGTGTCTAGGGATATACTCGGGGGCACTAGATGCCCGGTCGTCATGTTCCATTTACGCAGATTTATCGGTTTTATCTTGGAACCAGACGTTACGGTAAGATGTGGGGTAAAGACCCAACCGTCGTAACTATTGTTGGTTCCACTTATGTATAGATTGTAAAAGCTGGTATGGGACGGTTTTTACAATCGCCTTAAAAACCTATTTATTTTCAAAAAGTTGTTATTGCGTGGATCTTTATTATAGTACTGAAATTTGACTTTTTATCAGTACTTCTATTTTTACAAAAACATGAGTTAAAAGTTAATAACCTATAAAAGTACAAAATT

>CL1Contig190_All/repeat/mobile_element/Class_I/LTR/Ty3_gypsy/chromovirus/Tekay
TTTTAGATGGTTATCTTCCTTCTAGTTTTGTAGCCACTGTTTCTGTACAAACCATATTATTGAAATGTAAACTGGTAACCTATATTTTTGTAACCACCATGTAAATTAAATGTTGTAAATTTTATTCCGCTATAAACTTTTATTCCGCTGTGAGATATTTACTATTCCGCTGTGTTAACTCTGATAAACTTCTAATTACTTAACAAATATTATACAATCCCCTTTCCCGATCACCTCTAACACCGGTGAGAAATACTTAG

>CL1Contig191_All/repeat/mobile_element/Class_I/LTR/Ty3_gypsy/chromovirus/Tekay
ACCTATTTCCAGTACTGAGTTGTTATGGGCGAGCCTGCGGTTTTGGGTGATACGTCGTTCTGGCCAGTTGTTTCTACCAGTTCAGCTTTGTGTGTACGTATATCCGTGTCTAGGGATATACTCGGGGGCACTAGATGCCCGGTCGTCATGTACCATTTACGCAGATTTATCGATGTGGTTTAGTTTTTGAATCGATCAGTTATGGTAAGACGTGGATCATATCCACCCTCCATAGAGACGGTGTCGGTTCACCCTAACACCGCAAAAGATGGCTGATACACCCTGGCATT

>CL1Contig192_All/repeat/mobile_element/Class_I/LTR/Ty3_gypsy/chromovirus/Tekay
TGCAACCAATCAAATCAAACAATCAGTCAAATCAGTGTTCCGGTTATTACCCTACACCATATCTAGTGTTTCCTAAATAACTAACCGTTATTCTCTTAAACACAATTTGATTTACATTTCAAGTTGTTTTATTAACTTTTAACTCGTATTTGTTTGAGTATAGTACTGTATAAAAAGTCAAAACAGTACTAATAAAAGTCCATACGCAAATAACAAATCTTTTGAAATCAATAAGTCAAATAGCTGTAGCGGCTGTCCC

>CL1Contig193_All/repeat/mobile_element/Class_I/LTR/Ty3_gypsy/chromovirus/Tekay
TGCTCGGGTCAGACTGAGCACATATTACAAATATTTAGGATCATCAGAAGTCGTAGATAGAAGATGAAGCTTGCAGTATTTTGGACCGTCTTCTCTTTTGGACTTCCAGACGATTATCTACCTCTTAGTTTTGTAGCCACTCAATTATCTATATAAACTATGTTATGAAAAATGTATAATCTATTAAACTATATTCTGTGGTAACCACCATGTAAATTATAAATGTT

>CL1Contig194_All/repeat/mobile_element/Class_I/LTR/Ty3_gypsy/chromovirus/Tekay
TATATAAAAGTTTTAGAATGTTTTAACTTTAAAATGAATATAATATGATTTTTTCTTAACCCAAAATCTTGAAAAAAAAGTGGCTACATAGGAAAATTTCTGAAGGACAGATGGAGATACGGGAAGTATATCTAGTCCTATTCTGCAGCGGAAGTGTGGTGTGTCCGTGACCCACAGGTCCCAAGCATTGGAATTTGTCATCCCGAATACACAGATGTTATTCGAGTTCTAGAATGGCTCGACGCCATTGATCGAGTTGTTGAGATTATGGATTTGAATGATTGAATCATGTTCCACCTGATAGTTTAGCAGCTCCACCATACTTCTTATGATTGGTGAAGGATTGTTTTGGCGGG

>CL1Contig195_All/repeat/mobile_element/Class_I/LTR/Ty3_gypsy/chromovirus/Tekay
TCGCCAGCATTTCGACCGAAAGCATAAGACATGCAGGGTCAGGGGGCGGCCGTACCCCTGGGCGTACTCACCGGTTTTTAGACACCGATTTCTATTACGGTATAGTTATGGGCGGAGCTCCGCGGTTTTGGTGATACGTCGTTTCTAGTCGTGGATTACCCTAGTTTCAGCCCTGTTATGTTTCGTATATCCGTGTCTAGGGATATACTCCGGGGCACTAGATGCCC

>CL1Contig196_All/repeat/mobile_element/Class_I/LTR/Ty3_gypsy/chromovirus/Tekay
GATCCACGTCTTACCATAATGTCTGATTGTAAGATAAAACCGATAAATCTACATAAATGGATCATGGCGACCGGGCATCTTGTGCCCCCGAGTATATCCCTAGACACGGATATACGCACATACGAAGCTGATCCTGGATACATTTCCAGAACCAACGTTTCACCAAAACCGGTGGGCCCGCCCATAACCAAACCGTACTGGAAATCGTTGTCTAAAAACAGTAATAACGCCCAG

>CL1Contig197_All/repeat/mobile_element/Class_I/LTR/Ty3_gypsy/chromovirus/Tekay
GTGTACACAACAATCAAACAATCAAGCAAATCAGTGTTCCGGTTATTAACCTACACACTGTCTAGTGTTTCCTAATAACTACCAGTTATTTTCTTAAACACAATTTGATTTACAATTCCAGTTATTTTATTAACTTTTAACTCGAATTTGTTTAAAGTATAGTACTGTATAAAAAGTCAAACAGTACTATAAAAAGTCCATACGTAAATAACAAATCTTTTGAAATCAATAAGTCAAATAGCTGTAGCGGCTGTCCCATACCAGCCCTTACAACATACATAAGAGTGGGACCAACAATAGTTACGACGGGTGGGTACTCCCCACAGCGTACCGTAACGTCTGGTCTCAAGGTATAAAAACCGATGAATATCAAAAGGCAAATGGCGACCAGGC

>CL1Contig198_All/repeat/mobile_element/Class_I/LTR/Ty3_gypsy/chromovirus/Tekay
CAAAAATCTTGAATATAAGTTAACCACTTATTTCCTATCCAGATATCCGGATCAAAAATAAGTGTTTAACAAATAATGCCATACTAAACTTTCATACGGTAAATCCGATACCGTATTCTTTTCAATATAAAATTCTGATAAATTCCTATTTATCAATTTATAATGTCTTATAACATTTTCCAATTTGTTATATAAAGACTGTCTTAAAATAAATAAATAAAACCATAGTTTTATTTTATCAAATATTTTTACCAAATATTTTAATTACCAAACCTCCAAAATATTTTCCAAATATTTTATTAATTAAATTCCCAAAATATTTTCCAAATATT

>CL1Contig199_All/repeat/mobile_element/Class_I/LTR/Ty3_gypsy/chromovirus/Tekay
TGGCTGACCCCTGGGCATACTCACTCGGATAGACACCGATTTCTAGTACGGTTTAGTTATGGGCGGATCCGTCGGTTTTGGGTGAGACGTCGGTTCTGGGAAAGAACCCAGGATCAGCTATGTGTGTTTCGTATATCCGTGTCTAGGGATATACTCGGGGGCACTAGATGCCCGGTCGTCATGATCCTTTACGCAGATTTATCGATGTGGTTTAGCTTTTGAATCGATCAGTTGTAGTAAGCTGTGGATCGCACCCACCCGCTACAGCGCAAGTGTCGGTTCACCCTAACACCGCAAAAGATGGCTGATACACCCTGTCTTTTGCTACTTTAAACTTCTACTATTATATTCACTTATATGCGTGGACCTCTGGTTAGTACTGCGATTTGACCTTTTAGCAGTACTGTATTTTATCAAATATGAGTTAAAAACTTTATAGAACTTAAACACTTGAGTAAAACTGTAGAAATATTTTTTGTATGTATATCAGAAGAATATTTTTGTCTAGGGCGCAAGAAATCTTGCGTAGGATAGTTCTTACTTCACTGTTAGGATTATCCTGCCTGACTCGAGTGTATATGATTTTCTCATATGTGCTCGGGTCAGACCGAGCACATATTACAGATATCTAGGATTCTCTGAAGTCGTTTGATTGAAGATGGAGCTTGCAATATTTTGGATCTTCTGCTCTTCTATATTTCCAGACTATTATCTACCTTTTTGTCATTGTAGCCACTATTTCTGTTAAAT

>CL1Contig200_All/repeat/mobile_element/Class_I/LTR/Ty3_gypsy/chromovirus/Tekay
TAAAAATGCGAGCCCGCCAATACACTAAACCGTACTAGTAATCAACTAATATAGTATGGTAAAAATACCCAGGGGTCGGCCACCCCCTGACCCAGCAAGAACGCTATGCTTTTGGTCGAAAAACTGGTGAAGACTCTACACGTCCCGAACCCAACCTCAGCAACACATCCTCAACTAACGTC

>CL1Contig201_All/repeat/mobile_element/Class_I/LTR/Ty3_gypsy/chromovirus/Tekay
GAGGAATACTTTTGTATTCTGAATCGAAGTTTCAGGCGGGTGAGAAATGTGGGTCGTCACACGTGGTATCAGAGCTTAAGTTACCCGAATAACTTGAGCCTGAGGGTGTGAAAAAGCCGAAGGTTACCCAATTAACAAAAGGCTTTTTATATATAAGGGTAAAGACTCATTAGAGATGGGATACCCC

>CL1Contig202_All/repeat/mobile_element/Class_I/LTR/Ty3_gypsy/chromovirus/Tekay
TTTCAAGCACAAGTTATCGGGAACTTATGCTCTGATACCACGTGTGACGACCCACACTTCTCCTACTTCTAAACGTCAGATGCGAACACAAACCGTATTCCGCACTGACACGTAGATGTAAGAAAAATGTGAATTGTTTAATATTTTAAGGTGAAATAAAATGAAC

>CL1Contig203_All/repeat/mobile_element/Class_I/LTR/Ty3_gypsy/chromovirus/Tekay
TACTGTTAGTATTATACTGCCTGACTCGAGTATTTGTGCTTTCATATATACTCGGGTCAAACCGAGTATATATTTACAGATTTTAGGATTATCTGGATTCTCTTGCTGTAGAAGAAGCTTTCTGTTATCTTGGATCGTCTTCACTTGGATTTCAAGACGATCGTCTACCTTTTAGTTCAGTAGCCATTTTGTTTTCTGTTTATGTCAGATTTGATTTTATCATGTAAAATGTAAACTGTATATTTTTGTAACCTTCAGATTAGAACAAATGTTGTAAATTTATTTTCCGCTGTGAGATTTTATCTTATGTTTCCGCTGTGCTATCTCTGATAAATGTTTAATTACTGTTATTTTTATTTCACCATTAAATATTAAACAATTCACATTTCCCGACATCCTAAAGTATCGGTGCGGAATACTCCTTGTATTCTGAATCGAAGCTT

>CL1Contig204_All/repeat/mobile_element/Class_I/LTR/Ty3_gypsy/chromovirus/Tekay
CAACCGAAAGCATAGAGCCTGCATGATCAAGCGATGGCTGACCCCTAGGCGTACTCACCGATTTTTAGACACCGATTTCTAGTACAGTTTAGTTATAAGCGGGCCCGTCGGTTTTGGTGATACGTCGGTTCTGGGAAAGAACCCAGGATCAGCCTTGTATGTTGTGTATAGCCTTGTCTAGGGATATAA

>CL1Contig205_All/repeat/mobile_element/Class_I/LTR/Ty3_gypsy/chromovirus/Tekay
AGCAGTATTCGGCCGAAAGCATAGTGAGATGCAGGGTCAGGGGACGGCCGTACCCCTGGGCGTAGTCACCGTTATAGACACCGATTTCCAGTACGGTTTGGTTATGGGCGGGCCCGTCGGATTTGGTGATGCGTCGTTCCGGCTTGTTGTAGCAGTCGGTTCAGCTTTGTGTTTCCGTATATCCGAGTCTAGGGATATACTCGAGGGCAGCTAGATGCCTGGTCGTCAAACCAGTTACGCAGATTTAGCGATGTGATTTAGTTTTTGAATCGGTCAGTTATGGTATGCCGGGGGGAACACCCCCTCTCTGTAGCGACGGTGCCGATTCAACCTAACGGCGCAAATGTTGGCTGATACACCCTGGCATTTGCTACTTTAAACGTCTACCCTATTATATTCACTTATATTGCGTATGGACTTTTTATTAGTACTGTGTTGACCTTTTTATACAGTACTACACATAAACAAAGACGAGTTAAAAGTTAATAAAAACAACTTGAAAAGTAAATCAAATTCTGTTTAAGAAAATAACGGTTAGTTATTTAGGAAACACTAGACATGGTGTAGGTTATTAACCCGA

>CL1Contig206_All/repeat/mobile_element/Class_I/LTR/Ty3_gypsy/chromovirus/Tekay
GGCACTAGATGCCCGGTCGTCATGTACCATTTACGCAGATTTATCGTTTTATCTTGGAACCAGACGTTACGGTAAGCTGTGGGTCACACCCACCCGTCGTAACTATTGTTGGTTCCACCCCTATTTAATGTTGTAAGGGCTGGTATGGGACAGCCGCTACAGCTATTTGACTTTATTTGTTTTCAAAAAGTTGTTATTACGTGGACTTTTATTTTAGTACTGCAATTTGACCTTTTTAGCA

>CL1Contig207_All/repeat/mobile_element/Class_I/LTR/Ty3_gypsy/chromovirus/Tekay
ATCCCAAATATATTCATCCCGAATATATTTCCCAAAATCATTTTAAAACAAACAAATGTTTTCTCCCAAAACATTTTACTAAAACATTTCCCACAAATGTTTTCTTACTCCAAATATTTCTTTGATGTTATTTATCTTTTCAAAACGTCTAAATACAGTTGTTCCCCGACTTAT

>CL1Contig208_All/repeat/mobile_element/Class_I/LTR/Ty3_gypsy/chromovirus/Tekay
AGAGCTGCTGGACTGTCAGAATAAAATCACTCAAATCCCTATTTCAAAATTCGATCAATGGCGTCGAGCCATTCTAGAACTCGAATAACATCTGTGTATTCGAAATAACAAATTCAAATGCTTGGGACCTGTGGGTAACGGCACACCACACTTCCGTTGCAGAAATAGGACTAGATATACTTCACATAACATCATCTGTCCTTCAGAAATTTCCTAATAGCCACTTTACTTCAAAATTTGAGTTTAGACCAAAATCATATTATGTTC

>CL1Contig209_All/repeat/mobile_element/Class_I/LTR/Ty3_gypsy/chromovirus/Tekay
TGAAAATGTAAGCCTATTAACCTTTATATTTTTGGGAACCACCAAGTAAAGAAAAATGTTGTAATTTTAATTCCGCTGTAAACTTATATTCCGCTGTGAGATTTTATTATTCCGATGTGTTAACTCTGATAAACTTTTAATTACTATACTAATATATACAATCCCATTTTTCTTACATCTAAGTGTTGGT

>CL1Contig210_All/repeat/mobile_element/Class_I/LTR/Ty3_gypsy/chromovirus/Tekay
TTTCGATGTAATCCAGAGCTGGTTACTTACAGGACCACCTCGACATCTATAGCGAGGAGCTATGTAGACGTCAGGATGAGGAGGTGTAGCTGAGGATGGGCTCGGGATGAGTAGATACTTCGACAGTATTCGACCAAAAGCATAGTGACATGCAGGGTCAGGGGGCGGCCGTACCCCTGGACGTACTCACCCTTTTTAGACACCGATTTCCAGTACGGTATGGTTATGGGCGGGCCCGCGGTTTTGGTGATGCGTCGTT

>CL1Contig211_All/repeat/mobile_element/Class_I/LTR/Ty3_gypsy/chromovirus/Tekay
CCAGAGGTATTACCCCTCTTACACTGTATGTCCACTTTTCTTTCGTCCATTATGGTGATGAAGACTCTGCACGCCCCGAACCCAACCTCAGCTATCACCTCCTCATCTATCGTCAATAATATCTGCGCGCTATAGATGTCAAGGTGGTTCCCATAGCAATCCAACCCGCATATCTCGGTATATATATATATATGTGTATATATACAGGAGATATACAACCGGTTTACTAACAACCCCGGTCTCCTCAACAACTATCGTACGAAAATTACAACGACTAAGCCCGGTTATTCAGAAAGCGACTCACAACGACTACTGTCTTTTTGTCAGAAAAGACATAGTCAATAAGCCCTTCAAGAAGACATAT

>CL1Contig212_All/repeat/mobile_element/Class_I/LTR/Ty3_gypsy/chromovirus/Tekay
AACTGATAATGCCATACTAAGTAGTCATATACGGTAAATCCCATACCATTTTTATTTTCAATATAAATCTATGATAAAAATCCTATTTATCAATTTATATACTTTATAGCATTTCCAATTGCTATATAAAATCTCATACTCTTTCAAATACCATGAAAACATCTTTTCACTTTTTCATCAAAACTTGATTTAATTAAGTTTCCCAAAAATATTAAACAAATATTTTATTTAATTAAAGTTCCCAAAATATTAAA

>CL1Contig213_All/repeat/mobile_element/Class_I/LTR/Ty3_gypsy/chromovirus/Tekay
AGCCGTTCGATGAGGAAGTGTTTAGCTGAGGATGGGCTCGAGACGAGTAGAGACTTCACCAGTTTTTCGACCGAAAGCATAGTAACATGCAGGGTCAGGGGACGGTCGTACCCCTGGGCGTACTCACCGGGTTTTAGACACTGATTTCCAGTACGGTATGGTTATGGGCAGG

>CL1Contig214_All/repeat/mobile_element/Class_I/LTR/Ty3_gypsy/chromovirus/Tekay
AGTATTTTATAGCTATCCAATCGCTATAAACCAGACTGTCTCAAAACTCAATTTACATTTTCCAAAATGTATATCCAAATATATTTTTTACCAAAATATATATTTTTCTCAAATATATTCAACTCGAATATATTTATCCCAAATATATTCAATCCCGAATATATTTCCAAAACATTTTATCCAAAACTGTTTTATCCAAATATATTTCTACCCAAATATATTTGTCCCAAATATATTCATCCCGAATATATTTATCCCAAATATATTCATCCCGAATATATTTCCCAAAACATTTAAAAACAAAAATGTTTTCTCCTAAAACATTTTACTAAACATTTTTCCCAAAATG

>CL1Contig215_All/repeat/mobile_element/Class_I/LTR/Ty3_gypsy/chromovirus/Tekay
CGATCGCAGTTTGTGATTGACGGTCGGATTGGGAGACTGATTTCCCCCCGGGAACCATCTCTATATGGGGTTGTATACCTAGGTCCTAGGGGTATAACATCGAGGGCAAACTAGATGCCCGGTCGTCACGTACCATTTACGCAGATTTATCGAGTTGCTTTAGTTTTTGAATCGATCATCTATAGTAAGCTGTGGATCGCCCCCACCCGCTATATTGCC

>CL1Contig216_All/repeat/mobile_element/Class_I/LTR/Ty3_gypsy/chromovirus/Tekay
TTATACAACAGTTTTTATTCATATTTAATGTTCTTAACTTTTAACTCATATTCGATAAAAATACAGCACGGCTAAAAAGTCAAACTGCAGTACTAAACCAAAGGTCCACACATATAAGTGAATATAATAGTAGGATTTTAAAATAGAAAATGCAGGGTGTATCAGCCACATTTGCGCTGTTACGGTGAACCGACACTGGCGCTATAGCGGGTGGGTGTGATCCACAGCTTACTATAACTGATCGATTCAAAAACTAAAGCACATCGATAAATCTACGAAAATGGGTTTTACGATGGCCGGGCATCTA

>CL1Contig217_All/repeat/mobile_element/Class_I/LTR/Ty3_gypsy/chromovirus/Tekay
TAATACGCGTATATTTATTTATATGTAATCCAGATATACAATGGGTTAATTATGGGACCACCTCGAAATCTATAACGCGCAGATATCTAGACGTCAGATGAGGAGGTGTAGCTGAGAATGGGCTCAGGACGAGTAAAGACTTCAAAAGGTTTCAGTCGAAAGCATAGT

>CL1Contig218_All/repeat/mobile_element/Class_I/LTR/Ty3_gypsy/chromovirus/Tekay
ATAGTTAACAGTTTACATAAATTTAACAGTAATTGTGGCTACACAACTAAAAGGAAGAATAGACGACCGTCTGAAAATCCAGCAGAGCAGACCGTCCAGAAAGCTTCGAGCTTCAACCTCGATCTACGACTTCAAAGAATCCAAAATATTCTGCAATATGTTCTCAGT

>CL1Contig219_All/repeat/mobile_element/Class_I/LTR/Ty3_gypsy/chromovirus/Tekay
CATAGTGACATGCAGGGTCAGGGGGCGGCCGTACCCCTGGGCGTATTCACCAGTTTTTAGACACCGATTTCTATTGCGGTATAGTTATGGGCGGATCCGTCGGTTTGGTGATACGTCGTTTCTAGTCGTGGATTACCCTAGTTTCAGCTTTGCATGTTGCGTATATCCGTGTCTAGGGATATACTCGGAGGGCACTAGATGCCCGGTCGTCACTGTACCGTTCGTAGACACATCGGTTTTTATATTTTGGAA

>CL1Contig220_All/repeat/mobile_element/Class_I/LTR/Ty3_gypsy/chromovirus/Tekay
TAACGACCCGTTTCAAACAAAAACCGATAAATCTGCGTAAATGGTTCATGACGACCGGGCATCTAGTGCCCTCGAGTATATCCCTAGACTCGGATATACGCACACACAAAGCTGAACTGGCAGCAACAACTTACCAGAACGACGCATCACCAAAAACGACGGGCCCGCCCATAACCAAACCGCACTGGAAATCGGTGTCTAAAAAGGGTGAGTACGCCCAGGAGTACGGCCACCCATGACCCTGCATGTCACTATGCTTTTGGTCGAATACTGCCGAAGTAT

>CL1Contig221_All/repeat/mobile_element/Class_I/LTR/Ty3_gypsy/chromovirus/Tekay
GAACTCACCATGTAAATAAATGTTGTATTTTAAATTCCGCTGTAAATCTTTATTTATTCCGCTGTGAGATTGTTTTATTTATTTTTCCGCTATGTTATTCCACTGTGTTATCTCTGATAAAAACAAACAATTAGTACAATCCCATTTTTCTTACA

>CL1Contig222_All/repeat/mobile_element/Class_I/LTR/Ty3_gypsy/chromovirus/Tekay
TTTGATTGAGAGGTTATGCCAACAACTATTTGTCTTGTTCTAAGAAGGCTATGATTGATACATCCTATGGAAGGACGTATTGACTATGTCTATCTCATAAAATGATAGTAGTCGTTGTGTGTTGCTTTATGAATAACCAGGCTTAGTCATCGGAATGTTTCGTTCGATAGTTGTTGAGGAGACCGGGGTTGTTAGTGAACCAGTTGTATATCTCCTGTATATTATACACACGTATGTATACACCGAGATATGCAGGTTCGGATTGCTAACAGAACCACCTCAATTTCTATAGCGCGCAGTGTTATAGACGTTAGATGAGGAGGTGTTAGCTGAGGTTGGGCTCAGGACGTGAAGAGACTTCTTCACATAATGGCCGAAATCATAG

>CL1Contig223_All/repeat/mobile_element/Class_I/LTR/Ty3_gypsy/chromovirus/Tekay
TCTAATGAGATTTTACCTTATTATATATAAAGCATTATGTTAATGGGGTAACCTTCAGCTTTTTCACACCCTCAGGCTCAAGTTATCGGGAACTTGGGCTCTGATACCACGTGTGACGACCCACAATTTCGACTCCTAAAAATCAATACGGAATAAAGAAAATATCCGCACTAATATTTTAGATGTCGAAATGTGAATTGTATAATAGTAAGGTATAAATAAAGAACATAAATTAAACATAATAAGGTAGAAAAAGACATCACAG

>CL1Contig224_All/repeat/mobile_element/Class_I/LTR/Ty3_gypsy/chromovirus/Tekay
CTAATCCAATTGCTATATACAAGACCGTCTCAAAATCTCAATTACATTTATCCAAAAATGTATATACAAAAAAATGTTTACCCAAATATATTCATCCCGAATATATTTATCCCAAATATATTCATCCCGAATATATTTCCCAAAAACATTTAAAAACAAAAATGTTTTATCCCGAAACATTTTCACTAAAACATTTCCCCAAAATGTTTTCTTACTCCAAATATCCTTCGATG

>CL1Contig225_All/repeat/mobile_element/Class_I/LTR/Ty3_gypsy/chromovirus/Tekay
GGCCCGCCCATAACCAAACCATGCTATAAATCGGTGTCTATAATAGTGAAAACGCCTAGGGGTCAGCCACACCCTGACCCTGCATGATACTATGCTTTTGGTCGAAAACTGTTGAAGTCTCTACTCGTCCCGAGCCCATCCTCAGCTAACACCTCCTCATCTAACGTCTACATAGTTGCGCGCTATAGATGTCGAGGTGGTCCCGTAAATAACCCAGCTCTGGATTACATATAAATGTGTATCAGATATACTGGTTTACTTACAATCCCGGTCTCCTCAACAACTATCGTACGAATAGATTCCAGTGACTAAACCCGGTTATTCAGAAAGCAACTCACAATGACTATTTTCTTTTTATCAAAAAGACATAGTC

>CL1Contig226_All/repeat/mobile_element/Class_I/LTR/Ty3_gypsy/chromovirus/Tekay
TATGTATATATGCGTATATATATAGCATATTAAAACAATATAGTATGGCACAAAAAAATCTGGAATATAAGTTAACCACTTATTTCCAATCCAGATATCCGGGTCAAAAATAAGTGTTTAACAAATAATGCCATACTATTTTCAATACGGTAAATACGATACCGTAATTTCTTTTAAAACAAGATTTCTGATAAATTCCATTTTATCAATCTATAAAGTCTTATAACAATTTCCAATTTGTTATATAAAGACTGTTTTAAATAAAACCACACTTTTGCTTTATCCCAAAATGTTTTATTTACGAACGCTTACGAAGAGCTACGCTGCAGAATAACGTTAAATACAAAAGGTATAAAATGCAATT

>CL1Contig227_All/repeat/mobile_element/Class_I/LTR/Ty3_gypsy/chromovirus/Tekay
AACTTAGGATCTGATACCACGTGTGACGACCCACAATTTCCACTCTTAGAAATCAATACATAATAAAGAAAATATCTTCATGAATACTTTAGATGTCGAAATGTGAATTGTATAATATATAGGTAAAATAAAAAGAACAGAAATTAAACATTTATCAGAGATAGCACAACGGAAAAATAAAATACAATCCCACAGCGAAAAATAAATTT

>CL1Contig228_All/repeat/mobile_element/Class_I/LTR/Ty3_gypsy/chromovirus/Tekay
ATACCACCCTTACAACATACATAAAGGTGGAACCAACAATAGTTACAGAGGGTGGATATGATCCACGTCTTACCGTAACGTCTGGTTCCAAGATAAAACCGATAAATCTGCGTAAATGGAACATGACGACCGGGCATCTAGTGCCCCCGAGTATATCCCTAGACTCGGATATACGCACATACAAAGCTGAAACTGGTGTAATCCACGACCAGAAATGACG

>CL1Contig229_All/repeat/mobile_element/Class_I/LTR/Ty3_gypsy/chromovirus/Tekay
TCTTGTTATAATTTGAAGGTTACACAATTTCATACAGTTTTACATTTAACGTAATAAAATAAAGTCTGACAAAATCAGAAATAAAATCTGGCTACTGAACTACAGGGTAGACGATAGTCTTGAAATCAGAAGGGCAGACGATCCAGATAACAGAAGCTTCATCTGCTGCTAGAGAATACAGATAATACTAAACCTGAAAAATAT

>CL1Contig230_All/repeat/mobile_element/Class_I/LTR/Ty3_gypsy/chromovirus/Tekay
ATATACATACAAAACATGTTTACAGTTTCACTTAAGTGTTTAAGTTCGATAAAGTTTAACTCATATTTTGATAAAATACAGTACTGCTAAAAGGTCAAATCGCAGTACTAAATTAAAGTACATGCATATAAGTGAATATAATAGTAGAAGTTTAAAGTAGAAAAAGACAGGGTGTATCAGTCATCTTTTGCGGTGTTAGGGTGAACCGACACCGTCGCTATGGAGGGTAGCTATAAACCACA

>CL1Contig231_All/repeat/mobile_element/Class_I/LTR/Ty3_gypsy/chromovirus/Tekay
TTAGATTTTAGGTTTATCTGGATTCTCTTGCTGTAGAAGAAGCTTTCTGTTATCTTGGATCGTCTTCCTCTTGGATTTCAAGACGATCGTCTACCTTTTAGTTCAGTAGCCAGTTTTATTTCTGCTTATGTCAGATTTTATTTCATTATGTAAAATGCAAAGTGTAAACTGTATTATATTTTGTAACCTTCAAATTATAACAAGTGTTGTAAATTTATTTTTCCGCTGTGAGATTTTATTCTATGTTTCCGCTGTGCTATCTCTGATAAACATTTAATTACTATTCTTTTATTTAACCAAAAAAAATATTAAACAATTCACATTTTTCTAACATTTAAGTGTC

>CL1Contig232_All/repeat/mobile_element/Class_I/LTR/Ty3_gypsy/chromovirus/Tekay
AAATATTTGAAGGAATAAAACATTGTGGGAAAATGTTTTAGAAAAATGTTTTAGGATAAAACATGGTTGTTTTTAAAATGTTTTTGGGAAATATATTCGGGATGAATATATTTGGGATAAATATATTTTGGGTAAAAATATATTTGGATAAAAATTTTTGGATAAATGTAATTGAGATTTTGAGACAGTCTTGTATATAGCAATTGGATTAGCTATAAAATACTGATGAGTAGAAATACGATGATTTCTGATATTGTGTTGATTTTGGAAACGGTATGGGTACCGTATATGATTA

>CL1Contig233_All/repeat/mobile_element/Class_I/LTR/Ty3_gypsy/chromovirus/Tekay
CCAATTATATTTTTACCCAAAATATATTTATCCCAAATATATTCATCCCGAATATATTTATCCCAAATATATTCATCCCGAATATATTTCCCAAAAACATTTAAAAACAACAATGTTTTTATTCCAAAACATTTTACTAAAACATTTTCCCACAATGTTTTAATCCTTCAAATATTTAATTAAAATCTCAACATATTTCCAA

>CL1Contig234_All/repeat/mobile_element/Class_I/LTR/Ty3_gypsy/chromovirus/Tekay
TTTGAGAATTCAATTAAATAAAATACTGGGAATATTTTGAGAATTTAATTGAATAAAATATTTTAAGAATATTTTGGTTAAACGTTTTGGGTTAAAACGTTTTGATTTAAATGTTTTGGTATAAAACATTTTTGGAAATACATTTTTGGGAAATGTAAATGAGATTTTGAGACGGTCTTGTATATAGCAATTGGTTGAGCTATAAAATACCGATACGAGATGTGATTTGATCCCTGATATTGTGATGATCTTGTGATGATATTGTTGATGACATTGAAAGGATACGGTATCGGATTTACCGTATTCGGTTTTCTTAGTATGGCAATTGTTAAACACTTATTTTGAAACCGGATATTCTGGATTGAAAATAAGTGGGTTAACTTATATTCCAGATTTTGTTTTGCCATACTATATACATTTTTACGATGTATACGCATATATACATGCATTCACTTGTATGTATATAAGCGTATACGGGGTTTTGACTGAGAGGTCACTCAGACAACTATCTGTCTTTTTGATCAGGAAGCTATATGTGATACATCGGCAGATGTATTGACTATATCTTTCTGACAAAAAGATAGTAGTCTGTTTTGAGTTGCTTTCTGAATAACCGGGATTAGTCGCCGGAATTTTATGTTCGATAGTTGTTGAGGAGACCGGGATTGTAAGTGAGTCAGTATTCTGATACGCAGCGCGGGAGCAATCCAGAGCTGATCACTTATGGGACCACCTCAACATCTATAGCGAGGAGCTATGTAGACGTTCGTTGAGGAGGTGTTAGCTGAGGATGGGACACGGGACGTGTAGAGACTTCAGCAGTATTCGACCGAAAGCATAGTGGCATGCGAGGTCAGGGGGTGGCTGACCCCTGGGCGTACTCACCGGTATAGACACCGATTTCCAGTACGGTTTGGTTATGGGCGGGCCCGCGGATTTGGTGATGCGTCGTCCTGGCTAGTTGTTGCTGCCAGGAAGCTTTGTGTGTCTCGTATATCCGAGTCTAGGGGTATACTCGAGGGCAGCTAGATGCCTGGTCGTCAAACCAGTTACGCAGATTTAGCGATGTGATTTAGTTTTTGAATCGGTCAGTTATGGTACGACGTGGAGAATACCCACCCTCTGTAGCGACGGTGCCGATTCAACCTAACGGCGCGAATGTTGGCTGATACACCCTGGCATTTGCTACTTTAAAGCTGCTATTCTTATATTCACTTATATTGCGTATGGACTTTTCAGTAGTACTGTTTTGACCTTTTTATACAGTACTATATATAAACAAATACGAGTTAAAAGTTAATAACAACTTGAATTGTAAAATATAAAAAGTGAATAATATAATAACTGATAGTTATTAGGAAACACTAGACGTGTGTAGGCTAATAACTGAAACGCTGATGTGCTTGATTGATTGATTGATGTATACACTTGATTT

>CL1Contig235_All/repeat/mobile_element/Class_I/LTR/Ty3_gypsy/chromovirus/Tekay
CGGGGTATCCAAATCTCAAATGAGTTTTCACCTTAATATTATAAAAAGCCTTATGTTAATAGGGTAACCTTCAGCTTTTTCACACCATCAGGCTCAAGTTGTCGGAAAACTTAGGCTCTGATACCACGTGTGACGACCCACAATTCCCACGACTTCCCAGAAGCTTCGATCCAGAATACAAGCCGTATTCCGTACCGATACTTAGGTAATCGGGAAAATGTGAATTGTATAATATATTTTAGTAAAATAAAAAGAACATTAATTAAATGTTTATCATAG

>CL1Contig236_All/repeat/mobile_element/Class_I/LTR/Ty3_gypsy/chromovirus/Tekay
AGCTGATCAATTCAAAAGATAAACCACATCAATAAATCTGCGTAAATGGTACATGACGATCGGGCATCTAGTGCCCCCGATAATATATCCCTAGACTCGGATATACGCAACATAACAAAGCTGAGCTGGCAGCAACAACTTACCAGACCGACGTATCACCAAAACCGACGGGCCCGCCCATAACTATACCGTACTAGAAATCGGTGTCTATCAAACGGTGAGTACGCCCAGGGGTACGGCCGCCCCCTGACCCTGCATGCTCTATGCTTTCGGTCGAAAATGCTGGTGAGGTATCTACACGCCCCGAACCCATCCTCAGCTACACCTCCTCATCTGACGTCTAATCCAAGCTTCCCGCTATAGATGTCGAGGTGGTCCCATAAGTAATCCACTGTACATCTGGATTACATATAAATAAATATATGCGTATCAGCATATACAACTGGATTACTTATAATCCCGGTCTCCTCAACAACTATCGAAACGAAAAAATTCCGGCGACTACGTCCGGTTATTCAGAAAGCACCTCACAACGACTACTATCTTTTTGTCAAAAAGACATAGTCAATACGTCCACCGAGAGACG

>CL1Contig237_All/repeat/mobile_element/Class_I/LTR/Ty3_gypsy/chromovirus/Tekay
CTCACTTACAATCCCGGTCTCCTCAACAACTATCGAACAAAATTCCGGCGACTAATCCCAGTTATTCAGAAAGCAACTCAAACCGAATACTATCTTTTTGTCAAAAAGATATAGTCAATACATCCGAGATCCTGATGTATCAAACATAGCTTTCTGAGAAGAAGACAGATAGTTGTCTGAGTAACCCCTCAGTCAAAACCCATATACGCTTATATACATATAAGTAAATATATGTATATATGCGTATACTGCATAAAAATATGTATATAGTATGGCAAACAAAATCTGGAATATAAGTTACCCACTTATTTTCAATCCAGATATCCGGATTCAAAATAAGTGTTTAACAAATGCCATACTAAGAAAACCACATACGGTAAATCCGATACCGTATCCTTTCAATGTCATCACAATATCATCACAACATCAGAAATCAAATCGTATTTCGTATCGGTATTTTATAGCTCAACCAATTGATATATACAAGACCGTCTCAATATCCCAATT

>CL1Contig238_All/repeat/mobile_element/Class_I/LTR/Ty3_gypsy/chromovirus/Tekay
GGCGACTACGTACGGTTATTCAGAAAGCACCTCAAACGACTACTATCTTTTTGTCAAAAAGACATAGTCAATACGTCCCTCGAGAGAACGTATCAAACAAATGGCTTTCTGAGAAAAAGGCAGATAGTGTTGGAGACACTCCTCAGTCAAACCCATATACGCTTATATACATATAAGTGAATACATGTATTGTAACGCAAAATTTTCACCA

>CL1Contig239_All/repeat/mobile_element/Class_I/LTR/Ty3_gypsy/chromovirus/Tekay
TTATATTCACTTCTATACGTGGACCTCTGGTAAGTACTGCGATTTGACCTTTTAGCAGTACTATATTTTATCAAATATGAGTTAAAAACTTTACAGAACTTAAACACTTGAGTATAACTATAAAACGTGTTTTGT

>CL1Contig240_All/repeat/mobile_element/Class_I/LTR/Ty3_gypsy/chromovirus/Tekay
GTAAGTAAGCCAGTAGTTCTGATACACATTTTGATGTAATCCAGAGCTGGTTACTTATGGGACCACCTCGACATCTATAGCGGGGAGCTATGTAGACGTTCGATGAGGAGGTGTTAGCTGAGGATGGGCTCGGGACGAGTAGATACTTCAGCAGTTTTCGACCGAAAGCATAGTATCATGCAAGGTCAGGGGGTGGCTGACCCCTGGGCGTTTTCACCATTTTAGACACCGATTTCCAGTACGGTATGGTTATGGGCGGGCCCGCGGTTTTTGGTGAAACGTCGGTTCTGGGAAAGAACCTAGGATCAGCTTTGTACGTGCGTATATCCGAGTCTAGGGCTATACTCGAGGGCACTAGACGCCCGGTCATCATGAAACATTTATGCAGATTT

>CL1Contig241_All/repeat/mobile_element/Class_I/LTR/Ty3_gypsy/chromovirus/Tekay
CCTGCCTGACTCGAGTGTGTATGATTTTCTCATATGTGCTCGGGTCAGACCAAACACATATTAAAGATATTTTGGATTCTTTGAAGTCGTAGATCGAGGTTGAAGCTCGAAGCTTTCTGGATGGTCTGTTCTGCTGGATTTTCAGACGGTCGTCTATTTCTTCCTTTTAGACTGTAGCCACTATTTACTGTTACATCTTTGTAAAACGTTCACTGTATTTTGAGAACCCACCATG

>CL1Contig242_All/repeat/mobile_element/Class_I/LTR/Ty3_gypsy/chromovirus/Tekay
ACATCTACATAGATCCCCTTTATTGATGTCGAGGTGATCCCATAAGTAACCCACTATATATCTGGATTACAAATAAAAATATACGTATAAGCATATACAACTAGTTTACTTATAATCCCGGTCTCCTCAATAACTATCGAACGAAAATTTCCGGCGACTAAGCCCGGTTATTCAGAAAGCGACTCAAAACAACTACTGTCTTTTTGTCAGAAGACATCCAATACGCCCTAACACGGCGAATCAACACGCTT

>CL1Contig243_All/repeat/mobile_element/Class_I/LTR/Ty3_gypsy/chromovirus/Tekay
CTTCATTTCTTGGTGTATACATACGTGCGTATAATATACAGGAGATATACAACTGGTTCGCTAACAACCCCGGTCTCCTCAACAACTATCGAACGAAAATTTCCGGCGACTAAGCCCGGTTATTCAGAAAGCGACTCAAAACGACTACTGTCTTTTTGTCAGAAGACATAGTCAATACGCCCTTCCGTGGCGAATCAACACGCTTTCTGAGAACAAGACAGATAGTTGTTTGAGTTACCTCTCAGTCAAACCCGTATACACTTATATACATATAAGTTAATATATGTATATATGTGTACACATATATAAATTTATACACTATGGCAACCAAATCTAATTACCCATATCCGGATTATAAGTTAACCACTTATTTCCCATCCAGATATCCAGATCATAAATAAGTGTTTAAATTATAATGTCATCACTGTGTAATTACATACGGTAAACCCATACCATTTCCCAATATATGTCAAAACCAAATAAAATAGTAT

>CL1Contig244_All/repeat/mobile_element/Class_I/LTR/Ty3_gypsy/chromovirus/Tekay
CTCTAATCGTCATATGCGAACACAATCCGTATTCCACATCGATGATTAGATGTAAGAAAAATGGGATTGTATAATATTAAGTAAAAAGATAGATATAGAATTTTTATTGTTATTAGAGTTACACAGCGGAATAGTAAAATAATCTCACAGCGGAATAAAAAGTTACAGCGGAATTAAAATACAACATTTTATTTACATGGTGGT

>CL1Contig245_All/repeat/mobile_element/Class_I/LTR/Ty3_gypsy/chromovirus/Tekay
CATATATACTCGGGCCAGATCGAGTATATTTTTGAAGATTTCAGGATTATCTGGATTCTCTTGCTGTAGAAGAAGCTCTCTGTTATCTTGGATCGTCTTCACTTAGATGTTCAAGACGATCGTCTACCTTTTAGTTCAGTAGCCAGTTTTATTTCTGCTTATGTCAGAATTTATTTCATTATGTAAAACGCAACATGTAAACTGTTTATTTTTATAACCTTCAAAATTATAACAAGTGTTGTAAACTTATTTTTCCGCTGTGAGTTTATCGTGATCATT

>CL1Contig246_All/repeat/mobile_element/Class_I/LTR/Ty3_gypsy/chromovirus/Tekay
AATGCGGGCCCGCCCATAACCAAACCATATTGGAAATCGATGTCTAAAAACCGGTGAGTACGCCCAGGGGTACGGCCGCCCCCTGACCCTGCATGTCACTATGCTTTCGGTCGAAAACTGCCGAAGTATCTACTCGTCCCGAGCCCATCCTCAGCTACACCTCCTCATCTAACGTCTAATCCAAGCTACCCACTAATAGATGTCGAGGTGGTCCAATAAGTAACCCACTGTATATCTGGATTACATA

>CL1Contig247_All/repeat/mobile_element/Class_I/LTR/Ty3_gypsy/chromovirus/Tekay
AAACACACAAAACTATTTTATAGATTTACTTGTATTTTTAAGTTGGTTAAAGTTTAACACATATTTGATAAAAATACAGTACTGCTAAAAAGTCAAATTGCAGTACTAAACCAAAGGTCCACGCATATAAGTGAATATAATAGTAGGATTTTAAAATAGCAAAATGCAGGGTGTATCAGCCACATTTTGCGCTGTTATGGTGAACCGACATCGGCTCTGTAGCGAGTGGGTTCTATCCACAGCTTACTACAACTGATCGATTCAAAAGCTAAAGCACATAG

>CL1Contig248_All/repeat/mobile_element/Class_I/LTR/Ty3_gypsy/chromovirus/Tekay
ATATGAGTTAAAAGTTAAAACACTTAAAATGTGATTAAAAGTGAATAAGTTAATGACTGTAAGTTATTGAGAAAAACCTGATAGTATTGTAGGTTATAAAATAGAAAATAAATGGAAATCTGATTTTATTGATTTTGTATAGACTTGATTTAAAAATGAGGATAGGAAAACACATA

>CL1Contig249_All/repeat/mobile_element/Class_I/LTR/Ty3_gypsy/chromovirus/Tekay
TGGGTTAAGACTTATTCATTTTATTCATTTTAAAGTTAAAAACATTTTATAATTTTAATATAAACGCACTCACGAAATGTTCTTAACTCATTCTAGGATATTGGGGTATCCAATCTCTAATGAGTCTTTACCCTTATATATAAAAAGACTTTTGTTAATGGGG

>CL1Contig250_All/repeat/mobile_element/Class_I/LTR/Ty3_gypsy/chromovirus/Tekay
TGGTCGTCACTGTACCATTTACGTGATTTATCGGTTTTATCTTGAGACGGGCCGTTACAGTAAGCTGTGGGCAATACCCAACCGCTGTAACAATCGTTCGTCTCACCCCTACTGTTGCAAGGCTGGTATGGGACAGTCGTTGTAGCTATTTGACTTATTGTTTTCAAAAAGTTGTTATTGCGCTGACTTTTATTATAGTACTTAAATTTGACCTT

>CL1Contig251_All/repeat/mobile_element/Class_I/LTR/Ty3_gypsy/chromovirus/Tekay
TAAAAGGTAATAACCTGTTTTAAAAGAATAAGTAAAACTGTAGACTGTTTTGTGTGTTCACTCGAAGTGAAAATTGTTGTTTATGGTGTAAAGAACTTACAGTAGGATAGTTTCTTTCTATTCTGTGGGAATTATCCTGCCTGACTCGAGTGTATATGTTTTACATATGTACTCGGGTCAGATCGAGTGCATATTTTCAGGTTTAGGATTATTCTGGATTCTCTAGCTGCAGAAGAAGCCTTCTGTTATCTTGGATCGTCTGCCCTTCGATTTCAAGACGATCATCTACCCCTTAGTACAGTAGCCAAATTTTATTTCT

>CL1Contig252_All/repeat/mobile_element/Class_I/LTR/Ty3_gypsy/chromovirus/Tekay
TTTTATTTCATTATAAAAAAAATGTAAACTGTATAAAATTTTGTAACCTTCAAATTATAACAAGTATTGTAACTTTAATTTTCCACTGTGAGATTATCCGATTTATTCTTCCGCTGTTATTTATTTTGTTTCCGCTGTGTTATTCCGCTGTGCTATTCTGATAAAATAAAACAATT

>CL1Contig253_All/repeat/mobile_element/Class_I/LTR/Ty3_gypsy/chromovirus/Tekay
AGTCAGACGGGATAATTCCTACAGAATAGAAAGAACTATCCTACTACAAGATTCCTAACACCCTATACAGAAAATATTCCTCTGAGAATACAAAAAAAATTCTTTACAGTTTTTAACGTTTATTTTTAAGTTGACTAAAGTTTTTAACTCGTATTTGATAAAATAAAGTACTGCTAAAAAGTCAAACTACAGTACAAATCCAAAGGTCCACGCAATATAAATGAATATAATAAATAGACGTTTAAAGTAGCAAAAGACAGGG

>CL1Contig254_All/repeat/mobile_element/Class_I/LTR/Ty3_gypsy/chromovirus/Tekay
GTTTTTTGAGTTACTTCTAAGTCAAACCCATATACACTTATATACATATAAGTTAATATATATATATATATATATGTGTGTGTGTGTGTATACATATCAATTTAAACAATACAGTATGGCAACCAAATCTAATTACCCATATCCGGATTATAAGTTAACCACTTATATCCTATCCAGATATCCAGATCAGAATAAGTGTTTAAATTATAATGCCATCACTTTTATAATCACATACGGTAAATCCATAATGTTTCTCAATGTATGTCAATATAAAATACAATAGTATTTCCTACTTAGCAGTATTTTATAGTTGTTTCAATTTCTGT

>CL1Contig255_All/repeat/mobile_element/Class_I/LTR/Ty3_gypsy/chromovirus/Tekay
ACAACCACTGTCTTTTCCCCAAAAAGACACAGTCGATAATCCCGACCAAGGGAAGATCAACCAGCTCTCTGAAAATCAAACAGATAGTTATCTGAGTAACCCTCTCAGTCAAACCTCCGTATACGCTTATATACATGCAAGTTAATACATATATATATGCGTATACATATCAATTTCCATTTTAAAACAATACAGGATGGCAACCATATTTAATTACCCAAATCCGGATTATAAGTTAACCACTTATATCCAATCCGGATATCCAGACCAGAATAAATGTTTAACGTATAATGCCATCACTGTGTAATCATATACGGTATCCATCCGTATCCAAAACCAACAAATCATCAGAAATCATCGT

>CL1Contig256_All/repeat/mobile_element/Class_I/LTR/Ty3_gypsy/chromovirus/Tekay
GGTCGTACCCCTAGGCGTATTCACCGGTTTGTTAGACACCGATTTCCAATACGGATTGGTTATGGGAGGGCCCATCGATTTTGGTGATACGTCGTTCTGGTAAGTTGTAGCTGCCAGTTCAGCTTTGTTATGTTGCGTATATCCGAGTCTAGGGATATACTATCGG

>CL1Contig257_All/repeat/mobile_element/Class_I/LTR/Ty3_gypsy/chromovirus/Tekay
TAAGCTAGTAGTTCTGATACGCATTTCGATGTAATCCAAAGCTGGTTACTTATAGGACAACCTCGACATCTATAGCGGGGAGCTATGTAGACGTCAGATGAGGAGGTGTAGCTGAGGATGGGCTCGGGACGAGTAGATACTTCAGCAGTTTTCGACCAAAAGCATAGTGACATGCAGGGTCAGGGGGCGGCCGTACCCCTGGGCGTACTCACCCTTTTTAGACACCGATTTCCAGTACGGTTTGGTGATGGGCGGGCCCGCGGATTTGGTGATGCGTCGTTCTGGTAAGTTGTTGCTGCCAGTTCAGCTTTGTGTGTGCGTATATCCGTGTCTAGGGATATACTCGGGGGCACTAGATGCCCGGTCGTCATGATCCATTTACGCAGATTTATCGACTTTATCTTGGAACCAACT

>CL1Contig258_All/repeat/mobile_element/Class_I/LTR/Ty3_gypsy/chromovirus/Tekay
GTAAGAAAACTGTACACCTGTTTGCATATATTTCAGAGGAGTATTTCCGTTTAGGGCGCAAGAAATCTTGTGTAGGGTAGTTCTTACCTCACTATTAGGATTATCCTGCCCGACTCGAGTATGTGTGCTTTCATATATACTCGGGTCAGACTGAGTATACATTTACAGATTTTAGGACTATCTAGATTCTTTTGCCATCGAAGAAGTTTTCAGTATCAGGGATCGTCTTCATCTTGGA

>CL1Contig259_All/repeat/mobile_element/Class_I/LTR/Ty3_gypsy/chromovirus/Tekay
AAGGAAAATTTCTCTCTAGGATATAAAAAATCTTACAGTAGGATAATTCTTACTTACTGTTAGGATTATCCTGCCTGACTCGAGTATGTGTGCTTTCATATATACTCGGGTCAGACCGAGTATATATATTTACAGATTTTAGGACTATCTGGATTCGCTTACCATAGAAGAAGCTTTCAGTATCTCGAACCGTCTTCACTTGGATTTCAAGGACGATCATCTACCTTCCCAGTTCAGTATCTATTCTGTTTCTGCTTATGTCAGATTTGATTTTATCA

>CL1Contig260_All/repeat/mobile_element/Class_I/LTR/Ty3_gypsy/chromovirus/Tekay
AATCCTATAATATGAAAATATGTGATCAGTCTGACCCGAGCACATATGAAAAACACACACACTCGAGTCAGGCAGGATAATCCTAACAGTGAAGTAAGAACTATCCTACTGCAAGATTCTTTATACCCTAGACAGAAATATTCCTTCGAATGTACACACAAAACAGTTTTACAGTTTTAACTTGACTTTAAGGGTTATTTAACTTTTAACTCATGTTTGATAAAATGGTAGCACAGATAAAAAGGCAAATTCAGTACTAAATAAAGGTCCACGA

>CL1Contig261_All/repeat/mobile_element/Class_I/LTR/Ty3_gypsy/chromovirus/Tekay
ATTTCAGAGAGCTGGTTGATCTTCCCATGGTTGGGATTATTTACTGTGTCTTTTTGAGGAAAAAGACAGTAGTCGTTGGAGTTGCTTTCTGAATAACCGGGGTAGTCACCGGAACTTTTCGTTCGATAGTTATTGAGGAGACCGGGGCTGTTAACGAGCCGATTGTATGGATCGATGTGTGTACTCGTGACATACATCGA

>CL1Contig262_All/repeat/mobile_element/Class_I/LTR/Ty3_gypsy/chromovirus/Tekay
ATAAATTCTCAGATAAAAATTCCATTTATCAATTTATATTATTTTAAATTAGCAATCCCATTTGCTATACACAATTCTTTTTCAAAAGAAAAATGAAAACAACTTTTTCATTTAATTCCAAATATATCCCTCCCGAATATATTTACCCAAAACATTTACACCAAATGTTTTCA

>CL1Contig263_All/repeat/mobile_element/Class_I/LTR/Ty3_gypsy/chromovirus/Tekay
TTCTGAGAACAAGACAGATAGTTGTTGGAGTTACCCCTCAGTCAAACCCATATACACTTATATACATATAAATAAATATATATATGTATACATATCAATTTAAAACACTACAGTATGGCAACCAAATCTAATTACCCATATCCGGATTATAAGTTAACCACTTATATCCTATCCAGATATCCAGATCAGAATAAGTGTTTAAAGTATAATGCCATCACTGTGTAATCATATACGGTAAATCCATACCGTTCATCAATATGTATCAATATCAAATACAGTCGTATTTCCTACTTAGCAGTATTTTATAGCTGTTCCAATTGCTATATACAAGACTGTCTCAAAATATTTTTAATCCAAAAATATTCTCAAAATAAATAAAACAAGAGTTTTATTTTTTTACTATTTGTTCCAAAATATTTAACCAAAAGAATTTCCAAAATAT

>CL1Contig264_All/repeat/mobile_element/Class_I/LTR/Ty3_gypsy/chromovirus/Tekay
AAACTATTGTTTTATTTGTTTTGAAACAGTCTTTTATATAGCAATTGGAACAACTATAAAATACTACTAAGTAGGGATTATGACTGTATTTGAGATTTATGATATTGAGAAACGGTATGGGTTTACCGTATATAATTACACAGTGATGGCATTATAATTTAAACACTTATTCTGATCTGGATATCTGGATAGGAAATAAGTGGTTAACTTATAATCCGGATATGAGTAATTAGATTTGGTTACCATACTTTATTTATAAAATTTATAGTTGTA

>CL1Contig265_All/repeat/mobile_element/Class_I/LTR/Ty3_gypsy/chromovirus/Tekay
ATTAATAAGATTTAGAAATGTGTTTTTCTAAAATAATAATATTAATAAGATTTGGAAATTTATTTTATAAAATAATAATATTAATAAGATTTGGAAATTTGTTTTATAATATAAGAAACAAATTTTGAAATGACATTCTAAGTTTAAAAACATTTTGTGAAATGTTTTGGGTATAGTGGTGAAACTGAGGGTTTTATGTTTTCGAAAAGGAAGTATATTTTGGGA

>CL1Contig266_All/repeat/mobile_element/Class_I/LTR/Ty3_gypsy/chromovirus/Tekay
CTTCACTGTTAGGATTATCCTGCCTGACTCGAGTGTATATGATTTTCTCATATGTGCTCGGGTCAGACCGAGCACATATTACAGATATTTTGGATCATTTGAAGTCGTAGATCGAGGATGAAGCTCGAAGCTTTCTGGACGGTCTGCTCTGCTGGATTTTCAGACGGTCGTCTATTCTTCCTTTTAGTTTGTGTAGCCACAATTACTGTTAAATTTATGTAAACTGTTAATTATATATTTTTGGGAACCCACCATGTAAATAAAATGTTGTATTTTAATTCCGCTGTAAACTTTTAATTCCGCTGTAATCTTTTATTATTCCGCTGTGAGATTATTTATTTATTTTCCGTTGTGTTATCTCTGATAAAACAAACAATAATTATACAATCCCACTTTTCTTACATCT

>CL1Contig267_All/repeat/mobile_element/Class_I/LTR/Ty3_gypsy/chromovirus/Tekay
GGTATTGATACTGTATATGATTACACAGTGATGGCATTATATGTTAAAAACTTATTCTGGTCTAGATATCTGGATTGGATACAAGTGGTTAACTTATAATCCGGATGTGAGTAATTAAATATGGTTGCCATACTGTATTTTTTAAAATGGAAAATTGATATGTATACGCATATATATATTGACTTATATGTATATAAGTGTATACGGAGGTTTGACTGAGTGGTTACTCAGACAACTATCTGTCTTAGTCTCAGAG

>CL1Contig268_All/repeat/mobile_element/Class_I/LTR/Ty3_gypsy/chromovirus/Tekay
AATAGCATGACGACCCTTAGTTCCCGTACCTCCAAACGTCGGATGCGAACACAAAACCATATTCCACATCGACACTTAGAAGTACAAAAAATGGGATTGAATAAAATTATTAAAGGTTTTATCAGAGAAAACACAGCCGAAAAGAAATAAATAAACTCATAGCGGAATAAATAAAATACATCGGAAACA

>CL1Contig269_All/repeat/mobile_element/Class_I/LTR/Ty3_gypsy/chromovirus/Tekay
TAGTACTGCTAAAAGTTAAATTGCAGTACTAGAATAAAGGTCCACGCAAATAACAACTTTTTGAAATCAATAAGTCAAATAGCTGTAACGACTGTCCCATACCAGCCCTTACAACATTAAATAGGAGTGGAACCAACAATAGTTACGACGGGTGGGTATGACCCACAGCTTACCGTAACGTCTGGTTCCAAGATAAAACTGATAAATCAGTGTAAACTGGTACATGAT

>CL1Contig270_All/repeat/mobile_element/Class_I/LTR/Ty3_gypsy/chromovirus/Tekay
GTATCTACACGTCCCGAGCCCATCCTCAGCTATCACCTCCTCAACTGACGTCTATCCAAGATGCGCGCTATAGATGTCGAGGTGGTCCCGTAAGTATACCAAACTGTATATCTGGTTTACTTACAATACAAGTCTCCTCCACAACTATGGTACGTAAGTTT

>CL1Contig271_All/repeat/mobile_element/Class_I/LTR/Ty3_gypsy/chromovirus/Tekay
GGGATATACATGGAGGGCACTAGATACCCGGTCGTCAATGTACCATTTACGTAAATTTATCGATTTTAACTAGGAACCAGACGTTACGGTACGCTGTGGGTAACACCCACCCGTCGTAACTATTGTTGGTTCCACCCCTACTGTTGCAAGGCTGGTATGGGACAGTCGTTGCAGCTATTTGACTTATTGTTTTCAAAAAGTTGTTATTGCGTGGATCTTTATTATAGTACTGAAATTTGACCTTTTTATCAGTACTTCTATTTTACAAAAATACGAGTTAAAAGTTAATAACCTGTAAAAGTAAAAGTAAAACTGTAAACTGTTTTGTGTGTACACTCGAAGTGAAAATTTCTGTCTATGGTGTAAAGAACTTACAGTAGGATAGTTCTTTCTATTCTGTGGGAATTATCCTGCCTGACTCGAGTGTATATGTTTTACATATGTACTCGGGTCAGATCGAGTACATATTTTCAGGTTTAGGATTTCTTGGACTATCTCGCTTTAGATGAAGATTTCAGCATTTGGATCTCTACTCTTTTGAAACATTTCAGACTTCTAGCTGTTATTTATACTTTGATGTACAAATTTAATTGTATCATGTAATAATTATTAAAGCTGTATTTTTGTAACCTTCATATTGGTAAAATGTTGTAACTTTAATTTCCGCTGTGATATTTTCTTGATTTTTTATTTTTCCGCTGTG

>CL1Contig272_All/repeat/mobile_element/Class_I/LTR/Ty3_gypsy/chromovirus/Tekay
AGAGTCAGAGGGACTCTGGACGTATACCGGACTAAACATCCGATTTCCAGCACGATGTGGTTATTGGCGAGCTCGCTATTTTTCTTTCGGTAGTACGTTGTCTCTGGGGGTTGTAGCCACCAGTTACAATCTCTATATGAGGGGCATGTCCAGGTTTAGGGGCATGACTTTTTCGAGGGCAGCTAGGTGCCCGGTCATCGCACAAACCATCATTACGCGATTTATCGATGTGGTTTAGTTTTTGAATTGGTCAGTTATGGTATGACGTGGGGAACACCCACCCTCTGTAGCGACGGTGCCA

>CL1Contig273_All/repeat/mobile_element/Class_I/LTR/Ty3_gypsy/chromovirus/Tekay
ACTAGTTTTTCGACCAAAAGCATATCTTTTATGTAGGACAAGGGGGTGGCTGACCCCTGGGCATTTTCACCTTACTAGAATAGCTGATTACTAGTACGGTTTAGTTGATTGGCGAGCTCCCATTTTTGGGTGAAGTGTCGGTTCGGGAAATGTATCCCGGATCAGCTCTGTTTGTGGTGTATACCTGGGTCTAGGGGTATA

>CL1Contig274_All/repeat/mobile_element/Class_I/LTR/Ty3_gypsy/chromovirus/Tekay
TTGTTTTATTATCAGAGATAGCACAGCGGAATAACACAACGGAAAAAAAATAAACAAGATAAACTCACAGCGGAAAATTAAAGTTACAACACTTGCCATAATTTGAAGGCTACAAAATTTTTTATACAGTTTACATTTTACATAATGAAATAAAATCTGACAAAATCAGAAATAAAACTGGCTACTGAACTAAAAGGTAGACGATCGTCTTGAAATAAAAAGGCAGACGATCCAAGATAACAGAAAGCTTCTTCTGCAGCTAGAGAATCCAGATAATCCTAAACCTGAAAATATGCACTCGATCTGACCCGAGTACATATGTAAAACATATACACTCGAGTCAGGCAGGATAATTCCCACAGAATAGAAAGAAACTATCCTACTGTAAGTCCTTTAC

>CL1Contig275_All/repeat/mobile_element/Class_I/LTR/Ty3_gypsy/chromovirus/Tekay
ATGGCTTCTTTTTTTAGGCAATGGGTTAAAACAACATCAATATTATATTCATTTTAAAGTTAAAAACATTTTACAATTTATATAAACGCACTCACGAAATGTTCTTAACTCATATCAGGATATCGGGGTATCCAATCTCTAATGAGTCTTAACTTATATAATACAAAAAGCCTTCTGTTACTGGGGTAACCTTCAGCTTTTTCACACTATCAAACTCAAGTTATCGGGAACTCAAGTTCTGATATGTCATCAGGCTCAAGTTGTCGGAAAACTTAAGCTCAACTC

>CL1Contig276_All/repeat/mobile_element/Class_I/LTR/Ty3_gypsy/chromovirus/Tekay
TTCTCTATAACATAGAAAGAAGTTTTCCTCTAAATGTCCATACAAAACAGTTTTAATTTGATCTTAATGGTTATTTAACTTTTAACTCATATTTTCATAAAATGGTAGTACTGATAAAAGTCAAATTCAGTACTAAATAAAGGTCCACGTAATAAAAACTTTTTGAAAATATAGCGTTTTAAAGCGATTGTAAGAACCGTCCC

>CL1Contig277_All/repeat/mobile_element/Class_I/LTR/Ty3_gypsy/chromovirus/Tekay
GAAAACATTTGATGTAAATGTTTTTGGGTAAATATATTCGGGAGGGATATATTTGGAATTAAATGAAAAAGGTGTTTTCATTTTTCTTTGAAAAGAATTGTGTATAGCAAATGGGATTGCTAATTTAAATAATATAAATTGATAAAATGGGATTTTTATCTGAAATTTATATTGGAAAAATTACGGTATGGGTTTTACCGTATATGGTTACTTAGTATGGCATTATCAGTCAGTCACTTATTTCTGATCTGGATATCCGGAGAGGAAAAGAAGTGTGCGACTTATA

>CL1Contig278_All/repeat/mobile_element/Class_I/LTR/Ty3_gypsy/chromovirus/Tekay
TTTAACCCACAACTTACTATAACTAGCCGACTCAAAAACTAAACCACATCGATAAATCTGCGTAAATGGTACATGACGACCGGGCATCTAGTGCCCCCGATAGTATATCCCTAGACACGGATATACGCAACATAACAAAGCTGATCTGGTAGCAACAACTGGCCAAACCGACGTATCACCAAAACCTGACGGCCCCACCCATAACTAAACCGTACTAGAAATAGGTGTTTATCAAGCAGTGAATACGCCTAGGGGATCGGCCGCCCCCTGA

>CL1Contig279_All/repeat/mobile_element/Class_I/LTR/Ty3_gypsy/chromovirus/Tekay
GACGGCTAGATGAGGAGGTGAGCGAGTGTGGAGATTGTGGTCGCGACGTGTAGAGTCTTCTTCCCAAAACGACCGAAAGCATAGCGAGATGCAGAGTCAGGGGACGGCCGTACCCCTGGGCGTATTCACTATTGATAGACACCGATTTCCAGAGCGGTTTGGTTATGGGCGGGCCCGCGGTTTGGTGATACGTCGTTCCGTCATGTTGTTGCAGTCGGTTCAGCTTTGTGTTTCCGTATATCCGAGTCTAGGGATATACTCGAGGGCAGCTAGATGCCTGGTCGTCAAACCAGTTACGCCGATTTATCGATGTGATTTAGTTTTTGAATCGGTCAGTTATGGAACGAC

>CL1Contig280_All/repeat/mobile_element/Class_I/LTR/Ty3_gypsy/chromovirus/Tekay
CCCAGGGATCAGCCACTCCCTGACTCTGCGTGCACTCCTTGGCTTTCGGCCATAATGTGGTGAAGTATCTACACGTCGCGAACCCAACCTCAGCAAAACACCTCCTCAACTATCGACAGTCCATCGCGATATAGATGTTGAGGTGGTCCCGTAAGTAACCAGCTCTGGATTACATATAAATGCGTATCAGATGTACTAGCTTACTTACAATCCCGGTATCCTCAACAACTATCAAACGAAAAATTCCAGCGACTAAG

>CL1Contig281_All/repeat/mobile_element/Class_I/LTR/Ty3_gypsy/chromovirus/Tekay
GTTTAATACGTTCTCTAGAAGAACGTGTTGACTATGTCTTTTTGACAAAAAGACAGTAGTCGTTCTAAAGTGCTTTCTGAATAACCGGGTTTAGTCGCCGAAAACTTTACGTACGATAGTTGTGGAGGAGACTGGGATCGTTTTGTAAACCGGTTGTATATATAATAT

>CL1Contig282_All/repeat/mobile_element/Class_I/LTR/Ty3_gypsy/chromovirus/Tekay
GTTATGGTATGACGTGGGGAGCACCCACCCTCTATAGCGACGGTGCCGATTCAACTTAACGGCGCGAATGTTGGCTGATACACCCTGGCATTTGCTACTTTAAACTTCTACTCTTATATTCACTTATACGCGCATGGACTTTTATTAGTACTGTTTTGACTTTTTATACAGTACTATACTTAAACAAATACGAGTTAAAAGTTAACAACATTTTAAAATATAAATAAAAG

>CL1Contig283_All/repeat/mobile_element/Class_I/LTR/Ty3_gypsy/chromovirus/Tekay
CGTCATGATCCATTTACGCAGATTTATCAATGTGATTAAGCTTTTGAATCGATCAGCTATAGTATGATGTGGGGTAAATACCCAACCTCAATAGTGCCAGTGTCGGTTCAACCCTAACCCCACAAAAGATGGCTGATACACCTTGTCTTTTGGTATTTTAAACTTCTACT

>CL1Contig284_All/repeat/mobile_element/Class_I/LTR/Ty3_gypsy/chromovirus/Tekay
CAAATCAAGTTCACACATCAAATCAAACCAATCAGTGTTCAGGTTATTAACCTACACAATGTCTAGTGTTTCCCAAATACTAGCAGTTATTATCTGATTCACTTTTTATATTTACCTTTCAAGTTGTTATTAACTTTAAACTCGTATTTGTTTAAATATAGTACTGTATAAAAAGGTCCAAACAGTACTACTAAAAAGT

>CL1Contig285_All/repeat/mobile_element/Class_I/LTR/Ty3_gypsy/chromovirus/Tekay
CAGATGCGAACATAAACCGTATTCCACACCGACATTCAGAGGTAAGAAAAATGTGAATGTCATATATTGTTTTGTTTTATCAGAATAGCACAGCGGAAACATAAATGAACAGCGGAAGAATAAACAAGATAAAACTCACAGCGGAAATAAAGTTACAACTCTTGTTATAAACTTGAAGGTTACAAAATTTCATCTTATACTCAACATAATATAATAAAATCTGACAACATCAGACAAGAAATTTGGCTAC

>CL1Contig286_All/repeat/mobile_element/Class_I/LTR/Ty3_gypsy/chromovirus/Tekay
AACAAAATGCCATACTAGGAAAATCACATACGGCAACTCCTATACCGTATCCTTTCAATGTCATCAACAAAATCATCACAAGATCCATCACAACAACAGAAATCACATCATAAATCGTATCGGTATTTTATAGCTCAACCAATTGCTATATACAAGACCGTCTCAAAATC

>CL1Contig287_All/repeat/mobile_element/Class_I/LTR/Ty3_gypsy/chromovirus/Tekay
CATATCAGAGTGTATCATGTAAAATATAAACTGTATATTTTTGTAACCTTCATATAAGAACAAATGTTGTAAATTTATTTTTCCGCTATGCGACTGTGATATCTTTATCTACCTTATGTTTAATTTTTGTTCTTTATTTATACCTTACTATTATACAATTCACATTTCAACATCTAAAATATTAGTGCGGATATTTTCTTATTCCGTATTGATTTTTAGGAGTCAAAAT

>CL1Contig288_All/repeat/mobile_element/Class_I/LTR/Ty3_gypsy/chromovirus/Tekay
TCCGCTGCAGAAAACATGACTGGATCTACTCCGAATATCTCCAACTATCATTTCAAAATCCTAAGTAGCCAAATTAATTACATAAAGAGTTAATACAAAATCACATTGTATTCATTTTAAAGTTAAAACATTTTAAAATTCTTGTTTGTAATCACACTCACGAAATATCAAAA

>CL1Contig289_All/repeat/mobile_element/Class_I/LTR/Ty3_gypsy/chromovirus/Tekay
TAAGACTTCTCGTGAGTGCGCTTATATAAAAGTTTTAAAATGTTTTTAACTTTAAAATGAATATAATATGAATATTGGTCTTAACCCAATTCTTAAAGTAAAGTGGCTACTTAGGAAAATTTCTGAAGGACAGATGGAGATACAGGAAGTATATCTAGTCCTATTCTACAGCGAAAGTGTGGTGTGCCATGACCCACAGGTCCCAA

>CL1Contig290_All/repeat/mobile_element/Class_I/LTR/Ty3_gypsy/chromovirus/Tekay
CCATACTATATTATTTAAATTTCTTTACACACACACACACATATATATAAACTTATATGTATATAAGTGTATACGGGTTTGACTGAGGAGTTACTTCAATAACTATCTGTCTTGTTCTCGGAAAGCCATTTTTAATACGTTCTATCGAGGGACGTATTGACTATGTCTTTTCGACAAAAAGACAGTAGTCGTTGTGAGTTGCTTTCTGAATAACCGGACGTAGTCGCCGGAAATTATTTCATTTTGATAGTTGTCGAAGAGACCAGGATTATAAGGAATCCAGTTGTATATGCCGATACACATATATTTATTTAT

>CL1Contig291_All/repeat/mobile_element/Class_I/LTR/Ty3_gypsy/chromovirus/Tekay
TGTGAGAAAGCTGAAGGTTACCCCATTAACATAAGGCTTTTTAAATATTAAGGTAAAAGGTCATTAGAGATTTGGATACCCCGATATCCAAAAGTGAGTTAAGAACATTTCGTGAGTGCGTTTAAAATTTTAAATTGAAAATGTTTTAACTTTAAAATGAATACAATATGATTTTGTA

>CL1Contig292_All/repeat/mobile_element/Class_I/LTR/Ty3_gypsy/chromovirus/Tekay
ATAACAACTTTTGAAAATAAATAGGGGTTTTAAGGTGATTGTAAGAACCGTCCCATATCAGCTCTTACAATCTATACATAGGGGTGGAACCAACAATAGTTACGACGGTTGGGTCTTTACCCCACTTCATACCGTAACGTCTGGTTCCAAAATTTAAAACCGATAAATCTGCGTAAATGGTTTGTGCGATGGCCGGGCATCTAGTTTGCCCTCGATAGTATATCCCTAGTACCCAGATATACGCCCCATATAGAGATGGTTCCCAGGGGAAAATCAGTCCCCTAATCCGACGTCAATCACATACTGCGAGCTCGCCCATACCAAAATACTGGATATCGGTGTCTAGTCCAGTGAAAAACGTCCAGAGACAATACGCGCCTCTGACCCCATATATGGCCACTATGCTTTCTGACCATTATGTGAAGAAGTATCTACACGTCTCGAACCCATCCTCAGCATCACCTCCTCAACTATCGTCTATAACACTGCGCACTATAGAAATTGAGGTGGTCCTGTTAGCGATCCACACCTGCATATCT

>CL1Contig293_All/repeat/mobile_element/Class_I/LTR/Ty3_gypsy/chromovirus/Tekay
TATTGCGGACGGACTTTTCAGTAGTACTGTTTTGACCTTTTTATACAGTACTATATATAAACAAATACGAGTTAAAAGTTAATAAATTTTGAAATGTGAAAATATGAAGTGAATAAGATAATAACTGATAGTTATTAGGAAACACTAGACGTGTGTAGGTTAATAACTGGAACACTGACTGACTTGATTGTTTGATTTGATGGTTGTGTGAAACGGTAGGGATAGATACTGTATATAACCCTAAAAGATGATTTCAG

>CL1Contig294_All/repeat/mobile_element/Class_I/LTR/Ty3_gypsy/chromovirus/Tekay
ATTCATAAGCAGTACACTGGAGCTGCTAAACTATCAGGTGGAACAATGATACAATCATTCAAATCCATAACCTCAAAAACTCGATCAATGGCGTCGAGCCATTCTAAAACTTGAATAACATCTGTGTATTCGGGATGACAAATTCCAATGCTTGGGACCTGTGGGTCACGGCACACCACACTTTCGCTGCACAAATAGGACTAGATA

>CL1Contig295_All/repeat/mobile_element/Class_I/LTR/Ty3_gypsy/chromovirus/Tekay
GAATTTAAAATACGTCATTTAATTTACAAGGTTTGTTTACAAGAATAAAATTAACAGTTTATACAGAGCTAACAAAAATAGTGGCTACAAATCTAGAAGGCAGATAACCGTCTGAAAATCTAGAATAGCAGACTGTCCAGAAAGATAGAAAGCTCCATCTTCGATCTACGACTTCAAAAGAATCCTAATATATCTGAAAAATG

>CL1Contig296_All/repeat/mobile_element/Class_I/LTR/Ty3_gypsy/chromovirus/Tekay
TCACCCGGATAGACACCGATTTCTAGTACAGTTTAGTTATGAACGGAGCTCCACGGATTTTGGGGTGATACGTCAGTTCTGGGAAAGAACCCAGGATCAGCTATGTGTGTTCGTATATCCGGGTCTAGGGATATACGCGAAGGGCACTAGATGCCTGGTCGTCACTGTACCATTTACGTGATTTATCAGTTTTATATAGGAACCAGACGTTACGGTAAGATGTGGGGTAAATACCCAACCGTCGTAACTATTGTTGGTTCCACCCATACTGTTGCAA

>CL1Contig297_All/repeat/mobile_element/Class_I/LTR/Ty3_gypsy/chromovirus/Tekay
CTCAAGTTGTCAGAAAACTTAGGCTCTGATACCACGTGTGACGACCCATAATTCCCCTACTTTTAAACGTCATATGCGAACACAAACCGTATGCCACACCGACACTTAGAGTAAGAAAATTGTGAATTGTATATAATTATTTTATTTTATCATAGATAGCACAGCGGAATAACATAGCGAAAAATAAATAAATAAATAAGATAATCTCACAGCGGAAAAATTAAAGTTACAACATTTTACTAAAATGAAGG

>CL1Contig298_All/repeat/mobile_element/Class_I/LTR/Ty3_gypsy/chromovirus/Tekay
CAATGCGAGCTCGCCCATACCATATTACCGGATATCGGTGTCTAGTCCACTGAAAAACGCCCAAAGATATACCTCTCTGACCCCATATATGGCCACTATGCTATCTGACCAATATGTGAAGAATTATCTACACATCCCGAACCCATCCTCATCATCACCTCCTCATCTATCGTCT

>CL1Contig299_All/repeat/mobile_element/Class_I/LTR/Ty3_gypsy/chromovirus/Tekay
ACTATCGAAACGAAACATTTCCGACGACTACGTCCGGTTATTCAGAAAGCACCTCACAACGACTACTATCTTTTTGTCAAAAAGACATAGTCAATACGTTCCCTAGACTGAACGTATCAAACATGGCTTTCTGAGAACAAGGCAGATAGTTGTTGGAGACACTCCTCAGTCAAACCATATACGCTTATATACATATAAGTGAATATATGTATATATGCGTATATATATAGCATATTAAAACAATGTAGTATGGCATAAAAATCTGGAATATAAGTTAATCCACTTATATCCGATCCAGATATCCAAATCAAGATATAAGTGTTTAACAAATGCCATACTAAACTTTCATACGGTAAATCCGATACCGTATTCTTTTCAATATAAAACTCTGATAAAATCCAATTTATCAAATTACAATGTCTTATAACAATTTCCAATTTGTTATATAAAGACTGTCTTAAAATAAACAAATAAAA

>CL1Contig300_All/repeat/mobile_element/Class_I/LTR/Ty3_gypsy/chromovirus/Tekay
TATCCGAGTCTAGGGATATACTATCGAGGGCACTAGATGCCCGGTCGTCACAATACCATTTACGCTGATTTATCGGTTTTATCTAGGAACCAGACGTTACGGTAAGCCGTGGTTAGTCACCACTCGTCGTAACTATTGTTGGTTCCACCCCTATTGTTGCAAGGC

>CL1Contig301_All/repeat/mobile_element/Class_I/LTR/Ty3_gypsy/chromovirus/Tekay
CACATATATATTTTTAAACACTACAGTATGGCTACCACTATCTATTTACCAATATCCGGATTATATGTTAACCACTTATTTCCTATCCAAATATCAGGGCCAGGCCGGGATGGTACTTATGCTCATAAAATGGCGGTTCCCGGATCCCTTTCTTAGACACCCTTTTATCTAAATCAGAATAAGTGTTTAATCATAATGCCATCACTGTGTAATTAGATAAAAAAATTCCATACTATTTTTCTAATAATAACAATATCAGATA

>CL1Contig302_All/repeat/mobile_element/Class_I/LTR/Ty3_gypsy/chromovirus/Tekay
AGTTACTACGTTTTTCACTATCCTTATTTAAATCAAGTTTACATTAAGTCAACAAATCAGTTTCTCATTTATTTACTATTTAATAACCTACAACCTATCAGGTATTTACTCTTTTGCTAACAGTTATAAACTTATCCAATTTTAATCACATTTTAAGTGTTTTAACTTTTAACTAGTATTCGG

>CL1Contig303_All/repeat/mobile_element/Class_I/LTR/Ty3_gypsy/chromovirus/Tekay
GTGTGGTATTTTTTTTACACAGTCTTTATATATAACAAATTAGAAATTGTTATAAGACTTTATAGACTGATAAAATGGAACTTATCAGGAATCTTGTTTTAAAAGAAAATACGGTATCGTATTTACCATATTAATAATATTATGGCATCGT

>CL1Contig304_All/repeat/mobile_element/Class_I/LTR/Ty3_gypsy/chromovirus/Tekay
TTTATGTTTCCGCTGTGCTATCTCTGATAAATGTTTAAATTATATTCATTTTATTTTACCTATATATTATACAATTAACATTTCAACATCTACAATATTAGTGCAGATATTTTCTATATTCCGTATTGATTTTAGGAGTCGAAATTGTGGGTCGT

>CL1Contig305_All/repeat/mobile_element/Class_I/LTR/Ty3_gypsy/chromovirus/Tekay
AATGCAGGGTGTATCAGCCACATTATCACTGTTAGGGTTGAACCGACACCAGCGCTACAGCGGTTGGGTATTTCTCCCACATCTTACTACAACTGATCGATTCAAAAACTAAAGCACATCGATAAATCTACGTAACTGAATATGTAGATGGT

>CL1Contig306_All/repeat/mobile_element/Class_I/LTR/Ty3_gypsy/chromovirus/Tekay
TATTGTTTTATTTTATCAGAATAGCACAGCGCAATAACAAAGCGGAAAAATAAATAAACAGGAAAAGTCTCACAACGAAAAATTAAAGTTACAACACTTGTTATAATTTGAAGGCTACAAAATTCTATACAGTTTACATTTTACATAATGAAAT

>CL1Contig307_All/repeat/mobile_element/Class_I/LTR/Ty3_gypsy/chromovirus/Tekay
ATGCCATCACTGTGTAATCTTATACGGTATCCATACCGTATTCAAAATCATCACGTCATCAGAAATCATCGTATTTCTAACTACGGTATTTTATAGCTATCCAATCGCTATATACAAGACTGTCTCCAAAATCTTATTTACATTTTCCAAAATGTATATCCAAATATATTTTTACCAAAATATATATTTTTCTCCAATATATTCAACTCGAATATATTTATCCCCAAATATATTCAATCCCGAATATATTTCCAAAACATTTTATTCAAAACTGTTTTATCCAAATA

>CL1Contig308_All/repeat/mobile_element/Class_I/LTR/Ty3_gypsy/chromovirus/Tekay
CAATATTCATTTCATATTCATTTTAAAGTTAAAAACATTTTACAGTTTTATATAAACGCACTCACGAAATCTTCTTAACTCATTCTAGGATATCGGTGTAATCCCATCTCTAATGAGTCTTACCCTTTATAAAAAGCCTTCTATTAATTATGTAACCTTTGACTTTTTCACCATCAGGCTCAAGTTATTCGAGTA

>CL1Contig309_All/repeat/mobile_element/Class_I/LTR/Ty3_gypsy/chromovirus/Tekay
AAATAATGTAATTTTAATTCCGCTGTAACTTTTACTTTTATTATTCCGCTGTGAGATTATTTATTTATTTTCCGCTGTGTTATCTCTGATAAAACTTTTAATTAATATACAATCCCATTTTTCTTACATCTAAGTGTCGGTGTGGAATATGGTTTGTGTTCACATCTGACGTTTAGAGGTGGTGGAAGTGCGGGTCGTCACACATGTGTATGGTAGGATC

>CL1Contig310_All/repeat/mobile_element/Class_I/LTR/Ty3_gypsy/chromovirus/Tekay
AATGCAGTACTGTTAAAAAGTCAAACTGTAGTACTAAAATAAAAGTCCACGCATATAAGTGAATGTAATAAATAGACGTTTAAAGTAGCAAAAGACAGGGTGTATCAGCCATCTTTTGCGGTGTTAGGGTGAATCGACACCGGCGCTGCAGAGGGTGGATACGATCCACATCTTACCACAACTGATCGATTCAAAAGCTAAACCACATCCATAAA

>CL1Contig311_All/repeat/mobile_element/Class_I/LTR/Ty3_gypsy/chromovirus/Tekay
GAACCCAGGATCAACTATGTGTGTTTCGTATATCCGTGTCTAGGGATATACTCGGAGGGCACTAGATGCCCGGTCGTCACTGTACCGTTCGTGATTCATCGGTTTTTATATCTTGGAACCAGACGTTACGGTATGATGTGGGGTAAAGACCCAACCGTCGTAACTATTGTTGGTTCCACCCCTATGTATGTTGCAAGGCTGGTATGGGACAGTCGTTGCAGCTATTTGACTTATCTGTTTTCAAAAGATTGTTATTGCGTGGATCTTGTTTATAGTACTGAAATTTGACCCTTTTATCAGTACTGCTATTTTACCCAAAATACGAGTTAAAGTTAATAACCTGTTTTAAATTTATAAGTAAAACTGTAAACTGTTTTGTGTGT

>CL1Contig312_All/repeat/mobile_element/Class_I/LTR/Ty3_gypsy/chromovirus/Tekay
GATTTTGGTTTTAAATGTTTTAGTATAAAGATTTTTTGGATAAATGTTTTTGGAAATATATTTGGGATAAATATATTTGGATAAATATTTTGGTTAAATGTTTTGGGATGAAACATTTTGGATTTAAATGTTTTGGTATAAACATTTTTGGAAATACATTTTGGGTTAAATGTAATTGAGATTTTGAGACGGTCTTGTATATAGCAATTGGACGAGCAATAAAATACCGACAAGACATACGATTTAATTTCTGATATTT

>CL1Contig313_All/repeat/mobile_element/Class_I/LTR/Ty3_gypsy/chromovirus/Tekay
CATATATGGGATCAGAGAGGCGTATCTATGGGTGTTTTTCACTGGACTAGACACCGATATCTAGTATTTTGGTATGGGCGAGCTCGCATTTTTATGTGATTGACGTTGGATTAGGGGACTGTTCTTCCCCTGGGAACCATCTCTATATGGGGCGTATATCTGGGTTCTAGGGATATACTATCGAGGGAAAACTAGATGCCCGACCATCGCACAAACCATTTACGCAGATTTATCGATGTGCTTTAGTTTTTGAATCGATCAGTTATAGTACGATGTGGTTCGTAGCCACCCGCTATAGCGCCAGTGTCGGTTCACCCTAACACCGCAAAAGATGGCTGATACACCCTGTCTTTTGCTATTTTAAACTTCTACTATTAGTTTGTTTATATTGCGTGGACTTTTATTTCGTACTGTAATTTTATTTGTATACAGT

>CL1Contig314_All/repeat/mobile_element/Class_I/LTR/Ty3_gypsy/chromovirus/Tekay
GTATGTTTGGAAAGGGCATATTTCTGTCTAGGGTGTAAGAAACTTGAAGTAGGATAGTTCTTACTCACTGTTAGGATTATCCTGCCTGACTCGAGTGTGTGTGTTTTTCATATGTGCTTGGGTCAGACTGAGCACATATTCCACATATTTAGGATCATTTGAAGTCGTAGATTAAAGATGGAGCTCGTAGCATTTGGATCGTCTTCTCATTT

>CL1Contig315_All/repeat/mobile_element/Class_I/LTR/Ty3_gypsy/chromovirus/Tekay
TTTTCTAAAGTTTTAACTCATGTTTGATAAAAGAGTAGTACTGATAAAAAGGTCAAATTTCAGTACTATAAATAAAGGTCCACGCAATATAACAACTTTTAGAAAACATAAGTCAAATAGCTATAGCGGCCATCCCATACCAGCCCTTACAACATTAAATAGGG

>CL1Contig316_All/repeat/mobile_element/Class_I/LTR/Ty3_gypsy/chromovirus/Tekay
ACAATCCCATTTTTCATAAATCTAAGTGTCAGTATGGAATACGGTTTGTGTTCACATCTGACGTTTAGAGGTAGGAGAATTGCGATTCGTCACACGTGGTATCAGAGCCAAGTTTTCCAACAACTTGAGCATGATGGCCTATCAGAGCATAAGTTCCCGATAAATTGTTCTTGATTGTGTGAAATAGCTGAAGGTTACCC

>CL1Contig317_All/repeat/mobile_element/Class_I/LTR/Ty3_gypsy/chromovirus/Tekay
ATGTTATGTTGTGGTATATTGGATTTTTATCTAGACTTTATATTGTAAAGAAACCGGTATGGGATTTACCGTATATAACTACTTAGTATGGCATTATCTGTTAAACACTTATTCGAATCTGGCTTGCTGGATGGGAAAATAAGTGGTTAACTTATAATCCAGAAGTAAGCAGTTATATTTGGTTGCCATACTATATATTGTTTAAAGTTTATATGTATACGCATATATGTATATATTAACTTATATACATATAAGTGTATACGGGTTTGACTGAGAAGGTCACTCAGACAACTATCTGTTTCTAGAAAGCGTGTTGATTCGCCGTGTTAGGGCGTATCGACTATGTCTTCTGAGACAGTAGTCGTGTTGAGTTGCTTTCTGAATAACCGGGGTAGTCACCGGAAATCTTTCGTATCGATAGTTGTTGAGGAGACCGGGATTATAAGTAATCCAGTTGTATATGCTGATACGCATATTTATATGTAATCCAGATGTACAGTGGATTACTTATGGGACCACCTCGACATCTATAGCGTGGAGCTATGTAGACGTCAGATGAGGAGGTGTAGCTGAGGATGGGCTCAGGACGAGTAGATACTTCACCAGTTTTTCGACCGAAAGCATAGAGACATGCAAGGTCAAGGGGTGGCTGACCCCTGGGAGT

>CL1Contig318_All/repeat/mobile_element/Class_I/LTR/Ty3_gypsy/chromovirus/Tekay
CATCTTTGTGTGTGCGTATATCTGAGTCTAGGGATATACTCAAGGGCACTAGATTTCTAGTCGTCATGATCCATTCACGCAGATTTATAGGTTTTATCTTGGAACCAGACGTTACGGTAAGCTGTGGGTCACACCCACCCGTCGTAACTATTGTTGGTTCAACCTATGTATAGATTGTAAAAGCTGGTATGAGATAATTTTTACAATCGCCTTGAAAACCCTATTTGT

>CL1Contig319_All/repeat/mobile_element/Class_I/LTR/Ty3_gypsy/chromovirus/Tekay
CTAAAACTCTTGTTTATTTGTTTTGAAACAGTCTTTTATATAGAAATTGGAACAGCTATAAAATATTGCTAAGTAGGAAATACTATTTTATTTGATTTTGATATATATTGAGAAACGGTATGGATTTACCGTATGTGATTACACAGTGATGGCATTATAATTTAAACACTTATTCTGATCTGGATATCTGGATGGGATATAAGTGGTTAACTTATAATCCGGATATGGGTAATTAGATTTGGTTGCCATACTGTATTGTTTTAAATTGATATATGTGTACACATATATACATATATTAACTTATATGTATATAAGTGTATACGGGTTTGACTGAGGGGTAACTCAAACAACTATCTGTCTTATTCTCAGAAAGCGTGTTGATTCGCCACGGAAGGGCGTATTGACTATGTCTTCTGACAAAAAGACAGTAGTCGTTTTGAGTCGCTTTCTGAATAACCGGGCTTAGTCGCCGGAATTTTCGTTCGATAGTTGATTGAGGAGACCGGGATTGTAAGTAAACCAGTTTTATATGCTGATACGCATATATTCATTTATATGTAATCCAGATATACTGTGGGTTACTTATGGGACCACCTCGACATCTATAGCGGGGAGCTATGTAGACGTTCGATGAGGAGGTGTTTTGCTGAGGTTGGGCTCGGTACATGTAGAAACTTCACCATATT

>CL1Contig320_All/repeat/mobile_element/Class_I/LTR/Ty3_gypsy/chromovirus/Tekay
ATAGTCAAGAAAAACTCACAGCAGAAAATAAATTTACAACACTTGTTATAATTTGAAGGTTACAAAAATAATACAGTTTACACTTTACATTTTACATAATGAAATAAAATCTGACAAAAACAGAAATAAAACTGGCTACTGAACTAAAAGGTAGACGATCGTCTTGAACATCCAAGCGAAAACGATCCAAGATATCAGAATA

>CL1Contig321_All/repeat/mobile_element/Class_I/LTR/Ty3_gypsy/chromovirus/Tekay
ACGTCTATCCAAGATCCTCTCTAAAGATGTCGAGGTGGTCCCATAAATAATCTACTATACATTTGGATTACATATAAATATGCGTATCAGCATATACAAGTTGATTACTTATAATACCGGTCTCCTCAACAACTATCGATACGAAAGTTCCGGTGACTAACCCTGGTTATTCAGAAAGCAACTCAAATATGACTCCTGTCTTAGAAGACATAGTCGATACGCCCTAT

>CL1Contig322_All/repeat/mobile_element/Class_I/LTR/Ty3_gypsy/chromovirus/Tekay
CTACAGTACTAAATAAAAGTCCACGTAATATAAGTGAATATAATAATAGAAGTTTAAAATAGCAAAAGATAGGGTGTATCAGCCATCTTTTGCGGGGTTAGGGTGAATCGACACCGGCGCTGTAGCGGTTGAGTATTGCCCACAACTTACTACAACTAGCCGACTCAAAAGCTAAATCAC

>CL1Contig323_All/repeat/mobile_element/Class_I/LTR/Ty3_gypsy/chromovirus/Tekay
GAATTAAAGTCCACGCAATATAAGTGAATATAAGAATAGCAGTTTAAAATAGCAAATGCTCGGGTGTACCAGCCCGAACGTTCGCCTGTTAGGTTGAATCGGCACCGGCGCCACAGCGGTTGGGTATTGCCCACAACCTACCATGACTGACCGACTCAAAAACTAAAACACATCGCTAAATCTGCGTAAGGATCATGACTACCAGGCATCTAGCTGCCCTCGACTATATCCCTA

>CL1Contig324_All/repeat/mobile_element/Class_I/LTR/Ty3_gypsy/chromovirus/Tekay
AGCATAACGATAAACCCGCAAAAATGGTTTGTGCGATGACCGGGCATCTAACTGCCCTCGAAAAAGTCATACCCCTAAACACAAATATGCCCCTCATATAGAGATTGTAACTGGAGGATAAAACCCCCAGAGACAACGTACCACCGAAAGAAAAAGACGAGCTC

>CL1Contig325_All/repeat/mobile_element/Class_I/LTR/Ty3_gypsy/chromovirus/Tekay
TCCATACAGTTTCTCTAATAACAACAATACCAGATAAAATCATATTTCTTACTTTGCGGTATTTTATAACTGTTACAATTGCTATATAAAGACCGTCCTTCAAATATGATTTTTAAGATATTAGAAAAATGTTTCCTTTGTAAACACATTATTAAAAAAATCCTTTTATTTACTAAATAATT

>CL1Contig326_All/repeat/mobile_element/Class_I/LTR/Ty3_gypsy/chromovirus/Tekay
AATATTTGGATGAATAAAACATTTTGGGAAAATGTTTTAGTAAAATGTTTTGGGATAAACATTGTTGTTTTAAATGTTTTGGTGTAAAAAATTTTGGATAAATGTTTTTGGGAAATATATTCGGGATGAATATATTTGGGATGAATATATTTTGGTAAAATATATTTGGATAAACATTTTTGGATAAATGTAATTGAGATTTTGAGACAGTCTGG

>CL1Contig327_All/repeat/mobile_element/Class_I/LTR/Ty3_gypsy/chromovirus/Tekay
AACCGATAAATTTGCATAAATGTATCATGATGACCAGGCATCTAGTGGCCCTCGAGTATATCCCTAGACACGGATATACGAACACACAAAGATAATCATGGGTTATTTCCCAGAACCGAGGTTTCAACAAAAACGCGGGCCCTCCCATAACCAAT

>CL1Contig328_All/repeat/mobile_element/Class_I/LTR/Ty3_gypsy/chromovirus/Tekay
GCCCGGTTATTCAGAAAGCGAGTCACAACGACTACTGTCTTTTTGTCAGAAAGACATAGTCAATACGCCCTTCAAGAAGACGTATCAAACACAACTTTCTGAGAACAAGACAGATAGTTGTTGGAGTTACTCCTCAGTCAAACCCGTATACACTTATATACATATAAGTTAATATATGTATATATGCGTATACCTAGAAAATTTAAATAATATAGTATGGCAACCAAATCTAATTACTCATATCTGGATTATAAGTTAACCACTTATTTCCTATCCAGATATCCAGATCAGAATAAGTGTTTAACATATAATGCCATACTAAGTAATTATATACGGTAAACTCCATACCATTTCTTTTCACTATCAAACTCATATAAAGTTTCATTTTCTTATTTAACAGTATTTTATAGCTGTTCCAATTGCTATATAAAAACCCATTCTTTTAA

>CL1Contig329_All/repeat/mobile_element/Class_I/LTR/Ty3_gypsy/chromovirus/Tekay
AATGTTTTGGATAAACATTTTTGGAAAAATATTTTAGTTAAACGTTTTGGGTTAAAACGTTTTTGATATAAATGTTTTGGAATAAACATTTTGGGAAATACATTTTGGGAAAGGTAATTGAAATTTGGAGTCAGTCTTGTATATAGCAATT

>CL1Contig330_All/repeat/mobile_element/Class_I/LTR/Ty3_gypsy/chromovirus/Tekay
CCTTCGGCTTTTTCCCACCATCAGGCTCAAGTTATCGGGAACTTAGGCTCTGATACCATGTGTGACGACCCACAATTCCGACTCCTAAAAATCCGTACGGATTAAATAAATAATCCGCACAAATACTATAGAAGTCGAAAATGTGAATTGTATATAATATAGTAAAATAAAAAGAACTGTAAATAAATAAAGGTAGATAGAACAGACATCACAGTTACACAACGGAAATTTAAAGTTTACAACATTTTACATACAAAATTCAA

>CL1Contig331_All/repeat/mobile_element/Class_I/LTR/Ty3_gypsy/chromovirus/Tekay
GCTATATACAAGACCGTCTCAAAATCTCAATTACATTTTCCCAAAATGTATTTCCAAAAAATGTTTATACCAAAACATTTAAATCAAAACGTTTTAACCCAAACGTTTAACCAAAATATTTATCCAAAAATATTTATCCAAAAATGTTTATCCAAAACATTTAAAAACCTGTTTATTCCAAAACAGTTTATTTAAAAC

>CL1Contig332_All/repeat/mobile_element/Class_I/LTR/Ty3_gypsy/chromovirus/Tekay
ATCCAAGATATCTGTCTTACGTGCTCGATCTGACCCGAGCACATATGAGAAAATCATATACACTCGAGTCAGGCAGGATAATCCTAACAGTGAAGTAAGAACTATCCTACGCAAGATTTATTGCGCCCTAGACAGAAATATTCCTCTGATATACATACAAAACATGTTTACAGTTATACTTACATTTTTAAGTTGGTTAAAGTTTAACACATATTTGATAAAATGAAGTACTGCTAAAAAGTCAAATTGCAGTACTAACCAGAGGTCCACGCATATAAGTGAATATAATAGTAGAAGTTTAAAATAGCAAAAGACAGGGTGTATCAGCCATCTTTTGCGCTATTAGGGTGAAACCGACATAGGT

>CL1Contig333_All/repeat/mobile_element/Class_I/LTR/Ty3_gypsy/chromovirus/Tekay
TAACATTTTATTTACATGGTGGTTTCCCAAAAATAGATATAGATAACAGTTTACATTATCATAGATTTAACAGTAATAGTGGCTAAACAAACTAAAAGGAAGATAACCATCTGAATATCCAGAATAGCAAACAGTCCAGAAAGCTTCAAGCTCCA

>CL1Contig334_All/repeat/mobile_element/Class_I/LTR/Ty3_gypsy/chromovirus/Tekay
TTTAGTTATGAGTGGGCCCGTCGGTTTTAGTGATACATCGGTTTTGGAAATGTATCCAGGATCAGCTATGTGTGTGCGTATATCCGTGTCTAGGGATATACTCGGGGGCACTAGATGCCCGGTCGTCATGTTCCATTTACGCAGATTTATCGGTTTTCATTTGGAACCACACGTTACAGTAGGATGTGGGG

>CL1Contig335_All/repeat/mobile_element/Class_I/LTR/Ty3_gypsy/chromovirus/Tekay
CAAGCTAAAACCGATAAATATGCGTAACTGGATATGTAAATGACCGGGCATCTAGTTTCCCATCGAGTATACCCCTAGACCCAGGTATACGCCTCATACAGAGCTGAAATGGCAGCAACAACTTGCCAAAACAACGTATTCACCACTCTTACGAGCTCTCCAATCAACTAGACCGTACTAGAAATCGGGGATCTAGTAAGGTGAAAACGACTAGGGGTCATCCATCCCCTGACTCTACATGCACCCTTTGGCTTTCCACCATAATCTGG

>CL1Contig336_All/repeat/mobile_element/Class_I/LTR/Ty3_gypsy/chromovirus/Tekay
AGTCGTTGCAGCTATTTGACATATTATTTTCAAAAAAAGTTGTTATAGCGCTGACTTTTATTATAGTACTAAAATTTGACCTTTTTATCAGTATTTATATTTTTACCAAAACCTGAGTTAAAAGTTAATAACCTGTTAAAGTATAAGTCAACATGTAAATTGTTTTGTGTGTTCACTCGAAGTGAAA

>CL1Contig337_All/repeat/mobile_element/Class_I/LTR/Ty3_gypsy/chromovirus/Tekay
TAAGTTAATTCGGAATTTTCAACGACACGCAAAAATACGGGTCGTTACATAATAGTGTAAGTTTAAAATAGAAAAAGACAGGGTGTATCAGCCATCTTTTGCGGTGTTAGGGTAAATCAACACCGACGCTGTAGCGGTTGGGTAGTTGGCCCACAGCTTACTACAACTGATCGATTCAAAAACTAAAGCACATCGATAAATCGCATAAATGGTTTGTGCGATGGTCGAGCATC

>CL1Contig338_All/repeat/mobile_element/Class_I/LTR/Ty3_gypsy/chromovirus/Tekay
TATCTGTCTTGTTCTCAAAAAGCGTGTTGATTCGCCACGGAAGGGCGTATTGACTATGTCTTCTGACAAAAAGACAGTAGTCGTTTTGAGTCGCTTTCTGAATAACCGGGCTTAGTCGCCGGAAATTTTCGTTCGATAGTTGTTGAGGAGACCGGGATTATAAGTAAACCAGTTGTATATGCTGATACGCATATATTTATTTATATGTAATCCAGATATACAGTGGGTTACTTATGGGACCACCTCGACATCTATAGCGGGGAGCTATGTAGACGTCAGATGAGGAGGTGTAGCTGAGGATGGGCTCGGGACGAGTAGATACTTTAGCAGTTTTCGACCGAAAGCATAGTGATATGCAT

>CL1Contig339_All/repeat/mobile_element/Class_I/LTR/Ty3_gypsy/chromovirus/Tekay
TCTATATACAAGACCGTCTCAAAATCTCAATTACATTTAACCCAAAATGTATTTCCAAAAATGTTTTATACCAAAACATTTAAACCACAAAATGTTTCGTCCCAAAACATTTAAATCCAAATATTCTTAAAATATTTTATTCAATTAAATTCTCAAAATATTCCCAATATT

>CL1Contig340_All/repeat/mobile_element/Class_I/LTR/Ty3_gypsy/chromovirus/Tekay
TTAATTTAAAATACAATTTCCCGATAAGACTCCATTTCTTATCTATTCAAAACGTTTTATTAGCAAACCCCCCTTTGCTACATAAAATTCTATTCACCCAAAACAATGAAAACACATTTTCATTTCCCTTATATTTTCTTCCCAAAATATACTTCCCTTTCGAAAACATAAAACCCCCAGTTTCACCACTATACCCAAAACATTTCACAAAATGTTTTTAAACTTAGAAAGTCATTTCTAAATTTGATTC

>CL1Contig341_All/repeat/mobile_element/Class_I/LTR/Ty3_gypsy/chromovirus/Tekay
CTGGGATTGTAAGTAAACCGGTTGTATATGCTAATACACATATTTTCATATGTAATCCAGATATACATTGAGTTACTTACGGGACCACCTCGACATCTATAGCGGGAAGCTTGGATAGACGTCAGATGAGGAGGTGATTTGCTGAGGTTGGGTTCGGGGCGTGTAGATTCTTCACCAGTTTTTCGACCAAAAGCATAGCGTTCATGCAGGGTCAGGGGGTGGCTGACCCCTGGGAATTTTCACCTTA

>CL1Contig342_All/repeat/mobile_element/Class_I/LTR/Ty3_gypsy/chromovirus/Tekay
AAATAGCAAAAGATAGGGTGTATCATCCATCTTTTACGGGGTTAGGGTGAATCAACACTGGCGCTATAGCGGGTGGGGGAAGATCCACAGCGTACTATAACTGATCGATGCAAAAACTAAATCAGAACGATAAATCACGTAAATGGTTTGTGCGATGGTCGGGCATCTAGTTTGCCCTCGATGGTATACCCCTA

>CL1Contig343_All/repeat/mobile_element/Class_I/LTR/Ty3_gypsy/chromovirus/Tekay
ATAACACTCATGCAGAGTCAGGGGTGGCTGACCCCTAGGCGTATTCACATATTATAGACACCAATTTCCAGTACGGTTTGGTTATGGGCAGGACCACGATTTTTGTGAAGCGTCGGTTCTGGAAATGCATCCAGGATCAGCTCTGGGTGAGGCGTATATTCGAGTCGAGAGATATATTATTGAGGGCAAACTAGATGCCCGGTCGTCATATCCATTT

>CL1Contig344_All/repeat/mobile_element/Class_I/LTR/Ty3_gypsy/chromovirus/Tekay
GAGGAGACCGGGATTGTTGGTGAACTGGTTGTATATCTTCTATATATGTACTTGATTTTATATATACGTATGCGGGTTTGGAGCACTAACAGGACCACCTCAATTTCTATAGCTGTAGTGTTATAGACGATAGTTGAGGAGGTGATGCTGAGGATGGG

>CL1Contig345_All/repeat/mobile_element/Class_I/LTR/Ty3_gypsy/chromovirus/Tekay
AATAAAATGAAGTACTGCTAAAAAGGACAAACTGCAGTACTAAAATAAAAGGTCCACGCAATATAAGTGAATATAATAGTAGAAGTTTAAAATAGAAAAAGACAGGGTGTATCAGCCATCTTTTGCGGTGTTAGGGTGAACTGACACTGGCGCTATAGCGGGTGGCTACGAACCACAACTTA

>CL1Contig346_All/repeat/mobile_element/Class_I/LTR/Ty3_gypsy/chromovirus/Tekay
TTAAGTACTTATTTACCCATCCAGAAAACCATATTCGAATAAGTGTTTAATAGATAATGTCATACTAAGTAGTTACATACGGTAAATCCCATACCGGTTTCTAAAGTCATATAAGTATCAGAAATAATCAATTTCCTACTTAACAATATTTATAGCCAGTCTAATTTCTATATACAAGACCGTTTCACAAATAAATAAA

>CL1Contig347_All/repeat/mobile_element/Class_I/LTR/Ty3_gypsy/chromovirus/Tekay
TACTAGAAATCAGTGTCTATCAAATGGTGAATGCGCCCAGGGGATCAGCCGCCCCCTGACCCTGCATACTCTATGCTTTCGGCCGAATACACTAGTGAGGTCTCTACACGCCCCGAACCCATCCTCAGTAACACCTCCTCATCTGACGTCTAATCCAAGCTACCCGCTATAAATGTCGAGGTGGTCCCATAAATAAACCACTGTACATCTTGATT

>CL1Contig348_All/repeat/mobile_element/Class_I/LTR/Ty3_gypsy/chromovirus/Tekay
CACAACATACATTTTATAGTAGTTCCAATTGCTATATAAAATCCCATTTTAAATCAAAAATGAAAATACCCTTTTCATTTATCAAATATTTTATATCAAAATATTTCTATATAAAATCCCAATTTATAAATCAAATGAAATTTACCTTTTCATTTGTCAAATATTTTATTACAAAAAT

>CL1Contig349_All/repeat/mobile_element/Class_I/LTR/Ty3_gypsy/chromovirus/Tekay
GGGTATTGCCCACAACTTACTACAACTAACCGATTCAAAAACTAAAGCACATCGATAAATCTACGTAAATGGATCCATGACGACCGGGCATCTGGTTTTCCCTCGATAGTATATCCCTAGACTCGGATATACGCCTCATGTAGAGCTGATCCTGGATACTTTTCCAGAACCGACGTTTCACCATAACCGCGGGCCCGCCCATAACCAAACCGTACTGGAAATCGGTGTCTATTGGGTGAATACGCCCAGAGGTCAGCCACCCTCTGACCCTGTATGACCACTATGCTTTCGGTCGAAAACTGGTGAAGACTCTACACGTCCCGAGCCCATCCTCAGCTAACACCTCCTCATCTGACGTCTAATCCAAAGCTTCGCGCTATAGATGTCGAGGTGGTCCCACAAGTATCCCAACCTATATATCTGGATTACATATAAATACATGCGTATCAGATATATACT

>CL1Contig350_All/repeat/mobile_element/Class_I/LTR/Ty3_gypsy/chromovirus/Tekay
TTTGGTGATACTTCGTTTTGGTAAGAGATAACACCAAGTTTAGCTATGTTATGTTGCGTATATCCGAGTCTAGGGATATACTATCGGGGGCACTAGATGCCCGGTCGTCACTGTACCATTTACGCAGATTTATCGATGTGGTTTAGTTTTTGAATCGATCAGTTATGGTAAGACGTGGATCGTATCCACCCTCCATAGCGACGGTGTCGGTTCACCCTAACACCGCAAAAGATGGCTGATACACCCTGTCTTTTGCTACTTTAAACTTCTACTATTATATTCACTTATATGCGTGGACCTCTGGTTAGTACTGCAGTTTGACTTTTTAGCAGTACTTTATTTTATCACATACGAGTTAAAATTTAGTCAACTTAAAAAGAAATGTTAAAAACTGTAAAACATGTTTTGTGTATTTTCAGAGGAATATTTCTGTCTAGGGTGTAAGGAATCTTACAGTAGGATAATTCTTACTAACTGTCAGGATTATCCTGCCTGACTCGAGTATTTTTTCTTTCATATATACTCGGGTCAAACCG

>CL1Contig351_All/repeat/mobile_element/Class_I/LTR/Ty3_gypsy/chromovirus/Tekay
AAAACAGATAGTTATCTGAGTAACCTCTCAGTCAAACCTCCGTATACATATACACTTATATACATATAAGTTAATATATATATATATATATATGCGTATACATCTCAATTTTCCATTTTAAAACAATACAGTATGGCAACCATATTTAACTACTCAAATCCGGATTATAAGTTAACCACTTATATCCAATCCGGATATCCAGACCAGAAT

>CL1Contig352_All/repeat/mobile_element/Class_I/LTR/Ty3_gypsy/chromovirus/Tekay
ATTGGATACCCCGATATCCTAGAATGAGTTAGAACATTTCGTGAGTGCACTTATATATAAATTTTAAAATGTTTTAAATTTAAAATGAATATAATATGAATTGGACTTAACCCAAATTCTGAAATAAAAGTGGCTACTTAGGAAAATTTCTGAAGGACAGATGGAGATACATGAAGTATATCTAGTCATATTATGCAGCGGAAGTGTGGTGTACCCGTAACCCACAGGTC

>CL1Contig353_All/repeat/mobile_element/Class_I/LTR/Ty3_gypsy/chromovirus/Tekay
CTTTCTATCTTTGTGATCTTTTCTGATGTTCAGTCTTATTGTATCTTGTAAACTCCATATTTATTTTTTGTAACCTTCTTATTAGAAAATGTTGTAACTTTAAATTTCAACTGTGAGAATTTTTATTCCTTGTTTCCGCTGTGCTATCTCTGA

>CL1Contig354_All/repeat/mobile_element/Class_I/LTR/Ty3_gypsy/chromovirus/Tekay
AGAATACAAACCGTATTCCGTACCAATACTCTAGGTTGTCGGGGAAACAGTCAATTGTATATATAAAAATAAAATAACAGAACAGAAAATTAAAGTATTTATCAGAGATAGCACAGCGGAAACATAAAATAAAATCTCACAGCGGAATTTAAAGTTACAACATTTTCTAATAAGAA

>CL1Contig355_All/repeat/mobile_element/Class_I/LTR/Ty3_gypsy/chromovirus/Tekay
CTGTGGGCAATACCCAACCGCTGTAACAATCATTGGTTCCACCTATATGTATGTTGTAAGGGCTGGTATGGGACAACCGCTACAGCTATTTGACTTTATCTGTTTTCAAAAAATTGTTATTGCGTGGACCTATATTTTAGTACTGAATTTGACCTTTTATCAGTACTACTATTTTAT

>CL1Contig356_All/repeat/mobile_element/Class_I/LTR/Ty3_gypsy/chromovirus/Tekay
TTGCATCCGCAGCGTATCAGATACTGACTTACTTACAATCCCGGTCTCCTCCACAACTATCGAACACAAATTCCGGCGACTAATCCCGGTTATTCAGAAAGCAACTCACAACGACTACTATCTTTTTGGTCCGAAAGATATAGTCAATACATCTGCCGATGTATCACATATAGCTTCCTGAGAAAAAGACAGATAGTTGTCTGAGTAACCCCTCAGTCAAAACCCTGTATACGCTTATATACATATAAGTGAATATATGTATATATGCGTATACTGCATAAAAATATCATATAGTATGGCAAACAAAATCTGGAATATAAGTTAACCCACTTATTTCCAATCCAGATATCCGGATTCAAAATAAGTGTTTAACTGCCATACTAAGAAAACCACATACGGTAAATCCGATA

>CL1Contig357_All/repeat/mobile_element/Class_I/LTR/Ty3_gypsy/chromovirus/Tekay
CTAGCTATTTTCTTTCGGTAGTACGTCGTATCTGGTGGTTGTAGCCGCCAGTTACAATCTCTATATGAGGGGCATGTCCGTCTAGGGGCATGACTTTTTCGAGGGCAGCTAGGTGCCCGGTCATCGCACAAACCATTTTACGCGATTTATCGATGTGGTTTAGTTTTTGAATTGGTCAGTTATGGTATGACGTGGGGAACACCCACCCTCTATAGCGACGGTGCCGATTCACCCTAACGGCGCGAATGTTGGCTGATACACCCTGGCATTTGCTACTTTAAACTTCTACTCTTATATTCACTTATATTGCGTGGACTCTAAATCAGTGCTGCGATTTGACCACTAGCAGTGCTATATTTTATAACACATGTGTTTTAAACTTTATAGAACAAAAGTGTTTTGACATGAAAACAGTAGACATGTTTTGTGTA

>CL1Contig358_All/repeat/mobile_element/Class_I/LTR/Ty3_gypsy/chromovirus/Tekay
AAGATAGAGTGTATCAGCCATCTTTTGCGGTGTTAGGATGAACCGACACCGTCGCTATGGAGGGTGGGTGTGACCCACATCTTACCATAATTGATCGATTCAAAAGCTAAAGCACATCGATAAATCTGCGTAAAGGATCATGACGACCAGGCATCTAGTGCCCCCGAGTATATCCCTAGACACAGATATACGCACACACAAAGCTGAACTGGCAGCAACAACTTACCAGAACGACGCATCACCAAAACCGCCGGCCCGCCCATCACAAAACCGTACTGGAAATCGGTGTATAAACATGGTGAATACGCCCAGGGGTACGGCAGCGCCCTGACCTT

>CL1Contig359_All/repeat/mobile_element/Class_I/LTR/Ty3_gypsy/chromovirus/Tekay
GTCTATTACCAAGATAAACCCGATAAATATGTGTAAATGGTACAGTGACGACCGGACATCTAGTGCCCTCCGAGTATATCCCTAGACACGGATATACGAAACATAACAGGGCTGAAACTAGGGTAATCCACGACTAGAAACGACGTATCACCAAAACCTGACGGGCCCGCCCATAACCAAACCGTATCGGAAATCGGTGTCTAAAAACCGGTGAATACGCCCAGGGGTACGACCACCCCCTGACCCTACATGCCCTATGCTTTAGGTAAAATATGCTGGTGAGGTTTCTACA

>CL1Contig360_All/repeat/mobile_element/Class_I/LTR/Ty3_gypsy/chromovirus/Tekay
TAAAGGTTAATAGGCTTACATTTTCATAATATATATTTTATATAGAATAAAGTGGCTACAGATTTCCAAAAGGTAGATGATCGTCTGCAAATCCAAATGAGAAGACGATCCAAATGCAACGAGCTCCATCTTCTATCAACAACTTTAGAGAATCCTAAATATCTGGAATATGTGCTCAGTCTGACCCGAGCACATATGAGAAAATCACACACACTCGAGTCAGGAAGGATAATCCTAACAG

>CL1Contig361_All/repeat/mobile_element/Class_I/LTR/Ty3_gypsy/chromovirus/Tekay
CGATGCTTGGGACCTGTGGGTTATGGGCCCACCACACTTATTCTTGCAAAAATAGGACTAGTTATACTTCACATATTTCTATCCATCCTTCAGAAATTTGGGTCAAGACAATATTCAATACTATATTCATTTTAAAGTTAAAAACATTTTAAAAATTCTTGTAAATTACGCACTCACGAAAATGTTCTTAACTCATTCTTGGATATCGGGGGATTCCAAATCTTAAATGAGCTT

>CL1Contig362_All/repeat/mobile_element/Class_I/LTR/Ty3_gypsy/chromovirus/Tekay
GCAAGATTCTTTATACCCTAGACAGAAATATTCCCCAGACTGTACACAAAAAACATATTCACTAAATTCATATTTAAACCGTTTTTAAGGTATATAAAGTCTCAACACATTGGTTATAAAATGTGGCACGGCTGGTGGTCAAATCGCAGCGCGCAAATTTAA

>CL1Contig363_All/repeat/mobile_element/Class_I/LTR/Ty3_gypsy/chromovirus/Tekay
TAGTCGTCGGAAATTTTCGTTCGCTAGTTGTTGAGGATATCGGGATTGTATGTAAACCAGTTTTATATGTTGATACGCATATATTTATTTATATGTAATCCAGATGTACAGTGGGTTACTTATGGGACCACCTCGACATCTATAGCGAGGAGCTATGTAGACGTCAGGATGAGGAGGTGTAGCTGAGGCTGGGGTTCGGGACGTGTAGATACTTCAGCAGTATTCGACCAAAAGCATAGTGACATGCAGGGTCAGGGGGTGGCTGACCCCTGGGCGTTATCACCGCGATAGACACCGATTTCTAGTGCGGTATGGTTATGGGCGGGCCCCCGCAGATTTCGTGAAACGTCGGTTCTGGGAAAGAACCCATGAT

>CL1Contig364_All/repeat/mobile_element/Class_I/LTR/Ty3_gypsy/chromovirus/Tekay
AGTTTTACATTTTACAATATGAAATGTGCCACAATAGGAATCCACAAGTACAGAAAGGCAAAATGATCAGCTTGAAATCCAATGAAAGACAATCCGAGAAACAGATAACTCCAACTATCATCAAAGGTCCAGATAAGTCCCAAAACCTGTAAAATGTGCTCGGTCTGACCCGAGCACATATGAAAACACATATACCCGGGTCAGGCAGGATAATCCCACAGGATAGTAAGGACTATCCCACTGCAA

>CL1Contig365_All/repeat/mobile_element/Class_I/LTR/Ty3_gypsy/chromovirus/Tekay
AGAGTCAGGGGACGGCCGTACCACCTGGGCGTATTCACTATTGATAGACACCGATTTCCAGAGCGGTTTGGTTATGGGCGGGCCCGCGGTTTGTGGATACGTCGGTCCGGCGTGTGTTTGTGCAGTCGGACAGCTTTGTGTTCTCTCGTATATCCGAGTCTAGGGATATACTCGTAGGCAGCTAGATGCCTGGTCGCCAAACCAGTTACGCCGATTTATCGATGTGGTTTAGTTTTTGAATCGGTCAGTTATGGTACGCCGAGGGGAAC

>CL1Contig366_All/repeat/mobile_element/Class_I/LTR/Ty3_gypsy/chromovirus/Tekay
ACCCCCCAAAAGATGGCTGATACACCCTGTCTTTTTCTATTTAAACCTTTTACTATTATATTCATTTATATGCGTGGACTTCTGGTTAGTACTTTAGTTTGATTTTTAGCAGTAATTTATTTTATCACATACGAGTTAAACTTTAGTCAACTTAAAAAGAAATGTTTAAAAAGGTAAAACATGTTTTAGTGTAATTCAGAGGAATATTTATGTCTAGTGTATAAGGAA

>CL1Contig367_All/repeat/mobile_element/Class_I/LTR/Ty3_gypsy/chromovirus/Tekay
AATGCGTATCAGAACACTGACATACTTATAATCCCGGTCTCCTCAATCAACTATAAAAACGCAACAATACGGCGACTACATCCGGTTATTCAGAAAGCACCTCACAACGACTACTATCTTTTTGTCAAAAAGACATAGTCAATACGTTCCTAGACTAAACGTATCAAACATGGCTTTCTGAGAAAAAGGCAGATAGTTGTTGGAGACACTCCTCAGTCAAACCATATACGCTTATATACATATAAGT

>CL1Contig368_All/repeat/mobile_element/Class_I/LTR/Ty3_gypsy/chromovirus/Tekay
CGGTTTAGTTATTGGCGGAGCTCCGCGGATTTTGGGTGAGACGTCGGTTCTGGAAATGTATCCAGGATCAGCTATGTGTGTTTCGTATATCCGTGTCTAGGGATATACTCGGTGGGCACTAGATGCCCGGTCGTCACTGTACCATTTCGCGATTCATCGGTTTTAAATTTTGGAACCAGACGTTACGGTAAGCTGTGGGTTAAAGACCCAACCGTCGTAACT

>CL1Contig369_All/repeat/mobile_element/Class_I/LTR/Ty3_gypsy/chromovirus/Tekay
ACATTTCTCCTACGACTAAACGTCAGATGCGAACAAAAACCGTGTCCCGACACCGACATTCAGAGGTAAGAAAAAATATGAATTGCATATAATTGTTTTATTTTATCAGAATAGCACAGCGGAATAACACAGCGGAAACAAAAATAAATAAACAGCGGAAGACTAGAATCAAGATAAACTCACAGCGGAAATAAAGTTACAACTCTTGTTATAATTTGAAGGTTACAAAAATATCATACCGTTTACATTTTACA

>CL1Contig370_All/repeat/mobile_element/Class_I/LTR/Ty3_gypsy/chromovirus/Tekay
GGGATTGTATATTAATTAAAAAAGTTTATCAGAGATAACACAGCGGAAAATAAATAAATAATCTCACAGCGGAATAATAAAATATTACAGCGGAATTAAAATACAACATTTTATTTACATGGTGGGTTCACAAAAATATAATTAACAGTTTACATAAACTTAACAAAAAAAGTGTCTACACAACTAAAGGAAGATAGACGACCGCCTGAAAGTCCAATAGAGCAGACTGTCCATAAAGCTTTGAGCTTC

>CL1Contig371_All/repeat/mobile_element/Class_I/LTR/Ty3_gypsy/chromovirus/Tekay
AAAAGACAGGGTGTATCAGCCATCTTTTGCGGAGTTAGGGTGAATCGACACCGACGCTATAGAGGTTGGGTATTTACCCCACATCATACCATAACTGGCCGATTCAAAAGCTAAACAACATCGATAAATATGCGTAAATGGTACAGTGACGACCGGTCATCTAGTGCCCCCGAGTATATCCTTAAACACAGATATACGAAACATAATAGAGCTGAT

>CL1Contig372_All/repeat/mobile_element/Class_I/LTR/Ty3_gypsy/chromovirus/Tekay
TGACTTATTGTTTTCAATAGGTTGTTATTACGCTACTTTTTATTTCAGTAATGAAGTTTGACCCTTGTATCACTACTTCTATTTGAACAAATACGAATTAAAAGTTAATAACCGGTTTAAAAGTTTAAGTAAAATTGTACACTGTTTTGTGTGTTCACTCGAGGTGAAAATTGTTGT

>CL1Contig373_All/repeat/mobile_element/Class_I/LTR/Ty3_gypsy/chromovirus/Tekay
ATTTGATATAAGTGTTTAACTTATAATCCGAATATGGGTAATTAGATTTGGTTGACATACTGCAATGTTGAATTTTATATGTACACATATATACATATATTAACTTATATGTATATAAGTGTACATGGGTTTGACTGAGAGGTAACTCAAAAAAATATTTGTCTTGTTCTC

>CL1Contig374_All/repeat/mobile_element/Class_I/LTR/Ty3_gypsy/chromovirus/Tekay
TGCCATGTAAAATTTATAAACTTTATAATTTTGGATCCAGTATGTAAGTACAAATGTTGTAACTTTTATTTTTCCGCTGTGCGACTGTGATGTCATATCTATCTGATTATGTTTAAATTACTGTTCTTTTTATTTTACCTTATTTATATACAATTCACTTTCTCGACATCTAAAGTATTAGTGCGGGATATTTATTTATTCCGTATTGATAATTTTAGGGGTCAA

>CL1Contig375_All/repeat/mobile_element/Class_I/LTR/Ty3_gypsy/chromovirus/Tekay
ACATATGAGAAAACACAAATACCCGGGTCAGGCAGGATAATCCCACAGAATAGTAAGACTATCCTACGGCAAGATTCTTTATACCCTAGACAGAAATATTCCCCAACGGTACACATAAAACATGTTTACTGTATTCACCTTTAAACCGTTT

>CL1Contig376_All/repeat/mobile_element/Class_I/LTR/Ty3_gypsy/chromovirus/Tekay
TATAAAGTCTCAATACATTGGTTAAAAAATGTGGCACTGCTGGTGGTCAAATCGCAGCACAAAATTAAAGTCCACGCAATATAAGTGAATATAATAGTAGAAGTTTAAAGTAGCAAATGCCAGGGTGTATCAGCCAACATTCGCGCCGTTAGGGTGAATCGGCACCGTCGCTATAGCGGTTGGCTACGAACCACAACGTACTATAACTGACCGATTCAAAAACTAAACCACAT

>CL1Contig377_All/repeat/mobile_element/Class_I/LTR/Ty3_gypsy/chromovirus/Tekay
TTACGGGAACACGTCGACATCAATAGTAGGGAGCTATGTAGACGTTCGATGAGGAGGTGTTAGCTGAGGATGGGCTCGGGACGAGTAGATACTTCAGCAGTTTTCGACCAAAAGCATAGTGACATGCAGGGTCAGGGGGCGGCCGTACCCCTGGGCGTACTCACCCTTTTTAGACACCGATTTCCAGTACGGTTTGGTTATGGGCGGGCCCGTGGTTTTGGTGATACGTCGGTCTGGTAAGTTGTTGCTGCCAGCTCAGCTTTGTTATGTTGCGTATATCCGGGTCTAGGGATATACTATCGGGGGCACTAGATGCCCGGTCGTCATGTTCCATTTACGCAGATTTATCGGTTTTATCTTGGAACCAGACGTTACGGTAAGACGTGGATCGTATCCACCCTCTGTAACTATTGTTGGTTCCACCTATGTATAGATTGTAAGAGCTGGTATGGGACGGTTCTTACAATCGCCTTAAAAACCTATTTATTTTCAAAAAGTTGTTATCGTGTGGACCTATATTTTAGTACTGCAGTTTGACCTTTTTAGCAATACTACTT

>CL1Contig378_All/repeat/mobile_element/Class_I/LTR/Ty3_gypsy/chromovirus/Tekay
ACCTTCATATAAGAGCAAATGTTGTAAATTTATTTTCCGTTGTGATATTTTATTTTTCCACTGTGCTATCTCTGATAAATGTTTAATTACTGTTCTTTTTATCTCACCTTAAATATTAAACAATTCACATTTCCTGACATCCTGAAGTATCGGTGCGGAATACTCCTTGTATTCTGGGTCAAAGTTTCGGGCAGTCATGGA

>CL1Contig379_All/repeat/mobile_element/Class_I/LTR/Ty3_gypsy/chromovirus/Tekay
AAATTTCGTGAGTAGGCTTATATATAAGTTTTTTTAAAAAAATAACTTTAAAATAAATATAATATGATTATTTGTCTTAACCCAATTCTGAAAGAAAAGTGGCTACTTAGGAAAAATTTCTGAAGGACAGATGGAGATACGGGAAGTATATCTAGTCCTATTATGCAGCGGAAATGTGGTGTGCCGTGACCCACAGGTCCCAAGCA

>CL1Contig380_All/repeat/mobile_element/Class_I/LTR/Ty3_gypsy/chromovirus/Tekay
TTTCGGTAGTACGTTGTCTCTAGGGGCTGTAGCCAACAATTACAATCTCTATATGAGGGGCATGTCCAGGTCTAGGGGCATGACTTTTTCGAGGGCAGCTAGGTGCCCGGTCATCGCACAAACCATTTACGCGATTTATCGATGTGGTTTAGTTTTTGAATTGGTCAGTTATAGTATGCCGTGATTAGAAACCACCCGCTATAGCGACAGTGCCTGTTCAACCCCTAAAAATGTTGTAAGGGCTGGGATGGGGCAGCCGTTACAGCTAGTT

>CL1Contig381_All/repeat/mobile_element/Class_I/LTR/Ty3_gypsy/chromovirus/Tekay
AAATCGTTTCTTATTGAAATTCATTTTAAATTTATAAAATGCTCCTAAAAATTATTTTATTGCACTATCAGGCTCAAGTTAATCAGGTAACTTAGGCTCTGATACCACGTGTGACGACCCACCCTTCTCGGTCCCTGAAAATCGACACGAATACCTTTCGATATTCGACGCCGACAATCAAGTGCCGGGAAAGTGGATTGTATATATAATATTAGTTATAGTTATTATGTTTAAGAATTTCAGACAGGAATAAAATTTAAATCAAAATAAA

>CL1Contig382_All/repeat/mobile_element/Class_I/LTR/Ty3_gypsy/chromovirus/Tekay
TTGTGGATACGTCGTTCCGGATAGTTGTCGCTGCCGGGCAGCTTTGTGTTTCCGTATATCCGAGTCTAGGGATATACTCGAGGGCAGCTAGATGCCTGGTCGTCATTGTACCTTTCGAGATTCATCGGTTTTTATATCTTGGAACCAGACGTTACGGTACGATGTGGGGAGCACCCACCCGTCGTAACTATTGTTGGTTCCACCCCTATGTATGTTGTAAGGGCTGGTATGGGACAGCCGCTACAGCTATTTGACTTATTGATTTCAAAAGATTATTATTTGCGTATGGACTTTTTATTAGTACTGTTTTGACTTTTTATACAGTACTATACCCAAACAAATACGAGTT

>CL1Contig383_All/repeat/mobile_element/Class_I/LTR/Ty3_gypsy/chromovirus/Tekay
GTATCAGCCAACATTCGCGCTGTTAAAGTTGAATCGACACCGGCGCCACAGCGGTTGGGTATTTCCCACAGCTTACCATAACTGACCGATTCAAAAACTAAATCACATCGCTAAATCTGCGTAAATGGTACATGACGACCAGGCATCTAGCTGCCCTCGAGTATATCCCTAGACCCGGATATACGGACACACAAAGCTGATCCTGGGTTCTTTCCCAGAACCGACGCATCACCAAAACCGCGGGCCCGCCCTTAAC

>CL1Contig384_All/repeat/mobile_element/Class_I/LTR/Ty3_gypsy/chromovirus/Tekay
TGCTGATACGCATATATATATATGTAATCCAGATGTACAGTGGATTATTTATGGGACCACCTCGACATCTATAGCGGGTAGCTTGGATAGACGTCAGTTGAGGAGGTGTAGCTGAGGTTGGGTTCGGGGCGTGTAGAGACTTCACCAGTTTTTCGACCAAAAGCATAGCGTTCATGCAGGGTCAGGGGGTGGCTGACCCCTGGGCATTTTCACCTTACTAGAATAGCTGATTGCTAGTACGGTTTAGTTGATTGGCGAGCTCGCATTTTTGGGTGAAGTGTCGGTTCGGGGAAAGAACCCCGGATCAGCTCTGTGTGTGGCGTATACCTGGGTCTAGGGGTATACTATCGGGGCAAGCTGGATGCCCGGTCGTCATGTACCAGTCTACGCTGATTTATCGGTTTTATCTTGGAACCAGAAGTTACGGTAC

>CL1Contig385_All/repeat/mobile_element/Class_I/LTR/Ty3_gypsy/chromovirus/Tekay
AAGTGGGTTAACTTATAGTCCAGAATTTGTGTGCCATACAATATACATTTTTACGATGTATACGCATATATACATACATTCACTTGTATGTATATAAGCGTATACGGGGTTTTGACTGAGAGGTCACTCAGACAACTATCTGTCTTTTTGATCAGGAAGCTATGGGTGATACATCTGGCCGATGTATTGACTATATCTTTCTGACAAAAAGATAGTAGTCTGTT

>CL1Contig386_All/repeat/mobile_element/Class_I/LTR/Ty3_gypsy/chromovirus/Tekay
TTTTCAAAAGATTGTTATTACGTGGACCTATATGTCTCATACTACAGTTTGACCTTTTTAGCAGTACTACATTTTACCAAATCTGAGTTAAAAGTTAAATAACCTTAAAGATAAACTTTAAACTGTAAAACATGTTTTGTGTGTTATTCAGAGGAATATTTCTGTCTAGGGTATAAGGAATCTTACAGTAGGATAGTTCTTACTTACTGTTAGGATTATGCTGCC

>CL1Contig387_All/repeat/mobile_element/Class_I/LTR/Ty3_gypsy/chromovirus/Tekay
TATTATTTTCTTTATAGGTGTGGACTTTTATTCTAGTACTGTAATTTGACCTTTTTATACAGTACTACATTTTATCAAACACGTGTTAAACTTTAACGAACTTAAAAATACAAGTAAAACTATAAAATTTGTTTTATGTGTATATCAA

>CL1Contig388_All/repeat/mobile_element/Class_I/LTR/Ty3_gypsy/chromovirus/Tekay
CGTTTAAAACAAGAATTTTAAAATGTTTTAACTTTAAAATGAATACAATATGATTTTGTATTAACTCTTTAAGTATGAAAAGTTTGGCTACTTAGGAAATTTCGAAAGGACAGTTGGAAATACTCGGAGTATATCCAGTCCTGTTTCTGCAGCGGAAATGTGGTGTGCCGTTACCCACAGGTCCCAAGCTTTTGAATTTGTGTTTCTGAATACACAGATATTATTCAAATTTTACAAGGGCTCGACGCCATTGATTGAATTGTAAATGATTGGAT

>CL1Contig389_All/repeat/mobile_element/Class_I/LTR/Ty3_gypsy/chromovirus/Tekay
TGCTATTCTTATATTCACTTATATTGCGTATGGACTTTTCATTAGTACTGTTTTGACTTTTTATACAGTACTATATTAAATCAAATACGAGTTAAAAGTTAAATAACGATTTGAAATGTATATGAAAAGTGATTAAGATAATAACTGGTAGTTATTTAGGAAACACTAGACGTCGTGTAGGTTAATAACCGGAACACTGATGTGCTTGATTGTTTGATTGTT

>CL1Contig390_All/repeat/mobile_element/Class_I/LTR/Ty3_gypsy/chromovirus/Tekay
AAAATAGATAAACAGCGGAAGAATAAATAAACAAGAAAATCTCACAGCGGAAATAAAGTTACAACTCTCGTTATAATTTGAAGGTTACAAAATTTCATACAGTTTACACTTAACAAAAAGAAATGAAGTCTGACGAAAATCAGAAAATAAACTGGCTACTG

>CL1Contig391_All/repeat/mobile_element/Class_I/LTR/Ty3_gypsy/chromovirus/Tekay
AAATGAAAAGGGTTATTTTCATTTTGATTTGAAATTGAAATAAATGAAAAAGGATATTTTCATTTGATTTGAAGTTTAATTAAGAAATATTTTGAGATAAAATATTTGATAAATGAAAATGTATTTTCATTTGTTTTAAAATGAGATTTTACATAGCAATTGGAA

>CL1Contig392_All/repeat/mobile_element/Class_I/LTR/Ty3_gypsy/chromovirus/Tekay
TTAGCCAGCCCCCTTCACGATAGCTGGAGATTTCAGTATTCGGATCGTCTTTCATTGGACTTCAAGATGATCATCTGCCTTTCTGTATTTGTGGATTTATTTTGCAGTACGTTTCATATTGTAAATTGTAAAACTGTATACTTTGTAACCTTCATATAAGAACAAATGTTGTAACTTTATTTTCCGCTGTGCGACTGAGATGTCTTTATCTATCTGATGTTGTTTAATGTTATGTTATGTTTACTTTACTATATTATTATAAAATTCACA

>CL1Contig393_All/repeat/mobile_element/Class_I/LTR/Ty3_gypsy/chromovirus/Tekay
TTTGAAGGTTACAAAAATAAACAGTTTACACCTTACATTTTACATAATGAAATAAAATCTGAAATAAGCAGAAATAAAACTGGCTACTGAACTAAAAGGTAGACGATCGTCTTGAAATCCAAGTGAAGACGATCCAAGATAACAGAAAGCTTCTTCTACCGCAAGAG

>CL1Contig394_All/repeat/mobile_element/Class_I/LTR/Ty3_gypsy/chromovirus/Tekay
AAATATGGTTGCCATACTGTATTGTTTAAAATGGAAAATTTGATATGTATACGCATATATATATACATATTAACTTATATGTATATAAGCGTATACGGAGATTTGACTGGGAGAGTATTTGGACAACTATCGGTCTTATTTTCAGAGAGCTGGTTAATCTTCCCTGGGACGGGATTATTG

>CL1Contig395_All/repeat/mobile_element/Class_I/LTR/Ty3_gypsy/chromovirus/Tekay
TTATATTCATTTTAAAGTTATTTTTTTTAAAACTTTAATCTGTGGACGCACACACAAAAAGTAATCAACTCATATCAGGATATCGGGGTATCCAATCTCTAATGAGTCTTAACTATATATACAAAAAGCTTTTTGTTACTGGGGTAACCTTCAGCTTTTTCACACCGTCAGGCACAAGTTATCGGGAACTTATGCTCTGATACCACGTGTGACGACCCTCACTTCTCCTACCTCTAAACGTCAGATGCGAACACAAACCGTATTCCACACCGACACTTAGATGTAAGAAAAATGGGATTGTATAATTATTGTTTGTTTTATCAGAGATAACACAGCGGAAAATAAATAAATAATCTCACAGCGGAATAATAAAAGTAAAAATTACAGCGGAATTTAAAATACAACACTTTACTAACAAAGGTGGGTTCCCAAATGTATGATTA

>CL1Contig396_All/repeat/mobile_element/Class_I/LTR/Ty3_gypsy/chromovirus/Tekay
TATCAGAGCCTAGGTTCCCAATAACTTGAGCCTGAAGGTGTGAAAAAGCTGAAGGTTACCCCATTAACATAAGGCTTTTTATATAAAAAGGTAAAAGGCTCATTAGAGATTGGATACCCCGATATCCTAGAATGAGTTAAGAACATTTCGTGAGAATGTTTAAATATTTAAAATGATAAAATGTTTTTTTAACGTTAAAATGAATATAATATTAATGTTGTCTTAACCCATTTCTTGAAAAACAGATGGATCCTAGGAGG

>CL1Contig397_All/repeat/mobile_element/Class_I/LTR/Ty3_gypsy/chromovirus/Tekay
AAATATATTTCTACCCAAATATATTTGTCCCAAATATATTCACCCGAATATATTTATCCCGAATATATTCAATCCTGAATATATTTCCCAAAAATCATTTTAAAACAATAATGTTTTCTCCCAAAACATTTTACTAAAAACATTTTCCCACAATGTTTTATTCTCTCAAATATTTGATTTAAAATCTCAACATATTTTCAAATGTTTTATTAAATCAAAT

>CL1Contig398_All/repeat/mobile_element/Class_I/LTR/Ty3_gypsy/chromovirus/Tekay
ATATGTATATATGCGTATACTGCACTAGAAACTGTAAATAGTATGGCAACTACAAAATCTGGAATATAAGTTAACCCACTTATTTTCAATCCAGATATCCGGATTCAAAATAAGTGTTTAACAACTGCCATACTAAGAAAACCACATACGGTAAATCCGATACCGTATCCTTTCAATGTCATCACAATATCATCACAACATCATCACAATAACAGAAATCCAATCGTATTTCATATCGGTATTTTATAGCTCAACCAATTGCTATATACAAGACCGTCTCAAAATCTCAATTACATTTCCCAAAAATGTATTTCCAAAAATGTTTTATACCAAAACATTGAAACCAAAACGTTTAACCAAAATATTCTCAAAATATTTTATTCAATTAACTTCTCAAAATATTCCCAGTATTTT

>CL1Contig399_All/repeat/mobile_element/Class_I/LTR/Ty3_gypsy/chromovirus/Tekay
TCCAGAGCTGGGATACTTACGGGACCACCTCGACATCTATAGCGCGCAACTATATAGACGTCAGATGAGGAGGTGTTAGCTGAGGATAGGCTCGGGACGAGTAGAGACTTCAGCAGTTTGTGACCAAAAAAATAGTGTCATGCAGGGTCAGGGGGTGCCTTACCCCTGGGCGTACTCA

>CL1Contig400_All/repeat/mobile_element/Class_I/LTR/Ty3_gypsy/chromovirus/Tekay
AGGAGTTTAAAATAGGAAAGACAAGGTGTATCAGACATCTTTACGGGGTTAGGGTTGAATCAACACCGGCGCTATAGCGGTTGGGTATTTTCCACAGCTTACTATAACTGGCCGATTCAAAAATTAAACCACATCGATAAATCTTCGTAAATGGATCATGACGACTGGGCATCTAGTTTCCCTTGAGTATATCCCTAGACTTAGA

>CL1Contig401_All/repeat/mobile_element/Class_I/LTR/Ty3_gypsy/chromovirus/Tekay
GGTGAACCGACGCGGCGCTATAGCGGTTGGGTATTGCCCACAGCTTACTATAACTGACCGATTCAAAAACTAAAGCAGATCGATAAATCTACGTAAATGGATATGATGACCGGGCATCTAGTTTTCCCTCGATAGTATATCCCTAGACCCAGATATACGCCTCATACAGAGCTGATCCTGGATACCTTTCCAGAACCGACGCTTCACCACTCTTGCGAGCTCGCCAATCAACTAAACCGTACTAGCAATCGGGTATCTAGTATGCTGAAAAATGGCAAGAGGTCAGCCACCCTCTGACCATGTATG

>CL1Contig402_All/repeat/mobile_element/Class_I/LTR/Ty3_gypsy/chromovirus/Tekay
TGAATATATGTATATATGCGTATATATATATATCATATTTAAAGTAATATAGTATGGCACAGAAATCTGGAATATAAGTTAACCCACTTATTTCCTATCCAGAAATCCGGATCAAGAATAAGTGTTTAACAAACTGCCATACTAAACTTTCATACGGTAAATCCGATACCGTATTCTTTTCAATATAAAACCGTGATAAAATCCAATTTATCAAATTACAATGTCTTATAACAATTTCCAATTTGTTATATAAAGACTGTCTGAAAATATATAAATAAAACCATAGTTTTATTTTAACAAAAT

>CL1Contig403_All/repeat/mobile_element/Class_I/LTR/Ty3_gypsy/chromovirus/Tekay
AGGGTAGTTCTTACTTCACTGTTAGGATTATTCTGCCTGACTCGAGTGTTTATGTTTTCCATATGTGCTCGGGTCAAACCGAGCACATATTACAGATATATCTTAGATTCCTTGAAGTCGTAGATCGAGGATGAAGCTCGAAGTATTTCTGGATGGTATGATCTGCTGGATTTTTCGAACGGCCATCTATTATACCTTTTAGTTTGTGTATC

>CL1Contig404_All/repeat/mobile_element/Class_I/LTR/Ty3_gypsy/chromovirus/Tekay
CCAACGCTTCACCACTCTTACGAGCTCGCCAACAACCAAACCGTACTAGATATCGGGTATCTAGTTTGGTGAATAATGCCCAGAGGTCAGCCACCCTCTGACCCTGTATGCCCTCTTGGCTTTCGGCCATAAATCTGGTGAAGACTCTACACGTCCCGAACCCATCCTCAGCTGCCACCTCCTCAACTAACGTCTACACATCTGCGCATTATAGATGTCGAGGTGGTT

>CL1Contig405_All/repeat/mobile_element/Class_I/LTR/Ty3_gypsy/chromovirus/Tekay
CCAAACCGTACTGGAAATATGTGTCTATACCGGTGAGAAAGGCCCAGGGGTCGATCACCCCCTAAATTTGCATGACACTATGCTTTCAGCCGAATCTGCTGAAGGATCTACACGTCCCATGTCCCATCCTCAGCTACACCTCCTCAACGAACGTCTACATAG

>CL1Contig406_All/repeat/mobile_element/Class_I/LTR/Ty3_gypsy/chromovirus/Tekay
ATAAATGTTTAACAGATAATGCCATACTAAGTAGTTATATCCGGTAAATACCATACCGGTTTCTGTACAATATAAAGTCTAGATAAAATCCTATTTATCACAACACAACGTTTTAGCAATTCCAATTGCTATATAAAATCCCATTTTATAAAACAAATGAAAATACAATTTCATTTATCAAATATTTTATCTCAAAATATTTACTACTTTAACTTCAAATCAAAATGAAAATAAATCCTTTTCATTTATTACAATTTCAAAATCAAAAATGAAAATACCTCTTTTCA

>CL1Contig407_All/repeat/mobile_element/Class_I/LTR/Ty3_gypsy/chromovirus/Tekay
TGGAGTGTTCAGGACTCGGATCGTCTTTCATTGGACTTCAAGACGATCATCTGCCTGTCTGTATTTGTGGATTCATATTGTAGCACATTTCATAACTTTATTTGTAAAAATGTATATCTTTGTAACCTTAATAAAAGAACAAATGTTGTATATTTATTTTCCGCTGTGCGATTGAGTTATCTTGATCTAT

>CL1Contig408_All/repeat/mobile_element/Class_I/LTR/Ty3_gypsy/chromovirus/Tekay
GCCCCCGATAATATATCCTTAGACACAGGTATATGCAACATAACAGAGCTGAAACTGGGGTAATCCACGACCAGAAACGACGCATCACCAAATCCGCGGGCCCGCCCATAACCAAACCGCACTGGAAATCGGTGTCTAAAAAGGGTGAATACGCCCAGGGGTACGGCCGTCCCCTGACCCTGCATGATACTATGCTTTCGGCCGAAAACTGCTGAAGTATCTACTCGTCCCGAGCCCATCCTCAGCTAACACCTCCTCATCGAACGTCTACATAGCTCCGCGCTATAGATGTCGAGGTGGTCCCATAAGTAACCCACTGTATATCTGGATTACATATAAATGAATATATGCGTATCAGCATATAAAACTGGTTTACTTACAATCCCGGTCTCCTCAACAACTATGGTACGTAAATTTCCGACGACTAAAACCGATTATTCAGAAAGTAATCAGAAT

>CL1Contig409_All/repeat/mobile_element/Class_I/LTR/Ty3_gypsy/chromovirus/Tekay
AAAGCATAGCGTTCATGCAGGGTCAGGGGACGGTCGTACCCCTGGGCGTTTCACCTTACTAGATAGCTGATTGCTAGTACGGTTTAGTTGATTGGCGAGCTCGCAAGAGTGGTGAACACGTCGTTCTGGCAAGTTGTAGCTGCCAGTTCAGCCTTGTATGTGGCGTATACCTGGGTCTAGGGGTATACTATCGAGGGCAAGCTGGATGCCCGGTCGTCATGTACTAGTTTATGCGATTTATCGGTTTTATCTAGGAACCAGACGTTTCGGTATGATGTGGTGTAAATACCCAACCGTCGTAACTATTGTTGGTTCCACACCTACT

>CL1Contig410_All/repeat/mobile_element/Class_I/LTR/Ty3_gypsy/chromovirus/Tekay
TAAGTTCTGAACACCATAGACAAAAATTTTCACTTCGAGTGAACACACAAAACAGTGTACAGTTTTACTTATACTTTTAAACAGGTTATTAACTTTTAACTCGTATTTTTGGTAAAATAGAAGTACTGATAAAAGGGTCAAACTTCAGTACTATAATAAAAGTCAGCGTAATAACAACCTTTTGAAAACAATAAGTCAAATAGCTGCAACGACTGTCCCATACCAGCCTTGCAACAGTAGGGGTGGAACCAACAATAGTTACGACGGTTGGGTATTTACCCCACATCATACCGTAACGTCTGGTTCCAAAATAAAAACCGATGAATCGCGAAATGGTACAGTGACGACCGGGCATCTAGTGCCCTCCGAGTATATCCCTAGACACGGATATACGCAACATGCAAAGCTGAAACTAGGGTAATCCACGACTAGAAACGACGTATCACCAAACCGACGGGCCCGCCCATAACAAAACCGTATCGAAAATCAGTGTCTAAAAACCGGTGAATACGCCCAAGGGTACGGCCTCCCCTGACCCTACATGCTCT

>CL1Contig411_All/repeat/mobile_element/Class_I/LTR/Ty3_gypsy/chromovirus/Tekay
TGTAGTTTCTACAACAGAATTTATTATAATAACCGAAAAACATCTTTTATCCAAATCAAGTATACACATCAAAACAAACAAATCAGTGTTCCAGTTATTAACCTACACAATATCTAGTGTTTCCTAAATAACTAACAGTTATTATCTTATTCACTTTTTATTTACATTTCAAGTTGTTCTTAACTTTTAACTCGTATTTGTTTAAGTATAGTACTGTATAAAAAGGTCAAAACAGTACTAATAAAAAGTCCATACGCAATATAAGTGAATATAAGAGTAGAAGTTTAAAGTAGCAAATGCCAGGGTGTATCAGCCAACATTCGCGCCGTTAAGTTGAATCGACACCGTCGCTACAGCGGTTGGGTATTGCCCACAGCTTACCATGACTGGCCGACTCAAAAACTAAATCACATCGCTAAATCTGCGTAAATGGAACATGACGACCAGGCATCTAGCTGCCCTCGAGTATATCCCTAGACCCGGATATACGAGACACACAAAGATGGACTAGCAGCAACAACTGGCTAGAACGACGCATCACCAAATCCCACGGGCCCGCCCATAA

>CL1Contig412_All/repeat/mobile_element/Class_I/LTR/Ty3_gypsy/chromovirus/Tekay
GACTTATTGATTTCAAAAGATTGTTATTTGCGTATGGACTTTTTATTAGTACTGTTTTGACTTTTTATACAGTACTATACTCAAATAAATACGAGTTAAAAGTTAATAAAATTTGAAATGTAAATAAAATTGTGTTTAAGGAAATAACGGTTAGTTAT

>CL1Contig413_All/repeat/mobile_element/Class_I/LTR/Ty3_gypsy/chromovirus/Tekay
AGAGGGATTCTGGACGTATACCAGACTAGACATCCGATTTCCAGCACGATGTGGTTATTGGCGAGCTCGCTATTTTTCTTTCGGTAGTACGTTGTCTCTGGGGGTGGTATACCTTCAGTTACAATCTCTATATGAGGGGCATGTCCGTGTTTAGGGGCATGACTTTTTCGAGGGCAGCTAGGTGCCCGGTCATCGCACAAACCATTTTACGCGATTTATCGATGTGGTTTAGTTTTTGAATTGGTCAGTTATAGTATGACGTGGCTCATACCCACCCGCTATAGCGACGGTGCCGATTCACCCCTAAAAATGTTGTAAGGGCTGGGATGGGGCAGCTGTTACAGCTATTTTAAACTTCTATCTATTATATTCACTTATATGCGTGGACCTTAATTTTGTACTGCGGTTTGACCCTTAGCAGTACTGCATTTTTCACCAAATACTAGTTAAAAGTTAAAACCCTTAAAATGTGATTGAAACTGAATAAATAAATAACTGCTAGTTATTTAGGAAACACTTTGTATTTGTGTAGATTAATAAACGATAAACGGATTTGTTTGATTTGATGTATAAACCTGATTTAAAATG

>CL1Contig414_All/repeat/mobile_element/Class_I/LTR/Ty3_gypsy/chromovirus/Tekay
GTTATTTACTGTTTCTATCACTAGTGTTCACTCCTACTCGAGTTATATCATTTTCTATACTCAATTTACATCAAGTTTATAAATCAAATCAATAAATCTGTTTCTCATTTATTAATCTACACAAATACAAAGTGTTTCCTAAATAACTAACAGTTATTTATTTATCCAGTTTCAATCAAAATTTTA

>CL1Contig415_All/repeat/mobile_element/Class_I/LTR/Ty3_gypsy/chromovirus/Tekay
GGTATTAACTCAACTTTTGGAAATAAAGTGGCTACTTAGGAAATTTCGAATGGACATATAGAGATACGGGAAGTATATCTAGTCCTATTCTACAGTGGAAGTGTGGTGTCCATGACCCACAGGTCACAAGCATTGAAATTTGTCATCCCGAATACCCAGATAGTAATCAAGTTTTAAAATGGCTTGGCGC

>CL1Contig416_All/repeat/mobile_element/Class_I/LTR/Ty3_gypsy/chromovirus/Tekay
CCACATCGATAAATCACGTAATGATGGTTTGTGCGATGACCGGGCACCTAGCTGCCCTCGAAAAAGTCATGTCCCTAAACCTGGACATGCCCCTCATATAGAGATTGTAACTGGCGGTATCCCACCACCAGAGACGACGTAATACCGAAAGAAAAATAGCGAGCGCCCGCCAATAACCACATCGTGCTGGAAATCGGATGTCTAGTCCGGTATACGTCCAGAATCCCTCTGACTCTATATGGACCACTATGCTTTCGGTCATTATGTGAAGAAGACTCTACGCGTCGCGACCACAATCTCCACACTCGCTCACCTCCTCATCTAGCCGTCTATAACACTGCGCGCTATAGAAATTGAGGTGGTTCTGTGTACAATCCCAACTGTACTCTCAATGTATACACACGTATGTGTAATATACAGAAGATCTACAATGGCTCGTTAACAGCCCCGGTCTCCTCAATAACTATCGAACGAAAATTCCGGTGACTACCCCGGTTATTCAGAAAGCACTCATCCGACTACCGTCTTTTCTCCAAAAAGACTTAATAGTCGATAATCCCTGCCAAGGGAAGATCGACCAGCTCTCTGAAAAGAAGACAGATAGTTATCTGAGTGACCCCTCAGTCAAACCTCCGTATACGCTTATATACATATAAGTTAATATATATATATATGCGTATACATATCAATTTCCATTTTTAAAACAATACAGGATGGCAACCATATTT

>CL1Contig417_All/repeat/mobile_element/Class_I/LTR/Ty3_gypsy/chromovirus/Tekay
CTGAGAAGGTTACTCAGACAACTATCTGTTTCTAGAAAGCGTGTTGATTCGCCGCGTTAGGGCGTATTGACTATGTCTTCTGAGACAGTAGTCGTGTTGAGTTGCTTTCTGAATAACCGGGGTTAGTCACCGGAACTTTCGTATCGATAGTTGTTGAGGAGACCGGGATTATAAGTAATCCAGTTGTATATGCTGATACGCATATTTATATGTAATCCAGATGTACAGTGGATTATTTATGGGACCACCTCGACATCTATAGCGCGTAGTTTGGATTGGACGTCAGATGAGGAGGTGTAGCTGAGGATGGGTTCGGGCGTGTAGATACCTCACCGGAGATTTCGACCGAAAG

>CL1Contig418_All/repeat/mobile_element/Class_I/LTR/Ty3_gypsy/chromovirus/Tekay
TCAAAAACGTTTAAACCCAAAACGTTTAACTAAAATATTTGTCCAAAAATATTTAACCCAAAAATGTTTACCCAAAACATTTAAATCAAAAACGTTTAAATCCCAAAACGTTTAACCAAAATATTTTGTCCAAAAATATTTATCCAAAAATGTTTATCCAAAACATTTAAAACCCTGT

>CL1Contig419_All/repeat/mobile_element/Class_I/LTR/Ty3_gypsy/chromovirus/Tekay
GAGGTGGTCACGCAAGTAATCAGCTCTGGATTTACATCCGAAATGCGTATCAGACACTGACTTACTTACAATCCCGGTCTCCTCAACAACTATCGAACAAAAATTCCGGCGACTAATCCCGGTTATTCAGAAAGCAACTCAAAACCGACTACTATCTTTTTGTCAGAAAGATATAGTCAATACATCTGTACTGATGTATCACATATAGCTTCCTGATCAAAAAGACAGATAGTTGTCTGAGTGACCTCTCAGTCAAAACCCCGTATACGCTTATATACATACAAGTGAATGCATGTATATATGCGTATACATCATAAAAATGTATATAGTATGGCAAAACAAAATCTGGAATATAAGTTAACCCACTTATTTTCAATCCAGATATCCGGATTCAAAATAAGTGTTTAACAACTGCCATACTAAGAAAACCGAATACGGTAAATCCGATACCGTATCCTTTCAATGTCATCAACAATATCATCACAAGATCATCACAATATCAGGGATCAAATCATATCTCGTATCGGTATTTTATAGCTCAACCAATTGCTATATACAAGACCGTCTCAAAATCTCAATTACATTTTCCCAAAATGTATTTCCAAAAATGTTTATACCAAAACATTTAAATCAAAACGTTTTAACCCAAACGTTTAACCAAAATATTTATCCAAAAATATTTATCCAAAAATGTTTATCCAAAACATTTTAAAAACCTGTTTATC

>CL1Contig420_All/repeat/mobile_element/Class_I/LTR/Ty3_gypsy/chromovirus/Tekay
TAGTAAGGACTATCCCACTGCAAGATTCTCAATACCCTAGACAGAAATATCCCCCAGAATATACACAAAACATGTCTACTGTTTCATATCAAAACCATTTTTGTTTCATAAAGTTTAAAAACACATGTGTTATAAAATATAGCACTGCTAGTGGAAAAATCGCAACACTGATTT

>CL1Contig421_All/repeat/mobile_element/Class_I/LTR/Ty3_gypsy/chromovirus/Tekay
GCAGTATTCGGCCGAAAGCATAGTGAGATGCAGAGTCAGGGAGTGGCTGATCCCTGGGCGTAGTCACCGGTATAGACACCGATTTCCAGAGCGGTTTGGTTATGGGCGGGCCCGCGGTTTGGTGATGCGTCGTTCCGGCATGTTGTCGCACAGTCGGACAGCTTTGT

>CL1Contig422_All/repeat/mobile_element/Class_I/LTR/Ty3_gypsy/chromovirus/Tekay
AGAATTTAATTGCATAAAATATTTTAAGAAATATTTTGGTTAAATGTTTTGGGATAAAACATTTTGAATTATAATGTTTTGATATAAACATTTTTGGAAATACATTTTGGGTAAATGTAATTGAGATTTTGAGACGGTCTTGTATATAGCAATTGGTTGAGCTATAAAATACCGATACGAAATATGATTTGATTTCTGTTGTGTGATGTTTTTGTGATGACATTGAAAGGATA

>CL1Contig423_All/repeat/mobile_element/Class_I/LTR/Ty3_gypsy/chromovirus/Tekay
TTAACTTTAAGGGTTATTTAACTTTTAACTCATGTTTGATAAAATAGTAGTACTGATAAAAAGTCAAATTCAGTACTAAATAAAGGTCCACGAGATAACAACTTTTTGAAAATAAATAGGTTTTTAAGTGGTTGTAAGAACTGTCCCATACCAGCTCTTACAACAATAAATAGGGTGAAACGAACATTTGTTACAGTGGTTGGGCACTTC

>CL1Contig424_All/repeat/mobile_element/Class_I/LTR/Ty3_gypsy/chromovirus/Tekay
GCTTGGATTTCAAGACGATCGTCTATCTTTTAGTTGCAGTAGTCGTTTTATTTCTGCTTATGTTAGATTTGATTTTAGCCTGTAAAATGTAAACTGTATATATTTTTGTAACCTTCAAATTATAACAAGTGTTGTAAATTTATTTTCCGCTGTGAGATTTTATTCTATGTTTCCGCTGTGCTATCTCTGATAAACATTTAATTAATATTCTTTTTATTTTACTAAAATATATTATACAATTCACATTTTTCTTACATCTAAAAGTCGATGTGGAATACGGTTTGTATTTGCATCTGACGTGTAGAGGTAGGGGAATTGTGGGTCG

>CL1Contig425_All/repeat/mobile_element/Class_I/LTR/Ty3_gypsy/chromovirus/Tekay
CCGAGCACATATTACAGATATTTAGGATCATTTGAAGTCGTAGATCGAAGATGGAGCTTCTAGCTTTCTGGACTGTCTGCTCTTCTGGATTTTCAAACGGTTATCTTCCTTTAGTTGTGTAGCCACTATTTTTGTTAAATCTATGAAAATGTAAATTCTGTTAACTATATTTTTGGGAAACCACCAGTGTTAATAAAGTGTTGTATTTTAATTTCGTTGTAACTTTTACTTTT

>CL1Contig426_All/repeat/mobile_element/Class_I/LTR/Ty3_gypsy/chromovirus/Tekay
CGTCTCGAGCCTAACCTCAGCTAACACCTCCTCATATGACGTCTAATCCAAGATGGGCGCTATAGATGTCGAGGTGGTCCCATAAGTAACCCACTGTATATCTGGATTACATATAAATGAATATATGCGTATCAGCATATACAACTGGTTTACTTACAATCCCGGTCTCCTCCACAACTATGGTACGTAAAATTTCCGACGACTAAACCCGGTTATTCAGAAAGCAATAGAACTATCACCGTCTTCTAACAGAAAGATGGG

>CL1Contig427_All/repeat/mobile_element/Class_I/LTR/Ty3_gypsy/chromovirus/Tekay
CGGATTAGGGGACTGATTTTCCCCTAGGAACCATCTCTATATAGGGGTATATCTGGTTACTAGGGATATACTATCGAGGAAAAACTAGATGCCCGGCCATCACACAAACCATTTACACAGATTTATCGATGTGCTTTAGTTTTTGAATCGATCAACTATGGTAAGCCGTGGTTCGTAGCCACCCTTTGTAGCGATGGTATCGGTTCACCCT

>CL1Contig428_All/repeat/mobile_element/Class_I/LTR/Ty3_gypsy/chromovirus/Tekay
CGGTTGTCTATCTTCCTTTTAGTTTGTGTAACCTCTATTACTGTTAAATATATGAAAATGTAAACTGTTATCTATATATATATATATATTTTGGGAAACCACCATGTAAATAAAATGTTGTATTTTAATTCCGCTGTAAACTTTTATTTTTCTACTGTGAGATTATTT

>CL1Contig429_All/repeat/mobile_element/Class_I/LTR/Ty3_gypsy/chromovirus/Tekay
ATATTTTGGGATAAAATATTTGGAAATTTGATTAAATAGAACATTTGGGAAATGTTGAGATTTTAATTAAAAATTGAAGGAATAAAACATTGTGGGAAAAATGTTTTGAGAAAATGTTTTGGGAGAAAACATTATTGTTTTAAAATGATTTTGGGAAATATATTCGGGATGAATATATTCGGGATAAAATATATTCGAGATGAATATATTTGGGACAAATATATTTGGGTAGAAATATATTTGGATAGAACAGTTTTAAATAGAATGTTTTTGAAA

>CL1Contig430_All/repeat/mobile_element/Class_I/LTR/Ty3_gypsy/chromovirus/Tekay
AATCGGTAAATCCCATACCGATTTCTTTACAATATAAAGTCTAAAAAAAAACCCAATTTATCACAACACAACGTTTTAGCAATTCCAACTGCTATATAAAATCCCATTTTATAAAACAAATGAAATTACAATTTCATTTATCAAATACTTTAACCCAAAATAGTTCTTAACTCAAAATCAAATCAAATGAAAAATCCTTTTTCATTAATTACAAA

>CL1Contig431_All/repeat/mobile_element/Class_I/LTR/Ty3_gypsy/chromovirus/Tekay
TTTAATATATTTTAGTTAAATAAAAGAATAGAAATTAAAAGTTTATCAAAGAGCACAACGGAAACATAGAATAAAACAGCGGAAAAATAAATAGTCAAGATAAACTCACAGCAGAAAATAAGTTTACACACTTGTTATAATTTGAAGACTACAAAATATAACAGTTTACACTTTACATTTTTACATAATGAAATAAAATCTGACATAAACAGAAATAAAAATGGCTACTCAACTAAAGGT

>CL1Contig432_All/repeat/mobile_element/Class_I/LTR/Ty3_gypsy/chromovirus/Tekay
AAATCACAACAAGCAAATCAGTTTTCTAGTTATTAACCTACATTATATCTAGTGTTTCTTAAATAACTGACAATTATTATCTTATTCACTTTTTATATTTACATTTCAAGTTGTTATTAACTTTTAACTCGTATTTGTTTAAGTATAGTACCGTATAAAAGTCAAAACAGTACTAATGAAAAGTCCATACGCAATATAAGTGAATATAAGAATAGCAGCTTTAAAATAGCAAAT

>CL1Contig433_All/repeat/mobile_element/Class_I/LTR/Ty3_gypsy/chromovirus/Tekay
TTCGAGTTGAATATATTTGAGAAAAATATATATTTGGATAAAAATATATTTGGATATACATTTTGGGATAAATGTAAATAAGATTTTGAGACGGTCTTGTATATAGCAATTGGATTAGCTATAAAATACCGTAGTTAGAAATACGATGATTTCTGATGATGTGTTGATTTTGGATACGGTATGGGTACCGTATATGATTACACAGTGATGGCATTATACGTTAAACATTTATTCTGGTCTGGATATCCGGATTGGATATAAGTGGTTAACTTATAATCCGGATTTGGGTAATTAAATATGGTTGCCATACTGTATTGTTTAAAATGGAAAATTGATATGTATACGCATATATATATATATTAACTTATATGTATATAAGTGTATACGGAGGTTTGACTGAGAGGGTTACTCAGATAACTATCTGTTTGCTTTTCAGAGAGCTGGTTGATCTTCCCCTGGTCGGGATTATCGACTGTGTCTTTTTGGAGAAAAGACAGTAGTCGTTTGAGTTGCTTTCTGAATAACCGGAGTAGTCACCGGAACTTTTCGTTCGATAGTTATTGAGGAGACCGGGGCTGTTAACGAGCCATTGTAGATCTTCTGTATATTACACATACGTGTGTATACATTGAGAGTACAGTTGGGATTGTACACAGAACCACCTCGATTTCTATAGCGCGCAGTGTTATAGACGGCTAGACGAGG

>CL1Contig434_All/repeat/mobile_element/Class_I/LTR/Ty3_gypsy/chromovirus/Tekay
GGCTCATTAGAGGTTGGATACCCCGATATCCTGATATGAGTTAATTACATTTCGTGAGTGTGTTTACAAATTTAAGTTTTGCAACGGTTTTTAACTTTAAAATGAATATAATATGATTTTGTCTTAACTCAAATTCTGAAAGTAAAGTGGCTACTTAGGAAAATTTTCTGAAGGACAGATGGAGATACGGGAAGTATATCTAGTCCTATTTCTGCAGCGGAAATGTGGTGTGTCATGACCCACATGTCCCAAGCAT

>CL1Contig435_All/repeat/mobile_element/Class_I/LTR/Ty3_gypsy/chromovirus/Tekay
AAATAAAAAATTTGGAAAATGTTGAGATTTTAATTAAATAATTGGAGGAATAAAATATTTTGGGAAAATGTTTTAGAAAATGTTTTGGGATAAAACATTGTTTGTTTAAAATGTTTTGGGAGAAAACATTGTTGCTTTAAAATGTTTTGGGAAATATATTCGGGATGAATATATTTGGGAAATATATATTTTGGGTAAAAATATATTTGGATAAACATTTTTGGAAAAACATTTTGGATAAATGTAAATGGAGTTTTTGAGACGGTCTTGTATA

>CL1Contig436_All/repeat/mobile_element/Class_I/LTR/Ty3_gypsy/chromovirus/Tekay
TCCACGTAATAACAACTTTTTGAAAACAAATAGGGTTTTTAAGGCGATTGTAAGAACCGTCCCATACCAGCTCTTACAATCTATACATAGGTGGAACCAACCGGCGTTACAGCGGTTGGGTCTTTAACCCACAGCTTACTGTAACAGTTGGTTCCAAAA

>CL1Contig437_All/repeat/mobile_element/Class_I/LTR/Ty3_gypsy/chromovirus/Tekay
ATCGAAATGTCCATACGCAATATAAGTGAATATAAGAATAGCAGCTTTAAAATAGCAAATGCTAGGGTGTACCAGCCCCAACGTTCGCCTGTTAGGTTTGAACCGGCACCATCGCTACAGAGGGTGGGTATTCCCCACGTCGTACCATAACTGACCGATTCAAAAACTAAACCACATCGATAAATCGGCGTAACTGGTTTGACGACCAGGCATCTAGCTGCCCTCGAGTATACCCCTAGACTCGGATATACGAGACACACAAAGCTGTCCTGGGTTCTTTCCCAGAACCGACGCATCACCAAATCCGCGGGCCCGCCCATAACCAAACCGTACTAGAAATCGGTGTCTATACCGGTGAGTACGCCCAGGGGTCAGCCACCCCCTGACC

>CL1Contig438_All/repeat/mobile_element/Class_I/LTR/Ty3_gypsy/chromovirus/Tekay
ATTTATCCTTGAAAACCATTTTCCAAATCTTATTAATATTATTTATTCTTGAAAACCATTTTCCAAAATCTTATTAATATTATTTATTCTTGAAAACCATTTTCCAAAATCTTATTAATATTATTTATTCTTGAAAACCATTTTCCAAAAAGCTTATAAATCTTTTTATAAAGAATTCACGAGACAGCAAAAAGAGGTTT

>CL1Contig439_All/repeat/mobile_element/Class_I/LTR/Ty3_gypsy/chromovirus/Tekay
TAAGTGGTTAACTGATAATCCGGATATGGGTAATTAGATTTGGTTGCCATACTGTAGTGTTTTAAATGATATATGTATACATATATATATTAACTTATATGCATATAAGTGTATATGGGTTTGACTGAGAAGTTACTCAGACAACTATCTGTTTTTTTCTCAGAAAGCGTGTTGATCCGATGTGTTAGGG

>CL1Contig440_All/repeat/mobile_element/Class_I/LTR/Ty3_gypsy/chromovirus/Tekay
GTAAAACGTTTGAAATTTAAAATGTTTTGGTTAAACATGTTTGTTAATACATTTTGGGAAAATGTAAGTGGGATTTTGAGACGGTCTTGTATATAGCAATTGGCTGAGCTATAAATTACCGATACGATTTATGATGTGATTTCTGTTGTTGTGATGTTATTGTGATGATATTGTGATGACGTTGAAAGGATACGGTATCGGATTTACCGTATGTGATTTTTAGTATGGCATTTGTTAAACACTTATTTTGAATCCGGATATCTGGATTGAAAATAAGTGGGTTAACTTATATTCCAGATTTTGTAGTTGCCATACTATATATGATATTTTTATGCAGTATACGCATATATACATATATTCACTTATATGTATATAAGCGTATACGGGTTTTGACTGAGGGGTTACTCAGACAACTATCTGTCTTGTTCTCAGAAAGCCATGTGTGATACATCAGTTGACGGATGTATTGACCATGTCTTTCGGACAAGAGGACAGTGGTCGTTTTGAGTTGCTTTCTGAATAACCGGGATTAGTCGCCGGAATTTTATGTTCGATAGTTGTTGAGGAGACCGGGATTGTAAGTAAGTCAGTATCTGATACGCTGCGGATGCAATCCAGAGCTGATCACTTGCGGGACTA

>CL1Contig441_All/repeat/mobile_element/Class_I/LTR/Ty3_gypsy/chromovirus/Tekay
AAATACAGTACTGCTAAAAATTAAATTGTAGTGCTAAAATAAAGTTCCACGCAAATAACAATCTTTTGAAATCAATAAGTCAAATAGCTGCAACGACTGTCCCATACCAGCCTTGCAACAGTAGGGGTGGAACCAACAATAGTTACGACGGTTGGGTATTTACCCCACATCATACCGTAACGTCTGGTTCCAAAATAAAACCGATAAATCAGCGTAAACTGGTACATGACGACCGGGCATCCAGCTTTCCCAGATAGTATATCCTTAGACCCAAGAATACGCCTCATAC

>CL1Contig442_All/repeat/mobile_element/Class_I/LTR/Ty3_gypsy/chromovirus/Tekay
TTATATTTTGAGTCGGCCAGTTGTAGTAAGCTGTGGGCAATACCCAACCGCTACAGCGCCGGTGTCGATTCACCCTAACACCGCAAAAGATGGCTGATACACCCTGTCTTTTGCTACTTTAAACGTCTATTTATTATATTCACTTATATTGGGTGGACCTCTGGTTAGTACTGCAGTTTGAACTTTTAG

>CL1Contig443_All/repeat/mobile_element/Class_I/LTR/Ty3_gypsy/chromovirus/Tekay
CGAAAGCATAGTAACATGCAGGGTCAGGGGGCGGCCGATCCCCTAGGCGTATTCACCGTGTATAGACACCGATTTCTATTACGGTATAGTTATGGGCGGAGCTCCGCGGTTTTTGGTGATACATCGTTCTGGGAAGTTGTAGCTGCCAGTTCAGCTCTGTATGTTTTTGTATATCCGTGTCTAGGGATATACTCGGAGGGCACTATATTCCCGGTCGTCACTGTACCATTTCGCGATTCATCGGTTTTCATTTGGAACCAGACGTTATGGTA

>CL1Contig444_All/repeat/mobile_element/Class_I/LTR/Ty3_gypsy/chromovirus/Tekay
ACGAACTAATAGTAGAAGTTGAAAATAGCAAAAGACAGGGTGTATCAGCCATCTTTTGCGGAGTTAGGGTGAACCGACACCGGCGCTATAGCGGTTGGGTATTTAGCCCACAGCTTACTATAACTGATCGATTCAAAAACTAAATCAGATCGATAAATCTACGTAAATGGTTTGTGCGATGGCCGGGCATCTAGTTTTCCCTCGATGGTATACCCCTAGGACCCAGGTATACAACCCCATATAGAGATGGTTCCCGGGGGAAAATCAGTCCCCCAATCCGGCGTCTATTCACAAAGTGCGAGCTCGCCCATACCCAAAATACTAGATATCGGTGTCTAGTGCGGTGAATGACTGCCCAGAGACAAAACGCGCCTCTGATCCCATATATGGCCACTATGCTTTCGGCCATTATGTGAAGAAGACTCTACACGTCCCGAACCCATCCTCAGCATCACCTCCTCAACTATCGTCTATAACACTGCGCGCTATAGAAATTGAGGTGGTTCTGTTAGCAATCCGAACCTGCATTTCTCGGTGTATACATACGTGTGTATAATATACAGGAGATATACAACTGGTTCGCTAACAACCCCGGTCTCCTCAACAACTATCGAACGAAAATATTCCGGTGACTACATCCGGTTATTCAGAAGGCAACACACAATGACTACTATCTTTTTGTCAGACAAACATAGTTAATACACCCTT

>CL1Contig445_All/repeat/mobile_element/Class_I/LTR/Ty3_gypsy/chromovirus/Tekay
AGCAGTACTGCATTTTTAACCAAATACGAGTTAAAATTTAAAAACACTTAAAATGTGATTAAAAGTGAATAAGTTAATAACTGTAAGTTATTGAGTAAAAACCTGATAGTGTTATAGATTATTAAATAGAAAATTAAAGGTGAAACTGATTTGTTTGATTTAATATAAACTTGATTT

>CL1Contig446_All/repeat/mobile_element/Class_I/LTR/Ty3_gypsy/chromovirus/Tekay
TTTATAATATTAAGGTAAAAGCTCATTAGAGATTAGATACCCCGATATCCAAGAATGAGTTAAGAACAGTTTCGTGAGTGCGTTTACAAACTAAGATTTTAAAATGTTTTAACTTTAAAATGAATACAATATGATTTTGTATTAACTCTTTAAGTATGAAAAGTTTGGCTACTTAGGAAAATTTCGAAAGGACAGTTGGAAATACTCGGAGTATATCTAGTCCTGTTTCTGCAGCGGAATTGTGGTGTGCCGTTACCCACAGGTCCCAAGCATTTGAATTTGTGTTTCCGAATACACAGTTGTTATTCG

>CL1Contig447_All/repeat/mobile_element/Class_I/LTR/Ty3_gypsy/chromovirus/Tekay
TAGGAGAATTGAGGGTCGTCACACGTGGTATCAGAGCCAAGTTTCCGACAACTTGAGCCTGATGGCATTTAGCAGAGCTTAAGTTCCCGATAACTTGAGCCTGAGGGTGTGAAAAAGCTGAAGGTTACCCCATTAACATAAGGTTTTTTAAATATTAAGGTAAAAGCTCATTTGAGATTTCGATACCCCATTATCCAAGAATGAGATAAGAACAGTTTCGTGAGTGCGTTTAAAACTAAGATT

>CL1Contig448_All/repeat/mobile_element/Class_I/LTR/Ty3_gypsy/chromovirus/Tekay
GGAAGCTTGGATTAGACATCAGATGAGGAGGTGTAGTTGAGGATGGGTTCGGGACGTGTAGATACCTCACCAGCATTTTCGACCGAAAGCATAGAGCATGCATGGTTAGGGGGTGGCTGACCCCTGGGCGTACTCACCGGTTTTTAGACACCAATTTCCAGTACGATATGA

>CL1Contig449_All/repeat/mobile_element/Class_I/LTR/Ty3_gypsy/chromovirus/Tekay
GTGAGTGCGTTTACAAACTAAGATTTTAAAATGTTTTCAACTTTAAAATGAATACAATATGATTTTGTATTAACTCTTTAAGTATGAAAAGTTTGGCTACTTAGGAAAATTTCGAAAGGACAGTTGGAAATACTCGGAGTATATCCAGTCCTGTTTTCTGCAGCGGAATTGTGGTGTGCCGT

>CL1Contig450_All/repeat/mobile_element/Class_I/LTR/Ty3_gypsy/chromovirus/Tekay
GTTTAGAGACCAACTACTTGGGGAACAGTAAATACAATGTACTAGCATAAGACCCTCACATGCAGGTACACATCATTTGAATTTTTAATCTTAAGACTGGAAGCTAATGTATTTCTATTTCAGGTTTTTGAGATGGAAAATTGTGGCGACCCATAATTTCGACTCCTAAAAATCAATACGGACTAATCA

>CL1Contig451_All/repeat/mobile_element/Class_I/LTR/Ty3_gypsy/chromovirus/Tekay
TGGCTATCGGTGATCTAGTCTAGTGAAAGACCGCCCAGAGACAAGACGCGCCTCTGACCCCATATATGGCCACTATGCTTTCGGTCGATATCTGATGAAGACTCTACACGTCCCGAACCCATCCTCAGCATCACCTCCTCAACTATCGTCTATAACACTGCGCGCTATAGAAATTGAGGTGGTCCCATAAGTAACCCACTGTATATCTGGATTACATATAAATATGCGTATCAGCATATACAAATGGTTTACTTATAATCCCGGTCTCCTCAACAACTATCGAACGAAAGTTTCCGGCGACTAAGCCCGGTTATTCATAAAGCGACTCACAACGACTACTGTCTCAAAAGACATAGCCAATACGCCCTAATACGGCGAATCAACAAACTTTCTGAGAAACAAATAGTTGTTTGCGTAACCTCTCAGTCAAA

>CL1Contig452_All/repeat/mobile_element/Class_I/LTR/Ty3_gypsy/chromovirus/Tekay
AAGCACACACACATACGCATATATATATATATTAACTTATATGTATATAAGTGTATACGGGTTTGACTGAGAAGGACCCAGGAGATGTCAGGGTCTTATCCAGAAAGGCAAATTGTCAACATGATTTTCTGGCCAGGATTTCATGTGATCACGTCTTTCAGGAATAAGACGGTGACAATTCTGAGTATCTTCTGGATAACCAGATTTAGTCTCTGGAACTTTTCGTTCGATAGTTATTGAGGAGACCGGGGTTGTTAGCGAACCAGTTGCATATCTCCTGTATATTATACACACGTATATATACACTGAGAAATGCAGGTT

>CL1Contig453_All/repeat/mobile_element/Class_I/LTR/Ty3_gypsy/chromovirus/Tekay
GAAATTTATATTGGAAAGAATATGGTATCGGATTTACCGTATGAAATTTTAGTATGGCATTATTTGTTAAACACTTATTTTGATCTGGATATCTGGATAGGAAATAAGTGGTTAACTTATAATCCAGATTTTTAGTTGCCATACTATATTATTTTAATGTGCTAGGTATACGCATATATACATATATTAACTTATATGTATATAAGTGTATATGGGTTTGACTGAGGAGTGTCTCCAACAACTATCTGCCTTGTTCTCAGAAAGCCATTTTTGATACGTTCTACCGGGGACGTATTGACTATGTCTTTTTGACAAAAAGATAGTAGTCGTTGTGAGGCGCTTTCTGAATAACCGGACGTAGTCGCCGGAAATGTTTCGTACGATAGTTGTGGAGGAGACCGGGATTGTAAGTAAGCCAGTAGTTCTAATTCGCATTTAAATGTAATCCAGAGCTAGTTAC

>CL1Contig454_All/repeat/mobile_element/Class_I/LTR/Ty3_gypsy/chromovirus/Tekay
GTTCCGTCTTGTTGTAGCAGGCGGTTCAGCTTTGTGTTTCCATATATCCGAGTATAGGGATATACTCGTAGGCAGCTAGATGCCTGGTCGCCATTTGCCATTCGATATTCAGCGGGTTTTTATATCTTGGGACCAGACGTTACAGTACGACGTGGGGAGTACCCACCCGCTGTAACTATTGT

>CL1Contig455_All/repeat/mobile_element/Class_I/LTR/Ty3_gypsy/chromovirus/Tekay
TTAGATTTGGTTACCATACTGTAGTGTTTTAAATTGATATATATACACATATATATATATACATATATTAACTTATATGTATATAAGTGTATATGGGTTTGACTGAGAGGTAACTCAAACAACTATCTGTTTCTCAGAAAGCGTGTTGATTCGCCGTGTTAGGGCGTATTGGCTATGTCTTCTGATAAAAGACAGTAGTCGTTGTGAGTCGCTTTCTGAATAACCAAGTTTAGTCATCGGAAATTTTCGTTCGATA

>CL1Contig456_All/repeat/mobile_element/Class_I/LTR/Ty3_gypsy/chromovirus/Tekay
TTATTCATAGAAAGCATGGTTGATTCGTCATGGAAGGGCGTATTGACTATGTCTTCTGACAAAAAGACAGTAGTCGTTTTGAGTCGCTTTCTGAATAACCGGGCTTAGTCGTCGGAATTTTCGTACGATAGTTGTTGAGGAGACCGGGATTGTAAGTAAGCCAGTATTTCTGATACGCATTTATATGTAATCCAGAGCTGGTTACTTATGGGACCACCTCAACATCTATAGCGCGCAGTGTTATAGATGATAGTTGAGGAGGTGATGCTAAGGATGGGTTTGGGACGTGTAGATACTTCTTCACATAATGGCCGAAAGCATAGTGGCCATATATGGGGTCATAGGCGCGTCTGGCCTCTGGACGTTTTTCACATGACTAGACACCGATATTTAGTATTTTAGTATGGGTGAGCTCGTAGTATGTGATTGACATTG

>CL1Contig457_All/repeat/mobile_element/Class_I/LTR/Ty3_gypsy/chromovirus/Tekay
TATAATCCAGATTTGAGTAGTTAAATATGGTTGCCATATTGTATTGTTTTTAAAATGGAAAATTGATATGTATACGCATATATATATATATATATTGACTTATATGTATATAAGTGTATACGGAGGTTTGACTGAGAGAGTATTTGGACAACTATCTGTCTTATTTTCAGAGAGCTGGTTAATCTTCCCTTGGTTGGGATTATTGACTGTGTCTTTTTGACAAAAAGACAGTGGTCGTTTGAGTTGCTTTCTGAATAACCGGGGTTAGTCGCCGGAATTTTCGTTCGATAGTTGATTGAGGAGACCGGGGCTGTTAACGAGCCATTGTAGATCTCCTGTATATTACACACACGTGTGTATACATTGAGAGTACAGTTGGGATTGTACACAGAACCACCTCAGTTTTCTATAGCGCGCAGTGTTATAGACGGTTAGACGAGGAGGTGAGTTGCGGTGGAGATTGTGGTCGCGACGTGTAGAGTCTTCTTCCCATAATGACCGAAAG

>CL1Contig458_All/repeat/mobile_element/Class_I/LTR/Ty3_gypsy/chromovirus/Tekay
ATGTTTAACATATAATGCCATAACTGTGTAATCATATACGGTACCCATACCGTATCCAAAAATCAACACAACATCAGAAATCATCGTATTTCTAACTACGGTATTTTATAGCTAATCCAATTGCTATATACCAGACTGTCTCAAAATCTCAATTTACATTTATCCAAAATGTATTTATCAAAATGTTTATCCAAATATATTTTTACCCAAAATATATTTTACCCAAATATATTCATCCCGAATATATTTATCCCAAATATATTCATCCCGAATATATTTCCCAAAAACATTTTAAAACAACAATGTTTTCTCCCAAAACATTTTACTAAAACATTTCCCAAATGTTTTATAACTCCAAATATTTAATTACAATCTCAACATTTTCCA

>CL1Contig459_All/repeat/mobile_element/Class_I/LTR/Ty3_gypsy/chromovirus/Tekay
GTCTATTTATTATATTCACTTATATTGCGTGGACCTCTGGTTAGTACTACAGTTTGACCTTTTTAGCAGTACTTTATTTTATCAAATACGAGTTAAAAACTTTAGTCAACTTAAAAAGAAACGTTAAAAACTGTAAAACATGTTTTGTGTATTCTCAGAGGAATATTTCTGTCTAGGGTGTAAGGAATCTTACAGTAGGATAATTCTTACTTACTGTTAGGATTATCCTGCCTGACTCGAGTATTTGTGCTTTCATATATACTCGGGTCAGACCGAGTATATATTTACAGATTTTAGGACTATCTGGATTCTCTTGCTGTAGAAGAAGCTTTCTGTTATCTTGGATCGTCTTCACTTGGATTTCAAGACGATCGTCTACCTTTTAGTTCAGTAGCCATTTTTATTTCTGTTATGTCAGATTTGATTATATCATGTAAAATGTAAACTGTTTATTT

>CL1Contig460_All/repeat/mobile_element/Class_I/LTR/Ty3_gypsy/chromovirus/Tekay
CCATCTGTCCTTCAGAAATTTCCTAAGTAGCCACTTTACTTTCAGAAGTTGAGTTAAGACAAAATCATATTATATTCATTTTAAAGTTAAAAACATTTTAAAATTTATATATAAACGCACTCACGAAATGTTCTTAACTCATATTAGGATATCGGGGTATCCAATCTCTAATGAGTCTTACTATATATATATACAAAAATACTTTTGTTATTGGGGGTAACCTCCATCTTTTTCACACCATCAGGTTCA

>CL1Contig461_All/repeat/mobile_element/Class_I/LTR/Ty3_gypsy/chromovirus/Tekay
AGTTACAGCGGAACTAAAATACAACACTTTATTTACATAGTGGTTTCCCAAAAATATAGTTAACAGTTTATACAGTTTCATAGATTTAACAATAACAGTGGCTACACAAACTACAAGGAAGATAACCGTCTGAAAATCCAGAAGAGCAGACAGTCCAGAAAGCTTCGAGCTCCATCCTCGATCTACGACTTCAAATGAATCCTAGGTATCTGTAATATGTGTTCGGTCTGACC

>CL1Contig462_All/repeat/mobile_element/Class_I/LTR/Ty3_gypsy/chromovirus/Tekay
TCCGTACGGATTTTTAGGAGTCGAAATTGTGGGTCATCACACGTGGTATCAGAGCCTAAGTTACCCGAATAACTTGAGCCCGAGGGTGTGAAAAAGCTGAAGGTTACCCCATTAACAAAAGGATTTTTATATAAAGGGTAAAGACTCATTAGAGTTTGGATAC

>CL1Contig463_All/repeat/mobile_element/Class_I/LTR/Ty3_gypsy/chromovirus/Tekay
AAAAATACAACTTTATAATCTTTACACGATACAATTAAATTTTGTACATCAAAGTATAAATAACAGATAGAAATCTGGAATGTTTCAAAAGAAGTAGAGATCCAAAAACTCAAATCGTCATCTAAAGCAAGAAAGTCCAAGAAATCCTAAAACCTGAAAACATGTACTCGATCTGACCCGATTAC

>CL1Contig464_All/repeat/mobile_element/Class_I/LTR/Ty3_gypsy/chromovirus/Tekay
CTATTAGCGGGTTTCTTGGATTAGACGTCAGATAAGGAGGTGTAGCTGAGGATGGGTTCGGGGCGTGTAGAGACCTCACCAGCATATTCGACCGAAAGCATAGAGCATGCAGGGTCAGGGGGCGGCCGTACCCCTGGGCGTATTCACCGGTTTTTAGACACCGATTTCCGATACGGTTTGGTTATGGGCGGGCCCGTCGGTTTTGGTGATACGTCGTTCTGGTAAGTTGTATCTGCCCATTCAGCTTTGTTG

>CL1Contig465_All/repeat/mobile_element/Class_I/LTR/Ty3_gypsy/chromovirus/Tekay
ATCAGCTATGTCTTGTGACAAAAAGACAATAGTCGTGTTGAGTTGATTTCTGAATAACCGGACGTAGTCGCCGGAATGTTTTCGATTCGATAGTTGTTGAGGAGACCGGGATTGTAAGTAAACCGGTTGTATATGCTGATACGCATATTTTTATATGTAATCCAGATATACAGTGGGTTACTTATGGGACCACCTCGACATCTATAGCGGGAAGCTTGGATTAGACGTCAGATGAGGAGGTGTAGCTGAGGATGGGTTCGGGGCATGTAGATACCTCACCAACATTTTCGACCAAAAGCATAGGA

>CL1Contig466_All/repeat/mobile_element/Class_I/LTR/Ty3_gypsy/chromovirus/Tekay
CCATATCTCGTATCGGTATTTTAGAGCTCAACCAATTGCTATATACAAGACCGTCTCAAAATCTCAATTACATTTTCCCCCAAAATGTATTTCCAAAAATGTTTATACCAGAACATTTAAACCGAAATGTTTTACTCAAAACATTTAAAACAG

>CL1Contig467_All/repeat/mobile_element/Class_I/LTR/Ty3_gypsy/chromovirus/Tekay
GTATTGACTATGTCTTTTAACAAAAAGACAGTAGTCGTTTCGATTTGCTTTATGAATAACCAGAGTTAGTTTATGTAACATTACGTACGACATTTATTGAGGAGACCGAGGCCGGTAGTGACCCAAGTCAACATTTATATATGTATTTATACATATATAAATGTAT

>CL1Contig468_All/repeat/mobile_element/Class_I/LTR/Ty3_gypsy/chromovirus/Tekay
ATAAAAAGCCTTATGTTAATGGGGTAACCCTCAACTTTTTCACACACACAAGCTCAAGTTATCAGGAACTTGGCTCTGATACCACGTGTGACGACCCACAATTTCCACTCCTAAAAATCAATACGGAATATAGAAAATATCCGCACTAATATTTTAGATGTCGAAATGTGAATTGTATAATATATAGGTAAAAATAAAAGAACATAAATAAACCATTTTATCAAAAATAAAACAGCGGAAAATAAACACAATCTCACAGCGGAAAAATAATTTTACAACAGTTAATCTTACAAGAAGGTTACAAGAATAAA

>CL1Contig469_All/repeat/mobile_element/Class_I/LTR/Ty3_gypsy/chromovirus/Tekay
TAACACAAAGGAAACTAAATAAAATCTCACAGCGGAATAATAAAAGTAAAAGTTACAGCGGAAATAAAATACAACACTTTACTAACAAGGGGGGTTCCAAAAAAATATAGTTAACAATTCACATAAAGTTAACAGAAAAAGTGGCTACACAACTAAAGAAAGA

>CL1Contig470_All/repeat/mobile_element/Class_I/LTR/Ty3_gypsy/chromovirus/Tekay
ATATTTGGATTACATATAAAAATATATGTATCATTATATACAACCGGCTTACTTATAATCCCGGTCTCCTCAACAACTATCGATACGAAAGTTCCGGTGACTAACCCCGGTTATTCAGAAGGCAACACACAACAACTACTGTCTTTTTGTCAGGAAGACATAGTTCAATACGCCCTTCCAGAGGACGTATCAATCACAGCCTACTGAGAAGAAGACAGATAGTTATTAGTACAACCACTCAATCAAACCCGTAT

>CL1Contig471_All/repeat/mobile_element/Class_I/LTR/Ty3_gypsy/chromovirus/Tekay
ACTCATTCCTATATATCGGGGGAACCAAATCTAAAATGAGATTTTACCTTATTATATATATAAATCCTTATGTTAATAGGGTAACCTTCAGCTTTTTCACACCCTCAGGCTCAAGTTATCGGGAACTTAGGCTCTGATACCACGTGTGACGACCCACAATTTCGACTCCTAAAAATCAATACGGAATAAACAAATATTCCGCACTAATACTTTAGATGTCGAAACAGTGAATTGTATATAATAATGGTAAAATAAAAAGAACAGTAATTAAACATATCAGATAGAAAAGACATCACAATTGCACAACCGAAATTAAAAGCTACAACATTTGTTCTTACATGATGGTTACAAAAAT

>CL1Contig472_All/repeat/mobile_element/Class_I/LTR/Ty3_gypsy/chromovirus/Tekay
ATATATAGCATATTAAAGTAATATAGCATGGCACAAAAATCTGGAAAATAGGTTAATCCACTTATATCCGATATACAAATCAAAATACAAGTGTTTAACAAATGACATAATAAAATTTCATACGGTAAATCCGATACCGTATCCTTTTCAATATATAAATTTCTGATAAAGTCCATTTTTATCAATTTATAATGTCTTATAACATTTTCCAATTAGTTATATAAAGACTGTCTGAAAATATATAAATAAAACCATAGTTTTATTTTATCAAA

>CL1Contig473_All/repeat/mobile_element/Class_I/LTR/Ty3_gypsy/chromovirus/Tekay
ACATCAGAGTTACACAGCGGAATTCAAGTTTACAACATTTTACAATACACAGTAGGTCCAAAATATAGTTTACATAGTTTACATAATTTACATAAGGTTTTGTACATCAGATGATACATAAAACTAGATAGATAAACGGCTGTCGTGAAGTCCAAAAGAGAAGACGAATATCAAAAGAAGTGAAGCTCCATCTTCCGAGACTAACTCCAGACAACCTAAGCTGCATATATGTGCTCAGTCTG

>CL1Contig474_All/repeat/mobile_element/Class_I/LTR/Ty3_gypsy/chromovirus/Tekay
ACCCCCAGAAATGACGCATCACCAAAACCTACGGGCCCACCAATAACCAAACCGTACTGGAAATCGGTGTCTAAAAACGGTGAGTACGCCCAGGGGTACGGCCTCCCCCTGACCATGCATGTCACTATGCTTTCGGTCGAAAACTGCTGAAGTATCTACTCGTCCCGAACCCATCCTCAACTACACCTCCTCATCCTGACGTCTACATAGCTCCCCGCTATAGATGTCGAGGTGGTCCCATAAGTAACCCACTGTACATCTGGATTACATATAAATAAATATATGC

>CL1Contig475_All/repeat/mobile_element/Class_I/LTR/Ty3_gypsy/chromovirus/Tekay
ACAACTTTTTAAAATCAAAAAGTCAAATAGCTGTAACGACTGTCCCATACCAGCCCTTACAACATTAAATAGGGGTGGAACCAACAATAGTTACGACGGTTGGGTCTTTACCCCACATCATACCGTAACGTCTGGTTCCAAGATAAAACCGATAAATCGCGTAAATGGTACAGTGACGACCGGGCATCTAGTGCCCCCGATAGTATATCCCTAGACTCGGATATACGCAACATAACAAAGCTGATCTGGTAGCAACAACTGGCCAAACCGACGTATCACCAAAACCGACGGGCCCGCCCATAACCAAACCGTATCAGATATC

>CL1Contig476_All/repeat/mobile_element/Class_I/LTR/Ty3_gypsy/chromovirus/Tekay
GTGGATTATCCTAGTTTCAGTCCTGTTATGTTGCGTATATCCATGTCTAGGGATATACTCGGAGGGAACTAGTTTCACGGTCGTCACTGTACCATTTACGCCGATTTATCGATGAGGTTTATATTTTGAATCGATTAGTTGTAGTACGGTGTGGATCGTATCCACCC

>CL1Contig477_All/repeat/mobile_element/Class_I/LTR/Ty3_gypsy/chromovirus/Tekay
TATTAAAAATATTTTGGAAATTTAATTGAATAAAATATTGTAAGAATATTTTAGTTAAACGTTTTGGGATTAAAACGTTTTTGATTTAAATGTTTTGGATAAACATTTTTGATAAATATTTTTGGACAAATATTTTGGTTAAACGTTTTGGGATTAAACGTTTTTGATTTAAATGTTTTGGATAAACATTTTTGGATAAAGGTTTT

>CL1Contig478_All/repeat/mobile_element/Class_I/LTR/Ty3_gypsy/chromovirus/Tekay
ACCCGCATATCTCGGTATATATATACAAGTACATATATAGAAGATATACAACCGGTTCACTAACAATCCCGGTCTCCTCAACAACTATCGAACGAAAGTTTCCAGCGACTAAGCCCGGTTATTCAGAAAGCGACTCACAACGACTACTGTCTTTTTGTCAGAAGACATAGCCAATACGCCCTAACACGGCGAATCAACACGCTTTCTGAGAAAAAGACAGATAGTTGTCTGAGTAACCTCTCAGTCAAACCCATGTACACTTATATGTATATAAGTTAATATATACATATATGCGTACACATATACTTTTAAAACATATAGTATGGCAACCAAATCTAACTGCTTACTTCTGGATTATAAGTTAACTACTTATTTTCCCATCCAGAAAACCAGATTCGAATAAGTATTTAACAGATAATGCCATACTAAGTAGTTACATACGGTAAATCCCATACCGGTTTCTATAGTCATATAAGTATCAGAAATGTACAATTTCCTACTTAACAATATTTTATAGCTGATCCAATTGCTATATAAAAGACTGTTTCACAAATAAATAAAACAAAAGTTTTATTTAATAAAATATTTTTCCGAAAAAAAATATTTTCTTAACCAATTCCCAAAATATTAAT

>CL1Contig479_All/repeat/mobile_element/Class_I/LTR/Ty3_gypsy/chromovirus/Tekay
GAAAATATATTTGGATAAAACAGTTTTGAATAAAATGTTTTTGGAAATATATTCGGGATTGAATATATTTGGGGATAAATATATTCGAGTTGAATATATTGGAGAAAAATATATATTTTGGTAAAAATATATTTGGATATACATTTTGGAAAATGTAAATAAGATTTTGAGACAGTCTTGTATATAGCGATTGGATAGCTATAAAATACCGTAGTTAGAAATACGATGATTTCTGATGATATGTTGATTGGATACGGTATGGGTACCGTATATGATTACACAGTGATGGCATTATACGTTAAACATTTATTCT

>CL1Contig480_All/repeat/mobile_element/Class_I/LTR/Ty3_gypsy/chromovirus/Tekay
CAATGATGGGATTATAATTTAAACACTTATTCTGATCTGGATAGGATATAAGTGGTTAACTTATAATCCGGATATGGGTAATTAGATTTGGTTGCCATACTGTAGTGTTTTAAATTTCTATATATATACGCATATATACATATATTAACTTATATGTATATAAGCGTATATGGGTTTGACTGAGGAGTGTCTCCAACAACTATCTGCCTTGTTCTCAGAAAGCCATTTTTGATACGTTCATCCTTGCG

>CL1Contig481_All/repeat/mobile_element/Class_I/LTR/Ty3_gypsy/chromovirus/Tekay
AGACGATCTACCTTTCCAGTTCAGTAGATATTCTATTCATGTCCATTCCAGTTTTGATCTTATCTTGTAAAGTGTAAACTGTATATTATATATGTAACCTTCATATAAGAATAAATATTGTAAAATTATTTTCCGTTGTGAGATTATGTTT

>CL1Contig482_All/repeat/mobile_element/Class_I/LTR/Ty3_gypsy/chromovirus/Tekay
AGCCAAATTTTATTTCTGATGTTGTCAGATTTTATTTAATTATAAAAAATACAAACTGTATGAAATTCTGTAACCGGCAAATTATAACAAGAGTTGTAACTTTATTTCTGCTGTAAGTTTATCTGATTTATTCAAGTTTCCGCTGTGTTATT

>CL1Contig483_All/repeat/mobile_element/Class_I/LTR/Ty3_gypsy/chromovirus/Tekay
AGGAACAAGTTATCGGGAACTTGGATCTGATACCACGTGTGACGACCCTCAATTCTCCTACCTCTAAACGTCAGATGCGAACACAAAACCGTATTCCACACCGACACTTAGATGTAAGAAAAATGGGATTGTAATAATTGTTTGTTTTATCAGAGATAACACAACGGATAAGAAATAAATAACCTCACAGCGGAATT

>CL1Contig484_All/repeat/mobile_element/Class_I/LTR/Ty3_gypsy/chromovirus/Tekay
CCTGCAGCTAGAGAATCCAGAATACTAAAACCGAAAAATATGCACTCGATCTGACCCGAGTACATATGCAAAACATATACACTCGAGTCAGGCAGGATAATTCCCACAGAAAAGAAAGAAACTATCCTACTGCAAGTTCTTTACTCCATAAACAATCACTTTCACCTCGAGTGAACACACAGAACAATTTACAGCTTAACTTATAAATT

>CL1Contig485_All/repeat/mobile_element/Class_I/LTR/Ty3_gypsy/chromovirus/Tekay
CGGCACACTACAATTCCCGCTGACAAAAACAAGACTGGATATACTCCGAGTATTTCCAACTGTCCTTTCGAAATCCTAAGTAGCCAAACTTTTCATACTTAAAGAGTTAATACAAAATCACATTGTATTCATTTTAAAGTTAAAACATTTTAAAATTCTTTGTTTTAAACGCACTCACGAAATATCGAAATATTCTTAACTCATTCTTTTGGATAACGGGGTATCCAAATCTCAAATGAGTCTCAACTTAAATATACGAAAAGCCTTATGTTAATAGGGTAACCTTCAGCTTTTTCACACCATCAGGCTCAAGTTATCGGGGAACTTAAGCTCTGATACCACGTGTGACGACCCACATTTCCCCTACGACTAAACGTCAGATGCGGACACAAACCCTGTCCCGACACCGACATTCAGAAGTAAGAAAAATATGAATGGCATATATTGCTTTATTTTATCAGAG

>CL1Contig486_All/repeat/mobile_element/Class_I/LTR/Ty3_gypsy/chromovirus/Tekay
CTCACAAGAGTGGTGATGCGTTGGTTCTAGGAAAGAACCCAGGATCAGCTCTGTATGAGGCGTATATCCGAGTCTAGGGATATACTATCGAGGGAAAACTAGATGCCCGGTCATCATGGACCCATTTACGCAGATTTATCGATGTGCTTTAGTTTTTGAATCGATCAGTTATGGTAAGACGTGGATCGTAGCCACCCTCTATAGCGACGGTGTCGATTCAACCCTAACACCGCAAAAGATGGCTGATACACCCTGTCTTTTGCTACTTTAAACTTCTACTATTATATTCACTTATATGCGTGGACTTTCATTTAGTACTACGGTTTGACCTTTTTAGCAGTACTACATTTTATCAAACATGAGTTAAACTTTATCAAACTTAAACATTTAAGTAAAACTGTAAACATGTTTTGTATGTATAT

>CL1Contig487_All/repeat/mobile_element/Class_I/LTR/Ty3_gypsy/chromovirus/Tekay
ACTAAAAAGTCAAATTGTAGTACTAACCAAAGGTCCACGCATATAAGTGAATATAATAGTAGGAGTTTAAAATAGCAAAGACAGGGTGTATCAGCCATCTTTGCGCTGTTACGGTGAACCGACACCGGCGCTATAGAGGTTGGGTATTTACCCCACATCATACTATAACTGGCCGATTCAAAAACTAAACCACATCGATAAATCTGCGTAAATGATACATGACAACAGGGCATCTAGTGCCCTTGATAGTATATCCCTAGACCTGGATA

>CL1Contig488_All/repeat/mobile_element/Class_I/LTR/Ty3_gypsy/chromovirus/Tekay
GATAAAATATTTTATGAAAGGGAAAGTTCTTGTTTATTTGGTTTAATAAACGTTTTAAGAACAGTCTTTATAGTTAAAGTAAAACAACTATAAAATACTGTTAAGTAAGAAATTATATATTTCTGATACTTATATGACTTTAGAAACGGTATGGATTTACCGGATGTAAGTACACATTGATGGCATTATAATTTAAACACTTATTCGGATCTAGATATCTGGATT

>CL1Contig489_All/repeat/mobile_element/Class_I/LTR/Ty3_gypsy/chromovirus/Tekay
GTCCTGAACCCATCCTCAGCTATCACCTCCTCAACTGATGTCTATACCAAGCTGCGCGCTATAGATGTCGAGGTGGTCCCGTAAGTAACCCAACTGTATATCTGGATTACATATAAATGAATATATGCGTATCAGATATATCACTGGTTTACTTACAATCCCGGTCTCCTCCACAACTATGGTACGTAAAGTTCCAGCGACTAAACCCGGTTATTCAGAAAGCAATAGAACTATCACCGTCTTAAGACAGAAAGACGGGATAAC

>CL1Contig490_All/repeat/mobile_element/Class_I/LTR/Ty3_gypsy/chromovirus/Tekay
CAGGGTGTATCAGCCACATAAGCACTGTTAGGGGTGAACCGAAACTGGCGCTATAGCGGTTAGGAATTTAGCCCACAGCTTACTATAACTGGTCGATTCAAAATAAAAAGTGTCGTAAATAATGGATATCGAAAATGACCAGGCATCGAGCTGCCTACCGATCGTATCTTGCTAGACTCAATATA

>CL1Contig491_All/repeat/mobile_element/Class_I/LTR/Ty3_gypsy/chromovirus/Tekay
GCATATAAGTGAATATAATAGTAGAAGTTTTAAAATAGTTGTAACAGCCGCCCCATCCCAGCCCTTACAACATATATAGGGGTGAATCGGCACCATCGCTATAGCGGGTGGCTACGAACCACAACGTACTATAACTGACCAATTCAAAAACTAAACCACATCGATAAATCGCGTTAAAATGGTTTGTGCGATGACCGGG

>CL1Contig492_All/repeat/mobile_element/Class_I/LTR/Ty3_gypsy/chromovirus/Tekay
TTTTTAGCAGTACTTCATTTTATTAAACATGAGTTAAAAACTTTAGTAAACTTAAACACTTGAGTAAAACTGTAAAACCTGTTTTGTATGTATATCAGAAGAATATTTCTATTTAGGGCGCAAGAAATCTTGCGTAGGGTAGTTCTTACTGCACTGTTAGGATTATCCTACCTGAATCGAGTGTATATGATTTGCATAT

>CL1Contig493_All/repeat/mobile_element/Class_I/LTR/Ty3_gypsy/chromovirus/Tekay
AAAGTACTGCGATTTGACCTTTTAGTAGTACTGTATTTTTTCAAATATGAGTTGGAAAACTTTAGTAAACTTAGCCTTTATTTATAGTACTACAGTTTGACCTTTTTAGCAGTACTACGTTTTATTCAAACCTGAGTTAAACTTTAGTAAACTTAAACACTTGAGTAAAACTGTACACCTGTTTTGTATGTATATCAAAAGAATATTTCTGTTTAGGGCGCAAGAAATATTGCGTAGGGTAGTTCTTACTTCACTGTTAGGATTATCCTGCATGAC

>CL1Contig494_All/repeat/mobile_element/Class_I/LTR/Ty3_gypsy/chromovirus/Tekay
AGTTATTATCTTATTCACAAATTTGATTTACATTTCAAGTTGTTTTCTTAACTTTTAACTCGTATTTGATTAAACATAGTACCGTATAAAAATCAAAACAGTACTAATCAAAAGTCCATACGCAATATAAGTGAATATAAGAATAGCAGCTTAAAATAGCAAATGCCCGGGTGTACCAGCCCGAACGTTCGCCGGTAGGTTGAATCGGC

>CL1Contig495_All/repeat/mobile_element/Class_I/LTR/Ty3_gypsy/chromovirus/Tekay
GGTAACTCAGACAACTATCTGTCTTATTCTCAGAAAGCGTGGTTGATTCGTCACGGAAGGGCGTATTGACTATGTCTTCTGACAAAAAGACAGTAGTCGTTTCGAGTCGCTTTCTGAATAACCGGGCTTAGTCGTCGGAATTTTTCGTACGATAGTTGTTGAGGAGACCGGGATTGTAAGTAAACCAGTATATATGATACACATTTACATGG

>CL1Contig496_All/repeat/mobile_element/Class_I/LTR/Ty3_gypsy/chromovirus/Tekay
AAGGGCTGGTATGGGACAGCCGCTATAGCTATTTGACTTATCTGTTTTCAAAAGATTGTTATTGCGTGGACTTATATTTTAGTACTGCAGTTTGACTTTTAGCAGTACTCTATTTTATCACATACGAGTTTAAACTTTAGTCAACTTAAAGTGAAATGTTTTAAACTGTAAAACATGTTTTAGTGTGATTATTTCGAATAT

>CL1Contig497_All/repeat/mobile_element/Class_I/LTR/Ty3_gypsy/chromovirus/Tekay
ACAGCGGAAAATAAAGAAATAATCTCACAGCGGAGTAATAAAAGATTACAGCGGAATTAAAATACAACATTTTATTTACAAGGTGGGATCCCAAAAATATATAATTAACAGTTTACATAAATTTAACAGTTATTGTGGCTACACAAACTAAAAGGAAGAATAGACGACCGTCTGAAAATCCAGCAGAGCAGACCGTCCAGAAAGCTTCGAGCTTCAACCTCGATCTACGACTTCAAAGAATCCAAAAGTATCTGTAATATGTGCTCGGTCTGACCCGAGCACATATGAAAAAAATACACACACTCG

>CL1Contig498_All/repeat/mobile_element/Class_I/LTR/Ty3_gypsy/chromovirus/Tekay
TAACCCACTGTATATATGGATTACATATAAATAAATATATGCGTATCAGCATATACAAATGGTTTACTTATAATCCCGGTCTCCTCCACAACTATGGTACGTAAAATTTCCGGCGACTAAACCCGGTTATTCAGAAAGCAATAGAACTATCACCGTCTTATAACAGAAAGACAGGATCACACATCCATGACAGGGATATGTCAACACAGGCTTTCTGAAATAAGAAGACAATATAAT

>CL1Contig499_All/repeat/mobile_element/Class_I/LTR/Ty3_gypsy/chromovirus/Tekay
AATCGATCAGTTCTAGTAATCTGTGGGCCAAATACCCAACCGCTACAACGCCAGTGTCGGTTCACCCTAACACCACAAAAGATGACTAATACACCCTATCTTTTGCTATTTTAAACTTCTACTATTATATTCACTTATATTGCGTGGACCTCTATTTTAGTACTGCAGTTTGACCTTTTTAGCAGTACTTCATTTTATTCAAACATGAGTTAAAACTTTAGTAAACTTAAACACTTGAGTAAAACTGTATACCTGTTTTGTATGTATATCAGAGGAATATTTCTGTCTAGGGCGCAAGAAATCTTGCGTAGGATAGTTCTTACTTCACTGTTAGGATTATCCTGCCTGACTCGAGTGTATATGATTTTCTCATATGTGCTCGGGTCAGACCGAGCACATATTACAGATATTTAGGATCATTTGAAGTCGTAGATCGAGGATGGAGCTCGAAGCATTCTGGACTGTCTGCTCTTCTAGATTTTCAGACGGTTCTCTTCCTTCTAGTTTGTAGCCACTGTATTTCTGTATAAGCCTTCTTATGAAACTGTAAACTGGTAACCTATATTTTTGTAACCACCATGTAAATTAAATCATGTAATTTTGTTCCGCTGTAATATTTTATAATTCCAATATGAGATTTTATTTATTTTCCGCTGTGTTAT

>CL1Contig500_All/repeat/mobile_element/Class_I/LTR/Ty3_gypsy/chromovirus/Tekay
AGGATTGGTTCGGGGCGTGTAGATACCTCACCAGCATATCGACCAAAAGCATAGAGCATGCATGGTCAGGGGGTGGCTGACCCTTGGGCGTTATAACCATTGGATAGACACAAATTTATAGTACGGTATAGTTATGGGCAGGACCGCCGATTTTTGGTGATACGTCG

>CL1Contig501_All/repeat/mobile_element/Class_I/LTR/Ty3_gypsy/chromovirus/Tekay
ATAAGTGTTTAACAAATAATGCCATACTAAGAAATTTCATACGGTAAATCCAATACCGTTTTCCTTTTAATATAAATTCCAGATAAATTCCATTTTATCAATTTATAGTATCTTATAGTAATTCCAATTGCTATATAAAAGACTGTCTCAAAAATAAATAAAACCATAGTTTTATTTCATCAAATATTTTTCCCAAAATATTTTTAAATAAAACAAACCAATATTTTACCCAAATATTTCCAAACAAAA

>CL1Contig502_All/repeat/mobile_element/Class_I/LTR/Ty3_gypsy/chromovirus/Tekay
AAAAGTGGTTAACTTATAATCCGGATGTGAGTAATTAGATACTGTTGCCATACTGTATTGTTAAAATGGAAAATTGATATGTATACGTATATATATATATATATATATATTGACTTATATGTATATAAGTGTATACGGAGGTTTGACTGAGAGGTTACTCAGATAACTATCTGTCTTATTTTCAGAGAGCTGGTTGATCTTCCCTTGGTTGGGATTATTGACTGTGTCTTTTTGAGAAAAAGACAGTAGTCGTTGGAGTTGCTTTCTGAATAACCGGGGTAGTCACCGGAACTTTCGTTCGATAGTTATTGAGGAGACCGGGGCTGTTAACGAGCCGATTGTATGGATCGATGTGTGTACTCGTGACATACATCGAGATGTATGGTTTGGGTTGTACACAGAACCACCTCAATTTCTATAGCGCGCAGTGTTATAGACGGTTAGATGAGGAGGTGAGTTGCGGTGGAGATTGTGGTCGCGACGTGTAGAGTCTTCTTCCCATAATGACCGAAAGCATAGTGGTCCATATAGAGTCAGAGGGATTCTGGACGTATACCGGACTAGACATCCGATTTCCAGCACGGTGTGGTTATTGGCGAGCTCGCTATTTTTCTTTCGGTAGTACGTTGTCTCTGGGGGTGGTATACCTTCAGTTACAATCTCTATATGAGGGGCATGACTTTTTCGAGGGCAGCTAGGTGCCCGATCATCGAACAAACCATTTACGTGA

>CL1Contig503_All/repeat/mobile_element/Class_I/LTR/Ty3_gypsy/chromovirus/Tekay
GTCGTTAAGTTGAATCGACACCATCGCTACAGAGGGGGGGTATCCTCCACGTCGTACCATAACTGACCGATTCAAAAACTAAATCACATCGCTAAATCTGCGTAAATGGAACATGACGACCAGGCATCTAGCTGCCCTCGAGTATATCCCTAGACTCGGATATACGGAAACACAAAGCTGAACCGACTGCACAAACACACGCCGGAACGACGCATCACCAAATCCGACGGGCCCGCCCATAACCAAACCGTACTGGAAATCGGTGTCTATACCGGTGACTACGCCCAGGGGTACGACCGTCCCCTGACCCTGCATCTCGCCATGCTTTTGGTCGAATAGTGCTAAGGTCTCTA

>CL1Contig504_All/repeat/mobile_element/Class_I/LTR/Ty3_gypsy/chromovirus/Tekay
GGTCAAATTCCAGTACTATAAACAAGATCCACGCAATAACAACTTTTTGAAAACAATAAGTCAAATAGCTGTAGCGGCTGTCCCATACCAGCCCTTACAACATACATAGGGGTGGAACCAACAATAGTTACGGCGGGTGGGTTCGACCCACATCGTACCGTAACGTCTGGTTCCAAGATATAAAAACCGATGAATCTCGAAATGGTACAGTGACGACCAGGCATCTAGTGCCTCCGAGTATACCCCTAGACACGGATATACGAAACATAACATAGCTGATCCTGGGTTCTTTCCCAGAACCGACGTATCACCAAAACCGACGGGCCCGCCCATAACTAAACCGTACTAGATATCGGTGTCTATCACGGTGAAAACGCCCAGGGGTCAGCCACCCCCTGACCATGCATGCTCTATGCTTTCGGTCGAAATGCTGGTGAGGTCTCTACACGCCCCGAACCCATCCTCAGCTACACCTCCTCATCTGACGTCTAATCCAAGCTTCCCGCTAAAGAGGTCGAGG

>CL1Contig505_All/repeat/mobile_element/Class_I/LTR/Ty3_gypsy/chromovirus/Tekay
CCATTGTTTGATACGTTCTATCGAGGAACGTATTGACTATGTCTTTGTGGGAAAAAGATAGTAGTCGTTTGAGGTGCTTTCTGAATAACCGGACGTAGTCGCCGGAATGTTTCGTTTCGATAGTTGTTGAGGAGACCGGGATTATAAGTAAGTCAGTGTTCTGATACGCATTTCGATGTAATCCAGAGATGATTACTTATAGGACCACCTCTACATCTATTAGTGGGA

>CL1Contig506_All/repeat/mobile_element/Class_I/LTR/Ty3_gypsy/chromovirus/Tekay
ACCATAGACAAAATTTTTCCCTTCGATACACACAAAACAATTTACAGTTTTAATTATACTTTTACAGGTTATTAACTTTTAACTCATGTTTTTGTAAAATAGAAGTACTGATAAAAAGTCAAATTTCAGTACTATAATAAAGATCCACGCAATAACAACTTTTTGAAAATAATAGGTTTTTAAGGCAATTGTAAAAACCGTCCCATACCAGTTTTTACAATCTATACATAAGTGGAACCAACAATAGTTACGACGAGTGGCTATGAACCACGACTTACTGTAACGTCTGGTTCTAAGATAAAACC

>CL1Contig507_All/repeat/mobile_element/Class_I/LTR/Ty3_gypsy/chromovirus/Tekay
TGAACAACCAGAGTTAGTCGTTGGAAAATTTACATACCATAGTTGTGGAGGATACCATGATTGTAAGTAAACCAGTTATATATCTGATACACATATATTCATTTATATGTAATCCAGATATACAGGTTTGGGTTACTTACGGGACCACCTCGACATCTATAGCGCGCAGATATATATAGACGTTAGTTGAGGAGGTGGCAGCTGAGGATGGGATCGGGGCGTGTAGATACCTCACCAGCATTATGGCCAAAAGCCAAGGGGGCGCAGCGCGGGGCCATAGGATGGCCACCCTTCAGGCGTATTCACCCTAACAT

>CL1Contig508_All/repeat/mobile_element/Class_I/LTR/Ty3_gypsy/chromovirus/Tekay
GATTTATTTTCATTTTGATTTGAAGTTAAAATAAGAAATATTTTGAGATAAAATATTTGGTAAATGAAAAAGGTATTTTTCATTTGTTTAAAATGGGATTTTATATAGCAATTGGAATTGCTAAAACGTTATGTTTGTGATAGATTGGATTTTATCAGACTTTATATTGTACAGAAACCGGTATGGGATTTACCGGATATAACTACTTAGTATGGCATTATCTGTTAAACATTTATTCGAATCTGGCTTGCTGGATGGGCAGATAAGTGGTTAACTTATAATCCA

>CL1Contig509_All/repeat/mobile_element/Class_I/LTR/Ty3_gypsy/chromovirus/Tekay
GACGGGTCGGTTCTGGAAAGGTATCCAGGATCAGCTCTATATGAGGCGTATATCTTGGTCGAGGGATATACTATCGAGGGAAAACTAGATGCCCAGTCATCATATCCATTTAAGCAGATTTATCGGTTTTCATTTGGAACTGGGCAGTTATAGTAAGATGTGGGATAAAGACCCAACCGCTGTAACAATAGTTCGATTCCACCCACCCACACACACATACACACATATATATATAAACAATATACCTTTTTAAAAAGTTGTTCTATGC

>CL1Contig510_All/repeat/mobile_element/Class_I/LTR/Ty3_gypsy/chromovirus/Tekay
CGCACACACATAGCTGATCTTGGATACATTTCCAGAACCGACATTTCACCAAAATTGACGGGCCTGCCCATAACCATACCGCACAAGAAATCGATGTCTATCACGGTGATAACACCCAAGGGTCAGCCACCCCCTGACCATGCATGTCACT

>CL1Contig511_All/repeat/mobile_element/Class_I/LTR/Ty3_gypsy/chromovirus/Tekay
AAGTTTATCAGAGTTAACACAGCGGAATAAATAAATCTCACAGCGGAATAAAAGTTTACAGCGGAATTAAAATACAACATTTTATTTACATGGGTGGATCCCAAAAATATAGTTAACAGAATAATAGTTTCATAGATTTAACAGTAATAGTGGCTACACAAACTAAAAGGAAGATAACCGTCTGAAAATCCAGAAGAGCAGACAGTCCAGAAAGCTTCGAGCTCCATCCTCGATCTACGACTTCAAAGAATCCAAAATATCTGTAATATGTGCTCGGTCTGACCCGAGCACATATGAGAAAATCATATACACTCGAGTCAGGCAGGATAATCCTAACAGTGAAGTAAGAACTATCCTACGCAAGATTTCTTGCGCCCTAGACAGAAATATTCCTCTGATATACATACAAAACAGGTATACAGTTTTACTCAAGTGTTTAAGTTCTATAAAGTTTTAAACTCATATTTGATAAAATACAGTACTGCTAAAAGGTCAAATCACAGTACTAACCAGAGGTCCACGCATATAACAACTTTTTGAAAACAAATAAGTCAAATAGCTATAGCGGCTGTC

>CL1Contig512_All/repeat/mobile_element/Class_I/LTR/Ty3_gypsy/chromovirus/Tekay
ACTAAAATAAAATCAACGCAATAACAACTTTTTAAAAAAAAATAAAGTCAAATAACTGTAACGACTGTCCCATACCATACCTTACAACAGTATATAGAGGTGGAACCAACCGGCGTTACAGCGGTTGAGTATTTAGCTCACAGCTTACAGTA

>CL1Contig513_All/repeat/mobile_element/Class_I/LTR/Ty3_gypsy/chromovirus/Tekay
TAATATATAGGTAATAATAAAAGAACAGAAAAAAAACATTTTATCAAAGATAGCACAGCAAAAATAAATACAATCTCATAGCGGAAAATAATTTTACAATAGTTGTTCTTATATAAAGGTTACAAGAATAAAATATACAGTTTACACTTTACAAGATAAGATCAAAACTGGAATGAACAGAAATAGAATATCTACTGAACTGGAAAGGTAGATCGTCTTGAAAATCCAAGAGAAGACGATCCAAAAGACGACGGCTTCCTCTAAAGTGAATAGGTCAAGAAAATCATAAAAATATGTAAATATATATACTCGGTCTGACCCGAGTATATATGAAAACACAC

>CL1Contig514_All/repeat/mobile_element/Class_I/LTR/Ty3_gypsy/chromovirus/Tekay
ATAGTGGCCATATATGGGGTAAGAGAGGCATATCTCTGGACGTTTTTCACTGGACTAGACACCGATATCCAGTATTTTGGTATGGGCGAGCTCGCATTGTTTGTGATTGACGTCGGGTTAGGGGATTGTTCTTCTCCTAATGGAACCACCTCTATATGGGGCGTATATCTGGGTTCTAGGGATATACTA

>CL1Contig515_All/repeat/mobile_element/Class_I/LTR/Ty3_gypsy/chromovirus/Tekay
ACACAAAACAACATACAGTTTAACTTATAAATCTAAAACAGGTTATTAACTTTAACTCGTATTTTGGGTAAAATAGCAGTACTGATAAAAGGGTCAAATTTCAGTACTATAAACAAAATCCACGCAATAACAAATTTTTCTGAAATCAGATAAGTCAAATAGCTGTAGCGACTGTCCCATACCAGCCCTTACAACATACATAGGGGTGGAACCAACAATAGTTACGGCGGGTGGGTTCGACCCACATCGTACCGTAACGTCTGGTTCCAAGATATAAAAACCGATGAATTTCGAAAGGTACAGTGACGACCAGGCATCTAGTGCCTCCGAGTATATCCCTAGACACGGATATACGAAACATAACAGGGCTGAAACTAGGGTAATCCACGACTAGAAACGACGTATCACCGAAAACCGCGGGCCCGCCCATAACCAAACCGTACTGGAAATCGGTGTCTATAAATTGGTGAATACGCCCAGGGGTACGGCCGCCCCCTGACCCTGCATGCTCTATGCTTTCGGTCGGAATGCTGGTGAGGTCTCTACACGCCCCGAACCCATCCTCAGCTACACCTCCTCATCTGACGTCTAATCCAAGCTACCCGCTATAGATGTCGAGGTGGTCCCATAAGTAATCCACTGTACATCTGGATTACATATAAATATGCGTATCAGCATATACAACTGGATTACTTATAATCCCGGTCTCCTCAACAACTATCGATACGAAACATTCCGGCGACTACGTCCGGTTATTCAGAAAGCACCTCAAAACGACTAATGTCTTTTTTTCAGAAG

>CL1Contig516_All/repeat/mobile_element/Class_I/LTR/Ty3_gypsy/chromovirus/Tekay
GGTGGTTTTGTTAGCAATCCGAACATGCATTTATTGGTGTATACATACGTGTGTATAATATACAGGAGATATACAACTGGTTCGCTAACAACCCCGGTCTCCTCAACAACTATCGAACGAAATATTCCGGTGACTAAATCCGGTTATTCAGAAGGCAACACACAACGACTACTGTCTTTTTGTCAGACAGACATAGTCAATACGCCCTTCCAGAGGACGTATCAATCACAACCTTCTGAGAACAAGACAGATAGTTGTTGGCATAACCTCTCAGTCAAACCCGTATACACTTATATACATATAAGTTAATATATATATGTGTGTGTGTGTGTATATATATAAACTTTAAATCACATATTATG

>CL1Contig517_All/repeat/mobile_element/Class_I/LTR/Ty3_gypsy/chromovirus/Tekay
GGGTTATTTAACTTTTAACGCATGTTTAAAAAAATGTAGTACTGCTAAAAAGTCAAACCGCAGTACTAAATAAAAGTCCACACATATAAGTGAATATAATAGTAGGATTTTAAAATAGCAAAGACAAGGTGTATCAGCCATCTTTGTGGGGTTACCGTGAACTGACACCAGCGCTATA

>CL1Contig518_All/repeat/mobile_element/Class_I/LTR/Ty3_gypsy/chromovirus/Tekay
ACTTATATTGCGTGGACCTTTTATGTATAGTACTGCAGTTTGACCTTTTTAGCAGTACTTCATTTTATTTAAATACGAGTTAAACTTTATAGAACTTAAACACTTGAGTAGAAACGGAAAACATGTTTTGTATATATATCAAAAGAATATTTCTGTTTAGGGCGCAAGAAATCTTGCGTAG

>CL1Contig519_All/repeat/mobile_element/Class_I/LTR/Ty3_gypsy/chromovirus/Tekay
TTGTAACTTTAATTTTCTTATGTGAGATTAACTTGTTTATTTATTTTTCCGATGTGTTATTCCACTGTGCTATCTCTGATAAAATAAAACAATTATATGCAATTCACATTTTTCTTACCTCTAAGTGTCGGTGTGGAATACGGTTTGTGTTCGCATCTGACGTTTAGAAGTAGGGGAATTGTGGGTCGTCACACGTGGTATCAGAGCCTAAGTTTTCCGACAACTTGAGCCTGATGGTGTGAAAAAGCTGAAGGTTACCCTATTAACATAAAGCTTTTCGTATATATTAAAGTGGAGACTCATTTTAGATTTGGATACCC

>CL1Contig520_All/repeat/mobile_element/Class_I/LTR/Ty3_gypsy/chromovirus/Tekay
ATCGATCCATACAATCGGCTCGTTAACAGCCCCGGTCTCCTCAATAACTATCGAACGAAAGTTCCGGTGACTACCCCGGTTATTCAGAAAGCAACTCCAACGACTACTGTCTTTTTCTCAAAAAGACTTATTAGTCAATAGTCCCTACCAAGGGAAGATCAACCAGCTCTCTGAAAAGAAGACAGATAGTTATCTGAGTAACCCTCTCAGTCAAACCTCCGTATACACTTATATACATATAAGTTAATATATATATATATGTGTATACATCTCAAATTTCCAT

>CL1Contig521_All/repeat/mobile_element/Class_I/LTR/Ty3_gypsy/chromovirus/Tekay
CTTTATTTTCAAACGGATTAAATTTTCGGGTCATTACATCGTCACACTTGGTATTAGTGCACAAGTTCCCGATAACTTGAGCCTGATGGCATAAACAAAGCTTAAGTTCCCGACAACTTGAGCCTGATGGTGCAATACATGTTTTTCTGAGAGAATTTTAAAATTTTTAAAATGAATTAAATAAATAATGATTTAAAATT

>CL1Contig522_All/repeat/mobile_element/Class_I/LTR/Ty3_gypsy/chromovirus/Tekay
TATATTTTTATCAAATATGTGTTAAACTTTAACCAACTTAAAAATACAAGTAAAATTGTAAAATTATTTTGTATGTTTGGCAAAGGAATATTTCTGTCTAGGGTGTAAGAAATCTTGCAGTAGGATAGTTCTTACTTCACTATTAGGATTATCCTTCT

>CL1Contig523_All/repeat/mobile_element/Class_I/LTR/Ty3_gypsy/chromovirus/Tekay
TCTCTGATAAACTTTTAATTTCTATTCTTTTATTTAACTAAAATATATTATACGATTCCCAATTTTGTGGGTCATCACACGTGGTATCAGAGCCTAAGTTCCCGATAACTTGAGCCTGATGGTGTGAAAAAGCTGAAGGTTACCCCATTAACAAAAGGCTTTTTGTATATATAAAGTAAGACTCATTAGAGATTGGATACCCCGATATCCTGATATGAGTTAAGAACATTTCATGAGTGCGCTTATATATAAATTTTAAAATGTTTCAACTTTAA

>CL1Contig524_All/repeat/mobile_element/Class_I/LTR/Ty3_gypsy/chromovirus/Tekay
AAACTCGATAAATGGCGACGAGCCATTCTAAAATTCGAATAACAACTGTGTATTCAGAAACACAAATTCAAAAGCTTGGGACCTGTGGGTAACGGCACACCACATTTCCGCTGCAGAAACAGGACTGGATATACTCCGAGTATTTCCAACTGTCCTTTCGAAATTTTCCGAAGTA

>CL1Contig525_All/repeat/mobile_element/Class_I/LTR/Ty3_gypsy/chromovirus/Tekay
ACCGTACGTAGTCGCCGGAAATGTCTCGTTTCGGTAGTTGTTGAGGAGACCGGGATTATAAGTAAGCCAGTGTTATGATACACATTTCGATGTAATACAGAGCTGGTTACTTATGGGACCACCTCGACATCTATAGCGGGAAGCTCGTATATCTGTGTCTAGGGATATACTCAGGGGCATTAGATGCCCGGTCGTCACTATA

>CL1Contig526_All/repeat/mobile_element/Class_I/LTR/Ty3_gypsy/chromovirus/Tekay
ATTACAACATTTTTAGTTTACATGGTGGTTAAAAAAAAAAAGGTTACCAAATTTACAATTTTCATAATTTGATACAATAGATAAGAGTGACTACAACCTAAAAGGTAGATGACCATATGCAAATCCAAATGAGAAGACGATCCAAAAGCTACGAGC

>CL1Contig527_All/repeat/mobile_element/Class_I/LTR/Ty3_gypsy/chromovirus/Tekay
CTATATAGAAATTAGAAAAGCTATAAAATATTGCTAAGTAGGAAATGCAATTTTAATTGAAATGGATATATATTGAGAAACGGTATGGATTTACCGTATGCGATTACACAGTGATGGCATTATAAGTTAAACACTTATTCTGGTCTGGATATCTGGATAGGATATAAGTGGTTAACTTATAATCCGGATGTGGATAATTTGATATGGTTGCCATACTGTGTTTAAAATGGAAAATTGATATGTATACGCATATATATATATATATTAACTTATATTTATATAAGT

>CL1Contig528_All/repeat/mobile_element/Class_I/LTR/Ty3_gypsy/chromovirus/Tekay
ATTTGTTTTTAAAAACTTTTTATACGCGTGGACCTCCATTTAGTACTACGATTTGACTTTTTAGCAGTACTACATTTTATTCAAACTTGAGTTAAACATTTTTGTAAACTAAAACACTTGAGTATAACTGTACACCTGTTTTGTATGTATATCAGAAGAATATTTCTGTTTAGGGCGCAAGAAATCTTGCGTAGGGTAGTTCTTACTTCACTGTTAGGATTATCCTGCCTGACTCGAGTGTATATGATTTTCTCATATGTGCTCGGGTCAGACCGAGCACATATTACAGATACTTTTGGATTCTTTGAAGTCGTAGATCGAGGATGAAGCTCGAAGCTTTCTGGACGGTCTGCTCTGCTGGATTTTCAGACGGTCGTCTATTCTTCCTTTTAGTTATGTAGCCAAAATTACTGTTAAATTTA

>CL1Contig529_All/repeat/mobile_element/Class_I/LTR/Ty3_gypsy/chromovirus/Tekay
TTTGAAATTTATATTGGAAAGTTACGGTATGAGTTTTACCGTATATGATTACTTAGTATGGCATTATCAGTCAGTCACTTATTTCTGATCTGGATATCTGGATAGGAAAATAAGTGGGTAACTTATAATCCGGATATGAGTAATTAGATATGTTTGCCATACTATTTTATTTGAGCTTATATGTATACACACACATATATATATATTAACTTATATGTATATAAGTGTATACGGGTTTGAC

>CL1Contig530_All/repeat/mobile_element/Class_I/LTR/Ty3_gypsy/chromovirus/Tekay
CTATCCACGTCTTACCACAATTGATCGATTCAAAAACTAAACCACATCGATAAATCAACGTAAACGGTACAGTAACGACCGAGCATATAGTGCCCCCGAGTATATCCCTAGACACAGATACACAAAAAAACATAGCTGATCCTGGATACATTTCCAGAACCGACGTATCACCAAAACCGACGGGCCTGCCCATAACTAAACCGTACTAGAAATCGGTGTCTATACTGGTGAGTACGCCCAGGGGTCAGCCACCCCCTGACCTTGC

>CL1Contig531_All/repeat/mobile_element/Class_I/LTR/Ty3_gypsy/chromovirus/Tekay
AGCTTTTTGGATGGTCTGCTCTGTTGGATTTTCAGACAGTCGTCTACTCTTTTTTTAGTTTGTGTAGCCAATATTTATTGTTAAATCTGTGTAAACTGTTAATTATTATTTTTATGTGAACCCACCATGTAAATTAAATGTTGTATTTTAAATTCCACTGTAAATATTATTTTAATTCCGTTGTTGTATTTTAAATTCCTCTATAATCTTAT

>CL1Contig532_All/repeat/mobile_element/Class_I/LTR/Ty3_gypsy/chromovirus/Tekay
AGAATAAATGTTTAACGTATAATGCCATCACTGTGTAATCTCATACGGTACCCATACCGTATCAAAACAATACATCATCAGAAATCATCGTATTTCTAACTACGGTATTTTATAGCTAATCCAACTGCTATAAACCAGACTGTCTCAAAATCATATTTACATTTTTCCAAAATGTATATCCAAATATATTTTTACCAAAAATATATATTTTCCTCAAATATATTCAACTCGAATATATTTATCCCCAAATATATTCAATCCCGAATATATTTCCAAAACATTTTATTTAAAACTGTTTTATCCAAATATATTTCTACCCAAATATATTTGTCCCAAATATATTCATCTCGAATATATTTTATCCCGAATATATTCATCCCGAATATATTTCCCAAAATCATTTTAAAACAATAATGTTTTCTCCCAAAACATTTTACTAAAACATTTCCCAAAAATGTTTTATTACTCCAAATTATTTAATTAAAATCTCAACAAATTTCCAAATGTTTTATATA

>CL1Contig533_All/repeat/mobile_element/Class_I/LTR/Ty3_gypsy/chromovirus/Tekay
TGCCATACTGTATTGTTTAAAAATATATATGTGTACACATATATACATATATTAACTTATATGTATATAAGTGCACACGAGTTTGACTGAGAGGTAAATAAGACAACAATCTATCTTATTCTCAGAAAGCGTGTTGATTCGCCATGGAAGGGCGTATCGACTAT

>CL1Contig534_All/repeat/mobile_element/Class_I/LTR/Ty3_gypsy/chromovirus/Tekay
ATTCGAAATCTAGTTTTCTGGATGGAAAATAAGTAGTTAACTTATAATCCAGAAGTAAGCAGTTAGATTTGGTTGCCATACTATATGTTTTAAAAGTATATGTGTACGCATATATGTATATATTAACTTATATACATATAAGTGTACATGGGTTTGACTGAGAAGGTTACTCAGACAACTATCTGTTTCTCAGAAAGCATGTTGATTCGCCGCGTTAGGGCGTATTGGCTATGTCTTCTGAGACAGTAGTCGTTGTGAGTCGCTTTCTGAATAACCGGGTTTAGTCACCGGAAATTTTCGTATCGATAGTTGTTGAGGAGACCGGGATTATAAGTAATCCAGTTGTATATGCTGATACGCATATTTATATGTAATCCAGATGTACAGTGGATTACTTATGGGACCACCTCGACATCTATAGCGTGGAGTTTGGATAGACGTCAGTTGAGGAGGTGTAGCTGAGGATGGGTTCGGGGCGTGTAGAGACCTCACCAGCATTCCGACCGAAAGCATAGTAACATGCATGGTCAGGGGGTGGCTGACCCCTGGGCGTACTCACTCGGATAGACACCGATATCTAGTACGGTTTAGTTATTGGCGGAGCTCCGCGGTTTTTGGTGAGACGTCGGTTCTGGAAATGTATCCAGGATCAGCTATGTGTGTTTCGTATATCCGTGTCTAGGGATATACTCGGTGGGCACTAGATGCCCGGTCGTCACTGTACCGTTCGTGATTCATCGGTTTTTATATCTTGGAACCAGACGTTACGGTAAGCCGTGGTTAGTCGCCACTCGTCGTAACTATTGTTGGTTCCACCCCTATGTATGTTGTAAGGGCTGGTATGGGACAGCCGCTACAGCTATTTGACTTATCTATTTTCAAAAGATTGTTATTGCGTTGACTTATATTTCAGTACTGCAGTTTGACCTTTTTAGCGGTACTCTTTATTTTCATCACATACGAGTTTAAACTTTAGTCAACTTAAAGTGAAATGTTTTAAACTGTAAATCATGTTTTAGTATGATTATTTCAGTATATGGTGTAAGGGATCTTGCAGTAGGATAGTTCTTACTCCTGTTAGGATTATCCTGCCTGACTCGAGTATGTGTGTTTTCATATATACTCGGGTCAGACCGAGTATATATTTACAGATTTTAGGATCTCTGGACCTATTCACTATAGAAGAAGCTATCATCTTTTGGATCGTCTTCTCTGGGATTTTCAAGACGATTTATCTTTCCAGTTCAGTATATATTCTATTTTTCTGTCCATTCCAGTTGTGATCTTATCTTGTAAAGTGTAAACTGTATTTTATTTGTGTAACCTTCATTTAAGAATAACTGTTGTAAAATTATTTTCCGCTGTGAGTTTGTGTTGATTTCCGCTGTGCTATCTTTGATAAATTTTATTTCTGTTCTTTTATTATTACCTATATAATACAATTCACATTTCGACATCTAAAAAGTTTAGTGCGGATATATTTTCTATATT

>CL1Contig535_All/repeat/mobile_element/Class_I/LTR/Ty3_gypsy/chromovirus/Tekay
AGAACGGATAGCTAAGTACTGAATATAACAGGCGGAAGTGAAAACTGATACAAGTCCAGATAGAAGATCATCCCAACGAATGTGAAAGCTCCGTCTTCCCGAAAATACCTAAGCTGAAAAATATGTGCTCGGTCTGACCCGAGCACATATGCAAAAA

>CL1Contig536_All/repeat/mobile_element/Class_I/LTR/Ty3_gypsy/chromovirus/Tekay
TAAAAGCAGCGGAATTAAAAGTTTACAGGGGAATTAAAATACAACATTTTATTTACATGGTGGGTTCACAAAAATATATATAGACAGTTTACATTAATTTAACAGTTATTGTGGCTACACAAACTAAAAGGAAGAATAGACGACCGTCTAAAAATCCAACAGAGAAGACCGCCTAGAAAGCTTCG

>CL1Contig537_All/repeat/mobile_element/Class_I/LTR/Ty3_gypsy/chromovirus/Tekay
AGAGTTTTATTTTGAAAAGGTTACGGTATCGAATTTACCGTATGAAAGTTTAGTATGGCATTTGTTAAACACTTAGATTTGATTTGGATATCTGGATCGGATATAAGTTGATTAACTTATATTCCAGATTTTTGTGCCATACTATATCACTTTAATATGCTATATATATACACATATATACATATATTA

>CL1Contig538_All/repeat/mobile_element/Class_I/LTR/Ty3_gypsy/chromovirus/Tekay
ATTTCCAGAACCGATGTATCACCCAAATCCGTGGGCCCGCCCATAACTATACCATACTAGAAATCGGTGTCTATACTAGTGAGTACGCCCAGGGGTCAGCCACCCCCTGACCATGCATGTCACTATGCTTTCGGTCAAAATATGCTGAAGTATCTACACGTCCCGAACCCCAGCCTCAGCTACACCTCCTCATCCTGACGTCTACATAGCTCCTCGCTATAGATGTCGAGGTGGTCATATAAGTAACCAGCTCTTGATTACATTGAAATGTGTATCAGAACTACTGTCTTACTTACA

>CL1Contig539_All/repeat/mobile_element/Class_I/LTR/Ty3_gypsy/chromovirus/Tekay
TAACTCCAAGTCATGCGTAGCATAACGCTCTTCATTCGGTCTAAGCTTCCTTAATGCATAATCCAAAACTATTTGTGACGACCCACAATTTACCCTACTTCTAAACGTCAAATACGAACACAAAACCGTATTCCACACCAACATTCAGATGTAAGAAACAATGTGAATTGCATATATTGTT

>CL1Contig540_All/repeat/mobile_element/Class_I/LTR/Ty3_gypsy/chromovirus/Tekay
GTTTTCAAAAGATTGTTATTGCGTGGATCTTGTTTATAGTACTGAAATTTGACCCTTTTATCAGTACTGCTATTTTACCCAAAATACGAGTTAAAGTTAATAACCTGTTTTAAATTTATAAGTAAAACTGTAAATTGTTTTGTGTGTTCACTCGAAGTGAAAATGATTGTTTATGGAGTAAAGAACTTGCAGTAGGATAGTTTCTTTCTTTTCTGTGGGAATTATCCTGCCTGACTCGAGTGTATATGTTTTACATATGTACTCGGGTCAGATCGAGTGCATATCTTTCAGGTTTAGGATTATCTGGATTCTCTAGCTGCAGAAGAAGCTTTCTGTTATCTTGGATCGTCTACCTTTTAGTTCAGTAGCCAGTTTTATTTCTGATTTTGTCAGATTTTATTTCATTATGTAAAATGTAAACTGTATAAAATTTTGTAGCCTTCAAATTAATAACAAGTGTTGTAACTTTATTTCCTGCTGTGAGATTTTTCTTGTTTATTTATTTTCCACTGTGCTATTCCGCTGTGCTATCTCTGATAAAATAAAACAATATATGC

>CL1Contig541_All/repeat/mobile_element/Class_I/LTR/Ty3_gypsy/chromovirus/Tekay
AAAATTTTGGAAGGACAGAGGATGTTACACGATGTATATATAGTCCTGTTTCTGCAGAGGAAATGTGGTGTGCCGTTACCCACAGGTCCCAAGCTTTTGGAATTTGTGTTTCCGAATACACAGATATTATTCGAGTTCTAGAATGGATCGT

>CL1Contig542_All/repeat/mobile_element/Class_I/LTR/Ty3_gypsy/chromovirus/Tekay
CATTTGGATCTCTACTCTTTTGAAACATTTCAGACTTCTAGCTGTTATTTATACTTTGATGTAAAATTTAATTGTATCATGTAAGAATTATAAAGTTGTATTTTTGTAACCTTCATTTTAGTAAATGTTGTAACTTTAATTTTCCGCTGTGAGATTATCTTGTTCATTTATTCTTCCGCT

>CL1Contig543_All/repeat/mobile_element/Class_I/LTR/Ty3_gypsy/chromovirus/Tekay
TGTTTTAAATAAACTGTTTTGGAATAAACAGGTTTTTAAAATGTTTTGGATAAACATTTTTTTGATAAATATTTTTGGACAAATATTTTGGTTAAACGTTTTGGGATTAAAACGTTTTTGATTTAAATGTTTTGGATAAACATTTTTGGATAAATATTTTTGGACAAATATTTTGGTTAAACGTTTTGGGATTAAAACGTTTTGATTTAAATGTTTTGGTATAAAACATTTTTGGAAATACATTTTGAGAAAATGTAAATGAGATTTTGAGACGGTCTTGTATATAGCAATTGGTTGAGCTATAAAACACCGATACGATTTATGATGTGATTTCTGTTGATGTGATGGTATTGGGATGATATTGTGACGACATTGAAAGGATACGGTATAGGAGTTACCGTATGTGATTTTCCTAGTATGGCATTTTGTTAAACACTTATTTTGAATCCGGATATCTGGATTGAAAATAAGTGGGAGACTTATAATCCAGATTTTGTAGTTGCCATACTATATACAGGATATTTTTATGATGTATACGCATATATACATACATTCACTTGTATGTATATAAGCGTATACGGGGTTTTGACTGAGAGGTCACTCAGACAACTATCTGTCTTTTTGATCAGGAAGCTATATGTGATACATCAGTCTAGGGATGTATTGACTATATCTTTCTGACAAAAAGATAGTAGTCGGTTTGAGTTGCTTTCTGAATAACCGGGATTAGTCGCCGGAATTTTGTGTTCGATAGTTGTGGAGGAGACCGGGATTGTAAGTAAGTCAGTGTCTGATACGCATTTCGGATGTAAATCCAGAGCTGATTACTTGCGGGACCACCTCGACATCTATAGCGAGGAGCTATGTAGACGTTCGTTGAGGAGGTGTTAGCTGAGGATGGGGCACGGGACGTGTAGAGTCTTTAGCACTTTTCGACCAAAAGCATAGTGAGATGCAGGGTCAGGGGACGGCCGTACCCCTGGGCGTAGTCACCGGTATAGACACCGATTTCCAGTACGGTTTGGTTATGGGCGGGCCCGTCGGATTTGGTGATGCGTCGTTCCGGCTTGTTGTTGCAGTCGGTTCAGCTTTGTGTTTCCGTATATCCGAGTCTAGGGATATACTCGAGGGCAGCTAGATGCCTGGTCGTCATGTACCTTTACGCAGATTTAGCGATGTGATTTAGTTTTTGAATCGGTCAGTCATGGTAAGCTGTGGGCAATACCCAACCGCTGTGGCGCCGGTGTCGATTCAACCTAACGGCGCGAATGTTGGCTGATACACCCTGGCATTTGCTACTTTAAAGCTTCTACTCTTATATTCACTTATATTGCGTATGGACTTTTTATTAGTACTGTTTTGACTTTTTATACAGTACTATACTTAAACAAATACGAGTTAAAAGTTAATAAAACAACTTGAAATGTAAATCAAATTGTGTTTAAGAGAATAACGGTTAGTTATTTAGGAAACACTAGACATTGTGTAGGTTAATAACCTGAACACTGATTTGTTTGATTGTTGTGTAAACTTGATTTGAATAAAAAAGAGTTAGGAAACAGGATAACTCGAGTAGTGTGAACAGTAGG

>CL1Contig544_All/repeat/mobile_element/Class_I/LTR/Ty3_gypsy/chromovirus/Tekay
TGTGGATGCAATCCAGAGCTGATTACTTGCGGGACCACCTCGACATCTATAGCGAGGAGCTATGTAGACGTTCGTTGAGGAGGTGTAGCTGAGGATGGGACACGGGACGTGTAGAGACCTTAGCACTATTCGACCAAAAGCATGGCGAGATGCAGGGTCAGGGGACGGCCGTACCCCTGGGCGTAGTCACTATTGATAGACACCGATTTCCAGTACGGTTTGGTTATGGGCGGGCCCGTCGGATTTGGTGATGCGTCGTTCCGGCTTGTTGTAGCAGCCGGTTCAGCTTTGTGTT

>CL1Contig545_All/repeat/mobile_element/Class_I/LTR/Ty3_gypsy/chromovirus/Tekay
ATATGTAATCCAAATAAACAGTGGGTTACTTATGGGACCAACTTGACATCTAGTAGCGGGAAGCTTGGATTAGACGCCAGATGAGAAGGTGTAGCTGAGGATGGGTTCGAGGCATGTAGATACATCACCAGCAAATTCGACCAAAAGCATAGATCATGCAGGGTTAGGGAACGGTCGATCCCCTGGGCGTATTCA

>CL1Contig546_All/repeat/mobile_element/Class_I/LTR/Ty3_gypsy/chromovirus/Tekay
TTATGTTGTATCATGTAATACATAAATTGTATATTTTTGTAACAATCATGTAAGAACAAATGTTGTAACTTTAATTTCTGCTGTACGACTATGATGTCATTATCTATCTGATTATGGTTAATTTATGTTCTTTTGATTTTACCATTATTA

>CL1Contig547_All/repeat/mobile_element/Class_I/LTR/Ty3_gypsy/chromovirus/Tekay
TGCCATTACTGTGTAATTATATACGGTAAATCCATACCATTTCTCTAAAAACAACAATATCAGATAAAAACATATTTCTTACTTTATGGTATTTTATAACTGTTACAATTACTATATAAAGACCGTCTTAAAATATTTTTTAAAATAAAATAAACAAGAGTTTTATTTTATTAAACATTATCCAAAATACTTTCCAAATAAAAGAAACA

>CL1Contig548_All/repeat/mobile_element/Class_I/LTR/Ty3_gypsy/chromovirus/Tekay
AAATAAGTGGGTTAACTTATATTCCAAATTCCTGTGCCATACTATATTACTTTAATAGGCTATATATATACGCATATATACATACAATTATATGTATATAAGCGTATATGGGTTTGACTGAGAAGTGTCTCCAACAACTATCTGCCTTGTTCTTAGAAATCCATGTTTGATACAT

>CL1Contig549_All/repeat/mobile_element/Class_I/LTR/Ty3_gypsy/chromovirus/Tekay
CAGATAAATAACGGTTAAAAATATTTTGAAGGTTTAATCAAATACGAGATAAAAACTTTAGTCTACTTAAAATGAAATGTTTTAAAGTTGTAAAACCTGTTTTGTGTATTCTCAGAGGAATATTTTCTGTATAGGGTGTAAGGAATCTTACAGTAGGATAGTTCTTTCTATTCTGTAGGAATTATCCTGCCTGACTCGAGTATTTGTGTTTTCATATATACTCGGGTCAGACCGAGTATATATTTTCAGATTTTAGGTTTATCTGGATTCTCTTGCTGTAGAAGAAGCTCTCTGTTATCTTGGATCGTCTGCATCTTGATATTCAAGATGATCGTCTACCCTTTAGTTCAGTAGCCAGTTTTTTTTC

>CL1Contig550_All/repeat/mobile_element/Class_I/LTR/Ty3_gypsy/chromovirus/Tekay
GCGGGGAGCTATGTAGACGTCCGATTAGGAGGTGTTAGCTGAGGATGGGATCGGGACGAGTAGATACTTCAGCAGTTTTTGGCCGAAAGGATCGTGCATGCAGGGTCAGGGGCGGCCATACGCCTGGGTGTATTCACCCTTTTAGCCACCGATTTCCAGTGCAGTTTGGTTATGGGCGGGCCCGTCA

>CL1Contig551_All/repeat/mobile_element/Class_I/LTR/Ty3_gypsy/chromovirus/Tekay
TGAGATTTTATTATTCCGCTGTGTTAACTCTGATAAACTTCTAATTTCTTAACAAATATTATACAATCCCCTTCTTTCGGCACTTGATTTTCGACGTCAAATACCGAAAGGTATTCGTGTCGATATTCAAGGACCGAGAGAAGTGAGGGTCGTC

>CL1Contig552_All/repeat/mobile_element/Class_I/LTR/Ty3_gypsy/chromovirus/Tekay
CACAGTATTCCACACCGACATTCAGATGTAAGAAAACTGTGAATTGTATAATATATTTTAGTAAAAAAAAGAATAGAAATTGAATGTTTATCAGAGAGCACAACGGAAACATAGAATAAAACAGCGGAAGAAATAAATGATCAATAAAACTCACAGCGGAAAATAATTTATACACTTTTTATAATTTGAAGGTTACAAAAAAAATACAGTTTACACTTTACATTTCTCATACTG

>CL1Contig553_All/repeat/mobile_element/Class_I/LTR/Ty3_gypsy/chromovirus/Tekay
GGTATATATATACGAGTGTATATGAATAAAAGATATACAACCGGTTTACTAAACGACCCCGGTCTCCTTAACAACTATCATACGAAAAATTTCGGCGACTAAACCCGGTTATTCAAAAAGCGACTCAAAACGACTATTGTCTTTTTGTCAGAAGACATAGTCAATACGCCATTCCGTGGCGAATCAACACAGCTTTCTGAGAATAAGACAGATAGTTGTTTGAGTTACCTCTCAGTCAAACCCGTGTACACTTATATACATATAAGTTAATATATGTATATATGTGTACACATATATCAATTTAAAACAATACAGTATGGCAAAAAAATCTAGAATATAAGTTAATCCACTTATATCCGATCCAGATATCTAAAT

>CL1Contig554_All/repeat/mobile_element/Class_I/LTR/Ty3_gypsy/chromovirus/Tekay
ATCCAATCGCTATATACAAGACTGTCTCAAAATCACAATCTTATTTACATTTATCCCAAAATGTATTTATCAAAAATGTTTATCCAAATATATTTTTACCCAAAATATATTTATTCCCAAATATATTCATCCCGAATATATTTCCCAAAAACATTTCAAAACAACAATGTTTTATCCCAAAACATCTTAAACAAAACAACGTTTTATCCCAAAACATTTTAAACAAACAATGTTTTATCCCAAAACATTCTTCTAAAACATTTTTCCCAAAA

>CL1Contig555_All/repeat/mobile_element/Class_I/LTR/Ty3_gypsy/chromovirus/Tekay
TCTCAAAAATGTATTTCCAAAAATGTTTTATACCAAAACATTTAAATCAAAACGTTTTAATCCCAAAACGTTTAACTAAAATATTTCTCCAAAAATGTTTATCCCAAAACATTTAAAAAACCTGTTTTATCCCAAAACAGTTCATTTAAAACATT

>CL1Contig556_All/repeat/mobile_element/Class_I/LTR/Ty3_gypsy/chromovirus/Tekay
GCTGGATTTTCAGGCGGTCATCTATTCCTCCTTATAGTTGGGTAGCCACAATAACTGCCAAATTTATGTAAACTATTAACTATATATTTTTGTAAACCCACCATGTAAATAAATGTTGTATTTTAATTCCTCTGTAAACTTTTAATTCTGCTGTAATTT

>CL1Contig557_All/repeat/mobile_element/Class_I/LTR/Ty3_gypsy/chromovirus/Tekay
CGGGGCGAGTAGAGACTGCACCAGCATTCCGACCGAAAGCATAGTAACATGCAGGGTCAGGGGGCGGCCGTACCCCTGGGCGTACTCACCCGGATAGACACCGATTTCTATTGCGGTATAGTTATGGGCGGAGCTCCGCGGTTTTGGTGATACGTCGTTTCTAGTCGTGGATTACCCTAGTTTCAGCCCTGTTATGTTTCGTATATCCGTGTCTAGGGATATACTCGGAGGGCACTAGATGCCTGGTCGTCACTGTACCATTTACGCAGATTTATCGGTTTTATCTAGGAACCAGACGTTACGGTACGATGTGGATCGAACCCACCCGTCGTAACTATTGTTGGTTCCACCCCTACTGTTGCAAGGCTGGTATGGGACAGTCGTTGCAGCTATTTGACTTATTGTTTTCAAAAAGTTGTTATTGCGTGGATCTTTTTATAGTACTAAAATTTGACCCTTTTATCAGTACTATT

>CL1Contig558_All/repeat/mobile_element/Class_I/LTR/Ty3_gypsy/chromovirus/Tekay
TTAATACGTTATATGAAGGAACGTATTGACTATGTCTTTTCGACAAAAAGATAGTAGTCGTTGTGAGGTTCTTTCTGAATAACTGGACGTAGTCGCCGGAAATATTTTCGATTCGATAGTTGTAGAGGAGACCGGAATTGTAAGTAAGCCAGTAGTTCTGATACGCATTTCGATGTAATCCAGAGCTGGTTACTTACAAGACCACCTCGACATCTATTAGCGGGAAGCTTGGATTA

>CL1Contig559_All/repeat/mobile_element/Class_I/LTR/Ty3_gypsy/chromovirus/Tekay
GGTCAGATCGAGTGCATATTTTTCAGGTTAGGATTTTCTGGATTCTCTAGCTGCAGAAGAAGCTTCTGTTATCTTGGATCGTCTGCCTTTCTGATTTCAAGACGATCATCTACCCTATAGTTCAGTAGCCAAATTTTATTTCTGATGTTGTCAGATTTTATTTCATTATGTTAAATGTAAACTGTATGAAATTTTGTAACCTTCAAATTTATAACAAGAGTTGTAACTTTATTTTCCGTTGTGAGTTTATCTTGTTTATTCTTCCGCTGTTTATCTATTTTGTTTCCGCTGTGTTATTCCGCTGTGCTATTCTGATAAAAAACAAAACAATATATG

>CL1Contig560_All/repeat/mobile_element/Class_I/LTR/Ty3_gypsy/chromovirus/Tekay
CAGCTCTGGATTACACCGAAGTGCGTATCAGAACACTGACTTACTTACAATCCCGGTCTCCTCCACAACTATCGTAACGAAACAATTCCGGCGACTACGTCCGGTTATTCAGAAAGCACCTCACAACGACTACTATCTTTTTGCCACAAAGACATAGTCAATACGTTCCTCGATAGAACGTATCAAACAATGGCTTTCTGAGAAAAAGGCAGATAGTTGTTGGAGACACTCCTCAGTCAAACCCATATACGCTTATATACATATAAGTGAATATATGTATATATGCGTATATATATATCAATTTAAAGTAATATAGTATGGCACAAAAATCTAGAATATAAGTTAATCCACTTATATCCGATCCAGATATCCAAATCAAAATATAAGAGTTTAACAAATGCCATACTACTTTCATACGGTAAATCGGATACCGTATTCTTTTC

>CL1Contig561_All/repeat/mobile_element/Class_I/LTR/Ty3_gypsy/chromovirus/Tekay
ATCCTGCTTGACTCAAGTGTGTGTGATTTTTCATATGTGCTCGGGTCATACCGAGCACATATTTCAGATATTTAGGATCAGTAAAAGTCATTGATAGAAGATGGAGATCGTAGTATTCTGGACTTTCTTCTCGTATGAATTTCCAGATGACTATATATCTTCTTAGATTTGTAGCCACTCTTTATCCTGTATAAAAATGTATAATT

>CL1Contig562_All/repeat/mobile_element/Class_I/LTR/Ty3_gypsy/chromovirus/Tekay
CCGTGGGCCCGCCCATAACCAAACCGTACTGGAAATCAATGTCTATATATGTGAAAACGCCCAGGGGTACGGCCGTCCCCTGACCCTGCATGACCACTATGCTTTCGATCAAAAACTACTGAAGTATCTACACGTCCCGAGCCCATACTCAGCTACACCTCCTCATTTGACGTCTACATAGTTCCCCGCT

>CL1Contig563_All/repeat/mobile_element/Class_I/LTR/Ty3_gypsy/chromovirus/Tekay
TAAATAAAAACATTTGGAAATGTGTTGAGATTTTAAATCAAATATTTGAAGAAATAAAACATTGTGGGAAAATGTTTTTGTAAAATGTTTTGGAGTAGAAAACATTCTTGATTTAAATGATTTTGGGAAATATATTCGGGATGAATATATTCGGGATAAATATATTCGGTATGAATATATTTGGGACAAATATATTTGGGTAGAAATATATTTGGATAAAACAGTTTAAATAAAATGTTTTTGGAAATATATTCGGGATTGAATATATTTGGGGATAA

>CL1Contig564_All/repeat/mobile_element/Class_I/LTR/Ty3_gypsy/chromovirus/Tekay
GTACAGTTATACTCAAGTGTTTTAAGATCTAATGTTTTAAATCAGGTTTAAATAAAAAGTAGCACTGCTAAAAAGGTCAAACGGCAGTACTAATACTAAAATTTTTAACTCATATTTGATAAAATAGTAGTACTACTAAAAAGGGTCAAACTGCAGTACTAAATATGAAGGTCCACGCAATAACAACTTTTTGAAATCAAATAAGTC

>CL1Contig565_All/repeat/mobile_element/Class_I/LTR/Ty3_gypsy/chromovirus/Tekay
GTTTAATATTTAAGGTGAAATAAAAGAACAAAAATTAAACATTTATCAGAGATAGCACAACGGAAAAATAAAATACAATCTCACAGCGGAAAATAAATTTACAACATTTGTTCTTATATGAAGGTTACAAAAATATACAGTTTACATTTTACATGATAAAATCAAATCTGACATAACAAAAACAAAATAGCTACTGAACTGGAAAGGTAGATGATCGTCTTAAAATCCAAGTGAAGACGATTCGAGATACTGAAATCTTCTT

>CL1Contig566_All/repeat/mobile_element/Class_I/LTR/Ty3_gypsy/chromovirus/Tekay
TTTACTCATGTTTGATAAAAATAAAATAGTGTATAAAAAGGTCAATTACAGTACTTAAAGGTCCACACAATATAAACAAATATAATAGTAGAAGTTTAAAATAGCAAAAGATAGGGTGTATCAGCCATCCTTTGCAGGGTTAGGGTGAACCGACACCTTCTCTGTGGAGGGTGGCGACTAACCACAGCTTACCATAGTTGATCGATTCAAAAGCTAAAGC

>CL1Contig567_All/repeat/mobile_element/Class_I/LTR/Ty3_gypsy/chromovirus/Tekay
GGTGGTCCCATAAATAATCAGCTCTGGATTGCCATCCGCACTGCCTATCAGAACACTGACTCACTTAAAATCCCGGTCTCCTCCACAACTATCGAACTAAAATTCCGGCGACTAAACCCGGTTATTCAGAAAGCAACTCACAACGACTACTATCTTTTTTTTCAGAAATACATAGTCAATACATCCACATGTTGATGTATCAGACACGGCTTTCTGAGAACAAGAC

>CL1Contig568_All/repeat/mobile_element/Class_I/LTR/Ty3_gypsy/chromovirus/Tekay
CTCCAAAAATCTGGATTATAAGTCTCCCACTTATTTTCAATCCAGATATCCGGATTCAAAATAAGTGTTTAACACAATGCCATACTAGGAAAATCACATACGGTAACTCCTATACCGTATCCTTTCAATGTCATCAACCATATCATCACAAGATCATCACAACATCAGGGATCAAATCACATCTCGTATCGGTATTTTATAGCTCAACCAATTGCTATATACAAGACCGTCTCAAAACATTAATTACATTTATCCAAAATGTATTTCCCAAAAATGTTTATACCAAAACATTTAAATCACAAAACGTTTAATCCCAAAACGTTTAACCAAAATATTTGTCCAAATATATTTATCCCAAATATATTTCCAAAAACATTTATCCAAAAAATGTTTACTCTAAAACTTTTAAAAGAAAAATGTTTAATCCCAAAACATTTTAGTTAAGCATTTCCCAAA

>CL1Contig569_All/repeat/mobile_element/Class_I/LTR/Ty3_gypsy/chromovirus/Tekay
TGTCTTTGCTATTTTAAACTTCTACTATTATATTCACTTATATGCATGGACTTTCATTTAGTACTGTAGTTTGACCTTTTTAGCAGTACTACATTTTTACCAAATCTGAGTTAAAAGTTAAATAACCTTAAAGATAAATTTAAACGGTAAAACATGTTTTGTGTGTTTTCAGAGGAATATTTCTGTCTAGGGTATAAGGAATCTTACAGTAGGATAATTCTTACTTACTGTTAGGATTATCCTGCCTGACTCGAGTAT

>CL1Contig570_All/repeat/mobile_element/Class_I/LTR/Ty3_gypsy/chromovirus/Tekay
GATTAACTTATAATCCGGATATGAGTAATTAGATTTGGTTGCCATACTATATTATTTAATTTCATAAGTATACGCATATATACATATATTAACTTATATGTATATAAGCGTATATGGGTTTGACTGAGGAGTGGAACCAACAACTATCTGTCTTGTTCTCAGAAAGCTTTGTATGATACGTTTTCTTGAAGGTC

>CL1Contig571_All/repeat/mobile_element/Class_I/LTR/Ty3_gypsy/chromovirus/Tekay
TAATTATTTTTTTTATCAGAGTAAACACAACAGAAAATAAGATAAATAATCTCACAAAGGAATTTAAAATAAGATTTACAGCGGAATTTAAAATACAACATTTTTATTAACATGGTGGGTTGTCAAAAATATACATAAACAGTTTACATAGTTTAACAGTAAAGGTGGCTA

>CL1Contig572_All/repeat/mobile_element/Class_I/LTR/Ty3_gypsy/chromovirus/Tekay
CCCCTGGGCGTTATCATCGTTTATAGACACCGATTTCCAGTACGATTTGGTGATGGGAGGGCCCGCGGATTTTTGGTGAAACGTCGGTTCTGGAAATGTATCCAGGATCAGCCTTGTGTGTGCCTATATCCATGTCTACGGATATACTCGG

>CL1Contig573_All/repeat/mobile_element/Class_I/LTR/Ty3_gypsy/chromovirus/Tekay
AGGATACCCACCCTCTATAGCGATGGTGCCGGTTCAACCTAACAGGCGAACGTTCGGGCTGGTACACCCGAGCATTTGCTATTTTAAACTGCTATTCTTATATTCACTTATATTGCGTGGACTCTAATTCAGTGCCGCGATTTGACCACTAGCGGTGCTATATTTTATAACAAATGTGTTTAAACTTTATGCAACAAAAAGGGTTTTGAAATGAAAACTGTAAACATGTTTTGTGTGTATTCTGGGGAATATTTCTGTCTAGGGTATTGAGAATCTTGCAGTGGGATAGTCCTTACTATTCTGTGGGATTATCCTGCCTGACCCGG

>CL1Contig574_All/repeat/mobile_element/Class_I/LTR/Ty3_gypsy/chromovirus/Tekay
CACGGCTTTTCGAGAAGAAGCAAGATAGTTGTCTGAGTAACCCCTCAGTCAAAACCCATATACGCTTATATACATATAAGTAAATATATGTATATATGCGTATACTGCATAAAAATATATATATAGTATGGCAACTACAAAATCTGGAATATAAGTTACCCACTTATTTTCTATCCAGATATCCGGATTCAAAATAAGTGTTTAACAACATGCCATACTAAGAAAACCACATACGGTAAATCCGATAC

>CL1Contig575_All/repeat/mobile_element/Class_I/LTR/Ty3_gypsy/chromovirus/Tekay
ATTTTATTTTTAAACGCACTCACGAAAATGTTCTTAACTCATATAAGGATACGGGGTATCCAAATCTCAAATGAGCCCTTTACCTTTTATCATATAAAAAGCCTTCTGTTACGGGGTAACCTTCAGCTTTTACACACCCTCAGACTCAAGTTATCGGGAACTTGGGCTCTGATACCACGTGTGACGACCCACAATTTCCACCCTTAAAAATCAATACGAAACAAAATCTCGTACTAACTTTTAAAAGTCGAAAGAGTGAATTGTGTATATATATAAAGTACAGGTAAATAAGAACAGGAATCTAAAACATTACAGCATATAGATTACATCAAAGTTACACAGCGGAATTCAAGTTTACAACATTTTACAATACACAGTAGGTCCAAAAGATAGTTTACATATTTTACATAATTTACATAAGGTTTTTGTACATCAAAAGATACATAAAACTAGATAGATAGATGGCTGTCATAAAGTCCAAAAGAGAAGACGAATATCAAACAGAAGTGAAGCTCCATCTTCCGAGACTGACTCCAGACATACCTAAGCTGCATATATGTGCTCAGTCTGACCCGAGCACATATGAGAAAACACATATACCCGGGTCAGGCAGGATAATCCCACAGAATAGTAAAACTATCCTGCTGCAAGATTCTTTATACCCTAGACAGAAATATTCCCCAACTGTACACATAAAACATGTTTACTATATTCACATTTAAACCGTTTTTAAGTTATATAAAGTCTCAATACATTGGTTATAAAATACGGCACTGCTGGTGGTCAAATCGCAGCGCCAAATTAAAGTCCACGCAATATAACTGAATATAATAGTAGAAGTTTAAAGTAGCAAATGCCAGGTAGAACAGCCAACATTTGCGGAGTTAGGGTGAATCAGCACCGTCGCTACAGCGGGTGGGTGTTCCCCACGTCGTACCATAACTGACCGATTCAAAAACTAAACCACATCGCTAAATCGGCGTAACTGGTTTGACGACCAGGCATCTAGCTGCCCTCGAGTATATCCCTAGACTCGGATATACGGAAACACAAAGCTGCCCGGCAGCTACAACTATCCGGACCGACGTATCACCAAACCGCGGGCCCGCCCATAACCAAACCGCTCTGGAAATCGGTGTCTATCAATAGTGACTACGCCCAGGGGTACGGCCGTCCCCTGACTCTGCATCTCGCTATGCTTTCGGCCGAATCTGCTGAAGTCTCTACACGTCCCGTGTCCCATCCTCAGCTAACACCTCCTCAACGAACGTCTACATAGCTCCTCGCTATAGATGTCGAGGTGGTCCCGCAAGTAATCAGCTCTGGATTGACATCCGCACTGCGTATCAGAACATTGACTCACTT

>CL1Contig576_All/repeat/mobile_element/Class_I/LTR/Ty3_gypsy/chromovirus/Tekay
AGATATCGACCGAAAGCATAGTGGCCATATATGGGATCAGAGGCGCGTTTTGTCTCTGGGCAGTCATTCACCACACTAGACACCGATATCTAGTATTTTGGTATGGGCGGGCGCTCGCAGTTTGTGATTGACGTCGGATTGGGGGACTGATTTTCCCCCGGGAACCATCTCTATATGGGGTTGTATACCTGGGTTCTAGGGGTATACCATCGAGGGAAAACTAGATGCCCGGTCGTCGAACCAGTTACGCCGATTTATCGATGTGCTTTAGTTTTTGAATCGATCAGTTATAGTAAGTTGTGGTTCGTAGCCAACTGTTATAGCGCCAGTG

>CL1Contig577_All/repeat/mobile_element/Class_I/LTR/Ty3_gypsy/chromovirus/Tekay
TTATGAAAACTGTGAATTGTATAATATACTTTAGTTGAAATAAAAGAATATAAATTAAAAGTTTATCAGAGATAGCACAGCGGAAACATAGAATAAAACAGCGGAAGAAATAAATGATCAAGAAAATCTCACAGCGGAAAATAAATTTACAACACTTGTTATAATTTGAAGGTTACAAAAATATAAACAGTTTACACTTTACATTTTACATTATAATCAAATCTGACATAAGCAGAAACAAAAATGGCTACTCAACTAAAAGGTAGACGGTCGTCTTGA

>CL1Contig578_All/repeat/mobile_element/Class_I/LTR/Ty3_gypsy/chromovirus/Tekay
TTACACTTATATTCATATAAGTTAATATATATATATATGTGTGTGTGTGTGTATACATATAAAGTTTAAAACATATAGTATGGAAACCAAATCTAACTACTCATATCTGGATTATAAGTTAATCACTTATTTCCTATCCAGATAACCAGATTAGAATAAGTGTTTAACAGATAATGCCATACTAAGTAGTCATATACGGTAAATCCCATACCATTTTCTTTTCAATATAAATCTCAAATAAAAATCCATTTTATCAATTTATACATTTTATAGCAGTTCCAATTGCTATATAAAATTATGTCCTCAAAAATACATAAAACAAGAGTTTTA

>CL1Contig579_All/repeat/mobile_element/Class_I/LTR/Ty3_gypsy/chromovirus/Tekay
TATAGCTGAAACTGGGGATTACCCATCTACCCAAAAACGACGTATCACCAAAAAGAACGAGCTCACCCATAACCAAATGTACCAGAAATCAGACGTTTAGTCTGGTAAGTACGCCCAGAGGCCTACCCCTCTGACCCTATATGGCCACTATGCTTTCGGCCATTATGTGA

>CL1Contig580_All/repeat/mobile_element/Class_I/LTR/Ty3_gypsy/chromovirus/Tekay
ATTCATATTAGAAAATGTTGTAACTTTAATTTCCGCTGTAAGATATTCTTGATTATTTATTTTTCCGCTATGTTATTGCATTATGCTATCTCTTATAAAGAAAATAAAATAAATATATACAATTCACATTTTTTGACATCCAAAGTCTCGGTACGGAATACGGCTTGTATTCTGGATCGAAGCTTTCGGAAAGTCG

>CL1Contig581_All/repeat/mobile_element/Class_I/LTR/Ty3_gypsy/chromovirus/Tekay
AGGCTGACATTTCTATATGTATTTGTACATATAGAAAGGTACGAGTTGGATGACTTTTGGAATCACCTCAATTTCTATAGCGCGTAGTGTTATAGACGTTAGATGAGGAGGTGTTAGCTGAGGTTGGGTTCGCGACGTGTAGAGTCTTCTTCACATAATGGCCGAAAGCATAGTGGCCATATAGGGGCAGAGAGGCGTATCTCTGTACGTTTATCACTA

>CL1Contig582_All/repeat/mobile_element/Class_I/LTR/Ty3_gypsy/chromovirus/Tekay
GTGAAGTAAGAACTATCCTGCAGAAGATTTGTTGCGCCTTAGACAGAAATATTCCTCTGATATACATACAAAACAGGTATACAATTTTACTTGGTGTTTAAGTTTGATAAAGTTTAACTCATGTTTGAATAAAATGTAGTACTGCTAAAAAGTCAAACCGCAGTACTAAATGAAAGTCCACGCATATAAGTGAATATAATAGTAGGAGTTTAAAGTAGCAAAATGCAGGGTGTATCAGCCACATTTTGCGGTGTTAGGGTTGAATCGACACCGGCGCTATAGAGGGTGGGTGCGATCCACAACTTACCATAACTGATCGATTCAAAAACTAAAGCACATCGATAAATCTGCGTAAATGGTTCCATGACGACCGGGCATCTAGTTGCCCTCGAGTATATCCCTAGACTCAGATATACGAACACACAAAGCTGAACTGGCAGCAAAAACTTGCTAGAAAAATGTATCACCAAAACCATGGGCCCGCCCATAACCA

>CL1Contig583_All/repeat/mobile_element/Class_I/LTR/Ty3_gypsy/chromovirus/Tekay
CCGTCGGTTTTGGTGATACGTCGGTTCTGGAAATGTATCCAGGATCAGCTATGTTATGTTTCGTATATCCGTGTCTAGGGGTATACTCGGAGGCACTAGATGCCCGGTCGTCACTGTACCATTTCGCGATTCATCGGTTTTTATATCTTGGAACCAGACGTTACGGTAAGATGTGGGGTAAAGACCCAACCGTCGTAACTATTGTTGGTTCCACCCCTATGTATGTTGTAAGGGCTGGTATGGGACAGCCGCTACAGCTATTTGACTTATCTGTTTTCAAAAGATTGTTATTGCGTTGACTTCTTTTTAGTACTGCAATTTGATTTTTTAG

>CL1Contig584_All/repeat/mobile_element/Class_I/LTR/Ty3_gypsy/chromovirus/Tekay
GTCTTTTTTTCAGAAAGACATAGTCAATACGTCCCTCAAGAAAACGTATCAAACATAGCTTTCCGAGAAAAAGACAGATAGTTGTCTGCACGTACTTCTCAGTCAAACCCGTATACACTTATATACATATAAGTTAATATATGTATATATGCGTACACATGTCAAATTTTATCAATAAAATATGGCAACCAAATCTAATTACCCATATCCGGATTATAAGTTAACCACTTATTTCCTATCCAAATCAGAATAAGTGTTTACAATATAATTCC

>CL1Contig585_All/repeat/mobile_element/Class_I/LTR/Ty3_gypsy/chromovirus/Tekay
TACGTGGACCTATATTTTAATACGGCAGTTTGACCTTTTTAGCAGTACTACAATTTATTCAAACATGAGTTAAAACTTTAGTAAACTTAAACACTTGAGTAAAACTATACACATGTTTTGTATATATATCAGAGGAATATTTCTGTCTAGGGC

>CL1Contig586_All/repeat/mobile_element/Class_I/LTR/Ty3_gypsy/chromovirus/Tekay
CGCCCGTACCCCTGGGCGTACTCACCGGTTTTTAGACACCGATTTCTAGTACGGTTTGGTTATGGGCGGGCCCGTCGGTTTTGGTGATACGTCGGTTTGGCCAGTTGTTGCTACCAGATCAGCTTTGTTATGTTGCGTATATCCGAGTCTAGGGATATACTATCGGGGGCACTAGATGCCCGGTCGTCACTGTACCATTTACGTAGATTTATCGATGTGACTTAGTTTTTTAATCGAC

>CL1Contig587_All/repeat/mobile_element/Class_I/LTR/Ty3_gypsy/chromovirus/Tekay
TCGCTGCAGAAACAGGACTAGATATACTTCACGTATTCCTATCTGTCCATTAGAAATTTTTCCTAAGTAGAAAAACTTTTCATACTTAAAGAGTTAATACAAAATCATATTGTATTCATTTTAAAGTTAAAAACATTTTAAAATCTTAGTTTGTAAACGCACTCACGAAACTGTTCTTAACTCATTCTTGGATATCGGGGTATCCAAATCTCAAATGAGTTTTCACCTTAATATTATAAAAAGCCTTATGTTAATGGGGTAACCTTCAGCTTTTTCACACCATCAGGCTAAAGTTATCGGAAACTTGGCTCTGATACCA

>CL1Contig588_All/repeat/mobile_element/Class_I/LTR/Ty3_gypsy/chromovirus/Tekay
AGGGTTAAGACAAATTCATATTATATTCATTTTAAAGTTAAAAACATTTTCATTTTAAATATTTAAACGCACTCACGAAATGTTCTTAACTCATTCTAGGATATCGGGGTATCCCATCTCTAATGAGTCTTACCATATATATATACAAAAAGCCTTCTGTTAATGGGATAAACTTCAGCTTTTACACACTGTCAGGCTCAAGTTATCTAGAACTTGGCTATATT

>CL1Contig589_All/repeat/mobile_element/Class_I/LTR/Ty3_gypsy/chromovirus/Tekay
AACATGATTAAATCATTCACATCTAAATCTCAACCATTCGATCAATGGCGTCGAGCCATTCTAGAACATGAATACTATCTGAGTATTCGGAATGACAAATTCCAATGCTTGGGACCTGTGGGTAACGACACACCACATTTCCGCTGCAGAAATAGGACTAGATATACTTCACGTATCTCCATCTGTCCTTCAGAAATTTCCTAAGTAGCCACTTTACTTTCAGAATTTGAGTTAAGACCAAAATCATATTATATTCATTTTAAAGTTAAAAACATTTTAAAACTTTAATTTGTGAACGCACTCACGAAATGTAATCAACTCATATCAGGATATCGGGGTATCCAATCTCTAATGAGTCTTAACTTATATTATACAAAAAGCTTTTTGTTACTGGGGTAACCTTCAGCTTTTTCACAC

>CL1Contig590_All/repeat/mobile_element/Class_I/LTR/Ty3_gypsy/chromovirus/Tekay
ACACTTCTGCTGCAGAAACAGGACTAGATATACTTCGCGTATCTCCAACTGTTCTTCAGAAATTTTCCTAAGTAGCCAATTTTACTTTAAGAAGTTTGGGTTAAGACCAAAATCATATTATATTCATTTTAAAGTTAAAACATTTTAAAACTTAATTTAATC

>CL1Contig591_All/repeat/mobile_element/Class_I/LTR/Ty3_gypsy/chromovirus/Tekay
AATGTCCAGAGGTACGGCCGTCCTCTGACCCTGTATGACCACTATGCTTTCAGTCGAAAACTAGTGAAGAATCTACACGTCTCGAACCCAACCTCAGCAAAACACCTCCTCATCTGACGTCTAATCCAAGCTTCGCGCTATAGATGTCGAGGTGGTCCCATAAGTAACCCACTGTATATCTGGATTACATATAAATAAATATATGCGTATCAGCATATACAACTGGTTTACTTACAATCCCGGTCTCCTCCACAACTATGGTACGTAAGTTCCGGTGACTAAATCCAGTTATTCAGAAAGCAATAGAACTATCACCGTCTTCTA

>CL1Contig592_All/repeat/mobile_element/Class_I/LTR/Ty3_gypsy/chromovirus/Tekay
TTTTCAGAATCGACGCTTCACCAAAACGACAGGCCCGCCCATAACCAAACCGTACTGGAAATCGATGTCTAAAAAGGGTGAAAACGCCCAGGGGTCAGCCACCCCCTGACCTTGCATGTCACTATGCTTTCGGTCGAAAACTGCTGAAGTATCTACTCGTCCCGAGCCCATCCTCAGCTAACACCTCCTCATCGAACGTCTACATAGCTACCCGCTATAGATGTCGAGGTGGTCCCATAAGTAACCAACTATGGATTATATAAATTCATATCAGATATACTGGCTTACTTAC

>CL1Contig593_All/repeat/mobile_element/Class_I/LTR/Ty3_gypsy/chromovirus/Tekay
AAGTTGATTAAAGTTCAACGCATATTTAATAAAATGAAGTACAAATAAAAAGTCAAACTGCAGTACTAACCAGAGGTCCACGCATATAAGTGAATATAATAGTAGAAGTTTAAAATAGCAAAGACAGGGTGTATCAGCCATCTTTGCGGGGTTAGGGTTGAATCGACACCGTCGCTATAGAGGGTGGGTGTGACCCACAGCTTACCATAACTGATCGATTCAAAAACTAAAGCACATCGATAAATCTGCGTAAATGGAACATGACGACCGGGCATCTAGTGCCCCCGAGTATATCCCTAGACACGGATATACGCACACACAAAGCTGATCCTGGATACATTTCCAGAACCGACATTTCACCAAAACCGGCGGGCCCGCCCATAACCATACCGCACTAGAAATAGGTGTC

>CL1Contig594_All/repeat/mobile_element/Class_I/LTR/Ty3_gypsy/chromovirus/Tekay
GAGTCGCTTTCTGAATAATCAGGCTTAATCGTCGTAAATTTTAGTACGATAGTTGTGGAGGAGACCGGGATTGTAAGTAAGCCAGTATTTCTGATACGCATTTATATGTAATCCAGAGCTGGTTACTTACGGGACCACCTCGACATCTATAGCGGGGAGCTATGTAGACGTTCGATGAGGAGGTGTTAGCTGAGGATGGGCTCGGGACGAGTAGATACTTCAGCAGTTTTCGACCAAAAGCATAGTGACATGCAGGGTCAGGGGGTGGCTGACCCCTGGGCATTATCACCGTTTATAGACACCGATTTCCAGTACGATTTGGTGATGGGCGGGCCCGCGGATTTTTGGTGAAACGTCGGTTCTAGAAATGTATCCAGGATCAGC

>CL1Contig595_All/repeat/mobile_element/Class_I/LTR/Ty3_gypsy/chromovirus/Tekay
CCGATACGCTGCGGATGCAATCCAGAGCTGATCACTTATGGGACCACCTCGACATCTATAGCGAGGAGCTATGTAGACGTTCGTTGAGGAGGTGTTAGCTGAGGATGGGCACGGGACGTGTAGAGACTTCAGCAGTATTCGACCGAAAGCATAGTGAGATGCAGGGTCAGGGGACGGCCGTACCCCTGGGCGTAGTCACCGTTATAGACACCGATTTCCAGAGCGGTTTGGTTATGGGCGGGCCCGTCGGATTTGGTGATGCGTCGGTCCGGATAGTTGTAGCTGCCGGGCAGCTTTGTGTTTCCGTATATCCGAGTCTAGGGATATACTCGAGGGCAGCTAGATGCCTGGTCGTCATGTTCCATTTACGCAGATTTAGCGATGTGATTTAGTTTTTGAATCGGTCAGTTATGGTATGCCGGGGGGAGCACCCCCTCTCTGTAGCGACGGTGCCGATTCAACCTAACGGCGCGAATGTTGGCTGATACACCCTGGCATTTGCTACTTTAAAGCTTCTACTCTTATATTCACTTATATTGCGTATGGACTTTTTATTAGTACTGTTTTGACCTTTTTATACAGTACTATATTTAAACAAATACGAGTTAAAAGTTAATAAAACAACTTGAATTGTAAATCAAATTGTGTTTAAGAGAATA

>CL1Contig596_All/repeat/mobile_element/Class_I/LTR/Ty3_gypsy/chromovirus/Tekay
CGGTGAAAACGCCCAAGGGGTCAGCCACCCCCTGACCATGCATGCTCTATGCTTTCGGTCGAAATGCTGGTGAGGTATCTACACGCCCCGAACCCATCCTCAGCTACACCTCCTCATCTGACGTCTAATCCAAGCTTCCCGCTAATAGATGTCGAGGTGGTCCTGTAAGTAATCAGCTCTGGATTACATCGAAATGCGTATCAGAACACTGACTTACTTACAATCCCGGTCTCCTCAACAACTATCGAAACGAAACATTCCGGCGACTACGTCCGGTTATTCAGAAAGCACCTCACAACGACTACTATCTTTTTGTCAAAAAGACATAGTCAATACGTCCCAGCTTAGGACGTATCAAACATGGCTTTCTGAGAAGAAGACAGATAGTTGTTGGAGACACTCCTCAGTCAAACCCATATACGCTTATATACATATAAGTGAATATATGTATATATGCGTATATATATATCATATTAAAGTAATATAGTATGGCACAGAAATCTGGAATATAAGTTAACCCACTTATTTCCTATCCAGAAATCCGGATCAAGAATAAGTGTTTAACAAACTGCCATACTAAACTTTCATACGGTAAATCCGATACCGTATTCTTTTCTATATAAAACCGTGATAAAATCCAATTTATCAAATAACAACGTCTTATAACAATTTCCAATTTGTTAAAT

>CL1Contig597_All/repeat/mobile_element/Class_I/LTR/Ty3_gypsy/chromovirus/Tekay
GATACACCTTGTCATTTTCTATTTTAAACTTCTATTATTATATTCACTTATATGCGTGGACCTTTGGTTAGTACTGCAGTTTGACCTTTTAGCAGTACTTTATTTTATCACATACGAGTTAAAAACTTTAGTCAACTTAAAAAGAAATGTTTAAAAAGGTAAAACATGTTTTAGTGTAATTCAGAGGAATATTTCTGTATAGGGTATAAGGAATCTTACAGTAGGATAGTTCTTACTTACTGTTAGGATTATCCTGCCTGACTCGAGTATGTGTGCTTTCATATATACTCGGGTCAGACCGAGTATATATTTACAGATTTTAGGACTTTCTGGACCTATTCACCTTAGAGGAAGCCGTCATCATTTTGGATCGTCTTCTCTTGGACTTCAAGACTATCTTCTGCCTTTCCAATTCAGTAACCACTGTTTGATG

>CL1Contig598_All/repeat/mobile_element/Class_I/LTR/Ty3_gypsy/chromovirus/Tekay
CCACATCGTACCGTAACGTCTGGTTCCAAAATAAAAACCGATGAATCACGAAATGGTACAGTGACGACCGGGCATCTAGTGCCCCCGATAGTATATCCCTAGACTCGGATATACGCAACATAACAGAGCTGATCTGGTAGCAACAACTGGCCAAACCGACGCATCACCAAACCGACGGGCCCGCCCATAACTAAACCGTACTAGAAATCGGTGTCTATCAAACGGTGAATACGCCCAGGGGATCAGCCGCCCCCTGTCCCTGCATTCTCTATTCTGTTGGTCGAAATTTCTGGTGAGGTATCTACACGCCTCGA

>CL1Contig599_All/repeat/mobile_element/Class_I/LTR/Ty3_gypsy/chromovirus/Tekay
TCTATATGGGGCGTATACCTGGGTCATAGGGGTATACCATCGAGGGAAAACTAGATGACCGGCCATCGCACAAACCATTTACGTAGATTTATCAATCTAATTTAGTTTTTGAATCGATCAGTTATAGTACGATGTGGTTCATAGCCACCCGCTGTAGCGCCAGT

>CL1Contig600_All/repeat/mobile_element/Class_I/LTR/Ty3_gypsy/chromovirus/Tekay
AAGACTTCAGCAGTTTTTCGACTAAAAGCATAGTGACATACAGAGTCAGGGGGTGGCCGTACCCCTGGGCGTACTTGTCGGTTTAGACACCGATTTCTAGTGCGGTATAGTTATGGGCGAGCCCGCCGATTTTGGTGATACGTCGTTTCTGGTCGTGGATTACCTCAGTTTCAGCTCTGTTATGTTGCGTATATCCGTATCTAGGGATATACTATCGGGGGCACTAGATGCC

>CL1Contig601_All/repeat/mobile_element/Class_I/LTR/Ty3_gypsy/chromovirus/Tekay
CACCTCCTCAACTATCGTCTCAAATGCTTCGCGCAATCAGATATTGAGGTGATTCCATAAGTCATCCAACTCGTACCTTTATATATGTATAAATACATATATAAATGTCAAACTTGGGTCACTACTGGCCTCGGTCTCCTCAATAACTATCGTACGTAATGTTCCAGAGACTAAATATGGTTATTCAGAAAATACACAGAATTATCACCATCTTATTTCACAAAGACGTTATCACAT

>CL1Contig602_All/repeat/mobile_element/Class_I/LTR/Ty3_gypsy/chromovirus/Tekay
GGGTTTTTAACCCACGACATACAGTAACGTCCCGTTTCAAATAAAAAACAATAAATCGACGTAACTGGATATGATTACCAAGCACTTAGTTTTCCCTCAATAGTATATCCCTAGACTCAGATATACCCCTCATACAGAGCTGATCCTGGGTGCATTTCCAGAACATACGTTTCACCAA

>CL1Contig603_All/repeat/mobile_element/Class_I/LTR/Ty3_gypsy/chromovirus/Tekay
TAATGAAATAAAATCTAACAAAATCAGAAGTAAAACAGGCTACTGAACTAAAAGGAAGACGATCATCTTGAAATCAAAAAGGAAGACGATCCAAGGCAACAGAAAGCTTCTTCTGCAGCTAAAAAATCCAGATAAACCTAAACCTGAAAATATG

>CL1Contig604_All/repeat/mobile_element/Class_I/LTR/Ty3_gypsy/chromovirus/Tekay
ATTTTGGGAAAATGTTTTTGGTAAAATGTTTTGGAATAAAACATTGTTGTTTTAAATGTTTTTGGGAAATATATTCGGGATGAATATATTTGGGAAAAATATATTTGGATAAACATTTTTGGATAAATGTAATTAAGATTTTGAGACATTCTTGTATATAGCAATTGGAGTAGCTATAAAAT

>CL1Contig605_All/repeat/mobile_element/Class_I/LTR/Ty3_gypsy/chromovirus/Tekay
GACAGTATGTTGGGATTTTAAATCAAATATTTGAAAGAATAAAACATTGTGGGAAAAATGTTTTTAGTAAAATGTTTTGGGAGAAAACATTATTGTTTTTAAAATGATTTTGGGGAATATATTCGAGATGAATATATTCGGGATAAAATATATTCGGTATGAATATA

>CL1Contig606_All/repeat/mobile_element/Class_I/LTR/Ty3_gypsy/chromovirus/Tekay
TGAGTGCGTTTAAAACAAGAATTTTAAAATGTTTTAACTTTAAAATGAATACAATATGATTTTGTATTAACTCTTTAAGTAAGTAAAATGGCTACTTAGGAAATTTCGAAAGGACAGTTGGAAATACTCGGAGTATATCCAGTCCTGTTTCTGCAGCGGAATTGTGGTGTGCCGTGACCCACAGGTCCCAATCTTTTGAATTTGTGTTTCTGAATACATAGTTGTTGTTCGA

>CL1Contig607_All/repeat/mobile_element/Class_I/LTR/Ty3_gypsy/chromovirus/Tekay
CTTATAATTTACATAATATAATAAAATCTGACAACAACAGAAAATAAAACCGGCTACTGAACTATAGGGTAGACGATCGTCTTGAAATCAGAAGGGCAGACGATCCAGATAACAGAATGCTTCAACTGCAACCAGAGAATCCAGAAAATACTAAACCTGAAAGATATGCACTCGATCTGACCCGAGTACATATGCAAAACATATACACTCGAGT

>CL1Contig608_All/repeat/mobile_element/Class_I/LTR/Ty3_gypsy/chromovirus/Tekay
ATAACATTTCGTGAGTACGTTCAAATATGAATTTTTAAAATGTTTTTAACTTTAAAATGAATATAATTTGATCGTTGTCTTAACCCAATTTCTATAAACAAATGGCTCCTAAGAAGAATGGAAAAGGAGCAGCTATAGGTTTTTCTATCTTATGTAAGAAGTATAAGGAATTTGGAGGAGTACC

>CL1Contig609_All/repeat/mobile_element/Class_I/LTR/Ty3_gypsy/chromovirus/Tekay
CTAAACAACTATCGAACGAAAAATTTCCGACGACTAAGCCCGGTTATTCAGAAAGAGACTCAAAACGACTACTGTCTTTTTGTCAGAAGACATAGTCAATACACCCTTCCATGGAAAATCAACACAGCTTTCTGAGAACAAGAAAGATAGTTGCTTAAGTTACCCCTCAGTCAA

>CL1Contig610_All/repeat/mobile_element/Class_I/LTR/Ty3_gypsy/chromovirus/Tekay
AAGATTTACAAATGGTTTTCAAGAATAATAATATTAATAAGATTTGGAAATTTATTTTTATAGAATAAAAATATTAATAAGATTTATAAATGGTTTTTCAAGAATAATAATATTAATAAGATTTGGAAATGTGTTTTCTAAAATAATAATATTAATAAGATTTAGAAATGTGTTTTCTAAAATAATAATATTAATAAGATTTAGAAATGTGTTTTATAATTTAAG

>CL1Contig611_All/repeat/mobile_element/Class_I/LTR/Ty3_gypsy/chromovirus/Tekay
ACAATCAGTTTTATTTATACTTTAAGTGTTCTTAACTTTTAACTCATATTTTATAAAATGTAGTACTGCTAAAAAGTCAAACCACAGTACTAAAATAAAAGTCCACGCATATAAGTGAATATAATAGTATGAGTTTAAAGTAGAAAAATGTAGAATGTATCAGCCACATTTTACGGTGTTAGGGTTGAACCAACACCGGAGCTATAGCGGGTGGATACGATCCATGTCTT

>CL1Contig612_All/repeat/mobile_element/Class_I/LTR/Ty3_gypsy/chromovirus/Tekay
TATACCTAGCACATTAAAATAATATAGTATGGCAACTAAAATCTAGATTATAAGTTAACCACTTATTTCCTATCCAGATATCCAGATCATAATAAGTGTTTAACAAATAATGCCATACTAAGAAATTTCATACGGTAAATCCAATACCGTTTTCTTTTCAATATAAATTTCAAATAAATTCCATTTTTATCAATTTACAATATTT

>CL1Contig613_All/repeat/mobile_element/Class_I/LTR/Ty3_gypsy/chromovirus/Tekay
TATGAGTAATTAAATTTGGTTGCCATACTGTATTGATTAAATTTATAGGTGTACGCATATATACATATATTAACTTATATGTATATAAGTGTACACGGGTTTGACTGAGAAGTACATGCAAACAACTATCTGTCTTGTTCTCAGAAAGCTGTGT

>CL1Contig614_All/repeat/mobile_element/Class_I/LTR/Ty3_gypsy/chromovirus/Tekay
ATGGGTCACGGACACCACACCTCCGCTGCAGAATAGGACTAGATATACTTCATGTAACATCATCTGTCCTTCAGAAATTTTCCTAAGTAGCCACTTTACTTTCAGAAGTTGAGTTAAGACCAAAATCATATTATATTCATTTTAAAGTTAAAAACATTTTAAAACTTTTATATAAGCGCACTCACGAAATGTACTTAACTCATATCAGGATATCGGGGTATCCAATCTCTAATGAGTCTTAACTTATATATACAAAAAGCTTTCTGTTACTGGGGTAACCTTCAGCTTTTGTCACACTATCAAACTCAAGTTATCGGGAACTCAAGTTCTGATATGTCATCAGGCTCAAGTTGTCGGAAAACTTAGGCTCTGATACCACGTGTGACGACCCTCAATTCTCCTACCTCTAAACGTCAGATGCGAACACAAACCGTATTCCACACCGACACTTAGATGTAAGAAAAATGGGATTGTATATTAATATTAAAAGTTTTATCAGACATAACACAACGGAAAATAAACAAATA

>CL1Contig615_All/repeat/mobile_element/Class_I/LTR/Ty3_gypsy/chromovirus/Tekay
TATATCTTTTTGACAAAAAGATAGTAGCCATTGTGATAGGCTTTCTGAATAACCGGGCTTAGTCACCAAAATTTTTGTACGATAGTTGTTGAGGAGACCAGGATTGTAAGTAAGCTAGTATTTCTGATACGCATTTATATGTAATCCAGAGCTGGTTACTTATAGGACCACCTCGACATCTATAGCGCGCAGCTATGTAGACGTCAGATGAGGAGGTGTTAGCTGAGGATGGGCTCGGGACGTGTAGAGACTTCAGCAGTTTTTGACCGAAAGCATAGTGCTCATGCAGAGTCACGGGGAGGCTGACCCTTGAACGTATTCAC

>CL1Contig616_All/repeat/mobile_element/Class_I/LTR/Ty3_gypsy/chromovirus/Tekay
TAATTATATACGGTAAAACCATACCGTTTCTACATCACTCTCAGTTTCAGACATATACAATTTCCTACTTAACAATATTTTATAGTTATTTCCTTTTAACTATAAAGACTGTTCTTAAAACGTTTATTAAACCAAATAAACAAGAACTTCAATTCAAATATTTTATTCAAAATATTTTCCATAAAACAAGTCAATATTTTATCTAAATAAA

>CL1Contig617_All/repeat/mobile_element/Class_I/LTR/Ty3_gypsy/chromovirus/Tekay
TACATCAAAATGCGTATCAGAACACTAAATTACTTATAATCCCGGTCTCCTCAACAACTATCGAAACGAAACATTTCCGGCGACTACGTCCGGTTATTCAGAAAGCACCTCACAACGACTACTATCTTTTTGTCAAAAAGACATAGTCAATACGTTCGAGCATAGAACGTATCAAACATGGCTTTCTGAGAACAAGGCAGATAGTTGTTGGAGACACTCCTCAGTCAAACCCATATACGCTTATATACATATAAGTGAATATATGTATATATGCGTATATATATAGCATATTAAAGTAATATAGTATGGCACAAAAATCTGGAATATAAGTTAACCACTTATTTCCAATCCAGATATCCGGGTCAAAAATAAGTGTTTAACAAAACGATGCCATACTATTTTCAATACGGTAAATACGATACCGTAATTTCTTTTAAAACAAGATTTCTGATAAATTCCATTTTTATCAATCTATAAAGTCTTATAACAATTTCAAATTAGTTATACAAAGACTGTTCAAAACAAAACCACACTTTTGGTTTAT

>CL1Contig618_All/repeat/mobile_element/Class_I/LTR/Ty3_gypsy/chromovirus/Tekay
TTTCTTGAAGGGCGTATTGACTATGTCTTTTTTACAAAAAGACAATAGTCGTTTTAAGTTGCTTTCTGAATAACCAGGTTTAGTCACCGAAATATATTTCGTACAATAGTTGTTGAGGAGACCGGGATTGTAAGTAAACCAATATATTTGATACGCATTTATATGTAATCCAGAGCTGGGATACTTATGGGACCACCTCGACATCTATAGCACGTAGCTATGTAGAGGTTCGATGAGGAGGTGTTAGTTGAGGATGGCCACGGGACGTGTGGAGACT

>CL1Contig619_All/repeat/mobile_element/Class_I/LTR/Ty3_gypsy/chromovirus/Tekay
ATGTTCTCAGTCTGACCCGAGCACATATGAGAAAACATATACACTCGGGCCAGGAAGGATAATCCTACAGAACAGTAAGAACTATCCTACTACAAGATTCTTTAAAACCTAGACAGAAATATTCCCCCGAATGTACACACAAAACATGTTTACTATTTTAC

>CL1Contig620_All/repeat/mobile_element/Class_I/LTR/Ty3_gypsy/chromovirus/Tekay
ATAAATATATTTGAGAATTCAATTAAATAGAATACTGGGAATATTTTGAGAATTTAATTGAATAAAATATTTTAAGAATATTTTGGTTAAACGTTTTGGGTTAAAACGTTTTGATTTAAATGTTTTGGAATAAACATTTTTGGAAATACATTTTGGATAAATGTAATTAATGTTTTGAGACGGTCTTGTATATAGCAATTGGTTGAGCTATAAAATACCGATACGAGATGTGATTTGATCCCTGATATTGTGATGATCTTGTGATG

>CL1Contig621_All/repeat/mobile_element/Class_I/LTR/Ty3_gypsy/chromovirus/Tekay
TACAGAAATATTCCTCTGAATCACACTAAAACAAGTTTTACAATTTTAAAACATTTCATTTTAAGTTGACTAAAGTTTAAACTCGTATGTGATAAAATAAAGTACTGCTAAAAAGGTCAAACTATAGTACCAAAGTAAAGGTCCACGCAATAACAATCTTTTGAAAACAGATAAGTCAAATAGCTGTAGGGTTGTCCCACACCAGCGCTTACAAT

>CL1Contig622_All/repeat/mobile_element/Class_I/LTR/Ty3_gypsy/chromovirus/Tekay
AGGGTATAAGTGGTTAACTTATAATACGGATATGGGTAATTAGATTTGGTTGCCATAATGTAGTGTTTTAAATTGATATATATACACACACATATATATATATATTAACTTATATGTATATAAGTGTATATGGGTTTGACTGAGAGGTTACTCAGACAACTATCTGTCTTGTTCTCAGAAAGCGCTATTGATTCGCCATGGAAGGGCGTATCGACAA

>CL1Contig623_All/repeat/mobile_element/Class_I/LTR/Ty3_gypsy/chromovirus/Tekay
TGCAGCGACGGTGTCGGTTCACCCTAACACCGCAAAAGATGGCTGATACACCCTGTCTTTTGCTACTTTAAACTTCTACTATTATATTCACTTATATGCGTGGACCTTTATTTAGTACTACGGTTTGACTTTTTAGCAGTACTACATTTTATCAAACATGAGTTAAAAGTTAAATAACCCTTAAAGTTAAACTAAAACTGTAAAACATGTTTTGTGTGTATTTCAGAGGAATATTTCTGTCTAGGGTATAAGGAATCTTGCAGTAGGATAATTCTTACTTACTGTTAGGATTATCCTGCCTGACTCGAGTATGTGTGTTTTTCATATGTGCTCGGGTCAGACCGAGCACATATTTTCAGATTTTTAGGATTATCTGGACTCATTCACCGTAGAGGAAG

>CL1Contig624_All/repeat/mobile_element/Class_I/LTR/Ty3_gypsy/chromovirus/Tekay
GCTCGTCTGTTTTGGTGAAACATTGGTTCTGGTAGAGAACCAAGGATCAGCTATGTGTGTGCGTATACTCGGGTCTAGGGATATACTCGAGGGCACTAGATGCCCGGTCGTCATGTACCATTTACACAGATTTATCGATGTGGTTTAGTTTTTGAGTGGATTATTTATGATAAGACATGGATCATATCCAACCTCTGTAGCGATG

>CL1Contig625_All/repeat/mobile_element/Class_I/LTR/Ty3_gypsy/chromovirus/Tekay
CACCGGAAACTTACGTACCATAGTTGTGGAGCAGACCGGGATTGTAAGTAAACCAGTTGTATATGCTGATACACATATATTTATATGTAATCCAGATACACAGGTTGAGTTACTTATGGGACCACCTCGACATCTATAGCGAGGAGCTATGTAGATGTTAGAGGAAGAGGAGTAGCTAAGGATGGGCTCGGGGCGAGT

>CL1Contig626_All/repeat/mobile_element/Class_I/LTR/Ty3_gypsy/chromovirus/Tekay
GCTTTCAGCCATTATGGGAAGAAGACTCTACACGTCTCGACCACAATCTCCATCGCAAATTACCTCCTCATCTAACCGTCTATAACACTGCGCGCTATAGAAAACTGAGGTGGTTCCGTCGGCGTCCCCACCTGTATTCTCAATGTATACACACGTGTGTATAATATACAGGAGATATACAACTGGCTCGCCCACAATCCCGGTCTCCTCAATCAACTATCGAACGAAAATTCCGGCGGCTAATCCCGGTTATTCAGGAAGCAACCTACCAAATGACCACTGTCTTTTTGTCAAAAAGACATAGTCAATACGTCCCTCGATAGAACGTATTAAACATGGCTTCCTGAGAAGAAAACAGATAGTCATCGAGGTGACCCCTCAGCCAAATCCCGTATACGCTTATATACATGTAAGTTAATACATATATATATGCGTATACATATCATAAATAGAATGGTATGGCACTCATATCTAATTACTCGATCTGGATTATAAGTCACCCACTTATTTCCCATCCAGATGTCTAGATCAGAAATAAGTGTTTAGCCGATAATGCCATACCAAGTGATCACATACGGTAAATCTCATACCGTTTATTTCAAAATACAATTTTCAGATAATACTCCATTTCTTATCAAATCCAAAACGTTTTATTAGCAAAACCCCTTTTGCTACATAAAATTCTATTCACCCAAAACAATGAAAACACATTTTCATGTTCCTTATATTTCCTTCCCAAAA

>CL1Contig627_All/repeat/mobile_element/Class_I/LTR/Ty3_gypsy/chromovirus/Tekay
ATTTTTCCGTTGTGAGTTTGTGTTGATTTCCGCTGTGCTATCTTTGATAAATTTTATTTCTGTTCTTTTATTATTACCTATATTATACAATTCACATTTCGACATCTAAAAGTTGAGTGCGGATATATTTTCTATATTCCGTATTTATTTTAGGAGTTGAAATTGTGGGTCATCACAACAATCCACTTTAATTTATAATTTATACTTTAAT

>CL1Contig628_All/repeat/mobile_element/Class_I/LTR/Ty3_gypsy/chromovirus/Tekay
TGTAAATAGTATATTTTTGTAACCTTCATATAAGATCAACTGTTGTAAAATTATTTTCCGCTGTGAGATTGTGTTTATTTCTGCTGTGCTATCTTTGATAAATGTTTATTTTCTGTTCTTTTATTTTACCTATATATTATACAATTCACATTTCTACATCTAAAATATTAGTGCGGATATTTT

>CL1Contig629_All/repeat/mobile_element/Class_I/LTR/Ty3_gypsy/chromovirus/Tekay
CGACACCGACATCCAGAGGTACGAAAAATGTGAAAGGCATATATTGTTTTATTTTATCAGAATAGCACAGCGAAATAACACAGCGGAAACAAAATAAATAAACAGCGGAAGACTAAAATCAAGATAATCTCACAGCGGAAATTAAAGTTACAACACTTGTTATAATTTGAAGGTTACAAAATTTTATACAGTTTACATTTTACATAATGAAATAAAATCTGACAAAATCAGAAATAAAACTGGCTACTGAACTAAAAGGTAGACGATCGTCTTGAAATAAAAAGGCAGACGATCCAAGATAACCGAAGGCTTC

>CL1Contig630_All/repeat/mobile_element/Class_I/LTR/Ty3_gypsy/chromovirus/Tekay
TATAATGCCATCACTGTGTAATCATATACGGTATCCATACCGTATCAAAACCAACAGATCATCAGAAATCATCGTATTTCTACCTACGGTATTTTATAGCTATCCAATCGCTATATACAAGACTGTTTTCCAAAATCTTATTTACATTTTCCAAAATGTATATCCAAATATATTTTTACCAAAATATATATTTTTCTCCAATATATTCAACTCGAATATATTTATCCCCAAATATATTCAATCCCGAATATATTTCCAAAACATTTTATTTAAAACTGTTTTATCCAAATATATTTCTACCCAAATATATTTGTCCCAAATATATTCATCCCGAATATATTTATCCCGAATATATTCATCCCGAATATATTTCCCAAAATCATTTTTAAAACAAACAATGTTTTCTCCCAAAACATTTTACTAAAACATTTCCCACAAATGTTTTCTTACTCCAAATATTCCTTTGATGTTATTTATCTTTTCAAAACGTCTAAATACAGTTGTTCCCCGACTTATAAAA

>CL1Contig631_All/repeat/mobile_element/Class_I/LTR/Ty3_gypsy/chromovirus/Tekay
GTTACGGTAAGACGTGGGATAAGGATCCACCCGTCGTAACTATTGTTGGTTCCACACCTACTGTTGCAAGGCTGGTATGGGACAGTCGTTGCAGCTATTTGACTTATTGTTTTCAAAAAGTTGTTATTGCGCTGACTTTTATTTATAGTACTGAAATTTGACCTTTTTATCAGTACTTCTATTTTACAAAAATACGAGTTAAAAGTTAATAACCTGTTTAAAAGTATAAGTAAAACTGTAGAATGTTTTGTGTGTTCACTCGAAGTGAAAATTGTTGTTTATGGTGTAAAGAACTTACAGTAGGATAGTTTCTTTCTATTTTGTGGGAAT

>CL1Contig632_All/repeat/mobile_element/Class_I/LTR/Ty3_gypsy/chromovirus/Tekay
GATGTGGATCGTATCCACCCTCTGCAACGCCAGTGTCGATTCACCCTAACACCGCAAATGTTGGCTGATACACCCTGGCATTTGCTACTTTAAACGTCTATTTATTATATTCACTTATATTGCGTGGACCTTTATATTAGTACTGCAGTTTGATCTTTTAGCAGTACTTTATTTTTAACAAACACGAGTTAAAACTTTAGTCAACTTAAAATGAAACGTTAACAACTGTAAAACA

>CL1Contig633_All/repeat/mobile_element/Class_I/LTR/Ty3_gypsy/chromovirus/Tekay
TTTAAGATTATCTGGAGTCTCTAGCTGCAGAAGAAGCTTCTGTTATCTTGGATCGTCTGCTTTCAAGACGATCATCTACCTTTTAGTTCAGTAGCCTGTTTTACTTCTGATTTGGTCAGATTTTATTTCATTATGTAAAATGTAAACAGTATAA

>CL1Contig634_All/repeat/mobile_element/Class_I/LTR/Ty3_gypsy/chromovirus/Tekay
CATCAGTATCTTATAGCTAATCCAATCGCTATATACAAGACTGTCTCAAAAAACTCCATTACATTTATCCAAAATGTATTTATCCAAATATATTTTACCCAAATATATTTTTATCCCAAATATATTCATCCCGAATATATTTATCCCAAAT

>CL1Contig635_All/repeat/mobile_element/Class_I/LTR/Ty3_gypsy/chromovirus/Tekay
ATAGCAATTGGAATTTGCTAAAATGTTATGTTGTGATAAATTGCATTTTTATCTAGACTTCATATTGTAAAGAAACCGGTATGGGATTTACCGTATATAACTACTTAGTATGGCATTATCTGTTAAACACTTATTCGAATCTGGCTTGCTGGATGGGCAGATAAGTAGTTAA

>CL1Contig636_All/repeat/mobile_element/Class_I/LTR/Ty3_gypsy/chromovirus/Tekay
TATTTTATTTGTAAAATACTTAGTAAATGAAAAGGGATATTTTTCATTTTGATTTTGAAAGTGTAATAAATGAAAAAGGTTTTTCATTTGATTGGAAGTTTAATTAGGCGGTATTTTGAGATAAAATATTTTGGTAAATGAAAAGGTATTTTCATTTGTTTAAAATGGAATTTTATATAGAAATTGGAATTGCTAAAACGTTGTGTTGTGATAAATA

>CL1Contig637_All/repeat/mobile_element/Class_I/LTR/Ty3_gypsy/chromovirus/Tekay
ACTATTACTATTAAACCTATGAAACTATTATTCTGTTAACTATATTTTTGGGAGCCACCCATGTAAATAAAATGTTGTATTTTAATTCCGCTGTAAATTTTATTCCGCTGTGAGATTTTTTTATTCCGCTGTGTTAACTCTGATAAACTTTTAATTACTTTAATAATAATATTATACAATCCCCTTCTTTCGGCACTTGATTTTCGGCGTCGAATACCGAAAGGTATTCGTGTCGATCTTCAGGGACCGTGAGAAGTGAGGGTCGTCACACGTGGTATCAGAGCCTAAGTTCCCGATAACTTGAGCCTGATGGTGTGAAAAAGCTGAAGGTTACCCTATTAACATAAGGCTTTTTGTAATATATAAGTTGAGACTCATTTTAGATTTGGATACCCCGTTATCCAAAAGAATGAGTTAAGAATATTTTGATATTTCATGAGTTCGATTACAAACTAAGATTTTAAAATGT

>CL1Contig638_All/repeat/mobile_element/Class_I/LTR/Ty3_gypsy/chromovirus/Tekay
CTTAATTTAAATCAGGTTTATACATCAAATCAAACAAATCAGTTTATCGTTTATTAATTTACACAAATACAAAGTGTTTCCTAAATAACTAGCAGTTATTTATTTATTCAGTTTCAATCACATTTTAAGGGTTTTAACTTTTAACTAGTATTTGGTGAAAAATACAGTACTGCTAAGGGTCAAACCGCAGTACAAAATTAAAGTCCACGCATATAAG

>CL1Contig639_All/repeat/mobile_element/Class_I/LTR/Ty3_gypsy/chromovirus/Tekay
TACATATATTTACTTATATGTATATAAGCGTATATGGGTTTTGACTGAGGGGTTACTCAGACAACTATCTGTCTTCTTCTCAGGAAGCTGTATTTGATACATCGGCAGATGTATTGACTATATCTTTCTGACAAAAAGATAGTAGTCGGTTTGAGTTGCTTTCTGAATAACC

>CL1Contig640_All/repeat/mobile_element/Class_I/LTR/Ty3_gypsy/chromovirus/Tekay
TACAATATTTTATTTACATGGTGGTTTTCCAAAAATATATAATTAACAGTTTACATGGATTTAACAGTAATAGTGGCTACACAAACTAAAAGATAGACGACCGTCTAAAAATCCAACAGAGCAGACCGTCTAGAAAGCTTCGAGCTTCAACCTCGATCTACGACTTCAAAGAATCCAAAAGAATCTGTAATATGTGCTCGGTCTGACCCGAGCACATATGGAAAACATACACACTCGAGTCAGGCAGGATAATCCTAACAGTGAAGTAAGAACTATCCTACGCAAGATTTCTTGCGCCCTAAACAGAAATATTCTTTTGATATACATACAAAACAGGTGTACAGTTTTACTCAAGTGTTTAAGTTCTATAAAGTTTTAACTCATATTTGATAAAATACAGTACTTCTAAAAG

>CL1Contig641_All/repeat/mobile_element/Class_I/LTR/Ty3_gypsy/chromovirus/Tekay
AATATTTTGAGATAAAATATTTGATAAGTGAAAAAGATATTTTCATTTGATTTTGAATGGGATTTTATATAGCAATTGGAATTGCTAAAATGTTATGATTGTGATAAATTGGATTTTATCAAAACTTTATATTGTAAAGAAACCGGTATGGGATGTACCGTATATAACTACTTAGTATGGCATTATCTGTTAAACACTTATTCGAATCTGGTTTTCTGGATGGGAAAATAAGTGGTTAACTTGTACTCCAGAAGTAAACAGTTAAATTTGGTTGCCATACTATATATTTTAAAGCATTTGTATACGCATATATATATATATATAAACTTATATGTATATAAGCGTATATGAGTT

>CL1Contig642_All/repeat/mobile_element/Class_I/LTR/Ty3_gypsy/chromovirus/Tekay
ATAACTTGAGCCTGGAGGTGTGAAAAGTTGAAGGTCACCCCATTGACAAAAGGCTTTTGATATATATACGGGTAGAAACTCATTAGAGATGGGATACCCCGTTGTCCTAGAATGAGTTAAGAACATTTCGTAGATCTTGTTATACACCAGTTTTAGAATGTTTTTAACTTTAAAATGAATATAATATAAATGTTGTTTTAACCCATTTTTCTTGGAAAACAGATGCCTCCGAGGAAG

>CL1Contig643_All/repeat/mobile_element/Class_I/LTR/Ty3_gypsy/chromovirus/Tekay
ATATATGCGTACACATATAACTTCAAAACAAAATAATATGGCAACCAAATATAACTGCTTACTTCTGGATTATAAGTTAACTACTTATTTACCCATCCAGAAAGCCAGATTCGAAATAAGTATTTAACTGATAATGCCATACTAAGTAGTCACATACGGTAATCCCATACCGGTTTCTATAATCATGTAAGTATCTGAAATGTCCAATTTCCTACTTAACACTATTTTATAGCTGATCCCATT

>CL1Contig644_All/repeat/mobile_element/Class_I/LTR/Ty3_gypsy/chromovirus/Tekay
GCAAATGCCAGGGTGTACCAGCCAACATTCGCGCCGTTAAGTTGAATCAGCACCATCGCTATAGAGAGGGGGTGTCCCCCCCGACCTACCATAACTGACCGATTCAAAAACTAAATCACATCGCTAAATCTGCGTAAATGGAACATGACGACCAGGCATCTAGCTGCCCTCGAGTATATCCCTAGACCCGGATATACGGAAACAAAAAGCTGAACCGACAGAAACAACGAGCCGGAAC

>CL1Contig645_All/repeat/mobile_element/Class_I/LTR/Ty3_gypsy/chromovirus/Tekay
ATTGACTATGTCTGTCTAACAAAAACACAGTAGTCGTTGTGTGTTGCCTTCTGAATAACCAGGCTTTATCGCCGAAATATTTTTGATTCGATAGTTTTTGAGGAGACCGGGATTGTAAGTAAACAATATTATATCTGATACGCATATATATTTATATATATGTAATCCAGATATATAGGCTGGTTATTTACGGGACCACCTCGACATCTATAGCGGGTAGCTTGGATAGACGTCAGATGAGGAGGTGTTTTGCTGAGATTGAACTCGGGGCGTGTAGATTCTTCACCA

>CL1Contig646_All/repeat/mobile_element/Class_I/LTR/Ty3_gypsy/chromovirus/Tekay
AAGTTTACAAATCAAATCAAGCCAATCAGTGTTCCAGTTATTAACCTACACAATATCTAGTGTTTCCTAAATAACTAACCGTTATTATCTTATTCACAAATTAGATTTACATTTCAAGTTGTTATTAACTTTTAACTCGTATTTGTTTAAGTATAGTACTGTATAAAAAGTCAAAACAGTACTATAAAAAGTCCATACGCAAATAACAATCTTTTGAAAACAATAAGTCAAATAGTTGTAGCGGCTGCCCCATCCCAACCCTTACAACATACATAGGAGTGGGACCAACATAGTTACGGCGGGTGGTC

>CL1Contig647_All/repeat/mobile_element/Class_I/LTR/Ty3_gypsy/chromovirus/Tekay
TTTCTGTCTAGAGCACAAGAAATCTTGCGTAGGATAGTTCTTACTTCACTGTTAGGATTATCCTTCCTAAATCGAGTGTATATGATTTTCTCATATGTGCTCGGGTCAGACTGAGCACATATTACAGATATTTAGGATCATCTAAAGTCGTTGATCGAAGATGGAGCTTGAAGCATTCTGGACTGTCTACTCTTTAGGACTTCCAGATTGTTATCTTCCTTTTAGTTATTGTAGCCACTATTTCTGCA

>CL1Contig648_All/repeat/mobile_element/Class_I/LTR/Ty3_gypsy/chromovirus/Tekay
ATATACGACACATACGGAGCTGAACCTGGAGAATACAATCCCCAGAAAAGACGCATCACCAAAAATGCGGGACCCGCCAACTACCAAACCGTACTGGAAATCAGATGTCTAGTCCGGTGAGTACGCCCAGAGGTTTACCCCTCTGACCCTGTATGACCACTATGATTTCGGCCATTATGGTGGTGAAGACTCTACACGCCCCGAACCCATCCTCAGCTATCACCTCCTCATCTATCGTCTATAATGTATGCGTGCTATAGATGTCGAGGTGGTCCCGTAACTAACCCACCTATACATATGATGTACATAAAAATGAATATATGCGTAT

>CL1Contig649_All/repeat/mobile_element/Class_I/LTR/Ty3_gypsy/chromovirus/Tekay
CGACCAGGCATCTAGCTGCCCTCGAGTATATCCCTAGACCCGGATATACGAACACACAAAGCTGTCCTGGGTTCTTTCCCAGAACCGACGCATCACCAAATCCGACGGGCCCGCCCATAACCAAATCGTACTGGAAATCGGTGTCTATACCAGTGAGTACGCCCAGGGGTCA

>CL1Contig650_All/repeat/mobile_element/Class_I/LTR/Ty3_gypsy/chromovirus/Tekay
ATTTTGAGACAGTCTTTTATATAGAAATTGAAACAGCTAAAAAATACTGCTAAGTAGGAAATACGACTGTACTTGATATTGATACATATAGAGAAACGATATGGATTTACCATATGTGATTACACAGTGATGGCATTATAATTTAAACACTTATTCTGATCTAGATATCTGGATAGGAAATAAGTGGTTAACTTATAATCCGGATATGGGTAATTAAATTTGGTTGCCATACTGTATTGATTTAATTTATAGGTGTACGCATATATACATATATTAACTTATATGTATATAAGTGTACACGGGTTTGACTGAGAAGTACGTGCAGACAACTATCTGTCTTGTTCTCAGAAAGCTGTGTTTGATACGTCTTCTTGAAGGGCGTATTGACTATGTCTTTCTGACAAAAAGACAGTAGTCGTTTTGAGTTGCTTTCTGAATAACCGGGTTTAGTCACCGGAATCTATTCGTACGATAGTTGTGGAGGAGACCGGGATTGTAAGTAAACCAGTTGTATATGATGATACACATATATTCAGTTATAAGT

>CL1Contig651_All/repeat/mobile_element/Class_I/LTR/Ty3_gypsy/chromovirus/Tekay
ACTCAAGTTCTGATATTCCATCAGGTTAAAGTTGTCGGAAAACTTAGTCTTTGATACCACGTGTGACGACCCACAATTCTCCTACTTCTAAACGTCAGATGCGAACACAAACCGTATTCCACACCGACACTTAGATGTAAGAAAAATGTGAATTGTTTAATATTATTTAAGGTGAAATAAAAAGAACAGTAATTAAATATTTATCAGAGATAGCACAGCGGAAACATAGAATAAAATCTCACAGCGGAAAAATAAATTTACAACACTTGTTCTCATCTGAAGGTTACAAAAATATATAATTTACATTTTACATGATAAAATTAAATCTGATATAAACAGAAAAAAGAA

>CL1Contig652_All/repeat/mobile_element/Class_I/LTR/Ty3_gypsy/chromovirus/Tekay
TGTCTAGTCTGGTATACGTATAGGATCCCTCAGACTCTATATGGACCACTATGCTTTCGGTCATATGGGAAGAAGACTATACACGTCTCGACCACAATCTCCACCGCAACTCACCTCCTCATCTAACCGTCTATAACACTGCGCGCTATAGAAATTGAGGTGGTTCTGTGTACAATCCAAACCGCACATATCGATATATGGCACAGGTACATACATCGACAACATACAATCGGCTCGCTAACAGCCCCGGTCTCCTCAATAACTATCGAACGAAAGTTCCGGTGACTACCCCGGTTATTCAGAAAGCAACTCCAACGACTACTGTCTTTTTCTCAAAAAGACAAGTCAATAATCCCAACCAAGGGAAGATCAACCAGCTCTCTGAAATCAAGACAGATAGTTATCTGAGTGACCCTCTCAGTCAAACCTCCGTATACGCTTATATACATATAAGTTAATACATATATATATGCGTATACATATACATTTCCAATTTAAAACGATACAGGATGGCAACCATATTCAATTACCCAA

>CL1Contig653_All/repeat/mobile_element/Class_I/LTR/Ty3_gypsy/chromovirus/Tekay
GTAAATTTTATTCCGCCGTGAGATAATTTTATTCCGCTGTGAGATTTATTTATTCCGCTGTGTAACTCTGACAATTATAATAATAACTAACCCTAAAATATTATACAATCCCCTTCTTTCGGCACTTGATTTTCGGCGTCGAATACCGAAAGGTATTCGTGTCGATCTTCAGGGACCGTGAGAAGTGAGGGTCGTCACATAAGGTGGATTTGAATATTTGAATTCAAATTTGAAGA

>CL1Contig654_All/repeat/mobile_element/Class_I/LTR/Ty3_gypsy/chromovirus/Tekay
ATATATGTTGTAAGGGCTGGGATGGGGCGGCCGTTACAGCTACTTTAAACTTCTACTATTATATTCACTTATATGCGTGGACTTTAATTTTGTACTGCGGTTTGACCCTTAGCAGTACTGCATTTTTCACCAAATACTAGTTAAAAGTTATAACACTTATATTGTGATTAAAATTGAGGAAGTTAATAACTGATTAGCAATTGAGTAAATACCTGATAGAGAGTAGGATATTAAATGTGAAACTGTTTGTTTGATTTGGTTTAAACTTGATTTAAAATGAGGATAGGAGTGAA

>CL1Contig655_All/repeat/mobile_element/Class_I/LTR/Ty3_gypsy/chromovirus/Tekay
TTATACCATAGACAGAAATAATCCTTCGAATGTACACAAAACAATTTTACAATTTTAACTTGACTTTAAGGGTTATTTATCATTTAACTCTTATTTGATAGAAATAAAGTACCGTATAAAAAGTCAATTACATTACTTAAAGGTCCACGCATATAAGCAAATATAATAGTAGGCTTTTAAAATATCAAATGCAGGGTGTATCCGCCACATTTGCG

>CL1Contig656_All/repeat/mobile_element/Class_I/LTR/Ty3_gypsy/chromovirus/Tekay
ATAGAATAGCTATAGAACTGGAAAGTAGATCGTCTTGAAAATCCAAGAGAAGACGATCCAAAATAAGTGAAAGCTTCTTCTAAAATGAAAAGTCCAGAAAGTCCTAAAATATGAAAATATATACTCGGTCTGACCCGAGTATATATGAAAA

>CL1Contig657_All/repeat/mobile_element/Class_I/LTR/Ty3_gypsy/chromovirus/Tekay
GGATCTCTGGTTAGTACTGCAGTTTGACCTTTTAGCGGTACTTTATTTTATCACATACGAGTTTAAACTTTAGTCAAATTAAAATGAAATGTTTTAAAACTGTAAAACATGTTTTAGTGTGATTCAGAGGAATATTTCTGTATAGGGTGTAAGGGATCTTACACTAGGATAGTT

>CL1Contig658_All/repeat/mobile_element/Class_I/LTR/Ty3_gypsy/chromovirus/Tekay
AATACCGGGGTATTCAAATATCAGACGAGTCTCAACTTAAATATACGAAAAGACTTATGTTAATAGAGTAACCGTCAGCTTTTTCACACCATCAGGCTCAAATTGTCGGAAAACTTGGCTATGATACCACGTGTGACGACCCACAATTCCCCTATGACTCAACGTCAGATGCGAA

>CL1Contig659_All/repeat/mobile_element/Class_I/LTR/Ty3_gypsy/chromovirus/Tekay
ACCACATCGATAAATCGGCGTAACTGGTTTGACGACCAGGCATCTAGCTGCCCTCGAGTATACCCCTAGACTCGGATATACGAGACACACAAAGCTGAACTGGGTTCTTTCCCAGAACCGACGTCTCACCAAACCGCGGGCCCGCCCATAACCAAACCGTACTGGAAATCGGTGTCTATCAATAGTGAGTACGCCCAGGGGTCAGCCACCCCCTGACCTCGCATGCCGCCATGCTTTCGGTCGAATCCTGCTGAAGTCTCTACACGTCCCGTGTCCCATCCTCAGCTAACACCTCCTCAACGAACGTCTACATAGCTCCTCGCTATAGATGTTGAGGTGGTCCCATAAGTGACCAGCTCTGGATTGCTCCCGTGCTGCGTATCAG

>CL1Contig660_All/repeat/mobile_element/Class_I/LTR/Ty3_gypsy/chromovirus/Tekay
ATAGTTACAGAGGGTGGATATGATCCACGTCTTACCGTAACGTCTGATTCCAAGATAAATCTGCGTAAATGGATCATGACGACCGGGCATCTAGTCCCATCGAGTATATCCCTAGACTCGAATATACGAACACACAAAGTTGCATTAGCAACAACAACTGGCCAAAATGACGCATAACCAAATCTGCGGACCCGCCCATAACCAATCCGCACTAGAAATCGGTGTCTAAAAGGGTGAATACGCCCGG

>CL1Contig661_All/repeat/mobile_element/Class_I/LTR/Ty3_gypsy/chromovirus/Tekay
TTACTCAGACAACTATCTGTCTTGTTCTCAGAAAGCTATATTTGATACATCGGAACGGATGTATTGACTATATCTTTCTGACAAAAAGATAGTAGTCGTTTTGAGTTGCTTTCTGAATAACCGGGATTAGTCGCCGGAATTTTTGTTCGATAGTTGTGGAGGAGACCGGGATTGTAAGTAAGTCAGTATTCTGATACGCAGTGCGGATGCAATCCAGAGCTGATTACTTATGGGACCACCTCGACATCTATAGCGAGGAGCTATGTAGACGTTCGTTGAGGAGGTGTTAGCTGAGGATGGGGCACGGGACGTGTAGAGACTTCAGCAGTATTCGACCGAAAGCATAGTGACATGCAGGGTCAGGGAGTGGCTGATCCCTGGGCGTAGTCACCGGTATAGACACCGATTTCCAGTACGGTTTGGTTATGGGCGGGCCCGTCGGATTTGGTGATGCGTCGTTCTGGCTAGTTGTCGCTGCCAGTCCAGCTTTGTGTGTCCGTATATCCGCGTCTAGGGATATACTC

>CL1Contig662_All/repeat/mobile_element/Class_I/LTR/Ty3_gypsy/chromovirus/Tekay
TGTGGTTTAGTTTTCGAATCGATCAGCTATGGTAAGGTGTGGGTCACACCCACCCTCTATAGAGCCGGTGTCGGTTCACCCTAACACCGCAAAAGATGGCTGATACACCCTGTCTTTTGCTACTTTAAACTTCTACTATTATATTCACTTATATGCGTGGACTTAAATTTAGTGCTGCGATTTTACTT

>CL1Contig663_All/repeat/mobile_element/Class_I/LTR/Ty3_gypsy/chromovirus/Tekay
TTTTGTAGTACTGAAGTTTGACCCTTTTATCAGTACTTCTATTTTACCAAAAATACGAGTTAAAAGTTAATAACCTGTTTAAAAGTGTTTGAAAAATTGTAGACTGTTTTGTGTGTTCACTCGAAGTGAAAATTGTTGTTTACGGAGTAAAAAACTTACAGTAGGATAGTTTCTTTCTTT

>CL1Contig664_All/repeat/mobile_element/Class_I/LTR/Ty3_gypsy/chromovirus/Tekay
ACTGATTGATTAAAAAACTAAAGCACATCGATAAATTTGTGTAAATGGATCCATGACGACCGAGCATCTAGTTTTCCCTCAATAGTATATCCCTAGACTCGAATATACGCCTCATGTAGAGCTGATCCTGGGTTCCTTCCCAAAACCGACGTTTCA

>CL1Contig665_All/repeat/mobile_element/Class_I/LTR/Ty3_gypsy/chromovirus/Tekay
AAATTTCAGTACTATACTAAAAGTCAACGCAATAACAACTTTTTGAAAACAATAAGTCAAATAGCTGTAGCGGCTGTCCCATACCAGCCCTTACAACATACATAGGGGTGGAACCAACAATAGTTACGACGAGTGGCGACTAACCACGGCTTACCGTA

>CL1Contig666_All/repeat/mobile_element/Class_I/LTR/Ty3_gypsy/chromovirus/Tekay
ATTTATCGATTTTAAATTTTGAACATAACCGTTACAGTAAGATATGGGAGAAGTGCCCAACCACTATAACAATCGTTCGATTCACTCTATATATTTCTGTAAGAGATGGTATGAGACAATTCTTACAACCACTTAAAAACCTATTTATTTTCAAAAAGTTGTTATATCGTGGACCGTTATTTACTATTGAA

>CL1Contig667_All/repeat/mobile_element/Class_I/LTR/Ty3_gypsy/chromovirus/Tekay
TTTTAGTAAATGTTTTGGGAGAAAACATGGTTGTTTTAAAATGTTTTTGGGAAATATATTCAGGATGAATATATTTGGGATAAATATATTCGGGATAAATATATTCGGGACAAATATATTTGGGACAAATATATTTTGGGTAGAAATATATTTGGATAAAACAGTTTTTGATAAAATGTTTTGGAAATATATTCGGGACTGAATAATTTTGGGGTA

>CL1Contig668_All/repeat/mobile_element/Class_I/LTR/Ty3_gypsy/chromovirus/Tekay
AGTCGTTGTGAGTCGCTTTCTGAATAACCGGGCTTAGTCGCCGGAAATTTTCGTACGATAGTTGTGGAGGAGACCGGGATTGTAAGTAAGCCAGTAGTTCTGATACGCATTTCGATGTAATCCAGAGCTGGTTACTTACGGGACCACCTCGACATCTATAGCGGGGAGCTATGTAGACGTCAGGATGAGGAGGTGTAGCTGAGGATGGGCTCGGGACGTGTAGATACTTCAGCAATATTCGACCAAAAGCATAGATACAT

>CL1Contig669_All/repeat/mobile_element/Class_I/LTR/Ty3_gypsy/chromovirus/Tekay
TGGATTGCAGCCACAATGCGTATCAGACACTGACTTACTTACAATCCCGGTCTCCTCAACAACTATCGAACAAAAATTCCGGCGACTAATCCCGGTTATTCAGAAAGCAACTCAAACCGACTACTATCTTTTTGTCCGAAAGACATAGTCAAATACATCCTCATGCTGATGTATCAAACATGGCTTTCTGAGAAGAAGACAGATAGTTGTCTGAGTAACCCCTCAGTCAAAACCCATATACGCTTATATACATATAAGTAAATATATGTATATATACATGCGTACACATATCATAAAAATATATATAGTATGGCAACTAAAATCTGGAATATAAATTACCCACTTATTTCCAA

>CL1Contig670_All/repeat/mobile_element/Class_I/LTR/Ty3_gypsy/chromovirus/Tekay
AGTTTATCCGAGTTAACAAAGCGGAATAATAAATAAAATCTCACAGCGGAATAATAAAAGTTTACAGCGGAATAAAATTACATCATTTAATTTACATGGTGGTTACAAAAATATAGGTTACCAGTTTACATTTAAATAATATGGTTTGTACAGAAACAGTGGCTACAAAACTAGAAGGAAGAGAACCGTCTGAAAATCCAGAAGAGCAGACAGTCCAGAATGCTTCGAACTCCATCCTCGATCTACGACTTCAGATGATCCTAAA

>CL1Contig671_All/repeat/mobile_element/Class_I/LTR/Ty3_gypsy/chromovirus/Tekay
ATAATATACAGGAGATATAAAACTAGTTCGCTAACAACACCGATCTCCTCAACAACAATCAAACAAAAGTTTCCGGCGACTAAGCCCGGTTATTCAGAAAGCGACTCACAATGACTACTGTCTTTTTGTCAGAAGACATAGCCAATACGCCCCTCCAGGACTAATCGACCACACTTTCTGAGAACAGGACAGATAGTTGTTTGAGTTACCTCTCT

>CL1Contig672_All/repeat/mobile_element/Class_I/LTR/Ty3_gypsy/chromovirus/Tekay
TACAATATGAATTTGTATTAACCCTTTAAGTAAGAAAAATGGCTACTTAGGAAAAATTTATAAAGGACAGATAGGAATACGTGAAGTATATCTAATCCTGTTTCTACAGCGGAATTGTGGTGTACCGCTACCCACAGGTCCCAAGCATTGGAATTTGTTATTCCG

>CL1Contig673_All/repeat/mobile_element/Class_I/LTR/Ty3_gypsy/chromovirus/Tekay
ATTTTGAAGGACAGATGGAAATAAGGGAAGTATATCTAGTCCTATTCTGCAGCGGAAGTGTGGTGGGCTCATGACCCACAGGTTCCAAGCATTTAAACTTATTATCCCGAATACACAAATGTTATTCGAGTTTTAGAATGGCTCGACGCCATTGATCGAGTTTTTGAGATTATAGATTTGGATGATTGTATTTTGTTC

>CL1Contig674_All/repeat/mobile_element/Class_I/LTR/Ty3_gypsy/chromovirus/Tekay
AAAATAAAGGTCCACGCAAATAACAATCTTTTGAAAACAAGAAGTCAAATAGCTGCAACGACTGTCCCATACCAGCCTTGCAACAGTAGGGGTGGAACCAACAATAGTTACGACGAGTGGCGACGAACCATGGCTTACCGTAACGTCTGGTTCCTAATGAAAACCGATAAATCTGCGTAAACTGGTACATGACGACCGGTCATCCAGCTTGCCCTCGATAGTATACCCCTAGACCCAGGTATACGCCACATACATGGTTGAACTAGCA

>CL1Contig675_All/repeat/mobile_element/Class_I/LTR/Ty3_gypsy/chromovirus/Tekay
TAGTAAAATAAAAAGAACATTAATTAAATTTTTTTATCAGAGAGCACAACGGAAACATAGAATAAAACAGCGGAAGAATAAATAGTCAAGATAAACTCACAACGGAAAATAAGTTTACAACACTTGTTATAATTTGAAAGGTAAAAAAATAAAATACAGTTTACACTTTACAATTTACATAATGAAAATAAAATCTGACAAAAGCAGAAATAAAACTGGCTACTAAACAAAAAGGTAGACGATCGTCTTGAAATCCAAGAGGTAGATGATTCAAGATAACAGAAAGCTT

>CL1Contig676_All/repeat/mobile_element/Class_I/LTR/Ty3_gypsy/chromovirus/Tekay
TAATATACACTCGAGTCAGGAAGGATAATCCTAACAGTGAAGTAAGAACTATCCTACGCAAGATTTCTTGCGCCCTAGACAGAAATATTCCTCTGATATACATACAAAACAGGTTTACAGTTTTACTCAAGTGTTTAAGTTTACTAAAGTTTAACTCATGTTTGAATAAAATGTAGTACTGCTAAAAAGGTCAAACTGCAGTACTAAAATAGAGGTCCACGCAATATAAGTGAATATAATAGTAGAAGTTTAAAATAGCAAAAGACAGGGTGTATCAGCCATCTTTTGCGGTGTTAGGGTGAACCGACACTGGCGCTATAGCGGGTGGCTACGAACCACAACTTACTATAACTGATCGATTCAAAAACTAAAGCAAATCAATAAATCTGCGTAAATGGTTTGTGCGATGGCCGGGCA

>CL1Contig677_All/repeat/mobile_element/Class_I/LTR/Ty3_gypsy/chromovirus/Tekay
ATAGAAATTGAGGTGGTTTCGTTAGCAATCCAACCCGCATATCTCACTATATATATACGTGTGTACATATACAGGAGACATACAACAGGTTTACTAACGACCCCGGTCTCCTAAACAACTATCGTACGAAAATTCTGGCGACTAAACCCGGTTATTCAAAAAGTGACTCAC

>CL1Contig678_All/repeat/mobile_element/Class_I/LTR/Ty3_gypsy/chromovirus/Tekay
CTTGATAGTATATCCCTAGTACCCAGATATACGCCACATATAGAGATGGCCCCAAGGGAAGAACAATCCCCTACTGCAACGTCAATCACATAAAAATGAGAGCTCGCTCATACCAAAATACTGGATATCGGTGTCTAGTCCAGTGAAAAACGTCTAGAGATACGCCTCTCTGACCCCATATATGGCCACTATGCTTTCGACCATTATGTGAAGAAGTATCTACACGTCCCGAACCCATCCTCAACATCACCTCCTCAACTATCGTCTATAACACTACGCGCTATAGAAATTGAGGTGGTCCCGTTAGTGATCCAAACCCGCATATCTCGATATATATACAAGTACATATATAGAAGATATACAACCGGTTCACTAACAATCCCGGTCTCCTCAACAACTATCGAACGAAAGTTTCCGGCGAATAAACCCAGTTATTCAGAAAACGACTC

>CL1Contig679_All/repeat/mobile_element/Class_I/LTR/Ty3_gypsy/chromovirus/Tekay
TGAACCGTCCTCTTGAAGGGCGTATTGACTATGTATTTCTGACAAAAAGACAGTAGTCGTTTTGAGGTGCTTTCTGAATAACCGGGTTTAGTCGCCGGAATTTTACGTACGATAGTTGTTGAGGAGACCGGGGTCGTTAGTAAACCGGTTGTATATCTCCTGTATATATACACATGTATATATATACCGATATATGCGGTTTGGATTGCTATCGCAACCACCTT

>CL1Contig680_All/repeat/mobile_element/Class_I/LTR/Ty3_gypsy/chromovirus/Tekay
GAGTGTATATGATTTTCTCATATGTGCTCGGGTTAGACCGAGCACATATTACAGATATTTAGGATCATTTGAAGTCGTAGATCGAGGATGGAGCTCGAAGTTTTCTGGACGATCTGCTCTGCTGGATTTTCAGACGGTCGTCTATCTTCTAGTTTGTGTAGCCACTATTACTGTTAAATCTATGAAAATGTAAACTGTTATCTATATATATTTTTGGGAAACCACCATGTAAATAAAATGTTGTATTTTAATTCCGCTGTAATCTTTTATTATTCCGCTGTGAGATTATTTATTTATTTTTCCGCTGTGTTATCTCTGATAAAACAAACAATAATTATACAATCCCATTTTTCTTACATCTA

>CL1Contig681_All/repeat/mobile_element/Class_I/LTR/Ty3_gypsy/chromovirus/Tekay
ATTCCTCTATGAGATTTTTTTTTTATTATTCCGCTGTGTTTTTCCGCTGTGTTTACTCTGATAAAACAAACAATAATTACAATCCCATTTTCGACCTCTATAGTATTTGTGCGGATTATTTATTTGATCCGTACGGATTTATAGGAGTCGAATTTGAGGGTCGTCACACGTGGTATCAGAGCCTAAGTTCCCGATA

>CL1Contig682_All/repeat/mobile_element/Class_I/LTR/Ty3_gypsy/chromovirus/Tekay
CAGAAGGATTTTTGGATATATAAGTTAAGACTCATTAGAGATTGGATACCCCGATATCCTGATATGAGTTGATTACTTTTCGTGAGTGCGTTTAAAAATTAAAAGTTTAAAATGGTTTTTAACTTTAAAATGAATATAATATGATTTTGGTCTTAACTCAAGGTTTGAAAGTAAAAGTGGCTACTTGGGATATTTCTGAAGGACCGATGATGTTACGCGAAGTATATCTCGTCATGTTTCTGCAGCGGAAATG

>CL1Contig683_All/repeat/mobile_element/Class_I/LTR/Ty3_gypsy/chromovirus/Tekay
AGAGATAACACAGCGGAAAATAAATAAATAAAATCTCACAGCGGAATAATAAAAGATTACAGCGGAATTAAAATACAACATTTTATTTACATAGTGGGTTCAAAAAAATATAGTTAACAGTTTACATTTTCATAGATTTGACAATAATAGTGGCTAC

>CL1Contig684_All/repeat/mobile_element/Class_I/LTR/Ty3_gypsy/chromovirus/Tekay
ATCTAGTGCCACCGAATATATCCCTAGACACAGATATACTTACACACATAGCTGATCCTGGATACATTTCCAGAACCGACGTCTCACCCAAAACCGACGGACCCGCCCATAACTAAACCGTACTAGAAATCGGTGTCTATCCGAGTGAGTACGCCCAGGGGTCAGCCACCCCCTGACCATGCATGTTACTATGCTTTCGGTCGGAATGCTGGTGAGGTCTCTACTCGCCCCGAACCCAT

>CL1Contig685_All/repeat/mobile_element/Class_I/LTR/Ty3_gypsy/chromovirus/Tekay
AGTCACGGCCGAAAGCATAGCGAGATGCAAGGTCAGGGGGTGGCTGACCCATGGGCGTACTCACCAGTATAAACACCGATTTCCAGTACGGTTTGGTTATGGGCGGGCCCGCGGTTTGGTGAGACGTCGGTTCTGGGAAAGTACCCAGGATCAGCTTTGTGTTTCTCGTATATCCGAGTCTAGGGATATACTCGTAGGCAGCTAGATGCCTGGTCGCCAATGCCTTTCGATATCCAGCGGTTTGTATATCTTGGGACCAGACGTTACGGTATGGCGTGGGGGAC

>CL1Contig686_All/repeat/mobile_element/Class_I/LTR/Ty3_gypsy/chromovirus/Tekay
AAATATACATATCAGTTTTACATTACATATTTCTAGCAGAGATAGTGGCTACAAAAATCAAAATCATAGCTAGCTGCTTGGAAGTCCAAAAGAAAAGGTGATCGTCTAAAATACGTGAAACTCCATCTTCTATCTATGACTTATGACAAACCTAAAATCTCTAACATGTGCTCAGTCTGACCCGAGCACATATGAAAGAATCACACACTCGA

>CL1Contig687_All/repeat/mobile_element/Class_I/LTR/Ty3_gypsy/chromovirus/Tekay
GAAAATTTCTATCTAGGTTATAGAGAATCTTGCAGTAGGATAGTTCTTTCTATTCTATAGGAATTATCCTGCCTGACCCAAGTGTGTGTGTTTTTGCATATGTGCTTGGGTCAGACCGAGCACATATTTTTCAGCTTAGGTATCTTTTGGAAGACGGAGCTTTCACATTCTTTTGGGAAGATTATCTTCTGGACTTGTATCAGCTTTCACTTCTGCTAGTTGTATCCAGTACTCATCTATTCATGTTAGAC

>CL1Contig688_All/repeat/mobile_element/Class_I/LTR/Ty3_gypsy/chromovirus/Tekay
ATATTTATCCCAAATAAATCCATCCCGAATATATTTCCAAAAACATTTATCCAAAAATGTATACACCAAAAAAATTTAAAACCACAATGATTTATCCCAAAACATTTTACTAAAACAATTCCCAAAATGTTTTACTCCTCCAAATATTAAATTAAAATCTCAACATTTTCCCAATGTTTTATTTAATCAAA

>CL1Contig689_All/repeat/mobile_element/Class_I/LTR/Ty3_gypsy/chromovirus/Tekay
CATTTATGTAAAATGTATTTATCCAAAAATGTTCATCCAAATATATTTTACCCAAATATATTCATCCCGAATATATTACAAAAAACAATTATCCAAATATATTTTACCCAAAATATATTTATCCCAAATAAATCCATCCCGAATATATTTC

>CL1Contig690_All/repeat/mobile_element/Class_I/LTR/Ty3_gypsy/chromovirus/Tekay
GATAATTCCCACAGAAAAGAAAGAAACTATCCTACTGTAAGTTCTTTACACCATAAACAACAATTTTCACTTCGAGTGAACACACAAAACAGTGCAACAGTTTTACTTATAACTTTTAAACAGGTTATTAACTTTTAACTCGTATTTTGGTAAAATAGAAGTACTGATAAAAAGGTCAAATTTCAGTACTATAAACAAGATCCACGCAATAACAACTTTTTGAAAACAATAAGTCAAATAGCTGCAACGACTGTCCCATACCAGCCTTGCAACAGTAGGTGTGGAACCAACAATAGTTACAGAGAGAGGTTACGAGCCACGGCGTACTGTAACGTCTGGTTCCTAATGAAAACCGATAAATCAGCGTAGACTGGTACATGACGACCGGGCATCCAGCTTGCCCCGATAGTATACCCCTAGACACAGGTATACGCCACATACAAGGCTAAACTGGCGGCTACAACCATCCAGAAC

>CL1Contig691_All/repeat/mobile_element/Class_I/LTR/Ty3_gypsy/chromovirus/Tekay
TGATAGACACCGATTTCCAGTACGGTTTGGTTATGGGCGGGCCCGCGGTTTTGGTGATACGTCGTTCTGGTAAGTTGTAGCTGCCAGTTCAGCTTTGTTGTGCTGCGTATATCCGTGTCTAGGGATATACTCGGAGGCACTAGATGCCTGGTCGTCACTGTACCTTTCGAAATTCATCGGTTTTTATATCT

>CL1Contig692_All/repeat/mobile_element/Class_I/LTR/Ty3_gypsy/chromovirus/Tekay
AGTTTCAGACAGTCTTTATATAACAAATTGGAAATTGTTATAAGACTTGATAAATTGATAAATAGGATTTTATCAGATTTATATATTGAAAAGAATACGGTATCGGATTTACCGTATGAAAGTTTAGTATGGCATTTGTTAAACACTTATATTTTGATTTGGATATCTGGATCGGATATAAGTGGATTAA

>CL1Contig693_All/repeat/mobile_element/Class_I/LTR/Ty3_gypsy/chromovirus/Tekay
TGGATTGGAAATAAGTGGGTAACTTATATTCCAGATTTTAGTCGCCATACTATATATATATATTTATTTATAATAGTTATACGCATATATACATATATTTACTTATATGTATATAAGCGTATATGGGTTTTGACTGAGGGGTTACTCAGACAACTATATGTCTTCTTCTCAGGAAGCTATATTTGATACATTGGTACGGATGTATCGACCATATCTTTCTGAAAAAAA

>CL1Contig694_All/repeat/mobile_element/Class_I/LTR/Ty3_gypsy/chromovirus/Tekay
AAATGTTGGCTGATACACCCTGGCATTTGCTACTTTAAACGTCTATACTCTTATATTCACTTATATTGCGTATGGACTTTTTATTAGTACTGTTTTGACTTTTTATACAGTACTATACTTAAACAAATACGAGTTAAAAGTTAAAACAACTTGAAATGTATATAAAAGTGAATAAGATAATAACTGTTAGTTATTGAGGAGACACTAGACATTG

>CL1Contig695_All/repeat/mobile_element/Class_I/LTR/Ty3_gypsy/chromovirus/Tekay
ATTGACTTATATTGCGTGGACTCTAATTCAGTGCCGCGATTTGACCACTAGCGGTGCTATATTTTATAACAAATGTGTTTAAACTTTATACAACAAAGTGTTTTGAAAATGAAAACAGTAAACATGTTTTGTGTGTATTCTGGGGAATATTTCTGTCTAGGGTATTGAGAATCTTGCAGTGGGATAGTCTTTACTATTCTGTGGGATTATCCTGCCTGACCCGGGTATATGTGTTTTCATATGTGCTCGGGTCAGACCGAGCACATTTTACAGGATTTATGACTTATCTGGACCCCGTGAGGATAGTTGGAGTGTTCAGGACTCGGATCGTCTTTCATTGGACTTCAAGACGATCATCTGCCTTTCTGTATTTGTGGATCCCTGTTGTGGCACATTTCATATTGTAAATTGTAAAACTGTATATTTTGTAACCTTAATAAAAGAACAAATGTTGTACTTTATTTTTCCGCTGT

>CL1Contig696_All/repeat/mobile_element/Class_I/LTR/Ty3_gypsy/chromovirus/Tekay
TGAAATGTTTTGGGTAAGAAAACATTTTTAGGAATAAAACAAAAGGTGGTTTTATTTAAAAACAGTCTTTATATATAACTAATCTGAAATTGTTATATGACTTGTTAGATTGATAAAAATGGAACTTATCAGAAATCTTGTTTTAAAAGAAATAACGGTATCGTGTTTACCGTTTGAAAAATAGTATGGCATTGTTTTATTAAACAATTATTTTTGACCCGGATTTCTGGATTGTAAAAATTTGTTAACTTATACTCCAGATTTTTAGTGCCATACTATATTTGTTTAAATTTAATATATATACGCATATATACATATATTAACTTATATGTATATAAGCGTATATGGGTTTGACTGAGAGGTGTCTCCAACAACTATCTGCCTTCTTATCGGAAAGCCATGTGTAATACGTTCATCCGGGGGCGTATTAGACTATGTCTTTTCGACAAAAAGATAGTAGTCGTTGTGAGGGGCTTTCTGAATAACCGGACGTAGTCGCCGGAAATTGTTTCGTACGATAGTTGTAGAGGAGACCGGGATTGTAAGTAAGCCAGTGTTCTGATACGCATTTCGATGTAATCCAGAGCTGGTTACTTACAGGACCACCTCGACATCTATTAGCGGGTAGCTTGGATTAGACGTCAGATGAGGAGGTGTAGCTGAGGATGGGTTCGGGGCGTGTAGATACCTCACCAGCATATTCGACCGAAAGCATAGAGCATGCAGGGTCAGGGGGCGGCCGATCCCCTGGGCGTATTCACCGTTTGATAGACACCGATTTCTAGTACGGTTTAGTTATGGGCGGGCCCGTCGGTTTGGTGATGCGTCGGTTTGGCCAGTTGTTGCTACCAGATCAGCTTTGTTATGTTGCGTATATCCGTGTCTAGGGATATACTCGGAGGCACTAGATGCCCGGTCGTCACTGTACCATTCCAAAATTCATCGGTTTTTATTTGGAACCAGACGTTATGGTAAGCTGTGGGATAAAGACCCAACCGTCGTAACTATTGTTGGTTCCACCCCTACTGTTGCAAGGCTGGTATGGGACAGTCGTTGCAGCTATTTGACTTATTGTTTTCAAAAAGTTGTTATTGCGTGGATCTTTATTATAGTACTGAAATTTGACCCTTTTAGCAGTACTTCTA

>CL1Contig697_All/repeat/mobile_element/Class_I/LTR/Ty3_gypsy/chromovirus/Tekay
TGGGAATTTGATTAAATAAAACATTTGGAAAATGTTGAGATTTTAAATAAAACATTTTGGGGAAAATGTTTTAGTAAAATGTTTTAGGAGAAAACATTGTGGTTTTAAAATGTTTTGGGAAATATATTCGGGATGAATATATTGGGGATAAATATATTCGGGATGAATATATTTGGGACAAATATATTTTGGGTAGAAATATATTTGGATAAAACAGTTTTGGATAAAATGTTTTTGGAAATATATTCGGGATTGAATATATTTGGGATAAATATATTCGGGATGAATATATTTGAGAAAAATATATATTTGGGTAAAAATATATTTGGATATACATTTTGGATAAATGTAAATAAGATTTTGAGACGGTCTTGTATATAGCAATTGGATTAGCTATAAAATACCGTAGGTAGAAATACGATGATTTCTGATGACGTGTTGATTTTGGATACGGTATGGATACCGTATGAGATTACAAAGTGATGGCATTATACGTTAAACATTTATTCTG

>CL1Contig698_All/repeat/mobile_element/Class_I/LTR/Ty3_gypsy/chromovirus/Tekay
CTTTTCAATATCATCACAATATCAAAAATCGATCTTATTCCTTATTGGTATTTTATAGCTCATCCAATTGCTATATACAAGACCGTCTCAAAATCTTAACATTTATCCAAAAATTTATTTATCCAAATATATTTATCCCAAATATATTTATCCCAAATATATTTCCAAAAACATTTATCCAAAAATGTTTCCTCCAAAATATTTAAACAAA

>CL1Contig699_All/repeat/mobile_element/Class_I/LTR/Ty3_gypsy/chromovirus/Tekay
CGTATATCCGTGTTTAGGGATATACTCGAAGGGCACTAGATGCCCGGTCGTCACTATACCATTTACGCAGATTTATCGGTTTTATCTAGGAACCAGACGTTACGGTAAGCCGTGGTTAGTCGCCACTCGTCGTAACTATTGTTGGTTCCACCCCTACTGTTGCAAGGCTGGTATGGGACAGTCGTTGCAGCTATTTGACTTATTGTTTTCAAAAAGTTGTTATTGCGCTGATCTTTATTATAGTACTAAAATTTGACCTTTTATCAGTACTTCTATTTTACAAAACACGAGTTAAAAATTAATAACCTATAAAAGTAAAAGTAAAACT

>CL1Contig700_All/repeat/mobile_element/Class_I/LTR/Ty3_gypsy/chromovirus/Tekay
AAAACCAGATTTTTATTTTATCAAATATTTTTCCCAAATATTTTTATTTACCAAATATTTTATTTAACAAACCTCCAAAATACTTTCCAAACATTTTATTTAATAAATTCCAAAAATATTTCCTAAATATTTTACTAAAATGAATTTCCCAAAACAAATAAATATTTA

>CL1Contig701_All/repeat/mobile_element/Class_I/LTR/Ty3_gypsy/chromovirus/Tekay
TTATTTTTCCGCTATGAGATTGTGTTTATTTCCGCTGTGATATCTTTGAAAAATTTTATTTCTGTTCTTTTATTATTACCTATATATTATACAATTCACATTTCGACATCTAAAAGTTTAGTGCGGATATTTTCTCTATATTCCGTATTTATTTTAGGAGTCGAAATTGTGGGTCGTCACACGTGGTATCAGAGCCTAAGTTCCCGATAACTTGAGCCTGAGGGTGTGAAAAAGCTGAAGGTTACCCCATTAACATAAGGCTTTTTATATAATAAGGTAAAAGCTCATTAGAGATTTGGATACCCCGATATCCTAGAATGAGTTAAGAACATTTCCGGAGGTCCTTTAAAATATGAATTTTAAAATGTTTTTAACTTTAAAATGAATATAATATTGAATGTTGTCTTAACCCATTTCCTATAAACAGATGGCTCCTAAGAAGAAAAAGGGAAAAGGAGCAGCTTTAGATTTTTCTATCTTATGTAAGAAGTTCAAGGAATTTGGAGGGATACCATTTACTGGGGACGAAAGCATCGTCCAAGTGCAGGTAAAGATTAAAACTTGTGCCCAATATTGTTTAT

>CL1Contig702_All/repeat/mobile_element/Class_I/LTR/Ty3_gypsy/chromovirus/Tekay
CATAGAACATGCAGGGTCAGGGGGCGGCCGATCCCCTGGGCGTACTCACCAGTTTTTAGACACCGATTTCTATTGCGGTATAGTTATGGGCGGATCCGTCGGTTTGGTGATGCGTCGGTTTGGCCAGTTGTTGCTACCAGATCAGCTCTGTTATGTTGCGTATATCCGTGTCTAGGGATATACTCGGAGGGCACTAGATGCCCGGTCGTCACTGTACCGTCCGTTGACACATCGGTTTTTATATCTTGGAACCAGACGTTACGGTAAGACGTGGTTAGTCGCCACTCACCGTA

>CL1Contig703_All/repeat/mobile_element/Class_I/LTR/Ty3_gypsy/chromovirus/Tekay
ATTTCTTGACCCGGATTTCTGGATTGGAAATAAGTGGTTAACTTATATTCCAGATTTTGTGCCATACTATATTGTTTTAATTTGCTATATATATACGCATATATACATATATTAACTTATATGTATATAAGCGTATATGGGTTTGACTGAGGAGTGTCTCCAACAACTATCTGCCTTGTTCTCAGAAAGCCATGTTTGATACGTTCATCCTGGGAACGTATTGACTATGTCTTTTTGACAAAAAGATAGTAGTCGTTGTGAGGTGCTTTCTGAATAACCGGACGTAGTCGCCGGAAAATTTTCGTACGATAGTTGTGGAGGAGACCAAGATTGTAAGTAAGCCAGTAGTTCTGATACGAATTTCGATGTA

>CL1Contig704_All/repeat/mobile_element/Class_I/LTR/Ty3_gypsy/chromovirus/Tekay
GGCGTACTCACCTTTTGATAGACACTGATTTCTAGTACGGTTTAGTTATGGGCGGGCCCGTCGGTTTTGGTGATACGTCGTTCTGGTAAGTTGTAGCTGCCAGTTCAGCTTTGTTATGTTGCGTATATCCGAGTCTAGGGATATACTATCGGGGGCACTAGATGCCCGGTCATCACTGTACCATTTACGCAGATTTATCGGTTTTCATTTGGAACCAGACGTTACGGTAAGCTGTGGGCTAAAGACCCAACCGTCGTAACTATTGTTGGTTCCACCTATGTATAGATTGTAACATCTGGTATGGGAAGGTTTTTACAATTGCCTTTAAAACCTAATTATT

>CL1Contig705_All/repeat/mobile_element/Class_I/LTR/Ty3_gypsy/chromovirus/Tekay
CTCATAATGGCCGAAAGCATAGTGGCCATATAGGGTCAGAGGCTATACCTCTGGGCGTACTCACCGGACTAGACATTCGATTTCCATTACGGTTTGGTTATGGGAGAGCTCGCATTTTTTTAGTGATATGTCGGTTCTAGGGATTTTCTGTCTCTTGGAATCAACTCTATATGGGCGTTTTACTAGGTACTAGGGATATACTAGCGAGGGCAAACT

>CL1Contig706_All/repeat/mobile_element/Class_I/LTR/Ty3_gypsy/chromovirus/Tekay
GGAGACATCTGTTTTCAAGAAACTGGGTTAGAACAAGATCAAGATCAATATTAATTTTAAAGTTAAAAACATTTTAAAATTCATTTCATTTTTTTAACGCACTCACGAAAATGTTCTTAACTCATATAAGGATACGGGGTATCCAAATCTCAAATGAGCCCTTTACCATTTATCATAAAAAGCCTTCTGTTACGGGGTAACCTTCAGCTTTTACACACCCTCAGACTCAAGTTATCGGGAACTTGGGCTCTGATACCACGTGTGACGACCCACAATTCCGACTCCTAAAAACTAGTACGGACTAATCAAATAACCCGCACTAATACTATAGAGGTCGAAATGTGAATTGTATAATAATATAGTAAGGTAAATAGAACAGTAATTAAACAACATCAGATAGATCAAGACAACTCAATCGCACAGCGGAAAATAAAGATACAACATTTGTTCTTTTATTAAGGTTACAAAATATACAGTTTTACAATTTACAATATGAAATGTGCCACAATAGGAATCCACAAATACAGAAAGGCCAAAGATCGCCTTGAAGTCCAAAGAAAGACGATCCGAGAACTGAAAACTCCAACTATCCTCACGGGGTCCAGATAAGTCCTAAATCCTGTAAAATGTGCTCGGTCTGACCCGAGCACATATGAAAACACATATACCCGGGTCAGGCAGGATAATCCCACAGAATA

>CL1Contig707_All/repeat/mobile_element/Class_I/LTR/Ty3_gypsy/chromovirus/Tekay
GTGGAACCAACCATAGTTATGACGGTTGGGTCTTTATCCCACATCTTACCGTAACGTCTGGTTCCAAGATAAAACCGATAAATCAGCGTAGACTGGTACATGACGACCGGGCATCCAGCTTGCCCCGATAGTATACCCCTAGACCCAGGTATACGCCTCATACAGAGCTGATCCGGGGTTCTTTCCCCGAACCGACACTTCACCCAAAAATAAATGCGAGCTCGCCAATCAACTAAACCGTACTAGTAATCAGCTATCTAGTAAGGTGAAAATGCCCAGGGGTCAGCCACCCCCTGACCCTGCATGAACGCTATGCTTTTGGTCGAAAAACTGGTGAAGAATCTACACGCCCCGAACCCAACCTCAGCAAAACACCTCCTCATCTAACATCTATC

>CL1Contig708_All/repeat/mobile_element/Class_I/LTR/Ty3_gypsy/chromovirus/Tekay
ATGAGTTGATTTCTTTTCGTGAGTGCGCTTTAAAAATTAAAGTTTTAAAATGGTTTTTAACTTTAAAATAAATATAATTTGATTTTGGTCTAAAATCAACTTCTAAAAAGTGGCTACTTAGGAAATTTCTGAAGGACCGATGATATTACACGATGTATATCTTGTCCTGTTTCTTCAGCGGAATTGTGGTGTGCTGTTACCCACAGGTCCCAAGTTTCTGAATTTTGTTCTGAATACTCAGATAGTATTCGTGTTCTAGAATGGCTCGACGCCATTCATCGAATTGTTGTGATTT

>CL1Contig709_All/repeat/mobile_element/Class_I/LTR/Ty3_gypsy/chromovirus/Tekay
ACGAAAGTTCCGGTGACCAACCCCGGGTATTCAGAAAGCAACTCAAACACGACTACTATCTTTTTTGTCAGAAGACATAGTCGATACGCCCTAACACGGCAAATCAACACGCTTTATGAGAAAAAGACAGATAGTTGTCTTGAGTGACCTCTCAGTCAAACCCGTATACACTTATATGTATATAAGTTAATATATGCGTATACATATAAACTTTAAAACATAAAGTATGGCAACCAAATATAACTTATTACTTCTGGATTATAAGTT

>CL1Contig710_All/repeat/mobile_element/Class_I/LTR/Ty3_gypsy/chromovirus/Tekay
GAGACAGAAACTCCCTAGAACCAACGTATCACAAAAAATACGAGCTCGCCCATAACCAAACCGTACTGGAAATCAGATGTCTAGTCCGGTGAGTACGCCCAGAGGTTCTAACCCTCTGACCCATATATGGCCACTATGCTTTCGGCCGAAAACTAGTGAAGAATCTACACGTCGCGAACCCAACCTCAGCAAAACACCTCCTCATCTGACGTCTAATCCAAGCTTCGCGCTATAGATGTCAAGGTGGTCCCGTAAGTCTCCCAGCTCTGGATTACAGATAAGTGAATATATGCGTATC

>CL1Contig711_All/repeat/mobile_element/Class_I/LTR/Ty3_gypsy/chromovirus/Tekay
AACTTTTAACTCAAATTTGATAAAATGTAGTACTGCTAAAAAAGTCAAACCGCAGTACTAAAATAAAAGTCCACGCATATAAGTGAATATAATAGTAGAAGTTTAAAGTAGCAAAAGACAGGGTGTATCAGCCATCTTTTGCGGTGTTAGGGTGAACCGACACCGGCGCTATAGAGGTTGGGTATTTAACCCACATCTTACTATAACTGGTCGATTCAAAAACTAAACCACATCGATAAATCTGCGTAAATGGATCATGACGACCGGGCATCTAGTGCCCCCGAGTATATCCCTAGACTCGGATATACGCACACACAAAGCTGATCCTGGGTTCTTTCCCAGAACCGACGTTTCACCAAAACCGACGGGCCC

>CL1Contig712_All/repeat/mobile_element/Class_I/LTR/Ty3_gypsy/chromovirus/Tekay
AACACAAACTGTATTCCACACGACACTTAGATGTAAGAAAAATGTGAATTGTTTAATATTATTTAAGGTAGAAATAAAAAGACAGTAATTAAATATTTATCAGAGATAGCACAGCGGAAACATAGAATAAAATCTCACAGCGGAAAATAAATTTACAACACTTGTTCTAATATGAAGGTTACAAAAATAAACAGTTTACATTTTACATGATAAACTCAAATTTGAAATAAGTAGAAAACAAAATGGCTACTGA

>CL1Contig713_All/repeat/mobile_element/Class_I/LTR/Ty3_gypsy/chromovirus/Tekay
TATAACAAGTGTTGTAACTTTATTTTTCTGTTGTGTTATTTCGCTATGATTTCTCTAATAAAACAAAACAATATATGCAATTCACATTTTTCTTACATCTGAATGTCGGTGTGGAACACGGTTTGTGTTCGCATCTGACGTTTAGAAGTAGGGGAAATTGTGGGTCGTCACACTTGGTATCAGAGCCTAAGTTTTCCGACAACTTGAGCCTGATGGTGTGAAAAAGCTGAAGGTTACCCTATTAACATAAGGATTTTCGTATATATAAGTTGAGACTCATTTTAGATTTGGATACCCCGTT

>CL1Contig714_All/repeat/mobile_element/Class_I/LTR/Ty3_gypsy/chromovirus/Tekay
GTCTGGATATCCGGATTGGATATAAGTGGTTAACTTATAATCCGGATGTGGGTAATTAAATATGGTTGCCATACTGTATTGTTTTAAAATGGAAAATTGAGATGTATACGCATATATATATATATATTGACTTATATGTATATAAGTGTATACGGAGGTTTGACTGAGAGGGTTACTCAGATAACTATCTGTCTTATTTTCAGAGAGCTGGTTGATCTTCCCTTGGTTGGGACTATTTACTGT

>CL1Contig715_All/repeat/mobile_element/Class_I/LTR/Ty3_gypsy/chromovirus/Tekay
TATGTGTGGACCTCTGGTTTAGTACTGCAATTTGACTTTTTAGCAGTACTTCATTTTATCAAATATGTGTTAAACTTTAACCAACTTAAAAGTATAATTAAAACTGTAAACTGTTTTGTATGTTTGGCAAAGGAATATTTCTGTCTAGGGTGTAAGAAATCTTGCAGTAGGATAGTTCTTACTTCACTGTTAGGATTATCCTGCCTGACTCGAGTGTGTATGATTTTATCATATGTGCTTGAGTCAGACTGAGCACATATCGC

>CL1Contig716_All/repeat/mobile_element/Class_I/LTR/Ty3_gypsy/chromovirus/Tekay
TAGTCAAAACGCCCTTCCAAAGGACGTATCAATCACAACCATTTGAGAACAAGACAGATAGTTGTTGGCATAACCTCTCAGTCAAACCCATATACGCTTATATACATATAAGTTAATATATATATATATATATATGTGTATACATATAAACTTTAAAACATATAATATGGCAACCAAATATAACTGCTTACTTCTGAATTATAAGTTAACCACTTATTTTCCCATCCAGCAAGCCAGATTCGAATAAGTGTTTAAATTATAATGCCATCATTGTGTAATTACATACGGTAAACCCATACCATTTCTCAATATTATCAATTT

>CL1Contig717_All/repeat/mobile_element/Class_I/LTR/Ty3_gypsy/chromovirus/Tekay
ACTATCTAATCAAAAATATTACGACAACTAAGCCCGGTTATTCAGAAGGCAACACACAATGACTACTGTCTTTTTCGCAGACAGACATAGTCAAAACGCCATTCCAAAGGACGTATCAATCACAACCATCTGAGAACAAGACAGATAGTTGTTTGTA

>CL1Contig718_All/repeat/mobile_element/Class_I/LTR/Ty3_gypsy/chromovirus/Tekay
CAAGCATTGAAATTGTCATCCCGAATACACAGATGTTATTCGAGTTCTAGAATGGCTCGACGCCATTGATCGAGTTCTTAAGATTATGGATTTGAATGATTGTATCATGTTCTACCTGATAGTTTAGCAGCTCCGGAATACTACTTATGAATAGTGGAGAACAGTTTTGGCAAAGAAGACAGAAGGAAAGTTAGGGATAGCTTTTGATTT

>CL1Contig719_All/repeat/mobile_element/Class_I/LTR/Ty3_gypsy/chromovirus/Tekay
AGCTATGTAGACGTTCGTTGAGGAGGGGGTTAGCTGAGGATGGGGGCACGGGACGTGTAGAGTCTTCAGCACTATTCGACCGAAAGCATGGCGAGATGCAGGGTCAGGGAGTGGCTGATCCCTGGGCGTACTCACCGGTATAGACACCGATTTCCAGTACGGTTTGGTTATGGGCGGGCCCGCGGATTTGGTGATGCGTCGTTCCGGCATGTTGTTGCAGCCGGTTCAGCTTTGTGTGTCTCGTATATCCGAGTCTAGGGGTATACTCGTAGGCAGCTAGATGCCTGGTCGCCATTTGCCTTTCGATAT

>CL1Contig720_All/repeat/mobile_element/Class_I/LTR/Ty3_gypsy/chromovirus/Tekay
ATATGGAATATGTTCTCAGTCTCACCTGAGTACATATGATAAATCACACACACTCGAGTCAGGAAGGATAATCCTAATAGTGAAGTAAGAACTATCCTACTGTAAGATTTCTTACACCCTAGACAGAAATATTCCTTTGATATACATACAAAACAGGTTTTACAGTTTACTTGTATTATTAAGTTCGTTAAAGTTTAACACATGTTTGATAAAAATATAGTACTGTATAAAAAGGTCAGTTTATAGTACGAAAATGAAAGTCCATGTAACAAACCGCATTTTAAAGTGAA

>CL1Contig721_All/repeat/mobile_element/Class_I/LTR/Ty3_gypsy/chromovirus/Tekay
TTGAGTTAAAAGTTAAATAAACTTAAAAGTAAAAATTAAAACTGTAAAAACGGTTTTGTGTGTATTTCGAAGGAATATTTCTTTCTAGGGTATAAAGAATCTTGCAGTAGGATAGTTCTTACTTTACTGTTAGGATTATCCTGCCTGACTCGAGTGTATGTGTTTTTCATATGTGCTCGGGTCAGACTGAGCACATATTTTCAGATTTTAGGATCATCAGGAATTATTTACAGTAGATGAAGCTTC

>CL1Contig722_All/repeat/mobile_element/Class_I/LTR/Ty3_gypsy/chromovirus/Tekay
CTTTACTCCATAAACAATCATTTCCACTTCGAGTGAACACACAAAATAAACTACAGTTTCACTTATAATTTAAAACAGGTTACTAACCTTTAACTCGTATTTGGGTAAAATAGAAGTACTGATAAAAAGGTCAAATTTAAGTACTATAAAAAGATCCACGCAATAACAATTTTTTTTTGATAACAATAAGTCAAATAG

>CL1Contig723_All/repeat/mobile_element/Class_I/LTR/Ty3_gypsy/chromovirus/Tekay
AGGGGTGGAACCAACAATAGTTACAACGGTTGGGTACTTCCCCCACATCTTACCGTAACGTCTGGTTCCAAAATATAAAAACCGATGAATCGCGAAATGGTACAGTGACGACCGGGCATCTAGTGCCCTCCGAGTATATCCCTAGACACGGATATACGCAGCACAACAAAGCTGAACTGGCAGCTACAACTTACCAGAACGACGTATCACCAAACCGACGGGCCCGCCCATAACTATACCGCAATAGAAATCGGTGTCTAAAAACCGGTGAGTACGCCCAGG

>CL1Contig724_All/repeat/mobile_element/Class_I/LTR/Ty3_gypsy/chromovirus/Tekay
CTTAACTTTTAACTCATATTTGATAAAATGTAGTACTGCTAAAAAGTCAAACCGCAGTACTAAATGAAAGTCCACGCATATAAGTGAATATAATAGTATGAGTTTAAAATAGCAAAATGCAGGGTGTATCAGCCACATTTTGCAGTATTAGAGTTGA

>CL1Contig725_All/repeat/mobile_element/Class_I/LTR/Ty3_gypsy/chromovirus/Tekay
CTGTATAAAAAAAGTCATATTACAGTACTAGAAATAATGGTCCACGCAATAAAAACTTTTTGAAATCAATAAGTCAAATATCTGCAACGACTGTCCCATACTACCCCTTGCAACATTAAATAGGGGTGAAACGAACGTCTGTTACAGCAGTTGAGTAA

>CL1Contig726_All/repeat/mobile_element/Class_I/LTR/Ty3_gypsy/chromovirus/Tekay
AAATCTGGATTATAAGTTAACCACTTATTTCCTATCCAGATGTCTAGATCAGAATAAGTGTTTAACAAATAATGCCATACTAAGTAATCATAAATGGTAAATTCCATAAATTTCAGATAAATTCCTTTTTATCAATTTATAATATTTTATAGCAGTTCCAATTGCTATATAAAAGACTGTCTCAAAATATAAATAAAACCAAAGTTTTATTTCATCAAATATTTTTCCCAAAAATATTTTTAATTATAACCAACACACTTTTTCTTCATAA

>CL1Contig727_All/repeat/mobile_element/Class_I/LTR/Ty3_gypsy/chromovirus/Tekay
GAATATGGTATCGGATTTACCGTATGAAATATTTAGTATGGCATTTGTTAAACACTTATATCTTGATTTGGATATCTGGATCGGATATAAGTGGATTAGCTTATATTCCAGATTTTATGCCATACTACATTATTTTAATATGCTATATATACGCATATATACATATATTCACTTATATGTATATAAGCGTATATGGTTTGACTGAGGAGTGTCTCCAACAACTATCTGCCTTTTTCTCGGAAAGCCATGTTTGATACGTTCTATCCAGGGACGTATTGACTATGCCTTTTTTACAAAAAGATAGTAGTCG

>CL1Contig728_All/repeat/mobile_element/Class_I/LTR/Ty3_gypsy/chromovirus/Tekay
CGGTATTTTATAGCTAATCCAATTGCTATAAACCAGACTGCCTCAAAATCATATTTACATTTATCCAAAATGTATATCCAAATATATTTTTTTTTACCCAAATATATATTTTCTCAAATATATTCAACTCGAATATATTTATCCCAGATATATTCA

>CL1Contig729_All/repeat/mobile_element/Class_I/LTR/Ty3_gypsy/chromovirus/Tekay
ATATACGAAACACAACAGAGCTGATCTGGTAGCAACAACTGGCCAAACCGACGCATCACCAAAACCGCGGAGCTCCGCCCATAACTATACCGTAATAGAAATCGGTGTCTATACAAACGGTGAATACGCCCAGGGGATCGGCTGCCCCCTGACCCCGCATGTCCTATGCTTTCGGTCGAAAAGCTGGT

>CL1Contig730_All/repeat/mobile_element/Class_I/LTR/Ty3_gypsy/chromovirus/Tekay
TTGTTTGTTTAAAATGTTTTGGGATAAAACATTTTGGTTTTAAATGTTTTAGTGAAAAACATTGTGGTTTAAAAATGTTTTTGGGAAATATATTCGGGATGAATATATTTGGGAAAAATATATTTTGGGAAAATATATTTGGATAAACATTTGTGATTTATACATTTTGGATAAATGTAAATGTAAATTGAGATTTTGAGACAGTCTGGTTTATAGCAATTGGATT

>CL1Contig731_All/repeat/mobile_element/Class_I/LTR/Ty3_gypsy/chromovirus/Tekay
TTAAATAAAATATTGGGAATATTTTGAGAAGTTAATTGAATAAAATATTTTGAGAATATTTTGATTTAAATGTTTTGGTATAAACATTTTTGGAAATACATTTTGGGTAAATGTAATTGAGATTTTGAGACGGTCTTGTATATAGCAATTGGTTGAGCTATAAAATACCGATACGAAATACGATTTGATTTCTGATGTTGTGATGATATTGTGATGACATTGAAAGGATACGGTATCGGATTTACCGTATGTGGTTTTCTTAGTATGGCAGTTGTTAAACACTTATTTTTAATCCGCATATCTGGATTGAATACAAG

>CL1Contig732_All/repeat/mobile_element/Class_I/LTR/Ty3_gypsy/chromovirus/Tekay
CTTACAACATACATAGAGGTGGAACCAACAATAGTTACGACGGTTGGGCACCTCTCCCACATCTTACCGTAACGTCTGGTTCCAAGATAAAACCGATAAATCTGCGTAATGGATCATGACGACCGGGCATCTAGTGCCCCCGAGTATATCCCTAGACACGGATATACGCACATACAAAGCTGATCATGGGTTCTTTCCCAAAACCGACGTTTCACCAAAACCTGCGGGCCTACCCATAACTATACCGTACT

>CL1Contig733_All/repeat/mobile_element/Class_I/LTR/Ty3_gypsy/chromovirus/Tekay
TCATAGATTTATCGATATGATTTAGTTTTTGAATCGACCAGTTATAGTACGACGTGGGTCACACCCTCTCGCTATAGCGCCGGTGTCGGTTCACCCTAACCCCGCAAAAGATGGCTGATACACCTTGTCTTTTGATATTTTAAACTTATACTATTATATTCGTTTATATTGCGTG

>CL1Contig734_All/repeat/mobile_element/Class_I/LTR/Ty3_gypsy/chromovirus/Tekay
TATTGCTGTTAAACCTATGAAACTATTATTCTGTTAACTATGTATTTAGGATCCACCTATGTAAATAAAATGATGTATTTTAAATTCCGCTGTGATCTTTTTATTCCGCTGTGAGATTTATTTATTCCGCTGTGTAACTCTGACAATTATAATAATAACTAACCCTAAAATATTATACAATCCCCTTCTTTCGGCACTTGATTTTCAGCATCGAATACCGAAAGGTATTCCTGTC

>CL1Contig735_All/repeat/mobile_element/Class_I/LTR/Ty3_gypsy/chromovirus/Tekay
TATTAGCGGGTAGCTTGGATTAGACGTCAGATGAGGAGGTGTAGCTGAGGATGGGTTCGGGACGTGTAGATACCTCACCAGCATTTTTGACCGAAAGCATAGAGCATGCAAGGTCAGGGGGTGGCTAACCCTTGGGCGTACTCACCGGTTTAGACACCGATTTCCAGTATGGTTTGGTTATGGGCGGGCCCGCAGTTTTGGTGATACGTCGGT

>CL1Contig736_All/repeat/mobile_element/Class_I/LTR/Ty3_gypsy/chromovirus/Tekay
AAATTGTTTTATAAAATAAAAATATTAATAAGATTTATAAATTGTTTTCTAAAATAAAAATATTAATAAGATTTATAAATTGTTTTCTAAAATAAAAATATTAATAAGATTTATAAATTGTTTTCTAAAATAATAATATTAATAAGATTT

>CL1Contig737_All/repeat/mobile_element/Class_I/LTR/Ty3_gypsy/chromovirus/Tekay
TGATACGAGTCAGATGCAGCACACTGGAGCTGCTAGACTGTAAAACCGAACCTGATTCAAATAATTCAAAATCCAAAACTCAAAACCCGATCAATGGCGACGAGCCATTCTAAAATTCAAACAACAACTGTGTATTAAGAAACACAATTTC

>CL1Contig738_All/repeat/mobile_element/Class_I/LTR/Ty3_gypsy/chromovirus/Tekay
GACCGTACCCCTAGGCGTACTCACCCTTTTTAGACACCAATTTCCAGTATTGTATGGTTATGGGAGGGCCCACGGTTTTGGTGATACGTCGGTCTGGTAAGTTGTTGCTGCCAGCTCAGCTTTGTGTGTGCGTATATCCGTGTCTAGGGATATACTCGGGGGCACTAGATGCCCGGTCGTCATGTTCCATTTACGCAGATTTATCGGTTTTATCTTGGAACCAGACGTTACGGTAAACTATGGGTTAAAGACCCAATCG

>CL1Contig739_All/repeat/mobile_element/Class_I/LTR/Ty3_gypsy/chromovirus/Tekay
GTTAAATCTATGAAAAATGTAAACTATTAACTACATATTTTAGGAAACCACCATGTAAATGAAATGTTCTACTTTTAATTCCCCTGCAAACGCTTAATGCCACTGTAATCTTTTATTATTTCGTTATGAGATTATTTACTTATTTTTCGATGTGTTATCTCTGATAAAACTTT

>CL1Contig740_All/repeat/mobile_element/Class_I/LTR/Ty3_gypsy/chromovirus/Tekay
GTCTATAAAACTACACGCTATAGAAATTGAGGTGGTTCTGTGTGCAATCCAAACCGCACATCTCGATATATGGCACGAGTACATACATCGACAACATACAATCGGCTCGCTAATAGCCCCGGTCTCCTCAACAACTATCGAACGAAAGTTCCGGTGACTAATCCCGGTTATTCAGAAAGCAACTCAAATGACTACTATCTTTTTTTCAAAAA

>CL1Contig741_All/repeat/mobile_element/Class_I/LTR/Ty3_gypsy/chromovirus/Tekay
AATCGGCACCGTCGCTATAGAGGGTGGGTATGCTCCACGTCGTACTATAACTGACCAATTCAAAAACTAAACCACATCGATAAATCGCGTAAATGGTTTGTACGATGACCGGGCACCTAGCTGCCCTCGAAAAAGTCATGCCCCTAAACACGGACATGCCCCTCATATAGAGATTGTAACTGAAGGGTAAATCCCCCCCCAGAGACAACGTACTACCGAAAAAAAAATAGCGAGCCCGCCAATAACCAC

>CL1Contig742_All/repeat/mobile_element/Class_I/LTR/Ty3_gypsy/chromovirus/Tekay
TTTATATTTTATGGGAAACCACCATGTAAAATATAATGATGTATTTTGATTCCGCTGTATTTTATTTATTCCACTGTGAGATTGTTTTATTTATTTTCCGCTGTGTTATCTCTGATAAAACAAACAATTAGTACAATCCCATTTTTCTTACATCTAAGTGTCGGTGT

>CL1Contig743_All/repeat/mobile_element/Class_I/LTR/Ty3_gypsy/chromovirus/Tekay
TGGAAATACTTAATAAATGAAAAGGTTATTTTCATTTGATTTGAAGTTGAAATAAGAAATATTTTGAGTTAAAATATTTGATAAATGAAAAGGTATTTTCATGAGTTTTAAAGTGGGATTTTATATAGCAATTGGAATTGCTAAAACGTTATGTTTGTGATAAATTGGATTTTATCAGACTTTATATTTGTAAAGAAACCGGTATGGGATTTACCGGATATAACTACTTAGTATGGCATTATTTGTTAAACATTTATTCGAATCTGGCTTGCTGGATGGGCAGATAAGTGGTTAACTTATAATCCAGAAGTAAGCAGTTATATTTGG

>CL1Contig744_All/repeat/mobile_element/Class_I/LTR/Ty3_gypsy/chromovirus/Tekay
CATATACAACTGATTTACTTACAATCCAGGTATCCTCCACAACTATGGTACATAAGTTTCCGACGACTAAACCCGGTTATTCAGAAAGAAATAGAACTATCACCGTCTTATAACAGAAAGACGGGATCACACATCCTTGACAGGGATATGTCAACACCGGCTTTCTGAAATAATAAGATAACATATATCTTCATACTTCCTCAGTGAAATCCATATATATATATAAGTTAA

>CL1Contig745_All/repeat/mobile_element/Class_I/LTR/Ty3_gypsy/chromovirus/Tekay
GGTTCCACCTTGGTATAGATTGTAAGACCGCGTATGGGACGGTGCTGACAATCGCCTTAAAAACCTATTTGTTTTCAAAAAGTTGTTATCACGTGGACCTATATTTTAGTACTGCAGTTTGACCTTTTTAGCAGTACTACATTTTATCAAATATGAGTTAAAACTTTAGTAAACTTAAACACTTGAGTAAAACTATAAACCTGTTTTGTATGTATATCTG

>CL1Contig746_All/repeat/mobile_element/Class_I/LTR/Ty3_gypsy/chromovirus/Tekay
AAAACATTACAACACATAGATTACATCAAACTTACACAGCAGAATTTCAAGTTTACAACATTTTACAATACACAGTAGGTCCAAAAGAGAGTTCACATAATTTACATGAATACATAAGGTTTTATACATAAGATGATACATAAGACTAGAT

>CL1Contig747_All/repeat/mobile_element/Class_I/LTR/Ty3_gypsy/chromovirus/Tekay
ATGGGATCACCTCTAAATCTATAGCGCGCAGCTATGTAGACGTTAGATGAGGAGGTGTTAGTTGAGGATGGGCTCGGGACGTGTAGAGACTTCAGCAATTTTCGACCGAAAGCATAGTGGTCATGCAGGGTCAGGGGGTGGCTGACCCCTGGGCGTTTTCACATATTATAGGCACTGATTTTTAGTACGGGTTGGG

>CL1Contig748_All/repeat/mobile_element/Class_I/LTR/Ty3_gypsy/chromovirus/Tekay
CACCGGCGTTGTAGTGGTTGGATAGTTAACCCACGGCTTACTAAAACTGATCGATTCAAAAACTAAACCACATCGATAAAGCTGCGTAAATGGAACATGACGATCGGGCATCAAGTTTTCCCTCGATAGTATATCTCTTATGACGACCCAACTTTTTAACATAAGAAAAATAATACAAGATATAAATATCTAGTAGTA

>CL1Contig749_All/repeat/mobile_element/Class_I/LTR/Ty3_gypsy/chromovirus/Tekay
CTATTACGGTTTTGGTTATGGGAGTGATCACGGTTTTGGGTGATGCGTCGTCTCTGGGGGTGGATTACCTCTAGTTTCAGCTTTGTGTGTTTCGTATGCCTGGGTCTAGGGTATACTCGGAGGGCAACTTGATGCCCGGTCATTTACATATCCATTTACGTAGATTTATCGGTTTTAAATCTTGGAACCAGACGTTACGGTAAGATGTGGGGGAAGTACCCAACCGTCGTAACTATTGTTGGTTCCACCCCTATATAATGTTGTAAGGGATGGTATGGGACAGTCGTTATAGCTATTTGACTCTATTTATTTTCAAAA

>CL1Contig750_All/repeat/mobile_element/Class_I/LTR/Ty3_gypsy/chromovirus/Tekay
TCCAAATCCATAATCTTAACAATTTGATCAATGGCGTCAAGCCATTCTAGAACATGAATACTACCAGAGTATTCGAAATAACAAATTCCAATGCTTGGGACCTGTGGGTAACAGACACCACACTTCCACTGCAGAATAGGACTAGATATACTTTGAGTATATCCATCTGTCCTTCCGAAAATT

>CL1Contig751_All/repeat/mobile_element/Class_I/LTR/Ty3_gypsy/chromovirus/Tekay
AAATAAAGTTTAACACATGTTTGAATAAAATGTAGTACTGCTAAAAGTCAAACCGCAGTACTAAATATAGAAGTCCACGCAATAACAAACTTTTTGAAAAGAAAACATATGGTTTTTAAGTGGTTGTAAGAACTGTCCCATACCAGCTTTTACAACATATATAGAGGTGGAACCAACAATAGTTACGACGGTTGGGTACTTCCCCCACATCTTACCGTAACGTCTGGTTCCAAGATTTAAAACCGATAAATCTGCGTAAATGGATCATGACGACCGGGAATCTAGTGCCCTAGAGTA

>CL1Contig752_All/repeat/mobile_element/Class_I/LTR/Ty3_gypsy/chromovirus/Tekay
CAGTTCCGCTTTGTGTGTCCGTATATCAGAGTCTAGGGATATACTCAAGGGAAACTAGATACCCAGTCGTCATGGAACCATTTACGCAGATTTATCGATGTGCTTTAGTTTTTGAATCGACAAGTTATAGTAAGATGTGGGGTAAAGACCCAACCTCTATAGCACCGGTGTCGGTTCAACCCTAACCTCGCAAAGATGGTTGATACATCTTGTCTTTAATATTT

>CL1Contig753_All/repeat/mobile_element/Class_I/LTR/Ty3_gypsy/chromovirus/Tekay
ATAATGACATCACAGTCGCACAGCGGAAAATAAAATTACAACATTTGTTCTTATATGAAGGTTACAAAAATATACAGTTTATAATTTACATGATACAGTCCAATATGACATATACAGAAATAGTGGTTACTGAACTGGAAAGGCAGATGATCGTCTTGAAATCCAAA

>CL1Contig754_All/repeat/mobile_element/Class_I/LTR/Ty3_gypsy/chromovirus/Tekay
ATAATCCAGATATGAGTAGTTAGATTTGGTTGCCATACTATGTGATTTAAAGTTTATATGTATACACACACACACACATATATATATATATATACATTATATGTATATAAGTGTATACGGGTTTGACTGAGAGGTTATGCCAACAACTATTTGTCTTGTTCTCAAAAAGCGTGTTGGTTCGCCACGGAAGTGTGTATCGACTATGTCGTCTGGAA

>CL1Contig755_All/repeat/mobile_element/Class_I/LTR/Ty3_gypsy/chromovirus/Tekay
ACAGCGGAATAATAAATATCTCACAGCGGAATAAAAGTTACAGCGGAATTAAAAGATACAACATTTTTATTTACATTGGTGGTTCCCCAAAAATATAGTTAACAGTTTACATTTTCATGATATGGTTTATACAGAAACAGTGGCTACAAAACTAGAAGGAAGATAACCGTCTGAAAATCTAGAAGAGCAGACAGTCCAGAATGCTACAAACTCCATCTTCGATCAATAACCTTAGATAATCCTA

>CL1Contig756_All/repeat/mobile_element/Class_I/LTR/Ty3_gypsy/chromovirus/Tekay
ATTTTCCTATCCAGATATCAGGGCCAGGACGGGATGCTACTTATGCTCATAAAATGGAGGTTCCTAGACCCCTTTCTTAGAAACCCTTCCAAATGAAATCAGAGTTAAACATTAAAATCAATATCCATATTGTGTAATTAGATACGGTAAATCCATACCGTCTTCCTAATATC

>CL1Contig757_All/repeat/mobile_element/Class_I/LTR/Ty3_gypsy/chromovirus/Tekay
AACATCTGGAGGAATAAAACATTTTGGGGAAATGTTTTAAATGAACTGTTTTGGGATAAAACAGGTTTTTAAATGTTTTGGATAAACATTTTTGGAGAAATATTTTAGTTAAACGTTTTGGGTTAAAACGTTTTGATTTAAATGTTTTGGTATAAACATTTTTGGAAATACATTTTTGGGAAATGTAAATGAGATTTTGAGACGGTCTTGTATATAGCAATTGGTTGAGCTATAAAATACCGATACGATGTATGATGTGATTTCTGTTGTTGTGATGGTTTTGTTGATGATATGTTGACGACATTTAAAGGATACGGTATCGGATTTACCGTATGTGATTTTTAGTATGGCATTTTGTTAAACACTTATCTTGAATCCGGATATCTGGATTGAAAATAAGTGGGAGACTTATAATCCAGATTTTGTAGTTGCCATACTATATACATTTTTACGATGTATACGCATATATACATACATTCACTTGTATGTATATAAGCGTATACGGGGTTTTGACTGAGAGGTCACTCAAACAACTATCTGTCTTCTTATCAGAAAGCCAGGTTTGATACATCAGCATGAGGATGTATT

>CL1Contig758_All/repeat/mobile_element/Class_I/LTR/Ty3_gypsy/chromovirus/Tekay
AGGGGGTGGCCGTACCCCTGGGCGTACTCACTGGTTTTTAGACACCGATTTCCAGTACGGTATGGTTATGGGCGGGCCCGCGGTTTTGGTGATACGTCGGTCTGGTAAGTTGTTGCTGCCAGCTCAGCTTTGTGTGTGCGTATATCCGTGTCTAGGGATATACTCGGGGGCACTAGATGCCCGGTCGTCATGTACCATTTACGCAGATTTATCGATGTGGTTTAGTTTTTGAATCAATCAGCTATGGTAAGTCGTGGATCGTAGCCACCCTCTGTAGCGACGGTGTCGG

>CL1Contig759_All/repeat/mobile_element/Class_I/LTR/Ty3_gypsy/chromovirus/Tekay
GTATATAAGTATATACGGGTTTGACTGAGAAGTACCCAGGAGATGTCAGAGTCTTAATTCAGAAAGAAAAATTGTCAACATGATCTCTGGCCAGGGTTTCATGTGATCACGTCTTTCGGGAATAAGGCGGTGATAATTCTGAGTATTTTCTGAATAACCAGATTTAGTCTCTAGAACATTACGTTCGACAGTTATTGAGGAGACCGAGGCTGGTAGTGACCCAGGTCTACATTTATATATCTATTTATACATATATAAAGGTACGAGTTGGATGACTTAAGGAATCACCTCAATATCTAA

>CL1Contig760_All/repeat/mobile_element/Class_I/LTR/Ty3_gypsy/chromovirus/Tekay
TGTCCCGATACCGACATCCAGACGTAAGAAAAATGTGAATGGCATATATTGTTTTATTTTTTATCAGAATAGCACAGCGGAATAACACAGCGGAAACATAACTAAACAAGATAAACTCACAGCGGAAAAATAAAGTTACAACTCTTGTTATAATTTGACGGTTACAAAAATAACATACAGTTTACATTTTACATAATGAAATAAAGTCTGACAAAATCAGAAGTAAACAGGCTACTGAACTA

>CL1Contig761_All/repeat/mobile_element/Class_I/LTR/Ty3_gypsy/chromovirus/Tekay
CCAGACCAGAATAAATGTTTAACGTATAATGCCATCACTGTGTAATCTCATACGGTACCCATACCGTATCAAAACAATACATCATCGGAAATCATCGTATTTCTAACTACGGTATTTTATAGCTAATCCAATTGCTATATTCCAGACTGTCTCAAAATCTTACATTTTATCCAAAATGTATTTATCCCAAAAATGTGTATCCAAATATATTTTTAACCAAAATATATATTTTCTCAAATATATTCAACTCGAATATATTTATCCCCAAATATATTCAATCCCGAATATATTTCCAAAACATTTTATCCAAAACTGTTTTATCCAAATATATTTCTACCCAAAATATATTTTTC

>CL1Contig762_All/repeat/mobile_element/Class_I/LTR/Ty3_gypsy/chromovirus/Tekay
CGTGTAATTATATACGGTAAACCCATCCCGTTTCACTAATAATAACAATAACAAAACAAATCATATTCTTACTTTGCGGTATTTTATAACGTTACCATTGCTATATAAAGACCGTCTCAAAATATTTTCCATATAAAGTAAATAAGATTTTTATTTCATTAAATATTTTTC

>CL1Contig763_All/repeat/mobile_element/Class_I/LTR/Ty3_gypsy/chromovirus/Tekay
TGAACCGACACCGGCGCTGTAGAGGTTGGGTATTTAGCCCACAGCTTACTACAACTGATCGATTAAAAAACTAAAGCACATCGATAAATATACGTAAATGGATCTACGATGACCAGGAATCTAGTTTACCCTCGATAGTATATCCCTAGAC

>CL1Contig764_All/repeat/mobile_element/Class_I/LTR/Ty3_gypsy/chromovirus/Tekay
AACCCATGTACACTTATATACATATAAGTTTATATATAAATATATATATATATGCGTACACATATCAATTTAAACAATACAGTATGGCAACCAAATCTAATTACCCATATCCGGATTATAAGTTAACCACTTATATCCAATCCAGATATCCAGATCCGAATAAGTGTTTAAATTATAATGCCATCACTGTGTAATCACATACGGTACCCATACCGTTTTTCAATGTCAACAATAATATCAGAAATAATCTTATTTCCTACTTATCAGTATTTTATAGCTGATCCAATTGCTATATAAAAGACTGTCTCGAAATAAAAAAACATGAGTTTTATTTAATT

>CL1Contig765_All/repeat/mobile_element/Class_I/LTR/Ty3_gypsy/chromovirus/Tekay
AAGGATTTTCGTATATATAATTTGTGACTCATTTCAGATTTGGATACCCCGTTATCCAAAAGAATGAGTTAAGAATATTTCGATATTTTGTGAGTGCGATTACAAACTAAGATTTTAAAAAATGTTTTAACTTTAAAATGAATACAATGTGATTTTGTATTAACTCTTTAAGTAAAAAAAGTTTGGCT

>CL1Contig766_All/repeat/mobile_element/Class_I/LTR/Ty3_gypsy/chromovirus/Tekay
GAGTGAGAAAACATTTGGGAAATGTTTTAGAAAATGTTTTGGGATAAAACATTGTTGTTTTAAAATATTGGGAATAAATATATTCGGGATGAATATATTTGGGACAAATATATTTTGGGCAGAAATATATTTGGATAAAACAGTTTTGGATAAAATGTTTTTGAAAATATATTCGGGATGAATATATTTGGGAATACATATATTTTGGAGTAAAAAT

>CL1Contig767_All/repeat/mobile_element/Class_I/LTR/Ty3_gypsy/chromovirus/Tekay
GCTTTTGGTCGAAAAATGATGAAGTCTCTACTCGTCCCGAGCCCATCCTCAGCTAAACACCTCCTCATCGAACGTCTACATAGCTGCGCGCTATAGATGTCGAGGTGGTCCCGTAAGTAACCCAGCTCTGGATTACATATAAATGCGTATCAGATATACTGGTTTACTTACAATCCCGGTCTCCTCAACAACTATCGTACGAAAAATTCCGGTGACTAAACCCGGTTATTCAGAAAGCAATAGAACTATCACCATCTTCTAACA

>CL1Contig768_All/repeat/mobile_element/Class_I/LTR/Ty3_gypsy/chromovirus/Tekay
GCTGAAGTATCAACACGTCTCGGACCCATCCTCAGCTACACCTCCTCTTCCTGACATCTACATAGCTCCTCGCTATAGATGTCGAGGTGGTCCTGTAAGTAACCAGCTCTGGATTACATCGAAATGCGTATCAGAACTACTGGCTTACTTACAATCCCAGTCTCCTCCACAACTATCGTACGAAACATTCCGGCGACTACGTCCGGTTATTCAGAAAGCACCTCACAACGACTACTATCTTTTTGTCAAAAAGACATAGTCAATACGTTCCTCAATAGAACATACCAAAATATGGCTTTCTGAGAACAA

>CL1Contig769_All/repeat/mobile_element/Class_I/LTR/Ty3_gypsy/chromovirus/Tekay
TCTTAGTCGTTGGAAACTTTACATACCATAGTTGTGGCGGAGACAGGGATTATAACTAAACCAGTTATAGATCTGGTACACATATATTCATTTATATGTAATCCAGATATACAGTTGGGTTACTTACGAGACCAACTCGACATCTATATCGCGAAGATTTGGATCAGACATCAGATGAGGAGGCGTTA

>CL1Contig770_All/repeat/mobile_element/Class_I/LTR/Ty3_gypsy/chromovirus/Tekay
AGGGGCATGACTTTTTCGAGGGCAGCTAGGTGCCCGGTCATCGTACAAACCATTTACGCGATTTATCGATGTGGTTTAGTTTTTGAATTGGTCAGTTATAGTATGACGTGGCTCATAACCACCCGCTATAGCGACGGTGCCGATTCACCCTAACGGCGCGAATGTTGGCTGATACACCCTGGCATTTGCTACTTTAAACTTCTACTATTATATTCACTTATATGCGTGGACTTTAATTTTGTACTGCGGTTTGATCCTTTAGCAGTACTGCATT

>CL1Contig771_All/repeat/mobile_element/Class_I/LTR/Ty3_gypsy/chromovirus/Tekay
ACATCAGATAAAGATCACAAACCTAGAAAGATAAAATATTGTCTTGATATCCAAGGAAGGACGGTCCAGATACTGATAACTTCATCTACTGAGAATGATTCCTGCTAATCCTAAAATCTGAAAAATATGTGCTCGATCTGACCCGAGCACATATGGAAAACATATACACTCGAGTCAGGCAGGATAATCCTTACAGAATAGAAAGAACTATCCTACTGTAAGATTCTTTATAACCTAGACAAAAAATTTCCCTTCGA

>CL1Contig772_All/repeat/mobile_element/Class_I/LTR/Ty3_gypsy/chromovirus/Tekay
GATATATCGGTTCGGGAAATGTATCCCGGATCAGTTCAGTGTGTGGCGTATACCTGGTCTAGGGGTATACTATCGAGGGCAAGCTGGATGCCCGGTCGTCATGTACCAGTTTACGCTGATTTATCGGTTTTATCTAGGAACCAGACGTTACGGTACGCTGTGGGTCACACCCACCCGTCGTAACTATTGTTGGTTCCACCCCTACTGTTGCAAGGCTGGTATGGGACAGTCGTTGCAGCTATTTGACTTATTGTTTTCAAAAAGTTGTTATTGCGTGGATCTTTATTATAGTACTGAAATTTGACCCTTTTATCAGTACTTCTATTTTACAAAAATACGAGTTAAAAGTTAATAACCTGTTTAAAAGTATAAGTAAAACTGTAGACTGTTTTGTGTGTTCACTCGAAGTGAAAATTGTTGTTTATGGTGTAAAGAACTTACAGTAGGATAGTTTCTTTCTTTTCTGTGGGAATTATCCTGCCTGACTCGAGTGTATATGTTTTACATATGTACTCGGGTCAGATCGAGTGCATATCTTTCAGGTTTAGGATTATCTGGATTCTCTAGCTGCAGAAGAAGCTTCTGTTATCTTGGATCGTCTGCCCTTCGGATTTCAAGACGATCGTCTACCCTATAGTTCAGTAGCCAAATTTTATTTCTGATGTTGTCAGATTTTATTATATTATGTAAAATATAAGCTGTATTTTGTAACCTTCAAATTTATAACAAGAGTTGTAACTTTATTTCCGCTGTGAGATTTTCTTGTTTATTTATTCTTCCGCTGTTTATCTATTTTGTTTCCGCTGTGTTATTCCGCTGTGCTATTCTGATAAAACAAAACTATATATGACATTCACATTTTTCTTACCTCTGAATGTCGGTGTGGAACACGGGTTGATATGTTCGCATCTGACGTTTAGTCGTAGGGGAATTGTGGGTCGTCACACGTGGTATCAGAGCTTAAGTTCCCCGATAACTTGAGCCTGATGGTGTGAAAAAGCTGAAGGTTACCCCATTAACATAAGGCTTTTCACATATATTAAGTTGAGACTCGTTTGAGACTTGGATACCCCG

>CL1Contig773_All/repeat/mobile_element/Class_I/LTR/Ty3_gypsy/chromovirus/Tekay
AAGTAAGAACTATCCTACTACAAGATTTCTTGCGTCCTAGACAGAAATATTCCTCTGATATACATACAAAACATCTTTAAAGTTTTACTTTAATTTTAAGGTTATTTAACTTTTAACTCAAATTTGATAAAATGTAGTACTGCTAAAATCAAACCGCAGTACTAAATAGAAGTCATCGTAATAACAAATTTTTT

>CL1Contig774_All/repeat/mobile_element/Class_I/LTR/Ty3_gypsy/chromovirus/Tekay
AAAACCGAGCATCTAGTACCCCCGAGTATATCCCTAGACTCGGATATACGAACACACAAAGTTGATCCTGGGTTCTTTCCCAGAACCGACGTTTCACCAAAACCGGCGGGCCCACCCATAACCAAACCGTACTGGAAATCGGTGTCTAAAAGAGTGAAAACGCCCAGGGGTCAGCCAC

>CL1Contig775_All/repeat/mobile_element/Class_I/LTR/Ty3_gypsy/chromovirus/Tekay
GAAATATTCCTATGATATACATATAAAAAAGGTATACAGTTTTACTCAAGTGCTTAAGTTTACTAAAGTTTTTAACTCATGTTTGAATAAAATGTAGTACTGCTAAAAAGGTCAAACTACAGTACTAAAATATAGGTCCACGCAATAACAACTTTTTGAAAATAAATAGGTTTTTAAGGCGATTGTAAAAACCGTCCCATACCAGCTCTTACAATCTATATATAGGGGTGGAACCAACAATAGTTACGACGGTTGGGTCTTTACCC

>CL1Contig776_All/repeat/mobile_element/Class_I/LTR/Ty3_gypsy/chromovirus/Tekay
TCCTTGTACTTCTGACATAAGATAGAAAAATCTACTGCTACTTCCTTCCCCCTTTCTCTTCTTGGGGGCCATATGTTTCAAAGAAATCGGGTCAAAACAACGATCAAACTATATTCATTTTTAAAGTTAAAAACATTTTAAAATCCATTTTTAAACGCACTCACGAAATGTTCTTAACTCATTCTTGGATATCAGG

>CL1Contig777_All/repeat/mobile_element/Class_I/LTR/Ty3_gypsy/chromovirus/Tekay
CAAAAATATTCCTCTCATATACATACAAAACAAGATTACAGTTTTACTTAAATGTTTAAGTTTACTAAAATTTAACACATGTTTGATAAAATGAAGTACTGCTAAAAGGTCAAACTGCAGTACTAACCAGAGGTCCACGCATATAAGTGAATATAATAGTACAAGTTTAAAGTAGAAAAAGATAGGG

>CL1Contig778_All/repeat/mobile_element/Class_I/LTR/Ty3_gypsy/chromovirus/Tekay
AAAATATTTGGAAATTTGATTAAATAAAACATTTGGAAAATGTTGAGATTTTAATTAAATGTTTTGGGATAAAACACTGTTGTTTTAAAATGGTTTTGGGAAATATATTCGGGATGAATATATTTGGGATAAATATATTCGGGATGAATATATTTGG

>CL1Contig779_All/repeat/mobile_element/Class_I/LTR/Ty3_gypsy/chromovirus/Tekay
TGGGAAAATATTTGATTTGAAATAAACTCTGTTTATTTTAATATAATTGAGATTTTGAGACAGTCGTGTATATAGCAATTGGATGAGCTATAAAATACTGATAAGAAATAAGATTGATTTCTGATATTGTGATGATATTGAAAAGATACGGTATCGGATTTACCGTATGTGATTTCTTAGTATGGCATTTGTTAAACACTTATTTTGAATCCGGATATCTGGATTGGAAATAAGTGGGTAACTTATATTCCAGATTTTTAGTTGCCATACTATATATATTTTTATGCAGTATACGCATATATACATATATTTACTTATATGTATATAAGCGTATATGGGTTTTGACTGAGGGGTTACTCAGACAACTATCTGTCTTCTTCTCGGAAAGCTATGTTTGATACATTCTATCGATGGATGTATTGACTATATCTTTCTGACAAAAAGATAGTAGTCGTTTTGAGTTGCTTTCTGAATAACCGGGATTAGTCGCCGGAATTTTCGTTCGATAGTTGTGGAGGAGACCGGGATTGTAAGTAAGTCAGTATTCTGATACGCAGTGCGGATGCAATCCAGAG

>CL1Contig780_All/repeat/mobile_element/Class_I/LTR/Ty3_gypsy/chromovirus/Tekay
CTAGAAGATAGATGACTGTCTGAAAATCTAGCAGAGCATACCATCTAGAAAGATTCGAGCTCCATCCTCGATCTACGACTTAAAATGATCCTAAATATATGTAATATGTGCTCAGTCTGACCCAAGAACATATGAGAAAATCATATACACTCGGCTTAGACAGGATAATCCTTACAGTGAGGTA

>CL1Contig781_All/repeat/mobile_element/Class_I/LTR/Ty3_gypsy/chromovirus/Tekay
GAATAATGATCCAATCTTTCAAATACATAATCTCAAAACACGATCAATGGCGTCGATCCATTCTAAAACACGAATACTATCTGAGTATTAGGGATAACAAATTCCAATGCTTGGGACCTGTGGGTAACGGACACACCACACTTCCGCTGCAGAA

>CL1Contig782_All/repeat/mobile_element/Class_I/LTR/Ty3_gypsy/chromovirus/Tekay
ACGTCGTGGGATAACACCCACCCACTATAACAATAGTTTGTTTCACATTATATACATAGATTGTAAGAGCTGGTATGGGATGGTTCTTACAATCGCCTTAAAACCCTATTATTTTCAAAAAGTTGTTATTACGTGGACTTTCATTTAGTACTGCAATTTGACCTTTAGCAGTACTACATTTTATTGAATACGAGTTAAAAGT

>CL1Contig783_All/repeat/mobile_element/Class_I/LTR/Ty3_gypsy/chromovirus/Tekay
TATACACTCGAGTCAGGCAGGATAATCCTAACAGTGAAGTAAGAACTATCCTACTGCAAGATTTCTTGCGCCCTAGACAGAAATATTCCTCTGATATACATACAAAACATGTTTACAGTTTTACTTAAATGTTTAAGTTCGATAAAGTTTAACTCATGTTTGAGAAAATGTAGTACTTCTAGAAGTCAAACCGCAGCACTAAATTGATGTCCATGCATATAA

>CL1Contig784_All/repeat/mobile_element/Class_I/LTR/Ty3_gypsy/chromovirus/Tekay
TACCTGACTCGAGTGTGTATGTTTTCCATATGTGCTCGGGTCAGACCAAGCACATTGTTTCAGATATTTTGGATTCTTTGAAGTTATAGATCGAGGATGGATCTTGAAGCTCTCTGGACTGTCCGCTCTTCTGGATATTCAGACTGTTATCTCCCTTTTAGTTGTGTAGCCACATTTACTGTTTTAAATGTAAACTGTTAATTATATTCTTGTAAACCGACCAGTGTTTTAAA

>CL1Contig785_All/repeat/mobile_element/Class_I/LTR/Ty3_gypsy/chromovirus/Tekay
CTGGAATAAATCAGAAACAAACAACTACTGAACCAGGAAAGCAGATGATCGTCTTGAAATCCAAGATGAAGACGATCCACAAAGATAACTGAAAGCTTCTTCTATAGAAAGAGAAATCCAGAAAGTCCTAAAATCTGTAAATATATACTCGGTCTGACCCGAGTATATATGAAAGCACACATACTCGAGTCAGGCAGGATAATCCTAACAGTAAGTAAGAATTATCCTACTGTAAGATTCCTTATACCCTAGACAGAAATATTCCTCTGAATTACACACAAAACATGTTTTACAGTTTAAATTTAACTTTAAGGTTATTTAACTTTTAACTCAGATTTGGTAAAAATGTAGTACTGCTAAAAAGGTCAAACTGCAGTACTAAAATATAGGTCCACGCAATAACAACTTTTTGAAAAAAAAAAGGTTTTTAAGGAGATTGTAAGAACCGTC

>CL1Contig786_All/repeat/mobile_element/Class_I/LTR/Ty3_gypsy/chromovirus/Tekay
ACACAACGACTACTATATTTTTGTCAGAAAGACATAGTTCAATACGCCCTTCCAGTAGATGTATCAATCAGAGCCTCCTGAGAACAAGACAGATAGTTGTTGGCATAACCTCTCAGTCAAACCCGTATACACTTATATACATATAAGTTAATATATATATATATGCGTATACATATAAACTTTAAATCAAATAGTATGGCAACCAAATCTGACTACTCGCCTCTGGATTATAAGTTAATCACTTATTTCCTATCCAGCTAGCCAGACAAGAATAAGTGATTATCGAATAATGCCATACTAAGTAGTCATATACGGTAAGTCCCATACCGTTTTCTTTTCCATATAAATGTCTGATAAAACTCCTATTTATCAATTTATATATCTTATAGCATTTCCAATTGCTATATAAAATCCCATTTCAAATCAAATGAAAATACTTTTTCATTTAGCAAATATTTTACTCCAAAAAAACTCCTTTACTTACCTTTCGA

>CL1Contig787_All/repeat/mobile_element/Class_I/LTR/Ty3_gypsy/chromovirus/Tekay
GAAAGCATAGAGCATGTAGGGTCAGGGGACGGTCGTACCCCTAGGCGTACTCACCGGTTTTTAGACACCGATTTCTATTACGGTATAGTTATGGGCGGAGCCCCGCGGTTTTGGTGATACGTCGTTCTGGTAAGTTGTAGCTGCCAGCTTAGCTTTGTGTGTGCGTATATCCGTGTCTAGGGATATACTCGAGGCAATAGATGCCTGGTCGTCATGAACCATTTACGCAGATTTATCGATGTGGTTTAGATTTTAAATCGG

>CL1Contig788_All/repeat/mobile_element/Class_I/LTR/Ty3_gypsy/chromovirus/Tekay
TGGCTGATACACCTTGTCTTTTTCTATTTTAAACTTCTACTGTTATATTCACTTATATTGCGTGGACTTTTATTTATAGTACTGCAGTTTGACCTTTTTAGCAGTACTTCATTTTATTTAAATACGAGTTAAACTTTATAGAACTTAAACACTTGAGTATAACTGTATAGCCTGTTTTGTATATATATCAGAATAAT

>CL1Contig789_All/repeat/mobile_element/Class_I/LTR/Ty3_gypsy/chromovirus/Tekay
AACAACACATCATCAGAAATCATCGTATTTCTAACTACGGTATTTTATAGCTAATCCAATTGCTATAAACCAGACTGTCCTCAAAATCTTATTTACATTTATCCAAAATGTATATCCAAATATATTTTTACCCAAATATATATTTTCTCAAATATATTCATCCCGAATATATTTATCCCAAATATATTCATCCCGAATATATTTCCAAAACATTTTATCCAAAACTGTTTTTATCCAAATATATTTCTACCCAAAATATATTTGTCCCAAATATATTCATCCCGAATATATTTATCCCAAATATATTCATCCCGAATATATTTCCCAAAACATTTTAAAACAACAATGTTTTATCCCAAAACATTTTAAACAAACAATGTTTTATCCTAAAACATTTTCCTAAAACATTTTTCCCAAAATGTTTTATTCCTTCAATTATTTAGTTAAAATCTCAACATTTTCCAAATGTTTTATTTAA

>CL1Contig790_All/repeat/mobile_element/Class_I/LTR/Ty3_gypsy/chromovirus/Tekay
GACGCGAACACATGAAATCCATGCCTGGAAATCATCTTGACAAATTGTCTTTCTGGACAAGACCCTGACATCTCCTGGGACCTTCTCAGTCAAACCCGTATACACTTATATACATATAAGTTAATATATATATATATATATGCGTATACATATAAACTTTAAATCAAATAGTATGGAAACCAAATCTGACTACTCGCCTCTGTATTATAAGTTAAT

>CL1Contig791_All/repeat/mobile_element/Class_I/LTR/Ty3_gypsy/chromovirus/Tekay
CATACACCCTAGACAGAAATATTCCTATGAGAATACACAAAACATGTTTTACAGTTTTTAACGTTTGTTTTTAAGTTGACTAAAGTTTTTATCTCGTATTTTATAAAAATAAAGTACTGCTAAAAAGTCAAACTGCAGTACTAATCCAGAGGTCCACGCAATATAAGTGAATATAATAAATAGACGTTTAAAGTAGCAAAAGACAGGGTGTATCAGCCATCTTTTGCGGTGTTAGGGTGAACCGACACCGTCGCTATAGAGGGTGACTACTAACCACAGCTTACCATAACTGGTCGATTCAAAAACTAAACCACATCGATAA

>CL1Contig792_All/repeat/mobile_element/Class_I/LTR/Ty3_gypsy/chromovirus/Tekay
TAAATTTACAACATTTGTTTTTATATGAGGGTTACAAAAATATACAGTTTACATTTTACAAGATAAAAACAAATCTGACATAAGCAGAAACAGAATAGCTACTGAACTAGAAAGGTAGATGATCGTCTTGAAATCCAAGTGAAGACGATCCAAAAAGATGACGGCTTCCTCTAAGGTGAATAGGTCCAGAAAGTCCTAAAATCTGTAAATATATACT

>CL1Contig793_All/repeat/mobile_element/Class_I/LTR/Ty3_gypsy/chromovirus/Tekay
ACTTATATGTGTGGACTTTAATTTGTACTGCGGTTTGACCTTTAGCAGTACTGCATTTTTTAACCAAATACTAGTTAAAAGTTAAAACACTTAAAATGTGATTAAAAGTGAATAAGTTAATAACTGCTAGTTATTTAGGAAACACTTTGTATTTGTGTAGATTAATAAATGAGAAACTGATTTATTGATTTGATTTATAAACTTGATTTAAAATGAGGATAGAAAATGATATAACTCGAGTA

>CL1Contig794_All/repeat/mobile_element/Class_I/LTR/Ty3_gypsy/chromovirus/Tekay
AATACCGATACGAGATGTGATTTGATCCCTGATCTTGTGATGATATTGTTGATGACATTGAAAGGATACGGAATCGGATTTACCGTATGCAGGTTTTCTTAGTATGGCAATTGTTAAACACTGATTTTGAAACCGGATATTCTGGATTGCAAATCAGTGGGTTAATGTCTATTCCGGCTTTTGTTTTGCCC

>CL1Contig795_All/repeat/mobile_element/Class_I/LTR/Ty3_gypsy/chromovirus/Tekay
ATCACCTCCTCAACTATCTTCTATAACACTGCGCGCTATAGATATTGAGGTGGTATCATAAGTAACCCAATATACATCTGGATTACATATAAATAAATATATGTGTATCAACATATACAACCGGTTTACTTATAATCCCGGTCTCCTCAACAACTATCGAACAAAAAATTTCCGACAGCTAAGCCCGGTTATTCAGAAAGCG

>CL1Contig796_All/repeat/mobile_element/Class_I/LTR/Ty3_gypsy/chromovirus/Tekay
ATCTAGCTGCCCTCGAGTATATCCCTAGACCCGAATATATGGACACGCAAATCTGGACTAGCAGCAACAACTAGCCAGAACGACGCATCACCAAATCCGCGGGACCAACCATAACCAAACCGTACTGGAAATCGGTGTCTATACCGGTGAGTACGCCCAGGGGTCAGCCACCCCCTG

>CL1Contig797_All/repeat/mobile_element/Class_I/LTR/Ty3_gypsy/chromovirus/Tekay
TAGATGTAAGAAAAATGTGAATTGCATATATTGTTTTATTTTATCAGAGATAGCACAGCGGAATAACACAGCGGAAAAATAAATAAACAAGATAATCTCACAGCGGAAAATTTAAAGTTACAACATTTTACTAATATGAAGGTTACAAAAATACAACTCTATAATTTTTACATGATAAAATTTAATTTTTCATCAAAGTAAAAATAACAACTAGATAAGCCTG

>CL1Contig798_All/repeat/mobile_element/Class_I/LTR/Ty3_gypsy/chromovirus/Tekay
GTACATACAAAACAGGTTTACATTTTTACTCGAGTTTTTAAATTTAATAAAGTTTAACTCATATTTGATAAAATGTAGTACTGCTAAAAAGTCAAACCGCAGTACTAAATGAAGGTCCACGTAATAACAACTTTTTGAAAATAAATAGGGTTTTTAAGGCGATTGTAAGAACCGTCCCATACCAGCTCTTACAACCTATACATAGGTTGAAAGAAACTATTGTTACAGCGGTTGGGTTTTTATCCCACGGCGTAT

>CL1Contig799_All/repeat/mobile_element/Class_I/LTR/Ty3_gypsy/chromovirus/Tekay
GTGTGCTTTCATATATACTCGGGTCAGACCGAGTATATATATTTATAGATTTTAGGACTATCTGGACCCATTCACCGTAGAGGAAGCCGTCATTATTTTGGATCGTCTTCATTTAGACTTCAAGAAGATCATATGCCTTTCCAGATCAGTAATCACTATTTTTGTTTATATCATAACATATTGTATCATGTAAAAGTATAAATT

>CL1Contig800_All/repeat/mobile_element/Class_I/LTR/Ty3_gypsy/chromovirus/Tekay
TTTAGCACTTTTAGACAAAAAGCATAGTGAGATGCAGGGTCAGGGGACGGCCGTACCCCTGGGCGTAGTCACCGTTATAGACACCGATTTCTAGTGCGGTTTGGTTATGGGCGGGCCCGTCGGATTTGGTGATGCGTCGTTCTGGCTAGTTGTTGCTGTCAGTTCAGCTTTGTGTGTCCGTATATCCGGGTCTAGGGATATACTCGAGGGCAGCTAGATGCCTGGTCGTCATGTACCATTTACGCAGATTTAGCGATGTGATTTAGTTTTTGAATCGGTCAGTTATGGTATGCCGTGGGGGACACCCGCTCTCTATAGAGACGGTGTCGATTC

>CL1Contig801_All/repeat/mobile_element/Class_I/LTR/Ty3_gypsy/chromovirus/Tekay
TGTATTTCGACGTTTTGAAAAGATAAATAACATCGAAGGATATTTGGGAAACAAAACATTTTGGGAAAATGTTTTAAGAAAATGTTTGGGAGAAAACATGATTGTTTTAAAATGATTTTGGGAAATATATTCGGGATGAATATATTCGGGACAAATATATTTGGGACAAATATATTTGGGTAGAAATATATTTGGATAAAACAGTTTTGGATAAAATGTTTTTGGAAATATATTCGGGATTGAATATATTTGGGATAAGTATATTCGAGTTGAATATATTTGAAAAAAATATATTTGGATATACATTTTGGAAAAATGTAAATATGATTTTGAGGCA

>CL1Contig802_All/repeat/mobile_element/Class_I/LTR/Ty3_gypsy/chromovirus/Tekay
AAGTCGTAAATTCGAGGTTGAAGCTCGAAGTATTTTTGGATGGTCTGCTCTGCTGGATTATCAGACGGTCGTCTATTCTTCCTTTAGTTGTGTAGCCACTATTTATGTTAACTCTATGAAACTGTATAAACTGTTAATTATATTTTTGTGAACCCACCATGAAAATTAAAATGTTATAACTTTTACTTTTTT

>CL1Contig803_All/repeat/mobile_element/Class_I/LTR/Ty3_gypsy/chromovirus/Tekay
TAGAGTCTTTAGCACTTTTTGACCGAAAACATAGTGAAATGCGAGGTCAGGTGGTGACTAAGCCCTGGGCGTACTCACCGGTATAGATACCGATTTTCAGAACGGTTTGGTTATGGGCGGGCCCGCGGATTTGGTGATGCGTCGTTCTGGCTAGTTGTTGCTGCCAGTCCAGCTTCGTGTGTCCGTAT

>CL1Contig804_All/repeat/mobile_element/Class_I/LTR/Ty3_gypsy/chromovirus/Tekay
CAAATTTAAATCAAGTTTATATTAAATCAAATGAACAGTTTCACATTTAATGTCCTACACTCTATCAGTCATTTACTCAATTTCTAACAGTTATTACCGTATACACTTTTATTTACAATTTTAAGTGTTTTAACTTTTAACTAGTATTTGGTGAAAAATGCAGTACTGCTAAAGGTCAAACCGCAGTACAAAATTAAAGTCCACGCATATAAGTGAATATAATAGTAGAAGTTTAAAGTAGCAAATGCCAGGGTGTATCAGCCAACATTCGCGCCGTTAGGGTGAATCGGCACCGTCGCTATAGAGGGTGGGTATTCCCCACGTCATACCATAACTGACCAATT

>CL1Contig805_All/repeat/mobile_element/Class_I/LTR/Ty3_gypsy/chromovirus/Tekay
TGTAGAAAACATTCTTGTTTTAAATGTTTTTGGGAAATATATTCGGGGTGAATATATTTTGGATAAATATATTCGGGATGAATATATTTGGGAAAAATATATTTTGGGAAAATATATTTGGATAAACAATTTGATTTATACATTTTGGATAAATGTAATTAAAATTGAGATTTTGGAGACAGTCTGGTATATAGAAATTGGATTAGCTATAAAATACCGTAGTTAGAAATACGATGATTACTGATGA

>CL1Contig806_All/repeat/mobile_element/Class_I/LTR/Ty3_gypsy/chromovirus/Tekay
ATGTAGGGTCAGGGGGCGGCCGATCCCCTGGGCGTACTCACCGGTTTGATAGACACCGATTCCCAATACGGTATGGTTATGGGCGGGCCCGTCGGTTTTGGTGATACGTCGGTTTGGCCAGTTGTTGCTACCAGATCAGCTTTGTTATGTTGCGTATATCCGTGTCTAGGGATATACTCGGAGGCACTAGATGCCTGGTCGTCACTGTACCTTTCGAAATTCATCGGTTTTTATATCTTGGAACCAGACGTTACGGTAAGATGTGGGGTAAATACCCAACCGTCGTAACTATTGTTGGTTCCACCCCTATGTATGTTGTAAGGGCTGGTATGGGACAGCCGCTACAGCTATTTGACTTATCTGTTTTCAGAAAAAAGTTGTTATTGCGTGGTTATTGTTTATAGTACTGAAATTTGACCCTTTTATCAGTACTGCCTTTTTTCCAAAAATGCGAGTTAA

>CL1Contig807_All/repeat/mobile_element/Class_I/LTR/Ty3_gypsy/chromovirus/Tekay
AGACAGATAGTTGTTTAAACTACTTCTCAATCAAATCTATATACACTTATATACATATAAGTTAATATATATATATATATATATAAATATATATATATATGTGTACACATATAAATTTAAATGATACAGTATGGCAACCAAATCTAATTACCCATATCCGGATTATAAGTTAACCACTTATTTCCTATCCAGATATCCAGATCAGAATAAGTGTTTAAAATATAATGCCATCACTGTGTAATTATATGTGGTAAATCCATACCAATACTCAAATGATAATACTATCAGATCAAATCATATTTCCTACTTAGCAGTATTTTATAACAATTTCAATTGCTATGAAGACTGTTTCAAAA

>CL1Contig808_All/repeat/mobile_element/Class_I/LTR/Ty3_gypsy/chromovirus/Tekay
TAAATAACGTAAATGGTTTATGCGATGACCGGGAACCTAGCGCCCTCGAAAAAGTCATACCCCTAAACACGGATATGCCCCTCATATAAAGATTGTAACTAGAGCCACAACCCCCAGAGACAACGTACCACCGAAAGAAAAAGACGACCTCGCCCATAACCCCTTTCGTGC

>CL1Contig809_All/repeat/mobile_element/Class_I/LTR/Ty3_gypsy/chromovirus/Tekay
TTTGAGGATAGGCTCAGGACGTGTAGAGGCTCCAGCAGTTTTCGATCAAAAGCATAACACTCATGCAGAGTCAGGGTATGGCTGACCCCTGGGCGTTTTCACATATTATAGACACCGATTTCCAGTACGGTTTGGTTATGGGCGGGCCCACGATTTTTGTTATATGTCGGTTCTGGAAATGTATCC

>CL1Contig810_All/repeat/mobile_element/Class_I/LTR/Ty3_gypsy/chromovirus/Tekay
AGATTTTATCTTATGTTTTCGCTGTGCTATCTCTGATAAACATTTAAATTACTGTTCTTTTTATTTCACCTTAAATAATATACAATTCACATTTCCCGACATCCTAAAGTATCAGTGCGGAATACTCCTTGTATTCTGGATCAAAGCTTCGGACAGTCGTGGAAATTGTGGGTCGTCATAGTTCTCCTTCTCTCT

>CL1Contig811_All/repeat/mobile_element/Class_I/LTR/Ty3_gypsy/chromovirus/Tekay
GTAACTCAAATAACTATCTGTCTTATTCTCAGAAAGTTGTGTTGATTCTCCATGGAAGGGCGTATTGACTATGTCTTCTGACAAAAAGACAGTAGTCGTTTCGAGTCGCTTTCTGAATAACCGGGCTTAGTCGCCGGAATTTTCGTTCGATAGTTGTTGAAGAGACCGGGGTCGGTAGTGAGCCGGTTGTATATCTTCTATATATATACTCGTATATATATACCGAGATATGCGGGTTTGGATTGCTATCGGAACCACTTTGACATCTATGCGCGCAGTGTTATGTACGATAGATGAGGAGGTGATAGCTGAGGTTGGGTTCGCGACGTGTAGAGACTTCTTCACATAATGGTC

>CL1Contig812_All/repeat/mobile_element/Class_I/LTR/Ty3_gypsy/chromovirus/Tekay
TCTATGTATAGGGATATACTCGGGGGCACTAGATGCCCGGTCGTCACTGTACCATTTACGCAGATTTATCGATGTGGTTTAGCTTTTGAATCGACCAGTTGTAGTAAGCTGTGGGCAATACCCAACCGCTACAGCGCCGGTGTCGATTCACCCTAACACCGCAAAAGATGGCTGATACACCCTGTCTTTTGCTACTTTAAACGTCTATTTATTATATTCACTTATATGCGTGGACCTCTGGTTAGTACTGCAGTTTGACTTTTTAGCAGTACTTTATTTTATCAAATACGAGTTAAAAACTTTAGTCAACTTAAAAAGAAACGTTAAAAACTGTAAAACATGTTTTGTGTATTCTCGG

>CL1Contig813_All/repeat/mobile_element/Class_I/LTR/Ty3_gypsy/chromovirus/Tekay
GTATGTAATTACTTAGTATGGCATTATTTGTTGAACACTTATTTTGATTTATCTGGATGGGAAATAAGTGGGTAACTTATAATCCAGACATGAGTAATTAGATATGATTGCCATACTATATTATTTAAATTTCTATGTATATACACACATATATATTAACTTATATGTATATAAGTGTA

>CL1Contig814_All/repeat/mobile_element/Class_I/LTR/Ty3_gypsy/chromovirus/Tekay
CTTTCGAAATTTCCTAAGTATCCAAAATTTTCATACTTAAAGAGTTAAAAACAAAATCATATTGTATTCATTTTAAAGTTAAAACATTTTAAAACTTTAATTTTAAGCGCACTCACGAAAAGAAATCAACTCATATCTGGATATCGGGGTATCCAATCTCTAATGAGTTTCAACTTATATATACAAACAGCTTTT

>CL1Contig815_All/repeat/mobile_element/Class_I/LTR/Ty3_gypsy/chromovirus/Tekay
ATAAAGCTTTTTGTATATATAAGTTGAGACTCATTTCAGATTTGGATACCCCGTTATCCAAAAGAATGAGTTAAGAACATTTCGATATTTCGTGAGTGCGTTTAAAACAAAAAATTTTAAAATGTTTTAACTTTAAAATGAATACAATATGATTTTTGTATTAACTCTTTAAGTAAGAAAAATGTGA

>CL1Contig816_All/repeat/mobile_element/Class_I/LTR/Ty3_gypsy/chromovirus/Tekay
CTATCCTCAATTTAAATCAAGTTTAAACTAAATCAAACAAATTAGTTTCTCATTTATTTACCTACTCTCTATCAGGTATTTACTCCTTGGCTAACAGTTATCAACTTATTCACTTTTTAAATCACAATTTAAGTGTTTTAACTTTTAACTAGTATTTGGTTGAAAATGCAGTACTGCTAAAAGTCAAACCGCAGTACAAAATTAAAGTCCACGCATATAAGTGAATATAATAGTAGAAGTTTAAAGTAGCAAATGCCAGGGTGTATCAGCCAACATTCGCGGAGTTAGGGTGAATCGGCACCGTCGCTATAGCGGGTGGTTACGAGCCACGTCATACTATAACAGACCAATTCAAAAGCTAAAGCACAACGATAA

>CL1Contig817_All/repeat/mobile_element/Class_I/LTR/Ty3_gypsy/chromovirus/Tekay
TAGCAATTGGTCGAGATATAAAATACCGATACGATTTATGATGCGATTTCTGTTGTTGTGATGGTTTTGTTGATGATATGTTGACGACATTGAAAGGATACGGTATAGGATTTACCGTATGTGGTTTTCGTAGTATGGCAGAGTTAAACACTTATTTT

>CL1Contig818_All/repeat/mobile_element/Class_I/LTR/Ty3_gypsy/chromovirus/Tekay
ACTAATGTTGTAACTTTTTATTCCGATGTGCAGCTGTGATGTCATATCTATCTGATTATGTTTAATTATTGTTCTTTTTATTTTACCTTTATTATATACAATTCTCTTTTCCGACATCTAAAGTATCAGTGCGAAATATTTATTTATTTCGTATTGGTAATTAGAAGTCGAAATTGCGGGTCGTCACACGTGGTATCAGAGCTTAGGATACC

>CL1Contig819_All/repeat/mobile_element/Class_I/LTR/Ty3_gypsy/chromovirus/Tekay
GACATTGCCTACTTTAAACTTCTAGCTATTATATTCACTTATATACGTGGACTTTAATTTTGTACTGCGGTTTGACCCTTAGCAGTACTGCATTTTTCACCAAATACTAGTTAAAAGTTAAAACACTTAAAATGTGATTAAAAGTGAATAAGTTAATAACTGTTAGTTATTAAGTAAAAACCTGATAGAGTGTAGGTTATTAAACGAGAAACTGATTGTTTGACTGAATATAAACTTGATTTAAAACTGAGTATAGAAAATGATATAACTCGAGTAGGAGTGAACAC

>CL1Contig820_All/repeat/mobile_element/Class_I/LTR/Ty3_gypsy/chromovirus/Tekay
TAGCTGTAGAAGAAGCTTCGATTATCTTGGATCGTCTGCCTTTCTGATTTCAAGACGATCGTCTACCCTATAGTTCAGTAGCCAAATTTTATTTCTGATGTGGTCAGATTTTATTTCTTTATGTGAAGTATAAACTGTATGAAATTTTGTAACCTTCAAATTATAACAAGAGTTGTAACTTTATTTTCCGCTGTGAGTTTATCTTGTTTATTTATGTTTCCGCTGTGTTATTCCGCTGTGCTATTCTGATAAAATAAAACAATATATGCAATTCACATTTTTCTTACCTCTGAATGTCGGTATCGGGACACGGTTTGTGTTCACATCTGACGTTTAGAAGTAGGGAAAAT

>CL1Contig821_All/repeat/mobile_element/Class_I/LTR/Ty3_gypsy/chromovirus/Tekay
TATACGGAAACACAAAGCTGAACCGACAGCTTATAGGGCTCGTCGGAACGACGCATCACCAAACCGCTCTGGAAATCGGTGTCTATCAATAGTGAATAGGCCCAGGGGTACGGCCGTCCCCTGACTCTGCATCTCGCTATGCTTTCGGCCGTGACTGCTGAAGTCTCTACACGTCCCGTGTCCCCATCCTCAGCTAACACCTCCTCAACGAACGTCTACATAGCTCCTCGCTATAGATGTCGAGGTGGTCCCGCAAGTGATCAGCTCTGGATTGCATCCGCAGCGTATCAGACACTGACTCACTTACAATCCCGGTCTCCTCCACAACTATCGAACTAAAATTCCGGCGACTAAACCCGGTTATTCAGAAAGCAACTCACAACGACCACTGTCTTTTTATCAAAAAGACATGGTCAAGACGTCCCTCGATAGAACGTAATAACCATGGCTTTCTGAAAATAAAACAGATAGTTGCTGGAGGAACCCCTCAGTCAAACCCGTATACGCTTATATACATATAAGTTAATATATATATATATGCGTATACATATAATCTCAAATAAAATAGTATGGCAAACAATATCTAATTACTCATCCGGATTATAAGTCACCCACTTATTTTCCTATCCGGATGTCCAGATCAGAAATAAGTGACTGACTGATAATGCCATACTAAGTAATCATATACGGTAAAACTCATACCGTAATTTTTCCAATATAAATTTCAGATAAAAATCCCATTTATCAATTTATACTATTTAAATTAGCAATCCCATTTGCTATACACAATTCTTTTCAAAAGAAAATGAAAACACCTTTTTCATTTAATTCCAAATATATACAATCCGAATATATTTGACCCAAAACATTTACATCAAATGTTTTCACCAAAAACATGTTTTCCC

>CL1Contig822_All/repeat/mobile_element/Class_I/LTR/Ty3_gypsy/chromovirus/Tekay
TGTATAAAATTTTTGTAGCCTTCAAATTATAAAAAATGTTGTAACTTTAATTTTCCGCTGTGAGATTATCTTGTTTATTTATTTTTCCGCTGTGTTATTCCGCTGTGCTATCTCTGATAAAATAAAACAATATATGCAATTCACATTTTTCTTACATCTGAATGTCGGTGTGGAATACGGTTTGTGTTCGCATCTGACGTTTAGAAGTAGGGGAAATTATGGGTCGTCACACGTGGTATCAAAGCCTAAGTTCCCGATAACTTGAGCCTGACGGTGTGAAAA

>CL1Contig823_All/repeat/mobile_element/Class_I/LTR/Ty3_gypsy/chromovirus/Tekay
AATAAAAGAACAGCAAATTAAAAACATCAGAGAGAAAAGTGACACACAGTCGCACAACAGAAATTAAAGTTACAACATTTTTCTAATATGAAGGTTACAAAAATATACAGTTTATAAATATTACATGATACAATAAGGTTTGTACATCAAATAAAGATCTCAAAGCTAGAAAGATAAAATATCGTCTTGATATCCAAGGAAGGACGGTCCAGATACTGATAACTTCATCTACTGAGAATGATTCCTGCTAATCCTAAAATCTGAAAAATATGT

>CL1Contig824_All/repeat/mobile_element/Class_I/LTR/Ty3_gypsy/chromovirus/Tekay
TGTTCTTAACCCATTCTTGGATAACGGGGTACCCAAATCTCAAATGAGCTTTTATAAAAATATATAAAAAGCCTTATGTTAATAGAGTAACCTTCAGCTTTTTCACACCATCAGGCTCAAGTTGTCGGAAAACTTAGGCTCTGATACCACGTGTGATGACCCACAATCCCGACTCCTAAAAATCCGTACAGATTAAACAAATAATCCGCACGAATACTATAAAAGTCGAAAATATGAATTGTATATAAAAAAGTAAAATAAAAAGAACAGAAAATTAAACATTTATCAGAGATAACAG

>CL1Contig825_All/repeat/mobile_element/Class_I/LTR/Ty3_gypsy/chromovirus/Tekay
GCCATTCTAGAACTCGAATAATATCTGTGTATTCGGAATAACAAATTCAAATGCTTGGGACTTGTGGGTCACGGACACACCACACTTCCGCTGCAGAAATAGGACTAGATATACTTCACGTATCTCCATCTGTCCTTCAGAAATTTTTCCTAAGTAGCCACTTTACTTTCAGAAGTTGGGTTAATACAAAATCATATTATATTCATTTTAAATTT

>CL1Contig826_All/repeat/mobile_element/Class_I/LTR/Ty3_gypsy/chromovirus/Tekay
TTCATTTTGTAAAATGCAAAGTGTAAACTGTAAAAAAATTTGTAACCTTCAAATTATAACAAGTGTTGTAAACTTATTTTTCCGCTGTGAGTTTATCTTGACTATTTATTTCTTCCGCTGTTTTATTCTATGTTTCCGCTATGCTCTCTGATAAACTTTTAATTTCTATTCTTTTATTTAACTAAAATATATTAAACGATGTCC

>CL1Contig827_All/repeat/mobile_element/Class_I/LTR/Ty3_gypsy/chromovirus/Tekay
ATTAGTTATATAAAGACTGTCTCAAAAATATATAAATAAAACCATAGTTTTATTTTATCAAAAAATTTTACCCAAATATTTTTATTTAACAAAAATACTTTATTTAACAAACCTTCAAAATATTTCCCAAAATATTTTTTTTAAATAAATTTCCAAATTATTTTCCCA

>CL1Contig828_All/repeat/mobile_element/Class_I/LTR/Ty3_gypsy/chromovirus/Tekay
CTTATATTTTTCATGATAAAAAAAAATCTGGTATAAAAAAACATCAGTAATGGTTACTGAACTGAAAAAGAAGATGATCGTCTTGAAGTCCAAAAGAAGACGATCCAAAATAATGACGGCTTCCTCTACGATGAATGGGTCCAGAAAGTCCTA

>CL1Contig829_All/repeat/mobile_element/Class_I/LTR/Ty3_gypsy/chromovirus/Tekay
TAATCATATACGGTAAACCTCATACCGTAACTTTCCAATATAAATTTCCAGATAAAAATCCCATTTATCAATTTATACTAGTTTAATTAGCAATCCCATTTTCTATACAAAATTATTCTCAAAAGAAAATGAAAACACCATTTTCATTTAATTCCAAATATATTCATCCCAAATATATTTAATCCAAAACATTTAAACCAAATGTTTTCACCAAAACATTTATTTC

>CL1Contig830_All/repeat/mobile_element/Class_I/LTR/Ty3_gypsy/chromovirus/Tekay
TGGGACCACCTCGACATCTATAGCGGGAAGCTTGGATTAGACGTCAAATGAGGAGGTGAAGCTGAAGATGGGTTCGGGACGTGTAGAGACTTCACCAGATTTCGACCAAAAGCATAGTGTTCATGCAGGGTCAGGGAGTGGCTGACCCCTGGGC

>CL1Contig831_All/repeat/mobile_element/Class_I/LTR/Ty3_gypsy/chromovirus/Tekay
CTCAGAAGGCTATGATTGATACGTCCTCTGGAAGGGCGTATTGACTATGTCTTTCTGACAAAAAGACAGTAGTCGTTGTGTGTTGCCTTCTGAATAACCGGGCTTAGTCGCCGGAATATTTTCATTCGATAGTTGTTGAGGAGACCGGGATTGTAAGTAAACCAGTTGTATATGCTGATACGCATATATTTATTTATATGTAATCCATATATACAGTGGGTTACTTATGGGACCACATCGACA

>CL1Contig832_All/repeat/mobile_element/Class_I/LTR/Ty3_gypsy/chromovirus/Tekay
AAAAATCCATATCTCAAACTCGATCAATAGCGTCGAGCCATTGTAGAATTCGAATAATAACTGTGTATTCAGAAACACAAATTCAAAAGCTTGGGACCTGTGGGTAACGGCACACCACAATTCCGCTGCAGAAACAGGACTGGATATACTCCGAGTATTTCCAACTGTCCTTTCGAAATCCTAAGTAGCCAATTTACTTACTTAAAGAGTTAATACAAAATCATATTGTATTCATTTTAAAGTTAAAACATTTTAAAACCTTGTTTTAAACGCACTCACAAA

>CL1Contig833_All/repeat/mobile_element/Class_I/LTR/Ty3_gypsy/chromovirus/Tekay
TGAGGTGCTCCCAAAAGTAACCAGCTCTGGATTACATATAAATGCGTATCAGAACTACTGGCTTACTTACAATCCCGGTCTCCTCCACAACTATCGTACGAAAATTTCCGGCGACTAAGCCCGGTTATTCAGAAAGCGACTCACAACGACTACTATCTTTTTGTCAAAAAGACATAGTCAATACGTCCCTCGATAGAACGTATCAAAAACGACTTTCTGAGAACAAGACAGATAGTTGTTGGAGTTACCTCTCAGTCAAACCCATATACACTTATATACATATAAGTTAATATATATATATGTGTGTGTGTGTATACATATCAATTTAAAACACTACAGTATGGCAACCAAATCTAATTACCCATATCCGGATTATAAGTTAACCACTTATATCCTATCCAGATAAGAATAAGTGTTTAAAGTATAATGCCATCACTGTGTAATCATATACGGTAAATCCATACCATTCATCAATATGTATCAAAATCAAATACCGTCGTGTTT

>CL1Contig834_All/repeat/mobile_element/Class_I/LTR/Ty3_gypsy/chromovirus/Tekay
TGAGATTGTAATAAATGAAAAGGTTTTATTTTCATTTTGATTTGAAGTTTAATTAAGAAATATTTTGAGATAAAATATTTGATAAAATGAAAAGGTATTTTCATTTGTTTTGAAAATGGGATTTTATATAGCAATTGGAATTGCTAAAACGTTATGTTGTGATAAATAGGATTTTATCTAGACTTTATATTG

>CL1Contig835_All/repeat/mobile_element/Class_I/LTR/Ty3_gypsy/chromovirus/Tekay
GACCCTGTATGACCCCTATGCCTACGGTCAAAAACTGGTGAAGAATGTTCACGTCTCGAGCCCATCCACAACTAACACCTCCTCATCTGACGTCTAATCCAAGCTTCGCGCTATAGATGTCGAGGTGGTCCCATAAATAACCCAGCTCTAGATTACATATAAATGTGTATCATATATAATGGTTT

>CL1Contig836_All/repeat/mobile_element/Class_I/LTR/Ty3_gypsy/chromovirus/Tekay
AAGGTGAAAATTCCCAGGGGTCAGCCACCCCTTGACCCTCCATAAACGCTATGATTTTAGTCGAAAAACTGGTGAAGTATCTACACGCCCCGAACCCAACCTCAACTACACCTCCTCAACTGACGTCTATCCAAGCTACCCGCTATAGATGTCGAGGTGGTTCCAT

>CL1Contig837_All/repeat/mobile_element/Class_I/LTR/Ty3_gypsy/chromovirus/Tekay
TTTTTACTAAATACGAGTTAAAAGTTAATAACCTGTTATTGTATAATTAAAATTGTTAAATTGTTTTGTGTGTACATTCGAAGGGAAAATTTCTGTCTATGGTGTAAAGAACTTACAGTAGGATAGTTCTTTCTATTCTGTGGGAATTATCCTGCCTGACTCGAGTGTATATGTTTTCCATATGTGCTCGGGTCAGATCGAGTACATATTTTCAGGTTTAGGATTTCTTGGACTATCTCGCTTTAGATGAAGATTTCAGCATTTGGATCTCTACTCTTTTGAAACATTTCAGGCTTATCTAGCTGTTATTTATACTTTGATGTACAAATTTAATTGTATCATGTAAAAATTATAAAGTTGTATTTTTGTAACCTTCATATTAGTAAAATGTTGTAACTTTAATTTTCCGCTGTGAGATTATCTTGTTTATTTATTTTTCCGCTGTGTTATTCCGCTGTGCTATCTCTGATAAAATAAAACAATATATGCAATTCACATTTTTCTTACATCCAAGCGTCGGTGTGGAACACGGTTTGTGTTC

>CL1Contig838_All/repeat/mobile_element/Class_I/LTR/Ty3_gypsy/chromovirus/Tekay
TAACTTTTAACTCAAATTTTGATAAAATGGAGTAATGAAATAAAAAGGGTCAGTTTACAATACAAAAATAGAGGTCCACGAAATAACAACTTTTTGAAAAAAATAGAGTTTTTAAGTGGTTGTAAGCACTGTCCCATACCATCCCATACAACAATACATAGGGTGAATCGAAC

>CL1Contig839_All/repeat/mobile_element/Class_I/LTR/Ty3_gypsy/chromovirus/Tekay
AGTTATGGTACGACGTGGGGAATACCCACCCTCTGTAGCGACGGTACCGATTCAACCTAAAAACGCAAATGTTGGCTGATACACCCTGGAATTTGCTACTTTAAAACTTATACTCTTACATTCACTTATATGCGTATGGACATTTTATTAGTACTATTTTTGACCTTTTTATACAGTACTATACTTAAAC

>CL1Contig840_All/repeat/mobile_element/Class_I/LTR/Ty3_gypsy/chromovirus/Tekay
CAGACGGTTATCTTCCTTTTAGTTTGTGTAGCCACTATTACTGTTAAATCTATGAAACTATTATTCTGTTAACTATATTTTTGGGATCCACCTATGTAAATAAAATGATGTATTTTAAATTCCGTTGTAAACTTTTATTCCGTTGTGATCTTTTTACTCCACTGTGAGATTTATTTATTCCGCTGTGTAACTCTGACAATTATATAATAACTA

>CL1Contig841_All/repeat/mobile_element/Class_I/LTR/Ty3_gypsy/chromovirus/Tekay
TAAATATATTTGAGAATTCAATTAAATAAAATACTGGGAATATTTTGAGAATTTAATTGAATAAAATATTTTAAGAATATTTTGGTTAAACGTTTTGGGTTAAAACGTTTTTGATATAAATGTTTTGGAATAAACATTTTTGGAAATACATTTTGGGAAATGTAATTGAAATTTGGAGACGGTCTTGTATATAGCAATTGGTTGAGCTATAAAATACCGATACGAGATGTGATTTGATCCCTGATATTGTGATGATCTTGTGATGATATTGTGATGATATGGTTGATGACATTGAAAGGATACGGTATCGGATTTACCGTATTCGGT

>CL1Contig842_All/repeat/mobile_element/Class_I/LTR/Ty3_gypsy/chromovirus/Tekay
CTTATTGTAACTTTAATTTCCGCTGTGAGATTATTTATTCTCCCGCTGTCTATTTATGTTTCCGCTGTGCTATTCTGATAAAATAAAACAATATATGCAATTCACATTTTTCTTACATCTGAATGTCGGTATCGGGACACGGTTTGTGTTCGCCTCTAACGTTTAGAAGTAGGGGAAATTGTGGGTCGTCACACGTGGTATCAGAGCCAAGTTACCGATAACTTGAGCCTGATGGTGTGAAAAAGCTGAAGGTTACCCCATTAACATAAGGCTTTTCGTATATTTAAATTGAGACTCATTTCAGATTTT

>CL1Contig843_All/repeat/mobile_element/Class_I/LTR/Ty3_gypsy/chromovirus/Tekay
ATAACACATCAGAATAACACAGCGGAAAATAAATAAACAAGATAATCTCACAGCGGAAAATTTAAAAGTTACAACATGAAGGTCACAAAAATACAACTCTATAATTTTTACATGATACAATTTAAATTCGTACATCAAAGTATAAATAACAGCTAGAA

>CL1Contig844_All/repeat/mobile_element/Class_I/LTR/Ty3_gypsy/chromovirus/Tekay
AAACATAATAAGATAGATAATAACATCACAGTCGCACAGCGGAAAATAAAAGTTACAACATTTGTTCTTATATGAAGGTTACAAAAATATACAGTTTATAGATTTACATGATACAATATGACACATACAGAAATAGTGGTTACTGAACTGAAAGGCAAATAATCGTGTTGAAGTCCAAGTGAAGATGATCCAAATACTGAAGGCTTCCTGTACGGTAAATGAGTCCGGAT

>CL1Contig845_All/repeat/mobile_element/Class_I/LTR/Ty3_gypsy/chromovirus/Tekay
TATAGATGTCGAGGTGGTCCCGCAAGTAATCAGCTCTGGATTGCATCCGCAGCGTATCAGACACTGACTTACTTACAATCCCGGTCTCCTCAACAACTATCGAACGAAATTCCGGCGACTAATCCCGGTTATTCAGAAAGCAACTCAAACCGACTACTATCTTTTTGTCAGAAAGATATAGTCAATACATCCGATCCGATGTATCAAATATAGCTTCCTGAGAAGAAGACAGATAGTTGTCTGAGTAACCCCTCAGTCAAAACCCATATACGCTTATATACATATAAGTAAATATATGTATATATGCGTATACTGCATAAAAATTTGTATATAGTATGGCAAACAAAATCTGGAATATAA

>CL1Contig846_All/repeat/mobile_element/Class_I/LTR/Ty3_gypsy/chromovirus/Tekay
GGGCTCAGGATGTGTAGATGCTTCAGCAGGATTCGACCGAAAGCATAGTTACATGCAGGGTCAGGCGGCAGCCGTACCCCTAGGCATACTCACCAGTTTATAGACACCGATTTCCAATACGGATTGGTTATGGGCGGGCCCACGGTTTTGGGTGATGCGT

>CL1Contig847_All/repeat/mobile_element/Class_I/LTR/Ty3_gypsy/chromovirus/Tekay
CTATATGCCCCCTTGGCTTTCGGCCATAAATATGGTGAAGACTCTACACGCCCCGAACCCATCCTCAGCTATCACCTCCTCATCTATCGTCTATAAATCTGCGCGCTATAGATGTCGAGGTGGTTCCGTAAGTAACCCAAACCTGTATATCTGGATTACATATAAATGAATATATGCATATCAGATGTATAACTGGTTCACTTACGACCCC

>CL1Contig848_All/repeat/mobile_element/Class_I/LTR/Ty3_gypsy/chromovirus/Tekay
TGAGGATGGGTTTGAGGCGTGTAGAGACCTCACCAGCATATTCGACCGAAAGCATAGAGCATGCATGGTCAGGGGGTGGCTGACCCCTGGGCGTACTCACCGGTTTTTAGACACCGATTTCTAGTACGGTTTAGTTATGGGCGGGCCCGTCGGTTTTGGTGATACGTCGGTTCTGGGAAAGAACCCAGGATCAGCTATGTATTGTTGCGTATATCCGTGTCTAGGGATATACTCGGAGGGCACTAGATGCCCGGTCGTCACTGTACCATTTACGCCGATTTATCGATGTGGTTTAGTTTTTGAATCGATCAGTTGTGGTAAGCTGTGGTTCGTAGCCACCCTCTGCAGCGCCGGTGTCGATTCACCCTAACACCGCAAAAGATGGCTGATACACCCTGTCTTTTGCTATTTTAAACGTCTATCTATTATATTCACTTATATGTGTTGACCTCTGGTAAGTACTGCGATTTGACCTCTTAGCTGTACTTTATTTTT

>CL1Contig849_All/repeat/mobile_element/Class_I/LTR/Ty3_gypsy/chromovirus/Tekay
CAGGTGTACAATTTTACTCAAGTGTTTAAGTTTACTAAAGTTTAACTCAAGTTTGAATAAAATGTAGTACTGCTAAAAAGGTCAAACTACAGTACTAAATGAAGGTCCACGTAATAACAACTTTTTGAAAACAAATAGGGTTTTTAAGGCGATTGTAAGAACCATCCCATACCAGCTCTTACAATCTATACATAGGTGGAACCAACAATAGTTACGACGGTTGGGTATTTACCCCACATCTTATCGTAATGTCTGGTTCCAAGATAAAACTGATAAATCTGCGTAAATGGAACATGGCGACCGGGCATCTAGTGCCCCCAATAGTATATCCCTAGACCCGGATATACACAACATAACAAAGCTGATCCTAGGTTCTTTCCTATAGCCGA

>CL1Contig850_All/repeat/mobile_element/Class_I/LTR/Ty3_gypsy/chromovirus/Tekay
GTCCCAAATATATTCATCTCGAATATATTTTATCCCGAATATATTCATCCCGAATATATTTCCCCAAAATCATTTTAAAACAATAATGTTTTCTCCCAAAACATTTTACTAAAACATTTCCCAAAAATGTTTTCTTACTCCAAATATTCCTTTGATGTTATTTATCTTTTCAAAACGTCTAAATACAGTTGTTCCCCGACTTA

>CL1Contig851_All/repeat/mobile_element/Class_I/LTR/Ty3_gypsy/chromovirus/Tekay
AACCGTACTAGAAATTGGATGTCTAGTCCGGTGAGTACGCCCAGAGTTCAGCCACCCTCTGACCCTGTATGACCACTACGCTTTCGACCATTATAGTGATGATGGATCTACACGCCCCGAACCCATACTGAGCTATCACTTCCTCAAATATCATCTGAA

>CL1Contig852_All/repeat/mobile_element/Class_I/LTR/Ty3_gypsy/chromovirus/Tekay
GCCATACTAAGTAGTTATAATTTGTAAAACACATACCGATTTCTTTACAATAGAAAGTCTAGAAAAAAATCCAATTTATCACAACATAACATTTTAGCAATTCCAATTGCTATATAAAATCCCATTTTAAAACAAATGAAAATACCTTTTCATTTATCAAATATTTTATCTCAAAATATTTCTTAATTAAACTTCAAATCAAATGAAAATATCCTTTTTCATTTATTACAATTTCAAATCAAAATGAAAATAACCCTTTTCATTTACTAA

>CL1Contig853_All/repeat/mobile_element/Class_I/LTR/Ty3_gypsy/chromovirus/Tekay
AAAAAGGTCAAACTGTAGTACTAAAATATAGGTCCATGCGATAACAACTTTTTAAAAATAAATAGGTTTTTAAGGAGATTGTAAGAACCGTCCCATACCAGCTCTTACAATCTATACATAGGTGAAACAAACTATTGTTACAGCGGTTGGGTTTTTATCCCACGGCGTACTGTAACAGTTTGGTTCAAACTAAAACCGATAAATCTGCGTAAATGGATCATGACGACCGGGCATCTAGTGCCCCC

>CL1Contig854_All/repeat/mobile_element/Class_I/LTR/Ty3_gypsy/chromovirus/Tekay
GTTACTCCATTAACATAAGGCTTTTTTATAATATTAAGGTAAAATCTCATTAGAGATTTGGATACCCCGATATCCAAAAATGAGTTAAGAACAGTTTCGTGAGTGCGTTTAAAATAAAAAATTTAAAATGTTTTCAACTTTAAAATGAATA

>CL1Contig855_All/repeat/mobile_element/Class_I/LTR/Ty3_gypsy/chromovirus/Tekay
AATTTAAAATACAACATTTTTATTTAACATGGTGGGTTCACAAAAATATATAATTAACAGTTTACAAAAAGTTAACAGCAAATAGTGGCTACAGTCTAAAAGGAAGAATAGACGACCGTTTGAAAATCCAGCAGAGCAGACCGTCCAGAAAAGCTTCGAGCTTCATCCTCGAATCTACGACTTCAAAGAATCCAAGAGAATCTATAATATGTGCTCAGTCTGATCGCGAGCACATATGGA

>CL1Contig856_All/repeat/mobile_element/Class_I/LTR/Ty3_gypsy/chromovirus/Tekay
GATATCCGATTTCCAGTATGGTTTGGTTACTGGAGAGCTCGCTAGAGTGGTGATACGTCAATTCTGGGGATTGTTCTTCTCCAGGATCAGCTCTGTATGTGGCGTATATCTGAGTCTAGGGATATACTATCGAGGGAAAACTAGATGCCCGGTCACCGTAAAATCCAGTTACGTAGATTTATCGATCTGCTTTAGTTTTTGAATCGGCCAGTTATAGTAAGCCGTGGGTTAACTACCCAACCGCTATAGCGCCGGTGTCGGTTCACCGTAACAGCGCAAATGTGGCTGATACACCCTGCATTTGCTATTTTAAAATCCTACTATTATATTCACTTATATGCGTGGACCTTCATTTAGTACTGTGACTGACTTTTTATACAGTACTATATTTTATCAAACACGTGTTAAACTTTAGTAAACTTAAAAATGCAAGTAAAACTATAAAAACTATTTTGTATGTTTGACAAAGCAATATTTCTGTCTAGGGTGTAAGAAATCTTGCAGTAGGATAGTTCTTACTTCACTGTTAGGATTATACT

>CL1Contig857_All/repeat/mobile_element/Class_I/LTR/Ty3_gypsy/chromovirus/Tekay
GACTTCCCAGAAGCTTCGATCCAGAATACAAGACGTATTCCGTACTGATACTTTGGTAATCGGGAAAATGAGAATCGTATAATATAATTTTAGTTAAATAAAAGAATAGAAATTAAATGTTTATCAGAGAACACAACAGAAACATAAAATAAAACAGCGGAAGAAAATAAATGATCAAGATAAACTCCCAGCGGAAAATAATTTACAACCCTTGTTATAATTTGAAGGTTACAAAATAACACAGTT

>CL1Contig858_All/repeat/mobile_element/Class_I/LTR/Ty3_gypsy/chromovirus/Tekay
TAAGTAAAACTGTAGACTGTTTTGTGTGTTCACTCGAAGTGAAAATTGTTGTTTATGGTACAGTAGGATAGTTTCTTTATATTTTGTGGGAATTATCCTGCCTGACTCGAGTGTATATGTTTTACATATGTACTCGGGTCAGATCGAGTGCATATTTTCAGGTTTAGGATTATCTGGATTCTCTAGCTGCAGAAGAAGCTTTCTGTTATCTTGGATCGTCTGCTTTCAAGACGATCGTCTACCTTTTAGTTCAGTAGCCAGTTTATTTTCTGATGTTGTCAGATTTTATTATATTATGTTAAATGTTAACTGTATGAAATTTTGTAACCTTCAAATTATAACAAGAGTTGTAACTTTATTTCCGCTGTGAGTTTTATCTTGTTTATTCTTCCGCTGTTCATTTATGTTTCCGCTGTGCTATTCT

>CL1Contig859_All/repeat/mobile_element/Class_I/LTR/Ty3_gypsy/chromovirus/Tekay
TTACAATCCCATTCTCCTCCACAACTATCAAAACGAAACATTTCCGGCGACTACGTCCGGTTATTCAGAAAGCACCTCACAACGACTACTATCTTTTTGTCAAAAAGACATAGTCAATACGTCCCTCGAGAGACGTATCAAACAATGGCTTTCTGAGAACAAGGCAGATAGTTGTTGGAGACACCTCTCAGTCAAACCCATATACGCTTATATACATATAAGTGAATATATGTATATATGCGTATATATATAGCATATTAAAACAATATAGTATGGCATAAAAATCTGGAATATAAGTTAATCCACTTATTTCCGATCCAGATATCCAAATCAAAAATAAGTGTTTAACAAATAATGCCATACTAAACTTTCATACGGTAAATCCGATACCGTATTTCTTTTCAATATAA

>CL1Contig860_All/repeat/mobile_element/Class_I/LTR/Ty3_gypsy/chromovirus/Tekay
CTTTTATATAGAAATTGAAAACTTCTATAAGATATTATAAATAGATAAAATGGAATTTATCTGAAATTTATATTGAAAGGAAACGGTATGGGATTTACCGTATGTAATTACTTAGTATGGCATTATTTGTTAAACACTTATTCTGATCTGGATATCTGGATGGGAAATAAGTGGGTAACTTATAATCCATATATG

>CL1Contig861_All/repeat/mobile_element/Class_I/LTR/Ty3_gypsy/chromovirus/Tekay
TCATTTACTAACCTATCATCTATCAGGTTTTTACTCATTTGCTAACAGTTATCATTTTATACACTTTTTATCACATTTTAAGTGTTTTAACTTTTAACTAGTATTTGGTGAAAAAATGCAGTACTGCTAAGGGTCAAACCGCAGTACAAAATCAAGGTCCACGCATATAAGTGAATATAATAGATAGAAGTTTAAAGTAGCAAATGCCAGGGTGTATCAGCCAACATTCGCGCCGTTAGGGTGAATCGGCACCGTCGCTATAGAGAGTGGTTATGAGCCACAGCATACCATAACTGACCAATTCAAAAACTAAACCACATCGATAAATCGCGTAATGATGGTTTGTGCGATGACCGGGCACCTAGCTGCCCTCGAAAAAGTCATGCCCCTAAACATGGACATG

>CL1Contig862_All/repeat/mobile_element/Class_I/LTR/Ty3_gypsy/chromovirus/Tekay
TTTCTCTGAAAAAAACAAATAATTATACAATCCCATTTTTCATACACCTGAGTGTCGACGTGGAATACAATTTTGTGTTCGCATCCGACGTTTAGAGGTACGGGAAATGAGGGTCGTCACACGTGATATCAGAGCATAAGTTCCCGATAACTTGTGCTTGATAGTGTGGCTATAGCTGAAGGTTACCCCAGTAACCGAAGGCTTTT

>CL1Contig863_All/repeat/mobile_element/Class_I/LTR/Ty3_gypsy/chromovirus/Tekay
ATTTTGTGATGCGTTGTTTCTAGTCGTGGATTACCCAAGTTTCAGCTCTGTATGTGCGTATATCCGTGTCTAGGGATATACTCGGGGGCACTAGATGCCCGGTCGTCATGATCCATTTACGCAGATTTATCGGTTTTTGTTTGAAACGGGTCGTTACAGTAAGCTGTGGGAAATACCCAACCGTTGTAACAATCGTTCGTTTCACCCCTATTTAATGTTGTAAGGGCTGGTATGGGACAGCCGCTACAGCTATTTGACTTATGTTTTCAAAAAGTTGTTATATTGCGTGGACCTTTA

>CL1Contig864_All/repeat/mobile_element/Class_I/LTR/Ty3_gypsy/chromovirus/Tekay
ATAGAAAATTGGAACTAATATAAAATGTATAAATTGATAAATAGGATTTTTATCAGAGATTTATATTGAAAGAAATACGGTATCGGATTTACCGTATGAAAGTTTAGTATGGCATTATTTGTTAAACACTTATTTTTGATCTGGATATCTGGATAGGAAATAAGTGGTTAACTTATATTCCATATTTTGTGTGCCATACTATATTATTTTAATGTGCTAAGTATA

>CL1Contig865_All/repeat/mobile_element/Class_I/LTR/Ty3_gypsy/chromovirus/Tekay
ATATTGTTTGAAAATAAAAATTATTTGTGACGACCCACAATTTCGACTCCTAAAAATCAATACGGAATAAAGAAAATATCCGCACTAATATTATAGATGTCGAAATGTGAATTGTTTAATATTTAAGGTAAAATAAAAGAACAGAAATAAAACATTTATCAGAGATAGCACAGCAGAAAAATAAAATAAAATCTCACAGCGGAAAATAAATTTACAA

>CL1Contig866_All/repeat/mobile_element/Class_I/LTR/Ty3_gypsy/chromovirus/Tekay
TCAAAAAATAAACCACATCCCAAATCGGCATAACGGACATGACGACCAGGCATCTAGCTGCCCTCGAGTATATCCCTAGACCCGGATATACGGACACACAAAGCTGATCCTGGGTTCTTTCCCAGAACCGACGCATCACCAAATCCGAACGGGCCCGCCCATAACTAAACCGTACTAGAAATCGGTGTCTATACCAGTGAGTACAC

>CL1Contig867_All/repeat/mobile_element/Class_I/LTR/Ty3_gypsy/chromovirus/Tekay
TAGTTATTTCTATTATGTGAGAATTATCCTGCCTGACTCGACTGTATATGTTTTACATATGTACTCAGGTCAGATCGAGTACATATTTTCAGGTTTTAGGATTTCTTGGACTATCTAGATTTAAAGGAATATTTCAGCATTTGGATATCTAC

>CL1Contig868_All/repeat/mobile_element/Class_I/LTR/Ty3_gypsy/chromovirus/Tekay
TGTTAAACTTTAACGAACTTAAAAATACAACTTAAACTGTAAACCTGTTTTGTATGTATATCAAAGGAATATTTCTGTCTAGGGTGTAAGAAATCTTGCAGTAGGATAGTTCTTACTTCACTGTTAGGATTATCCTTCCTGACTCGAGTGTGTGTGATTTTTCATATGTGCTCGGGTCAGACTGAGCACATATTACAGATATTTAGGATTCTCTAAAGTCGTAGATCGAGATGGGGCTCGATGTTTTCTGGACGATGTGCTCT

>CL1Contig869_All/repeat/mobile_element/Class_I/LTR/Ty3_gypsy/chromovirus/Tekay
ATTAATGATTTTTATGCCATACTACATTACTTTAATATGCTATATATATGCATATATACATATATTCACTTATATGTATATAAGCGTATATAGGTTTGACTGAGGAGTGTCTCCAACAACTATCTGCCTTGTTCTCAGAAATCCATGTTTGATATGTTCTTCTAGGGGACGTATTGACTA

>CL1Contig870_All/repeat/mobile_element/Class_I/LTR/Ty3_gypsy/chromovirus/Tekay
CTGGATTACATACAAATAAATATATGCGTATCAGATATATACTGGTTTACTTACAATCCCGGTCTCCTCAACAACTATTGTACGAAAAATTCCGGCGACTAAACCCGGTTATTCAGAAAGAAACTCAAAACGACTACTGTCTTTTTGTCAGAAAGACATAGTCAATACGCCCTTCAAGAGGACGTATCAAACACAGCTTTCTGAGAACAAGACAGATAGTTGTCCGCACATACTTATCAGTCAAACCC

>CL1Contig871_All/repeat/mobile_element/Class_I/LTR/Ty3_gypsy/chromovirus/Tekay
CGTCCCTCGATAGAACGTAATAACCATGGCTTTCTGAAAATAAAACAGATAGTTGCTAGAGTGACCCTTCAGTCAATCCCGTATACGCTTATATACATATAAGTTAATATATATATATATATATATATATATATATATATATATATATATATGACACACAACCAGTTTACTAACGACCCCGGTCTCCTCAACCACTATCGTACGAAAATTCCAACG

>CL1Contig872_All/repeat/mobile_element/Class_I/LTR/Ty3_gypsy/chromovirus/Tekay
AAAAATATTCTAAGGCGGTCTTTTATATAGAAATTGGAACGGTTGTAAAATACCAAGAGATAAGCTGCTGTGATTTTATTTGAGATTGATAGTGAAAAGAAACAGTATGGAATTTACAGTATATAATTACTTAGTATGGAATTATATGTTAAACACTTATTCTGATCTGGATATCTGGATAGCAAATAAGTGGTTAACTTATAATCCGGATATGAGT

>CL1Contig873_All/repeat/mobile_element/Class_I/LTR/Ty3_gypsy/chromovirus/Tekay
CACACCGACATTCAGATGTAAGAAAATGTGAATTGCATATATTGTTTTATTTTTATCAGAATAGCACAGCGGAATAACACAGCGGAAACATGAATAAACAAGATAAACTCACAGCGGAAATAAAGTTACAACTCTTGTTATAATTTGAAGGTTACAAAATTTCATACAGTTTACATTTTACATAATGAAATAAAGTCTGACAAAATCAGAAATAAAACAGGCTACTGAACTAAAAGGTAGATGATCGTCTTGAAAGGAGACGATCCAAGATAACAGAAGGCTTCTTCTGCAGCTAGAGAATCCAGAATACTCCTAAACCTGAAAATATGCACTCGATCTGACCCGAGTACATATGTAAAACATACACACTCGAGTCAGGCA

>CL1Contig874_All/repeat/mobile_element/Class_I/LTR/Ty3_gypsy/chromovirus/Tekay
ACTTATAATCTGGATATGTGTGAATAGATAGTTGGTTGCCATAACTGTAGATTTTGAAAAGAATGTGTATACATATATACATATATTAACTTAAATGTATATAAATATACACGAGGTTTGAATTAGTGAGGACGTAAAGAAAAAATACCCGTCTAGTTTCAGAAATATGTTATCAATACGTTTCCCGGAAGGACGTATTGATT

>CL1Contig875_All/repeat/mobile_element/Class_I/LTR/Ty3_gypsy/chromovirus/Tekay
TATTGACTATGTCTTTCTGAAAAAAACACAGTAGTCGTTGTGAGTTGCTTTCTGAATAACCGGGCTTAGTCGCCGGAATTTTTCGTACGATAGTTGTTGAGGAGACCGGGGTTGTTAGTAAACCAGTTATATATCTTATATATATATTCATATATATA

>CL1Contig876_All/repeat/mobile_element/Class_I/LTR/Ty3_gypsy/chromovirus/Tekay
TTTATTCCTCTATGAGATTGTGTATTTCTTTTCCGCTGTGTTTTCTCTGATAAAAACCTTTAATAATTATACAATCCCATTTTTCGTACATCCAAGTGTCGATGTGGAATACGGTCTTGTGTTCGCATCCGACGTTTAGAGGTACGGGAAGTGAGGGTCGTCACAGTACTTCTCCGCATGGTTTATGCGATGTTATGCTTATGTGTAACACCCCACATTTTAAGCACCC

>CL1Contig877_All/repeat/mobile_element/Class_I/LTR/Ty3_gypsy/chromovirus/Tekay
TATATTTAATCAAATACGAGTTAAAAGTTAATAAATTTTAAAATGTTGAAAATATGAAGTGAATAAGATAATAACTGATAGTTATTAGGAAACACTAGACGTGTGTAGGCTAATAACTGAAACGCTGATGTGCTTGATTGATTGATTGATGTATACACTTGATGT

>CL1Contig878_All/repeat/mobile_element/Class_I/LTR/Ty3_gypsy/chromovirus/Tekay
TTATTCCTGCTAATCCTAAAATCTGAAAAAATATGTGCTCAGTCTGACCCGAGCACATATGAAAAACATATACACTCGAGTCAGGCAGGATAATTCCTACAGAATAGAAAGAACTATCCTACTGCAAGATTCTCTATAACCTAGACAGAAATTTTCCTCCAAATGATCATACAAAACAGTTTACAATTCTACTCAAAAGTCTGGGTTTACTAAAGTTTTTAACTCGTGTTTAAGTTCAAATATAGCACTGCTAAAGAGGTCAAACTGCAGCACTAAATTAAAAGTCCACGCAATATAAACAAACTAATAGTAGAAGTTTAAAATAGCAAAAGACAGGGTGTATCAGCCATCTTTTGCGGGGTTAGGGTGAACCGACACTGGCGCTATAGCAGGTGGGTGTGATCCACAACTTACTATA

>CL1Contig879_All/repeat/mobile_element/Class_I/LTR/Ty3_gypsy/chromovirus/Tekay
TTAAGTTGAATCGACACCGGAGTTATAGCAGTTCGGTATTGCCCACAACTTACCATAACTGGCCGACTCAAAAACTAAATCACATCGCTAAATCTGCGTAAATGGTACATGACGACCAGGCATCTAGCTGCCCTCGAGTATACCCCTAGACCCAGATATAAGAAACACAAAAAGCTGTCCTGGGTTCTTTTCCAGAACC

>CL1Contig880_All/repeat/mobile_element/Class_I/LTR/Ty3_gypsy/chromovirus/Tekay
GTGTAGATACCTTACCAACATATTCAACCAAAAGCATAGAGCATGCAGGGTCAGGGGGCGGTCGTACCCCTGGGCGTATTCACCGTTTGATAGACACCGATTTCTAGTACGGTTTAGTTATGGGCGGGCCCGCAGGTTTTGGTGATACGTCGTTCTGGTAAGTTGTAGCTGCCAGTTCAGCTTTGTTATGTTGCGTATATCCGTGTCTAGGGATATACTCCGAGGGCACTAGATGCCCGGTCGTCACTGTACCATTTACGCAGATTTATCGGTTTTATCTTGGAACCAGACGTTACGGTATGATGTGGGGTAAAGACCCAACCGTCGTAACTATTGTTGGTTCCACCCCTATGTATGTTGTAAGGGCTGGTATGGGACAGCCGCTACAGCTATTTGACTTATCTGTTTTCAAAAGATTGTTATTGCGTGGATCTTGTTTATAGTACTGAAATTTGACCCTTTTATCAGTACTGCTATTTTACCCAAATACGAGTTAAAAGTTAATAACCTGTTTTAAAGTTAAGTAAAACTGTAGATTGTTTTGTGTGTTCACTCGAAGTGAAAATTGTTGTTTATGGAGTAAAGAACTTGCAGTAGGATAGTTTCTTTCTTTTCTGTGGGAATTATCCTGCCTGAATCGAGTGTATATGTTTTACATATGTAATCGGGTCAGATCGAGTGCATATTTTTCAGGTTTAGGAGTATTCTAGATTCCCTAGC

>CL1Contig881_All/repeat/mobile_element/Class_I/LTR/Ty3_gypsy/chromovirus/Tekay
GACTCGAATGTATATGATTTTACCATATGTGCTCGGGTCAGACCAAGCACATATTACAGATATCTAGGATTCTTTGAAGTCGTAGATCGAAGATGGAGCTTCTAGATTTCTGGACTGTCTGCTCTTCTATATTTTCAGACGGTTATCTTCCTACAAGATT

>CL1Contig882_All/repeat/mobile_element/Class_I/LTR/Ty3_gypsy/chromovirus/Tekay
TTTTCATATGTGCTCGGGTCAAGTCGAGCACATATTTTCAGATTTTTAGGACTATCTGGACTCATTCACCGTAGAGGAAGCCTTCAGTATTTTGGATCGTCTTCATTTGGACTTCAAGACGATCATCTGCCTTTCCAGTTCAGTAACCACTATTTCTGTATATGTCATATTAGATTGTATCATGTAAATTATAAACTGTATATTTTTGTAACCTTCATATAAGAACAAATGTTGTAACTTTATTTTCCGCTGTGCGACTGTGATGTCATTATCTACCTTATTATGTTTAATTTCTGTTCTTTTTATTTTACCTTACTATTATACAATTCACATTTCGACATCTAAAATATTAGTGCGGATTATTTGGTTATTCCGTATTGATTTTTAGGGGTCAAAATTATGGGGCGTCACACGTTGTATCAGAGCCAAAG

>CL1Contig883_All/repeat/mobile_element/Class_I/LTR/Ty3_gypsy/chromovirus/Tekay
TACACACACACACACACACACACACACACACATATATATATTAACTTATATGTATATAAGTGTATACGGGTTTGACTGAGAGGTTATGCCAACAACTATCTGTCTTGTTCTCAGAAGGCTGTGATTGATACGTCCTCTGGAAGGGCGTATTGACTATGTCTGTCTGACAAAAAGACAGTAGTCGTTGTGTGTTGCCTTCTGAATAACCGGATTTAGTCACTGGATTATTTCGTTCGACAG

>CL1Contig884_All/repeat/mobile_element/Class_I/LTR/Ty3_gypsy/chromovirus/Tekay
GACAAAAGCAGACATAAAATTGTCTACTGCACTAAAAGGTAGATGATCATCTTGAAATCCAAGATGCAGACGATCCAAGCTAACAAAAAACTTCTTCTACAGCAAGAGAATTCAAATAAGCCTAAAATCTGAAAATATATACTCGGTCTGAGCCGAGTATATATGAAAACACAAATACTCGAGTCAGGCA

>CL1Contig885_All/repeat/mobile_element/Class_I/LTR/Ty3_gypsy/chromovirus/Tekay
CGTCGCTACAGAGGGTAGATATGGTCCACGTCTTACCATAACTGGTCGATTCAAAAACTAAAGCACATCGATAAATCTGCGTAAATGGTACATGACGACCGGGCATCTAGTGCCCTCGAGTATATCCCTAGACCCGGATAAACGAAACACACAAACCTGAACTGATAGCAACAACTGG

>CL1Contig886_All/repeat/mobile_element/Class_I/LTR/Ty3_gypsy/chromovirus/Tekay
TCCCCTAATCCGACGTCAATCATATACTACGAACTCGCCCATACCAAAATACTGGATATCGGTGTCTAGTCCAGTGAAAAACGTCCAGAGACAAGACGCGCCTCTGACCCCATATATGGCCACTATGCTTTCGACCATTATGTGAAGAAGTATCTACACATCCCGAACCCATCCTCAGCATCACCTCCTCAACTATCGTCTAAAAATCCAGCGCTATAGAAGTTGAGGTGGTTCTGTTAGCAATCTGAA

>CL1Contig887_All/repeat/mobile_element/Class_I/LTR/Ty3_gypsy/chromovirus/Tekay
ATCATGACGACCAGGCATCTAGTGCCCCCGAGTATATCCCTAGACACGGATATACGCACACACAAAGCTGAAACTAGAGGTAATCCACGACTAGAAACGACGTATCACCAAAACCGCGGGCCCGCCCATAACCAAACCGTACTGGAAATCGGTGTCTAACAAACGGTGAGTACGCCCAGGGGTACGGCCGCCCCCTGACCCTGCATGTATCTATGCTTTCGGTCGAAAACTGCTGAAGCATCTACACGCCCCGAGCCCATCCTCAGCTACACCTCCTCATCCTGACGTCTACATAGCTCCTCGCTATAGATGTCGAGGTGGTCCCATAAGTAACCCACTGTATATCTGGATTACATATAAATATGCGTATCAGCATATACAACTGGTTTACTTATAATCCCGGTCTCCTCAACAACTATCGAACGAAAATTTTCGGTGACTACACCCGGTTATTCAGAAAGCGACTCACTACGACTACTATCTCAGAA

>CL1Contig888_All/repeat/mobile_element/Class_I/LTR/Ty3_gypsy/chromovirus/Tekay
GCCCGTGGTTTTGGTGATATGTCTTTCTGGACAGTTGTTACTACCAGTTCAACTTTGTTATGTTGCGTATATCCGGGTCTAGGGATATACTATCGAGGGCACTAGATGCCCGGTCATCATGTACCATTTACACAGATTTATCGATGTAGTTTAGTTTTTGAATCAATCAGTTATGGTAAGATGTGGGTCACACCTACCCTCTGT

>CL1Contig889_All/repeat/mobile_element/Class_I/LTR/Ty3_gypsy/chromovirus/Tekay
ATACACTGTTTTCTATTTCGGTTTGGTTATGGGAGGGCCCACGGTTTTTGGTGAAACGTCGGTTCTGGGAAAGAACCCAGGATCAGCTTTGTGTGTTCGTATATCCGAGTCTAGGGATATACTCGAGGGAAACTAGATGCCCGGTCGTCATGTTCCATTTACGAAGATTTATCGAGGTGCTTTAGTTTTTGAATCGGCCAGTTATAGTATGATGTGGGGTAAATACCCAACCTCTATAGCGCTGGTGTCGGTTCACCCTAACTCCGCAAAAGATGGCTGATACACCCTGTCTTTTGCTATTTTAAACGTCTATTTATTATATTCACTTATATGCGTGGACCTCTGGTTAGTACTGCAGTTTGACCTTTTAGCAGTACTTTATTTTTATCAAATACGAGTTAAAAACTTTAGTCAACTTAAAAAGAAATGT

>CL1Contig890_All/repeat/mobile_element/Class_I/LTR/Ty3_gypsy/chromovirus/Tekay
TTTAAAATGTTTTAAACTTTAAAATAAATACAATGTGATTTTGTATTAACTCTTTAAATATGAAAAATTTGGCTACTTAGGATTTCTGAAGGACAGTTGGAAATACTCGGAGTATATCCAGTCCTGTTTTCTGCAGCGGAATTGTGGTGTGCCGTGACCCACAGGTCCCAAGCTTTTGGAATTTGTGTTTCTGAAAACACAGTTGTTATTCGAATTTGAGAATGGCTCGTCGCCATTTATCGAGTTTTGTAGATTTGATTTTGGATGTTTGAATCAGATTCAGCTTGTAAATCGAATTTCGAACTGTTGTGGAGTAACAGTTTATTCGTAGCTTTGATTTTGAACTTACTAGTGTTGGTTAAGTGATCTTTTGTGTATATATGGTGCAGTATTTATATATACATTGCATCTCTGTTTTGTGGACTTACCGGCTCAAGTT

>CL1Contig891_All/repeat/mobile_element/Class_I/LTR/Ty3_gypsy/chromovirus/Tekay
ACAGTCAAGAAAGCTTCAAGCTCCATCCTCGATCTACGACTTCAAAGAATCCTAAATATCTGTAATATGTGCTCGGTCTGACCCGAGCACATATGGAAAACATACACACTCGAGTCAGGCAGGATAATCCTAACAGTGAAGTAAGAACTATCCTACGCAAGATTTCTTGCGCCCTAAACAGAAATATTCTTCTGATATACATACAAAACATAACTCTACAGTTTTACTCAAGTGTTTAAGTTTTATAAAGTTTTAACTCATATTTGATAAAATGTAGTACTACTAAAAA

>CL1Contig892_All/repeat/mobile_element/Class_I/LTR/Ty3_gypsy/chromovirus/Tekay
TATAAGATTTTGGAAAATGGTTTTCAAGAATAAATAATATTAATAAGATTTTGGAAAAATGGGTTTTCTAAAATAATAATATTAATCAGATTTGGAAATCTGTTTTATAATATAAGAAACAAATTTTGAAATGGCATTTCTGAGTATAAAAACATTTT

>CL1Contig893_All/repeat/mobile_element/Class_I/LTR/Ty3_gypsy/chromovirus/Tekay
GACGGTCTACTCTGCTAGATTTTCTGACGGTCGTCTATTTCCCCCTTTTAGTTTGTGCAGCCACAATTACTGTTAAATTTATGTAAACTGTCTATATATATTTTGTGAACCCACCATGTAAATAAAATGTTGTACTTTAATTCCGCTGTAATCTTTGATTATTATGTTGAGTTTATTTATTTATTTTT

>CL1Contig894_All/repeat/mobile_element/Class_I/LTR/Ty3_gypsy/chromovirus/Tekay
TAGACCCAGGTATACGCCACATACAAGGCTGAACTGGCAGCTACAACTTACCAGAACGACGTGTTCACCACTCTTGCGAGCTCGCCAACCACTAAACCGTACTAGCAAATCAGCTATCTAGTAAGGTGAAACGCCCAGGGGTACGGCCGCCCCCTGACCCTGCATGAACGCTATGCTTTTGGTCGAAAATCTGGTGAAGACTCTACACGCCCCGAACCCAACCTCAGCTACACCTCCTCAACTGACGTCTATCCAAGCTTCCCGCTATAGATGTCGAGGTGGTCCCATAAGTAACCCACTGTATATCTGGATTACATATAAATATGCGTATCAGCATATACAACTGGTTTACTTATAATCCCGGTCTCCTCAACAACTATCGAACGATAAATTTCCGGCGACTAAGCCCGGTTATTCAGAAAGCGACTCACAACGACTACTGTCTTTTTGTCAGAAGACATAGCCAATACGCCCTAACACGGCGAATCAACACGCTTTCTGAGAAAAAGACAGATAGTTGTCTGAGTAACCTCTCAGTCAAACCCACAAACACTTATATACATATAAGTTAATAAATATATATATACACACACATATATATGTGTG

>CL1Contig895_All/repeat/mobile_element/Class_I/LTR/Ty3_gypsy/chromovirus/Tekay
GGAAAACATAAACACTCAAGCCAGGTAGGATAATCCTAACAGTGAAGTAAGAACTATCCTACGCAAGATTTCTTGCGCCCTAAACATAAATATTCTTCTGATATACATACAAAACAGGTTTTACAGTTTTACTCAAGTGTTTAAGTTCGATAAAGTTTAACTCATGTTTGATAAAATGAAGTACTGCTAAAAGTCAAACCGCAGTACTAAATGAAAGTCCACACATATAAGTGAATATAATAGTAGAAGTTTAAAGTAGCAAAAGACAGGGTGTATCAACCATATTTTGCGGGGTTACGGTGAATCGACACCGGTGCTGTAGCGGTTGGGTATTTCCCATAGCTTACTACAACTGGCCGATTCAAAAACTAAACCACATCGATAAATCTGCGTAAATGGAACATGACGACCGGTCATCTAGTGCCCCCGAGTATATCCCTAGACACGGATATACGCACATACAAAGCTGAACTG

>CL1Contig896_All/repeat/mobile_element/Class_I/LTR/Ty3_gypsy/chromovirus/Tekay
AAACGTCAGATGCGAACACAACCGTGCCCCGACACCGACATTCAGACGTAAGAAAAATGTGAATTGCATATATTGTTTTGTTCTATCAGAATAGCACAGCGGAAACAAAAATAGATAAACAGCGGAAGAATAAATAAACAAGAAAAATCTCACAGCGGAAATAAAGTTACAACTCTTGTTATAT

>CL1Contig897_All/repeat/mobile_element/Class_I/LTR/Ty3_gypsy/chromovirus/Tekay
GTTGCTTTTTGAATAATTGGGATTAGCCGCCGGAATTTTCATTCGATAGTTGATTGAGGAGACCAGGATTGTGGGCGAGCCAGTTGTATATCTCCTGTATATTATACACACGTGTGTATACATTGAGAATACAGGTGGGGACGCCGACGGAACCACCTCAGTTTTCTATAGCGCGCAGAGTTATAGACGGATAGATGAGGAGGTGATCGACTGTGGAGATTGTGGTCGCGACGTGTAGAGTCTTCTTCCCATAATGACCGAAAGCATAGTGGTCCATATAGAGTCAGAGGGATTCTGGACGTATACCGGACTAGACATCCGATTTCCAGCACGATGTGGTTATTGGCGGGCGCTCGCTATTTTTCTTTCGGTAGTACGTTGTTTTGGGGGTGAGATGCCTCCAGTTACAATCTCTATATGAGGGGCATGTCCAGGTCTAGGGGCATGACTTTTTCGAGGGCAGCTAGGTGCCCGGTCATCGCACAAACCATCATTACGCGATTTATCGATGTGGTTTAGTTTTTGAATTGGTCAGTTAGGGTAAGCCGTGGGGCACACCCACCCTCTCTAGCGACGGTGCCGATTCACCCTAACGGCGCGAATGTTGGCTGTTCTACCTGGCATTTGCTACTTTAAACTTCTATCTATTATATTCACTTATATGCGTGGACTTTAATTTTGTACTGCGGTTTGACCCTTAGCAGTACTGTATTTTCTCACCAAATACTAGTTAAAAGTTAAAACCCTTAAAATGTGATTGAAACTGAATAAATAAATAACTGCTAGTTATTTAGGAAACACCTTACATCTGTGTAGGTTAATAAATGAGAAAAACTGATTTGTTGATTTGATAAACCTGATTTAAAATGAGGATAGAAAATGATATAACTCGAGTAGGAGT

>CL1Contig898_All/repeat/mobile_element/Class_I/LTR/Ty3_gypsy/chromovirus/Tekay
CCCTAGGCGTATTCACCGGTTTTATAGACACCGATTTCTAGTGTGGTATAGTTATGGGCGGACCCGTCGGTTTTGGTGATACGTCGGTTTGGCCAGTTGTTACTACCAGATCAGCTATGTTATGTTGCGTATATCCGAGTCTAGGGATATACTATCGGGGGCACTAGATGCTCAGTCATCACTATACCATTTACGCCGATTTATTGATGTGCTTTAG

>CL1Contig899_All/repeat/mobile_element/Class_I/LTR/Ty3_gypsy/chromovirus/Tekay
AAGTTTTATAAGTCGGGGAATGACTGTATTTAGACGTTTTGAAAAGATAAATAACATCGAAGGATATTTGAGAAATAAAACATTTTGGGGAAAATGTTTTAGTAAAATGTTTTGGGAGAAAACATGGTTGTTTTAAAATGTTTTGGGAAATATATTCGGGATGAATATATTTGGGATAAATATATTCGGGATGAATATATTTGGGTAAAAAGTTTGATTTATACATTTTGGATAAATGTAAAATGTAAATTGAGTTTTTGAGACAGTCTGGTTTATAGCAATTGGATTAGCTATAAAATACCGTAGGT

>CL1Contig900_All/repeat/mobile_element/Class_I/LTR/Ty3_gypsy/chromovirus/Tekay
CCAGAGATGATGCATCACCCAAAACCGCGGACCCGACGATACCCAAAACCGTACTAGAAATCGGTGTCTAAAATAGTGAATACGCCCAGGGATCAGCCACTCCCTGACTCTGCGTGCACTCCTTGGATTTCGGCCATAATGTGGTGAAGTATCTACACGTCGCGAACCCAACCTCAGCAAAACACCTCCTCATCTATCG

>CL1Contig901_All/repeat/mobile_element/Class_I/LTR/Ty3_gypsy/chromovirus/Tekay
TTTTGGATAAATTTTTTTGGAAATATATTTGGGAGAAATATATTTGGACAAATATTTTGGTTAAAACGTTTTGGGATAAACGTTTTGTGATTTAAATGTTTTGGTATAAACATTTTTGGAAATACATTTTGGGTTAAATGTAATTGAGATTTTGAGACGGTCTTGTATATAGCAATTGGTTGAGCTATAAAATACCGATACGAAATACGATTTGATTTCTGATGTTGTGATGATATTGTGATGACATTGAAAGGATACGGTATCGGATTTACCGTATGTGATTTTTCTTAGTATGGCATTTGTTAAACACTTATTTTGAATCCGGATATCTGGATTGAAAATAAGTGGGTAACTTATATTCCAGATTTTTAGTTGCCATACTATATACATACTTTTATGCAGTATAC

>CL1Contig902_All/repeat/mobile_element/Class_I/LTR/Ty3_gypsy/chromovirus/Tekay
ATGCGTCGGTTCTAGAAAAGTATCCAGTTCAGCTTTGTTTGTTTTTTATATCCGAGTCTAGGGATATACTCGGGGCACTAGATGCCCGGTCATCATATACCAGTTACGCAGATTTATCGATGTGGTTTATTTTTTGAATCGACCAGTTATAGTAAGCTGTGAGTTAACTAACCAACCGCTATAACACCGGTGTCG

>CL1Contig903_All/repeat/mobile_element/Class_I/LTR/Ty3_gypsy/chromovirus/Tekay
ATATTTGATGAAGATAAAACTTTGATCATTTTATGGGGAAATATTTTTAGGAAAAATATTTGATAAATTAAAAAGGTTTGTTTCATTTTATTTAAGGGATGAGTTTTTATATAGCAATTGGTTCAGCTATAAAATACCATTAAATATGTAAATGAAAATTTATTTGAGATTTATTGTGAAAAGAAAACGGTATGGAGTTTACCGTATATAATTACTTAGTATGGCATTATATTTTAAACACTTATTCTGATCTGGATATCTGGATAGGAAATAAGTGGTTAACTTATAATCCGGATATGAGTAATTAGATTTGGTTGCCATACTATATTGTTTAAATTGATATGTATACACATATATACATATATTAACTTATATGTATATAAGTGTATACGGGTTTGACTGAGAGGTAACTCAAACAACTATCTGTCTTATTCTCAGAAAGCATGGTTGATTCATCACAGAAGGGCGTATTGACTGTC

>CL1Contig904_All/repeat/mobile_element/Class_I/LTR/Ty3_gypsy/chromovirus/Tekay
GTTGGTGATACGTCATTCCGTCATGTGTTACAGGCGGTTCAGCTTTGTGTTTCCGTATACCCGAGTCTAGGGGTATACTCGAGGGCAGCTAGATGCCTGGTCGTCAAACCAGTTACGCCGATTTAGCGATGTGATTTAGTTTTTGAATCGGT

>CL1Contig905_All/repeat/mobile_element/Class_I/LTR/Ty3_gypsy/chromovirus/Tekay
AAACAAGATTTTAAAACGTTTTAACTTTAAAAATGAATACAATATGATTTTTGTATTAACTCTTTAAGTATGAAAAGTTTGGCTACTTAGGAAAATTTTGAAGGGACAGGTGGAAATACGCGGAGTATATCCAGTCCTGTTTCTGCAACGG

>CL1Contig906_All/repeat/mobile_element/Class_I/LTR/Ty3_gypsy/chromovirus/Tekay
ACTTTAATTTTGTACTGCGGTTTGACTTTTAGCAGTACTGCATTTTCAACCAAATACGAGTTAAAAGTTATAACACTTAAAATGTGATTAAAAGTGAATAAGTTAATGACTGTAAGTTATTGAGTAAAAACCTGATAGAGTGTAGGTTATTAAATAGTAAATAAATGAGAAACTGATTTGTTTGGTTAAGTATAAACTTGATTTGAATTGAGGATAGGAAA

>CL1Contig907_All/repeat/mobile_element/Class_I/LTR/Ty3_gypsy/chromovirus/Tekay
TTCCTAATAAAAACCGATAAATCTGCGTAAAATGGTGCATGATGACCGGGCATCCAGCTTGCCCTGATAGTATACCCCTAGACCAGGTATACGCCACACACAGAGCTGATCCGGAGTTCTTTCCCCGAACCGACATATCACCCAAAAAATGCGAGCTCGCCAAAAGCTAAACCATACTAGCAATCA

>CL1Contig908_All/repeat/mobile_element/Class_I/LTR/Ty3_gypsy/chromovirus/Tekay
GTTGCGTATATCCGGGTCTAGGGATATACTCGGAGGGCACTAGATGCCCCGTCATCACTATACCATGTAAACAGATTTATCGATATGGTTTAGTTTTAGAATCGACCAGGTATGGTAAGTTGTGGTTAATAGCCACCCTATATAGAGACGGTGT

>CL1Contig909_All/repeat/mobile_element/Class_I/LTR/Ty3_gypsy/chromovirus/Tekay
GCGATGGCCGGGCATCTAGTTTTACCTCGATGGTATACCCCTAGAACCCATGTATACAACCCCATATAGAGATGGTTCCCAGGGGAAAATCAGTCCCCTAATCCGACGTCAATCACATACTGCGAGCTCGCCCATACCAAAATACTGGATATCGGTGTCTAGTCCAGTGAAAAACGTCCAGAGACAATACGCGTCTCTGACCCCATATATGGCCACTATGCTTTCGGCCATTATGTGAAGAAGTATCTACACGTCCCGAACCCATCCTCAGCATCACCTCCTCAACTATCGTCTATAACACTGCGCTATAGATATTGAGGTGGTCCCATAAGCAACCAGCTCTGGATTACATATAC

>CL1Contig910_All/repeat/mobile_element/Class_I/LTR/Ty3_gypsy/chromovirus/Tekay
ACAGCTATTTTAAACTTCTATCTATTATATTCACTTATATGCGTGGACCTTAATTTTGTACTGCGGTTTGACCCTTAGCAGTACTGCATTTTTCACCAAATACGAGTTAAAAGTTAAAACATTTAAAATGTGATAAAAAGTGAATCAGTAGATAACTGTTAGAAATTATGTAAAAACCTGATAGACGATAGGTTTTAAATA

>CL1Contig911_All/repeat/mobile_element/Class_I/LTR/Ty3_gypsy/chromovirus/Tekay
GGGGGCGGCTGATCCCCTGGGCGTATTCACCGTTTGTATAGACACCGATTTCTATTACGGTATAGTTATGGGCGGAGCTCCGCGGTTTTGGTGATACATCGTTCTGGGAAGTTGTAGCTACCAGTTCAGCTCTGTTATGTTGCGTATATCCGTGTCTAGGGATATACTATCGGGGGCACTAGATGCCCGGTCGTCAC

>CL1Contig912_All/repeat/mobile_element/Class_I/LTR/Ty3_gypsy/chromovirus/Tekay
CCAATCTGCAGTCAAACCCATATACGCCTAGATACATATAAGTGAATATATGTATATATGCGTATATATATAGCATATTAAAGTAATATAGTATGGCACAAAAAATCTGGAATATAAGTTAACCACTTATTTCCTATCCAGATATCCAGATCAAAAATAAGTGTTTAACAAATAATGCCATACTAAAAATTTCATACGGTAAATCCGATACCGTATTCTTTTCAATATAAATCTCTGATAAAAATCCTATTTATCAATTTATACACTTTATAGTAGTTCGAATTTTCTATATAAAATTTTGGACT

>CL1Contig913_All/repeat/mobile_element/Class_I/LTR/Ty3_gypsy/chromovirus/Tekay
AACCAAAATACTGGATATCAGTGTCTAGTCCAGTGATAAACGTCTAGAGATTCGCCCCTCTGACCCTATATGGCCACTATGCTTTCGGCCATTATGTGAAGAAGACTCTACACGTCGCGAACCCAACCTCAGCTAACACCTCCTCATCTATCGTTTATAACTGTGCGCGCTATAGAAATTGAGGTGGTTCCGTTAGC

>CL1Contig914_All/repeat/mobile_element/Class_I/LTR/Ty3_gypsy/chromovirus/Tekay
GGATATTACGCGATGTATATCTTGTCCTGTTTCTTCAACGGAATTGTGGTGTGCTGTTACCCACAGGTCCGAAGTTTCTGAATTTTGTTCTGAATACTCAGATAGTATTCGTGTTCTAGAATGGCTCGACGCCATTTATCGAATTGTTGTGATTATAGATTTTGTATGATCAAATCTTGTTCCACCTGATAGTTAGCAGCTCCAGTGTACTGCTCTTGAATGGTGATGAATTATATT

>CL2Contig1_All/repeat/mobile_element/Class_I/LTR/Ty3_gypsy/chromovirus/Tekay
TGGATTTGAAAAAGAATTTGAAACACCCTTGTTTGTTGATTCATTGTTTATTGGGAAGACGACTTTAAGATTATGGACACCCTATCTGTTGTGTGACATGTTGTGGTTGTTTTGGTGATATTATTGTTGGTCTGTTGTGAACCCATTTTGTGTTCGATGGCCCAGACCAGTTGTAGGGAAAACAGTTGTTTTATTTATTAGTTATGAAATCTATACTAATCAACCTAATAAATTAGGTAAATTTGTAAACCGTCCCCCTATGCCTAAAAAGGCATAGTCACTTTAAGCTCTACTTCTTTCCCCCTTTATTGAAACTAAATTGGGTAAATAGCTGGACCCACTTGTGTATATACATTATTGATGTTGAACACC

>CL2Contig2_All/repeat/mobile_element/Class_I/LTR/Ty3_gypsy/chromovirus/Tekay
TTAATCATATCAAGATTAAATAATACATTTCATATCAGTTTAATACAAACTTTACTGAGCAAACGTTTAGAGACCTAGAGTCTATCATTTATAATTTATTACATCAAGTAAAAGGCCTAAGCCTGGTGTTCAACATCAATAAGGCATAAACACAAGTGGGCCTGGCTATCGTACCCATTTAATTTCAAGAAAGGGAGAAATAAATGTAGAACTTTAGGTGACTGTGCATTTTTAGGCACAAGGG

>CL2Contig3_All/repeat/mobile_element/Class_I/LTR/Ty3_gypsy/chromovirus/Tekay
AAAAAGTGATTAAAATTGTAAAGTGATTGATTATTGTAAACTTGATTTGTTTATTTAATAAATAACTGATAGTTGTAGCAACTGTTATTTATAGGGTAAGTTGAGTAGTCTAGGACAAACCACATATATTGTTTGTCTGTTTCTTCCGTCTAGATTACGGCTCTTACTTAGGATCCCCTGTATATCGATATGTATACATTAACTTGTATACATATGGATATACGATGTCTAGTCTTATA

>CL2Contig4_All/repeat/mobile_element/Class_I/LTR/Ty3_gypsy/chromovirus/Tekay
ATCGTTCAATCTACATAAAGAAGACAATCCACATACTAGCCCCGGTCTCCTCTCAACTGCAGAATGAAAGGTTCCAACGACTAAATCTGGTTATTCAGAAGACATTCACAATCATCATCACCGTCTTACAAAATAAAGACGCGATTACACTTCCG

>CL2Contig5_All/repeat/mobile_element/Class_I/LTR/Ty3_gypsy/chromovirus/Tekay
GGACAATTTCAATTTTTTCCCTAATTCATTCGGTTAAATAATATAGATTTTATACCTAAATACAATATCAAGATGTGCCCTACACTGGCCTGGGGTTCGTCCTCAAAAAGGGTATCACAACAATTTATAATAACCAAACATCCAATATTCATATATTCAACAATAAAGGTGTCAACAAAAAAACTCCACAAACCAATCATCACA

>CL2Contig6_All/repeat/mobile_element/Class_I/LTR/Ty3_gypsy/chromovirus/Tekay
AATATAGATTTCATAACTAACAAATCAGCCAACAGTTTGCCCTACACTGGTCCGGGCCATCGTACACAAGATGGGTTCATAACAGACCAACAATAATCTCATCAAAACATTCACAACATGCCACACAACATAAGGGTGTCAAAAATCTCAATATGTCTTCCCAAAAAAACAATGAATCAACAAACAAGGTGTTTCATATTATTTTCCA

>CL2Contig7_All/repeat/mobile_element/Class_I/LTR/Ty3_gypsy/chromovirus/Tekay
CCAGAATTAACCAACGGGAACTTTCATTCGATAGTTGAGAGGAGTCCGGGGCTAGTATGCGGACTTTCCATTTCTATGGATTGAACGATTATTAGAACCACCTCTTCAACTATACATTGCGGGTAGCTTTGACGTTGAGTTGAGGAGGATTGGATTGGTCTAGGAGAGACCATGGTTTTGCGGTGACGTGTCTTCTGCTCCAAAAGGAAGGTGACTAAAAGCAGAGAGAAAGAGAGCAAGGCTTGGTTGGTTGGCCGCCTCCGCGGGACGTGTATATCCCAGTTCTAGACACCGTTGATCGTATTTGTTTGACGTCGCGCGCGCATCAGTACCGCTGGCAGGCTGCGGGTAATTCGCCTGAATGGTTGGTAGCACGTTCGATCGTCCCAGTTGGAACTGGGTTCGGATCGGTTTTATTTCTCTAGGAGGCTTCTTCTGAGTTCACTTGTGTCTCCCCATACGCTCCCTGTCTACAGCGTATG

>CL2Contig8_All/repeat/mobile_element/Class_I/LTR/Ty3_gypsy/chromovirus/Tekay
CCCTATGTATATCGATATGTATAAATTAACTTTTATACATATGGATATACGATGTCCCGTTATATATAAGTAGATATATAAAGTACTTATATATATATTTATATATGACTGTTTTGACTGAGTAGGCTAGTAGCATGAGATTACAGTCTTTATCTAGAAGGCCGTTGTTGACACTATCCCTGAT

>CL2Contig9_All/repeat/mobile_element/Class_I/LTR/Ty3_gypsy/chromovirus/Tekay
CAAAAATGGCAACCAATGTAAGGGTGTGTCCTAGACTACTCAGCTTACCCTATAAATAACAGTTGTTAAAACTATCAGTTATTTATTAACTAAACAAATCAGGTTACATAAATCAATCACTTTACAATTCAATCACTTTTTACTGAATGAGAATTTTAAGACCTATCGTCTATCAGTTATTTTAACACTTCAGGTATAAGGTGTTC

>CL2Contig10_All/repeat/mobile_element/Class_I/LTR/Ty3_gypsy/chromovirus/Tekay
GTGGACCACAGGTCTAATCACCACTAAAATAAACAAATACTCATCATGCAAATACAATATAACAACACGCATGACAGAGATGGACAAGATAGAATATATCAACACAAAAGACAAGATGAACTGGTGAAATAAAATAATACACACAACTGGGTGAACTGGTGATATAAAATAATATACACAACTGACTTGATGAAACATATACACTAATGATATGATGACACATATACAATAATGACATGATGAAAGATATAAACTAATGACATAATGAAACATATAAAACTGATGACATAATGAAACATATAAAACTGATGACATAATGAAACATATAAAAC

>CL2Contig11_All/repeat/mobile_element/Class_I/LTR/Ty3_gypsy/chromovirus/Tekay
GGTGGTTCTAATAATCGTTCAGTCCATAGAATGGAAAGTCCGCATACTAGCCCCGGACTCCTCTCAACTATCGAATGAAAGGTTCCAGCGACTAACTCTGGTTATTCAGAAGGCTTTCAAAATCATCGTCACCGTCTTACAAAAGAAAGACGGGATAACACACTTTCTAAGGGCGTGCCAACACCGGCCTTCTGGATAAAGACAGTAACATCATTCTACATGCCTTCTCAGTCAAAACAGTTATATATAACTATATATATAAAAGTAAATTTATATATATACTTATATATAACAAGACATCGTATATTCATATGTATAAAAGTTAATTTATACATATAAATATACAGGGGGTTCTTAAGTATGAGCCGTAATATATATATATATATATATATATATATATATATATATATAATCAAACAAACAAAGAATGGGGTTTGTGATAGACTACTCAACATACTCACATAAATAACAGTTATAATTAGCTTACTTGT

>CL2Contig12_All/repeat/mobile_element/Class_I/LTR/Ty3_gypsy/chromovirus/Tekay
TATATGTTTCATTATGTCATCAGTTTTATATGTTTCATTATGTCATCATCTTTATATGTTTCATCATGTCATTAGTGTACATGTTTCATCCAGTTGTGTGTATATTTTTATATCATCAGTTCATCCAGTTGTGTGTATATTTTTATATCATCAGTTCATCCAGTTGTGTGTATTATTTTATATCATCAGTTCATCCAGTTGTGTATATTATTTTATATCACCAGTTCATCCAGTTGTGTATATTATTTTATATCACCAGTTCATCCAGTTGTGTGTATTATTTTATTTCACCAGTTCATCTTGTCTTTTGTTTTGATATATTCTATCTTATCCATCTCTGTCATGCGTGTTGATATATTGTATTAGCATGATCAGTATTTATTTTTGTTTAGTGGTGATTAGACCTGTGATCCACATAGCTATTCTTGACATTGATTTGGAGTTTTGGGTTGATTTTGAAATGTTGTATTCTTTTGTGATGTGACTATTTTGTTATGTTGTGGACCCATTTTGAGTACGAGACCCAGACCAGTGTAGGGCACACTTTGATGTTCTGTTAGTTATAAAATCTATAATAATTAACTGAATAAATTAGGGAAATTTGTAAACTGTCCCCCTGTGCCTAAAAAGGCACAGCCACATTTAAATTCTATTTCTTTATCCCCTTCTTATAATTAAATGAGTTCGGTAACCAAGGCTCACTTGTGATTATGCCTAAATAAAAAATTGAACACCAGGCTTAGGCCTTATATATTGAAGTGTTAATTATAAA

>CL2Contig13_All/repeat/mobile_element/Class_I/LTR/Ty3_gypsy/chromovirus/Tekay
ATGAATTATTTAATCTGGATGTGATTAATTATAAATAACTTGAAAGTTAATATATAACTGTTATTTATAGGAGTATGTTGAGTAGTCTAGGACAAACCCCTTTTTGTGTTTGTTTGATTTCCCGTCTAGATTACGGCTCATACTTAGGAACCCTATGTATATCGATATGTATAAAT

>CL2Contig14_All/repeat/mobile_element/Class_I/LTR/Ty3_gypsy/chromovirus/Tekay
TTATACATATGGATATACGATGAAAAAGTTATATATATAATTATATATATATATATTTACTTTTATATATATGGCTATATATATATGGATTTGACTGAGAAGGCTTGTAACATGATGTTGCTGTCTTTATCCAGAAGGCCGGTGTTGACACGATCCTTCGCCGGAAAGTGTTATCCCGTCTTTCTTTTGTAAGACGGTGATGATGATTGTGAAGGCCTTCTGAATAACCAGATTTAGTCGCTGGAACCTTTCATTCGGCAGTTGAGAGGAGACCGGGGCTAGTATGCGGACTGTCTGCTTTATGCAGATTGAACGATTATTAGAACCACCTATCAACTGTACATGCGAGGAGCTTTGTCGCATAGTTGAGGAGGTTTTGGATTGATCTAGGTGAGATCATGGTTTACGGTGACGTGGCCTCTGCCCCAACGTATGGAG

>CL2Contig15_All/repeat/mobile_element/Class_I/LTR/Ty3_gypsy/chromovirus/Tekay
ACCATTTTTCCCTAATTTTTTTCAGTTGGTTAATATATATTTTATAACTAAACAAAATATCAAATGTGTGCCCTACACTGGTCTGGGCCTTCGTACTCAAAAAGGGTATCACAACATTTCATATCAATCAAAACAACCAATCACACATGCCCCAAATCATAAGGGTGTCAACAAACAGTAACCCAACTAAACAAGTGATCCACAAAGTATAGGTGTTTCATATTC

>CL2Contig16_All/repeat/mobile_element/Class_I/LTR/Ty3_gypsy/chromovirus/Tekay
AACTATACATTGAGGGAAGCTTTGACGTTTAGTTGAGGAGGGTTGGATTGGTTTAGGAGAGACCATGGTTTACGGTGACGTTTCCTCTGCCCCAAATTATGGAGTGACCAAAAGAAGAGAGAAGGAGAACAAGGCTTGGCTAGTTGGCTACCTTCATCGGGACGCGGTTATCCCAATTTTAGAAACCGTTCATCGTATTTGGTTGACGTCGCATTTTCATGCTGGAGGCGGTAAAAATAGTACATCTCAAAATGGTTGGTAACACGTTC

>CL2Contig17_All/repeat/mobile_element/Class_I/LTR/Ty3_gypsy/chromovirus/Tekay
TGTTTGGTTGGTATTAAATGTTGTGATACCCTTTTCGAGTATGAAAACCCACACCAGTGTAGGGCACACGTTTGATATTGTATTTAGATATGAAACCTATATTAACCAAATGAATAAATTAGGGAAAAATGTAAACTGTCCCCCTGTGCCTAAAAAGGCACGGTCACCTTAAACTCCATTTCTTTTTCCCCCTTCTAATAATAAATGAGCTCGATAGCCCAGACTCACTCGTGATTATGCCTTAAATGAAATTGAACACCAGGCCTAAGCCTTATACTT

>CL2Contig18_All/repeat/mobile_element/Class_I/LTR/Ty3_gypsy/chromovirus/Tekay
GGGTTCACAACAGACCAACAATAATATCAACAAAACAACCATAACATGTCACACAACAGATAAGGTGTAATAATCTCAATCTCATCTTCCCAAATAAACAATGAATCGACAAACAAGGTGTTTCATATTCTTTTTCAAATCCAACCCAAACA

>CL2Contig19_All/repeat/mobile_element/Class_I/LTR/Ty3_gypsy/chromovirus/Tekay
CCTAACAAAACAATCACAACATGCCACATAACACAAGAGGGTCAATAATCTCAATATCATCTTCCCAAATAAACAATGAATCGACAAACAAGGGTGTTTCATATTCTTTTTCAAATCTGGCCCAAACATCCAAATCAATGTCACAAATAGCTATATGGATCACGGGTCTATCACAACTACTAAAACAACTCTCAAATAGGTCAAGGTGAAAACTGATGAAGTGATTTACTGTTCAGGGGTGAATGGCCTGAACAGCTCTACAATATGTCAATAGTGAGTTGGCAAACAAGTTAA

>CL2Contig20_All/repeat/mobile_element/Class_I/LTR/Ty3_gypsy/chromovirus/Tekay
GCCCACCGTTTTTATTTTGTGTAGTTATAAAATCTATAATAATCAACTGAATAAATTAGGGAAAAAAATGGTAAACCGTCCCCCTGTGCCTAAAAAGGCACGGTCACCTTAAGATCTATTTCTTTTCCCCCTTCTTATAATTAAATGGGTACGATAGCCAGACCCACTTGTGATTATGCCTTATTAAAAACTGAACACCAGACTTAAGCCTTATACTTGAAGTA

>CL2Contig21_All/repeat/mobile_element/Class_I/LTR/Ty3_gypsy/chromovirus/Tekay
AAGAATATGTAACACCGGCATTTGTGATCACTTGATTGGTTGAGGAATTTATTGTTGACACCTTTATTGTTTGATGTATGGATATTGGATGTTTGGTTATTATGAATTGTTGTGACACCCTTTTTGAGGACGAAACCCAGGCCAGTGTAGGGCACACCTTGATATTGTGTT

>CL2Contig22_All/repeat/mobile_element/Class_I/LTR/Ty3_gypsy/chromovirus/Tekay
GGGTGACCGGGCATCTAGGTTGCCCTAACGACATATGTTGTAGATAGGGAGCATATGGGGGAAATGCTGGTGAACTCACTGAAAAACCCCCCTAGAGAACAAAACCGATCCGCCAGGTCACGCTGGGGATCGAACGTGTTACCAACCATTTTGAGACGTACTATTTTTACCGCCTCCAGCATGCGCATGCGACGTCAACCAAATACGATATAACGGTGTCTAGAACTGGGATAACCACGTCCCGATGAAGGTAGCCAACCAGCCAAGCCTTGCCCTCCTCTCTGCTTTTGGTCACTCCAT

>CL2Contig23_All/repeat/mobile_element/Class_I/LTR/Ty3_gypsy/chromovirus/Tekay
TCCAAAACCTCCTCAACATTGCAACAAAGCTCCTCGCAATGTACAGTCAATGAGGTGGTTCTAATAATCGTTCAATCTACTAAAAGTAGAAAGTCCGCATACTAGCCCCGGTCTCCTCTCAACTGCCGAATGAAAGGTTCCAGCGACTAAATCTGGTTATTCAGAAGACCTTCACAATCATCATCACCGTCTTACAAAAGAAAGACGTGATTACACTTCCGATGAAGGATAGTGTCAACAACGACCTTCTAGATAAAGACAACAACATCATGTTATAAGTCTTCTCAGTCAAAACAATATATATAGCCATATATATAAAAGTAAATTTATATATATAATTATATATATAACCTTTTCATCGTATATCCATATGTATAAAAGTTAATTTATACATATCGATATACAGGGGTTCTTAAGTATGAGCCGTAATCTATATATAAAATCAAAACAAACACAGAAGGGGTTTGTACTAGACTACTCAGCATACTCATATAAATAACAGTTATATTAACTTTTCAAGTTATTCATAATTAATCAAATCAGATTAAGTAATTCATTTTAAATCAATTTAATATCATTTAACTGAATATCGTTTATAGACCTAGAGTCTAACATTTATGATTAACATATCAAATTCATAGGCCTAAGCCTGGTGTTCAACATAAACAAAAAAATACAAATGTGGGTCCAGCTATCGCACACAAATTTAGTTTCAAGAAGGGGGAAAAGAAATAGAGCTTATTGTGACTATGCCTTTTTAGGCATAGGGGGACGGTTTACAATTTACCTAATTTATTAGGTTGATTAATATAGATTTTAATACTAATAAATAAAACAATATTTTCCCTACACACCGTCTGGGCCATCGAACAAAAAATGGGTTC

>CL2Contig24_All/repeat/mobile_element/Class_I/LTR/Ty3_gypsy/chromovirus/Tekay
TTTTTAGGCATAGGCGGACGGTTTACAAATTACCTAATTTATTAGGTTGATTAGTATAGATCTCATAACTAAAAAACAAAAAAACAGTCTCCCCTACAACTGGTCTGGGCCATCGTACAAAAGATGGGTCCATAACAAACCAACAATAATCTCATCAAACAATCACATCATGTCACATAA

>CL2Contig25_All/repeat/mobile_element/Class_I/LTR/Ty3_gypsy/chromovirus/Tekay
GGGGGAAACGAAATAGATTTTAAGATGGCTGTACCTTTTTAGGCACAGGGGGACAGTTTACCATTTTTCCCTAATTTATTCAGTTAGTTAATATAGATTTTATAACTAGCAAATCAGCCAACAGTTTTCCCTACAACTGGTCTGGGCCATCGTACACAAGATGGGTCCATAACATACCACAATAATTACATCATCAAAGCACAACATGTCACAAAGCAAA

>CL2Contig26_All/repeat/mobile_element/Class_I/LTR/Ty3_gypsy/chromovirus/Tekay
AATGATGTTACTGTCTTTATCCAGAAGGCCGGTGTTGGCATGCCTTAAAAAAGCGTGTTATCCCGTCTTTCTTTTGTAAGACGGTGATGATGATTTTGAAAGCCTTCTGAATAACCAGATTTAGTCGCTGGAACCTTTCATTCGACAGTTGAGAGGAGACCGGGGCTAGTATGCGGACTTTCTACTTTTAGTAGATTGAACGATTATTAGAACCACCTCATCAACTGTACATGCGAGGAGCTTTGACGCATTGTTGAGGAGGTTTTGGATTGATCTAGGAGAGATCATGGTTTACGGTGACGTGGCCTCTGCCCCAAAGTATGGAGTGACCAAAAGCAGAGAGAAGGAGAACAAGGCTTGGTTGGTTGGCTGCCTTCATCGGGACATGTTATCCCGGATTTAGACACCG

>CL2Contig27_All/repeat/mobile_element/Class_I/LTR/Ty3_gypsy/chromovirus/Tekay
ACACACAACTGGATGAATTGAAGATAAAAAAATACACACAACTGGATGAACTGATGATATAAAAATATACACAACTGGATGAACTGATAAGAAAGGGATGGAAATGATGAACATAAAAATGATATCAAATAAAATAATATGGATGATCAAA

>CL2Contig28_All/repeat/mobile_element/Class_I/LTR/Ty3_gypsy/chromovirus/Tekay
GCATCTAGGTTGCTAGAAAACGACATACGCTGTAGACAGGGAGCGTATGGGGGAAACTCCGGTGAAAATCACCCAGTAGTCGCCCGAGAGAATAAAACCGATCCGAACCCAGTTCCAGCTGGGCCGATCGAACGCGTTACCAACCATTCAGGCGAATTAACCGCAGCCTGCAAGCGGTACAGATGCACGTGCGACGTCAAACAAATACGATCAACGGTGTCTAACCTTGGGATAATCACGCCCAGACTGAGGCAGCCAACCTACTGATTTTATTCTCCTTCTCTCTGCTTTTAGTCACCTTCCTTTTGGAGCAGAAGTATCGTCACCGCAAACCATGGTCTCTCCTAGACCAATCCAATCCTCCTCAACTCAACGTCAAAGCTTCCCGCA

>CL2Contig29_All/repeat/mobile_element/Class_I/LTR/Ty3_gypsy/chromovirus/Tekay
TGGGGGAATCGAACATGTCACCAACCATAAGGCGAATTAACTATAACCTATGAATAGTAATGCATGCGCATGCGACGTCAAACAAGTACGATATAACGGTGTCTAAAATTGGGATAATCATGTCCCGCGGAGGCAGCCAACCAACCAAGCCTTGTTCTCCTTCTCTCTGCTTTTGGTCAATCCATACTTTGGAGCAGAAGCCACGTCACCGTAAACCATGATCTCACCTAGATCAATCCAACCCTCCTCAACTATGCGACAAAGCTCCCCGCA

>CL2Contig30_All/repeat/mobile_element/Class_I/LTR/Ty3_gypsy/chromovirus/Tekay
AGCTGGACTCACACTTTTATAGGTTTTGTTTTATGTTGCACTTTAGGCTTATACCTATAAATTTGATATGTTAATCAAATATGTTAGACTCTAGGTCTATAAAATGATATTCAGTCAAATAAATTAATTTGATTTATAAAGAATAGCTTAATCTGATTTGATCAACTATAAATAACATGTAAGCTAAATATAACTATTATTTATATGAGTATGTTGAGTAGTCTATCATA

>CL2Contig31_All/repeat/mobile_element/Class_I/LTR/Ty3_gypsy/chromovirus/Tekay
TGTTAGTTATAAAATCTATAATAATTAACTGAATAAATTAGGGAAATTTGTAAACTGTCCCCCTGTGCCTAAAAAGGCACAGCCACATTTAAATTCTATTTCTTTGTCCCCTTCTTATAATTAAATGAGTTCGATGGCCTTGACTCAATTGTATTTATACCTTGAAAGAATTCTAAACACCTTATACCTGAAGTGTTAAAAGATAACGGATAGACAATAGGCCTCTAAAATTATTGCCAGTAAAAAGTGATTGAATTGTAAAGTGATTGATTTATGTAAACTTGATTTGTTTATTTGTATAAATAACTGATAGTTGTAACAACTGTTATTTATAGGGTAAGTTGAGTAGTCTAGGACAAACCACAT

>CL2Contig32_All/repeat/mobile_element/Class_I/LTR/Ty3_gypsy/chromovirus/Tekay
TTTAATTTCAAGAAGGGGGAAAGAGAAATAGAACTTAAGGGGGTTGTACATTTTTAGGCACAGGGGGACAGTTTACAATTTTGCCTAATTTATTATGTGAATTAATATAGATTTTATAACTAGCAAATCAACCAACAATTTTCCCTACAACTGGTCTGGGCCATCGCACACAAGGTGGGTCCAAAATAATTACATCACATAACAACACAACATTTCATATTTCATTCCAAAACAAACCCAAAACTCCAA

>CL2Contig33_All/repeat/mobile_element/Class_I/LTR/Ty3_gypsy/chromovirus/Tekay
CTTCTCAGTCAAATCCATATATATATATAGACATATATATATAAGTAAATATATATATAATTATATATATAACTTTTCATCGTAAATCAATAAGTATAAAAGTTAATTTATAAATATAGATATACAAGGGTTCTTAAGTATGAGCCGTAATCTATATATATCAAATCAAAACAAACACATAATGGGGTTTGTGATAGACTACTCAACATACTCATATAAATAACAGTTATATTTAACTTACAAGTTATTTATAATTAATCTAATCAGATTAAACTATTCTTTATAAATCAAATTAATATTATTTGACTGAATATCGTTTATAGACCTAGAGTCTAACATATTTGATTAACATATCAAATTAACAGGCCTAAGCCTAGTGTTCAACATAAAACAAAACATATAAAA

>CL2Contig34_All/repeat/mobile_element/Class_I/LTR/Ty3_gypsy/chromovirus/Tekay
CCGTCCCCCTGTACCTAAAAAGGCACAGTCACCTTAAGTTCTAGTTCTCTTTTCCCCCTTTCTTGAAATTAAATGGGTGCGATAACCAGGCCCACTTGTATATATGCCTTGTTCATGTGAACACCAGGCTTAGGCCTTTTACTTGATGTAATAAATTATAAATGATAGACTCTAGATCTCTAAACGATTACTCAG

>CL2Contig35_All/repeat/mobile_element/Class_I/LTR/Ty3_gypsy/chromovirus/Tekay
GTGCACACATCCGTACCGTACTCAAGATGCGGGTAATTCTCCTGATGGTTGATGACACGTTCGACTCCCCCCAGGTGTGAACTAGGCCCGAGTCGGTTTTGCTCTTGAAGGCTTCCTGGTTTTTACAGGTGTCTTCCCATACACCCCTTGT

>CL2Contig36_All/repeat/mobile_element/Class_I/LTR/Ty3_gypsy/chromovirus/Tekay
CACCTTGCCCTAATTGATAGTTGTTTTATTAGTTGTGCTAGACCCGTGATCCATATAGCTATTTGTGACATTGATTTGGATGTTTGGGCCAGATTTGAAAAAGAATATGAAACACCCTGGGTTGTCGATTCCTTGTTTAGTAGGAAGACGAGATTGGTATTATTACACCTTA

>CL2Contig37_All/repeat/mobile_element/Class_I/LTR/Ty3_gypsy/chromovirus/Tekay
GTTATTTTTAACACTTCAAGTATAAGGTGTTCAGATTTATTTCAAGATTTCAAGTGAGTCTAGGCCATCGGACTCATTTAGTTATCAGAATGGGGAAGAAGAATCAGAACTTACGGTGACTGTACCTTTTTAGGCACAGGGGACAATTTAACATTTTTCCCTTAATTCATTCGGTTAAATAATATAGATTTCATATCTAAAACACAACATCAGATGTGCCCTATACTGGCCTGGGGTTCGTCCTCAAAAAGGGTATCAAAATAATCTATTCTAACCAAACATCAAATATCACAATTCAAACAATACAGGTGTCAACAAAACAATTCCATGAATCAATCATCACAACTATC

>CL2Contig38_All/repeat/mobile_element/Class_I/LTR/Ty3_gypsy/chromovirus/Tekay
CAGCCTGCCAGCGGTACAGATGCGCGCGCGACGTCAAACAAATACGAAATGACGGTGTCTAGAATTAGGAAAATCACGCCCTGACAGAGGCAGCTAACCTCCAAGTTTTATTCTCCTTCTCTCTGCTTTTAGTCACCTTCCTGTTGGAGCAGAAGACACGTCGCCGAAAAACCATGGCCTCTCCTAGGCCAATCCAAACCTCCTCATCTCAACGTCAAAGCTTCCCGCAATGTGTAGTTGAAGAGGTGTTTTTAATGATCTATCAATCCATA

>CL2Contig39_All/repeat/mobile_element/Class_I/LTR/Ty3_gypsy/chromovirus/Tekay
ATTTAAATTGAATTACTTGATCTGATTTGATTAATTATAAATAACTTGAAAGTTAAATATAACTGTTATTTATAGGAGTATGTTGAGTAATCTAGTACAAACCCATTTTGTGTTTGTTTGATTTTTATATTTAGATTACGGCTTATACTTAAGAACCCTGTATATCGATATG

>CL2Contig40_All/repeat/mobile_element/Class_I/LTR/Ty3_gypsy/chromovirus/Tekay
TTAACAGTAAGTTAAAATCCTGTGATTAAACTGACCTATTTTGCCAGTTTAAAACCTGTAATTAAATTGACACATCTTGCCAGTTTATCTCTGTTTTTAATTTGATATATTTTGACAGTTTAACCATGTATTTAAATTGACCCATTTTGCCAAGTTGAATCCTGTATTTAATTAAATTGTTTTGCCAGTTCACTACTGCATTATTGTTGATCTGTTTGGGCCAGTCACCCCTGAACAGAAAATTACTTCACCAGTTAAACCCTGACATACTTGAAGTTGATTTATCAGTTAGATTAGGCATGTGATCCATTTAGCTATATCGAATATATTGATCCATTGGTTGTGCCTGATTTGGGAA

>CL2Contig41_All/repeat/mobile_element/Class_I/LTR/Ty3_gypsy/chromovirus/Tekay
GTTATTTATAAATAAAACAAATCAAGTTTTAATACAACATCAATAACAGTTTCAATAATATTTTACTGAGCAATCGTTTAGAGACCTAGAGTCTATCAGTTATAATTAACACTTCAATATATAAGGCCTAAGCCTGGTGTTCAATTTTTATTAAGGCATAATCACAAGTGGGTCTGGTTATCGTACCCATTTAATTATAAGAAAGGGGAAAGAGAAATAGAATTTAAAGTGACTGTGCCTTTTTAGGCACAGGGGGACGGTTTACAATTTTTCCCTAATTTATTATGTGAATTAATATAGATTTTATAACTAGCAAATCAACCAACAATTTTCCCTACAACTGGTCTGGGCCATCGTACACAAGATGGGATCATAATATACCACAATAATCACATCACATAAAACACAACATGTCACAAAATATACAAAAATAGATGACAAGGATA

>CL2Contig42_All/repeat/mobile_element/Class_I/LTR/Ty3_gypsy/chromovirus/Tekay
TGTGAAATTTGTTGTTGACACCTTTATTGTTTGATGTATGGGATATTGGGTATGTGGTTGTTATGAATTGTTGTGATACCCCGTGTGAGAAACGTAGGCCCAGACCAGTGTAGGGCACACCTTGATATTGTTTTTAGATATAAAATCTATATTATTTAACCGAATAAATTAGGGAAAAATGGTTAATTGTCCCCCTGTGCCTAAAAAGGCACGGTCACCTTAAGTTCTGATTCTTCTTCCCCATTCTGATAATTAAAGGAGTTCGATGGCCTTGACTCACTTGTAATTATGCCTTAAAAGAAATCTGAACACCTTATACTTGAAGTGTTAAAAATAACGGATAGACTATAGGTCTCTAAAATTATTGCTCAGTAAAAAGTGATTGAATTGTAAAGTGATTGATTTATGTAAACTTGATTTGTTTATTTGTATAAATAACTGATAGTTGTAGCAACTGTTATTTATAGGGTAAGTTGAGTAGTCTAGGACAAACCCATATATATTGTTTGTCAGTTCTTCCGTCTAGATTACGGCTCTTACTTAGGAACCCCATTATACCGATATGTATAAATTCA

>CL2Contig43_All/repeat/mobile_element/Class_I/LTR/Ty3_gypsy/chromovirus/Tekay
GATTTGGCAAAGAATATGAGACACCGACATTTGTGATGATTGGATTGGTTGTGAAATTTATTGTTGACACCTTTATTATTTGATGTGTGTGATATTGGATGTTTGGTTGATATGAAATGTTGTGATACCCTTTTTGAGAACGAAGACCCAGACCAGTGTAGGGCACACATTTGATATTGTGTTTAGATATAAAATCTATATTAACCAACTGAATAAATTAGGGAAAAATGGTAAACTGTCCCCCTGTGCCTAAAAAGGCACGGTCACCTTAAAATCTATTTCTTTTCCCCCTTCTTATAATTAAATGAGTTCGATAGCCCAGACTCACTTGTGATTATGCCTTAAATGAAAACTGAACACCAGGCCTAAGCCTTATACTTGAAGTGTAAAATATAACTGATAGACACTAGGTCTCTAAACGATTGCTCAGTAATTTGGTATTGAAATTATTATGAATAAATTGTTAAAACTT

>CL2Contig44_All/repeat/mobile_element/Class_I/LTR/Ty3_gypsy/chromovirus/Tekay
AAGGGCATGCCAACACCGGTCTTCTAGATAAAGACAGTAATCATTACTCTACATGTCTTCTCAGTCAAAAAAGTTATATATAACTATATACATAAAAGTAAATTTATACATATACTTATATATAACAAGACAACGTATATTCATATGTATAAAAGTTAATTTATAGATATAAATATATGGGGGATCTTAAGTATGTGCCGTAATCTA

>CL2Contig45_All/repeat/mobile_element/Class_I/LTR/Ty3_gypsy/chromovirus/Tekay
ATGTGATTGAAAATTATATTGATGTTTTATTAAAACTTGATTTGTTTTATTTATAAATAACTGATAGTTAGATCAACTGTTATTTATAGGGTAAGTTGAGTAGTCTAGGACAAACCACTTTTATTGTTTGTCAGTTTTTATGTCTAGATTACGGCTCTTACCTAGGAACCCTAAGTATATCGATATGTATAAATTAACTTTTATACATATGGATATACGATGTCACATTATATATAAATAGATGTACAAAGTTCTTTTGTACATAGATTTATATATAATTGTTTTGGCTGAGTTGGCATACAAGATGATGTTCTTGTCTTTATCTAGAAGGCCGGCGTTGGCATGCCCCGCAAGGGCGAGCTATCCCGTCTTTCTTTTGTAAGACAGGGATGATGATTCTGAAGGCCTTCTGAATAACCAGAATTAGCCACTGGAACTTTCATTTCGATAGTTGAGAGGAGTCCGGGGCTAGTATGCGGACTTTCCATTTCTATGGATTGAACGATTATTAGAACCACCTCTTCAACTATACATTGCGGGTAGCTTTGACGTTGAGTTGAGGAGGATTGGATTGGTCTAGGAGAGACCATGGTTTGCGGTGACGATACTTCTGCTCCAAAAGGAAGGTGACTAAAAGCAGAGAGAAGGAGAATAAGATCAGGAGGTTGGCTGCCTCAGTCAGGGCGTGATTATCCCAATTCTAGACACCGTTGATCGTATTTGTTTGACGTCGCGCGCGCATCAGTACCGCTCGCAGGCTGCGGTTAATTCGCCTGAATGGTTGGTAACGCGTTCGATCGCCCCAGCTTTAACTGGGCTCGGATCGGTTTTGTTCTCTAGGAGGCTTCTTGTGAGTTTACTTGTGTCTCCCCATACGCTCCCTGTCT

>CL2Contig46_All/repeat/mobile_element/Class_I/LTR/Ty3_gypsy/chromovirus/Tekay
AAGAATATGTAACACCGACATTTGTGATCACTTGATTGGTTGGGAAATTGATTGTTGACACCCTTATTATTTGATGTATGTGATATTGGATGTTTGGTTGCTATGAAATGTTGTGATACCCTTTTTGAGAACGAAGACCCAGACCAGTGTAGGGCACACATTTGATATTGGGTTTAGATATAATAATCTATATTA

>CL2Contig47_All/repeat/mobile_element/Class_I/LTR/Ty3_gypsy/chromovirus/Tekay
ATGATGTCGTTGTCTTTATATAGAAAGCCGGCGTTGACACTATCCTTCATCGGAAGTGTAATCACGTCTTTCTGTTGTAAGACGGTGATGATGATTTTGAAAGCCCTCTGAATAACCAGATTTAGTCTCTAGAAATTTTCATACGATAGTTGAGAGGAAACCGGGCTAGTA

>CL2Contig48_All/repeat/mobile_element/Class_I/LTR/Ty3_gypsy/chromovirus/Tekay
TCCTCTCAACTATCGAAATGAAAGTTCAATGGATAAACCTGGTTATTCAGAAGGCCTTCAAAATCATATCCCTGTCTTACAAAAGAAAGACGGGATAGCTCGCCCTTGCAAGGCAGGCCAAAACCGGCCTTCTAGATAAAGACAAGAACAACCATCCTATATGCCTACCCAGCCAAAAACA

>CL2Contig49_All/repeat/mobile_element/Class_I/LTR/Ty3_gypsy/chromovirus/Tekay
AGCTCAAATGGTTGGTAACACGTTCGATCGGCTCAGCTGGAACTGGGTTCGATCGGTTTTATTTCTCTAGGAGGATTACACGGAGTTTCTACACCGTGTCCCTCCCCATATGCCCCTTGTCTATAGGCATATGTCGTTTCGGGCAACCTAGATGCCCTGTCACCCAACATCCACATTTTATTTCGCGGCC

>CL2Contig50_All/repeat/mobile_element/Class_I/LTR/Ty3_gypsy/chromovirus/Tekay
TCCTTCATGTCATATGTTTATATGTTTCACCATGTCATTATTGTAGATGTTTCATCATGTCATAGGTTTATATGTTTCACCATGTCATTATTGTAGATGTTTCATCATGTCATAGGTTTATATGTTTCACCATGTCATTATTGTAGATGTCTCATCATGTCATATGTTTA

>CL2Contig51_All/repeat/mobile_element/Class_I/LTR/Ty3_gypsy/chromovirus/Tekay
TATACATAGGGTTCCTAATTGTGAGCCATAATCTAAACCGAAAATAAAAAAACACAAACAAGGGTTTGTCCTAGACTACTCAACATACTCCTATAAATAACAACTAAACTAACTATCAGTTATTTATAATTAATAATTTCAAGATTAAATAATACATTACATCTCAGTTTAATACAACTTTAATGAACAAATGTTT

>CL2Contig52_All/repeat/mobile_element/Class_I/LTR/Ty3_gypsy/chromovirus/Tekay
TAATAATCAACTTAATAAATTAAGGGAAAAATTGTAAACCGTCCCCCTGTGCCTAAAAAGGCACAGTCACCTTAAGTTCTATTTCTCTTTCCCCCTTCTTATAATTAAATGGGTACGATAGCCAGGCCCACTTGTGTTTATGCCTTATTGAAATTGAACACCAGGCTTAGGCCTTTATATTTGAAGTGTTAATTATAAATGATAGACTCTAGGTCTCTAAACGATGTTCAGTAAAAATTGTATAAAATTTATGTGTTGTGTATTATTTAAATCTTGAAAAGATAAATTATAAATAACTGATAGTTAGCTTAACTGTTATTTATAGGAGTATGTTGAGTAGTCTAGGACAAACCCCTGTTTATGTTTGTCTGATTTTCTTTCTAGATTACGGCTC

>CL2Contig53_All/repeat/mobile_element/Class_I/LTR/Ty3_gypsy/chromovirus/Tekay
TGATTGACATATGTGATGTTTTGGCTATTTGATTGATATGAAATGTTGTAATCCCCTTTTTGGGTACGAGACCCAGACCAGTGTAGGGCACACTTTGATATTCTGTTTAGTTATATAATCTATAATAATTAACTGAATAAATTAGGGAAAAATGGTAAATTGTCCCACTGTGCCTAAAAAGGCACAGT

>CL2Contig54_All/repeat/mobile_element/Class_I/LTR/Ty3_gypsy/chromovirus/Tekay
TAGTTTATCATTTATAATTATCACGTCAAATATAAAGGCCTAATTTTGGTGTTCAATACAAATACGGCATATACACAAGTGGGCATGACCATCGTACCCATTTAATTTCAAGAAAGGGGAAAAGAAGCAGAACTTAAGGTGACTGTACCTTTTTAGGCACAGGGGGACGATTTACAATGTTTACCTAGTTTATTCTATTGACTAATATAGATTTCATA

>CL2Contig55_All/repeat/mobile_element/Class_I/LTR/Ty3_gypsy/chromovirus/Tekay
ATTTATAAAGTAACTTAATCTGATATGATTAATTATAAATAACTGGAAGTTAGGAATAACTGTTATTTATATAAGTATGTTGAGTAATCTAGTACAAACCCATGCTGTGTTTGTTTGATTTTACATATATAGATTACGGCTTATACTTAAGAACCAGTGTATATCTATATGTGTAAATTAACTTT

>CL2Contig56_All/repeat/mobile_element/Class_I/LTR/Ty3_gypsy/chromovirus/Tekay
TGAAGAGGTGGTTCTAATAACCGCCCAATCCACAAAAATGGAAAGTCCGCATACTAGCCCCGGACTCCTCTCAACTATCGCAATGAAAGTTCCAGTGGCTAAACCTGGTTATTCAGAAGGCCTTCAGAATCATCATTCCTGTCTTACAAAAGAAAGACAGGATAGCACTTTCCCGCTAGGGATTATGCCAACACTGGCCTTCTAGATAAAGACAAGAACATCATCTTGTATGCCAACTCAGCCAAAACAATTATATATAAACCTATGTACAAAAGAACTTTGTACATCTATTTATATATAATGACATCGTATATCCATATGTATAAAAGTTAATTTATACATATCGATATACAAGGGTTCTTAGGTAAGAGCCGTAATCTAGACAATAAAAATCAGACAAAACAATAACCAGTGTTTGTCCTAGACTACTCAACTTACCCTATAAATAACAGTTGAACTAACTATCAGTTATTTATAAATAAAACAAATCAAGTTTTAATACAACATCAATAACAGTTTCAATAATATTTTACTGAGCAATCGTTTAGAGACCTAGGGTCTATCAGTTATATTTTACACTTCAAGTATAAGGCTTAGGCCTGGTGTTCAGTTTTCATTTAAGGCATAATCACAAGTGAGTCTGG

>CL2Contig57_All/repeat/mobile_element/Class_I/LTR/Ty3_gypsy/chromovirus/Tekay
TAAATAATCTTAATCTCATATTCCCAATAAACAATGAATCGACAAACAACGGTGTTCCATATTCTTTTTTCAAATACAGCACAAACAACAAAACCAACATCAAATATAGCTAAATAGATCACAGGCCTAGATCAACTGATAAATCCACTCTC

>CL2Contig58_All/repeat/mobile_element/Class_I/LTR/Ty3_gypsy/chromovirus/Tekay
GTTGCCTCTGCCTTAAAGAATGAAGTGACCAAAAGCAGAGAGAAGGGGAACAAGATTAGGAGGTTGGCTGCCTCAGTCAGGGCGTGATTATCCCAATTCTAGACACCGTTATATCGTATTTGGTTGACGTCGTATGCACATGCAATACCGC

>CL2Contig59_All/repeat/mobile_element/Class_I/LTR/Ty3_gypsy/chromovirus/Tekay
TAGTTAATATAGATTTTATAACTAAACCAAATATCAAACGTGTGCCCTACACTGGTCTGGGTCTACGTACTCAAAAAGGGTATTACAACATTTCAAATCAATAAAACAATCAATATCACATATATCAAACAATAAGGGGGTCAACAAACAATTTCCCAGCCAATCAGGTAATCACAAATGTCGGTGTTACATATTCTTCCACAA

>CL2Contig60_All/repeat/mobile_element/Class_I/LTR/Ty3_gypsy/chromovirus/Tekay
ATGAGGAACCGATATTTGTGATGATTGGATTGATTGTGGAATTTATTGTTGACACCTTTATTGTTTGATGTATGGGATATTGGGTGTTTGGTTGTTATGAATTGTTGTGATACCCCGTGTGAGAAACGTAGACCCAGACCAGTGTAGGGCACACATTTGATATTGTTTTTAGATATAAAAATCTATATTATTTAACCGAATAAATTAAG

>CL2Contig61_All/repeat/mobile_element/Class_I/LTR/Ty3_gypsy/chromovirus/Tekay
CGATGAATCGACAAACAAGGGTGTTTCATATTCTTTTTCAAATCCGGCCCAAACAACCAAAACAATATCAAATATAGCTAAATAGATCACAAGTCTAGCCCAACTGATAAAACCACTCTCAAATAGGTCAGGGTGAAACTGATGAAGTGATTTACTGTTCAGGGGTGAATGGCCTGAACAGATCAACAATAATGTAATGGTGAACTGGAAAAACAATTTAATTAAGTACAGGGTTCAACTTGGCAAAATGGGTCAATTTAAATACAAGTTTAAACTGTCAAAATATATAAATTTAAATACTGGACGAAC

>CL2Contig62_All/repeat/mobile_element/Class_I/LTR/Ty3_gypsy/chromovirus/Tekay
GATGACGTTACCTCTGCCCCAAATTATGGTGTGACTAAAAGCAGAGAGAAAGAGAGCAAGGCTTGGTTGGTTGGCCGCCTCCGCGGGACGTGATTATCCCAGTTCTAGACACCGTTATATCGTATTTGTTTGACGTCGTGCGCACATCCGTACCGCTTGCAGGCTGCGAGTAATTCTCCTGAATGGTTGGT

>CL2Contig63_All/repeat/mobile_element/Class_I/LTR/Ty3_gypsy/chromovirus/Tekay
AAATGTTATTGAAACTAAAATTGATGTTTGATTAAAACTTGAATTATTATATTTATAAATAACTGATAGTTAGATAAACTGTTATTTATAGGGTATGTTGAGTAGTCTAGGGCAAACCCAGTATTATGTTTGTCAGTTTTTCATGTATAGATACGGCTCATACCTAGGACCCTAAGTATATCGATATGTATAGATTAACTTTTATACATATGGATATACGGTGGTATATTATATATAAAT

>CL2Contig64_All/repeat/mobile_element/Class_I/LTR/Ty3_gypsy/chromovirus/Tekay
CATTTAATTATAAGCAGGGGGAAAAAGAGAAAATATTTTAAGGTGGCTATGCCTTTTTAGGCACAGGGGGACTGTTTACAATATTCCCTAATTTATTCAGTTAATTATTATAAATTTTATCACTAAACATAATATCAAGGTGTGCCCTATACTAGTCTGGGCCTCGTACCCAAAAAGGGGAATTATAACAGATCAATCAATCACAATAATCAAATATCACATGTCTCAAATCACAGGGGTCTCCACAACAATTTTTCCCAACAATACAGGTGATCACAAA

>CL2Contig65_All/repeat/mobile_element/Class_I/LTR/Ty3_gypsy/chromovirus/Tekay
AACAAACCCGATTTGGGCCCAGTTCACACCTGGGGGGGATCGAACGTGTTACCACCCATCAGGCGAATTACCCGCAGCCTGAGTACGGTACGGATGTGCGCACGACGTCAAACAAATACGATATAACGGTGTCTAGAATTGGGATAATCACGTCCCGCGGAGGCGGCCAACCAACCTAGCCTTGTTCTCTTTCTCTCTGCTTTTAGTCACTCCATATTTTGGGGCAGAGGCAACGTCACCGCAAACCATGATCTCTCCTAGATCAATCCAATCCTCCTCAACTAAACGTCAAAGCTTCCCGCAATGTACAGTTGAAGAGGTGGTTCTAATAATCGTTCAATCCACTAAAAGTGGAAAGTTCGTACACTAGCCCCGGACTCCTCTCAACTATCGAAATGAAAGTTTCCAGTGGCTAACTCTGGTTATTCAGAAGGCCTTCGAAATCATCATCCCCGTCTTACAAAAGAAAGACGGGATAGCTCACCCTTGCGGGGCATGCCAACACCGGCCTTCTAGATA

>CL2Contig66_All/repeat/mobile_element/Class_I/LTR/Ty3_gypsy/chromovirus/Tekay
GGTGGTTCTAATACTCATTCAAGCCACCAAAAGGGGAAAGTCCGTATACTAGCCCCGGACTCCTCTCAACTATCGAAATGAAAGTTTCCAGCGGCTAACTCTGGTTATTCAGAAGGCCTTCGAAATCATCATCCCCGTCTTACAAAAGAAAGACGGGATAGCTCACCCTTGCAGGGGCATGCCAACACCGGCCTTCTAGATAAAGACAAGGACATCATCCTATAAGCCTACTCAGCCAAAACAGTTATATATAAATATATATATATATATATATATAAGTAATTTATATATCTACTTATATAAAACCTGACATCGTATATCCATATGTATAAAAGTTAATTTATAC

>CL2Contig67_All/repeat/mobile_element/Class_I/LTR/Ty3_gypsy/chromovirus/Tekay
AAATAGGGATATGTGAACAGTTTTAATTAAATGTGTTAATTTGATATGTTAATCAAATATGTTAGACATTAGGCTTGTGCCTGTTAAAATGATGATGTAATCAAATATGTTAATTTGATTTAAAAAGAAAAGTTTAATCTGATGTGATCAACTATAAATAACTTGAAAGTTAATTATAACTGTTATTTATATGAGTATGTTGAGTAGTCTATCACAAACCCCATTTTTTGTTTTTTTGATTTTTATATTTAGATTACGGCTCATACTTAAGACCCTTGTATATCGATATGTATAAATTAACTT

>CL2Contig68_All/repeat/mobile_element/Class_I/LTR/Ty3_gypsy/chromovirus/Tekay
ATATGGGGGGATGCAAGTGAACCCACTGAGAAATCCCCTAGATAACAAAACTGATCCGGGCCAGGTCACGCTGGGGGGATCGAACGTGTTACCAACCAACAGGTGAATTTAACTATCGCCTGTGAACAGTAATGCATGCACATGCAACATCAACCAAATACAATATAATGGTGTCGAAAACTGGAATAACCACGTCCCGCGGAGGCAGCCAACCAACCAAGCCTTGTTCTCCTTCTCTCTGCCTTTGTTCA

>CL2Contig69_All/repeat/mobile_element/Class_I/LTR/Ty3_gypsy/chromovirus/Tekay
AACTATCGGCATGAAAATTCCAGCGGATAACTCTGGTTATTCAGAAGGCCTTCAGAATCATCAACTCCATCTTACAAAAGAAAGACGGGATAGCTCGCCCTTGCGGGGCATGCCAACACCGACCTTCTAGATAAAGACAAGAACATCATACCATATGCCCACGCAGCCAA

>CL2Contig70_All/repeat/mobile_element/Class_I/LTR/Ty3_gypsy/chromovirus/Tekay
GCTTTGTCGCATAGTTGAGGAGGTTTTGGATTGATCTAGGAGAGATCATGGTTTACGGTGACGTGGCTTCTGCTCCAAAGTATGGTTTGACCAAAAGAAGAGAGAAGGAGAACAAGAACAGGTTGGTTGGCTGCCTCCGCGGGGCGTGATTA

>CL2Contig71_All/repeat/mobile_element/Class_I/LTR/Ty3_gypsy/chromovirus/Tekay
GATTCCATAACTAAACAAAATAACTACTGTGTACCCTACACTGGTCTGGGTCATCGTACTCAAAAGGGGTTTATAACATATCATAATAATCACAACAATCAATCACAACATGTCTCAAATCATAAGGGTGTCAATATCAATTTCCCAACTACACAAATGATCCACAAATACAGGTATTTCATAT

>CL2Contig72_All/repeat/mobile_element/Class_I/LTR/Ty3_gypsy/chromovirus/Tekay
CTATCAGTTATATTTTACACTCCAAGTATAAGGCTTAAGCCTGGTGTTCAATACCATTAAAGGCATAATCACAAGTGGGTCCTTGGTCAACGAACTCATTTAATTATAAGAAGGGGGAAAAAAAACAAATTTTAAGGTGACTGTACCTTTT

>CL2Contig73_All/repeat/mobile_element/Class_I/LTR/Ty3_gypsy/chromovirus/Tekay
AGTTGGGAAATTGTTTGTTGACCCCCTTATTGTTTGGTGTATATGATGATTGATTGTTTTGATTGATTTTAAATGTTGTAAACCCCTTTTGGGTACGAGACCCGGACCAGAATAGGGCACACCTTGATATTTTGTTTAGTTATATAATCTATAATAATTAACTGAATAAATTAAGGAAAAATGGTAAACTGTCCCCC

>CL2Contig74_All/repeat/mobile_element/Class_I/LTR/Ty3_gypsy/chromovirus/Tekay
AGGAGAACAATATCAGGTTGGTTGGCTTCCTTCGCGGGACATGATTATCCCAATTTTAGACACCGTTACTTCGTACTTGATTTGACGTCGCATGCGCATGCATTACCGTTCACAGGATGCGGTTAATTCGCCTGATGGTTGGTAACACGTTCGATCGGCCCAGCGTTTACTGGGCTCGGATCGGT

>CL2Contig75_All/repeat/mobile_element/Class_I/LTR/Ty3_gypsy/chromovirus/Tekay
TGTCACATAACACAAGAGGGCAATAATCTCAATAACGTCCTCCCAAATAAACAATGAATCGACAAACAAGGTGTTTCATATTCTTTTTCAAATCTGGCCCAAAACTCCAAATCAATGTCACAAATAGCTATATGGATCACGGGTCTAGCACAACTAATAAAACAACTCTCAAATAGGTCAAGGTGAAAACTGATGAAGTGATTTACTGTTCGAGGGTGAGTGGCCCGAACAGCTCAACATAAAAGTAATGATGAACTGGAAAAACCATTTAATTAAGTATAGGGTTCACTTGGAAAAATGGGTAATTTAAATACGAGATTAAACTGTCAAAATATATCATT

>CL2Contig76_All/repeat/mobile_element/Class_I/LTR/Ty3_gypsy/chromovirus/Tekay
ATGGATATACGATGAAAAGTAATATATATAATTATATATATATAAATTTACTTTTATATATATGTCTATATATATATGGATTTGACTGAGAAGGCTAGTAGCATGAGATTACAGTCTTTATCCAGAAGGCCGGTGTTGACACGATCCTTCGCCGGAAAGTGTTATCCCGTCCTCCTTTTGTAAGACGGTGATGTTGAGTGTGAAGGCCTTCTGAATAACCAGATTTAGTCGCTGGAACCTTTCATTCCGACAGTTGAGAGGAGACCAGGGCTAGTATGCGGACAGTTTGCTTTATGA

>CL2Contig77_All/repeat/mobile_element/Class_I/LTR/Ty3_gypsy/chromovirus/Tekay
TCAATATCAATCATAATATCATTTTACTGATCAATCGTTTAAAGACCTAGAGTCTATCCATTATTTTTAACACTTCAAGTATACGGCTTAGGCCTGTGGTTCAGATTTCATTTAAGGCATAATTACAAGTGAGTCAAAGCCATCGAACTCATTTAATTATCAGAATGGGGAAAAGAAATAGAATTTAAATGTGACCGTGCCTTTTT

>CL2Contig78_All/repeat/mobile_element/Class_I/LTR/Ty3_gypsy/chromovirus/Tekay
CGTCCCGATGAAGGTTTCCAACCAGCCAAGCCTTTCTCCCCTTCTCTCTGCTTTTGGTCACTCCATACTTTGGAGCAGAGGCAACGTCACCGTAAACCATGATCTCTCCTAGATCAATCCAAAACCTCCTCAACATTTCGACAAAGCTCCTCGCAATGTACAGTCAATGAGGTGGTTCTAATAATCGTTCAATCTACTAAAAGTAGAAAGTCCACATATTAGCCCCGATCTC

>CL2Contig79_All/repeat/mobile_element/Class_I/LTR/Ty3_gypsy/chromovirus/Tekay
ATGAAAAGTTATATATATAATTATATATATAAATTTACATATATATATATATGGATTTGACTGAGAAGGCTTATAACATGATGTTACTATCTTTATCCAGAAGGCCGGTGTTGACACGATCCTTAGCGGGAAAGTGTTATCCCGTCTTTCTTTTGTAAGACGGTGAGGTTATTGTGAAGGCCTTCTGAATAACCAGATTTAGTCGCTGGAACCTTTCATTCGGCAGTTGAGAGGAGGTCGGGGCTAGTATGCGGACTGTCTGCTTTATGCAGATTGAACGATTATTAGAACCACCTATCAACTGT

>CL2Contig80_All/repeat/mobile_element/Class_I/LTR/Ty3_gypsy/chromovirus/Tekay
ATATCATCAAAAAAATCACAACATGTCACATAACATAAGGGTTTCTATAATCTAAATGTCGTCTTCCCAAATAAACAATGAATCGACAAACAAGGGTGTTTCATATTCTTTTTCAAATCCGGCCCAAACAATCAAACCAATATCAAATATAGCTAAATAGATCACAGGCCTAGTTCAACTGATAAAACCACTCTCAAATAGGTCAGGGTGAAACTGATGAAGTGATTTACTGTTCAGGGGTGAATGGCCTGAACAGCTCAACAAGAATGTAATGGTGAACTGGCAAAACAATTTAATTAAGTACAGGGTTCAACTTGGCAAAATGGGTCAATTTAAATACAAGTTTAAACTGTCAAAATATATCAATTTAAATACTGGATGAACTGGCAAAATATGTCAATTTAATTAAAGGGTTTTAAACTGG

>CL2Contig81_All/repeat/mobile_element/Class_I/LTR/Ty3_gypsy/chromovirus/Tekay
AATTAGGGAGAAATGGTAAACTGTCCCCCTGTGCCTAAAAAGGCACAGTCACCTTAAAATCTATTTCTTCTTCCCCCTTCTTATAATTAAATGAGTTATCTAGCCAAGACTCACTTGTGATTATGCCTTAAAAAGAAATTGAACTCCAGGCCTAAGCCTTATACT

>CL2Contig82_All/repeat/mobile_element/Class_I/LTR/Ty3_gypsy/chromovirus/Tekay
ACTATATATAAATCTATTGTACAAAAGAAATTTGTAAATCTATTTATATATAATGGGACATCGTATATCCATATGTATAAAAGTTAATTTATACATATCGATATACCTAGGGTTCCTAAGTATGAGCCGTAGTCTAGACGTAAAAATCAGACAAACATAAATGCGGGTTTGTCCTAGACTACTCAACATACCCTATAAATAACAGTTGATCTAACTATCAGTTATTTATACATAAAACAAATCAAGTTTTAATAAAACATCAATATCAGTTTCAATAG

>CL2Contig83_All/repeat/mobile_element/Class_I/LTR/Ty3_gypsy/chromovirus/Tekay
GCGTGTACACGACGTCAAACAAATACGAAATGACGGTGTCTAGAAATAGGAAAATCACGCCCTAACTCTGGTCTTATTCTCCTTCTCTCTGCTTTTAGTCACCTTCCTTTTGGAGCAGAAGACACGTCGCCGAAAAAACCATGGCCTCTCCTAGGCCAATCCAAACCTCCTCATCTCAACGTCAATGCTTCCCGCAATGTATAGTTGAAGAGGTGGTTCTAATAATCGATCAATCCATAAATGGAAAGTCCGCATACTAGCCCCGGACTCCTCTCAACTACCGTAATGAAAATTTCCAGTGGCTAGCCTGGTTGTTCAGAAGGCCTTCAGAATCCTCATTCCTGTCTTACAAAAGAAAGACAGGATAGCACTTTCCCGCTAGGGATTATGCCAACGCTGGCCTTCTAGATAAAGACAAGAACATCATCTTGTGTGCCTACTCAGCCAAAAACTGTCTTATATAAATCTATATATAAAAGTACTTTATATATCTATTTATATAAGACTAGACATCGTATATCCATATGTATACAAGTTAATGTATACATATCGATATACAGGGGATCCTAAGTAAGAGCCGTAATCTAGACGGAAGAAAACTGACAAACTATGTAAGGGTTTGTCCTAGACTACTCAACTTACCCTATAAATAACAGTTGTTAAAACTATCAGTTATTTATTAAATAAACAAATCAAGTTTACATAAATTAATCACTTTACAATTCAATCACTTTTTACTGAATGATAATTTAAAGACCTATCGTCTATCAGTTATTTTTAACACTTCAAGTATAAGGTGTTCAGAATTCTTTCAAGGCATAATTGCAGTTGAGTCGAGGCCATCGTACTCATTTAATTATCAGAATGGGGAAGAAGAATCAGAACTTACGGTGACTGTACCTTTTTAGGCACAGGGGACAATTTAACATTTTTCCCTTAATTCATTCGGTTAAATAATATAGATTTTATATCTAAATCACAATATCAGATGTGCCCTATACTGGCCTGGGGTTCGTCCTCAAAAAGGGTGTCAAAACAATTTATAATAGTAAACATCGAATATTCATAATTTCAACAATCAAGATATCAACAAATAATTCAAAATCCAATCATCACAAAAATAGGTGTCTCATATTCTTTGCCAAAT

>CL2Contig84_All/repeat/mobile_element/Class_I/LTR/Ty3_gypsy/chromovirus/Tekay
GGAGGTTTTTGATTAATCTAGAAGAGATCATGGTTTATGGTAACGTTGCCTCTGCTCCAAAGTATGGAGTGACCAAAAGAAGAGAGAAGGAGAACAAGGCTAAGTTGGTTGGCTCCCTTCATCAGGACGTGTTGTCCCGGATTTAGACACCATTATATCGTACTTGGTTGACGTCGTATGCGCATACATTACTGTTCTCAAGCGACAGTTTAAC

>CL2Contig85_All/repeat/mobile_element/Class_I/LTR/Ty3_gypsy/chromovirus/Tekay
GTAATCTAGACGAAAAAATCAAACAAACACAAATAGGGGTTTGTAATAGACTACTCAACATACTTATATAAATAACGGTTACATTTAAATTACAAGTTATTTATAATTAATACAATAATATTAAATTATTCTTTATAAATCAATTCAATAATCACTTGACTGAATATCGTTTATAGACCTAGAGTCTAACATTTC

>CL2Contig86_All/repeat/mobile_element/Class_I/LTR/Ty3_gypsy/chromovirus/Tekay
GACGACATTGAGATTATTACACCTATTCTCTTGTGTGACATGTTATGGTTGTTTTGGTGCTATTATGATTGGTCTGTTATGTACCCATTCTGTGTTCGATGGCCCAGACCAGTTGTAAGGAAAACAGTTGTGTTATTTATTAGTTATGAAATCTATACTAATCAACCGAATGAACGAGGTAAATTGTAAAACCGTCCCCCTGTGCCTAAAAAGGCATGTCAAATTTAAGTTCTACTTCTCTTCCCCT

>CL2Contig87_All/repeat/mobile_element/Class_I/LTR/Ty3_gypsy/chromovirus/Tekay
GTCATTATTTTATATGCTTCATCACATCATGTGTGTATATTATTTTATATCACCAGTTCATCCAGTCGTGCATATTATTTTATATCACCAGTTCATCCAGTTGTGTATATTATTTTATATCACCAGTTCATCCAGTTGTGTGTATTATTTTTCATCAGTTCATCTTGTCTTTTGTTGTGATATATTATATCTGATCCATCTCTGTCATGCGAGTTGATATATTGTA

>CL2Contig88_All/repeat/mobile_element/Class_I/LTR/Ty3_gypsy/chromovirus/Tekay
AGGGCGTGATTATCCCACTTTAGACACCGTTATATCGTATTTGGTTGACGTCGCATGCGCATGAAATAGGCGGTAGAAATGTACGCCTCAAAAATGGTTGGTAACATGTTCGATCGCCCCAGCGTAAACTGGGCTTGGATCGTTTTTGTTCTCTAGGCGACTACTCGGTGTGT

>CL2Contig89_All/repeat/mobile_element/Class_I/LTR/Ty3_gypsy/chromovirus/Tekay
GTTATATATAAATAGATATATAAAGTACTTATATATAAAAATTTATATATAACAATTTTGGCCGAGTAGGCACATAGGATGATGTCCTTGTCTTTATCTAGAAGGCCAGGGCTGGCATGCCATAAAAAAGCGCGCTATCCCGTCTTTCTTTTGT

>CL2Contig90_All/repeat/mobile_element/Class_I/LTR/Ty3_gypsy/chromovirus/Tekay
GGAGTTCGATGGCCTAGACTCACTTGCAATTATGCCTTGAAAGAAATCTGAACACCTTATACTTGAAGTGTTAAAGATAACTGATAGACGTTAGGTCTCTAAACAATTGATCAGTAAAATGATATTGATATTGATGTTTATTTAAAACTTGTTTTG

>CL2Contig91_All/repeat/mobile_element/Class_I/LTR/Ty3_gypsy/chromovirus/Tekay
GTAGGGAAAAACTGTTGGTTGATTGGTTAGGTACAAAATCTATAATAATCAACTGAATAAATTAGGGAAAATTGTAAACTGTCCCCTGTGCCTAAAAAGGCACGGTCACCTTAAAATATATTTCTTTTCCCCTTCTTATAATTAAATGGGTACGATAGCCAGACCCACTTGTGATTATGCCTTAAATGAAACTGAACACCAGGCTTAAGCCTTATACTTGAAGTGTAAAATATAACTGATAGACTCTAGGTCTCTAAAACAATTGTTCATTAAAATGTTATTGAAACTGAT

>CL2Contig92_All/repeat/mobile_element/Class_I/LTR/Ty3_gypsy/chromovirus/Tekay
GTTGTGATAGATCCGTGATTCATATAGATATTTGTGACATTGATTTGGAGTTTTGGGCCAGATTTGAAAAAGAATATGAAACACCCTGGTTTGTTAATTCATTGTTTATTTGGGAAGACGATATTGAAATCATTAACACCCTTATGTTATGTGACATGTTGTGATTTCTTTGTTATGATTATTGTTGGTCTGTT

>CL2Contig93_All/repeat/mobile_element/Class_I/LTR/Ty3_gypsy/chromovirus/Tekay
GGCAAAGTGAACTCACTGAAGAAGCCTCCTAGAGAACAAAACCGATCCGGGCCCAGTTTACACCTGGGGGGGATCGAACGTGTTACCACCCATCAGGCGAATTACCCGCAGCCTGAGTACGGTACAGATGTGCGCACGACGTCAAACAAATACGATATAACGGTGTCTAGAATTGAGATAAT

>CL2Contig94_All/repeat/mobile_element/Class_I/LTR/Ty3_gypsy/chromovirus/Tekay
ACATACACCTTAGACAAGGGGCGTATGGGAAGGGGCCTGTATGGGTCACAGGAAGCCTTCAAGAGCAAAACCGACTCGGGCCCAGTTCACACCTGGGGGGAGTCGAACGTGTCATCAACCATCAGGAGAATTACCCGCATCCTGAGTACGGTACGGATGTGCGCACGACGTCAAACAAATACGATCAACGGTGTCTGATAAAAGGGGATAATCACGTCCCGCGGAGGCGGCCAACCAACCAAGCCTTACTCTCTTTCTCTCTGCTTTTTGCCACCCATTTTGGAGCAGAAGTATCGTCAGCAACAAACCATGGTCTCTCCTAGACCAATCCAGACACCAATACAATCCTCCTCAACTCTCGTCAAAGCTCCTCGCAATGTATAGTTGAAGAGGTGGTTCTAATTAACGTTCAAACCACAAAGGTGGAGAGTTCGTACACTAGCCCCGGACTCCTCTCAACTATCGTATGAAAGTTCCAGTGGCTAAACCTGGTTATTCAGAAGGCCTTCAGAATGAGTATCCCTGTCTTACAAAAGAAAGACGGGATAGCACACTTTTTGAGGGTGTGCCAACTCCGGCCTTCTAGATAAAGACAAGAACATCTTCTTATAAGCCAACTCAGCCAAAAACTGCCTTATATAAATCTATATATAAAAGTACTTTATATATCTATTTATATAAGACTAGACATCGTATATCCATATGTATAAAAGTTAATTTATACATATCGATATACCTAGGGTTCCTAAGTATGAGCCGTAATCTAGACGTAAAAATCAGACAAACATGAATAGGGGTTTGTCCTAGACTACTCAACATACTCCTATAAATAACAGTTGAACTAACTATCAGTTATTTATAATAAAACAAATCAAGATTTAATAATACATTCATATCAGTTTCAATAACATTTTACTGAGCAATCGTTTAGAGACCTAGAGTCTATCATTTATAATTAACACTTCAAATATAAGGCTTAAGCCTGGTGTTCAGTTTCATTAAGGCATAATCACAAGTGGGTCTGGCTATCGTACCCATTTAATTATAAGAAGGGGGAAAAGAAATAGATCTTAAGGTGACCGTGCCTTTTTAGGCACAGGGGGACGGTTTACAATTTTTCCCTAATTTATTCAGTTGATTATTATAGATTTTATAACTAAACAAAATACCAAATGTGTGCCCTACACTGGTCTGGGTCTTCGTACTCAAAAAGGGGATTACAACATTTCATATCAATCACAACAACCAATCATCACATGTCTCAAATCATAAGGGTGTCAACAATCAATTTCCCAACTACACAAGTGATCCACA

>CL2Contig95_All/repeat/mobile_element/Class_I/LTR/Ty3_gypsy/chromovirus/Tekay
ACGTTTAGTTTAGGAGGATTGGATTGATCTAGGAGATATCATAGCTTGCGGTGACGTTACCTCTGCTCTAAAAAATGGTGTGACTAAAAGCAGAGAGAAAGAGAACAAAATCAGGAGGTTGGATGCATCAGTCAGGGCATGATTATCCCAATTCTAGACATCGTATTTGTTTGACGTCGCGCGCGCATCAGTACCGCTCTCAGGCTGCGGTTAATTCGCCT

>CL2Contig96_All/repeat/mobile_element/Class_I/LTR/Ty3_gypsy/chromovirus/Tekay
AATTTTTTCCTAATTTATTATGTGAATTAATATAGATTTTATAACTAACAAAACAACCAACTGTTTCCCCTACAACTGGTCTGGGCCATCGTACACAAGATGGGTCCACAACATACTACACTAATCACATCATCAAAGCACAACATGTCACAAAAGCATAAGGGTGTTAATATCAT

>CL2Contig97_All/repeat/mobile_element/Class_I/LTR/Ty3_gypsy/chromovirus/Tekay
AGAACTTATGGTGACGGTACCTTTTTAGGCACAGGGGACAATTTAACATTTTTCCCTTAATTCATTCGGTTAAATAATATAGATTTTATATCTAAAACACAATATCAGATGTGCCCTATACTGGCCTGGGGTTCGTCCTCAAAAAGGGTATCAAAATAATTTATACTAACCAAACATCAAATATCACAAATCAAACAATACAGGTGTCAACAAACAATTCCATAAATCAATCATCACAACTATCGGTGTTTCA

>CL2Contig98_All/repeat/mobile_element/Class_I/LTR/Ty3_gypsy/chromovirus/Tekay
CTGTGCCTAAAAAGGCACAGCCACCTTAAGATCTGTTCTTTTTCCCCCTTTCTTATAATTAAATGGGTGCGATAGCCAGGCCCACTTGTATTGTATACCCTGTTGAAATTAAACACCAGATTTAGGCCTTTAAATTGAAGTGTTAATTATAACTGTTAGACCCTAGGTCTATAAACGATTACTCAGAAATGACATTAAATTAATATGAAATGTATTGATAAATCTTGTTTTGATTTATAATAAATAACTGATAGTTAGTTCAACTGTTATTTATAGGGTAAGTTGAGTAGTCTAGGACAAACCACATGTATTGCTTTGTCAGTTTTACGTCTAAATTACGGCTCTTACCTAGGAACCCCATTATACCGATA

>CL2Contig99_All/repeat/mobile_element/Class_I/LTR/Ty3_gypsy/chromovirus/Tekay
AGGTGTCCAGGGCTAGTGTACGGACTTTCCACTTTTAGTGGATTGAACGTTTATTAGAACCACCTCTTCAACTATACATTGCGGGTAGCTTTGACGTTGAGTTGAGGAGGATTGGATTGGTGTCTGGATTGGTCTAGGAGAGACCATGGTTTGTTGCTGACGAGACTTCTGCTCCAAATATGGATGGCTAAAAGCAGAGAGAAGGAGAATAAGATCAGAAGGTTGGCTGCCTCAGTCAAGACGTGGTTATCCCAGATTATTAGACAT

>CL2Contig100_All/repeat/mobile_element/Class_I/LTR/Ty3_gypsy/chromovirus/Tekay
TGGAGTGCCCAAAAGAAGATATAAGGAGAACAAGGATAGGTTGGTTGGTTCCCTTCATCAGGACGTGTTGTCCCAGATTTAGACACCGTTATATCGTATTTGGTTGACGTCGCATGCGCATGCATTACTATTCTCAGGCGGTAGTTTAACAATTCACCTGATGGTTGGTAACACGTTCGATCCCCCAGCGTAACCTGGCAAGGGTCGGTTTTGTTCTCTAGGAGGCTTCTCAGTGAGTTCACTTGTGTCTCCCCATATGCTTCGTTGTCTAC

>CL2Contig101_All/repeat/mobile_element/Class_I/LTR/Ty3_gypsy/chromovirus/Tekay
GAGTTTTGGGTTGGATTGGGAAAAAAAATGATATGAAACACCTTGGTTTGTCAGTTCATGATTTGTTGGGTAAATGATATTAACAACATTATGCTTTGTGACATGTTGTGCTTTGATGATGTGATTATTGTGGTATGTTATGAACCCATCTTGTGTACGATGGCCCAGACCAGTTGTAGGGGAAACAGTTGATTGTTTTGTTAGCTATGAAATCTATACTAATCAACATAATAAATTAGGTAAAATTGTAAACCATGCCCCTATTCCTGAAAAGGAACA

>CL2Contig102_All/repeat/mobile_element/Class_I/LTR/Ty3_gypsy/chromovirus/Tekay
CCAACCATTCAGGCGAATTGACCGCAGCCTGCGAGCGGTGATGCGTGTACACGACGTCAAAACAAATACGATGTGACGGTGTCTAGACTTGGGATAACTACGCTCAGACTAAGGCAGCTAACCTCCTGGTCATATTTTCCTTCTCTCTGCTTTTAGCCACCCATTTTGGAGCAGAAGTATCGTCAGCACACAAACCATGGTCTCTCCTAGACCAATCCAGACACCAATCCAATCCTCCTCAACTTATCGTCAAAGCTCCTCGCAATGTATAGTTGAAGAGGTGGTTCTAATTAACGTTCAAACCACAAAAGTGGAGTGTTCGTACACTAGCCCCGGACTCCTCTCAACTATCGTAATGAAAGTTCCAGTGGCTAAACCT

>CL2Contig103_All/repeat/mobile_element/Class_I/LTR/Ty3_gypsy/chromovirus/Tekay
CATCGTTATAGTTGAGAGGAGCCCGGGGCTAGTGTATGTACTTTCCACTTCTGTGATTAGAATGTTAATTAGAACCACCTCTCCAACTATACATTACGAGTAATGTTGACGTTGAGTTGTGGAGGATTGGATTGGTGTCTGGATTGGTCTAGGAGAGACCATGGTT

>CL2Contig104_All/repeat/mobile_element/Class_I/LTR/Ty3_gypsy/chromovirus/Tekay
GTCGGTGTGCAAATGCCCTTAAAGGCGTGCTATCCCGTCTTTCTTTTGTAAGACGGGGATGATGATTTCGAAGGCCTTCTGAATAACCAGAGTTAGTCGCTGGAACCTTTCATTTCGATAGTTGAGAGGAGACCGGGGCTAGTATGCGGACTTTCCACTTTTAGTGGATTGAACGATTATTAGAACCACCTCTTCAACTATACATTGCGGGTAGCTTTGACGTTTAGTTGAGGAGGATTGGATTGGTCTAGGAGAGACCATGGTTTGCGGTGACGATACTTCTGCTCCAAAATGGTGTGACTAAAAGCAGAGAGAAAGAGAGCAAGGCTTGGTTGGTTGGCCGCCTCCGCGGGACGTGATTATCCCAGTTCTAGACACCGTTGATCGTATTTGTTTGACGTCGTGCGCACATCCGTACCGCTTGCAGGCTGCGG

>CL2Contig105_All/repeat/mobile_element/Class_I/LTR/Ty3_gypsy/chromovirus/Tekay
ATAGGACAGTTTTTGGCTGAGTTGGCTTATAAGAAGATGTTCTTGTCTTTATCTAGAAGGCCGGTGTTGGCATGTCGTAAAAAAGCATGCTATCCCGTCTTTCTTTTGTAAGACGGGAATGATGATTCTGAAGGCCTTCTGAATAACCAGGTTTAGCCACTGGAACTTTCATTTCGATAGTTGAGAGGAGTCCGGGGCTAGTATACGGA

>CL2Contig106_All/repeat/mobile_element/Class_I/LTR/Ty3_gypsy/chromovirus/Tekay
TACGAACTCTCCACTTTAGTAGTTTGAACATTAATTAGAACCACCTCTTCAACTATACATTGCGGGTAGCTTTGACGTTGAGTTGAGGAGGATTGGATTGGTCTAGGAGAGACCATGGTTTGCGGTGACGATACTTCTGCTCCAAAAGGAAGGTGACTAAAAGCAGAGAGAAGGAGAATAAGACCAGGAGGTTAGCTGCCTCTGTCTGGACGTGGTTATCCCAGATTATTAGACATCGTCGATCGTATTTGTTTGATGGAAATTTCGGCTGCGCAGCAAAAGAGTACTAGGGGTCTATTCGGTATTTCCGGATATAG

>CL2Contig107_All/repeat/mobile_element/Class_I/LTR/Ty3_gypsy/chromovirus/Tekay
GGAGCATAAGCCACGTCACCGTAAACCATGATCTCCTAGATCAATCCAAAACCTCCTCAACTACGCGACAAAGATCCTCGCATGTACAGTTGATATGTGGTTCTAATAATCAATCAATCTGCATAAAGCAGAAAGTCCACATACTAGCCCCGGTCTCCTCTCAACTGTCGAAATGAAAGGTTCCAGCGGCTAACTCTGGTTATTCAGAAGGCCTTCGAAATTCTCATCCCCGTCTTACAAAAGAAAGACGGGATAGCACTTTCCCGCTAAGGATTGTGCCAACACCGGCCTTCTAGATAAAGACAAGGACAATTATCCTATATGCCTACTCAGCCAAAACAGTCATATATAAATATATATATATATATATAAGTACTTTATATATCTACTTATATATAACGAGACATCATATATCCATATGTATAAAAGTTAATTTATAC

>CL2Contig108_All/repeat/mobile_element/Class_I/LTR/Ty3_gypsy/chromovirus/Tekay
TGTATATCGATATGTATAAATTAACTTTTATACATATGGATATACGATGTCACGTTATATATAAGTAGATATATAAAGTACTTTTATATATATATTTATATATGACTGTTTTGGCTGAGTAGGCTTATAGGATGATTTGTCCTTGTCTTTATCTAGAAGGCCGGTGTTGGCATGCCCCGTCAGGGTGAGCTATCCCGTCTTTCTTTTGTAAGACGAGGATAGTGATTTCGAAGGCCTTCTGAATAACCGGAGTTAGCCACTGGAAACTTTCATTTCGATAGTTGAGAGGAGTCCAGGGCTAGTATGCGGACTTTTCACTTGTGGATTGAATGATTATTAG

>CL2Contig109_All/repeat/mobile_element/Class_I/LTR/Ty3_gypsy/chromovirus/Tekay
ATCATGGTTTGCGGTGACGTTGCCTATGCCCCAAAATATGGTGTGACTAAAAGCAGAGAGAAGGAGAACAAGACCTGGTTGGTTGGCTGCCTCCGCGGGACGTGATCATCCCAATTCTAGACACCGTTTATCGTATTTGGTTGACGTCGCATGCGCATGCATTACCGCTCACTGGATGCGGTTAATTCTCCAGATGGTTGGTAACACGTTCGATCCCCCCAGCGTAACCTGGCAGGATCAGTCTTGTTTCTCTAGGAGGATACTGAGTGATTGCTTGAGTCTCCCCATATGATACCCTGTCTACAGCATATGTCGTTG

>CL2Contig110_All/repeat/mobile_element/Class_I/LTR/Ty3_gypsy/chromovirus/Tekay
GATCCGGGCCCAGTGAAAGCTTAGGCCATCGAACGTGTTACCAACCATTCAGGAGAATTAACCGCAGCCTGCAAGCGGTAATGCGTGCGCACGACGTCAAACAAATACGATATGACGGTGTCTAGAATTGGGATAATCACGCCCAGACAGAGGCAGCTAACCTCCTGGTCTTATTCTCCTTCTCTCTGCTTTTAGTCACCTTCCTTTTGGAGCAGAAGATACGTCACCGCAAAACCATGGTCTCTCCTAGACCAATCCAATCCTCCTCAACTCAACGCCAAAGCTTCCCGCAATGTATAGTTG

>CL2Contig111_All/repeat/mobile_element/Class_I/LTR/Ty3_gypsy/chromovirus/Tekay
TAGATAAATTCAAAACCTCCCCAACTATGCGACAAATATCCTCGCATGTACAGTCAATGAGGTGGTTCTAATAATCGTTCAATCTACTAAAAGTAGACAGTCCGTATACTAGCCCCGGTCTCCTCTCAACTGTCGAATGAAAGGTTCCAGCGACTAAATCTGGTTATTCAGAAGGCTTTCAAAATCATCGTCACCGTCTTACAAAAGAAAGACGGGATAACACACTTTCTAAGGGCGTGCCAACACCGGCCTTCTGGATAAAGACAGTAACATCATTCTACTTGCCTTCTCAGTCAAAAACAGTTATATATAACTATATATATAAAAGTAAATTTATATATATACTTATATATAACAAGACATCGTATATTCATATGTATAAAAGTTAATTTATACATATAAATATACAGGGGGTTCTTAAGTATGAGCCGTAATCTATATATATAAAATCAAAACAAACACAGAATGGGGTTTGTGATAGACTACTCAACATACTCACATAAATAACAGTTATATTTAGCTTACATGTTATTTACAGTTGATCACATCAGATTAAGCTATTCTTTATAAATCAAATTTACATATTTGACTAAATCATCATTTTACAGGCACAAGCCTAGAGTCTAACATATTTGATTAACATATCAAATTAACAGGC

>CL2Contig112_All/repeat/mobile_element/Class_I/LTR/Ty3_gypsy/chromovirus/Tekay
CATCTTACAAAAGAAAAACGGAATAACACGCTCTTTCAGGGCATGCCAACACCGGCCTTCTAGATAAAGACAAGGACATCATCCTATATGCCTTCTCAGTCAAAAACAGCTATATATAAATATATATATAAAAGTAAATTTATATATATACTTATATATAACGAGACATCGTATATCCATATGTATAAAAGTTAATTTATACATATCGATATACATAGGGTTCCTAAGTATGAGCCGTAATCTAGACGGGAAATCAAACAAACACAAAAGGGGTTTGTACTAGACTACTCAACA

>CL2Contig113_All/repeat/mobile_element/Class_I/LTR/Ty3_gypsy/chromovirus/Tekay
TACCCGAAGACTGAGTACGATACAGATGTGCGCACGACGTCAAACAAATACGATATAACGGTGTCTAGAATTGGGATAATCACGTCCCGCGGAGGCGGCCAACCAACCTAGCCTTGTTCTCTTTCTCTCTGCTTTTAGCCATCCATATTTGGGGCAGAGGTATCGTCACCGCAAACCATGGTCTCTC

>CL2Contig114_All/repeat/mobile_element/Class_I/LTR/Ty3_gypsy/chromovirus/Tekay
TATGTACAAAAGAACTTTGTACATCTATTTATATATAATGTGACATCATATACCCATATGTATAAAAGTTAATTTATACATATCGGTATAATTAGGGTTCCTAAGTAAGAGCCGTAATCTAGACAGAAAAACTGACAAAACAATAAATGTGGTTTGTCCTAGACTACTCAACTTACCCTATAAATAACAGTTGAACTAACTATCAGTTATTTATAAATAAAACAAAACAAGTTTTAATAAAACATCAATATTAAATTCAATCTCAATTTACTGAACAATCGTT

>CL2Contig115_All/repeat/mobile_element/Class_I/LTR/Ty3_gypsy/chromovirus/Tekay
ATCAAGCTTAAATAAAACATCAATATCAAATTCAATCACATATTACTGAGCAATCGTTTATAGACCTAGAGTCTAGCATTTATATTTAACACTTCAAGTAATAGGCTTAAGCCTGGTGTTCAGTTTTATTTTCAAGGCATAATCACAAGTGGGCCTGGCTATCGTACCCATTTAATTATAAGAAAGGGGAAAAGAGAAATAGAACTTATGGTGGCTGTGCCTTTTTAGGCACAGGGGAACGGTTTTACAATTTTACCTAATTTATTATGTGAATTAATATAGATTTTATAACTAGCAAATCAGCCAACAATTTTCCCTACAACTGGTCTGGGCCATCGTACACAAGATGGGTCCATGACATACCACAATAATCACATCACATAAAAACACAACATTTCATGTCTCATTCAAAAACCAA

>CL2Contig116_All/repeat/mobile_element/Class_I/LTR/Ty3_gypsy/chromovirus/Tekay
AGCCAAAGCTACCCGCAGTGTACAGTTGAAGAGGAGGTTCTAATAATCGTTCAATCCACAAAAGTGGAAAGTCCGCATACTAGCCCCAGACTCCTCTCAACTATCGTAATGAAAGTTTCTAGTGGCTAACTCCGGTTATTCAGAAGGCCTTCGAATTACTCATCCTCGTCTTACAAAAGAAAGACGGGATAGCACGCCCTGACGGGGCAGGCCAACAC

>CL2Contig117_All/repeat/mobile_element/Class_I/LTR/Ty3_gypsy/chromovirus/Tekay
TGAGACATGTTATGATTGATGGTTGTGATTATTATGAGATGTTATGAACCCCTTTTTGAGTACGGTGACCCATACGAGTGTAGGTTACATAGTTTGTTGTTTTGTTTAGTTATCAAATCTATAATAATCAACGTAATAAATTAGGGAAAAATGGT

>CL2Contig118_All/repeat/mobile_element/Class_I/LTR/Ty3_gypsy/chromovirus/Tekay
ACTGATATGAATGTATGGTTAAATCTTGATATGATTTGGTATAAATAACTGATAGTTAGTTCAACTGTTATTTATAGGAGTATGTTGAGTAGTCTAGGACAAACCCCTATTCATGTTTGTCTGATTTTTACGTCTAGATTACGGCTCATACTTAGGAACCCTAGGTATATGGATATGTATAAAT

>CL2Contig119_All/repeat/mobile_element/Class_I/LTR/Ty3_gypsy/chromovirus/Tekay
AGCCACCTTAAAACATGTTCTTTTTACCCCTTCTTATAATTAAATGGGCACGATAGCCAGACCCACTTGTGATTATGCCTTAAAATGAAACTGAAACACCAGGCTTAAGCCTTATATGTGAAGTGTTAAAAATAAATGTTAGACTCTAGGTCTATAAACGATTTCTCAGTA

>CL2Contig120_All/repeat/mobile_element/Class_I/LTR/Ty3_gypsy/chromovirus/Tekay
CCCGGACTCCTCTCAACTACCGTAATGAAAAATTCCAGTGGCTAGCCTGGTTGTTCAGAAGGCCTTCAGAATCTCATTCCTGTCTTACAAAAGAAAGACAGGATAGCACTTTCCCGCTAGGGATTATGCCAACGCTGGCCTTCTAGATAAAGACAAGAACATCATCTTGTGTGCCAACTCAGCCAAAACAATTATATATAAATCTATGTACAAAAGAACTTTGTACATCTATTTATATATAATATGACATCTTATACCCATATGTATAAAAGTTAATTTATACATATCGGTATAATGGGGTTCCTAAGTAAGAGCCGTAATCTAGACGGAAGAAACTGACAAACAATATATGTGGTTTGTCCTAGACTACTCAACTTACCCTATAAATAACAGTTGCTACAACTATCAGTTATTTATTAAATAAACAAATCAAGTTTACATAAATCAATCACTTTACAATTCAATCACTTTTTACTGAATAGTAGTTTAGAGACCTATCGTCTATCAGTTATCTTTAACACTTCAAGTATAAGGTGTTCAGAATTCTTTCAAGGCATAATTACAATTGAGTCAAGGCCATCGAACTCTTTTAATTATCAGAATGGGGAAGAAGAATCAGAATTTAAGGTGACTGTACCTTTTTAGGCACAGGGGACAATTTATCATTTTTCCCTTAATTCATTCGGTTAAATAATATAGATTTCATATCTAAATCACAATGTCAAGATGTGCCCTACACTGGCCTGGGGTTCGTCCTCAAAAAGGGTATCAAAACAATTTATAATAACAAACATCGAATATTCATATATTCAACAATAAAGATATCAACAAACAATTCACAATCTCAATCATCACAAATATCG

>CL2Contig121_All/repeat/mobile_element/Class_I/LTR/Ty3_gypsy/chromovirus/Tekay
ACTGTTATTTATAGGAGTAAGTTGAGTAGTCTAGGACAAACCTTTTTTTTAATGGTTTGTCAGATTTTTCACGTATAGACTACGGCTCTTACTTAGGATCCCATGTATATCGATATGTATAAATTAACTTTTATACATATGGATATACGATGTCCAGTCGTATATAAA

>CL2Contig122_All/repeat/mobile_element/Class_I/LTR/Ty3_gypsy/chromovirus/Tekay
CAATTATTAGAACCACCTCTTCAACTGTACATTGCGGGAAGCTTTGACGTTTAGTTGAGGAGGATTGGATTGGTCTAGGAGAGACCATGGTTTGCGGTGACGATACTTCTGCTCCAAATATGGGTGACTAAAAGCAGAGAGAAAGAGAGCAAGGCTTGGTTGGTTGGCCGCCTCCGCGGGACGTGATTATCCCAATTCTAGACACCGTTGATCGTATTTGTTTGACGTCGCGCGCGCATCCGTACCGCTCGCAGGCTGTGGTTAA

>CL2Contig123_All/repeat/mobile_element/Class_I/LTR/Ty3_gypsy/chromovirus/Tekay
TTATTGTTGGTCTGTTATGAACCCATCTTGTGTACGATGGCCCAGACCAGTTGTAGGGGAAAACTGTTGTTGTATGTAATAGCAGTTATGAAATCTATACTAATCAATAGAATAAATTAGGTAAAATGGTAAATCGTCCCCCTGTACCTAAAAAGGCACAGTCACCTTAAGTTCTACTTCTTTTTCCCCTTCTTGAAATTAAATTGGGTTCGATAGCCAGGCCCATATTTGTTTATGTTCTTTTGATGTTGAACACCAGGCTTAGGCCTTTAACTTGATGTGTTAAATTATAAATGGTAGACT

>CL2Contig124_All/repeat/mobile_element/Class_I/LTR/Ty3_gypsy/chromovirus/Tekay
TATTATTAAACGGATATGAAATATATTAAATAATCTTGATGTGATTAATTATAAATAACTAATAGTTAGCTTAACTGTTATTTATAGGAGTATGTTGAGTAGTCTAGGACAAACCCCTGTTTATGTTTGTCTGATTTTCCGTCTAGATTACG

>CL2Contig125_All/repeat/mobile_element/Class_I/LTR/Ty3_gypsy/chromovirus/Tekay
TGGGAGAGAATATGAAACACCTGTATTTGTGAACCATGTGTATAGTTGGGAAATTGATGTTGACACCCTTATAATTTGAGACATATTGTGATTGATTGTTGTGATTATTATGAGATGTTATGAACCCCTTTTGAGTACGATGACCCAGACCAGTGTAGGGTACACAGTGCTTGTTTTGTTTAGTTATGAAATCTATAATAATCAACGTAATAAATTAGGGAAAAATTGTAAACCGTCCCCCTGTGCCTAAAAAGGCACAGCCACCTTAAGATCTGTTCTTTTTTCCCCCTTCTTATAATTAAATGGGTACGATAGCCAGACCCACTTGTGATTATGCCTTGTAATAAAACTGAACACCAGGCTTAAGCCTTATAATTAAAAGGATAATTATAAATGTTAGACTCTAGGTCTATAAACGATGCTCAGTAAAAGATTATCAAATCTGTTACGAAA

>CL2Contig126_All/repeat/mobile_element/Class_I/LTR/Ty3_gypsy/chromovirus/Tekay
ATCAAATATGTTAATTTGATTTATAAAGAAAACTTAATCTGATGTGATCAACTATAAATAACTTGTAAGTTAATTATAACTGTTATTTATATGAGTATGTTGAGTAGTCTATTACAAACCCCATTCTGTGTTTGTTTTGATTTTATATATATAGATTACGGCTCATACTTAAGAACCCCTGTATATCTATATGTATAAATTAACTTTTATACATATGGATATACGATGAAAAGTTATATATATAATTATATATATATATATATATATATATATATGGCTATATATATATGGAGTT

>CL2Contig127_All/repeat/mobile_element/Class_I/LTR/Ty3_gypsy/chromovirus/Tekay
TCGTAATCTAGACGGAAATCAAACAAACACAAAAAGGGGTTTGCCCTAGACTACTCAACATACTCCTATAAATAACAGTTATATTTAACTTTCAAGTTATTTATAATTAATCATATCAAGATTAAACAATTCATTTCATATCAGTTTAATAACAATTGACTGAACAACGTTTAGAGACCTAGAGTCTATCATTTATAATTATCACATCAAATTTAAAGGCCTAAGCCTGGTGTTCAACATCAATAAAACATAAACAAATGTGGGCCCGGCTATCGTACCCAATTTAGTTTCAAGAAAGGGGAAAATAAGTAGAGCTCA

>CL2Contig128_All/repeat/mobile_element/Class_I/LTR/Ty3_gypsy/chromovirus/Tekay
TTTTATATCTAAACACAATATCACATGTGTGCCCTACACTGGTCTGGGTCTTCGTTCTCAGAAAAGGGTATCACAACATTTCAAACCAATCAAACATCCAATATCACATACATCAAATAGTAAAAGGGTCAACAATGAATTTCACAACCAATCCAAATCATCACAAATGTCGGTGCCTCATAATCTTGCCCAAATCCAACACAATGAAACAATATA

>CL2Contig129_All/repeat/mobile_element/Class_I/LTR/Ty3_gypsy/chromovirus/Tekay
TGGCTGCCTCCGTGGGACATGATTATCCCAGTTCTAGACACCGTTATATCGTATTTGGTTGACGTCGCATGCGCATGCATTACTGTTCACAGGCTACAGTTAATTCGCCTGATGGTTGGTAACACGTTCGATCCCCCCCAGCATGACCTGGGCCCGGATCGGTTTTGTTCTCTAGGAGGTTAGCTAAATGAGTACATTAGTACTTCCCCATATACTCCTTGTCTAAAGTATATGTCATAGGGAAACCTAGATGTCCGGTCATT

>CL2Contig130_All/repeat/mobile_element/Class_I/LTR/Ty3_gypsy/chromovirus/Tekay
AGGTTGCCCAAAAATGACATACACTGTAGACGGGGAGTGTATGAGAAGACACCTGTAAAATCACAGGAAGCCTCCTAGAGAGAATAAAACCGACCGAACCCAGTTCCAGCTGGGCCGATCGAACGCGATACCAACCATTCAGGCGAATTAACCCGCAGCCTGCAAGCGGTACAGATGCACGTGCGACGTCAAACAAATACGATCAACGGTGTCTAACCTTGGGGTAATCACGCCCAGACTAAGGCAGCCAACCTACTGATT

>CL2Contig131_All/repeat/mobile_element/Class_I/LTR/Ty3_gypsy/chromovirus/Tekay
CACTCAGTCAAAAACAACTATATACAAATATATATAAAAAAGTAAATATATATATATATACTTATATATAACGAGACATTGTATATCCATATGTATAAAAGTTAATTTATACATATCGATATACATAGGGTTCCTAAGTATGAGTCGTAATCTAGATGGAAATCAAACAAACATAATAAGAGGTTGGTCCTAGACTACTCAACAT

>CL2Contig132_All/repeat/mobile_element/Class_I/LTR/Ty3_gypsy/chromovirus/Tekay
CTCAATGTCGTCTTCCCAAATAAACAATGAATCGACAAACAAGGTGTTTCATATTCTTTTCCAAATCCAGCCCAAAACATCAAGACAATATCAAATATAGCTATGTGGATCACTGGCCTAGTTCAACTGATAAATCCACTCTCAAATAAGTCAGGATAAAACTGATGAAGTGATTTACTGTTCAGGGGTGAATGGCCTGAACAGCTCAACAAGAATGTAATGGTGAACTGGCAAAACAATTTAATTAAGTACAGGGTTCAACTT

>CL2Contig133_All/repeat/mobile_element/Class_I/LTR/Ty3_gypsy/chromovirus/Tekay
ACTCTTGTTATTCAGAAGGCATTCACAATCATCATCACCGTCTTACAAAAGAAAGACGGGATAACACTTTCCGGCGAAGGATCGTGTCAACACCGGCCTTCTGGATAAAGACAACAACATCATGTTACAAGCCTTCTCAGTCAAATCTATATATATATATATAGCCATATATATAAAAGTAAATTTATATATATAATTATATATATAACTTTTCATCGTAATCTATATATATAGGCATGTCAACACAGGGGTTCTTAAGTATG

>CL2Contig134_All/repeat/mobile_element/Class_I/LTR/Ty3_gypsy/chromovirus/Tekay
TGGGTGTGCGAAGACCTAGACCAGTGTAGGGCACACATTTGATATTCTGTTTAGTTATATAATCTATAATAATTAACTGAATAAATTAGGGAAAATTGTAAACCGTCCCCCTGTGCCTAAAAAGGCACAGCCACCTTAAGATCTGTTCTTTTTCCCCCTTCTTATAATTAAATGGGTACGATAGCCAGACCCACTTGTGATTATGCCTTAAATGAAACTGAACACCAGGCTTAAGCCTTATACTTGAAGTGTAAAATATAACTGATAGACCCTAGGTCTCTAAACGATTACTCAGTAAATTGTTATTTAAAACTGATATGAATGTATTGTAAAACTTGATTTGTTTTAATTATAAATAACTGATAGTTAGTTCAACTGTTATTTATAGGAGTATGTTGAGTAGTCTAGGACAAACCCATATTGTTTTGTATGGTTATACGTCTAGATTACGGCTCATACTTAGGAACCCTAGATATATCGATATGTAT

>CL2Contig135_All/repeat/mobile_element/Class_I/LTR/Ty3_gypsy/chromovirus/Tekay
AGGCGGGATAGCACACCTTATAAGGGCATGCTAACACCAACCTTCTAGATAAAGACAAGGACATAATTCTATATGCCCACTCAGTCAAAAACAACTATATATAAATATATAAAAATAAATTTATATATATACTTATATATAACGAGACATCGTATATCCATATATATAAAAGT

>CL2Contig136_All/repeat/mobile_element/Class_I/LTR/Ty3_gypsy/chromovirus/Tekay
GGACAATTTATCATTTTTCCCTTAGTTCATTCGGTTAAATAATATAGATTTCATATCTAAATCAAAATGTCAAGATGTGCCCTATACTGGCCTGGGGTTCGTCCTCAAAAAGGGTATCAAAACAGTTTATACTAACCAAACATCAAATATCACATATCAAACAATACGGGTGTCAACAAACAGTTCCATAAATAAATCATC

>CL2Contig137_All/repeat/mobile_element/Class_I/LTR/Ty3_gypsy/chromovirus/Tekay
ATGAGCCATAATGTAGATAGAAAATCATACAAACATAAACAGGGGTTTGTCCTAGACTACTCAACATACTCCTATAAATAACAGTTTAAACTAACTATCAGTTATTTATAATTAATCGATTCAAGATTTAATAATACATTACATATTAGTTTAATACAAGTGACTGAACAACATTTAGACACCCAGAGTCTATCATTTATAATTAACACTTCAAATATAAAGGCCTAAGCCTAGTGTTCAATTTAAATAAGGCATAAACAAAAGTGGGTCTGGCTATCGTACCCATTTAATTATAAGAAAGAGGGGAGAAGAAATAGATCTTAAGGGGATTGTGCCTTTTTA

>CL2Contig138_All/repeat/mobile_element/Class_I/LTR/Ty3_gypsy/chromovirus/Tekay
CAACTGGTCTGGGCCATCGAACACACAATGGGTTTACATCAGACCATACAAAAATATCACCAAAACAACCACAACATGTCACATAACAGATAAGGTGTCAATAGTCTCAATGTCGTCTTACCAATAAACAATGAATCGAAAAACAATGGTG

>CL2Contig139_All/repeat/mobile_element/Class_I/LTR/Ty3_gypsy/chromovirus/Tekay
CATTTGACAGTTGTTTTTATTTGTTGTGCTAGACCCGTGATCCATATAGCTATTTGTGACATCGATTTGGATGTTCCAGCTAGATTTGAAAAAGAATATGAAACACCTTGTTGTCGATTCATTGTTTATTTGGGAAGACAATATTGAGATTATTGACCCTCTTGGGTTATGTGACATGTTGTAATT

>CL2Contig140_All/repeat/mobile_element/Class_I/LTR/Ty3_gypsy/chromovirus/Tekay
TGACTGTACCTTTTTAGGCACAGGGGACAATTTATCATTTTTCCCTTAATTCATTCGGTTAAATAATATAGATTTCATATCTAAATCACAATGTCAAGATGTGCCCTACACTGGCCTGGGGTTCGTCCTCAAAAAGGGTGTCACAGCAATTTACAATAATCAAACATCCAATTTTCATATATTCAACAATAAAGGTGTCAACAAACAATCCACAATCCAATCATCACAAATACCGGTGCCTCATATTCTTTGCCAA

>CL2Contig141_All/repeat/mobile_element/Class_I/LTR/Ty3_gypsy/chromovirus/Tekay
ATGGGATATTGGGTATGTGGTTGTTATGAATTGTTGTGATACCCCGTGTGAGAAACGTAGACCCAGACCAGTGTAGGGCACACATTTGATATTGTTTTTAGATATAAAAATCTATATTATTTAACCGAATAAATTAGGGAAAAATGGTTAATTGTCCCCCTGTGCCTAAAAAGGCACGGTCACCTTAAATTCTAATTCTTCTTCCCCATTCTGATAATTAAAGGAGTTCGATGGCCTAGACTCACTTGTAATTATGCCTTAAAAGAAATCTGAACACCTTATACTTGAAGTGTTAAAGATAACTGATAGACGCTAGGTCTCTAAACAATTGATCAGTAAAATGATATTGTGATTGATATTGATGTTTAATTAAAACTTGTTTTGTTTTATTTATAAATAACTGATAGTTAGTTCAACTGTTATTTATAGGGTAAGTTGAGTAGTCTAGGACAAACCACATGTATTGTTTGTCAGTTTTCCGTCTAGATTACGGCTCTTACTTAGGAACCCCAATTATACCGATATGTATAAATTAACTTTTATACATATGGGTATATGATGTCATATTATATATAAATAGATGTACAAAGTTCTTTTGTACATAGATTTATATATGACAGTTTTGGCTGAGTAGGCATATAGGATGATGTCCTTGTCTTTATCTAGAAGGCCGGTGTTGGCATGCCCCGCAAGGGTGAGCTATCCCGTCTTTCTTTTGTAAGACGGGGATGATGATTCTGAAGGCCTTCTGAATAACCAGAGTTAGCCGCTGGAAACTTTCATTTCGATAGTTGAGAGGAGTCCGGGGCTAGTATACGGACTTTCCACTTTTGTGGATTGAACGATTATTAGAACCACCTCTTCAACTATACATTGCGGGTAGCTTTGACGTTGAGTTGAGGAGGATTGGATTGGTCTAGGAGAGACCATGGTTTGCGGTGACGATACTTCTGCTCCAAAATGGTGTGACTAAAAGCAGAGAGAAAGAGAATAAGATCAGGAGGTTGGCTGCCTCAGTCAGGGCGTGATTATCCCAATTCTAGACACCGTTATATCGTATTTGGTTGACGTCTTATGCACAAAAAGTACCGCTCGCAAGCTGCGGTTAATTCGCCAGAATGGTTGGTAACACGTTCGATCGCCCCAGCGTGAACTGAGCCCGAATCAGTTTTGTTCTCTAGGAGGATT

>CL2Contig142_All/repeat/mobile_element/Class_I/LTR/Ty3_gypsy/chromovirus/Tekay
TAGACACCGTTATATCGTATTTGGTTGACGTCGCATGCACATGCATTACTATAAACAGGGGAAGTTTGTATAAATACACATGTTGGTTGGTAACACGTTCGATCCCCCTAGCGTAACCTCGCCCAGAACGGTTTTGTTCTCTAAGAGGCTTCTCAG

>CL2Contig143_All/repeat/mobile_element/Class_I/LTR/Ty3_gypsy/chromovirus/Tekay
AATTGTTTGTTGACACCTGTATTGATGATATGTGATATTTGATGTTTGGTTAGTATAAATTATTTTGATACCCTTTTTGAGGACGAACCCCAGGCCAGTATAGGGCACATCTGATATTGTGTTTTTAGATATGAAATCTATATTATTTAACCGAATGAATTAAGGGAAAAATGTTAAATTGTCCCCTGTGCCTAAAAAGGTACAGTCACCGTAAGTTCTGATTCTTCTTCCCCATTCTGATAATTAAACGAGTACGATGGCCTCGACTCAACTACAGTTAGGCCGTGAGAGAATTCGGAACACGTG

>CL2Contig144_All/repeat/mobile_element/Class_I/LTR/Ty3_gypsy/chromovirus/Tekay
GAACGATTCTTAGAACCACCTCTTTAACTGTACATTGCGGGAAGCTTTGACGTTTAGTTGAGGAGGATTTGGATTGATCTAGGAGAGATCATGGTTTACGGTGACGTTGCCTCTGCCCCAAAGTATGGAGTGACCAAAAGCAGAGAGAAGGGGAACAAGACCAGGTTGGTTGGCTGCCTCCGCGGGGCGTGATTATCCCAATTCTAGACACCGTTATATCGTATTTGGTTGACGTCGCATGCGCATGCATTACTGTTCACAGGCTACAGTTAATTCACCTGATGGTTGGTAACACGTTCGATCCCCCCAGCGTAACCTGGCCCGGATCGGTTTTGTTCTCTAGGAGACTACTCAGTGAGTTCACTTGGGTGTCCCCATATGCTTCCGTTTCTAGAAGCATTTGTCTTTGGGCAGC

>CL2Contig145_All/repeat/mobile_element/Class_I/LTR/Ty3_gypsy/chromovirus/Tekay
TGATGATTGGTGGTCGTGATTGATATGAAATGTTGTAATCCCTTTTTGAGTACGAAGACCCAGACCAGTGTAGGGCACACATGTGGTATTTTGTTTAGTTATAAAATCTATAATAATCAACTTAATAAATTAGAGAAAAATAGTAAACCGTCC

>CL2Contig146_All/repeat/mobile_element/Class_I/LTR/Ty3_gypsy/chromovirus/Tekay
ACACTTAACATCATCGTCTTACAAAAGAAAGACGGGATAACACGCTTGTTTAAGGCATATCAACACTGGCCTTCTGGATAAAGACTGTAATCTCATGCTACTAGCCTCCTCAATCAAATCCATATATATATAGTTATATATATAAAAGTAAATTTATATATATAACTTTTCATCGTATATCCATATGTATAAAAGTTAATTTATACATATCGATATACAGGGGTTCTTAAGTATAAGCCGTAATCTATCTATAAAAATCAAACAAACACAAAAGGTGTTTGTAATAGATTACTTAACATACTCGTATAAATAACAGTTATTCCTAACTTACCAGTTATTTATAATTAATCA

>CL2Contig147_All/repeat/mobile_element/Class_I/LTR/Ty3_gypsy/chromovirus/Tekay
TCTGGTTATTCAGAAGGCCTTCAGAATCATCATCCCCGTCTTACAAAAGAAAGACGGGATAGCAGCCTTTGCGGGGCATGCCAACACCGGCCTTCTAGATAAAGACAAGAACATCATCTTATATGCCTACTCAGCCAAAACTGTCTTATATAAACCTATATACAA

>CL2Contig148_All/repeat/mobile_element/Class_I/LTR/Ty3_gypsy/chromovirus/Tekay
TCTCCTCTCAACTACCGAAATGAAAGGTTCCAGCGACTAACTCTGGTTATTCAGAAGGCCTTCGAAATCATCATCCCCGTCTTACAAAAGAAAGACGGGATAGCACACCTTATAAGGGCATGCCAACACCGGCCTTCTAGATAAAGACAAGGACATCATTCTATATGCCTACTCAGTCAAAAACAGCTATATATAAATATA

>CL2Contig149_All/repeat/mobile_element/Class_I/LTR/Ty3_gypsy/chromovirus/Tekay
TATGGATATGTATAAATTAACTTTTTTACATATGAATATACGATGTCCCGTTATATATACATATATATATATATAAATTCACTTTTATATATATAGTTATATATAACTGTTTTTGACTGAGAAGGCCAGTAGAATGATGTTACTGTATATATCCAAAAGGCTGGT

>CL2Contig150_All/repeat/mobile_element/Class_I/LTR/Ty3_gypsy/chromovirus/Tekay
CTACGTCAAAAAAATACGATATAACGGTGTCTAGAATTAGGATAATCACGCCCTGACTAAGGCAGCCAACCTCCTGATCTTGTTCCCCTTCTCTCTGCTTTTGGTCAAACCATACTTTGGAGCAGAAGCAACGTCACCGTAAACCATGATCTCACCTAGATCAATCCAAAACCTCCTCAACTATGCGACAAAGCTCCTCGCATGTACAGTTGATAGGTGGTTCTAATAATCGTTCAATCTGCATAAAGCAGAAAGTCCGCATACTAGCCCCGGTCTCCTCTCAACTGTCGAATGAAAGGTTCCAGCGACTAACTCTGGTTATTCAGAAGGCCTTCAAATAACCACTACCGTCTTACAAAAGAAAGACGGGATACATGCTTTCTAAGGGCATGCCAACACCGACCTTCTAGATAAAGACAGTAATCATTACTCTACATGCCTTCTCAGTCAAATCAATATATATAGCTATATATATAAAAGTAAATATATATATATATATATAATTAT

>CL2Contig151_All/repeat/mobile_element/Class_I/LTR/Ty3_gypsy/chromovirus/Tekay
GACTAGGTTGGTTGGCTGCCTCCACGGGGCGTGATTATCCCAATTCTAGACACCATTATATCGTACTTGTTTGACGTCGCATGCGCATGCATTACCGTTCACAGGCTGCGGTTAATTCGCCTGATGGTTGGTAACACGTTCGATCTCCAGCGTAACCTGGTAGGATCGGTTTTGTTCTCTAGGAGACTACTCAGTGAGTTCACTTGGGTCGCCACGT

>CL2Contig152_All/repeat/mobile_element/Class_I/LTR/Ty3_gypsy/chromovirus/Tekay
GTTATATTTTACACTTCAAGTATAAGGCTTAGGCCTGGTGTTCAGATTTCATTTAAGGCATAATCACAAGTGAGTCTGGGCTATCGAACTCATTTAATTATAAGAAGGGGGAAAAAGAATTAGAATTTAAGGTGACCGTGCCTTTTTAGGCACAGGGGGACAATTAACCATTTTTCCCTAATTCATTCGGTTAAATAATATAGATTTTATATCTAACACAATATCAAATGTGTGCCCTACACTGGTCTGGGACTTCGTTTCTCAAAAAGGGTTTCACAACATTTCAAACCAATCCAACATCTAATATCACATACATCAAATAGTACAAAGGGTCAACAACGAATTTCATAACCA

>CL2Contig153_All/repeat/mobile_element/Class_I/LTR/Ty3_gypsy/chromovirus/Tekay
GTACGGTACAGCGTGCGCACAACGTCAAAAAAAGACGATCAACGGGGTCTAGAAGTGGGATAATCACGCCCAGACTGAGGTAGCCAACCTACTGTTTTTACTCTCCTTCTCTCTGGTTTTAGTCACCTTCCTTTTGGAGCAGAAGACACGTCACCG

>CL2Contig154_All/repeat/mobile_element/Class_I/LTR/Ty3_gypsy/chromovirus/Tekay
ATATAAATAAATATACAAAGTTCTTTTGTATATAGATTTATATATAATTGTTTTGGCTGAGTTGGCATATAAGATGATGTTCTTGTCTTTATCTAGAAGGCCGGTGTTGGCATGCCCCGCAAAGGCTGCTATCCCGTCTTTCTTTTGTAAGACGGGGATGATGATTCTGAAGGCCTTCTGAATAACCAGAGTTAGCCACTGGAAACTTTCATG

>CL2Contig155_All/repeat/mobile_element/Class_I/LTR/Ty3_gypsy/chromovirus/Tekay
CCCTATGTATATCGATACGTATAAATTAACTTTTATACATATGGATATACGATGTCTTGTTATATATAAGTATATATATAAATTTACTTATATATATATAGCTGTTTGACTGAGAAGGCATATAGAATGATGTCTTTGTCTTTATCTAGAAGACCAGTGTTGGCATGTCGTAAACAAGCGTACTA

>CL2Contig156_All/repeat/mobile_element/Class_I/LTR/Ty3_gypsy/chromovirus/Tekay
TTTTCAAATCTAGCCCGCACATCAAAATCAATGTCACAAATAGCTATGTGGATCATGGGTCTAACACAACAAATAAAGAACAACTCTCAAATAGGTCAAGGTGAAGACAGAAGAAGTGATTTATTGTTCATGATAAAAATATCAACAACAA

>CL2Contig157_All/repeat/mobile_element/Class_I/LTR/Ty3_gypsy/chromovirus/Tekay
ATTCAGTTAATTATTATAGATTTTATAACTAAACAGAACATCAAAGTGTGCCCTACACTGGTCGGGGTCTCGTACTCAAAAAGGGTATCACAACATTTCATATCAAATAACCAAAACATCACATATATCAATCATCAAGAGGTCAAAAATAATTACATCACATAACAACACAACATTTCAAATTTCATCCCAAAA

>CL2Contig158_All/repeat/mobile_element/Class_I/LTR/Ty3_gypsy/chromovirus/Tekay
AAACTGATATGAAATGTATTATTTAATCTTGAAAATATTAATTATAAATAACTGATAGTTAGTTTAACTGTTATTTATAGGAGTATGCTGAGTAGTCTAGGACAAACCCCTGTTTGTGTTTGTTTGATTTTCCGTCTAGATTACGGCTCATACTTAGGAACCCTAAGTATATCGATATG

>CL2Contig159_All/repeat/mobile_element/Class_I/LTR/Ty3_gypsy/chromovirus/Tekay
CAAAGGATTGTATCAACACCGACCTACTACAAAAAGACAAGAATATCATCTTGTATGCCAACAAAGCCAAAACAATTATATATAAATCTAAGCACAAAAGAACTTTGTACAACTATTTATATATAATAAACCATCGTATATCCATATATAAAAGTTAATTAATACATATCGATATACCTAGGGTTCCTAGGTATGAGCCGTATCTAGACATAAAATCAGACAAAACAATAACAGGGGTTTGTCCTAGACTACTCAACATACCCTATAAATAACAGTTGAACTAACTATCAGTTATTTATAAATAAAACAAATCAAGTTTTAATACAACATCAATACCAATTTACAATATCATTTTACTGATCAAT

>CL2Contig160_All/repeat/mobile_element/Class_I/LTR/Ty3_gypsy/chromovirus/Tekay
CCCCTTATTATAATTAAATGGGTACGATAGCCAGACCCACTTGTGATTATGCCTTAATGAAACTGAACACCAGGCTTAGGCCTTATATTTGAAGTGTTAATTATAAATGATAGACTCTAGGTCTCTAAACGATTGCTCAGTAAAATGTTATTTAAAACAGAAATGAAGGTATTGTTAAAATTTGTTTTGTTTTATTATAA

>CL2Contig161_All/repeat/mobile_element/Class_I/LTR/Ty3_gypsy/chromovirus/Tekay
AATTCCATTTCAAGTACTGTCCGGGTTTAACTGGTGAAGTTATTTAAAACTATTCAGGGGTGAACTGGCAAAACAGATCAACAATAATACAGTGGTGAACTGGCAAAACAGATCAACAATAATACAGTGGTAAACTGGAAAAAAAGATCAACA

>CL2Contig162_All/repeat/mobile_element/Class_I/LTR/Ty3_gypsy/chromovirus/Tekay
ATGTCGAGAATAGCTATATGGACCACATGTCTAATCAACACAAAAAAATAAATACTGATCATGCTAATACAATATATCAACACGCATGGCAGAGATAGGCAAGATAGAATATCTCAAAACAAAAGACAGTATGAACTGGTGAAAAATAATACACATAACTGGATGAACTGGTGATATAAAATAATATACACACATGATGCGATGAAGCATATACAATAATGACATGATGGAACATATATACTAATGACATGATGAAAAATAAACACTACTGACATGATGAAAAATACACTAATAACATGATGAAACATATAGAAATGATGGCATAATAAAACATATAAGAATGATGACATAATGAAACA

>CL2Contig163_All/repeat/mobile_element/Class_I/LTR/Ty3_gypsy/chromovirus/Tekay
AGATTTTATAACTAGACAAAACAAGCAATGTGTACCCTACACTGGTCTGGGCCATCATACACAAAAAGCGGATTACAACATATCATAATAACCACAACAATCAATCATCACATGTCTCAAATCATAAGGGTGTCCATATAAATTTCCCAACTACCCAAGTGATCCACAAAATACAGG

>CL2Contig164_All/repeat/mobile_element/Class_I/LTR/Ty3_gypsy/chromovirus/Tekay
GATAGCACACCCTGACGGGGCATGCTAACACCGGCCTTCTAGATAAAGACAAGGACATCATCCTATAAGCCTACTCAGTCCAAAACAGTCATATATAAATATATATATAAAAGTACTTTATATATCTACTTATATATAACGTGACATCGTATATCCATATGTATAAAAGTTAATTTATACATATCGATATACATAGGGTTCCTAAGTATGAGCCGTAATCTAGACGGAAAATCAAACAAACATAAACAGGGGTTTGTCCTAGACTACTCAACATACTCCTATAAATAACAGTTAAACTAACTATCAGTTATTTATAATTAATCACATCAAGATTAAATAATTCATTTCATATCAGTTTAATAACAATTGACTGAACAACGTTTAGAGACCTAGAGTCTATCATTTATAATTTAACACATCAAGTTAAAAGGCCTAAGCCTGGTGTTCAACATCAATAAGGCATATACACAAGTGGGCCTGGCTATCGTACCCATTTAATTTCAAGAAAGGGGAAAAGAAGTAGAACTTAAGGTGACTGTGCCTTTTTAGGCACAGGGGGACGGTTTACAATTTTACCTAATTTATTATGTTGATTAGTATAGATTTCATAACTAACAAATAAACCAACTGTTTCCCCTACAACTGGTCTGGGCCATCGTACACAAGATGGGTTCATAACATACCACAATAATCACATCACATCAAACACAACATGTCACAAAATATAAGGGTGTCAATATCATCTTCCCAAACAGACCAAATCAATGTCACAAAATATATCAAAACAGATGACAGGGATGA

>CL2Contig165_All/repeat/mobile_element/Class_I/LTR/Ty3_gypsy/chromovirus/Tekay
GCCTAAAAAGGCACAGCCAACTTAAGACCAGTTCTTTTCCCCTCTTCTGATAATTAAATGAGTGCGATAGCCCAGACTCACTTGTGATTATGCCTTTATTTAAATCTGAACACCAGGCCTAAGCCTTATACTTGAAGTGTAAAATATAACTGATAGACCCTAGGTCTCTAAACGGTTGTTCATTAAAAATGTATTGGAACCGTTATTGATGTTTTATTAAAACTTGATTTGTTTTT

>CL2Contig166_All/repeat/mobile_element/Class_I/LTR/Ty3_gypsy/chromovirus/Tekay
AAGAAGCCTCCTAGAGAACAAAACCGATTCGAGCCTAGTAAACGCTGGGGCGATCGAACGTGTTACCAACCATTCAGGAGAATTAACTATAGCCTGCAAGCGATAATGTATGCACATACGATGTCAACCAAATATGACATAACGGTGTCTA

>CL2Contig167_All/repeat/mobile_element/Class_I/LTR/Ty3_gypsy/chromovirus/Tekay
ATTTGATGTGTGTGATATTGGATATTCGGTTGATATGAAATGTTTGATACCCGTTTCGAGAACGAAGACCAGGACAAGTGTAGGGTACACCTTTGATATTGTGTTTAGATATAAAATCTATATTAACCAACTGAATAAATTAGGAAAAATGG

>CL2Contig168_All/repeat/mobile_element/Class_I/LTR/Ty3_gypsy/chromovirus/Tekay
ATTTTGATCACCCCTATTATTATTTTTTGATATCATTTTTATGTTCATCATTCCCACCCCTGTCATATCAGTTTCATGCCTGTTATTATTTTATCAGTCCATCCAGTTGTGTGTATATTTTGATATCACTTTACATGTTTATCAGTTTCATCCTGCCCTTATTTTATATGTGCCATCATGTCATATTTCTATATGTTTCATCACGTAATATTTCTATATGTTTCATCGTGTCACATTTCTATATGTTTCATTATGTCATTATT

>CL2Contig169_All/repeat/mobile_element/Class_I/LTR/Ty3_gypsy/chromovirus/Tekay
TGTTGGGCTAGACCCGTGATCCATATAGCTATTTGTGACATTGATTTGGTTGTTTTGGGCTGGATTTGGAAAAGAATATGAAACACCCTTGTTTGTCGATTCATTGTTTATTTGGGAAGAAACATTGAGATTATTGACACCCTTATGTTGTGTGGCATGTTGAGATTTTTTTGGGGATATTATTGTTGGTATGTTTGAACCCATCTTGTGTACGATGACCCAGACCAGTTGTAGAGAAAACTGTTGTTTTATTTAGTAGTTATGAAATCTATACCAATCAAAATAATAAATTAGGTAATGTTGTAAACCGTCCCCCTGTGC

>CL2Contig170_All/repeat/mobile_element/Class_I/LTR/Ty3_gypsy/chromovirus/Tekay
TATTTAATAATTCAATTCATATCAGTTTAACAACAATTTACTGAACAGCGTTTAGAGACCTAGAGTCTATCATTTATAATTTATTACATCAAGTTAAAAGGCCTAAGCCTGGTGTTCAACATCAATAAGGCATATACACAAGTGGGCCTGGCTATCGTACCCATATTTAATTTTAAGAAAG

>CL2Contig171_All/repeat/mobile_element/Class_I/LTR/Ty3_gypsy/chromovirus/Tekay
ATAAACACAAATGGGCCTGGCTATCGTACCCATTTAATTATAAGAAAAGGGGAAAGAGAAATAGAATTTAAAGTGACTGTGCCTTTTTAGGCACAGGGGGACGGTTTACAATTTTCCCTAATTTATTATGTGAATTAATATAGATTTTATAACTAGCAAATCAATCAACAATTTTCCCTACACTGGTCTGGGCCATCGCACACAAGATGGGTCCACAACATACTACACTAATCACATCATCAAGCATAACATATTAATATCATTCCCTCAAATAAA

>CL2Contig172_All/repeat/mobile_element/Class_I/LTR/Ty3_gypsy/chromovirus/Tekay
GAAACGACATACACCGTAGACGGGGGTGTATGGGGAGGGACACGGTGTAGAAACCCCGTGTAAACCTCCTAGAGAAATAAAACCGACCGAACCCAGTTCCAGCTGGGCCGATCGAACATGATACAAACCTTTCAGGCGAATTAACCCGCAGCCTGTGAACGGTACGGATGCACGTGCGACGTCAAACCAATACGATCAACGGTGTCTAACCTTGGAAATATCACGCCCAGACTGAGGTAGCGAACCTACTGTTTTTACTCTCCTTCTCTCTGCTTTTAGCCACCCAATTTGGAGCAGAAGTATCGTCAGCACACAAACCATGGTCTCTCCTAGACCAATCCAGACACCAAACCAATCCTCCACAACTATCGTCGAACAACTCGCAATGTATAGTTGAAGAGGTGGTTCTAATTAACGTTCAAACCACAAAAGTGGAGTGTTCGTACACTAGCCCCGGACTCCTCTCAACTATCGCAATGAAAGTTCCAGTGGCTAAACCTGGTTATTCAGAAGGCCTTCAGAATCATCATCCCCGTCTTACAAAAGAAAGACGGGATAGCACGCCTTTAAGGGCATGCCAACACCGGCCTTCTAGATAAAGACAAGAACATCATCTTGTGTGCCAACTCAGCCAAAACAATTATATATAAACCTATATACAAAAGAACTTTGTATATCTATTTATATATAATATAACATCGTATATCCATATGTATAAAAGTTAATTTATACATATCGATATACCTAGGGTTCCTAGGTATGAGCCGTATCTAGACATAAAAATCTGACAAACATAATACTGGGTTTGTCCTAGACTACTCAACATACCCTATAAATAACAGTTGATCTAACTATCAGTTATTTATAAATAAAACAAATCAAGTTTTAATAAAACATCAATATCAGTTTCAATAACATTTTACTGAGCAATCGTTTAGAGACCTAGGGTCTATCAGTTATATTTTACACTTCAAGTATAAGGCTTAGGCCTGGTGTTCAGTTTCATTTAAGGCATAATCACAAGTGAGTCTGGGCTATCGAACTCATTTAATTATAAGAAGGGGGAAAAGAAATAGATTTTAAGGTGACCGTGCCTTTTTAGGCACAGGGGGACAGTTTACCATTTTTCCCTAATTTATTCAGTTGGTTAATATAGATTTTACAACTAAACAGAATATCAAATGTGTGCCCTACACTGTCTGGGTCTTCGTACTCAAAAAGGGGAGTACAACATTTCAAATCAACCAAACATCCAATATCACACACATCAAATAATAAGGGTGTCAACAATCAATTTATTAACCAATCAAGTGATCCACAAATGTCGGTGTTA

>CL2Contig173_All/repeat/mobile_element/Class_I/LTR/Ty3_gypsy/chromovirus/Tekay
GCCAGTGTAGGACACACCTTGATATTGTGTTTTAGGTATAAAATCTATAATAATTAACTGAATAAATTAGGGAAATTTGTAAACTGTCCCCCTGTGCCTAAAAAGGCACAGCCACATTAAAATCTGTTCTTTTTCCCCTTCTTATAATTAAATGAGTTCTATAACCAAGAACCACTTGTTTTTATGCCTTGA

>CL2Contig174_All/repeat/mobile_element/Class_I/LTR/Ty3_gypsy/chromovirus/Tekay
AAGGAGGACGGGATAACACTTTCTGGGGAAGGATCGTGTCAACACCATCCTTTTGGATAAAGACTGTAATCTCATGCTACTAGCCTGCTAAATCAAATCCATATATAACTATATACATAAAAGTAAATATATATATATAATTATATATATAACTTTTCATCGTATACCCATATGTATAAAAGTTAATTTACACATATCGATATAAAAGGTTACTAAATATGAGTCGTAATCTATACATAAAATCAAACAAAC

>CL2Contig175_All/repeat/mobile_element/Class_I/LTR/Ty3_gypsy/chromovirus/Tekay
TAACTATCAGTTATTTATAAATAAAAAAAACAAGTTTAAATAAAACATCAATATCAATTACAATAGCATTTTACTGAACAAGCGTTTAGAGACCTATAGTCTATCAGTTATTTTTTTACACTTCAAATATGAGGCTTAAGCCCGGTGTTCAGATTTTCTTTGAGGCATACAATAAGTGGGTCCGGGCCATCGAACTCATTTAATTATAAGAAG

>CL2Contig176_All/repeat/mobile_element/Class_I/LTR/Ty3_gypsy/chromovirus/Tekay
TCAGGGCCATCGAACACAGAATGCGTTCACAGCAAACCAACAATAACACATCAAAAAAACCATAACATCTCACACAACAGATAAGGTGTAATAATCCTAATCTCGTCTTCCCAATAAACAATGAATCGACAAACAAGGGTGTTTCATATTCTTTTTCAAATCCAGCCCAAACAACCAAACAAATATCAATATAGCTATATAGATCACAAGCCTAGT

>CL2Contig177_All/repeat/mobile_element/Class_I/LTR/Ty3_gypsy/chromovirus/Tekay
[truncated: 20,042,605 more chars]
