# Supplementary material for: Comparative Dissection of Three Giant Genomes: Allium cepa, Allium sativum, and Allium ursinum
Source: Int J Mol Sci. 2019 Feb 9;20(3):733. doi: 10.3390/ijms20030733 (PMC6387171; doi:10.3390/ijms20030733)
Supplement: Supplementary file 1 [file ijms-20-00733-s001.zip › 5.ijms-430914-S/suppl_file/File_S5_allium_cepa_repeatexplorer_plastid_contigs.fasta]

>CL94Contig1_All/organelle/plastid
CCAGACCATTCACTATTTCTTGAAGCTCGATCTCCCCCCCAGATGAACCATATAGCCAAGAGAAACCATGAACCAGAATAGAAGAGCTTGCCCCGCCCATGAGTAAATATTTCGTAGTAGCCTCATTAGACCGTACATCTCTCTTGGTATATCCAGATAATAGGTAGGAACATAAACTGAAACATTCTGGAGCTACAAAGATAGTTATTAAATCGTTAGCACCACATAAAAACATTCCTCCTAGAGTAGCTGTTAATACGAATAACAGAAACTCTGTTATAGCCATTTCTGTACATTCAATGTACTCTACGGATAGAGGAATACATAGAGTTGAACATAGTAAAATAAGAAATTGAAAGATTTCGTTGAAATTGTTCGTTTGGAAATTTCCCGAAAAGCTAATTATAGGTTCTTCTTTCCATCGGAACAATAGGGCCGTTATGCTCATTACTAAACTTGTTGAAGAGATGAAATAGAACCAAGGTCTATCTTTTTGATCAGAGGTTGAATCGATCATCAGAAGAAGAATTAGGCCAAAAATTAGGATACATTCTGGGAAAATGAAACTTCCATTGAAGAGAAGCAAATGAAACGCTTTCATAAAAATTCTCGTAGAATCGAGAATGAAGTTTTCATTCTGTACATGCCAGATCATAAATTAGTAACTGCATCCAATCTCCGAAAAAGTCCCAATTGTTTCAAACTTTTTGGATATTTTATTTACGGAATCCCTATGAATAGGATCAAACCTTATTCCATGATATTTCCATAAGATTCCTCTTTCTTATTCTTAAGCAAGCCCTCGAGAGGGTTTAGTTGATCCATGATTTATGTTTCATCTTTCTTTTTGTTTGTTTCGAGAAAGATATCGATCAATTCCGATTCTTTCTTTTTCGATTGATTCTTTTCCGATCGAGATGTATGGATCCATGGATCTATGTGTCTATATAGATCCTGTTCATGGATTAACGAAAATGTGCAAAAGCTCTATTTGCCTCTGCCATTCTATGAGTCTCTTCCTTTTTGCGTATGGCATCGCCACTCCCTTTGGCAGCATCTACTAATTCGGAACTTAATTTGAAAGCCATATTTCGACCCGGGCGTTTTCGGGATGCCCCTAATAACCAACGAATGGCGAGTGCTTTTCCTTGTGTAGATCCTATTTCAATAGGAACTTGATGAGTCGACCCGCCTACACGTCTTGCTTTTACTGCTATATCGGGAGTTACTCCACGTATTGCTTGACGTAAAACGGATAGTGGATTTGTTTCCGTCTTTTGTTGAATCTTTTTCACGGCTTGATAGATAATTTGATAAGCCAATGATTTTTTTCCGTGTTTCAGAATACGGTTAACCAACATGTTAACTAATCGATTACGATAAATTGGATCGGATTTTGCAGTTTTTTCTTCTGCAGTACCTCGACGTGACATGAGCGTGAAAGAGGTTCAAAAATAAGTTTTTTTTTTATAAGGGCTAAAAATGAATCACTTATTTTGGCTTTTTGACCCCATATTGTAGGGTGGATCTTGAAAGATATGAAAGATCTCCCTCCAAGCCGTACATACGACTTTCATCGAATACGGCTTTCCACAGAATTCTATATGTATCTATGAGATCGAGTATGGAATTCTGTTTACTCACTTTAAATTGAGTATCCGTTTCCCTCCTTTTCCTGCTAGGATTGGAAATCCTGTATTTTACATATCCATACGATTGAGTCCTTGGGTTTCCGAAATAGTGTAATGTAAAAAGAAGTGCTTCGAATCATTGCTATTTGACTCGGACCTGTTCTGAAAAAGTCGAGGTATTTCGAATTGTTTGTTGACACGGGCAAAGTAAGGGAAAATATCTGAAATGATTTCAATATTGGACCTTGGACATATAATAGTTCCGAATTGAATCTCTTTTAGAAAGAAGATCTTTTGTCTCATGGTAGCCTGCTCGAGTCCCCTTACGAAACTTTCGTTATTGGGTTAGCCATACACTTCGCATGTTTCTAGCGATTCACATGGTATCATCAAATGATACAAGTCTTGGATAAGAATCTACAACGCACTAGAACGCCCTTGTTGACGATCCTTTACTCCGACAGCATCTAGGGTTCCTCGAACAATGTGATATCTTACACCGGGTAAATCCTTAACCCTTCCTCCTCTTACTAATACTACAGAATGTTCTTGTAAATTGTGGCCAATACCAGGTATATAAGCAGTGATTTCAAATCCAGAGGTTAATCGTACTCTGGCAACTTTACGTAAGGCAGAGTTTGGTTTTTTGGGTGTGATAGTGGAAAAGTTGACAGACAAGTCACTCTACAGAACCGTACATGAGATTTTCCCCTCATACGGCTCCTCGTTCAATTCTTTCGAAGTAATTGGATCCTTTTCTTCGTTCGAGAATCTCTTCCCTTCTTCCACTCTGCCCCGAAGAGTAACTAAGACCAATTCATTCACGTTTTCATGTTCCAATTGAACACTTTCCATTTAGGATCAAAGAAGAAGATTATTCTTTTTACCAAACATATGCGGATCAAATCACGATCTTCTATTCTAATCTAATAAGAACAAGAGTCTCGATCAATCCCTTTGCCCCCCATTCTTCGAGAATCAGAAAGATCCTTTTCGAGTTTGAATTTGTTCATTTGGAATCTGGGCTCTTCTATTTTCTACTTATTTTTTTTTATTCTTTATTTCATTTCGATTTTCTTTCCCTCTCTTTTCTTTTTATTTCCTTCCATCATTCCTTAAGTCCCATAAGGTTTGGTGATCCTGTAAAATCTGACCCATTTTCTCATCGAGCGAGGGGTACGAAATAAATCAGATTGATTTTTCGATCAAAAAAAAGTACTATGTGAAATCTTCGGTTTCTTCCTCTTCCTCTATCCCATAGGTACAGCGTTTGGTTTTAATCAATAGAGAACCTTTTCTTCTGTATGAATCGATATTATTACATTCCAATTCCTTCCCGATACCTCCCAAGGAAAATCTCGAATTGGATCCAAAATTGACGGGTTAGTGTGAGCTTATCCATGCGGTTATGCACTTTTCAAATAGGAATCCATTTTCTGAAAGATCCTGGCTTTCGTGCTTTGGTGAGTCGTCCGAGATCCTTTCGATGACCTATGTTGTGTTGAAGGGATATCTATATGATCCCATCGATTGCGTAAGGCCCGCGATAGCAACGGAATCGGGGAAAGTATACAGAAAAGATAGTTCTTTTCTATTATATTAGTATTAGTTAGTGATCTCGGCTCGGTGGGTCCCTTCCTCCGTGATGAACTGTTGGCACTAGTCCTACATTTTGTCTCTGTGGACCGAGGAGAAAGGTGGCTCAGCGGGAAGAGGGTTGTACCATGAGCGAAGCAAGGGGTCAACTGCTTCAAATATACAACATGGATTCTGGCAATGCAATGGAGTTGGACCCTCATGTCGATCCGAATGAATCAGTCTTTCCACAGAGGTCAATCTTTGCCTGCTAGGCAAGAGGGCAGCAAGTTACAAATTCTGTCTCGGTAGGACATGTATTTTCTATTACTATGAAATTCATAAATGAAAATGAAGTAGTTAGTGGTGGGGTTACCATTATTCTTTTTCTTGTATGTGTTCCTAAGAAAAGGAATTTGTCCATAATAGTGCGAAAAGAAGGCCCGGCTCCAAGTTGTTCAGGAATAGTGGCGTTGAGTTTCTCGACCGTTTGCCTTAGGATTAGTTAGTTCTATTTCTCGATGGGGCCGGGAAGGGATATAACTCAGCGGTAGAGTGTCACCTTGACGTGGTGGAAGTCATCAGTTCGAGCCTGATTATCCCTAAACCCAATAGGAGTTTTTCTATTTTGACTTGCTCCCCGCAGCGATCGAACGAGAATGGATAAGAGGCTTGTGGGATTGACGTGATAGGGTAGGGATGGCTATATTGCTGGGAGCGAACTCCAGGCTAATATGAAGCGCACGGATCCAAGTTATGCTTGGAATGAAAGAAATTCCGAATCAGCTTTGTCTACGAACAAGGAAGCTATAAGTAATGCAACTATGAATCTCATGGAGAGTTCGATCCTGGCTCAGGATGAACGCTAGCGGCATGCTTAACACATGCAAGTCGGACGGGAAGTGGTGTTTCCAGTGGCGGACGGGTGAGTAACGCGTAAGAACCTGCCCTTGGGAGGGGAACAACAACTGGAAACGGTTGCTAATACCCCGTAGGCTGAGGAGCAAAAGGAGGAATCCGCCCGAGGAGGGGCTCGCGTCTGATTAGCTAGTTGGTGAGGCAATAGCTTACCAAGGCGATGATCAGTAGCTGGTCCGAGAGGATGATCAGCCACACTGGGACTGAGACACGGCCCAGACTCCTACGGGAGGCAGCAGTGGGGAATTTTCCGCAATGGGCGAAAGCCTGACGGAGCAATGCCGCGTGGAGGTAGAAGGCCCACGGGTCATGAACTTCTTTTCTCAGAGAAGAAGCAATGACGGTATCTGAGGAATAAGCATCGGCTAACTCTGTGCCAGCAGCCGCGGTAAGACAGAGGATGCAAGCGTTATCCGGAATGATTGGGCGTAAAGCGTCTGTAGGTGGCTTTTCAAGTCCGCCGTCAAATCCCAGGGCTCAACCCTGGACAGGCGGTGGAAACTACCAAGCTGGAGTACGGTAGGGGCAGAGGGAATTTCCGGTGGAGCGGTGAAATGCGTAGAGATCGGGAAGAACACCAACGGCGAAAGCACTCTGCTGGGCCGACACTGACACTGAGAGACGAAAGCTAGGGGAGCAAATGGGATTAGATACCCCAGTAGTCCTAGCCGTAAACGATGGATACTAGGCGCTGCGCGTATCGACCCGTGCAGTGCTGTAGCTAACGCGTTAAGTATCCCGCCTGGGGAGTACGTTCGCAAGAATGAAACTCAAAGGAATTGACGGGGGCCCGCACAAGCGGTGGAGCATGTGGTTTAATTCGATGCAAAGCGAAGAACCTTACCAGGGCTTGACATGCCGCGAATCCTCTTGAAAGAGAGGGGTGCCTTCGGGAACGCGGACACAGGTGGTGCATGGCTGTCGTCAGCTCGTGCCGTAAGGTGTTGGGTTAAGTCTCGCAACGAGCGCAACCCTCGTGTTTAGTTGCCACCATTGAGTGTGGAACCCTGAACAGACTGCCGGTGATAAGCCGGAGGAAGGTGAGGATGACGTCAAGTCATCATGCCCCTTATGCCCTGGGCGACACACGTGCTACAATGGGCGGGACAAAGGGTCGCGATCCCGCGAGGGTGAGCTAACTCCAAAAACCCGTCCTCAGTTCGGATTGCAGGCTGCAACTCGCCTGCATGAAGCCGGAATCGCTAGTAATCGCCGGTCAGCCATACGGCGGTGAATTCGTTCCCGGGCCTTGTACACACCGCCCGTCACACTACGGGAGCTGGCCATGCCCGAAGTCGTTACCTTAACCGCAAGGAGGGGGATGCCGAAGGCGGGGCTAGTGACTGGAGTGAAGTCGTAACAAGGTAGCCGTACTGGAAGGTGCGGCTGGATCACCTCCTTTTCAGGGAGAGCTAATGCTTATGCTTGTTGGGTATTTTGGTTTGACACTGCTTCACACCCAAAAAGAAGCGAGCTACGTCTGAGCTAAGCTTGGAAGTCTTCTTTCGTTTCTCGACGGTGAAGTAAGACCAAGCTCATGAGCTTATTATCCTAGGTCGGAACAAGTTGGTAGGATCCCACTTTTTACGTCCCCATGCCGCCACACGAGAGGGACATGGGGCGCAAAAGGGAAAGAGAGGGATGGGGTTTCTCTCGCTTTTGGCATAGCAGGCCTCCCACTGGGAGGCCCGCACGAAGGGCTATTAGCTCAGTGGTAGAGCGCGCCCCTGATAATTGCGTCGTTGTGCCTGGGCTGTGAGGGCTCTCAGCCACATGGATAGTTCAATGTGCTCATCAGCGCCTGACCCGGAGATGTGGATCATCCAAGGCACATTAGCATGGCGTACTCCTCCTGTTCGAATCGGAGTTTGAAACCAAACTTCTCCTCAGGAGGATAGATGGGGCGATTCAGGTGAGATCCAATGTAGATCTAACTTTCTATTCACTCGTGGGATCCGGGCGGTCCGGGGGGGACCACCGCGGCTCCTCTCTTCTCGAGAATCCATACATCCCTTATCAGTGTATGGACAGCTATCTCTCGAGCACAGGTTTAGGTTCGGCCTCAATGGGAAAATGGAGCACCTAACAACGCATCTTCACAGACCAAGAACTACGAGATCGCCCCTTTCATTCTGGGGTGACGGAGGGATCGTACCATTCGAGCCTTTTTTTCATGCTTTTACCGGAGGTCTGGAGAAAGCAGCAATCAATAGGATTTCCCTAATCCTCCCTTCCCGAAAGGAAGAACGTGAAATTCTTTTTCTTTTCCGCAGGGACCAGGAGATTGGATCTAGCCATAAGAAGAATGCTTGGTATAAATAACTCACTTCTTGGTCTTCGACCCCCTCAGTCACTACGAGCCCGATCAGTGCAATGGGATGTGTCTATTTATCTATCTCTTGACTCGAAATGGGAGCAGGTTTGAAAAAGGATCTTAGAGTGTCTAGGGTTGGGCCAGGAGGTCTCTTAACGCCTTCTTTTTTCTTCCCATCGGAGTTATTTCACAAAGACTTGCCATGGTAAGGGAGAAGGGGGAACAAGCACACTTGAAGAGCGCAGTACAACGGAGAGTTGTATGCTGCGTTCGGGAAGGATGAATCGCTCCCGAAAAAGAATCTATTGATTCTCTCCCAATTGGTTGGATCATAGGTGCGATGATTTACTTCACGGGCGAGGTCTCTGGTTCAAGTCCAGGATGGCCCAGCTGCGCCAGGGAAAAGAATAGAAGAAGCATCTGACTCTTTCATGCATACTCCACTTGGCTCGGGGGGATATAGCTCAGTTGGTAGAGCTCCGCTCTTGCAATTGGGTCGTTGCGATTACGGGTTGGATGTCTAATTGTCCAGGCGGTAATGATAGTATCTTGTACCTGAACCGGTGGCTCACTTTTTCTAAGTAATGGGGAAGAGGACCGAAACATGCCACTGAAAGACTCTACTGAGACAAAAAGATGGGCTGTCAAGAACGTAGAGGAGGTAGGATGGGAAGTTGGTCAGATCTAGTATGGATCGTACATGGACGATTGTTGGAGTCGGCGGCTCTCCTAGGGTTCCATCATCTGGGATCCCTGGGGAAGAGGATCAAGTTGGCCCTTGCGAATAGCTTGATGCACTATCTCCCTTCAACCCTTTGCTTTGAGCGAAATGCGGCAAAAGGAAGGAAAATCCATGGACCAACCCCATCGTCTCCACCCCGTAGGAACTACGAGATCGCCCCAAGGACGCCTTCGGCATCCAGGGGTCACGGACCGACCATAGACCCTGTTCAATAAGTGGAACGCATTAGCTGTCCGCTCTCCGGTTGGGCAGTAAGGGTCGGAGAAGGGCAATCACTCGTTCTTAAAATAAAACCAGCATTCTTAAGACCAAAGAGTCGGGCGGAAAAAGGGAGAGAGCTCTCTGTTCCTGGTTCTCCTGTAGCTGGATTCTCCGGAACCACAAGAATCCTTAGAATGAATGGGATTCCAACTCAGCACCTTTTGAGATTTTGAGAAGAGTTGCTCTTTGGAGAGCACAGTACGATGAAAGTTGTAAGCTGTGTTCGGGGGGGAGTTATTGTCTATCGTTGGCCTCTATGGTAGAATCAGCCGGGGAGGCCTGAGAGGCGGTGGTTTACCCTGTGGCGGATGTCAGCGGTTCGAGTCCGCTTATCTCCAGCCCGTGCACTTAGCTGATACTATGACAACACCCAATTTTTTCAATTCGGCAGTTCGATCTATGATTTTTCATTCATGGACGTTGATAAGATCCTTCCATTTAGCAGCACCTTAGGATGGCATAGCCTTAACATTAATGGCGAGGTTCAAACGAGGAAAGGCTTACGGTGGATACCTAGGCACCCAGAGACGAGGAAGGGCGTAGCAAGCGACGAAATGCTTCGGGGAGTTGAAAATAAGCATAGATCCGGAGATTCCCGAATAGGTCAACCTTTCGAACTGCTGCTGAATCCATGGGCAGGCAAGAGACAACCTGGCGAACTGAAACATCTTAGTAGCCAGAGGAAAAGAAAGCAAAAGCGATTCCCGTAGTAGCGGCGAGCGAAATGGGAGCAGCCTAAACCGTGAAAACGGGGTTGTGGGAGAGCAATACAAGCGTCGTGCTGCTAGGCGAAGCAGTGGAGTGCTGCACCCTAGATGGCGAGAGTCCAGTAGCCGAAAGCATCACTAGCTTACGCTCTGACCCGAGTAGCATGGGGCACGTGGAATCCCGTGTGAATCAGCAAGGACCACCTTGCAAGGCTAAATACTCCTGGGTGACCGATAGCGAAGTAGTACCGTGAGGGAAAGGTGAAAAGAACCCCCATCGGGGAGTGAAATAGAACATGAAACCGTGAGCTCCCAAGCAGTGGGAGGAGAATGTGATCTCTGACCGCGTGCCTGTTGAAGAATGAGCCGGCGACTCATAGGCAGTGGCTTGGTTAAGGGAACCCACCGGAGCCGTAGCGAAAGCGAGTCTTCATAGGGCGATTGTCACTGCTTATGGACCCGAACCTGGGTGATCTATCCATGACCAGGATGAAGCTTGGGTGAAACTAAGTGGAGGTCCGAACCGACTGATGTTGAAGAATCAGCGGATGAGTTGTGGTTAGGGGTGAAATGCCACTCGAACCCAGAGCTAGCTGGTTCTCCCCGAAATGCGTTGAGGCGCAGCAGTTGACTGGACATCTAGGGGTAAAGCACTGTTTCGGTGCGGGCCGCGAGAGCGGTACCAAATCGAGGCAAACTCTGAATACTAGATATGACCCCAAAATTACAGGGGCCAAGGTCGGCCAGTGAGACGATGGGGGATAAGCTTCATCGTCGAGAGGGAAACAGCCCGGATCACCAGCTAAGGCCCCTAAATGACCGCTCAGTGATAAAGGAGGTAGGGGTGCAGAGACAGCCAGGAGGTTTGCCTAGAAGCAGCCACCCTTGAAAGAGTGCGTAATAGCTCACTGATCGAGCGCTCTTGCGCCGAAGATGAACGGGGCTAAGCGATCTGCCGAAGCTGTGGGATGTCAAAATGCATCGGTAGGGGAGCGTTCCGCCTTAGAGGGAAGCACCCGCGCAAGCAGGTGTGGACGAAGCGGAAGCGAGAATGTCGGCTTGAGTAACGCAAACATTGGTGAGAATCCAATGCCCCGAAAACCTAAGGGTTCCTCCGCAAGGTTCGTCCACGGAGGGTGAGTCAGGGCCTAAGATCAGGCCGAAAGGCGTAGTCGATGGACAACAGGTGAATATTCCTGTACTACCCCTTGTTGGTCCCGAGGGACGGAGGAGGCTAGGTTAGCCGAAAGATGGTTATCGGTTCAAGGACGCAAGGTGACTTTGCTTTTGCAGGGTAAGAAGGGGTAGAGAAAATGCCTCGAGCCAATGTCCGAGTACCAGGCGCTACGTCGCTGAAGTAACCCATGCCATACTCCCAGGAAAAGCTCGAACGACCTTCAACAAAAGGGTACCTGTACCCGAAACCGACACAGGTGGGTAGGTAGAGAATACCTAGGGGCGCGAGACAACTCTCTCTAAGGAACTCGGCAAAATAGCCCCGTAACTTCGGGAGAAGGGGTGCCTCCTCACAAAGGGGGTCGCAGTGACCAGGCCCGGGCGACTGTTTACCAAAAACACAGGTCTCCGCAAAGTCGTAAGACCATGTATGGGGGCTGACGCCTGCCCAGTGCCGGAAGGTCAAGGAAGTTGGTGACCTGATGACAGGGGAGCCGGCGACCGAAGCCCCGGTGAACGGCGGCCGTAACTATAACGGTCCTAAGGTAGCGAAATTCCTTGTCGGGTAAGTTCCGACCCGCACGAAAGGCGTAACGATCTGGGCACTGTCTCGGAGAGAGGCTCGGTGAAATAGACATGTCTGTGAAGATGCGGACTACCTGCACCTGGACAGAAAGACCCTATGAAGCTTCACTGTTCCCTGGGATTGGCTTTGGGCCTTTCCTGCGCAGCTTAGGTGGAAGGCGAAGAAGGCCTCCTTCCGGGGGGGCCCGAGCCATCAGTGAGATACCACTCTGGAAGAGCTAGAATTCTAACCTTGTGTCAGGACCTACGGGCCAAGGGACAGTCTCAGGTAGACAGTTTCTATGGGGCGTAGGCCTCCCAAAAGGTAACGGAGGCGTGCAAAGGTTTCCTCGGGCCGGACGGAGATTGGCCCTCGAGTGCAAAGGCATAAGGGAGCTTGACTGCAAGACCCACCCGTCGAGCAGGGACGAAAGTCGGCCTTAGTGATCCGACGGTGCCGAGTGGAAGGGCCGTCGCTCAACGGATAAAAGTTACTCTAGGGATAACAGGCTGATCTTCCCCAAGAGTTCACATCGACGGGAAGGTTTGGCACCTCGATGTCGGCTCTTCGCCACCTGGGGCTGTAGTATGTTCCAAGGGTTGGGCTGTTCGCCCATTAAAGCGGTACGTGAGCTGGGTTCAGAACGTCGTGAGACAGTTCGGTCCATATCCGGTGCGGGCGTTAGAGCATTGAGAGGACCTTTCCCTAGTACGAGAGGACCGGGAAGGACGCACCTCTGGTGTACCAGTTATCGTGCCCACGGTAAACGCTGGGTAGCCAAGTGCGGAGCGGATAACTGCTGAAAGCATCTAAGTAGTAAGCCCACCCCAAGATGAGTGCTCTCCTATTCCGACTTCCCCAGAGCCTCCGGTAGCACAGCCGAGACAGCGATGGGTTCTCTGCCCCTGCGGGGATGGAGCGACAGAAGTATTGAGAATCCAAGATAAGGTCACGGCGAGACGAGCCGTTTATCATTACGATAGGTGTCAAGTGGAAGTGCAGTGATGTATGCAGCTGAGGCATCCTAACAGACCGAGAGATTTGAACCTTGTTCCTACACGACCTGATCAATTCAATCAGGCACTCGCCATCTATTTTCATTGTTCAACTGTTTGACAACATGAAAAAACCAAAAGCTCTGCCCTATCCCTCCCTTGGATAGATAGGGAAGGGCGGAGGCCTTTGGTGTTCCTTCCAGTCAAGAATTGGGGCCTCACAATCACTAGCCAATATTTCTCTCATTCTCATGCCTTTCTTTGTTCATGATTCGATATTCTGGTGTCCTAGGCGTAGAGGAACCACACCAATCCATCCCGAACTTGGTGGTTAAACTCTATTGCGGTGACGATACTGTAGGGGAGGTCCTGCGGAAAAATAGCTCGACGCCAGAATGATAAAAAGCTTAACACCTCTTATTTTACTAAAAAAAATGCAAAGGTCCTCTTATTCAAAACCTCAATTATGTCTTCTCTCCCCCTTCACACCTCAGAACGCACTGTTCTTATAGAGAGAAACGCACTTTCACATCTTCTTAACCCGAAACGAAATGGCTGAGGAGAGGTTCCTTTTTGAGGGTACTCCCGGGAACAGATCCAGTAGAGACGGGGTGGGGCCTGTAGCTCAGAGGATTAGAGCACGTGGCTACGAACCACGGTGTCGGGGGTTCGAATCCCTCCTCGCCCACAACCGGCCCAAAAGGGAAGGACCTTTCCCTCTGGGGGGTAAGAAAATCATGATCGGGATGGCGGACGCAAAGCTATTGAACTTGGGTATGGTCTTTTGTCGAAATGGAATGGCCTTACTTTTTATTTATTTTATCGTGAAGGCTTTTTAATTACATATAGTAACCATACTTGAATTAGCATATTTGTGTTTTACTCCCCGTAACTCTTCCTCAGCCAGGCTTGGGCAGAATAGCAGAGCAAGTACAAGTATTAGTAGCATAGCAAAAATGCGTTCCTCGTCATTAATATGTTTGCTCGCGTTAATTGTGGTCTATCGGGAGAATCGATGACTGCATCTTTGATGCACTGCTAGTACATCATCTGGGAATTCTTAATTGGCTAGTTATAAATAGACACAGGGCTATTTACAAGGGATTACCTCGGATCTACGCCGAGGTATTGACGGTGATTCTCAAATATCGTAAAACAGAATGTGATACGATGAGATAGAATGCAATAGAAACAAAGACAGGGAACGGGTTACCTACCCCTAATGGTCAAAGCGAGCCCTTTCATTCAATTCTTCATTCTTTAATGAAATTAAGAATCAATCAAATCTCCCCAAGTAGGATTCGAACCTACGACCAATCGGTTAACAGCCGACCGCTCTACCACTGAGCTACTGAGGAACAACGGGAGATTCGACCTCATAGAGTTCAACTCCCGTTCTCAACCCATGAGTCCGAAGCTTCCTTCGTAACTCCCCGAACTTATTCGTAGTGGCTCCGTTCCATGCCTCATTTCATAGGGAACCTCAAAGTGGCTCTATTTCATTATATTCCATCTATATCCCAATTCCATTCATTTAATATTTCTTTGGTGTGATTGACATAAGAGATGTCATTCAATCGAAGAAGATGGTATCGTTGACATAAGAGATGTCATTTCTAGTCTATCTCTTTCTATATATGGAAAGTTAAGAAATCATCATATAATAATCGAGAAATTGAAATAGAAAAGAAAAAAGGGAGGTTTGTGATGATTTTAAAATCTTTTCTACTAGGTAATCTATTATCCTTATGCATGAAGATAATAAATTCGGTCGTTGTGGTCGGACTCTATTATGGATTTCTGACCACATTTTCCATAGGGCCCTCTTATCTCTTCCTTCTCCAAGCTCGGGTTATGGAAGAAGGAACTGAGAAGGAGATATCAGCAACAACGGGTTTTATTACGGGGCAGCTCATGATGTTCATATCGATCTATTATGCGCCTCTGCATCTAGCATTGGGTAGACCTCATACAATAACTGTCCTAGTTCTACCGTATCTTTTGTTTCATTTCTTCTGGAACAATCACAAAAACTTTTTTGATTATGGATCTACTACCAGAAATTCCATGCGTAATCTCAGCATTCAATGTGTATTCCTGAATAATCTCATTTTTCAATTATTCAACCATTTCATTTTACCAAGTTCAACGTTAGCCAGATTAGTCAACATTTATATGTTTCGATGCAACAACAAGATGTTATTTGTAACAAGTAGTTTTGTTGGTTGGTTAATTGGTCACATTTTATTCATGAAATGGGTTGGATTGGTATTATTCTGGATACGGCAAAATCATTTGATTCGATCTAATAAGTACCTTGTGTCAGAATTGAGAAATTCTATGGCTAGAATCTTTAGTATTCTCTTATTTATCACCTGTGTCTACTATTTAGGCAGAATGCCATCGCCTATTGGTACTAAGAAACTGAAAGAAACCTCAGAAAGGGAAGAAAGCGATGTAGAAACAACTTACGAAACGAAGAAGACGAAACAGGAACAAGAGGGATCCACTAAAGAAGACAAAGATAGCCCGGTTTACGAAGATTCTTATCTTGATATCCATCAAGATAATTGGGAATTGGGAAAACTTAAAGAAGAGAAAACTTATTTTTGGTTTGAAAAACCTATTGTAACTTTTCTTTTCGATTATAAACGATGGAACCGCCCATTGAGATATTTAAAAAATGATAGGTTTGAAAATGCTATACGAAATGAAATGGCACAATATTTTTTTTATATTATATAAAAAGTAATAAAAAAATGAATACAAAAGAAAAATACAAGAATAGATAAGAAGAAATTCGCCCACCTCCCATATATTTAATCCCTTCACCTATAAAGAAACTAATAACACCAATCCCATTTATCATTCCATCAATTATATATCTATCAAAAAACTGAACTAGTTTAGCTAATTCTCTTACATTTCCAGTAAAA
>CL94Contig2_All/organelle/plastid
AATTTCAGGATCTTCCGTCGATTCTTCTTCATCTTCTTCTTCCAAATCATCTGTTAATTTGTATGACCATCTAGAGACCTTTTTACTAATTTCTTCCATTCCAATAGAATTTTTTCTAATTTTTATTAGATCATTTGGATCAGTTGTAATTATATCGAATAAAAATTTCAAAGATTTTATTTGACTTTCTGAATCTATTCCTTGCGCACGTTCAAAATAAAATTTTTCAATTGAGGTTAAGGAATTCTCAATAGGATTCGATAAAAATTTCTCATCAGAATAAAACCTATTCTTTTTATGTTCAAATGTTTGAGAATTTTTAGGAAATAGACCATGAATTTTATTTATCCACAATATTTCTAAGGAATCCACTCTTGAAGTTATTAAATCAGTCATGATTTCATCTGAATCTACATTTTTTATTGTTCCGCGATAAGGTCCATTCAAAAAAGGATCATACATTTTGGGTAAATATTCTTGTTCATGCTCATCATCACATAATCTGGTTCTTTTTTCTAGTATATTTAAAGCAAAAGATCCTTTCTCTTTTTCTAAATTTTGTATTCTACTTACAAATTCGTTCCTTAAGTTGTATTTTTTTTGTTCATTATTATAAATCCAATAATTATATAGGTCTTCGTGGTATAGTTTTTCTGTCGTGTAGAAAGAAATTTTTCGCTCTATCATTTCTGAAAAGGTTGATAAACTTGGCGGATATGTAAAAGAGATTAGATTTTTTCCTTTATTTGGGCATATATAAAAAAAATATTGTGCCATTTCATTTCGTATAGCATTTTCAAACCTATCATTTTTTAAATATCTCAATGGGCGGTTCCATCGTTTATAATCGAAAAGAAAAGTTACAATAGGTTTT
>CL94Contig3_All/organelle/plastid
GTATCCACCGTAATTCCTCGTTTGAACCTCGCCATTAATGTTAAGGCTATGCCATCCTAAGGTGCTGCTAAATGGAAGGATCTTATCAACGTCCATGAATGAAAAATCATAGCCTTATAGAGAAGAAAAAAGCTGCCGAATTGAAAAAATTGGGTGTTGTCATAGTATCAGCTAAGTGCACGGGCTAGAGATAAGCGGACTCGAACCGCTGACATCCGCCACAGGGTAAACCACCGCCTCTCAGGCCTCCCCGGCTG
>CL94Contig4_All/organelle/plastid
GGGAGATTTTGGGGAAAAATAGCTCGACGCCAGAATGATAAAAAGCTTAACACCTCTTATTTAACCAAAAAAAATACAAAGGTCCTATTATTCAAAACCTCAATAATGATATCTCTTCTCTCCCCCTTCACACCTCAGAACGCACTGTTCTTATAGAGAGAAA
>CL94Contig5_All/organelle/plastid
GGCATGCTTAACACATGCAAGTCGGACGGGAAGTGGTGTTTCCAGTGGCGGACGGGTGAGTAACGCGTAAGAACCTGCCCGGGAACAACAACTGGAAACGGTTGCTAATACCCCGTAGGCTGAGGAGCAAAAGGAGGAATCCGCCCGAGGAGGGGCTCGCGTCTGATTAGCTAGTTGGTGAGGC
>CL109Contig1_All/organelle/plastid
GAAACGATAATAAATCTCGGCGTTAATTTGGAAAAAAAAGAGATACTTATCATTCATTGGCGGGAGATAACCTTATGATAAAGAAAAAGAACTCAAATTCGAGTGGAGAAGTAAAAGTTTTAGCTCAACATATATGTATGTCTATTTTCAAAGCGCAAAGAGTAATTGATCAGATTCGCGGGCGTTCTTATGAGGAAACGCTTATGATATTGGAACTTATGCCTTATCGAGCATCTTATCCCATTTTAAAATTGGTTTATTCCGCAGCAGCAAACGCTAGTCATAATATGGGTTTGAACGAAACCGATTTATTCATTAGTAAAGCCGAAGTCAATGGAGGTTCTTTTGTGAAAAAATTAAGACCTAGAGCTCGAGGACGTAGTTATCCGATAAAAAGGCCAACTTGTCATATAACAATTGTATTAAAAGATAAATCAAAATTATCTTTCGATGAATTTAAGATTTAGATTCATATTTAGAAAAAAATAGATGGAAAGATAATATAATAAAAAATATGGGACAAAAAATAAATCCGCTTGGTTTCAGACTTGGTACAACCCAAAATCATCATTCCTTTTGGTTCGCACAACCAAAAAATTTTTCTGTAGGTCTACAAGAAGATGAGAAAATACGGAATTGTATAAAGAACTATGTACAAAAAAATAAAAAAATATCCTCAGGTTTCGAAGGAATTGGAATTGCGCGTATAGAAATTAAAAAAAGAATTGATTTAATCCAGGTTATAATTCATATTGGATTCCCAAATTTATTAATAGAGGGCCGAACACGAGGAATCGAAGAATTACAGATGAATGTACAAAAAGAATTTCGTTCTGTGAACCGAAGAATCAACATTGCTATCACACGAATAGAAAAACCTTATGGAGACCCCAATAT
>CL109Contig2_All/organelle/plastid
TATTGACCGCAACTTCTGTATTTATTATCGCCTTCATTGCTGCTCCTCCAGTAGATATTGATGGTATTCGTGAACCTGTTTCTGGGTCTTTACTTTATGGAAACAATATTATCTCTGGTGCCATTATTCCTACTTCTGCAGCTATAGGTTTGCATTTTTACCCGATATGGGAAGCAGCATCTGTTGATGAGTGGTTATACAATGGTGGTCCTTATGAGCTAATTGTTTTACACTTCTTACTTGGTGTAGCTTGTTACATGGGTCGTGAATGGGAACTTAGTTTTCGTCTGGGTATGCGTCCTTGGATTGCTGTTGCATATTCAGCTCCTGTTGCAGCTGCTACTGCTGTTTTCTTGATCTATCCTATTGGTCAAGGAAGTTTCTCTGATGGTATGCCTTTAGGAATTTCCGGTACTTTCAATTTTATGATTGTATTCCAGGCAGAGCACAACATCCTTATGCATCCATTTCACATGTTAGGCGTAGCTGGTGTATTCGGCGGCTCCCTATTTAGTGCTATGCATGGTTCCTTGGTAACCTCTAGTTTAATCAGGGAAACTACTGAAAATGAGTCTGCTAATGAAGGTTACAGATTCGGTCAAGAGGAAGAAACTTATAATATCGTTGCTGCTCATGGTTATTTTGGCCGATTGATCTTCCAATATGCTAGTTTCAACAATTCTCGTTCCCTACATTTCTTCTTGGCTGCTTGGCCTGTAGTAGGTATCTGGTTCACTGCTTTAGGTATTAGTACTATGGCTTTCAACCTAAATGGTTTCAATTTCAACCAATCTGTAGTTGATAGTCAAGGTCGTGTTATTAACACTTGGGCTGATATCATCAATCGTGCTAACCTTGGTATGGAAGTAATGCATGAACGTAATGCTCATAACTTCCCTCTAGACCTGGCTGCTGTAGAAGTTCCATCTACAAATGGATAAGACTTTCGTCTTAATGTATTAAGAATCGTCGAACGAAGGGGTTATACCTAATATCTATTGGGTATAGCTCCACTCGAATTTGAGTTCTTTTTCTTTATCATAAGGTTATCTCCCGCCAATGAATGATAAGTATCTATTTTTTTTCCAAATTAACGACGAGATTTATTATCGTTTCTCGCATGTCTCGCGAAAGTCAGAGTCGGCGCGAATTCTCCCAATTTGTGACCTACCATACGATCTGTTATATAAATAGGTAAATGTTCCTTTCCATTATGAATAGCGATTGTATGGCCAATCATTTTGGGTATAATGGTAGATGCCCGAGACCAAGTTACTATTATTTCTTTCTCCTCCCTCATGTTGAGTTTTTCAATTTTTCTTGATAAATGATTAGCTACAAAAGGGTTTTTTTTTAGTGAACGTGCCACAGCTGATTACTCCTTTTTTTACATTTTAAAGATTGGCATTCTATGTCCAATAGAATATCTCGATCTAAGTATGAAGGTAAGAATAAATACAATAATGATGAATGGAAAAAAGAGAAAATCCTTTAGCTAGATAAGGGGCGGATGTAGCCAAGTGGATCAAGGCAGTGGATTGTGAATCCACCACGCGCGGGTTCAATTCCCGTCGTTCGCCCATCACATTATTTCAAATTCAAAAAATTCTATTTTCAATATTCCTATTTACGGCGACGAAGAATAAAACTATCACTATATTTTTTTCTTTTCCGACTTCTTCTTCCAAGCGCAGGATAACCCCAAGGAGTTGTGGGTTTTTTTCTACCAATTGGGGCTTTCCCTTCCCCACCTCCATGGGGATGGTCTACAGGGTTCATAACTACTCCTCTTACTACAGGACGCTTACCTATCCAACACTTCGATCCGGCTCTACCCAAACTTTGTTGATTCACCCCAACATTACCCACTTGTCCGACTGTTGCTAAGCAGTTTTTGGATATCAAACGGACCTCCCCGGATGGTAATCTTAATGTGGCTGATTTACCCTCTTTTGCGATCAGTTTCGCTACAGCGCCCGCCGCTCTAGCTAATTGTCCACCCTTTCCAAGCGTGATTTCTATGTTATGTATGGCCGTGCCTAAGGGCATATCGGTTGAAGTAGATTCTTCTTTTAAAAACCTCTTCCCAAACTGTACAAGCTTCTTCCAAAGCATACGGCTTTCTAGATGTATATGATGATATCTAGACAGATGGATCTTTATCTTATATGAATCGTATGATGAAGTACCACATGAGTGGATATATAGGAATCCAAATCTGCCGAATCACTCATGTATGATCTTCTACATCCTAGGTCTCCCCGTTCCATCATCTGGCTTATGTTCTTCATGTAGCATTCAGACCGAATGACTCTATGAAATTACGTCGATACTTCCACATATTACGGGTAACGTAGGAGACATCTCTATTTTTCCCCGGGGGATCTTTATAATTACCACTGCTTAGCTTTCAATTCGCCTCTGACCATCAAATTAAATGTGAATAACCCGTCCTCCTCTCTTTGAAACAAGGGGCGCTTCCGGTTCTGTGCGTGCTTCAAACAATTTTGTCTTCTCCATATTACCATATCTCTAGAGTCAATAATTTTCTATGAGGAACTACTGAACTCAATCACTTGCTGCCGTTACTCAACAGTTTTCTGTTGAGGTCTATCCCATAGAGGTACTCAAATTGGATCAGTGATTGATTTCTAGGTTTCATCGTAAACCTAATTGGTTACTTCCAATTACGTAAATCAATAGTTCAAACCGCACTCAAAGGTAGGGCATTTCCCATTGATATAGGGACTTCTGTACCAGAAATAATGGTATCTCCAATTATAGCCCCTCTGGGGTGTAAAATATATCTTTTCTCGCCATCCCCATAATGTATGAGACAAATGTATGCATTTCGATTAGGGTCATATTCTATGGTTACGATTCTACCAGATATGTCTTTTTCATTCCGTCGAAAATCGATTTTACGGTATAGACGCTTATGACCTCCCCCTCTATGTCTTGCGGTAATGATTCCTCTGGCATTACGACCTTTACCACAATGATGCTGTCCACAGATCAAATTATTTCGTGGATTGGATTTCATTTGACTGTCTATGGCTCTATTACGTGTGCTCGGGGTAGAAGTTTTGTATAAATGTATCGCCGTGTTATTAAGTATTTTGCTTTAAGTTCTTTTCTCTATAAGAGGTGGAATAGAATAACCCGGTTGAAGCGTAATGATCATACGTCTGTAATGCATTGTATGTCCCATAATAGGTCCTATTCTTCTACCCTTTCCTGGGAGTCGATGACTATTCATAGCTATTACCTTGACACCAAAGAAGAGTTCGACCCAATGCTTTATTTCTGTCCTAGTTGATCCTGATTCGACATTAGAAGTATATTGATTGTTCCCCAATAACCGAATACTTTTTTCTGTAAATACTGCATATTTGATTCCATCCATAACTCCATTTTCTTCCCTATGAGTTCCAGTATCGATAAGAATTCTAGTTCTTACTGTTCATATGTTATGGTATGAATATACCATACCAATTCGTTATGTATGGATGATGAGATTCCATTGATACAGAGCCAATTCCAATAGACTTATTGAACGTTCCCATTGGCGTGCATCCAGCAGGAATTGAACCTACGAATTTGCCAATTATGAGTTGGGCGCTTTAACCATTCAGCCATGGATGCTTAACAGGGCTCATTGTACATCGTGAATAACCAAATTCCAATTGAAATGAAATCTTTAGGAGGAATCAATGAAAATCTTTAGGAGGAATCAATGAAACGATATCAATTCAAATCCTGGATCTTCGAATTGAGAGAGATATTGAGTGAGATCAAGAATTCTCACTATTTCTTAGATTCATGGATCAAATTCGATTCAGTGGGATCTTTCACTCACATTTTTTTCCACCAAGAACGTTTTATGAAACTCTCTGACCCCCGAATTTGGAGTATCCTACTTTCACGTGATTCACAGGGTTCAACAAGCAATCGATATTTCACGATCAAAGGTGTAGTACTGCTTGTAGTAGTGGTCCTTATATCTCGTATTACCAATCGAAAGATGGTCGAAAGAAAAAATCTCTATTTGATGGAGCTTCTTCCTATACCTATGAATTCCATTGGACCCAGAAATGAGACATTGGAAGAATCTTTTTGGTCTTCCAATATCAATAGATTGATTGTTTCACTCCTGTATCTTCCAAAAGAGAAAAAGATTTCTGAGAGTTGTTTCATGGATCCGCAAGAGAGTACTTGGGTTCTCCCAATAAATAAAAAGTGTATCATGCCTGAATCGAACCGGGGTTCGCAGTGGTGGAGGAACCGGATCGGAAAAAAGAGGGATTCTAGTTGTAAGATAGCTAATGAAACCGTAGCTGGAATTGAGATCTCATTCAAAGAGAAAGATAGCAAATATCTGGAGTTTCTTTTTTTATCCTATACGGATGATCCGATCCGCAAGGACCATGATTGGGAATTGTTTGATCGTCTTTCTCCGAGGAAGAAGCGAAACATAATCAACTTGAATTCGGGACAGCTATTCGAAATCTTAGGGAAAGACTTGATTTGTTATCTCATGTCTGCTTTTCGTGAAAAAAGACCAATTGAAGGGGAGGGTTTCTTCAAACAACAAGGAGCTGAGGCAACTATTCAATCAAATGATATTGAGCACGTTTCCCATCTCTTCTCGAGAAACAAGTGGGGTATTTCTTTGCAAAATTGTGCTCAATTTCATATGTGGCAATTCCGCCAAGATCTCTTCGTTAGTTGGGGGAAGAATCAGCATCAGCACGAATCGGATTTTTTGAGGAACGTATCGAGAGAGAATTGGATTTGGTTAGACAATGTGTGGTTGGTAAACAAGGATTGGTTTTTTAGCAGGGTACGGAATGTATTGTCAAATATTCAATATGATTCCACAAGATCTATTTTCGTTCAAGTAACGGATTCTAGCCAATCGAAAGGATCCTCTGATCAATCCAGAGATCATTTCGATTCCATTAGAAATGAGGATTCAGAATATCACACATTGATCGATCAAACAGAGATTCAGCAACTAAAAGAAAGATCGATTCTTTGGGATCCTTCCTTTCTTCAAACGGAACGAACAGAGATAGAATCAGATCGATTCCCGAAATGCCTTTTTGGATCTTCCTCAATGTCCCGGCTATTCACGAAACGTGAGAAGCAGATGATTATTCATCTGCTTCCGAAAGAAATCGAAGAATTTCTTGGGAATCCTACAAGATCAATTCGTTCTTTTTTCTCTGACAGATGGTCAGAACTTCATCTGGGTTCGAATCCTACTGAGAGGTCCACTAGAGATCAGAAATTTTTGAAGAAAAAACAAGATGTTTCTTTTGTCCCTTCCAGGCGATCGGAAAATAAAGAAATGGTTGATATATTCAAGATAATTACGTATTTACAAAATACCGTCTCAATTCATCCTATTTCATCAGATCCGGGATGTGATATGGTTCCGAAGGATGAACCAGATATGGACAGTTCCAATAAGATTTCATTCTTGAAAAAAAATCCATTTTTGGATTTATTTCATCTATTCCATAACCGGAACAAAGGGGGATACACGTTACACCACGATTTTGAATCAGAAGAGAGATTTCAAGAAATGGCAGATCTATTCACTCTATCAATAACCGAGCCGGATCTGGTGTATCATAGGGGATTTGCCTTTTCTATTGATTCCTACGGGTTGGATCAAAAAAAATTCTTGAATGAGGTATTCAACTCCAGAGATGAATCGAAAAAGAAATCTTTATTGGTTCTACCTCCTCTTTTTTATGAGGAGAATGAATCTTTTTATCGAAGGATCAAAAAAAAATTGGTCCGGATCCACTGCGGGAATGATTTGGAAGATCCAAAACTAAAAACAGCGGTATTTGCTAGCAACAACATCATGGAGGCAGTCAATCAATATAGATTGATCCGAAATCTGATTCAAATCCAATATAGCATCTATGGGTACATAAGAAATGTATCGAATCGATTCTTTTTAATGAATAGATCCAATCGCAACTTCGAATATGGAATTCAAAGGGATCAAATAGGAAATGATACTCTGAATCATATAACTATAATGAAATATACGATCAACCAACATTTATTGAATTTGAAAGAGACTCAGAAGAAATGGTTTGATCCTCTTATTTCTCGAACCGAGAGATCCATGAATCGGGATCCTGATGCATATAGATACAAATGGTCCAATGGGAGCAAGAATTTACAGGAACATTTGGAACATTTCGTTTCTGAACAGAAGAACCGTTTTCAAGTAGTGTTCGATCGATTACGTATGAGTAAATATTCGATTGATTGGTCCGAGGCTATCGACAAACAAGATTTGTCTAAGTCACTTCGTTTCTTTTTGTCCAAGTCACTTCTCTTTTTGTCCAAGTCACTTCCCTTTTTGTCCAAATCACTTCCCTTTTTCTTTGTGAGTATCGGGAATACCCCCATTCATAGGTCCGAGATCCACATCTATGAATTGAAAAGTCCGAATGATCAACCCTGCAATCAGTTGTTAGAATCAATAGGTGTTCAAATCGTTCATTTGAATAAATTGAAACCCTTCTTATTGGATGATCGTGATACTTCCCAAAGACCGAAATTCTTGATCAATGGAGGAACAATATTACCATTTTTGTTCAAAAAGATACCAAAGTGGATGATTGACTCATTCCATACTAGAAATAATTGCGGAAAATTCTTTGATAACACGGATTCCTATTTCTCAATGATATCCCACGATCGAGACAATTGGCTGAATCCCGTGAAACCATTTCATAGAAGTTCATTGATATCTTCTTTTTATAAAGCAAATCGACTTCGATTCTTGAATGATCCACATCACTTCTGGTTCTATTGTAACAAAAGATTCCCTTTTTCTGTGGAAAAGACCCGTATCCATAATGATGATCTTACATATGGACAATTCCTCAATATCTTGTTCATTCGCAACAAAATATTTTCTTTGTGCGTCGGTAAAAAAAAACATATTTTTTTGGAGAGAGAGACTATTTCACCAATCGAGTCACAGGTATCTGATATATTCATACCTAACGATTTTCTACAAAGTGGTGATGAAACGTATAACTTGTACAAATCTTTCCATTTTCCAATTCGATCCGATCCAGTCGTTCGTAGAGCTATTTACTCGATCG
>CL112Contig1_All/organelle/plastid
AAGTCTGGTTGAGGAAGAGTTACGGGGAGTAAAACACAAATATGTTAATTCAAGTATGTGGTTAACTGGGGGGGAGATCGAGCTTCAAGAAATAGTGAATGGTCTTATCAATACACAAATGTATAACTCCCCAGGAATTTCAATTGCACTTATATCCATCACTGTAGGAATTGGGTTCAAGCTTTCCCCAGCCCCTTTTCATCAATGGACTCCTGACGTATACGAAGGAGTGCGGTTCGCTCAACAAATTCCTACCTCTATATCTATCTCTGAGATGTTTGGATTTTTAAAAACTCCATAGACATGCAGAAGAGAAATGCTATCCCCACTCGGACCAAGACATAACTTTTACCAAAAGTTTTTTATGATCTTTTTGTTCAAATAACAATTAAGGTGAAGCAGGGTCAGGAACAACGAATCTCTTTATGATAAACAGATCCATTTTGCAAGTTCGTTATTACGGGTAGTTCCTACAAAGGATCGGACTAATGACGTATACAATACTTGAATTATCGATGTAGATGCTACATAGTTGGTTCTCATCCTTCAGAGACTACGAGTGTAATAAGGGCATCCGTTGACAAAAGGATCACCCTAAGATGATCATCTCATGGCTATTGAGAACGAATCAAATCAGATGGTTCTATTTCTCAATCTTTCTGACTTGTGCTCCTACGGAACCAAGGTCGAAAGATTGAAAAAGTCAGTCATTAACAACCACTGATGAAGGATTCCTCGAAAAGTTAAGGATTAGTAATCCTTTTTAGAAATCGAATGGATTCGGTCTTATACATACGCGAGGAAGGTAATCAAAAAAGAAAGAAGATGAGTTCTTCTTTCTTTTATCACTTAGGAGCCGTGCGAGATGAAAGTCTCATGCACGGTTTTGAATGAGAGAAAGAAGTGAGGAATCCTCTTTTCGACTCTGACTCTCCCACTCCAGTCGTTGCTTTTCTTTCTGTTACTTCGAAAGTAGCTGCTTTAGCTTCAGCCACGCGAATTTTCGATATTCCTTTTTATTTCTCATCAAACGAATGGCATCTTCTTTTGGAAATCCTAGCTATTCTTAGCATGATATTGGGGAATCTCATTGCTATTACTCAAACAAGCATGAAACGTATGCTTGCATATTCGTCCATCGGTCAAATCGGATATGTAATTATTGGAATAATTGTTGGAGACTCAAATGATGGATATGCAAGCATGATAACTTATATGCTGTTCTATATCTCCATGAATCTAGGAACTTTTGCTCGCATTGTATCATTTGGTCTACGTACCGGAACTGATACCATTCGAGATTATGCAGGATTATACACGAAAGATCCTTTTTTGGCTCTCTCTTCAGCCCTATGTCTCTTATCCCTAGGGGGTCTTCCTCCACTAGCAGGGTTTTTCGGAAAACTCCATCTATTCTGGTGTGGATGGCAGGCAGGCCTATATTTCTTGGTTTCAATAGGACTCCTTACGAGCGTTGTTTCCATCTACTATTATCTAAAAATAATCAAGTTATTAATGACTGGACGAAACCAAGAAATAACCCCTCACGTGCGAAATTATAGAAGATCTCCCTTAAGATCAAACAATTCCATCGAATGGAGTATGACTGTATGTGTGATAGCATCTACTATACCAGGAATATCAATGAACCCAATTCTTGCAATTGCTCAGGATACCCTCTTTTAGCTTCTAGGCCTATTTCTTAGTTCAAGATCCCTCTTACTAACTGGAATAAAAGAATTAGTAGATCTGTTCCGCCCAAAATGGGCTGGGGTTATGAACTTATAATCATGGAATCGACTCGATCATCAGATTATAAGTTCATTCCATACCGGACCAGATCCAAATAGAGATATTTACATTCTTATTAT
>CL112Contig2_All/organelle/plastid
GATGAAACGTATAACTTGTACAAATCTTTCCATTTTCCAATTCGATCCGATCCGGTCGTTCGTAGAGCTATTTACTCGATCGCAGACATTTCTGCAACATTTCTAAGAGAGGAACGAATAGTCAATTTTGAAAGAACTTATTGTCGGCCTCTTTCAGATATGAATCTATCTGATTCAGAAGGGAAGAACTTGCATCAGTATCTTAGTTTCAATTCAAACATGGGTTTGATTCACACTCCATGTTCTGAGAAATATTTACCATCCGGAAAGAGGAAAAAACGGAGTCTTTGTCTAAAGAAATACGTTGAGAAAGGGCAGATGTATGGAACCTTTCAACGAGATAGTGCTTTTTCAAATCTCTCAAAATGGAATCTGTTCCAAACATATATGCCATGGTTCCTTACTTCGACAGGGTGCAAATATCTAAATTTCGCCCTTGTAGATACTTTTTCAGACCCATTGCCAATACTAAGTAGCAGTCAAAAATTTGTATCCATTTTTCATGATATTATGTATGGATCAGATATATCATGGCCAATTCCTCAGAGGATTCTTCCACAATGGACTCTGATAAGTGAGATTTCGAATAAGTGTTTACAGAATCTTCTTCTGTCCGAAGAAATGATTCATCGAAATAATGAGTCACCCGTTCCATTGATATGGGCACATCTGAGATCAAGAAATGCTTGGGAGTTCCTCTATTCAATCCTTTTCCTTCTTCTTGTTGCTGGATATCTCGTTCGTATCCATCTTCTCTTTTTTTCCCGAGCCTCTAGTGAGTTACAGACAGAGTTAGAAAAGATAAAATCTTTGATGATTCCATCATACATGATTGAGTTGCGAAAACTTCTGGATAGGTATCCTACATCTGAACTGAATTCTTTTTGGTTAAAGAATCTCTTTCTAGTTGCTCTGGAACAATTAGGAGATTCTCTGGAAGAGATACGGGGTTCTGCTTTTGGTGGCAACATGCTATTGGGTGGTGGTCCCACTTATGGGGTCAAATCAATATGTTCTAAGAAGAAATATTTGAATATAAATCTCATCGATCTCATAAGTATCATACCAAATTCCATCAATCGAATCACTTTTTCGAGAAATACGAGACATCTAAGTCGTACAAGTAAAGAGATCTATTCATTGATAAGAAAAAGAAAAAATGTGAACGGTGATTGGATTGATGATAAAATGGAATCCTGGGTCGCGAACAGTGATTCGATTGATGATGAAGAAAGAGAATTCTTGGTTCAGTTCTCCACCTTAATGACAGAAAAAAGGATTGATCAAATTCTATTGAGTCTGACTCATAGTGATCCTTTATCAAAGAATGACTCGGGTTATCAAATGATTGAACAACCGGGATCAATTTACTTACGATACTTAGTTGACATTCAGAAAAAGTATCTAATGAATTATGAGTTCAATAGATTCTGTTTAGCAGAAAGACGGATATTCCTTGCTCATTATCAGACAATCACTTATTCACAAACCTCGTGTGGGGCTAATAGTTTTCATTTCCCATCTCATGGAAAACCCTTTTCGCTCCGCTTAGCCCTATCCCCTTCTAGGGGTATTTTAGTGATAGGTTCTATAGGAACTGGACGATCCTGTTTGGTCAAAAACCTAGCGGCAAACTCCTATGTTCCTTTCATTACGGTATTTCCGAACAAGTTCCTGGATGACAAGCCTAAAGAGTATCTTATTGATGATATCGATATTGATGATAGTGACGATATCCATATTGATGATAGTGACGATATTGATGATGACCTTGATACGGAGCTGCTAACTATGACGAATGTGCTAACTATGTATATGACGCCGAAAATAGACCGATTTGATATCACCCTTCAATTCGAATTAGCAAAAGCAATGTCTCCTTGCATAATATGGATTCCAAACATTCATGATCTGTATGTGAATGAGTCGAATTACTTATCCCTCGGTCTATTAGAGAACTATCTCTCCAGGGATTGTGAAAGATGTTCCACTAGAAATATTCTTGTTATTGCTTCGACTCATATTCCCCAAAAAGTGGATCCCGCTCTAATAGCTCCGAATAAATTAAATACATGCATTAAGATACGAAGGCTTCTTATTCCACAACAACGAAAGCACTTTTTCATTCTTTCATATACTAGGGGATTTCACTTGGAAAAGAAAATGTTCCATACTAACGGATTCGGGTCCATAACCATGGGTTCTAATGCACGAGATCTTGTAGCACTTATCAATGAGGCCCTATCAATTAGTATTACACAGAAGAAATCAATTATAGAAACTAATACAATTAGATCCGCTCTTCATAGACAAACTTGGGATTTGCGATCCCAGGTAAGATCGGTTCAGGATCATGGGGTCTTTTTCTATCAGATAGGAAGGGCTGTTGCACAAAATGTACTTCTAAGTAATTGCCCCATAGATCCTATATCTATCTATATGAAGAAGAAATCGTGTAAGGAAGGAGATTCCTATTTGTACAAATGGTACTTCAAACTTGGAACGAGCATGAAGAAATTAACGATACTTCTTTATCTTTTGAGTTGTTCTGCCGGATTGGTCGCTCAAGATCTTTGGTCTTCACCCGGACCCGGATCCGGTGAAAAAAATAGGATCACTTCTTATGGATTCGTTGAGAATGCTTCTGATCTAGTTCGTGGCCTATTAGAAGTAGAAGGCGCTCTGGCGGGATCCTCACGGACAGAAAAGGATTGCAGTCCGTTTGATAATAATCGAGTGACATTACTTCTTCGGTCCGAACCAAGGAATCCGTTAGATATGATGCAAAATGGATCTTTTTCTATCGTTGATCAGAGATTTTTCTATGAAAAATACGAATCGGAGTTTGAAGAAGGGGAAGGGGCCCTCGACCCGCAACAGATAGAGGAGGATTTATTCAATCACATAGTTTGGGCTCCTAGAATATGGCGCCCTTGTGGCAATCTATTTGATTGTATCGAAAGGTCCACTGAATTGGGATTTCCCTATTGGGCCGGGTCATTTCGGGGCAAGCGGATCATTTATCATAAAAAGGATGAGCTTCAAGAGAATGATTCGGAGTTCTTGCAGAGTGGAACCATGCAGTACCAGACACGAGATAGATCGTCCAAAGAACAAGGCTTTTTTCGAATAAGCCAATTCATTTGGGACCCTGCAGATCCATTCTTTTTCCTATTCAAAGATCAGCCCTTTGTCTCTGTGTTTTCGCGTCGAGAATTCTTTGCAGATGAAGAGATGTCAAAGGGGCTTATTACTTCCCAAACAAATTCTTCTACATCTATATCTAGACACTGGTTCATCAAGAATACGCAAGAAAAGCACTTCGAATTGTTGATTCATCGCCAGAGATGGCTTAGAACCAATAGTTCATTATCTAATGGATCTTTCCGTTCTAATACTCCATCCGAGAGTTATCAGTATTTATCAAATCTCTTCCTATCTAACGGAACGCTATTGGATCAAATGGCAAAGACATTGTGGAGAAAGAGATGGCTTTTCCCGGATGAAATGAAATATTTGATTCATGTAACAGGGGAAAGATTTCCCATTCCTTAGCCGTAAAGATATGTGGCCATGAAAAGGGGATTAAGTGGAACAGAATTGGCCGGGTGGTAGAGTCGTGGAAACACTTGTTTATTCCATATTTTGGACCTTAGCTCCATGGAGCAATATGCTACTGCTGAAGCATGGAAGAATTGAAATCTTAGATCAAAACACTATGTATGGATGATATGAACTGCCTAAACAAGAATTCTTGAACGGTGAACAACCAGAGCCTATTACTCACTACATCAAAGAATTTCCATTAATGAAACCATGGAAATCCGTCGGAAAAGAAAAAATACGCATGTCCGATGAAACGATTGTTGCTATCTGCTCCAATAACGAATCATTGGTTTAACTGAATAACTAAAGAAAATAGATAGACCTTTCTCTTCGTCTCAGGTCGATGGATCTTCTCAATTGGAAGATCTCCCATATGGATAATACATATTCCGGTTGACCGAGCCTAATTCTAATTGTTTTGTTCCGAAGCAAAGATATCCATGGAGGTGGTTCGTCCTATTCACGACCAAGAGGTACTGGATTCTCTTTCGGATAGGCCCTGAAAAGAGAAGGAAAGCTGGAATGCCAACAGGCGTCTGTCTATTCTCTAATTCACCCGACCCGATAGTACCCATTTTGGGAACGTCCAGTGCCAAAGTCACTGAATGGGTAAGTCGCCAATCCCTAAAATGTACTATGTAATGTACTTTATCCGCTGGGTTACGGGTACTGGTGGGTATTTTACTAGAGGTTTCTATCAATCTACCCCTGTGTGATTCCTGTTGAATCATATACTCGGGGGGTGGCGCGGGGCGGACGATTTCCAAACGGACTCCTCATTCATTAGATAGAGAAGATCACCAAGATTTCGTGATCTGCTGCCGAACCTGTTCCAATTCCAACAGCTCGGACTCGGATCGTGGGGATCGCCGGAATACTTCGTATCAACAGATAAGATACTCGGTATATCAATATTGATTAGATCCGAAATCTGTTATTGAATTGCTCATTCAATGAGCATTCTCAATATTATGCCTTGAAGAGGACTCGAACCTCCACGCTATTTAGCACGAGATTTTGAGTCTCGCGTGTCTACCATTTCACCATCAAGGCATCTTGAAAGTGAATCGTATTCCATGAATATGATATCTATCTAGTGTGATATATGGAATATATGGACAAAGGTGGATGGAGTGTTGGGGTATTTCTATCGATCGGTCATGTCATATAGGCCCGAGTCAGACATCAAATTGCTTCGATTTGAATTATCCGTAGGATACCCTATATATCAAAAAGATGTACAATCAAACCTATTTCTCGATTCAATAGAAGCCCAAAGAAGTGAATATGGTACCCAAATAACGATAGATATGTCAAAAGCAGGTCCGATTACGCCTATTCCTAATCCTAAATAGAATGTAACGATGTAGGGATCCATATGGAAACATAGTATCTATTTACATACGCTCGAATGACCCCTTCTCATAATAAGAATGTACATAACCCTATTCCGGTCTGGTCCGGTATGGAATGAACTTATAATCTGATGATCGAGTCGATTCCATGATTATAAGTTCATAACCCCAGCCCATTTTGGGCGGAACAGATCTACTA
>CL120Contig1_All/organelle/plastid
GGATGCTTGTATTTTTCTGTTTTTACAATGCAAGAAAGTTACGCAGTGTCTATTTATCTTTGATGAAAGGGGTATTTCCATGGGTTTGCCTTGGTATCGTGTTCATACTGTTGTATTGAATGATCCTGGTCGGTTGCTTTCGGTTCATATTATGCATACAGCTTTGGTTGCGGGGTGGGCTGGTTCCATGGCTATGTATGAATTAGCGGTTTTTGATCC
>CL120Contig2_All/organelle/plastid
AGATTAGAAAAGAAGAGGATTTGATCCGCAAAATTAAAGTAAGGAGTAAGAAATATGAAAATAAGGGCTTCTGTTCGTAAAATTTGTGAAAAATGTCGACTGATCCGTAGGCGCGGACGAATTATAGTGATTTGTTCCAATCCGAGACATAAACAGAGACAAGGATAATCTTTCTAAAGTTTCTCAAAGAGTGGTTATGGTTATGTAAAAATAAAAGATTTGTTTTAACATAAAATGGATATCTCCATATCTTTTTATATATTTCTGATTCATATTTATGAGATGATAAAATATGGCAAAACCTATACAAAGAATTGGTTCGCGTAGGAATGGGCGTATTAATTTACGTAAGACTGGACGTAGAATACCAAAAGGAGTTATTCATGTTCAAGCCAGTTTCAACAATACCATTGTAACTGTTACAGATGTACGAGGTCGAGTGGTTTCTTGGGCCTCCGCCGGTACTTCTGGATTCAAAGGCACAAGAAGGGGAACACCCTATGCTGCGCAAGCAGCCGCTTTAGATGCTATTCGTACTGTAGTAGATCAAGGTATGCAACGAGCAGAAGTTATGATAAAAGGTCCTGGTCTCGGAAGAGACGCAGCATTACGGGCTATTCGTAGAAGTGGTATACTATTAAGTTTCGTACGTGATGTAACACCTATGCCACATAATGGATGTAGACCTCCCAAAAAAAGACGTGTGTAAAAAAAAGAATTAAATGGATTTCAAGAGAAATAAACGATTCAATGATCTAATCAAATAATAATATTAGTATGGTTCGAGAGGAAATAGCAGGATCCACTCGAACACTACAGTGGAAATGTGTTGAATCAAGAGTAGACAGTACGCGTCTTTATTATGGTCGTTTCATTCTGTCCCCACTCATGAAAGGGCAAGCCGATACCATAGGTATTGCCATGCGAAGGGCTTTACTTGGAGAAATAGAAGGAACATGTATCACACGTGCTAAATCTGAGAAAGTGCCACATGAATATTCTACGATAGTAGGTATTGAGGAATCGGTACATGAAATTTTAATAAATTTGAAAGAAATTGTATTGAGAAGTAATCTGTATGGAGTTAGAGACGCATCCATTTGCGTTAGAGGTCCTAGATACGTAACCGCTCAAGATATCATCTCACCGCCTTCCGTGGAAATAGTTGACACAACACAGTATATAGCTAACCTGACGGAACC
>CL120Contig3_All/organelle/plastid
TAAATAATCATTCTGCAATTATTAATTGGATAAGTTAATTTGGACATTTATTTAGCAGAAATAAACCCCGTTCTTACTTTTTTCTATAATATTCCATGTTCCAGATATTAGAATAAAACCAACGGGGTGGAATCATCTTAATAGAGATGACAGGGGCTGTTCTCTGTATTATCAATATGATCGATTATAACAAGTCACACGCTCATATTTCGGAA
>CL120Contig4_All/organelle/plastid
GAAGGGGTTTTTTCTTCCATTAAAAAAAGAAAGTTACCCCTTCCCTAAAAAAAAAGAATTTACTGAACTTATTTAATTAACCTCTCATTGATGTATTGTTTCGTCGAGATTTAAATCACGATGTCATTTTCTTGTTCCTGAATGGGCCCTTTGAATTCTTTTAGGTTCATGTTCTACTCCGGGGAAAGATCTATCCGAATTCTAGTTGTACATATAGGACAAATGATCTCAGTACCACTTCTTTTTGCTACGAGTTTTTTTTTTCAATTCGTTTCATGTCTCCAAAAAACTATTCAATGTATTTATTATAATGGTTGACATGGCAGTTTAAGAGTGCTTCTCTAATTAAATAAATAAAATAGAAGAATCTTCTATGCATAGCTACAAGCGGTAATTCTACATATATTACTATTACCCATTTGGTATTTTATGAGCAGAGCCTGGATACTCCATTTTTTTAGTCCAAGTTAACCATAAATTCTTCTAATTAAGAATATTGCTCCTCAATCTAAATTAATCTAATTTAACTTCACGCTACGCATGATTGATTCTTCAATCAATACAATATTTCTTGGGCGAAACAGAGGATATCTCGATCGGGGGAGAAAATGGGGAAATTCCATATGACCCAATATGTCTGACAAGTCGCACTATACGTCAACCCAAACTGCATCTTCCTCTCCAGGACTCCGAAAAGGTACTTTTGGAACACCAATGGGCATTAAATTAAAGAAAAAATTTAAGTACTATACTTCACTTTAATATGGAAACGTAAGAATGAGTTTATTGTCTTCTTCGAAGGTTTTTAGAGAAAGATAGAATTAAGAAATAAAAATCTTAATGAAGAGATAGATCGTTCGAATAATAAAAAGGATCCATACATTCATTCCCACAAAATAGGACTAATGCTCCCATTGCGTATTGGTACTTATCGGGTATAGAATAGATCTGCTTCTCTTTGTTCTTACGAACAGAATTCGGCCGTTATTTTCAACGGAATACAATAAAAAGTAACCTTTTCTCATACAGAATTCGCTGAAAAGATTAGGTAAATAAGTCTATTGCAATGCGATAAAGTTACATAGTGTCTATTTTTCTTTGAGAAAGGGGTATTTCCATGGGTTTGCCTTGGTATCGTGTTCATACTGTCGTATTGAATGATCCCGGCCGATTGCTTTCTGTCCATATAATGCATACGGCTCTAGTTTCCGGTTGGGCCGGTTCGATGGCTCTATATGAATTGGCGGTTTTTGATCCCTCTGACCCTGTTCTTGATCCAATGTGGAGACAGGGTATGTTCGTTATACCCTTCATGACTCGTTTAGGAATAACCAATTCATGGGGTGGTTGGAGTATTTCAGGAGGAACTGTAACGAATTCGGGTATTTGGAGCTATGAAGGCGTGGCCGGAGCACATATTGTGTTTTCTGGCTTGTGTTTTTTAGCGGCCATCTGGCATTGGGTGTATTGGGACTTAGAAATATTCTGTGATGAACGTACAGGAAAACCTTCTTTGGATTTGCCCAAAATCTTTGGAATTCATTTATTTCTTTCAGGAGTGGCTTGCTTTGGCTTTGGCGCATTTCATGTAACAGGCTTATATGGTCCTGGAATATGGGTATCTGATCCTTATGGACTAACTGGAAAAGTACAATCTGTAAGTCCAGCGTGGGGCGCGGAAGGTTTTGATCCTTTTGTTCCCGGCGGAATCGCCTCTCATCATATTGCAGCAGGTACACTGGGCATATTGGCAGGCCTATTCCATCTTAGTGTCCGTCCGCCTCAACGTCTCTACAAAGGATTACGTATGGGCAATATTGAAACTGTACTTTCTAGTAGTATCGCTGCTGTTTTTTTCGCAGCTTTTGTTGTTGCTGGAACTATGTGGTATGGTTCAGCAACAACCCCAATCGAGTTATTTGGTCCCACTCGTTATCAGTGGGATCAGGGATACTTCCAGCAAGAGATATATCGAAGAGTTGGTGCCGGACTAGCTGAAAATCTAAGTTTATCGGAAGCTTGGTCTAAAATTCCTGAAAAATTAGCTTTTTATGATTACATTGGTAATAATCCGGCAAAAGGGGGATTATTCAGAGCGGGCTCAATGGATAGCGGGGATGGAATAGCTGTTGGATGGTTAGGACATCCCGTCTTTAGAGATAAAGAAGGGCGCGAGCTTTTTGTACGTCGTATGCCTACTTTTTTTGAAACATTCCCGGTAGTTTTAGTAGATGGAGATGGAATTGTTCGGGCAGATGTTCCTTTTCGAAGGGCAGAATCAAAGTATAGTGTCGAACAAGTAGGTGTAACTGTTGAGTTCTATGGTGGCGAACTCAATGGAGTCAATTATAGCGATCCTGCTACTGTGAAAAAATATGCTAGGCGCGCACAATTAGGCGAAATTTTTGAATTAGACCGGGCTACTTTAAAATCTGATGGTGTTTTTCGTAGTAGTCCAAGGGGTTGGTTCACTTTTGGGCATGCTTCGTTTGCTTTGCTTTTCTTTTTTGGACATATTTGGCATGGCGCTCGAACCTTGTTTAGAGATGTTTTTGCTGGTATTGATCCAGATTTGGATGCTCAAGTGGAATTTGGAGCATTCCAAAAACTTGGAGATCCAACTACAAAGAGACAAGTAGTTTGATACAAGACTGCTCTGGTATCTTTATCCTCTATCTCTATTTTTTTCTCGGGTACCCGAGAAAAAAATAGAGACTTGAATCAACTTCTTTTCGTTGATTCTTTACCCTCTTTTTTTATGGTAAATGATCCCACTCAATCAAATGAATAGATGTGAAAGCTATAATTGTAAACCACGATCGAATCCATGGAAGCATTGGTTTATACATTCCTTTTAGTCTCGACTTTAGGGATAATTTTTTTCGCTATCTTTTTTCGAGAACCACCTAAGGTTCCGACTAAAAAATAATGAAATAATTTTTCATTATAGAAACTGAAGTAATGGGCTCTCATATCAAGAGGCTCATTACTTCAACAAGTCTAGTCTCCGTGTTCCTCGAATGGATCTCTTAGTTGTTGAGAGGGTTGCCCAAAAGCGGTATATAAGGCGTACCCCGTAAAGCTTACAAGTAAACCTGATATGAAGATGGCGACTAAGGTTGCTGTTTCCATTTTTAGAAAATTTCAAGATCACAATGGATCTACGATAAGATCGTTTATTTATTTACAATTACAACGGAATAGTATACAAAGTCAACCGATCTCAACCAATGATTAAATAGGATTTATGGCTACACAAACCGTTGAGGGTAGTTCTAGATCTAGGCCAAGACAAACTACTGTAGGGAGTTTATTGAAACCATTGAATTCAGAATATGGTAAAGTAGCTCCGGGCTGGGGGACTACACCACTTATGGGAGTTGCAATGGCTCTATTTGCAATATTCCTATCTATTATTTTGGAAATTTATAATTCTTCCGTTTTACTGGATGGAATTTCAATGAGTTAGGTTTATAAGAACTATGAACCTCTAGTTTTTCAATCAAAAAAAAAATTTATTTAAAACTTGGATTTATAGACCTTTTTGGTAGTTCGACTGTGGTATTTCTTTTTTCGGTATTTCCGGAATATGAGCGTGTGACTTGTTATAATTGATCCTATTGATAATACAGAGAACGGCCCTGTCATCTCTATTAAGATGATTCCACCCCGTCGGATATTTATTCTAATATCTAGAACACGGAATATTATAGAAAAAAGTAAGAAAAAAAAAATATTCTAACTATGATTCATACCTATTATTTAGACCTCGCAACCGGACTAAAAAAAATTTCAGATGGGTATTTCCTAAATTAAATAATTTTTCTTTCTTTAGACTTATGAAATGAATTTTATCTGAAGAACAACTTCTTTCTCTAGATTTTGTTGAGTCATTACATCCACTCATTGAAATTGAATAATTGATGATCAAATGGTTTTTACTCAAAGAACCCTTTTATTTAGCTTGGGATTAAATCATCGTGGTTCTTGTATGAATCTGAGGTTTTAATTGATTTATAGGGTCTTAACAAGGGAATTCCTATCAACAGTAAAACAAAAGTCGACCCGCATTACGCACAAAAAACAAAAAATTAAATAACAAAAACAAACAAAAATAGGAAAAAGAAGATTCAAGAGGCCTGGAACGATCAATATAAAGAAAAAGAAAGGTGTACGAGCTAACTTGATATTTTTGGCATTAGTATCACAAAGAAGAGATTTCGGATTTTTTTTACTTCCTATCTTTGGCACAAATTGCATCGAGCAGCTAAGAAGTTTTGAACTTTCTATTGTATATCCGTCAAAATCGGTATTTGTGTGTTTCTGTTTGAGCCGTACGAGATGAAATTCTCATATACGGTTCTCGGGGGGGGGGTCCTCTCGGATTCCCTATCTCAATAAAGTATATGATTGGTTCGAGGAACGTCTCGAGATTCAAGCGATTGCAGATGATATAACTAGTAAATATGTTCCTCCTCATGTCAACATATTTTATTGTCTAGGAGGAATCACGCTTACTTGTTTTTTAGTACAAGTAGCTACGGGTTTTGCTATGACTTTTTACTATCGTCCAACTGTTACGGAGGCCTTTTCCTCTGTTCAATACATAATGACTGAAGCTAACTTTGGTTGGTTAATTCGATCAGTTCATCGATGGTCAGCAAGTATGATGGTTCTAATGATGATTCTGCACGTATTTCGTGTGTATCTTACAGGTGGGTTTAAAAAACCCCGCGAATTAACTTGGGTTACAGGTGTGGTTCTGGCTGTATTGACTGCATCTTTTGGTGTAACTGGTTATTCCTTACCTCGGGACCAAATTGGTTATTGGGCAGTAAAAATTGTGACAGGCGTGCCTGACGCTATTCCTATAATAGGATCTCCTTTGGTAGAGTTATTACGTGGAAGTGCTAGTGTGGGTCAATCTACCTTGACTCGTTTTTATAGTTTACACACTTTTGTATTGCCTCTTCTTACTGCCGTATTTATGTTAATGCACTTCCCAATGATACGTAAGCAAGGTATTTCAGGTCCTTTATAGTTATAGCTTTATTTTATAGAGAAAACAGATCATAGATATTTGTAATTTCTGATATATCCTATCGGGAAGGAACAATAGTATTTCATTGCTACAAATATGTATTATTGAAAAAATAAGACATGTTTTTTGATACTTCTCTTCAACTCCGAAGTAGTTTAGTTCTTATTTGATAAGAATAGTTGAAGTGGATTCTCCGAAGAGAGGATGGATGGATTATGGGAGTGTGTGACTTGAACTATTGATTGGGCCATGCCGATATATTATTTTATCCGCCACGTTGAAATTCACAACCAAACGTGTCTCCGCATCCAACCACCACGTAAATCCCCCTATGTAGCATAGGATAGGCCGGTTCGCTTGAGGAGAATTTTTTCTATGATCATGTCCGAATTATGTCATGCATGAACAGGCTCCGTAAGATCCTGTAGAATAAGTGATGTGGCACGATCCAATGTTTTATCTATCCCACATACTTATTTATAGTATGGAAATGCATTCATTTCTTCTGCATCGACCTCGATCTATAATATGATACTATCGGAGTGAAATAAGAGATCTAAGGAAGAACAGAGGCTAGACTTTATTAGTAACAAGTAAAGACTTTGTATGTAAGAAAATCGAGATGTTGTGGGGAAAAAAACGAATAAAATCAAAAAGACATGAGACAGTCCAAAAAGCCCTTGATTATGATCAAATTTTTAAGCTTACTTGGATATTGAGCATTTATCTGTAAGAACTAAATTATTTGCACTGAATATGAATAGGTGCAACTTCAGAAATGGGACCTAGTAAATCCTTTATCACTTACATAGAATCATTCTATTTTATATGTGTGGATATCTATAAAATATAGATTTTCTATCAATCTATTTCTGTAATTCTTTTGAATCTTGCTCGAGCCGGATGATGAAAAATTATCATGTCCGGTTCTTTCGGGGGATGGATCCATAAGAATTCACCTATCCCAATAACAAAGAAACCTGACTTGAACGATCCTGTATTAAGAGCTAAATTGGCCAAAGGGATGGGGCATAATTATTATGGAGAACCCGCATGGCCAAATGATCTTTTATATATTTTTCCGGTAGTAATTCTAGGTACTATTGCATGTAATGTCGGCTTAGCAGTCCTAGAACCATCAATGATTGGTGAACCGGCAGATCCATTTGCAACTCCTTTGGAAATATTGCCCGAATGGTACTTTTTTCCTGTATTTCAAATACTCCGCACAGTACCCAATAAATTATTGGGTGTTCTTTTAATGGTTTCAGTACCAACAGGATTATTAACAGTACCCTTTTTGGAGAATGTTAATAAATTCCAAAATCCATTTCGTCGTCCAGTAGCTACAACAGTCTTTTTGATCGGTACCGTAGTAGCTCTTTGGTTAGGTATTGGAGCAACATTACCTATTGATAAATCTCTAACTTTAGGTCTTTTTCAAATTGATTCAACTGTGAAATACCACGATGTAGGTATCTAGGGAATAGTCGCTTCTAAAGTGAATCCTCCCTAGATACATGAATTTTATTATGATCTATTTCGCGAAAATACGAATTGTGTGTCGAAGATAAAAAATGAAGTTTTTTTTTTTATTTTTAATAAAAAAAGAATATGAAAAAATTTCTTTAAAACGAAAACTTATTCTTAGGTAAATGGATTGCGAAATGTTTCTGTAGAGTGTCCAATATCCGTTTTACATCTTCTGTACGAAAATATTCAATTCTCATAAGATCCTCCTGACTGTTACTCAAAAGGTCCAATAATGTATGTATATTGGACTTTTTGAGACAATTATAGGCCCTAGGAGATAGTTCTAATTGGTCAATAAAAATACATTTCAATGGAATTCCTTTTTTGTTTTTCCTTAGCTTAGTTAATCCATTTTGAAAGGTACAAGGAGGTAGAGTAAACCTGTTTTTATTTTCCTCGAAATGAATGTTCCTTTCCTCCGCATGCAGAAAAGGAATAAATAAATTAATCAAATTACGAGAAGCTTCATAAAGTGCTTCCTTAGGAGTTAAACTTCCATTCGTCCATATTTCTAGAAAAAGTATTTCTTGTTTTTCATTTCCATTTCCATAAGAATGAATACTATGATTTGCATTTCGAACAGGCATGGATACAGCATCTATAGGATAACTTCCGTTTTGAGAGTTATTTGTGGGGTTCATACGGTATCCGCGATCTCTATTGATTTGTAATCCAATACGCAAATCAATTGGTTCCGTCAGGTTAGCTATATACTGTGTTGTGTCAACTATTTCCACGGAAGGCGGTGAGATGATATCTTGAGCGGTTACGTATCGAGGGCCTCTGACGCAAAT
>CL127Contig1_All/organelle/plastid
AATGAAAAAAATATTGCAGAATCAAAAGTAGCTCTAGTCTATGGTCAAATGAATGAACCACCAGGAGCTCGTATGAGAGTAGGTTTGACTGCACTAACCATGGCAGAATATTTCCGGGATATTAATGAACAAGATGTACTTTTATTCATCGACAATATCTTTCGTTTCGTTCAAGCGGGATCAGAAGTATCTGCCTTATTAGGGAGAATGCCTTCTGCAGTGGGTTATCAACCTACCCTTAGTACCGAAATGGGTTCTTTACAAGAAAGAATTACTTCCACCAAAGAAGGGTCTATAACTTCGATCCAAGCAGTTTATGTACCTGCAGATGATTTGACCGACCCTGCTCCTGCCACGACATTTGCACATTTAGATGCTACTACCGTACTATCAAGAGGATTAGCTGCCAAAGGTATTTATCCAGCAGTCGATCCTTTAGATTCAACGTCAACTATGTTACAACCTCGGATCGTTGGCGAGGAACATTATGAAACTGCTCAAAGAGTTAAGGAAACTTTACAACGTTACAAAGAACTTCAGGACATTATAGCTATCCTGGGGTTGGACGAATTATCCGAAGAAGATCGTTTAACTGTAGCAAGAGCACGAAAAATTGAACGCTTCTTATCACAACCCTTCTTCGTGGCAGAAGTCTTTACTGGTTCTCCAGGGAAATATGTTGGTCTCGCCGAAACAATTAGGGGGTTTCGATTGATCCTTTCTGGGGAATTAGACAGTCTTCCCGAGCAGGCCTTTTATTTGGTAGGTAACATCGACGAAGCTACCGCGAAAGCTATGAACTTAGAAGGGGAGAGCAAATTGAAGAAATGACCTTAAATCTTTGTGTACTGACCCCTAATCGAATTATTTTGGATTCAGAAGTGAAAGAAATCATTTTATCTACTAATAGTGGACAAATTGGCGTATTACCAAACCACGCCCCTATTGCCACAGCGGTAGATATAGGTCTTTTGAGAATACGTCTCAACGACCAATGGTTAACGGTAGCCTTGATGGGTGGTTTCGCTAGAATAAGTAATAATGAGATCACCATTTTAGGAAATGATGCGGAGATGAGTACTGACATTGATCCGCAAGAGGCTCAACAAGCTCTTGAAATAGCTGAAGCTAACTTGAGTGGAGCTCAGGGAAAGAGACAAGCAATTGAGGCGAATCTAGCTCTCAGACGAGCTCGGACACGAGTAGAGGCTGTTAAGGTTATTTCCTACTAGTAAAAAAAACACACATAAAAATAAGAAAAAGAAGTTCTTTAGAGGTTCTTTATTATATACCATATTTTGATTCTGCCAATTGAATACAATCAATTCTAGATGATACAACAAAAAAAAAGAAGATGGCTAGAAAAACTTATTAGATACCATCAACTCTGGTATCTAATAAGTTCTACCTACTATTGGATTTGAACCAATGACTTCCGCCGTATGAAAGCAATACTCTAACCACTGAGTTAAGTAGGTTATTCATCATCACAAAGGACCCATCGCCTCGGGGATTATAGGTGGAATATTTTTTCTACGCAATACCAATCCATTAACAGTAAACGGATTAAAGAACTCTCATGTGGGATCCGATCTTGACAAGAAATTCTCTATATGTTAAGATGTCTATGACAAGGGCTATAGCTCAGTTAGGTAGAGCACCTCGTTTACACGTGCGCCAATGCTTTTCAAAGGGGCCCATTATGCAATGAACATAATTGATCTTATTGAGAAATCGATGTCTTACTCCATAGATTCGAAGGAAGAAGAGAACAATAGCCTGACAAATATTTGATTTGGTCCGATTCGAGTGCGAATTCAGGTGCCAAATGAAATAGAACCCGCCATTGATTTGCTAATTGATAAGGTAAATACCAGCCCATTCAATGCTAGGCATAATGAGTATAAGGGACTCAAAAGAACCTCTTTTTATCCTATGAACTTTAAGGTGTATGAAGTCTCATATTTGACTCTTGTAGCGGAGCGATAGAGATTCCATTTAACTTAGGTTAATCTAGGCCAGAGGCAGACCTAAGTCAAGGTAACCCCTCTTTGAAACACTTTGGTATTGTTCCTAGATCAGAATACAAATCATGAATCACAGAACACATGGAACCATCTTATTATCTTCCTGTAAAAAAGAAAAAATATGGTGGACTAACTGATCTTTATATCAATCAGTTGATGAAAGAGCCCAATGCAAGAAAATGCATGTTGGGTCTTTGAAACAGTTCGCATCATTTCGATAATAATTAGTTTGATCTGTTTTACCGAGAAGGTCTACGGTTCGAGTCCGTATAGCCCTAACACATTCCACTTTTTTTTCAATCAAAATGAAAAAAAAAAAGTGGAAATGGATTAAGAATTAAATTAATGCATTTTATATTTGTATTTTTATAATATAAAATGAACTAGAAAAATATAGTTATACTAATACGATTTCTTACGCTATAATTAGTCTTATTTATTAGTATTCTAATTATACTATTTTTTTGTATTTAATTACTTTTTAAAAAGAGAAACCGAGATAAAGTAAGAGAGTTTTCTTTGGGTGGGAACATCCTATATCGATACCATATCTAAATGGAATCAAAAAAAAATGGTAAGTGGGGTTCCATTGTATGAATCTTTAAATAAGGCATGCACCATGGCAAACAAACTCTAAACTATGTAGTTTTATTTGATCAAAAAAAATTCCCTTTTCCTTTAAGAAGTTCTGGATGAATTTACAATTGAAATTCAAATCGAATAATTCAACCTATTCCACATTAATAGGAGTCCATTTATGTTTCTGCTTCACGAATATGATATTTTCTGGGCATTTCTAATAATATCGGGTGCTATTCCTATTTTGGCATTTGTAATTTCCGGAGTTTTAGCCCCAATTAGTGAAGGACCAGAGAAGCTCTCTAGTTATGAATCAGGTATAGAACCCATGGGAGACGCTTGGTTACAATTCCGAATCCGCTATTACATGTTTGCTCTAGTTTTTGTTGTTTTTGACGTTGAAACGGTCTTTCTTTATCCATGGGCGATGAGTTTTGATGTATTGGGTGTATCCGTATTTATAGAAGCTTTCATTTTCGTGCTTATCCCAATTGTTGGTTCAGTTTATGCATGGCGAAAAGGAGCATTAGAATGGTCTTAACTGAATATTCAGACAACAAAAAAAAGAAAAAGGAAGGAAAAGGTTATATTGAGACAGTTATGAATTTGATTGATTTTCCGTTACTTGACCAAACAACCCCGAATTCCGTTATTTCAACTACATTAAACGATCTTTCGAATTGGGCAAGACTCTCCAGTTTATGGCCTCTTCTCTATGGTACCAGTTGTTGTTTCATTGAATTTGCTTCATTAATAGGCTCGCGATTCGACTTCGATCGTTATGGATTAGTACCAAGATCGAGCCCTAGGCAAGCAGACCTAATTTTAACAGCCGGTACAGTAACAATGAAAATGGCTCCGTCTTTAGTACGATTATATGAACAAATGCCTGAACCAAAATATGTCATTGCTATGGGAGCTTGTACTATTACAGGAGGAATGTTCAGTACTGATTCTTATAGTACTGTTCGGGGAGTCGATAAGTTAATTCCCGTGGATGTCTATTTGCCGGGCTGCCCGCCTAAACCAGAAGCAGTTATAGATGCTATAACGAAACTTCGTAAGAAGATATCCCGAGAAATCTTTGAAGATAGAACTTTGTCCCAACAGGAAAATAGATGTTTTACTACTAATCACAAGTTTTATGTTCGACGTAGTACTCATACTGGAAATTACGATCAAGGATTACTCTATCAATCACCATCTACTTCAGAAAGTATCTCTGAAGTATTTTTCAAATCCAAAAATTTAGTATCTTCACATGAATTAGTGAATTAGGCAAGGTTCCTTTGTGCAGAATAAGAAAGAGTGGGTCAAGTCAATCTTTCAAAATTTCATTGGAAATTTTAAATACTCATACAAATACAAATGTGGGAGAAATCGGGAAGATGGGGGTTCGTTTATCTGATTGGTTAGTCAAGCATGAACTAATTCATAGATCTTTGGGTTTCGATTGCCGAGGAATAGAGACTCTACAAATAAAAACCGAGGATTGGGACTCCATTGCTGTCATTTCATATGTATATGGTTACAATTATTTACGCTCCCAATGTGCCTATGATGTAGCACCTGGCGGATTTTTAGCTAGTGTGTATCATCTTACGAAAATACGGTATGGTATAGATAAGCCGGAAGAGGTATGCATAAAAGTATTTGCCCAAAGAAGTAATCCTAGAATCCCGTCTGTTTTCTGGATTTGGAGAAGTGCCGATTTTCAAGAACGGGAATCTTATGATATGTTGGGAATCTCTTATGATAATCATCCACGTCTTAAACGTATCTTGATGCCTGAAAGTTGGATAGGCTGGCCCTTACGTAAGGACTATATTACCCCCAATTTTTATGAAATACAAGATGCTCATTGAATGATAAGAAACGAATGTTCACTTATATGACATGACTCCAGATTTTTTTTATTCAAGTCAAGGAATATTTTTCATTTTGTTCTAGATGAAAGAGAATAACTGGATTCTAATTCGTATTAAGACTAAGCTAAAAAAGACTTCATTGGTATTACCCAATTTTGAAGATATTATGAATTTCATTTGAGCAGAAACAATATAATAGATAAATCAAAAAAGTTCTGCACTATGAACTTTGTACCGCGCATGTCACTTAGATGAACCCTTGAAAGTAGCATAAACAAGAATGAAGAAATAGAATAAATAGGAAAGAAAATACGAAATGAAAAAAGAACAGATTTTTTTACTGTGTATAAAATATATCCTTACTTTTTCTATCCTTCAACTCCTATAAATATAAAATAAACTTGGAAGTTTTTTAGACAACTTATTTTTTTTTTTTTTACCATCTCCAAACATAGATAGATCTATACATCTATATAAAAAATATGTATTGCGCTCTAGATTATTAATATGTATTGTATGCTGACCCGCTTCAATTAATTTGAAGAGGTATAAATATCTTTTCAATCGATTAGTTATGTGTCAGGAACCAGATTTGAACTGGTGACACGAGGATTTTCAGTCCTCTGCTCTACCAACTGAGCTATCCCAACAATTCAGGAGCCAAATTTGAACCGGTGACACAAGGATTTTCAAGCCTCTGCTCTACACAACTGAGCTATTCCCTAATTTTTACAACTGAGCTATTCCCTAATTTTTCCGATTTTCAAAAAGAAGACTTTCTTTGTGAATGTAAGGAAAATGAGATGGGCTGTGAATAATTCACTTTGGGTCTATTTGTGAAAGAGTAAAATGAATAAGAAAGATATTGAATTTTCTTTGTTTTCTTTGAACCACTTATAAAAAAAAAGGAGAATTATAGTAAAGAAGTAAAACGGGCTTTTTACTGGGGATAGAGGGACTTGAACCCTCACGATTTCTAAAGTCGACGGATTTTCCTCTTACTATAAATTTCATTGTTGTCGCTATTGACATGTAGAATGGGACTCTCTCTTTATTCTCGTCCGATTAATCATTTTTTGTTATAGAAGAATTTGAGTTACCAACGCAACGTAGTCAACTTCATTCGTTAGAACAGCTTCCATTGAGTCTCTGCACCTATCCTTTTTTATTCTCTTTTTTAAACCCTTGTTTTTCAAAAAAGAAAGATTTGGCTCAGGATTGCCCATTTTTAGTTCCAGGGTTTCTCTGAATTTGGAAGTTTTCACTTAGCAGGTTTCCATACTAAGGCTCAATCCAATCAAGTCCGTAGCGTCTACCAATTTCGCCATATCCCCCTTTTAGACAAGGATCCAGTTGTAATTTTACCCAACTTTTTCATTTATCTTGGAACCATTGAGTTCATTATATAATGATTCCTATATTAAAAAATTGTGTATGCCTATTTTCTTTTTTTGGCTATCCCCTCTCGTTCCACCTCTATTGTATGAATCATCTTTGTTTCAATCAGAAATGATTCTATCATTGATGTATCCACAATTCAATATAGAGAGGTATATACCACATATATATACGTCCCCCTCACCTTTTATTTTTAGAGTGTGCTTTGTAATACTGGAAGGGTCGATATTCTTCCTTATTGTTTTTTTTTGTCCTATCTTCATCCTTTTTCGAACGAAATCAGAGGAATGTCTGATTATAATT
>CL127Contig2_All/organelle/plastid
CTAATAATGTAACAGATCTAATAATGTAACAGAAATAAAATATCTGACTAATTTCAATTTTATTATTATACATAATAATTATTGATGATATACATTTATATTGCTGTTATTTTTATATTTAGCATATTTCGAATTTACATTATTTATCTTAATTTAATATATCTATTTAATATATATATTTTACATTCCATTCTATAATAAACTCTAATAAATTCGAAATATAAAAAAAGAAATTTTTTATAATAATTTATAATAATAAGATATTGAAAATACCAAAAAATTGGAATTCCTTTTTTAGATTTGAGAATAGTTATAACAAATAAGATTAATTATATTCATATTATAGCGGATCAGTCCTAAACAAATAAGATTAATTATATTCATATTATAGCGGATCAGTCCTAAGAAAAGTATAAAATAAGGATAAAGATACAACAATAAAAATTATAATCAGACATTCCTCTGATTTCGTTCGAAAAAGGATGAAGATAGGACAAAAAAAAACAATAAGGAAGAATATC
>CL132Contig1_All/organelle/plastid
TTAATGGGTGTGATTCGTTGGACATAAATCCAATTTTTCAAAATTTTTGATTCCTTAGAATTTTTTTTTTTCATTCCCGGTGGTATTAAAATGCCGCTGTGTCTAGATATCTTATCTGTCTCTCCGGGAAAATGAATATCCCCAGAAAAAATTTTCAGTTCAATACTTTTTTTTTTTATCTCCACTCGGACTAATCCACCTACTTGGCTTCTTGTATTTAAAGCGAGTTGTGTATCTACTTCAATGATACTATTGTTCCGGACCATTAGGTACGAAGATCCGGGTAAGATATGCACCTCTTCAGGAATAAAAAAAAACCGATCCACTTTCATTTTGTATTTTGGACTAAATTCTTTTACTCCTCGATACTCAATCAAATCCTCTTTTTTTACGATTGAATCCACCTCTACGGTCCCATATTTAGTAATTCCCGAACTGTTTCTTCTATATTGTGGATCGTCAAAATAAGCAAGAATACTATTTCTATGTAAAATACCATTTGTGGGTATTTCAATCGAAATACCAAAAGAGGGTATTAGTTCTTTCTCTCCTTCTGGATTATATTGTAATGGAATGCTAAATCTATTTCTTCGCCTTTTCGCCAATAAATCAGAATTCTCTTGGAGAATCGAAAGATATATAAAATCCAAATGCCTATTGCGGATGATTTGATCAAGTCTTGAATAGTCAAAAATTTCCCTATCTTTTTTAACAGAAGGATCCAACAATTTATGCCTTACTTGATCATTAGTAATTGAGAAGTCAGAGATATATCTTTCGTCGACAGAAAAAGAATAAAAATGAATTTGATCTTGATCTTTGTGGAGTGAAAAAGACACTATACTGGATCCGCGCGGACTTCCTGCTAATAGCCATAAATGACTTGTTTTTGGTAATAGATGAACGTTACTATATGTATATTCGGGTGCATGGTAGACATTGGTACTCCAGTGCATTTCTCCCTCTGATTCAGAATAAATATGTTTTCGGACCCTCTCTTTAAAATGAAAAGTAGACGTTCCAGTACGAATCTCAGCAATAACTTGTTCAGATTCTACATATTGATTATTTTGAACTAAAATCAAACTTTTGGGAGGAATATTCACACTATGTAGAATATCCCGACTCTCAATAGTTACATACAAGTCTATAGAACATAGAAAAGCAGGATGCCCGTGACGGGTACGTGTGGGATGAACCAAATACTCGTTGAACTTTATTTTTCCGTTAGAAGGAGCTCGTACATGTTCGGCAGTACCGCCCGTGAATACTCCACCCGTATGAAAAGTTCTTAATGTTAGTTGAGTCCCTGGTTCCCCAATTGATTGCCCCGCAATAATACCTACAGCTTCCCCCAATTCAACCAGATCGCCGTGAGTGGAACTTCTACCATAACATAATTGACAGATCCAAGATGTATTCCTGCAAGTAAAGGGGGTTCGAATATATATTGGTTGTGCTCGAAAAGTTATGAATCGATTGGCAAGTCCAATCCCAATATCTTGATTTCGAGTGGCAATGCAGCGTATCCCCATATATATATCGTCCGCTAATACACGACCAATTAGGGTTTGGACAAAAATTTTTTCTGTCACCCCATTTCGAGGACTCACGGAAATACCTCGGATAGTACCACAATCTGTTCTACGTACAATAATGTGTTGAACTACTTCAACAAGTCTACGCGTGAGGTATCCAGCATCTGATGTTCGTACAGCAGTATCCACGACTCCTTTTCGAGCTCCGTAGCAGGAAATTATATATTCTGTCAAAGAAAGTCCTTCACGTAAATTGCTTTGAATGGGTAAATCAATCATTTGTCCTTGGGGATCCGACATTAATCCTCTCATACCTACTAATTGATGTACCTGAGATGCATTTCCTCGAGCTCCCGAAAAGGACATTAGATGGACTGGATTAGATGGATCAGTCATCCGAAAATTAGGATTCATTTCTTGTCTCAAATATTCACTTGTAGCATACCATATCTCAATGGATTGACGTAATTTTTCTACCGCGTGTACATTCCCATAATGATGGTGTTTCTCTAAAATAAAACTTTGTTGTTCAGCATCTTGGACTAACCATCCCTTAGAAGGTATTGTTAAAAGATCATCAATCCCTAATGAAATAGATGTAGCAGTGGCTTGTTGGAAACCCAGAGTCTTCACTTGATCCAGGATATGTGATGTATATGCCATTCCGAAATGATCTATTAATCTGCTAATAAGTCGTTTCATAGCAGTTCCATCTATCACTTTATTGTGAAAGACCAGATCGGCTCGTTCTGCCATAAGTACCTCCATATTTCGCTGAGTAGGATTCGACAATGGACTTGAGTCAGTGATTCGAAAACTTCCTTTCCTCAATCTTGATTCACATAGAAATTAAGAAATTCTTATAATACCGATGAAATTGGATAAACCCGACTTCCCAAGGAAGGACGTCTAATCGAATTTATTTTTTTAGATAGCGTATTTAGATAGCGTATAAATATTAGATAGCGTATAAATAGGCTCGACAAAACCCCTGTATGGCTTCTTCTATTTCTCGATAAAAAGAAACATGACCAACAGTAGTTCGAATGTATATACAACGGATTTTCTTTTTAATACTTCCTACTATTAGATAGTGTCCATAAATCTCATGATAAGTACCAAAAGATTCATATTGAACTTCGATGGGAACCTCTTTTGAGCCAATGACACGTTGATCTAGTCGCCACCGGAGCCAAAAGGGACTGTCTAATTTGATTCGTTTCTGCCGATAAGCCCCAAGTGCATCGTAGGAACTGCCAAAATATGATTCTTTTTCTTTCGTATACTCATAGTTATTATTATCAACTGTTTTATTTTTGTAGTTCGCACAATTATATGGATTATACCTATTT
>CL132Contig2_All/organelle/plastid
ATAACTTCCCTTCTCGTTTCCTCTCTATTAAGAGTCAAACTCTGGCGACAGACTGCAAAATTCACGCCAAATTGGAACCATTAACAATTTAAATTAGTCTTTAAATTGAAATTAGTGAATGGTTCCTCAATTTTAATTTTTTTCGGAGATAAAATTTTATTTCCTTGAATGGAAAAAGAAAATTGATTTATGACCGATTTATAACTAATCTCATTTTTTTTTCAATAAAAAATACTTTTCTATTTTAATTATAACAACATATATGTGTATATGTAAACCCCAAAACACAAATTGTTACCCAGATACCGAGACGGGTCTCTCTCTTATGTACATATCCCTAGAGAGAATTCTCATGTTTCAATTTTTCATTGAATAAATAGATTGAAATATTGAATATAAAATACGAATTTTGGTGGAGTGTGATCCATGTTAATGTTGCTCCAGAAATTGCAAGAAAGGATGTGATATATGGATAGATAGCCGTATCAACATGTACTTAATAAATACAATATATTTTTTTTTAGTATATTTATATTAAGTTACACAATTCAAGCGTATTCTATAAATTTCCCTCCCTACCAAAAAAAATCCGCCAATTCTTTTTGGAACATGAAATTCTATTTTTTGTGTTAAAAAAGGGAAAACTCTATACTACTTCTGATTATTCTGTCTTTATTTCATTTATATAGATATAAAGAGGAGATTCAATCTCAATCATTCCTTTTTGTGGTATCCCGTCGGATCGTAATATCATACTAATACGTTAGGTAGAAGTTGGACCAATTTTGAACAAGGCTCCATAAGTGTAAGTAACAGAATCTTTTTCCAGAAATATTTTTTCAATTTAACCCGTCGAAAATTTGAACCTGCGCCCAAAATGTTCTTTATTCCGCCGTTCCATCTCCGTTCATACGTTTGAAATAGATATATGGAGTTGACTAAAATTTTATGTGATTCAGTAAACAGAATATACATTCTATTATTGCTAAGTCGATCCATATGGGTCGATGAATAGTGAATCAATAATTGAATTTTTCCAATAAAAATAAATAGGAAACTTAAGATTAAGATGCTTCGGAATGGAAATGAGGGAATGTCCACAATACCTGGATTTAGTCAGATACAATTTGAGGGATTTTGTAGGTTCATTAATCAGGGTTTAACGGAAGAATTTCATAAGTTTCCAAAAATTGAAGATAGAGATCAAGAAATGGAATTTCAATTATTTGTGGAAAGGTATCAATTGGTGGAGCCCCTGATAAAGGAAAGAGATGCTGTGTATGAATCACTCACATATTCTTCTGAATTATATGTCCCTGCGGGAGTAATTTGGAAAACCGGTAGGGATATGCAACAACAAACTGTTTTTATTGGAAACATTCCTCTAATGAATTCCCTGGGAACCTCTATAGTAAATGGAATATACAGAATTGTGATCAATCAAATATTGCAAAGTCCCGGTATTTACTATCGTTCAGAATTGGATCATAACGGAAATGCTGTTTATACCAGCACTATAATATCAGATTGGGGAGGAAGATCGGAATTAGAAATTGATAGAAGAACAAGGATATGGGCACGTGTAAGTAGGAAACAAAAAATATCTATTTTAGTTTTATCATCAGCTATGGGTTCAAATCTAAGAGAAATTCTAGATAATGTTTGTTACCCTGAAATTTTCTTGTCTTTCTCGAATGATAAGGAGAAAAAAAAGATTGGATCCAAAGAAAATGCCATTTTGGAGTTTTATCAACAATTTGCTTGTGTCGGTGGGGATCCGGTATTTTCTGAGTCCTTATGTAAGGAATTACAAAAGAAATTTTTTCAACAAAAATGTGAATTAGGAAGGATTGGTCGACGAAATATGAACCGGAGACTGAATCTTGATATACCTCAGAACAATACATTTTTGTTACCACGAGATCTATTGGCTGCTGCGGATCATTTGATCGGAATTAAATTTGGAATGGGT
>CL132Contig3_All/organelle/plastid
ATGTAAAAAGCACCAATTCAAATGGGATGGATTCAAAATGATGGTATTGCATGGGTTGGGATTATAAATCCTTCTATTTTCATCTATTAAACAGTATTTAAGTACTTCAAGTACTTGGAAAGTCGCTTTCAAATTATCAAGTATCCAATATTTGTTTACCAAGATCTGATTATGAGTTATTAAATAGTAAGCTGAATAAAAGTTCACTATTTTAGATACAATAGTACCTAGGGGACCCAACAAATCCCTAATTAGAATTATGGGATTCAATTCTTTTGCCGTGATGTTATATTTCGAACCATTGAATGGACATGGGCCAACTCGAGAACAATTGAATGATGACAAAATTATCAAAGCCTTATTTTGATTCAACAATGTACCAATAGTTGCTTGATGCTGAGTAACTACTGAAATCTTCACTTTCGAAAAAAAAGGGTTGATATTGGTGCAATCTAATCCATTATCGGGGATCAATCCCGAACCCGCCGTATCATACCTTTTTTCGGCATATGAAAGACTAGACTTTACTAACTCAATTTTTATGAAATTTTGAATCAGATCATTTGCCCTTACCTCAACAAGAGAAGCATGAACTTCTTCTATAGAACCATTTTTTTCTTGGTCCCAATTCAATACTAAGCAAGTCCGAACTAATTGAATACTTGTGTGAAAAATTCCACGAATTGACTTTCCATTTCCATAAAGGATATAATTGACAATTCTAAGTTGGACATTATCTTTTTCCTGCAAAAGATCTTGAGTGAAAAGTTTTGCTAAATTTATCCCATCAGCTATTTCATATGTGATTACGGGCCGAACCAAAACAAAATACTTTTTTTTAATGGGTGTGATTCGTTGGACATAAATCCAATTTTTCAAAATTTTTGATTCCTTAGAATTTTTTTTTTTCATTCTCGGTGGTTTTTAAA
>CL132Contig4_All/organelle/plastid
TTGAACAAGGCTCCATAAGTGTAAGTAACAGAATCTTTTTCCAGAAATATTTTTTCAATTTAACCCGTCGAAAATTTGAACCTGCGCCGAATTTCGATGGGAACCTCTTTTGAGCCAATGACACGTTGATCTAGTCGCCACCGGAGCCAAAAGGGACTGTCTAATTTGATTCGTTTCTGCCGATA
>CL162Contig1_All/organelle/plastid
CATGGCTTTAATTTGAGTTGCGGATCCCACTCTGGAAACATAAATGCCTACATTAATGGCATCGGATTCCCGCATTGAATAAATCGGCAGATAAGAATATTTGTCCATCTGTAATGGAAATTACATTAGTAGGGATATAAGCCGAAACATCTCCAGCTTGAGTCTCAACTATTGGTAAAGCAGTCATACTCCCTTCACCTAAACTGGAACTTGATTTAGCAGCTCTTTCCAAAAGGCGTGAATGCAAATAAAAAACATCTCCTGGATAAGCTTCACGACCAGGCGGTCTTCTTAAAAGAAGAGACATTTGGCGATAAGCTTGTGCTTGTTTGGAGAGATCATCATAAATTATTAAGGTATGGCGTTCACGATACATAAAATATTCAGCTAAAGCCGCACCTGTATAAGGAGCAAGGTATTGTAATGTAGCAGGTGAGTCCGCGGTTTCGGCTACCACAATAGTATATTCCATTGCCCCTCGTTCCTGGAAATTAGTCACTACCTGAGCCACAGAAGATGCTTTTTGACCAATAGCTACATAAACACAGATTACATTTTTCCCTTTTTGATTGAGAATCGTATCTGTGGCTACTGCTGTTTTGCCGGTCTGTCTGTCCCCAATAATTAATTCTCGCTGGCCACGTCCTATAGGGATCATCGCATCAATAGCAATAAGTCCTGTTTGAAGAGGCTCATATACGGAGCGTCTTGAAATAATACCCGGAGCAGGAGATTCAATTAATCGAGATTCAGAAGCAGAAATTTCACCTCTTCCATCAATAGGTTTAGCCAGAGCATTTATAACACGACCTAAATAAGCCTCGCTTACAGGTATTTGAGCAATCCTTCCTGTTGCTTTTACAGAACTTCCCTCTTGTATCATCAAACCATCACCCATTAATACAACACCAACATTATTTGATTCCAAATTGAGAGCAATGCCTATTGTACCCTCTTCAAATTCTACTAATTCACCTGACATTACTTCATCAAGACCATGAATACGAGCAATGCCGTCCCCCACTTGAAGTACGGTACCAGTATTCACAACTTTTACTTCTCTATTATATTGTTCAATACGTTCACGGATAATATTACTAATTTCATCAGCTCGAAGAGTTACCATTAGTGTCTCTTTTTTCTTTTTCGGAAACAAAGGGAAAAAATAATGCCTAAACTCTAAACTAAAGTAAAAAAATAGAAGGGCTAATCAGTTATTTCTTCCATTGCCCCAAG
>CL162Contig2_All/organelle/plastid
CTCCATTCCAAGTGTAATTTCTTAGTATTAGTAATATAATACTATAGAAAATACTATAAAATACTATAGAAAATACTATAAAATATACTATAAAATATGAAAATGAAAGAATATTAAAATTAATAATTTTTTTTTTTTTAGTATTTATTAATTAGTATTAAGTAGTATTTTTAATTAAGTAGTATTTTGAATTTTGAGTCTTTTTTCTCAATTTAGTTAATTATTTAACTGGAAAAAGGCACATACAGATATTAAATAATATAATATAAAAAATGAAACACACATATGTTATAACATATATAACATAACTCTTTTATTTGTTCAAGGGACATTGAACATTTAAGATCCAATTAATCCGAGTTCAAATTCAAAAATAGGTCAGTTGAAGGGAAAGTAAAAAAAAAAAAAAATGAGGAATTCGTCGTGGTTATAGCCCATCTTCAATAATTCCTTCAATTTTGGACTGTCAGTAATGACTTATAACAAGTGAAAAATGAGACTTTTTGCTTTATTCTAACTTTATTATAATTTGGTTATTTTAAAAAACTTTCTGTACTTCGACGTCAAGTACCCCTGGTCGGGGAGGATGAAGTGTCAACGCTCAAGTTTTAATGAGTCTGATGCTATTAAGATTAAGATAGCATCTCATTCCTTTGTTCGACAAAAGGTATATTCATATATAATAATGAATATGAAGCGGGTATAGTTTAGTGGTAAAAGTGTGATTCGTTCAATTAATAACTTAAAAAGTTAAGGGGTCTTTCGGGTTTTTCATATTCCGATCAAAAAAAAACTTTATTTCCTAAAAAGAGTTTAATCCTTTTCCCCTCAATAGCATATTTGAGGAAAAATAGAAATTCTCACGATTTGTATCCAAAGTTCAATTGAAATTGAATAAAAGGGTTATAGAGTCACGAAGCATAATAAAAAAAATTGGATCAAATCTTCCAATTAATAAATATAAGTAAAGGATCTATGGATGAAGATAAAAAACAAAAGTGCATTTCCAATCGTAACTAGATCTTAAATTTTTGTCTTGTATAAGCTAAGATTAAAGCCAAATAGCTAGAAAATGGTAGTTTTGGTTTACTAGAACCATCAGCATATTATTTTAGCTCGGTGGAAACTAAATAAAATTCTTTTCCTCAGGATCCCTCGAGTGGAAATAGGGAACGAAGTAACTAGATTAGACGGATTTGGTATAATAGAATCCCCCTTCTCTAGAGGGATCATCTAGAAAGCGAGTGGCTTTGGGTGTCTTTAATAAGAAAAGCTGACATAGATGTTATGGATCTAATTTTTATTTCTGGGAATACATCAATTTTCCATAAAGGAGCCGAATGAAACAAAATTTTCATGTTCGGTTTTGAATTAGAGACGTTAAGAATGATAAATTAACGTCGACTATAACCCCTAGCCTTCCAAGCTAACGATGCGGGTTCGATTCCCGCTACCCGCCCCATATTCCTTATTCTATATGCATCATCGATTCGAATATGCATTCTTTTTTTTTTACCTAAAAAAATTATCATTTATTTTTCTCAAAAAAAAAAAGATAAAGGGAGAATGCGAAAGAATGAAATAGGAATGAAAAGCGTCCATTGTCTAATGGATAGGACAGAGGTCTTCTAAACCTTTGGTATAGGTTCAAATCCTATTGGACGCAATTTTTTTCCATCTATTTTTAAAGTGGCGATACCAAGAAACCCCTTTTTTGAATGATTTGAATCAGAAATAATTCGCAAGAATAACTCTTGTTCTAACAATAGAATCAGAGTTATAAATTTATGCTTGTTCCTCAAGTAGAAACAGTTCGGTGTGCTCCTGAATAGCTTCCTTCAAAAAGGTTTCCGCTTCCTCGGTGAATGTCTTGGTAGAAGATAAAATTTCTTGAAATTGAGGTTTATTCTTTTTTAAGTAGGTACGTAACTTAATGAGAAATTTCTTTATCTGTCCAATTTCTAACGAATCAAGATATCCATTTGCTCCAATATAAATTGTAGCTATCTGCTCTTCCACAGTAAGAGGGTCTGATTGGGATTGTTTAAGCAACTCGCGTAATCGTTGACCTCTTGCCAATTGATTCTGAGTAGCTTTATCGAGATCAGAAGCGAATTGTGCAAAGGCTTCTAACTCTGCGAATTGAGCTAATTCCAATTTTAATTTGCCAGCTACTTGTTTCATGGCTTTAATTTGAGCTGCGGATCCCACTCTGGAAACAGAAATGCCTACATTAATAGCAGGTCGGATTCC
>CL168Contig1_All/organelle/plastid
AAGGGAATATTGACAGTAGATTAAACTAAAAATTTTTTTAATTCTAACTAAACTATTTATTATTGACGAGCCATAGTAATTGCGCCTATCAAAGAAACTAAAAGAATTATAGAAATTAGTTCAAACGGAAGATAAAAATCTGTTGATAAATGAATTCCAATTTGTTGAACGTTGTTTATAAAGTCTTGCTCTATAATCTGATTTGATCTTGTAGTCCAAATAATTCCGTACCATGACGTATCTGCGATAGTAGTAATTAGTGAAAAAAGAATACTTATACAAACTAGTGAAGTGACTCCATCTCCAATAGTCCAAAGATAGGAGTCGTTAGCATATTCTGAACCATTCACGAACATAACAGCAAATATGATTAAGACATTTATGGCTCCCACATAAATAAGAAGCTGGGCGGCAGCTACAAAAAAGGAGTTTGATGAAATATAGAATAAGGATATACAAACAAGAACCGATCCCAACGAAAAGGCGGAATAAATTGGATTAGTAAACAATACTACTCCTAGACCTCCTAATATAAGAAATGATCCCAGAAATACTACAAGTATATCATGTATTGGTCCAGGTAAATCCATTATGTATAAGAGAAAAATCAGTCAAAATGTTTCATGACCTTACTAAATAGTCCAGGAAAGAGAGGGGTGTTCCCCTTATTTTTTTTTCTGCTATATGATGAGTTTTTAATGCAATTAAATCTTAATATGGATGGATTACTGTGGATATAGATAAAGTTATTAAATATTAAAATTATCGGCCAATCTTTTCTTTTTTCTTTTAGAAATTAAAATTTTTTAATATTTTAAAATAATTAAGAAAACACATATTCACAGTTTAAATTAAAGAGTGATTCTCAATAATCAATAGTTAATAAGATAAGTTTATTAGGTTCTCATAAAAAAAAAGAAGACTTGTTTCTGTTTATCTTTATATAAAAAAATATTAGTAATCAGTAATCGTTCTTGAATCAAGGGGTTTATCTTTATCCATTTTGATTTGACTGGAATTCATAATTGTTTGGATTGTGTAATCTCCAATTACTGACATTGGTAACCGACCTAATGCAATTTGATTATAATTTAATTCGTGACGATCATAAGTTGAAAGTTCATATTCTTCAGTCATCGATAAACAGTTTGTTGGACAATACTCGACACAATTACCACAAAATATACAGACTCCAAAATCAATACTATAATTAAACAATTGTTTCTTTTTAATCTCTCTTTTAAACCTCCAATCAACAACGGGTAGATCTATGGGACATACACGAACACATACCTCACAAGCAATACATTTATCAAATTCAAAATGAATTCGACCGCGGAAACGTTCTGATGTGATCGATTTTTCATAAGGATATTGAATAGTTACAGGTAAACGATTTGTATGGGATAGGGTAATTATGAAACTTTGACCAATGTACCTTGCCGCCCGTATTGTTTGTTGACCAAAATTTATGAACCCGGTCACCATAGGGAACATATTGTAGATCTCCGTGAATAATTTGATGTTTCTTTCTCTTGTTTAAGATCAGTTATGAATGGAGAATATCGTTATCTTATTCTATTCTTTATAGGTAAATAAGTTGGGAAGAAGTTGTCAATAATAGATTACCCAGAGAAATAGGTAAAAGGAATTTCCATCCAAAATTTAAAAGTTGGTCCATTCTCAGTCTAGGTAAAGTCCATCTTGCTGTGATAGGAATGAACAAAAACAAATAAGCTTTAGCTAATGTAATAAATATACCAATTGTTATTCCAAAAACTCCTGTCATTTTATTTAATCCGAAAAATTCAGGAATAGATATATACGGAATAGAGAAATTCCACCCGCCTAAGTAAAGAACTGTTATAAATAATGAAGAAACTAATAAATTTAGGTAAGAAGCAAGGTAAAATAGAGCATATTTAATACCCGAATATTCTGTTTGATAACCTGCTACTAATTCCTCCTCTGCTTCTGGTAAATCAAAAGGTAATCTCTCACATTCCGCTAGGGAAGAAATTAGAAAAACAACAAACCCTATAGGCTGACGCCACAGATTCCACCCCCAAAAACCATATTTTGACTGTGACTCAACTATATCAACTGTACTTGAACTGTTAGATAATCATAGTCGATAATAACATTACTGTTCATATCACTATTTCAAAACCGTACATGAGACCTCAGCTTCATACGGCTCCTCTATGGTCACAAATAAATGTAAGTACTTGTTTGGTATTATTGTAATTTTTAGATTCTAATTCTAATACCGGGAAGTCCAAAATTAGACCAACGAAATTCCGTCTGCTAGAATAAAAAAGCGCTTCCGAATTGATCTTTTCCATTAAAATTACAATTTCTCTTTATTCGGTAATAACTTAATCCTTAAATAAAATACTCGTTATATCAATAAATTAGGTTTTATCAATAACTCTAAAGAAAGAATTAGTTAGAAAGAATTGATCATTAATTCCAAATTTATGATTAAGAATTCCATGTATGTATATAGTAGATATGAATATTGAATGGGGAAAAGAAATAAATATCCTGTATCGTATTTTTTTATTTCATTTTTCCCATTCAATATTTTGCATTCTATTTCTTTTGCTCCTGTCCTATTCTTCTTTCTCAGAGGAGAGGAGGTACTCTGAAAAAAAAAAAAAAAAGGAT
>CL168Contig2_All/organelle/plastid
AAGCAAACCTGCTTATAAATTTACAGTAAAAGGATTAAATCTCATTCCCTATGTACGAGAATAGAAACATAAGCAGTATAAACTGTTTACCCCAAGGTTAAGATTCTTTGACCAATTATCCATATCTTGAAGCGGGTACAAAAGATCACCCGTATGGGGTTTCTACATACTGTCTTGTATTTATTACCATACTGGAGATCAATAAAAAATCAGTGGACAGTTAGGAACACCAAGGTACACAAAAGATTAGTAATGGAGATAATTTAAGATAAAAAAAAGGATTTTTTTACATAAAGCTTTGGATAAAACGAATCATAATGAGGACTTTAAGTTGGTAGAAATGACCAAGTAGTACTTCTCCACGATTCCGATCTCGAGTATGCTCCTATTCACTGATTAAAGAAATGACTATAAAAAACGAATTAATCCTTTATTTTTTTTTTTTTCAGAGTACCTCCTCTCCTCTGAGAAAGAAGAATAGGACAGGAGCAAAAGAAATAGAATGCAAAATATTGAATGGGAAAAATGAAATAAAAAAATAC
>CL171Contig1_All/organelle/plastid
AATGCAACTGCAGGTACATGTGAAGAAATGATCAAAAGGGCTGTATTTGCCAGAGAATTGGGAGTTCCTATCATAATGCATGACTACATAACCGGGGGATTCACTGCAAATACTAGTTTGGCTCATTATTGCCGAGACAATGGTCTACTTCTTCACATCCACCGCGCAATGCATGCAGTTATTGATAGACAGAAAAATCATGGTATGCATTTTCGTGTACTAGCTAAAGCATTACGTATGTCTGGTGGAGATCATATTCACGCTGGTACAGTAGTAGGTAAACTGGAAGGGGAACGTGAGATGACTTTAGGTTTTGTTGATTTATTACGTGATGATTTTATTGAAAAAGACCGAAGTCGCGGTATTTTTTTCACTCAAGATTGGGTTTCTATGCCAGGTGTTATTCCCGTGGCTTCCGGGGGTATTCATGTTTGGCATATGCCTGCCCTAACTGAAATCTTTGGAGATGATTCCGTCCTACAGTTCGGTGGAGGAACTTTAGGGCACCCTTGGGGAAATGCACCTGGTGCGGTAGCTAATCGAGTAGCTTTAGAAGCGTGTGTACAAGCTCGTAATGAAGGACGTGATCTTGCTCGTGAAGGTAATGAGATTATCCGCGAAGCTTGCAAATGGAGTCCCGAACTTGCGGCTGCTTGTGAAGTATGGAAAGAGATCAAATTCGAGTTCGAACCAGTAGATAAGATAGATAAACAGAAATAGATAAACAGAAAATATAAGAACTAAGCGCACATAATTCAGCAATTGCTGTTTGTTCTCCTAATTGATTGCAATTAAACTCGGCTCAATCCTTTTTGTTAGGAAAAGGATTGGGCCGAATAAAGAATAAGTATCCTATACTATCTATTTGTATAGATCTTTCATATGTACAGATCTTACCTATATAAACAAGATCTAAATACAAGATTAACTATGAAATTGAAGAATAAAAAATGCAAGAGTTCTTTTCTTTATTGTTGGATCCTTAATTATGGACCTTGAGGTTGGTGTAGATCCTTTTTTATCCCGCAGTTTCGGGCCGTAGATCAAGCCAAGGGGGGCTCCTCCTACTCACACCCTTTATATTGTCTGTTTCATTTCATGTTGCAAATTTCTTATTTGATTATACGATACTAGATTCTACGAGAATAAATTCTTCATTTATTTATTATTTCATAGTATTTATTATTTCATAGTATAGGAAGAAACAGCTATTTATCTTTTCGATGATAATTTTTTTTGTACATGACATGAGAGAAACTTGTCTCTTTATATTTTAAATTGACCAAA
>CL171Contig2_All/organelle/plastid
TATTATTTCATATGACTTATTATTTCATAGTATAGGAAGAAACAGCTATTTATCTTTTCGATGATAATTTTTTTTGTACATGACATGAGAGAAACTTGTCTCTTTATATTTTAAATTGACCAAAAGATTCTATCATAATATATATTTATATAAGTGATACCTCGGATTTCCCCAAAAGAGAATTATTTATTTCAATACTCACTCGTTGTTAGTTAACAATTCTAATGATTAGATTATATGCTTAATTCTAATAGGAAATAAAATAGTAAAATGATTATTCATCGAATGACTATTCATCTATTCTATTTTCATTAAATAGAATGAGGAGCAGGAAAACTCTATGAAAAAATGGTGGTTAAATTCGATGTTGTTTAAGGGGAAATTAAAACATAAGTGTGGGCTAACTAAATCAATGATATATCCGTTTCTTCAAATGGGTATTATTCCTGGTGCTTGGCATCCCGGTGGAAGTGAAGAAAAAGATACGGAAAAAAACATTTATAGGTGGAGTGATAGTAATAGGTATAGTTTCAATGATTTGGTTAGGGACAGCAATGGTGATAGTTATTCTGTATATTTTGACATTGAAAATCATATTTTTGAGATTGACAATAATAGTTTTTTTCTGAGCGAATTCAAAACTTTTTTTTCCAGTTATTTGAATAGTAGGTCTAAGAGTAACAATCACGACTATTATCATTACATGTATGATACTAAATCTGGTTGGAGTAATCACATTAATAGTTGTATTGATAGTTATCTTCGTTTTGAAATCAGTATTCATAGTTACATTTTAGGTGATACCGAAAATTACAGTAACAGTTACATTTCTAGTTTCATTTGTAGTGAAGGCGTAAGCAATAGTGAAAATGGAAATTCTAGTATACGAACTGATGGTAACAGCCGCGATTTCAATATAAGAGGAAGATCTAATGATTTTGATATAAATAAAAAATACAAAAATTTATGGGTTCAGTGCGAAAATTGTTATGGATTAAATTATAAAAAATTTTTTAGATCAAAAATGAATATTTGTGAGCAGTGTGGATATCATTTGAAAATGAGCAGTTCAGATAGAATCGAACTTTTGATTGACCCGGGCACTTGGGATCCTATGGACGAAGATATGGTCTCCATGGACCCCATTGAATTTCATTCAGAGGAGGAACCTTATAAAGATCGTATTAATTCTTATCAACAAAGAACAGGTTTAACCGAAGCTGTTCAAACAGGCATAGGTCAATTAAATGGTATTCCCATAGCAATTGGGGTTATGGATTTTCAGTTTTTGGGGGGTAGTATGGGATCTGTAGTAGGCGAGAAAATCACTCGTTTGATCGAGTATGCTACTAATCGATCTCTACCTGTTATTATTGTGTGTGCTTCCGGAGGAGCACGTATGCAAGAAGGAAGTTTGAGCTTGATGCAAATGGCTAAAATATCTTCTGCTTCATATAATTATCAATCAAATAAAAAGTTATTCTATGTATCAATCCTTACATCCCCTACAACTGGTGGAGTAACGGCCAGTTTTGGTATGTTGGGAGATGTCATTATTGCTGAACCTAACGCGTACATTGCTTTCGCAGGTAAAAGAGTAATTGAACAAACATTGAATAAAACAGTACCCGACGGTTCACAAGCAGCTGAGTATTTATTCCATAAGGGCTTATTCGACCCAATCATACCGCGTAATCTTTTAAAAGGCGTTCTGAGTGAGTTATTTCAGCTACACGGTTTTTTTCCTTTGAAAAATAGATATATATAATATAGAAATAAAACGAAAATATTAAAATCTAGAAAAAATAGAAGTGATTTCTATGCCTTGCCTACCAAGAACTTCCATTTTTTATTAGAAATCTAATCCCTTTTTGTTGGGTTGAATTAGTTTAGTTAGAGTCGCGAACTTATAATAAACTCTTTATCTTTAATAAAAAAAAAACTCTTTATTTTATTAGTAAGATAGAAATTTTATTAGTAAGATAGAAAGAAAGGACGGGAGAATTCATAAAATTTCGTAAACTTAAAGTGGGTTGTCATACATATTCGTGTAGAAAGATGAATAGGTACACTAAATTTTCATTTAGTCCTCATTCCTTGCACTTATTAAGTACTTAATAATCTTAATATTATATTATTTATAATAATTATAATATAATATAATAGATATACTTATGATATCTTTATATTTATAATAGATAC
>CL177Contig1_All/organelle/plastid
AATTTGCATATTAATTTTATATTTTTTTATTAGTTATATTATGTTATGGATAGAATTATGAACTAGAATATATAATATATAGTTTATATTAAATAGTTTATATTAAATATATATATAGTTCATACGAACTTTACAGCTAATAGCGGGGATCTGGTAGTCTCTTGAATTCCTATGCATTATTTCTGTTATGTGAGCCCGCTTAGCTCAGAGGTTAGAGCATCGCATTTGTAATGCGATGGTCATCGGTTCGAGTCCGATAGCCGGCTTTTTTATCTATCGATTTTTCCATAATTGAGAATCTTTCCTCTCCATTTCTACAAACGTTGAGTCACTAATCTGTCGTGGTAATTCTAAAAAAAATTAGATCCAATTAGATTTATATTTTATATATATAATAAATCATAAAACAGAGCCTTAATCTTCTTTCTAGCCTTAATCTTCTTTCTATATATATAGATATACAACAAAAAATCTGGATATTAACACAATACATTTCATTCTATATAGATTTCGCTTTGCTTTGTTTATTCTTTAGTTCAGTCTTAATTTTGATTTCTTCTGTAAAATGAATGAAATTTCAATAAAATAAAAAGGAGTCTTTACTTTATGTCTCGTTACCGAGGACCTCGTTTCAAAAAAATACGCCGTCTGGGGGCTTTACCGGGATTAACTAGTAAAAGACCTAGATCCGGAAGTGATCTTAAAAACCCATTGCGTTCCGGGAAAAGATCGCAATATCGTATTCGTTTAGAAGAAAAACAGAAATTGCGTTTTCATTATGGTCTGACAGAGCGACAATTACTTAGATATGTGCATATCGCTGGAAAAGCCAAAGGGTCAACAGGCCAGGTTTTACTACAACTACTTGAGATGCGGTTGGATAATATCCTTTTTCGATTGGGTATGGCTTCGACCATTCCCGGAGCCAGGCAATTAGTTAACCATAGACATATTTTAGTTAATGGTCATATAGTGGATATACCAAGTTATCGTTGCAAACCCCGAGATATTATTACTACGAAGGATAAACAAAGATCAAAAGCTCTGATTCAAAATTATATTGCTTCATCTCCTCAGGAAGGAGTGCCAAACCATTTGACTATTGACTCATTCCAATATAAAGGCTTAGTAAATCAAATAATAGATAATAAATGGATCGGTTTAAAAATAAATGAGTTGTTAGTCGTAGAATATTATTCTCGTCAGACTTGAACCTAACGAACATAACAAGAAAAGGGGTTTAGACAATTCTGTCCCTTTTTCGACGAAGGAAATAGATCTAAGGGCCTTAATCTGTATTTTGTTATTCACGTATTACAAATTGATACGCAGTCGAATTTTTTTTTTTTTTTTGCTCTTTCCACAAGATTTTTCTTTTACGTATCCATACCACAGTAATTAGGAATCATAATTTTATATCAAATAAAGCTGTTGGAATAATATAATGATATTCGTTTTTATTTGATTTGATATATTGTAGTTGGTAACGATGGTGAATTAACAGAAACGGAAAGAGAGGGATTCGAACCCTCGGTAAACAAAAAGCCTACATAGCAGTTCCAGTGCTACGCCTTCAACCACTCGGCCATCTTTCCTATATAATCCTATTATTGACCAGAAACCGAGTGAATAGTGAGTCCATAGGAAAAAAAGTTTCTTTTCCAATTCCATATTTATAAACAACCTCTCTTATCATCCATCTACCCTATTATAAATTTATGAATCATACCATGAATTTTTCTATGACATTTCATTCAATTGTATAATCATTAGTCATCCTTTTCCTTTTTGGGTCATAACCAAATCTAAATTTATTGAGTTATTAGATTCGAGTTATAAGAATCCATAGTAAAATAAAGTCCTTGGTTATCTAACTTAGATGAAATAGTAATAGTTCCGTGCATTTGTATACTACAAAATTTATATTTTATAAAATTCAATCTGATTCAAACCCATCTTTCTTTGTCAAAAAAAGTAAAATTTGAACAGAAGGTACACAAGAATTTTTCTGTTTTTATGTTATTTTGTACTCTACAATTCCTTTTTGTGGGATCATTTTCCCCGAGAGGGTAATGAGAAGAATTATAGAATGGATTACTAATTATGCCTAGATCTCGGATAAATGGAAATTTTATTGATAAGACCTCCTCAATTATAGCTAATATTTTATTACGAATAATTCCGACAACTTCAGGAGAAAAAAAAGCATTTACCTATTATAGAGATGGTGTGATTTGATTTTTTGTTCTTATTTTTTTAGCCCTCAACGAAGTCTTACGATAAAAAGACGCAGTTCGGAATATAAAGAACCAAATTATTGAAATAAAGTTACGCTTAGTGAAGGTAAAGTTTGGAGATAGAACAATTCCTTCTGTCGTGTATCCTCGATTGATCCAGCCTCAAATACCTTTATTGTCGATTTTAGTATTAAACGAAAGGTTATACCTATAGGTTCTGTATTGCAGGTCAATCCTACTCCACTAGTAGCAATAGGCGGCATAGGGGAAGAAGCACTACACTAGGAATCAACAACACAAAAACTTTGGTAAAAATTACCCTTTTCCTTATCGGTATCGGGGCTAACAAGAATGGTTGGGACAACA
>CL179Contig1_All/organelle/plastid
AGCTATGACACAATCAAACCCGAATGAACAAAATGTTGAATTGAATCGTACCAGTCTATACTGGGGTTTATTACTCATTTTTGTACTTGCTGTTTTATTTTCCAATTATTTCTTCAATTGAGAGAAAGAAAGAGAGTAGTAGGAATTCTCTTATCCCATTCGGAAGGATATCATCTTCATAATTATCCATGACTGTTTTTGTCTATAGTATGACCACTTGATGAAATGTGGAGGAAAGTGGGGGAAATGGCCGATACTACTGGAAGGATTCCTCTTTGGCTAATAGGTACTGTAGCTGGTATTCTTGTGATCGGTTTAGTAGGTGTTTTCTTTTACGGTTCATATTCCGGGTTGGGTTCATCTCTGTAGTAATCGAATGAACCGAATTGTAGACATGAAAAAGTAAGAACTCGGCGGTACCTTACCCCTTTTTTGGCAAGGTACCGCTGCGTTCTTACTCTTTTCTTACTCTTAGAGCGGCAGGAGACTTTGGTCTATTCCATAACATACAAATTGGAAAATTATCTAATCAACATAATCAAAATTTTCTATTGGTATAAATGCTAAAATAGATCCGTTGCTCTGATCTTTCAAACCACTCTATTCTTTTGTTTCTTATGATGTTTTTGCACAATGGAATAGAAGCTTTTTCTATTGATTGATTTATATATAATAGAGGCTCTGGCACTCATTAACTCTTATCTTACGAAGCAACAAGAAAGAAGGAATCAATCTATTTTGGGGGTAATCCAATATCATATGGATAATTTAAACGGATGAGATATTCTGCAAATCATTTCTACATTTCTTATAGTAAATAAATAAAAACTTATTGTATATAAAATAGAAAAAAAAGATAAAATAAAAAATAAGCATTTAGGTATGCGTAAAAATAGATTCTAATCCGCGCCGCTTTTCAACCAAACAAGTAAATTTTTAGTAATATTGAAAAATAAATAATATAAATTAAAAGTGGAAGTTAATTTAATAATAGAAGAAGAAGCTCCGTTTACTCAATGAATGACTCCCCTCTAAAACTTTTTGTTTGTCTACTACTTCTTATTTCTTATGTTTTTATTTATTTAAAATAATGAATGTATGAATCTAAACAAAAGATTTCCGATATATCCGGAAAAGAAGAAATATTAATCTTTGGTGAACAAGAGAAAAAGCATTATTATTTCGATACAAGACGACACAAGAAAAAGGAGTTATACCTTTTCTTGTGTCGAATAGAAGATTAGGAAAACTTATAATCCTTCCTAGACTGTTCCTTTCATTTCATTTATCCAGTCCTTGTCTTGTATCTTCTTCCTTTGTTTTTGTATACCTATTGGCTAGTGCCTAGTACTAAAAATGGAATACAAGTAATGAATTCCATAGATCTCGCAAAAATACTAGAAACAAAAAACAAAGCAAAGTAGGTTTAAGGAAGTTTACAGAAATACATATTTCATTTTTTTGATCAACAAGAATTCGGCGCTTTTTATCAACTTGATGGTAAGGAATTTCTGGATCTAGAAATTCATTTCATATAATTGAACCTTTTCAAACTGTTTCTTTTTAAGAACCAAAAAAATTTGTGCCAAAATAACAGATGCCAAGAAGAACAAAAGGCCTTGGACGCGTAATGGATCTTGAAGCACTATTTCTGCATCTCCCTGACCAAACCCCCCTACATTAGGATTGCTTGTTAATGGTTGATCAAGCTTGATAGATTCACCCTCTGAAACAAGAAGTTCTGGCCCTGGAGGTATAATATCAACCGCTTGGTGACCATCTGATGCATCAACTATGGTTATTTCATATCCCCCCTTTTCTTTACGTACTATTTTGCTTACTATACCCGCGGATGTAGCATTATAGACTGTATTGTTACTCTTGCTCCCATCAGGATAAATCTGACCCCTTCCCCTGTTCCCACCTACATATATAGGATATTTTAAGAAGTTAACGTCTTTCTTTGTAGCGGGGTCGGGGGAAAGAATGGGAAAGACGATTTCACTATATTTTTGACCTGGAACAGGACCTATCACAAGAATATTTCTTTTATTAGGACGATAACTCAGAAAAGACAGATTTCCTATCTTTTCTTTCACCTCGGGAGAAATACGATCGGTGGGGGCTAATTCGAATCCCTCGGGTAAAATAAGAACAGCCCCCACGTTCAAAGACCCCTTTTTACCATTAGCAAGGACTTGTTTCACTTGCATATCATAAGGAATTCGAACAACTGCTTCAAATACAGTATCAGGAAGTACAGCTTGCGGAACTTCAATATCCACAGGCTTATTAGCTAAATGGCAATTGGCGCATACAATTCGCCCGGTTGCTTCTCGTGGATTTTCATAACTTTTCTGCGCAAAAATGGGATACGCATTTGAAATAGATGCTCGAGTTATTACATATATCATGATCGATACAGAAATAAATTGAGTCATCTGTTCCTTTACCCAAGAAAAAGTATTTCTATTTTGCATGATCCAATCATTGATCCCGGAATTTCTACAATAAATTAGATAGGTAGCTAGTATAGTTCCCTATCCACGAGTCTGCCATTGTACTGAAAAAATTCAACGAAAACAGGACGAAGGCCTTGAAAAGTATAAAGAATGAAAAAAAAAAATGCCCTTTTTTTACGTGAAAAAACTTTTTGATTGATATCAGGAAATCAAATAAGTTTATCATTCATTCATTGAATGATAAATGACTACAAGCGAAGGAGATACGCGATTTAAAAAACGGAAGATCCAATATTTCACAATTGTATCTAGAATAACTGGAAAAGTGGAAACAAGACCAGATATAATTTGCTCATTATGAGCCAATCCAAAATCATTGTAGATCGAACCAATCATTAGTTCCCAACCATGGGTTGAGTGAA
>CL181Contig1_All/organelle/plastid
CAAAATTATTCCATTCGGAATTTTTTGCTTTATCAAAACGTCGGACTTCTAAATTCTCATAAGGTCCTCCAGGAATTCCTTCTAGAGCCTGTTGAATAATTTTTATAGATTCCTTCATTTCACCGATTCGTACTAAATAACGAGCTAGTGAATCTCCTTCTTTTTGCCATTGGACTTCCCAATCAAATTTATTGTAATACTCATAACTATCAACTTTACGAAGATCCCATTGGATTCCAGAAGCCCGTAACATTGGTCCTGATAAACCCCAATTTATTGCCTCCTCTCCACCAATAATGCCCACTCCTTCAACGCGTTCCAAAAAAATAGGATTACGCGTAATAAGTTTTTGATATTCAACAATTCCTGTTAAAGAATAATCGCAAAAATCCAAACATTTCTCTATCCAGCCATAAGGTAAATCGGTAGCAACCCCCCCAATACGGAAATAATTATGCATCATTCGCATACCTGTAGCGGCTTCGAATAGATCATATAACAATTCCCTTTCTCTGAAAATATAGAAAAAGGGAGTCTGTGCACCGATATCTGCCATAAAAGGTCCAAGCCATAATAAATGAGAAGCTATACGACTCAGTTCTAGCATAATTATTCTAATGTAACTGGCTCTTTTAGGTACTTGAATGCTTTCTAATCGTTCTGGTGCATTTACTGTTATTGCTTCTGTGAACATAGTGGCTAAATAATCCCACCGTGTTACATAAGGCAAATATTGTATAATTGTTCGATTTTCCGCTATTTTTTCCATCCCTCTATGTAAATAACCCAATATAGGTTCACAATCAATAACATCTTCACCATCGAGAGTAACAATTAGTCGAAGAACACCATGCATTGATGGGTGGTGAGGACCCATATTCACTATCATGAGATCCTTTCTTGTAGCTGGTACAGTCATAACTTTTCTTCCTTAATTCAATTCAGTATTCCATGAATTTAGCAAAATGAAGTTGATCAAAATGCAAAATTTAATAACTAAAGAAAAAATTAAAACCAATCTTAAACTTAAAATTAATGAGTTTTTGACTCCCGAATACCCAACTGGTTAATCAATTTCTTATAACGTACTCGATTTTTCTTTGACAAATAATCCAACAGCCGTTGACGTTTTCCCAGAATTTTTCGTAGACCTCTTTGTGATAAAAAATCTTTTTTATGTAATTTTAAATGTGAAGTAAGTCTTTGTATCTTATCAGTGAAACTAAATACTTGAAATTCAACAGATCCACAGTTTTTTTCTTTTTCTTGTCGAATAGCCGAGATGAATGAATTTTTGACCATAAAAACAAAATTTTCTTTTTTTTTCTTTTACGCGAATTTTACCGATCAGGAAAAATAAAAATATTTATTATACGTGTTATTTGCAGTTATTTGAATTTAGTACAAAAAAATTTCTCATTTCTTCATATAGAATTTTTTCTATCCAAATCAAATTGAAAATTTGATTTGGATAGAAAGGAACGATCCATTTTTTTTTTTCAAGATTTTCCTATTCAGGAAAGAAAATGTTTTTTCTATAAAGAAAAATAGATATAAGATATAGAGGAAATATACTATGTTATATTTATATTTATTATATACTATTAATATAATTTAAAGAATTTAAAGAATTCTGAATCGTGGATACATATGTATTCTTGATATACTGAAATTACTGCCATTATTGGTATCAAACCAATAACGATTCATACAAGCTAAATCTTCTAATCGATAATTGGGCCAAAGAAAAAATTGGAATTTAATGAATTTCTTTGTATATGTATTAAGATGTTTTTCCTTGTTCAAAAATTGTCCACAGTTGTTTATGTTGTTTTGATTACAGAATATTGGATTTCTACCCATAATATTCCAATTCTGAGAATTAAAACAAATGAAAATTCTCAATTCTCTACGACGTCTGTGGGATAGAATATTTTCAGGAACAAGGAAATCATAATAATTTTTGTTGTTTTTAGTCATAAGTATATTGCTGTGTTGTGCAACAGATTCATGAAATTTTTTTTTATCAACATATTCTTTTTTTATTATGTATTTTCCATCAGTTTGGCGTTTAGTCTTATCAACCAATAAAATACCTATGGTTTGATATATAATATCTTTTCCATCCCTTTTCATAGATAGACGAATTGGTTCGACAATAAATATGCCTCTTTTTACCAATTCTGTAAGAGTTAGATCTTTCTGAATCAACATTACATCTAGATGCATCTCTCCTCTTTGAATTGAAGATATAGCTATTTCCTTTGGATCTATCAGTCTAAGTAGAAGACAATATACCTTTATATTATTGATTATTCTTTGATTCAAGAGATCATCCCATCTTAATTGAAAAAGAAAATATTTTTTCAAGAAGAAATTGAGTTCTGCTTCTTTCTTGCTCTTAGATTGTTTTTTTTTTTTACTTTTTTTAATGTCTGTTCTTGTATAATCTGTCTCAACATCTTTTTCATTTTGTTTTCGTAAATCTAATACAAGATTTCCTTGACCTTGTTGTTCATTTTTTTTTTTTACATTGATCTTTTTACTTTTACTAATATTTTCATAGAAATGAAAATTAAAAATAAGTAATTTGGTAGGTATGATCCACGGTTTTATTTTATACGCATTAAAAAGTAGTAATAATTCTGGGAAAAACCAAGGTTCTAGATTTGATATGCTACGATAGAATTTTTCTTGATTCATTCCCATCCAATCAAAAAAGGATTTTTTTTTTAATTTTTGATAATTTAGATTTTTAGTATTTTTATGAATCTTGGTGTTGATAGGCGTATTGGCCCGGGTCTTAATATCAATATTATTTCTAATACAAAAATCGGGAATTTTATAATTTAAAAATAGTCTATCCATATTTTTGTCCGTATCGATGAGAAATCTTTTTTCTAGATAATTATTAATAACTATCCTTA
>CL188Contig1_All/organelle/plastid
AAACTAGAATGAGATCATGTCTTCTAGAAGCACAGTGTACTATCTACTGTTCCTTCTTTCTTTAGTTATGGAGTAGACGGTTTTGAACGGAGAATGCAGAATAGAATCATCATCAGAATTGTATGATGCTATTCCATCTAGCTGGGGTTGGCTTTCTCTCACCAGGAAAGGGGGAGACCAAATAAAGCAGATTCATGGGGGAGCAATATTAATACCTTGCACGGACACCATTCCGAAGCAATGGAAAGAAGGCACCACAACGTAGTCAACTAGAAGAACAGGCAAGGAAGCGGCACTCTAGACGGGAAGGAACTGTCTAAAAATGAGCTCATTCAAGAATCTCCTATTAGAGACA
>CL188Contig2_All/organelle/plastid
AAGCAACATAGAGGAAGAATGAAAGGAATATCTTGCCGGGGTAATCATATTTGCTTCGGCAGATATGCTCTTCAGGCACTTGAACCCGCTTGGATTACCGCTAGACAAATAGAAGCAGGACGAAGAGCAATGACACGATATGCACGTCGTGGTGGAAAAATATGGGTACGTGTTTTTCCCGATAAACCTATTACAGTAAGGCCCGCAGAAACACGTATGGGGTCGGGAAAGGGATCTCCCGAATATTGGGTATCTGTTGTTAAACCCGGTCGAATACTTTACGAAATGGGCGGAGTCTCAGAAACTGTAGCCAGAGCAGCAATTTCAATAGCTGCGTGCAAAATGCCTATAAAAACTCAATTTGTTATTTCAGGATAGGGGTGTAAAACTAAATATAAAAAAGGGATGAAAAAACAACCACGAGTTTCTTTATTTCTAGACAAATACTATTTCTTCTTTTTCCTCATTCTTTGCATTGAAATAAAAAATTCAAATAAAAATGATATGATTCAACCTCAGACCCTTTTGAATGTAGCAGATAACAGTGGAGCTCGAGAATTAATGTGTATTCGAATCATAGGAGCTGGTAATCATAGATATGCTCATATTGGTGACGTTATTGTTGCTGTAATTAAAGAAGCAGTGCCCAATATGCCTCTAGAAAGATCAGAAGTAATAAGAGCTGTAATTGTACGTACATGTAAAGAACTCAAACGTGACAACGGTATGATAATACGATATGATGACAATGCAGCGGTTGTCATTGATCAAGAAGGAAATCCAAAAGGAACTCGAGTTTTTGGCGCGATTGCTCGGGAATTGAGACAGTTGAATTTTACTAAAATAGTTTCATTAGCTCCCGAGGTATTATAAAGACTCATAGTCATAGATCAAAGACTCATAGTCATAGATCAAATTAGGATATTGTTCTAGTAGGATATCTGAAATAAACCCAATTAATAGATTGTGTCTCACGCATATACTTTTACTAAATACTAAATTTAATAATTAATTTAATAAAAAATTTCAAATTTAATTAAATAATGAATACTTTGAAGTATTCAAATAAAAAAACATGTTGATTATATCAAAATTAAGAAGCACCAATAATTATAATTCGTCATGGGCAGAGACACTATTGCTGATATAATAACTTCTATAAGAAATGCTAACATGAGTAAAAATGGAACGGTTCGAATAGTATCCACAAATATCACCGAAAACATTGTTAAAATACTCCTACGAGAGGGTTTTATTGAAAATGTTCGGAAACATCAGGAAAGTAATAAAAATTTCTTGGTTTCAACCTTGCGCCATAAAAGAACTAGGAAAGGAATATATAAAACGATTTTAAAACGTATAAGTCGACCCGGTCTACGAATTTATTCCAACTATAAAAAAATTCCTAAGATTTTAGGTGGAATGGGAATTGTAATTCTTTCCACTTCTCGAGGCATAATGACAGATCGAGAAGCTAGACTAGAAAAAATTGGAGGAGAAATTTTGTGTTATATATGGTGATCCTCCTCTGGTATCCTAATTTTATCTCTAACTTCCTATTTGTGAAATAGAGAGGAAAGGTGAGTTATATAACTCTTCCTCCATTAGTTGATACTTCAAAAAGGTTTCCTGGAATGAAAAAAAAAAATGATTCATGAAGGTTTAATTACTGAATCATTTCCCAATGGTATGCTCCCCGAATCCGTTTATATTTTATATAATGAAGATCTAATTCTAGATTATATTTCGGGGAAGATACGACGCAGTTTGATACAAACACTGCCGGGGGATAGAATCAAAATAAAAATAAGGCAATATTATTCATTCAACCAGGGGACGTATAATTTATAGACTTCGGAACAAAGATTCGAACGATTAGATAGATTCTTTTTGAAAAAATCCCTTTCATCAAAGATACAATTTGAAGCAAAAAAAAAAAAAAAACAAGAGACTTATTTTCTTCCAAGGAATAGATTAAAAATTAAAGTAAGGAGTAAGAAATATGAAAATAAGGGCTTCTGTTCGTAAAATTTGTGAAAAATGTC
>CL188Contig3_All/organelle/plastid
CCTGCTGTACATCGAGCCCGCTACTATGGAAGACCAACTCTTAGCGAGTCAGTAAACTCAGTTCGCTTGTGGCCTGCACAGGGGAACTGACTACTGAGTCATATCTTACTATTCCTTCCTCAGATTCATTGTCTCTAATAGGAGATTCTTGAATGAGCGAATTTTTAATTATACGTCCCCTGGTTGAATGAAGAATATTGCCTTATTTTTATTTTGATTCTATCCCCCGGCAGTGTTTGTAT
>CL190Contig1_All/organelle/plastid
TCCTGCTTCTTATTTCTTATTCTTTTATTTATTTAAAATAAATTTATTTTAACATTTTCATTCTAGGATGAAATTAAACAAAAGGATTTGCAAATAAAAGTGCTAATGCCACAACGAGCCCATAAATGGTTAAAGCTTCCATAAAAGCTAGACTAAGCAATAAGGTGCCTCTTATTTTTCCTTCTGCTTCTGGTTGTCTCGCAATACCTTCTACGGCTTGGCCTGCAGCAGTACCTTGACCAACTCCAGGTCCAATAGAAGCAAGCCCTACGGCCAATCCAGCAGCAATAACGGAAGCGGCAGAAATCAGTGGATTCATGATGATAGGTTCCTCGCACCAAAAAAAAATGGTTAATGATACAATCAACCAAGGAATTCTTACTTATTTGATCACTAAAAAATATCGAATCGAAGTAACTAAAACTTCGAAAAATATATATATAGATAGGGATAAACCCTATATATAACTAATATATATCTACTATCCACATATACATTTGTTTCTTTCATAACGGAAACCGCCCGCATTTTTTATTGAATCAGATTCTAGAATAATTCGTCGAAAAATATACAGGAACTGTAGCTGGACTTATAGATATTACATATAGACATATATCTAGTGTGATCCCCCTAACCCATCCTTCGTAATATCGTCTATCTTTCCTCTTAGAACTCTAGTCATATATACATATGGATTTCTTATTTCTATCTATATATGTATATGTTACCGAACCAAGTATATTTTCTTGAACCATGCATTGCCTCAGTCGGGGTAAGCTTAAAAAAAGAAGACTCTTTTGAAAACTAATCAATGATGACCCTCCATGGATTCCCCTATATAAGCCGCGGCTAAAGTTGCAAAAATGAGAGCTTGAATACCGCTTGTAAATAATCCAAGAAACATGACAGGGATAGGAACTACTGAGGGTACTAAAGAAACAAGAACAACAACTACTAATTCATCCGCCAATATATTTCCGAAAAGTCGAAAACTCAGAGATAAAGGTTTTGTGAAATCTTCTAGGATGTTAATTGGTAAAAGGATTGGAGTTGGTTGAATGTATTTTCCAAAATAAGCCAATCCTTTTTTGGTAAGACCCGCATAAAAATATGCCACGGACGTGAGTAAAGCTAAAGCAACAGTAGTATTTATATCATTCGTGGGGGCAGCCAACTCTCCATGAGGTAACTGTATGATTTTCCAAGGTAAAAGAGCTCCAGACCAATTAGAAACAAAAATAAATAAGAACATGGTTCCAATAAAGGGAACCCAAGGCCCATATTCTTCTCCAATCTGAGTTTTACTCAAGTCTCGAATAAATTCAAGAACATATTCAAAGAAATTCTGCCCGTCGGTAGGAATAGTTTGTGGATTCCGAACAGTTATGATAACTGACCCTAATAAGATAGCAATTACTACCCAAGAAGTGATAAGTACTTGAGCATGAATTTGTAAACCTCCTATTTGCCAATATAAATGTTGGCCTACTTCTACACCTGATATATCGTAGAATCCTTTGAGTGTTTTAATGGAACATGGTATAACATTCATATTGCCCTCTGACAGAAATCAAACTAAAAAAAAATTATTTTGATTCAACCATCTCTTTTTCAACTTTCATCATTAATCATATATTTAAAATACCAAGAAATCACATAACATAATATCCCATTTTATCTCTTTTTAAAAATGCAAGACAAGAATAGTAACCAATCTAAGAAATCAAAATAATTAACTAATCTTATTATTCTTAATCATAACATAATCATAATCAATGACTTCTTATATAGCTAGAACGACCCTCACAAATTGCGGATACTAATTTATTAAGAATCAATCGGATTGAAGCTATAACGTCACCGTTGATTGGAATCGAAATATCTGCAAGATCCGGTCACAATTTGTATTGATTAAACAAATTGTTGGAATTCCAAAAATGACACATTCTCGAAGAGCTGTATATTCTTTTTGCCGATCAACGATGATTACAATATCGGACAACCCAGTCAGATATTTGATCCCACCC
>CL196Contig1_All/organelle/plastid
AAGCAAAGAAAAAGTAAGAAAAGTAAACAAAGTAAGCAAAAATAACTATACCAATATCAGTAGAATATGGATATGGATATATAGTTTGCATCAATAAATCAACTAATTCTTCTAGTAATTTTTTTTTTTTATTACCTAATTTCTATTTTTTATGAAATTTATTGATTGGATTTCAATCCAATAAGATAAGAAAATATCAGAAATCTTATAAAAATCCTTACTTCTTATATTCTAGAACTGAATAAAAAAAAAACGTAAAATGAAAGTTCCTTTTCTTAGCTAACGAAATGTCTTGTTTAACATATTAACTACTAGAAAATTCCTTTAAAAATTTTTCTTTCTTTTCTTCTATTTTTTCCTAGTTTATCATATATGTAACACACATGTATATATAAACAATATATTTGTATAAAAAAAAAAAGATTATCGACGAAATTAAATATAATATAAAAAATGGCTAAAACTAAAAAAAAACAATCCATATAGATCAATACATGTCTTTCACATACAACAATAAAAAGGAAGAACTCTTTTTTTTATGGCAGTTCCAAAAAAACGTACTTCTATATCAAAAAAACGTATTCGTAGAAATATTTGGAAGAAAAAGGGAAATTTAGTTGCACTAAAAGCCTTTTCTTTAGCAAAGTCAGTTTCTACGGGAAATTCAAAAAGTTTTTTTGTTCGGCAAACAAATAAGAAAATCTTGGAATAATTTGAATTCCGTGATTTAAAGAACTTTTCTATATATAGAATATGCAAATTTTTCATTAACTTATGTATTTATTTACCTCCTCAAGATTAGTTAGAACTAGCAGACAGATAAGTTAATATTCGACATAAAATAGCTGCTAGTTTGGTTCTAAGTATTATTTTATTTCTTTTCCTAATGGAAAAGAAATAAAATGTAATTATAATGAATATTAAAACTGTTTTATTATATGTCTATCTCAAGATCAAATGAAATTTGTTTTGTTTACGTTTACTAAGTATTATTCTATAAATAAATTATGTACATAACAAACAACAAATATTAATACACTAATACACTAAATACATTAAAAAGTAGACTAAAAACAAGATTTTTAGAAAACGAGTCTTTTAATTTCTAATTTCGTTTATTAAATTTAGTAATTATATCTTGATATGTATAAAATCATCCTATTTATTTAATTTATATTTTTTTTTTGATAAAAAAGATCTTTCTAAGTTTTCTAAGTGTTATTAAAAATGAAAAGAATACTTTAGTTTAAACAAAAGAGTTTAAAAGAACCCTTATTCATCCATTTCCTAAAGGATAACTATATCGGATTCTAGAATCTACATCTAGACGATTCAACATGAATTGACTATTATTATTTCAAGTAAGCCGCTATGGTGAAATTGGTAGACACGCTGCTCTTAGGAAGCAGTGCTAGAGCATCTCGGTTCGAGTCCGAGTAGCGGCATACTCTAAAAGAGATAGAATGGATCTTATAATGTATTTAATTCCCTATTTCAATTCTGTAATGAGACCCTTTTTATGTATGATATTTGCGACTTTAGAACATATATTAACTCATCTCTCTTTTTCGATCGTTTCAATTGTGATTGCGATTCATTTGATGATTCTATCAGTTCACGAAATCATCGGATTACGCCATTCGTCGGAAAAAGGAATGTTAGCTACTTTTTTTTCTCTAACAGGATTATTAGTTATTCGTTGGATTTCTTCGAGACATTTTCCATTAAGTAATTTATACGAGTCATTGATCTTCCTTTCGTGGAGTTTTTCCATTATTCATATGGTTTCCAAGCTATGGAATCATAAAAATGATTTAAGCACAATAACCGCGCCAAGTGCCATTTTTACTCAAGGTTTCGCTACATCTGGTCTTTCAAGTAAAATGCATCAATCAGCAATATTAGTACCTGCTCTACAATCTCAGTGGTTAATGATGCATGTAAGTATGATGTTATTGAGCTATGCGGCTCTTTTATGTGGTTCGTTATTATCAGTCGCTTTTTTAGTCATTACATTTCGAAAAAACATCGATATTTTTTTTAGAAGCAAAAATTTATTAATATTAATTAAGTCATTTTTCTTTGGGAA
>CL216Contig1_All/organelle/plastid
CAATAGGTCTCACATGTAAAGGGTCCTGTATCCATGACTCAAAATTTCCTTGCCAAGCTACATGAAACAGATTTCCGGACGTCCATAGAAAAATTATTGCTAACTGTCCAAAGTGAGAAGCAAAAATATTCTGATAAAGACGTTCCTCAGTAATATCATCATGACTCTCAAAGTCATGTGCGGTAGCAATACCAAACCAAATACGACGAGTAGTGGGATCCTGAGCTAAACCTTGGCTAAACCTTGGAAATCTTAATGCCATAATGCCTTTCAAATCCTCCTAGCCATTATCCTACTGCAATAATTCTTGCTAAGAAGAATGCCCATGTTGTGGCAATTCCACCCAGAAGGTAATGCGTTACTCCTACAGCACGTCCTTGTACAATGCTCAAGGCTCTAGGCTGAGTAGCAGGAGCAACTTTTAATTTGTTATGAGCCCAAACAATGGATTCAATGAGTTCTTGCCAATAACCGCGGCCGCTGAATAGAAACATTAAACTAAAAGCCCAAACAAAATGAGCACCTAAGAAAAAAAGACCATATGCAGATAATGAAGAACCATAAGACTGAATTACCTGAGATGCCTGTGCCCATAAAAAATCCCGAAGCCAACCATTAATAGTAATGGAACTCTGTGCAAAGTTTCCTCCTGTTATATGAGTTACCACCCCCTGATCACTTATAGTACCCCAAACATCCGACTGCATTTTCCAACTAAAATGGAAAATGACTACTGAAATTGCATTGTACATCCAGAATAAACCTAAAAAGACATGATCCCAGGCGGATACTTGACATGTCCCCCCTCTTCCAGGCCCATCGCAAGGGAAACGAAAACCGAGATTTGCTTTATCGGGTATCAAACGGGAACTACGAGCAAATAGAACACCTTTCAGTAGTATCAATACAGTTACATGAATCGTAAATGCATGAATGTGATGGACCAAAAAATCTGCAGTTCCTAACGGAATAGGTAACAAAGCTACTTTGCCACCTACTGCCACTAACTCACCACCCCCCCAAGTTAAGCTGGTACTTGTTGTTGCACCGGGAGCTGTTACGCCAGGTGCTAAAGCATGGGTGTTTTGTATCCATTGAGCAAAGATAGGCTGTAATTGTATAGCGGTATCTGAAAACATATCTTGGGGACGTCCTAAAGCGCTCATGGTATCATTATGAATATACAAACCAAAACTGTGAAAACCTAGAAATATACATGCCCAGTTTAGGTGTGATATGATTGCATCGCGGTGCCTAAGGACACGATCTAATAGATCATTGTATCGAGTAGTTGGATCGTAGTCTCTTACCATAAAAATGGCTGCATGTGCAGCAGCACCAACTATAAGAAAACCACCGATCCACATGTGATGTGTAAACAACGAAAGTTGTGTACCATAGTCAGTAGCTAGATATGGATAGGGGGGCATGGAATACATATGGTGAGCTACAACAATAGTTAAAGAACCTAACATAGCTAGATTAAGAGATAATTGAGCATGCCATGACGTTGTTAGGATTTCATAAAGGCCTTTATGGCCCTGGCCTGTAAATGGACCTTTATGAGCCTCTAAAATGTCTTTAAGGCCATGACCAATACCCCAGTTGGTCCTATACATATGCCCCGCGATCAAGAAAAGAATTGCAATAGCTAAATGATGATGAGCAATATCGCTCAACCACAGACCTCCTGTTATTGGATCTAATCCTCCACGAAAACTCAAAAAATCCGCGTATTTTGACCAATTCAAGGTGAAAAAGGGGGTTGCTCCCTCGGCAAAACTGGGAAAAAGTTGAGACAAAAGATCCCGATTCAAGATAAATTCATGAGGAAGTGGGATCTCTTTAGGATCAACTCCAGCGCCGAGAAATTGGTTAATTGGTAAAGATACATGGAT
>CL217Contig1_All/organelle/plastid
AGGAGAAGGTTTAGATCTAATAGTAACGTAACCTCTTAGAAAATATGTTCTATTTCCCGTATTAATAATAGCTAAAAATATTAGTCGTATGTTATTGTTTCAATTCCCCGAATGGTACGAGGATTGGAAGGAATGGAATGGAGAAATGCATGTTAAATGTACTTATAATGGTGTTCAATTATCAGAAACGGAATTTCCCCAAAATTGGTTAAGAGATGGTATTCAAATAAAGATTCTATTTCCTTTTTGTCTGAAACCTTGGCAAAGATCTAAGGTACGATTTAATTATGGAGATCAGCAAAGGCAAAAAACAGAGAAAAAAGATAACTTTTGTTTTTTAACAGTTTGGGGAAGAGAAGCAGAGCTACCTTTTGGGTCTCCCCGAAAACGACCTTCTTTCTTTGAACCCATTTTAAAAGAACTCGAAAAAAAAACGATAAAAGCGAAAAAGAAATTTTTAGAAGTTATAAGAGTTTTCAAAGAAAGAGGAAATGGGGTTCTAAAAGTTTCAAAAAAAAAAACAAGATGGATCATCAAAATAATTCTATTTATGGACCTAATAATGAAAGAACTTGAAAAAGTAAAACCCATATTAAAATCGAGTAGGGTTAAAATATATGAACCGACTAAAAATAAAAATGGAAGAGATTCTAATATAAATAATAAGATTCGTCGCGAATCGACGATTGCAATTCAATTCCTGAATTGCGGAAATGAAAATTATTCACTCATCGAAACAAAAATGAAAGATCTTGCTAATAAGACAATCACAATTAGGAGTCAAATAAAAGGAATCACAAAAGACAATAAAAAAATAGTTCTAACTTATGATGATAAAAGAGCGGAATTACAGAAGGATATTTGGCAACTATTTAAAAGAAAAAATATCCGATTAATACGTAAATCGCATTATTTTATAAAATCTTTCATTGAAAAAATATACATAAATCTATTACTATGTATCATTAAGATTCCAAGTTTTAAATCAACAGACAAAATTTTAACTAAATACATTTATAATGATAAAACAAATCAAGAAGGAATTGAAAAGACAAATCAAAAAATAATGAACTTTATTTCGACTATAAAAAAGTCGTTTTATAATATTTTTTATAATACTAATTTTAGTATTAGCAACAAAAATTCTAATATTTATTGGGACTTATCTTCTTTGTCTCAAGCATATATATTTTACAAATTCTCGCAAAATCAATTACTTAATAAATATGCTTTGAAATCTGTACTTCAATATCATAACACCTATCCTTTTCTTACAGATAAAATAAAGAATTATTGTACAACACAAGGAATATTTGGTTCCAAACCAAAGCATAAGAAAATACATAAGTATAGAATGAATAAATGGAAAATGTGGTTAAGGGGTCATTATCAATATAATTTATCTCAGACTAAGTGGTCTTATTTAGTACCAAAAAAATGGCAAAATAGGGCCAACGAATGTCGTATAATTCAAAAAAAAGACTCAACGAAATCGGATTTATATAAAAAAGAAAAAGACCAATTAATTCATTACATGAAAGAAAATTACTATGCAGTAAATTCATTGATGAGTCAAAAAGACAAATTGAAAAAACATTTCGGATATGATATTTTATCATATAAATATATAAATTTTGAGGATAATAAAAACTCATATATTTATGAATCAACGTTACAATTACAAGAAGTGGAAAACAAAAAAATTTCATCTAATTTCAATACACTAAAACCCGAACCCTTTTATGGATTGATAAGGATAGTTATTAATAATTATCTAGAAAAAAGATTTCTCATCGATACGGACAAAAATATGGATAGACTATTTTTAAATT
