# Supplementary material for: Comparative Dissection of Three Giant Genomes: Allium cepa, Allium sativum, and Allium ursinum
Source: Int J Mol Sci. 2019 Feb 9;20(3):733. doi: 10.3390/ijms20030733 (PMC6387171; doi:10.3390/ijms20030733)
Supplement: Supplementary file 1 [file ijms-20-00733-s001.zip › 5.ijms-430914-S/suppl_file/File_S6_allium_ursinum_repeatexplorer_plastid_contigs.fasta]

>CL116Contig1_All/organelle/plastid
TGAATCATATATCATTAATATTTTTGTTCTCTCTTTCTATCACTTTTCCATTTATACGCATCCCTTTATTTATTTTTTCAAAACCATAATCGGATTTATTTGTTATGGAACAATTTCAGTTGTTACAACTATATGATTGATCCAATCATATA
>CL116Contig2_All/organelle/plastid
CCTTTGAATCCAGAAGTACCGGCGGAGGCCCAAGAAACCACTCGACCTCGTACATCTGTAACAGTTACAATGGTATTGTTGAAACTGGCTTGAACATGAATAACTCCTTTTGGTATTCTACGTCCAGTCTTACGTAAACCAATACGCCCATTCCTACGCGAACCAATTCTTTGTATAGGTTTTGCCATATTTTATCATCTCATAAATATGAATCAGAAATATATAGAAAGATACGGAGATATCCATTTCATGTTAAAACAAATCTTTTATTTTTACATAACTCCTCTTTGAAAAACTTTAGAAAGATTATCCTTGTCTCTGTTTATGTCTCGGATTAGAACAAATCACTATAATTCGCCCGCGCCTACGGATCAGTCGACATTTTTCACAAATTTTACGAACAGAAGCCCTTATTTTCATATTTCTCACTCCTTACTTTAATTTTGAATCTATTACCTGGAAGAAACTAAGTCTCTTGTTTTTTTTTGCTTCAAATTGTACCTTTGATGAAAGGGGTGTTTTCAAAAAGAATCTATCTAATCGTTCGAATCTTTGTTCCGAAGTCTATAAATTATACGTCCCCTGGTTAAATAATATTAATATTGCCTTATTTCAATTTTGATTCTACCCCCCGGCAGTGTTCGTATCAAACTGCGTAGGATCTTCCCCGAAATATAACCTAGAATTAGATCCTCATTATATAAACGGATACCATTGGGAAATGATTCAGTAATTAAACCCTCATGAATCATTTTTTTTCCATTCCAGGCAACCTCCTTGAAGTATCAACTAATGGAGGAAGAGTTATATAACTCACCTTTCCTCTCTATTTCACAAATAGGAAGTTAGAGATAAAATTAGGATACCGGAGGAAGATTACCATATATAACACAAAATTTCTCCTCCAATTTTTTCTAGTCTAGCTTCTCGATCTGTCATTATGCCTCGAGAAGTGGAAAGAATTACAATTCCCATTCCACCTAAAATCTTAGGAATTTTTTTATAGTTGGAATAAATTCGTAGACCGGGTCGACTGATACGTTTTAAAATAGTTCTATATATTCCTTTCCTAGTTCTTCTATGGCGCAAGGTTGAAACCAAGAAATTTTTATTACTTTCCTGATGTTTCCGAACATTTTCAATAAAACCCTCTCGTAGGAGTATTTTAACAATGTTTTCGGTGATATTTGTGGATGCTATTCGAACCGTTCCATTTTGACTCATGTCAGTATTTCTTATAGAAGTTATTATATCAGCAATCGCGTCTCTGCCCATGACGAATTATAATTATCGGTGTTTCCTAATTTTGATATAATCAACATGTTTTTTTATTTGAATACTTCAAAGTATTCATTAATTAATTTAATAATTAATTTATTAAATTAATTATTAAATTATTAAAAGTATATGCGTGATACACAATCTATTAATTGGGTTTATTTCAGATATCCTACTAGAACAATATCATAGTTTGATCTATGACTATGAGTCTTTATAATACCTCGGGAGCTAATGAAACTATTTTAGTAAAATTCAACTGTCTCAATTCCCGAGCAATCGCACCAAAAACTCTAGTTCCTTTTGGATTTCCTTCTTGATCAATGACAACCGCTGCATTGTCATCATATCGTATTATCATACCGTTGTCACGTTTAAGTTCTTTACATGTACGTACAATTACAGCTCTTATTACTTCTGATCTTTCTAGAGGCATATTGGGCACTGCTTCTTTAATTACAGCAACAACAATGTCACCAATATGAGCATATCTATGATTACCAGCTCCTATGATTCGAATACACATTAATTCTCGAGCTCCACTGTTATCTGCTACATTCAAAAGGGTCTGAGGTTGAATCATATCATTTTGATTTGAATCTATTATTTCAATGAAAAGAATGAGGAAAAAGAAGAAATAGTGTTTGTCTAGAAATAAAGAAACTCGGGGTTGTTTTTTCATCCCTTTTTTATATTTAGTTCTACACCCTTATCCTAAAATAACAAATTGAGTTTTTATAGGCATTTTGCACGCAGCTATTGAAATTGCTGCTCTGGCTACAGTTTCTGAGACTCCGCCCATTTCATAAAGTATTCGACCGGGTTTAATAACAGATACCCAATATTCGGGAGATCCCTTTCCCGACCCCATACGTGTTTCTGCGGGCCTTACTGTAATAGGTTTATCGGGAAAAACACGTACCCATATTTTTCCGCCACGACGTGCATATCGTGTCATTGCTCTCCGTCCTGCTTCTATTTGTCTAGCGGTAATCCAAGCGGGTTCAAGTGCCTGAAGAGCATATCTGCCGAAACAAATATGATTACCCCGGCAAGATATTCCTTTCATTCTTCCTCTATGTTGCTTACGAAATCTGGTTCTTTTGGGGTTATAGTTGATGGTTTTTTCCCACCTCTACTACAGAACCGGACATGAGAGTTTCTTCTCATCCAGCTCCTCACGAATGAAAGGATTTGCTAATATTACAGATACACATGTATTTAATAACTAATAAATTAAACTAAGTAATCGGATTTATTGATATTTCATTTATTTAGATAAGAATATTAGATAAGCAGCTGTATATACGGTTAGATTTTTCTATTTATAGATGTTTCTTTTCCGGATCCTTATTTATTTTACTTTTCTTTTATTTTAATAAATTATTGAATCAAGACAATATTGGAATCCAATAAATAAGAAATAAGGGTTTCGCGGGCGAATATTGACTCTTTCCTTTTCCTGCTTTATTCGTAGGATCAATCCACGACTTCTCAGAGTAAAAAAATTTTGTTCTTGGTTCATTCCGCCATCCTGCCTGCTCAATCGTTTGGATTCTTTAAAATATAATCCTATATAGTATAGTCACAGGTTTCGTCGTTCCTATAGCTTCTCCATTAATGATTAGGCCTAAACTCTGCAATGGAGCTCTCAACAAAATCTGTTCCCGAGTCAATTTTCTCAGTTTCTATTAACCGGAAGCTCTTTATTATTTATATATCATTTATTATTTATATATCAATTGATACAATATTAAACAATATTAAAACAATATGAAATTAATGCTTTATTACACTGCCTTTTATTTATATGAGGTAATTCATAGACCATACATATTGGAATCATATATCATTGATATTTTTGTTCTTTCTTTCTATCACCTTTCCATTTATCCGCATCCCCTTTTTTTTCAAATCCATAATCGGATTTGTTTGTTATGGAACAATTTCAGTTGTTACAACTATATGATTGATCCAGTCATATAGTGACTGTTTTGGGGATCTCGACAATATGAAGCAATAAGTTAGTTATTAGTTTTTAATTTATTTTTATATAGTAGTTGTAGTTTTTGAGTTAATACTCGGGGTCAGTCTTTATTTTGATCCTACTAAAAACTCTAACGAAAAAACTAACGAGTCACACACTAAGCATAGCAATTATATAAAAAAAGTGAATTCATTTTTTTATTCAACCTTATAGAATTAGAATTGTTTATTTTTGTTTGATTTAACAGAAAAATAGAAAAAGTTTCTAGTTTTTTGTTCTATATATCACTATATTACTGGATAGAATGACAAGATAAATAAGGGTCTATTATTCTTCATCCACAAATATCCAAATTTTTAGGCCTAGTACTCCATGGATAGTTCGAATTGTATAGGAACAATGATCAATTTTAGCGCGAATTGTTTGTAGAGGAACTTTACCTTCTCTGATCCATTCGACACGTGCAATTTCTTTTCCGTCAATACGTCCAGCAATTTGTATTTGAATTCCTTTTGTATCTGTTTGTTCAGTTAATTCAATAGCTCTTTTCATTGCCTTTCGAAACGAAACTCTATTTCTTAATTGAGAAGCCATATATTCTGCAAGAATATTGGGGTCTCCATAAGGTTTTTCTATTCGTGTGATAGCAATGTTGATTCTTCGGTTCACAGAACGAAATTCTTTTTGTACATTCATCTGTAATTCTGCGATTCCTCGTGTTTGGCCCTCTATTAATAAATTTGGGAATCCAACATGGATTATGACCTGGATTAAATCAATTCTTTTTTGAATTTCTATACGCGCAATTCCAATTCCTTCGAAACCTGAGGATATTCTCTTATTTTTTTGTACATAGTTCTTGATACAATTCCGTATTTTCTCATCTTCTTGTAGACCTACAGAAAAATTTTTTGGTTGTGCGAACCAAAAAGAATGATGATTTTGGGTTGTACCAAGTCTGAAACCAAGTGGATTTATTTTTTGTCCCATATTTTTTATTATATTATATTTTTTTCTAAATATGAATCTAAATCTTAAATTCATCGAAAGATAATTTGGATTTATCTTTTAATACAATTGTTATATGACAAGTGGGTCTTTTTATCGGATAACTACGTCCTCGAGCTCTAGGTCTTAATTTTTTCACAAAAGGACCTCCATTGACTTCGGCTTTACTAATGAATAAATAGGTTTCGTTCAAACCCATATTATGACTAGCGTTTGCTGCTGCGGAATAAACCAATTTTAAAATTGGATAAGATGCTCGATAAGGCATAAGTTCCAATATCATAAGCGTTTCCTCATAAGAACGCCCGCGAATCTGATCAATTACTCTTTGCGCTTTGAAAACAGACATACATATATGTTGAGCTAAAACTTTTACGCTCGAATTATTTCCGTTATTTTTCTTTATCATAAGGTTATCCCCCGCCAATGAATGATAAGTATCTATTTTTTTTTTCAAAATTAACGACGAGATTTATTATCGTTTCTCGCATGTCTCGCGAAAGTCAGAGTAGGCGCGAATTCTCCCAATTTGTGACCTACCATACGATCTGTTATATAAATAGGTAAATGTTCCTTTCCATTATGAATAGCGATTGTATGGCCAATCATTTTGGGTATAATGGTAGATGCCCGAGACCAAGTTACTATTATTTCTTTCTCCTCCCTCATGTTGAGTTTTTCAATTTTTCTTGATAAATGATTAGCTACAAAAGGGTTTTTTTTTAGTGAACGTGCCACAGCTGATTACTCCTTTTTTTACATTTTAAAGATTGGCATTCTATGTCCAATAGAATATAATATCTCGATCTAAGTATGAAGGTAAGAATAAATACAATAATGATGAATGGAAAAAAGAGAAAATCCTTTAGCTAGATAAGGGGCGGATGTAGCCAAGTGGATCAAGGCAGTGGATTGTGAATCCACCACGCGCGGGTTCAATTCCCGTCGTTCGCCCATCACATTATTTCAAATTCAAAAAATTAGATTTTTAATATTCCTATTTACGGCGACGAAGAATAAAACTATCACTATATTTTTTCCTTTTTCGACTTCTTCTTCCAAGCGCAGGATAACCCCAAGGAGTTGTGGGTTTTTTTCTACCAATTGGGGCTTTCCCTTCCCCACCTCCATGGGGATGGTCTACAGGGTTCATAACTACTCCTCTTACTACAGGACGCTTACCTATCCAACACTTCGATCCGGCTCTACCCAAACTTTGTTGATTCACCCCAACATTACCCACTTGTCCGACTGTTGCTAAGCAGTTTTTGGATATCAAACGGACCTCCCCGGATGGTAATCTTAATGTGGCTGATTTACCCTCTTTTGCGATCAGCTTCGCTACAGCGCCCGCTGCTCTAGCTAATTGTCCACCCTTTCCAAGCGTGATTTCTATGTTATGTATGGCCGTGCCTAAGGGCATATCGGTTGAAGTAGATTCTTCTTTTAAAAACCCCTTCCCAAACTGTACAAGCTTCTTCCAAAGCATACGGCTTTCTAGATGTATATGATGATATCTAGACAGATGGATCTTTATCTTATATGAATCGTATGATAAAGTACCACATGAGTGGACATATAGGAATCCAAATCTGCCGAATCACTCATGTATGATCTTCTACATCCTAGGTCTCCCCGTTCCATCATCTGGCTTATGTTCTTCATGTAGCATTCAGACCGAATGACTCTATGAAATTACGTCGATACTTCCGCATATTATGGGTAACGTAGGAGACATCTCTATTTTTCCCGGGGGGATCTTTATAATTACCACTGCTTAGCTTTCAATTCGCCTCTGACCATCAAATTAAATGTGAATAACCCGTCCTCCTCTCTTTGAAACAAGGGGCGCTTCCGGTTCTGTGCGTGCTTCAAACAATTTTGTCTTCTCCATATTACCATATCTCTAGAGTCAATAATTTTCTATGAGGAACTACTGAACTCAATCACTTGCTGCCGTTACTCAACAGTTTTCTGTTGAGGTCTATCCCATAGAGGTACTCAAATTGGATCAGTGATTGATTTCTAGGTTTCATCGTAAACCTAATTGGTTACTTCCAATTACGTAAATCAATAGTTCAAACCGCACTCAAAGGTAGGGCATTTCCCATTGATATAGGGACTTCTGTACCAGAAACAATGGTATCTCCAATTATAGCCCCTCTGGGGTGTAAAATATATCTTTTCTCGCCATCCCCATAATGTATGAGACAAATGTATGCATTTCGATTAGGGTCGTATTCTATGGTTACGATTCTACCAGATATGTCTTTTTCATTCCGTCGAAAATCGATTTTACGGTATAGACGCTTATGACCTCCCCCTCTATGTCTTGCGGTAATGATTCCTCTGGCATTACGACCTTTACCACAATGATGCTGTCCACAGATCAAATTATTTCGTGGATTGGATTTCATTTGACTGTCTATGGCTCTATTACGTGTGCTCGGGGTAGAAGTTTTGTATAAATGTATCGCCGTGTTATTAAGTATTTTGCTTTAAGTTCTTTTCTCTATAAGAGGTGGAATAGAATAACCCGGTTGAAGCGTAATGATCATACGTCTGTAATGCATTGTATGTCCCATAATAGGTCCTATTCTTCTACCCTTTCCTGGGAGTCGATGACTATTCATAGCTATTACCTTGACACCAAAGAAGAGTTCGACCCAATGCTTTATTTCTGTCCTAGTTGATCCTGATTCGACATTAGCAGTATATTGATTGTTCCCCAATAACCGAATACTTTTTTCTGTAAATACTGCATATTTGATTCCATCCATAACTCCATTTTCTTCCCTATGAGTTCCAGTATCGATAAGAATTCTAGTTCTTACTGTTCATATGTTATGGTAGAATATACCATACCAATGAGATTCCATTGATACAGAGCCAATTCCAATAGACTTATGGAACGTTCCCATTGGCATGCATCCAGCAGGAATTGAACCTACGAATTTGCCAATTATGAGTTGGGCGCTTTAACCATTCAGCCATGGATGCTTAACAGGGCTCATTGTACATCGTGAATAACCAAATTCCAATTGAAATGAAATCTTTAGGAGGAATCAATGAAAATCTTTAGGAGGAATCAATGAAACGATATCAATTCCAATTCTGGATCTTCGAATTGAGAGAGATATTGAGAGAGATCAAGAATTCTCACTATTTCTTAGATTCGTGGATCAAATTCGATTCAGTGGGATCTTTCACTCACATTTTTTTCCACCAAGAACGTTTTATGAAACTCTCTGACCCCCGAATTTGGAGTATTTTACTTTCACGTGATTCACAGGGTTCAACAAGAAATCGATATTTCACGATCAAAGGTGTAGTACTGCTTGTAGTAGTGGTCCTTATATCTCGTATTCCCAATCGAAAGATGGTCGAAAGAAAAAATCTCTATTTGACGGGGCTTCTTCCTATACCTATGAATTCCATTGGACCCAGAAATGAGACATTGGAAGAATCTTTTTGGTCTTCCAATATCAATAGGTTGATTGTTTCGCTCCTGTATCTTCCAAAAGAGAAAAAGATTTCTGAGAGTTGTTTCATGGATCCGCAAGAGAGTACTTGGGTTCTCCCAAAAAATAAAAAGTGTATCATGCCTGAATCGAACCGGGGCTCGCAGTGGTGGAGGAACCGGATCGGAAAAAAGAGGGATTCTAGTTGTAAAATAGCTAATGAAACCGTAGCTGGAATTGAGATCTCATTCAAAGAGAAAGATAGCAAATATCTGGAGTTTCTTTTTTTATCCTATACGGATGATCCGATCCGCAAGGACCATGATTGGGAATTGTTGGATCGTCTTTCTCCGAGGAAGAAGCGAAACATAATCAACTTGAATTCGGGACAGCTATTCGAAATCTTAGGGAAAGACTTGATTTGTTATCTCATGTCTGCTTTTCGTGAAAAAAGACCAATTGAAGGGGAGGGTTTCTTCAAACAACAAGGAGCTGGGGCAACTATTCAATCAAATGATATTGAGCACGTTTCCCATCTCTTCTCGAGAAACAAGTGGGGTATTTCTTTTCGAAATTGTGCTCAATTTCATATGTGGCAATTCCACCAAGATCTCTTCGTTAGTTGGGGGAAGAATCAGCACGAATCGGATTTTTTGAGGAACGTATCGAGAGAGAATTGGATTTGGTTAGACAATGTGTGGTTGGTAAACAAGGATCGGTTTTTTAGCAGGGTACGGAATGTATTGTCAAATATTCAATATGATTCCACAAGATCTATTTTCGTTCAAGTAACGGATTCTAGCCAATCGAAAGGATCCTCTGATCAATCCAGAGATCATTTCGATTCCATTAGAAATGAGGATTCAGAATATCACACATTGATCGATCAAACAGAGATTCAGCAACTAAAAGAAAGATCGATTCTTTGGGATCCTTCCTTTCTTCAAACGGAACGAACAGAGATAGAATCAGATCGATTCCCGAAATGCCTTTTTGGATCTTCCTCAATGTCCCGGCTATTCACGAAACGTGAGAAGCAGATGAATAAGCATCTGCTTCCGAAAGAAATCGAAGAATTTCTTGGGAATCCTACAAGATCAATTCGTTCTTTTTTCTCTGACAGATGGTCAGAACTTCATCTGGGTTCGAATCCTACTGAGAGTTCCACTAGAGATCAGAAATTTTGGAAGAAAAAACAAGATGTTTCTTTTGTCCCTTCCAGGCGATCGGAAAATAAAGAAATGGTTGATATATTCAAGATAATTACGTATTTACAAAATACCGTCTCAATTCATCCTATTTCATCAGATCCGGGATGTGATATGGTTCCGAAGGATGAACCAGATATGGACAGTTCCAATAAGATTTCATTCTTGAAAAAAAATCCATTTTTGGATTTTTTTCATCTATTCCATAACCGGAACAAAGGGGGATACACGTTACACCACGATTTTGAATCAGAAGAGAGATTTCAAGAAATGGCAGATCTATTCACTCTATCAATAACCGAGTCGGATCTGGTGTATCATAGGGGATTTGCCTTTTCTATTGATTCCTACGGGTTGGATCAAAAAAAATTCTTGAATGAGGTATTCAACTCCAGAGATGAATCGAAAAAGAAATCTTTATTGGTTCTACCTCCTCTTTTTTATGAGGAGAATGAATCTTTTTATCGAAGGATCAGAAAAAAATCGGTCCGGATCTACTGCGGGAATGATTTGGAAGATCCAAAACTAAAAACAGCGGTATTTGCTAGCAACAACATCATGGAGGCAGTCAATCAATATAGATTGATCCGAAATCTGATTCAAATCCAATATAGCATCTATGGGTACATAAGAAATGTATCGAATCGATTCTTTTTAATGAATAGATCCAATCGCAACTTCGAATATGGAATTCAAAGGGATCAAATAGGAAATGATACTCTGAATCATATAACTATAATGAAATATACGATCAACCAACATTTATTGAATTTGAAAAAGAGTCAGAAGAAATGGTTTGATCCTCTTATTTCTCGAACCGAGAGATCCATGAATCGGGATCCTGATGCATATAGATACAAATGGTCCAATGGGAGCAAGAATTTACAGGAACATTTGGAATATTTCGTTTCTGAACAGAAGAACCGTTTTCAAGTAGTGTTCGATCGATTACGTATGAATCAATATTCGATTGATTGGTCCGAGGCTATCGACAAACAAGATTTGTCTAAGTCACTTCGTTTCTTTTTGTCCAAGTCACTTCTCTTTTTGTCCAAGTCACTTCCCTTTTTGTCCAAATCACTTCCCTTTTTCTTTGTGAGTATCGGGAATACCCCCATTCATAGGTCCGAGATCCACATCTATGAATTGAAAAGTCCGAATGATCAACCCTGCAATCAGTTGTTAGAATCAATAGGTGTTCAAGTCGTTCATTTGAATAAATTGAAACCCTTCTTATTGGATGATCGTGATACTTCCCAAAGATCGAAATTCTTGATCAATGGAGGAACAATATTACCGTTTTTGTTCAAAAAGATACCAAAGTGGATGATTGACTCATTCCATACTAGAAATAATTGCGGAAAATCCTTTGATAACACGGATTCCTATTTCTCAATGATATCCCACGATCGAGACAATTGGCTGAATCCCGTGAAACCATTTCATAGAAGTTCATTGATATCTTCTTTTTATAAAGCAAATCGACTTCGATTCTTGAATGATCCACATCACTTCTGGTTCTATTGTAACAAAAGATTCCCTTTTTCTGTGGAAAAGACCCGTATCCATAATGATGATCTTACATATGGACAATTCCTCAATATCTTGTTCATTCGCAACAAAATATTTTCTTTGTGCGTCGGTAAAAAAAAACATATTTTTTTGGAGAGAGAGACTATTTCAGCAATCGAGTCACAGGTATCTGATATATTCATACCTAACGATTTTCTACAAAGTGGTGATGAAACGTATAACTTGTACAAATCTTTCCATTTTCCAATTCGATCCGATCCGTTCGTTCGTAGAGCTATTTACTCGATCGCAGACATTTCTGCAACATTTCTAAGAGAGGAACAAATAGTCAATTTTGAAAGAACTTATTGTCGGCCTCTTTCAGATATGAATCTATCTGATTCAGAAGGGAAGAACTTGCATCAGTATCTCAGTTTCAATTCAAACATGGGTTTGATTCACACTCCATGTTCTGAGAAATATTTACCATCCGGAAAGAGGAAAAAACGGAGTCTTTGTCTAAAGAAATACGTTGAGAAAGGGCAGATGTATGGAACCTTTCAACGAGATAGTGCTTTTTCAAATCTCTCAAAATGGAATCTGTTCCAAACATATATGCCATGGTTCCTTACTTCGACAGGGTGCAAATATCTAAATTTCGCCCTTTTAGATACTTTTTCAGACCCATTGCCAATACTAAGTATGCCAATACTAAGTAGCAGTCAAAAATTTGTATCCATTTTTCATGATATTATGTATGGATCAGATATATCATGGCTAATTCCTCAGAGGATTCTTCCACAATGGACTCTGATAAGTGAGATTTCGAATAAGTGTTTACAGAATCTTCTTCTGTCCGAAGAAATGATTCATCGAAATAATGAGTCACCCGTTCCATTGATATGGGCACATCTGAGATCAAGAAATGCTTGGGAGTTCCTCTATTCAATCCTTTTCCTTCTTCTTGTTGCTGGATATCTCGTTCGTATCCATCTTCTCTTTTTTTCCCAAGCCTCTAGTGAGTTACAGACAGAGTTAGAAAAGATAAAATCTTTGATGATTCCATCATACATGATTGAGTTGCGAAAACTTCTGGATAGGTATCCTACATCTGAACTGAATTCTTTTTGGTTAAAGAATCTCTTTCTAGTTGCTCTGGAAGAGATACGGGGTTCTGCTTCTGGTGGCAACATGCTATTGGGTGGTGGTCCCACTTATGGGGTCAAATCAATATGTTCTAAGAAGAAATATTTGAATAGAAATCTCATCGATCTCCTAAGTATCATACCAAATCCCATCAATCGAATCACTTTTTCGAGAAATACGAGACATCTAAGTCGTACAAGTAAAGAGATCTATTCATTGATAAGAAAAAGAAAAAATGTGAACGGTGATTGGATTGATGATAAAATGGAATCCTGGGTCGCGAACAGTGATTCGATTGATGATGAAGAAAGAGAATTCTTGGTTCAGTTCTCCACCTTAATGACAGAAAAAAGGATGGATCAAATTCTATTGAGTCTGACTCATAGTGATCCTTTATCAAAGAATGACTCTGGTTATCAAATGATTGAACAACCGGGATCAATTTACTTACGATACTTAGTTGACATTCAGAAAAAGTATCTAATGAATTATGAGTTCAATAGATTCTGTTTAGCGGAAAGACGGATATTCCTTGCTCATTATCAGACAATCACTTATTCACAAACCTCGTGTGGGGCTAATAGTTTGCATTTCCCATCTCATGGAAAACCCTTTTCGCTCCGCTTAGCCCTATCCCCTTCTAGGGGTATTTTAGTGATAGGTTCTATAGGAACTGGACGATCCTGTTTGGTCAAAAACCTAGCGGCAAACTCCTATGTTCCTTTCATTACGTTATTTCCGAACAAGTTCCTGGATGACAAGCCTAAAGATTATCTTATTGATGATATCCATATTGATGATAGTGACGATATTGATGATAGTGATGATATTGATGATGACCTTGATACGGAGCTGCTAACTATGACGAATGTGCTAACTATGTATATGACGCCGAAAATAGACCGATTTGATATCACCCTTCAATTCGAATTAGCAAAAGCAATGTCTCCTTGCATAATATGGATTCCAAACATTCATGATCTGTATGTGAATGAGTCGAATTACTTATCCCTCGGTCTATTAGAGAACTATCTCTCCAGGGATTGTGAAAGATGTTCCACTAGAAATATTCTTGTTATTGCTTCGACTCATATTCCCCAAAAAGTGGATCCCGCTCTAATAGCTCCGAATAAATTAAATACATGCATTAAGATACGAAGGCTTCTTATTCCACAACAACGAAAGCACTTTTTCATTCTTTCATATACTAGGGGATTTCACTTGGAAAAGAAAATGTTCCATACTAACGGATTCGGGTCCATAACCATGGGTTCCAATGCACGAGATCTTGTAGCACTTATCAATGAGACCCTATCAATTAGTATTACACAGAAGAAATCAATTATAGAAACTAATACAATTAGATCCGCTCTTCATAGACAAACTTGGGATTTGCGATCCCAGGTAAGATCGGTTCAGGATCATGGGGTCTTTTTCTATCAGATAGGAAGGGCTGTTGCACAAAATGTACTTCTAAGTAATTGCCCCATAGATCCTATATCTATCTATATGCAGAAGAAATCATGTAAGGAAGGAGATTCCTATTTGTACAAATGGTACTTCAAACTTGGAACGAGCATGAAGAAATTAACGATACTTCTTTATCTTTTGAGTTGTTCTGCCGGATCGGTCG
>CL116Contig3_All/organelle/plastid
GGGAGAATTCGCGCCTACTCTGACTTTCGCGAGACATGCGAGAAACGATAATAAATCTCGTCGTTAATTTTGAAAAAAAAAATAGATACTTATCATTCATTGGCGGGGGATAACCTTATGATAAAGAAAAATAACGGGAGCTATACCCAATAGATATTAGGTACAGCTCCTTCGTTCGACAATTCTTAATACATTAAGACAAAAGTCTTATCCATTTGTAGATGGAACTTCTACAGCAGCCAGGTCTAGAGGGAAGTTATGAGCATTACGTTCATGCATTACTTCCATACCAAGGTTAGCACGATTGATGATATCAGCCCAAGTGTTAATAACACGACCTTGGCTATCAACTACAGATTGGTTAAAATTGAAACCATTTAGGTTGAAAGCCATAGTACTAATACCTAAAGCAGTGAACCAGATACCCACTACAGGCCAAGCAGCCAAGAAGAAATGTAGGGAACGGGAATTGTTGAAACTAGCATATTGGAAGATCAATCGGCCAAAATAACCATGAGCGGCAACGATATTATAAGTTTCTTCCTCTTGACCGAATCTGTAACCTTCATTAGCAGACTCATTTTCAGTAGTTTCCCTGATTAAACTAGAGGTTACCAAGGAACCATGCATAGCACTAAATAGGGAGCCGCCGAATACACCAGCTACGCCTAACATGTGAAATGGATGCATAAGGATGTTGTGCTCTGCCTGGAATACGATCATAAAATTGAAAGTACCAGAAATTCCTAAAGGCATACCATCAGAGAAACTTCCTTGACCAATAGGA
>CL118Contig1_All/organelle/plastid
CGCTTTGCATCGAATGAAACCACATGCTCCACCGCTTGTGCGGGCCCCCGTCAATTCCTTTGAGTTTCATTCTTACGAACGTACTCCCCAGGCGGGATACTTAACACGTTAGCTACAACACTGCTATGATAGAATGGATCGGTCGCCTAGT
>CL118Contig2_All/organelle/plastid
TTCAGGGTTCCACACTCAATGGTGGCAACTAAACACGAGGGTTGCGCTCGTTGCGAGACTTAACCCAACACGGCACGAGCTGACGACAGCCATGCACCACCTGTGTCCGCGTTCCGCACCCCTCTCTTTCAAGAGGATTCGCGGCATGTCAAGCCCTGGT
>CL118Contig3_All/organelle/plastid
GATAAGGGATGTATGGATTCTCGAGAAGAGAGGAGCCGCGGTGGTCCCCCCCGGACCGCCCGGATCCCACGAGTGAATAGAAAGTTAGATCTACATTGGATCTCACCTGAATCGCCCCATCTATCCTCCTGAGGAGAAGTTTGGTTTCAAACTCCGATTCGAACAGGAGGAGTACGCCATGCTAATGTGCCTTGGATGATCCACATCTCCGGGTCAGGCGCTGATGAGCACATTGAACTATCCATGTGGCTGAGAGCCCTCACAGCCCAGGCACAACGACGCAATTATCAGGGGCGCGCTCTACCACTGAGCTAATAGCCCTTCGTGCGGGCCTCCCAGTGGGAGGCCTGCTATGCCAAAAGCGAGAGAAACCCCATCCCTCTCTTTCCCTTTTGCGCCCCATGTCCCTCTCGTGTGGCGGCATGGGGACGTAAAAAGTGAGATCCTATCAACTTGTTCCGACCTAGGATAATAAGCTCATGAGCTTGGTCTTACTTCACCGTCGAGAAACGAAAGAAGACTTCAATATCCAAGCTTAGCTCAGACGTAGCTCGCTTCTTTTTGGGTGTGAAGCAGTGTCAAACCAAAATACCCAACAAGCATAAGCATTAGCTCTCCCTGAAAAGGAGGTGATCCAGCCGCACCTTCCAGTACGGCTACCTTGTTACGACTTCACTCCAGTCACTAGCCCCGCCTTCGGCATCCCCCTCCTTGCGGTTAAGGTAACGACTTCGGGCATGGCCAGCTCCCGTAGTGTGACGGGCGGTGTGTACAAGGCCCGGGAACGAATTCACCGCCGTATGGCTGACCGGCGATTACTAGCGATTCCGGCTTCATGCAGGCGAGTTGCAGCCTGCAATCCGAACTGAGGACGGGTTTTTGGAGTTAGCTCACCCTCGCGGGATCGCGACCCTTTGTCCCGCCCATTGTAGCACGTGTGTCGCCCAGGGCATAAGGGGCATGATGACTTGACGTCATCCTCACCTTCCTCCGGCTTATCACCGGCAGTCTGTTCAGGGTTCCACACTCAATGGTGGCAACTAAACACGAGGGTTGCGCTCGTTGCGAGACTTAACCCAACACCTTACGGCACGAGCTGACGACAGCCATGCACCACCTGTGTCCGCGTTCCCGAAGGCACCCCTCTCTTTCAAGAGGATTCGCGGCATGTCAAGCCCTGGTAAGGTTCTTCGCTTTGCATCGAATTAAACCACATGCTCCACCGCTTGTGCGGGCCCCCGTCAATTCCTTTGAGTTTCATTCTTGCGAACGTACTCCCCAGGCGGGATACTTAACGCGTTAGCTACAGCACTGCACGGGTCGATACGCGCAGCGCCTAGTATCCATCGTTTACGGCTAGGACTACTGGGGTATCTAATCCCATTTGCTCCCCTAGCTTTCGTCTCTCAGTGTCAGTGTCGGCCCAGCAGAGTGCTTTCGCCGTTGGTGTTCTTCCCGATCTCTACGCATTTCACCGCTCCACCGGAAATTCCCTCTGCCCCTACCGTACTCCAGCTTGGTAGTTTCCACCGCCTGTCCAGGGTTGAGCCCTGGGATTTGACGGCGGACTTGAAAAGCCACCTACAGACGCTTTACGCCCAATCATTCCGGATAACGCTTGCATCCTCTGTCTTACCGCGGCTGCTGGCACAGAGTTAGCCGATGCTTATTCCTCAGATACCGTCATTGCTTCTTCTCTGAGAAAAGAAGTTCATGACCCGTGGGCCTTCTACCTCCACGCGGCATTGCTCCGTCAGGCTTTCGCCCATTGCGGAAAATTCCCCACTGCTGCCTCCCGTAGGAGTCTGGGCCGTGTCTCAGTCCCAGTGTGGCTGATCATCCTCTCGGACCAGCTACTGATCATCGCCTTGGTAAGCTATTGCCTCACCAACTAGCTAATCAGACGCGAGCCCCTCCTCGGGCGGATTCCTCCTTTTGCTCCTCAGCCTACGGGGTATTAGCAACCGTTTCCAGTTGTTGTTCCCCTCCCAAGGGCAGGTTCTTACGCGTTACTCACCCGTCCGCCACTGGAAACACCACTTCCCGTCCGACTTGCATGTGTTAAGCATGCCGCTAGCGTTCATCCTGAGCCAGGATCGAACTCTCCATGAGATTCATAGTTGCATTACTTATAGCTTCCTTGTTCGTAGACAAAGCTGATTCGGAATTTCTTTCATTCCAAGCATAACTTGGATCCGTGCGCTTCATATTAGCCTGGAGTTCGCTCCCAGCAATATAGCCATCCCTACCCTATCACGTCAATCCCACAAGCCTCTTATCCATTCTCGTTCGATCGCTGCGGGGGAGCAAGTCAAAATAGAAAAACTCCTATTGGGTTTAGGGATAATCAGGCTCGAACTGATGACTTCCACCACGTCAAGGTGACACTCTACCGCTGAGTTATATCCCTTCCCGGCCCCATCGAGAAATAGAACTAACTAATCCTAAGGCAAACGGTCGAGAAACTCAACGCCACTATTCCTGAACAACTTGGAGCCGGGCCTTCTTTTCGCACTATTATGGACAAATTCCTTTTCTTAGGAACACATACAAGAAAAAGAATAATGGTAACCCCACCACTAACTACTGCATTTTCATTTAGGAATTTCATAGTAATAGAAAATACATGTCCTACCGAGACAGAATTTGTAACTTGCTGCCCTCTTGCCTAGCAGGCAAAGATTGACCTCTGTGGAAAGACTGATTCATTCGGATCGACATGAGGGTCCAACTCCATTGCATTGCCAGAATCCATGTTGTATATTTGAAGCAGTTGACCCCTCGCTTCTCTCATGGTACAACCCTCTTCCCGCTGAGCCACCTTTCTCCTCGGTCCACAGAGACAAAATGTAGGACTAGTGCCAACAGTTCATCACGGAGGAAGAGACCCACCGAGCCGAGATCACTAACTAATACTAATATAATAGAAAAGAACTATCTTTTCTGTATACTTTCCCCGATTCCGTTGCTATCGCGGGCCTTACGCAATCGATGGGATCATATAGATATCCCTTCAACACAACATAGGTCATCGAAAGGATCTCGGACGACTCACCAAAGCACGAAAGCCAGGATCTTTCAGAAAATGGATTCCTATTTGAAAAGTGCATAACCGCATGGATAAGCTCACACTAACCCGTCAATTTTGGATCCAATTCGAGATTTTCCTTGGGAGGTATCGGGAAGGAATTGGAATGTAATAATATCGATTCATACAGAAGAAAAGGTTCTCTATTGATTCAAACCAAACGCTGTATCTATGGGATAGAGGAAGAGGAAGAAACCGAAGATTTCACATAGTACTTTTTTTTTGATCGAAAAATCAATCTGATTTATTTCGTACCCCTCGCTCGATGAGAAAATGGGTCAGATTTTACAGGATCACCAAACCCTTAAGGAATGATGGAAGGGAATAAAAAGAAAAGAGAGGGAAAGAAAATCGAAATGAAATAAAGAAAAAAAATAAGTAGAAAATAGAAGAGAACAGATTCCAAATGAACAAATTCAAACTCGAAAAGGATCTTTCTGATTCTCAAAGAATGGGGGGGCAAAGGGATTGATCGAGAAAGATCTCTTGTTCTTATTAGATTAGAATTAGAATATTCGATTAGAATTCGAATAGAAGATCGTGATTTGATCCGCATATGTTTGGTAAAAAGAATAATCTTCTTCTTTGATCCTAAATGGAAAGTGTTCAATTGGAACATGAAAACGTGAATGAATTGGTCTTAGTTACTCTTCGGGGCAGAGTGGAAGAAGGGAAGAGATTCTCGAACGAAGAAAAGGATCCAATTACTTCGAAAGAATTGAACGAGGAGCCGTATGAGGTAAAAATCTCATGTACGGTTCTGTAGAGTGACTTGTCTGTCAACTTTTCCACTATCACACCCAAAAAACCAAACTCTGCCTTACGTAAAGTTGCCAGAGTACGATTAACCTCTGGATTTGAAATCACTGCTTATATACCTGGTATTGGCCACAATTTACAAGAACATTCTGTAGTATTAGTAAGAGGAGGAAGGGTTAAGGATTTACCCGGTGTAAGATATCACATTGTTCGAGGAACCCTAGATGCTGTCGGAGTAAAGGATCGTCAACAAGGGCGTTCTAGTGCGTTGTAGATTCTTATCCAAGACTTGTATCATTTGATGATACCATGTGAATCACTAGAAACATGCGAAGTGTATGGCTAACCCAATAACGAAAGTTTCGTAAGGGGACTCGAGCAGGCTACCATGAGACAAAAGATCTTCTTTCTAAAAGAGATTCAATTCGGAACTATTATATGTCCAAGGTCCAATATTGAAATCATTTCAGATATTTTCCCTTACTTTGCCCGTGTCAACAAACAATTCGAAATACCTCGACTTTTTCAGAACAGGTCCGAGTCAAATAGCAATGATTCGAAGCACTTCTTTTTACATTACACTATTTCGGAAACCCAAGGACTCAATCGTATGGATATGTAAAATACAGGATTTCCAATCCTAGCAGGAAAAGGAGGGAAACGGATACTCAATTTAAAGTGAGTAAACAGAATTCCATACTCGATCTCATAGATACATATAGAATTCTGTGGAAAGCCGTATTCGATGAAAGTCGTATGTACGGCTTGGAGGGAGATCTTTCATATCTTTCAAGATCCACCCTACAATATGGGGTCAAAAAGCCAAAATAAGTGATTCATTTTTAGCCCTTATAAAAAAAACTTATTTTTGAACCTCTTTCACGCTCATGTCACGTCGAGGTACTGCAGAAGAAAAAACTGCAAAATCCGATCCAATTTATCGTAATCGATTAGTTAACATGTTGGTTAACCGTATTCTGAAACACGGAAAAAAATCATTGGCTTATCAAATTATCTATCAAGCCGTGAAAAAGATGCAACAAAAGACGGAAACAAATCCACTATCCGTTTTACGTCAAGCAATACGTGGAGTAACTCCCGATATAGCAGTAAAAGCAAGACGTGTAGGCGGGTCGACTCATCAAGTTCCTATTGAAATAGGATCTACACAAGGAAAAGCACTCGCCATTCGTTGGTTATTAGGGGCATCCCGAAAACGCCCGGGTCGAAATATGGCTTTCAAATTAAGTTCCGAATTAGTAGATGCTGCCAAAGGGAGTGGCGATGCCATACGCAAAAAGGAAGAGACTCATAGAATGGCAGAGGCAAATAGAGCTTTTGCACATTTTCGTTAATCCATGAACAGGATCTATATAGACACATAGATCCATGGATCCATACATCTCGATCGGAAAAGAATCAATCGAAAAAGAAAGAATCGGAATTGATCGATATCTTTCTCGAAACAAACAAAAAGAAAGATGAAACATAAATCATGGATCAACTAAACCCTCTCGAGGGCTTGCTTAAGAATAAGAAAGAGGAATCTTATGGAAATATCATGGAATAAGGTTTGATCCTATTCATAGGGATTCCGTAAATAAAATATCCTATTCAAAAAAAAAGTTTGAAACAATTGGGACTTTTTCGGAGATTGGATGCAGTTACTAATTTATGATCTGGCATGTACAGAATGAAAACTTCATTCTCGATTCTACGAGAATTTTTATGAAAGCGTTTCATTTGCTTCTCTTCAATGGAAGTTTCATTTTCCCAGAATGTATCCTAATTTTTGGCCTAATTCTTCTTCTGATGATCGATTCAACCTCTGATCAAAAAGATAGACCTTGGTTCTATTTCATCTCTTCAACAAGTTTAGTAATGAGCATAACGGCCCTATTGTTCCGATGGAAAGAAGAACCTATAATTAGCTTTTCGGGAAATTTCCAAACGAACAATTTCAACGAAATTTTTCAATTTCTTATTTTACTATGTTCAACTCTATGTATTCCTCTATCCGTAGAGTACATTGAATGTACAGAAATGGCTATAACAGAGTTTCTGTTATTCCTATTAACAGCTACTCTAGGAGGAATGTTTTTATGCGGTGCTAACGATTTAATAACTATCTTTGTAGCTCCAGAATGTTTCAGTTTATGTTCCTACCTATTATCTGGATATACCAAGAGAGATGTACGGTCTAATGAGGCTACTACGAAATATTTACTCATGGGCGGGGCAAGCTCTTCTATTCTGGTTCATGGTTTCTCTTGGCTATATGGTTCATCTGGGGGGGAGATCGAGCTTCAAGAAATAGTGAATGGTCTTATCAATACACAAATGTATAACTCCCCAGGAATTTCAATTGCACTTATATCCATCACTGTAGGAATTGGGTTCAAGCTTTCCCCAGCCCCTTTTCATCAATGGACTCCTGACGTATATGAAGGAGTGCGGTTCGCTCAACAAATTCCTACCTCTATATCTATCTCTGAGATGTTTGGATTTTTTAAAACTCCATAGACATGCAGAAGAGAAATGCTATCCCCACTCGGACCAAGACATAACTTTTACCAAAAGTTTTTTATGATCTTTTTGTTCAAATAACAATTAAGGTGAAGCAGGGTCAGGAACAACGAATCTCTTTATGATAAACAGATCCATTTTGCAAGTTCGTTATTACGGGTAGTTCCTACAAAGGATCGGACTAATGACGTATACAATACTTGAATTATTGATGTAGATGCTACATAGTTGGTTCTCATCCTTCAGAGACTACGAGTGTAATAAGGGCATCCGTTGACAAAAGGATCACCCTAAGATGATCATCTCATGGCTATTGAGAACGAATCAAATCAGATGGTTCTATTTCTCAATCTTTCTGACTTGTGCTCCTACGGAACCAAGGTCGAAAGATTGAAAAAGTCAGTCATTAACAACCACTGATGAAGGATTCCTCGAAAAGTTAAGGATTACTAATCCTTTTTAGAAATCGAATGGATTCGGTCTTATACATACGCGAGGAAGGTAATCAAAAAAGAAAGAAGAACTCATCTTCTTTCTTTTATCACTTAGGAGCCGTGCGAGATGAAAGTCTCATGCACGGTTTTGAATGAGAGAAAGAAGTGAGGAATCCTCTTTTCGACTCTGACTCTCCCACTCCAGTCGTTGCTTTTCTTTCTGTTACTTCGAAAGTAGCTGCTTCAGCTTCAGCCACGCGAATTTTCGATATTCCTTTTTATTTCTCATCAAACGAATGGCATCTTCTTTTGGAAATCCTAGCTATTCTTAGCATGATATTGGGGAATCTCATTGCTATTACTCAAACAAGCATGAAACGTATGCTTGCATATTCGTCCATCGGTCAAATCGGATATGTAATTATTGGAATAATTGTTGGAGACTCAAATGATGGATATGCAAGCATGATAACTTATATGCTGTTCTATATCTCCATGAATCTAGGAACTTTTGCTCGCATTGTATCATTTGGTCTACGTACCGGAACTGATAACATTCGAGATTATGCAGGATTATACACGAAAGATCCTTTTTTGGCTCTCTCTTCAGCCCTATGTCTCTTATCCCTAGGGGGTCTTCCTCCACTAGCAGGGTTTTTCGGAAAACTCCATCTATTCTGGTGTGGATGGCAGGCAGGCCTATATTTCTTGGTTTCAATAGGACTCCTTACAAGCGTTGTTTCCATCTACTATTATCTAAAAATAATCAAGTTATTAATGACTGGACGAAACCAAGAAATAACCCCTCACGTACGAAATTATAGAAGATCTCCCTTAAGATCAAACAATTCCATCGAATGGAGTATGACTGTATGTGTGATAGCATCTACTATACCAGGAATATCAATGAACCCAATTCTTGCAATTGCTCAGGATACCCTCTTTTAGCTTCTAGGCCTATTTCTTAGTTCAAGATCCCTCTTACTAACTGGAATAAAAGAATTAGTAGATCTGTTCCGCCCAAAATGGGCTGGGGTTATGAACTTATAATCATGGAATCGACTCGATCATCAGATTATAAGTTCATTCCATACCGGACCAGACCGGAATAGGGTTATGTACATTCTTATTATGAGAAGGGGTCATTCGAGCGTATGTAAATAGATACTATGTTTCCATATGGATCCCTACGTCGTTACATTCTATTTAGGATTAGGATTAGGAATAGGCGTAATCGGACCTGCTTTTGACATATCTATCGTTATTTGGGTACCATATTCACTTCTTTGGGCTTCTATTGAATCGAGAAATAGGTTTGATTGTACATCTTTTTGATATTGATATATAGGGTATCCTACGGATAATTCAAATCGAAGCAATTTGATGTCTGACTCGGGCCTATATGACATGACCAATCGATAGAAATACCCCAACACTCCATCCACCTTTGTCATATATTCCATATATCACACTAGATAGATATCATATTCATGGAATACGATTCACTTTCAAGATGCCTTGATGGTGAAATGGTAGACACGCGAGACTCAAAATCTCGTGCTAAACAGCGTGGAGGTTCGAGTCCTCTTCAAGGCATAATATTGAGAATGCTCATTGAATGAGCAATTCAATAACGGATTTCGGATCTAATCAATATTGATATACCGAGTATCTTATCTGTTGATACGAAGTATTCCGGCGATCCCCACGATCCGAGTCCGAGCTGTTGGAATTGGAACAGGTTCGGCAGCAGATCACGAAATCTTGGCGATCTTCTCTATCTAATGAATGAGGAGTCCGTTTGGAAATCGTCCGCTCCGCGCCACCCCCCGAGTATATGATTCAACAGGAATCACACAGGGGTAGATTGATAGAAACCTCTAGTAAAATACCCACCAGTACCCGTAACCCAGCGGATAAAGTACATTACATAGTACATTTTAGGGATTGGCGACTTACCCATTCAGTGACTTTGGCACTGGACGTTCCCAAAATGGGTACTATCGGGTCGGGTGAATTAGAGAATAGACAGACGCCTGTTGGCATTCCAGCTTTCCTTCTCTTTTCAGGGCCTATCCGAAAGAGAATCCAGTACCTCTTGGTCGTGAATAGGACGAACCACCTCCATGGATATCTTTGCTTCGGAACAAAACAATTAGAATTAGGCTCGGTCAACCGGAATATGTATTATCCATATGGGAGATCTTCCAATTGAGAAGATCCATCGACCTGAGACGAAGAGAAAGGTCTATCTATTTTCTTTAGTTATTCAGTTAAACCAATGATTCGTTATTGGAGCAGATAGCAACAACCGTTTCATCGGACATGCGTATTTTTTATTTTCCGACGGATTTCCATGGTTTCATTAATGGAAATTGTTTGATGTAGTGAGTAATAGGCTCTGGTTGTTCACCGTTCAAGAATTCTTGTTTAGGCAGTTCATATCATTCATACATAGTGTTTTGATCTAAGATTTCAATTCTTCCATGCTTCAGCAGTAGCATATTGCTCCATGGAGCTAAGGTCCAAAATATGGAATAAACAAGTGTTTCCACGACTCTACCACCCGGCCAATTCTGTTCCACTTAATCCCCTTTTCATGGCCACATATCTTTACGGCTAAGGAATGGGAAATCTTTCCCCTGTTACATGAATCAAATATTTCATTTCATCCGGGAAAAGCCATCTCTTTCTCAACAATGTCTTTGCCATTTGATCCAATAGCGTTTCGTTAGATAGGAAGAGATTTGATAAATACTGATAACTCTCGGATGGAGTATTAGAACGGAAAGATCCATTAGATAATGAACTATTGGTTCTAAGCCATCTCTGGCGATGAATCAACAATTCGATTTCTTGCGTATTCTTGATGAACCAGCGTCTATATATAGATGTAGAAGGATTTGTTTGGGAAGTAATAAGCCCCTTTGACATCTCTTCATCTGCAAAGAATTCTCGACGCGAAAACACAGAGACAAAGGGCTGATCTTTGAATAGGAAAAAGAATGGATCTGCAGGGTCCCAAATGAATTGGCTTATTCGAAAAAAGCCTTGTTCTTTGGACGATCTATCTCGTGTCTGGTACTGCATGGTTCCACTCTGCAAGAACTCCGAATCATTCTCTTGAAGCTCATCCTTTTTATGAGAAATGATCCGCTTGCCCCGAAATGACCCGGCCCAATAGGGAAATCCCAATTCAGTGGGCCTTTCGATACAATCAAATAGATTGCCACAAGGACGCCATATTCTAGGAGCCCAAACTATGTGATTGAATAAATCCTCCTCTATCTGTTGCGGGTCGAGGGCCCCTTCCCCTTCTTCAAACTCCGATTCGTATTTTTCATAGAAAAATCTCTGATCAACGATAGAAAAAGATCCATTTTGCATCGGATTCCTTGGTTCGGACCGAAGAAGTAATGTCACTCGATTATTATCAAACTGACTGCAATCCTTTTCTGTCCGTGAGGATCCCGCCAGAGCGCCTTCTACTTCTAATAGGCCATGAACTAGATCAGAATCATTCTCAACGAATCCATAAGAAGTGATCCTATTTTTTTCACCGGATCCGGGTGAAGACCAAAGATCTTGAGCGACCGATCCGGCAGAACAACTCAAAAGATAAAGAAGTATCGTTAATTTCTTCATGCTCGTTCCAAGTTTGAAGTACCATTTGTACAAATAGGAATCTCCTTCCTTACATGATTTCTTCTGCATATA
>CL124Contig1_All/organelle/plastid
TTCAAAAAATACATATAAAATTGAAAATAATTATAAAAATAGAGTACGATACTTTAGTACTTACTTTAGAAATAAACATACTTACACCTATCCTCACGAGTCGGACAATACTATGTTGTTTCCCATGCTTATATTGGTATTATTTACTTTATTCATTGGAGCAATCGGAATTGATTTTGGTAGAATAGATTCTGATCTATTGTCAAAGTGGTTAACTCCATCTACAAAATTTTTCCATCAAAATGAGTCTTCGGATTTTTATGATTTTTTTAAAAATGCAGTTTTTTCAGTAAGTATAGCCTTTTTTGGATTATTTATAGCATCCATTTTATATGGATCTGTTTATTCATCTTTAAAGAATTTGAGCTTAGTCAATTCATTTGTGAAGAAGAGCCACAAGATAATTTTCTTGGACCTAATAAAAAATGTGATATATAACTGGTCATATAATCGTGGTTATATAGATATTTTTTATACTAAAATTTTTACTGGGAATGTAAGAGAATTAGCTAAACTAGTTCAGTTTTTTGATAGACATATAATTGATGGAATGATAAATGGGATTGGTGTTGTTAATTTCTTTATAGGTGAAGGAATTAAATATATGGGAGGTGGGCGAATCTCGTCTTATCTATTCTTGTATTTTTTTTATTTTTTATGTATCCATGAATTTTATTTATCCACAACATTTCTATGGAATCCGCTCTTGAAGTTATGAAATCAGTCATGATTTCATGTGAATCTAATTTTTTTATTGTTCCACGATAAGGCCCATTCAAAAAGGGATCAT
>CL124Contig2_All/organelle/plastid
CTATGTATCCACCGTAAGCCTTCCTCAATCCCCTCGCCATTAATGTTAAGTCTATGCCATCGTGCTGCTAAATGAAAGGATCTTATCAACGTCCATGAATGATAAATCATAGATCGAACTGCCGAAAAAATGTTGTCATAGTATCAGCTAAGTGCACGGGCTGGAGATAAGCGGACTCGAACCGCTGACATCCGCCACAGGGTAAACCACCGC
>CL124Contig3_All/organelle/plastid
GTAGATCTAACTTTCTATTCACTCGTGGGATCCGGGCGGTCCGGGGGGGACCACCGCGGCTCCTCTCTTCTCGAGAATCCATACATCCCTTATCAGTGTATGGACAGCTATCTCTCGAGCACAGGTTTAGGTTCGGCCTCAATGGGAAAATGGAGCACCTAACAACGCATCTTCACAGACCAAGAACTACGAGATCGCCCCTTTCATTCTGGGGTGACGGAGGGATCGTACCATTCGAGCCTTTTTTCATGCTTTTACCGGAGGTCTGGAGAAAGCAGCAATCAATAGGATTTCCCTAATCCTCCCTTCCCGAAAGGAAGAACCTGAAATTCTTTTTCCTTTCCGCAGGGACCAGGAGATTGGATCTAGCCATAAGAAGAATGCTTGGTATAAATAACTCACTTCTTGGTCTTCGACCCCCTCAGTCACTACGAGCCCGATCAGTGCAAGGGGATGTGTCTATTTATCTATCTCTTGACTCGAAATGGGAGCAGGTTTGAAAAAGGATCTTAGAGTGTCTAGGGTTGGGCCAGGAGGTCTCTTAACGCCTTCTTTTTTCTTTTCTTCCCATCGGAGTTATTTCACAAAGACTTGCCATGGTAAGGGAGAAGGGGGAACAAGCACACTTGAAGAGCGCAGTACAACGGAGAGTTGTATGCTGCGTTCGGGAAGGATGAATCGCTCCCGAAAAAGAATCTATTGATTCTCTCCCAATTGGTTGGATCATAGGTGCGATGATTTACTTCACGGGCGAGGTCTCTGGTTCAAGTCCAGGATGGCCCAGCTGCGCCAGGGAAAAGAATAGAAGAAGCATCTGACTCTTTCATGCATACTCCACTTGGCTCGGGGGGATATAGCTCAGTTGGTAGAGCTCCGCTCTTGCAATTGGGTCGTTGCGATTACGGGTTGGATGTCTAATTGTCCAGGCGGTAATGATAGTATCTTGTACCTGAACCGGTGGCTCACTTTTTCTAAGTAATGGGGAAGAGGACCGAAACATGCCACTGAAAGACTCTACTGAGACAAAAAGATGGGCTGTCAAGAACGTAGAGGAGGTAGGATGGGAAGTTGGTCAGATCTAGTATGGATCGTACATGGACGATTGTTGGAGTCGGCGGCTCTCCTAGGGTTCCATCATCTGGGATCCCTGGGGAAGAGGATCAAGTTGGCCCTTGCGAATAGCTTGATGCACTATCTCCCTTCAACCCTTTGCTTTGAGCGAAATGTGGCAAAAGGAAGGAAAATCCATGGACCAACCCCATCGTCTCCACCCCGTAGGAACTACGAGATCGCCCCAAGGACGCCTTCGGCATCCAGGGGTCACGGACCGACCATAGACCCTGTTCAATAAGTGGAACGCATTAGCTGTCCGCTCTCCGGTTGGGCAGTAAGGGTCGGAGAAGGGCAATCACTCGTTCTTAAAATAAAACCAGCATTCTTAAGACCAAAGAGTCGGGCGGAAAAAGGGAGAGAGCTCTCTGTTCCTGGTTCTCCTGTAGCTGGATTCTCCGGAACCACAATAATCCTTAGAATGAATGGGATTCCAACTCAGCACCTTTTGAGATTTTGAGAAGAGTTGCTCTTTGGAGAGCACAGTACGATGAAAGTTGTAAGCTGTGTTCGGGGGGGAGTTATTGTCTATCGTTGGCCTCTATGGTAGAATCAGCCGGGGAGGCCTGAGAGGCGGTGGTTTACCCTGCGGCGGATGTCAGCGGTTCGAGTCCGCTTATCTCCAGCCCGTGCACTTAGCTGATACTATGACAACACCCAATTTTTTCAATTCGGCAGTTCGATCTATGATTTCTCATTCATGGACGTTGATAAGATCCTTCCATTTAGCAGCACCTTAGGATGGCATAGCCTTAACATTAATGGCGAGGTTCAAACGAGGAAAGGCTTACGGTGGATACCTAGGCACCCAGAGACGAGGAAGGGCGTAGCAAGCGACGAAATGCTTCGGGGAGTTGAAAATAAGCATAGATCCGGAGATTCCCGAATAGGTCAACCTTTCGAACTGCTGCTGAATCCATGGGCAGGCAAGAGACAACCTGGCGAACTGAAACATCTTAGTAGCCAGAGGAAAAGAAAGCAAAAGCGATTCCCGTAGTAGCGGCGAGCGAAATGGGAGCAGCCTAAACCGTGAAAACGGGGTTGTGGGAGAGCATACAAGCGTCGTGCTGCTAGGCGAAGCAGTGGAGTGCTGCACCCTAGATGGCGAGAGTCCAGTAGCCGAAAGCATCACTAGCTTACGCTCTGACCCGAGTAGCATGGGGCACGTGGAATCCCGTGTGAATCAGCAAGGACCACCTTGCAAGGCTAAATACTCCTGGGTGACCGATAGCGAAGTAGTACCGTGAGGGAAAGGTGAAAAGAACCCCCATCGGGGAGTGAAATAGAACATGAAACCGTGAGCTCCCAAGCAGTGGGAGGAGAATGTGATCTCTGACCGCGTGCCTGTTGAAGAATGAGCCGGCGACTCATAGGCAGTGGCTTGGTTAAGGGAACCCACCGGAGCCGTAGCGAAAGCGAGTCTTCATAGGGCGATTGTCACTGCTTATGGACCCGAACCTGGGTGATCTATCCATGACCAGGATGAAGCTTGGGTGAAACTAAGTGGAGGTCCGAACCGACTGATGTTGAAGAATCAGCGGATGAGTTGTGGTTAGGGGTGAAATGCCACTCGAACCCAGAGCTAGCTGGTTCTCCCCGAAATGCGTTGAGGCGCAGCAGTTGACTGGACATCTAGGGGTAAAGCACTGTTTCGGTGCGGGCCGCGAGAGCGGTACCAAATCGAGGCAAACTCTGAATACTAGATATGACCCCAAAATTACAGGGGCCAAGGTCGGCCAGTGAGACGATGGGGGATAAGCTTCATCGTCGAGAGGGAAACAGCCCGGATCACCAGCTAAGGCCCCTAAATGACCGCTCAGTGATAAAGGAGGTAGGGGTGCAGAGACAGCCAGGAGGTTTGCCTAGAAGCAGCCACCCTTGAAAGAGTGCGTAATAGCTCACTGATCGAGCGCTCTTGCGCCGAAGATGAACGGGGCTAAGCGATCTGCCGAAGCTGTGGGATGTCAAAATGCATCGGTAGGGGAGCGTTCCGCCTTAGAGGGAAGCACCCGCGCAAGCAGGTGTGGACGAAGCGGAAGCGAGAATGTCGGCTTGAGTAACGCAAACATTGGTGAGAATCCAATGCCCCGAAAACCTAAGGGTTCCTACGCAAGGTTCGTCCACGGAGGGTGAGTCAGGGCCTAAGATCAGGCCGAAAGGCGTAGTCGATGGACAACAGGTGAATATTCCTGTACTACCCCTTGTTGGTCCCGAGGGACGGAGGAGGCTAGGTTAGCCGAAAGATGGTTATCGGTTCAAGGACGCAAGGTGACCTTGCTTTTTCAGGGTAAGAAGGGGTAGAGAAAATGCCTCGAGCCAATGTCCGAGTACCAGGCGCTACGTCGCTGAAGTAACCCATGCCATACTCCCAGGAAAAGCTCGAACGACCTTCAACAAAAGGGTACCTGTACCCGAAACCGACACAGGTGGGTAGGTAGAGAATACCTAGGGGCGCGAGACAACTCTCTCTAAGGAACTCGGCAAAATAGCCCCGTAACTTCGGGAGAAGGGGTGCCTCCTCACAAAGGGGGTCGCAGTGACCAGGCCCGGGCGACTGTTTACCAAAAACACAGGTCTCCGCAAAGTCGTAAGACCATGTATGGGGGCTGACGCCTGCCCAGTGCCGGAAGGTCAAGGAAGTTGGTGACCTGATGACAGGGGAGCCGGCGACCGAAGCCCCGGTGAACGGCGGCCGTAACTATAACGGTCCTAAGGTAGCGAAATTCCTTGTCGGGTAAGTTCCGACCCGCACGAAAGGCGTAACGATCTGGGCACTGTCTCGGAGAGAGGCTCGGTGAAATAGACATGTCTGTGAAGATGCGGACTACCTGCACCTGGACAGAAAGACCCTATGAAGCTTCACTGTTCCCTGGGATTGGCTTTGGGCCTTTCCTGCGCAGCTTAGGTGGAAGGCGAAGAAGGCCTCCTTCCGGGGGGGCCCGAGCCATCAGTGAGATACCACTCTGGAAGAGCTAGAATTCTAACCTTGTGTCAGGACCTACGGGCCAAGGGACAGTCTCAGGTAGACAGTTTCTATGGGGCGTAGGCCTCCCAAAAGGTAACGGAGGCGTGCAAAGGTTTCCTCGGGCCGGACGGAGATTGGCCCTCGAGTGCAAAGGCATAAGGGAGCTTGACTGCAAGACCCACCCGTCGAGCAGGGACGAAAGTCGGCCTTAGTGATCCGACGGTGCCGAGTGGAAGGGCCGTCGCTCAACGGATAAAAGTTACTCTAGGGATAACAGGCTGATCTTCCCCAAGAGTTCACATCGACGGGAAGGTTTGGCACCTCGATGTCGGCTCTTCGCCACCTGGGGCTGTAGTATGTTCCAAGGGTTGGGCTGTTCGCCCATTAAAGCGGTACGTGAGCTGGGTTCAGAACGTCGTGAGACAGTTCGGTCCATATCCGGTGCGGGCGTTAGAGCATTGAGAGGACCTTTCCCTAGTACGAGAGGACCGGGAAGGACGCACCTCTGGTGTACCAGTTATCGTGCCCACGGTAAACGCTGGGTAGCCAAGTGCGGAGCGGATAACTGCTGAAAGCATCTAAGTAGTAAGCCCACCCCAAGATGAGTGCTCTCCTATTCCGACTTCCCCAGAGCCTCCGGTAGCACAGCCGAGACAGCGATGGGTTCTCTGCCCCTGCGGGGATGGAGCGACAGAAGTATTGAGAATCCAAGATAAGGTCACGGCGAGACGAGCCGTTTATCATTACGATAGGTGTCAAGTGGAAGTGCAGTGATGTATGCAGCTGAGGCATCCTAACAGACCGAGAGATTTGAACCTTGTTCCTACACGACCTGATCAATTCAATCAGGCACTCGCCATCTATTTTCATTGTTCAACTGTTTGACAACATGAAAAAACCAAAAGCTCTGCCCTTCCCTATCTATCCAAGGGAGGGAAGGGCAGAGGCCTTTGGTGTTCCTTCCAGTCAAGAATTGGGGCCTCACAATCACTAGCCAATATTTCTCTCATTCTCATGCCTTTCTTTGTTCATGGTTCGATATTCTGGTGTCCTAGGCGTAGAGGAACCACACCAATCCATCCCGAACTTGGTGGTTAAACTCTACTGCGGTGACGATACTGTAGGGGAGGTCCTGCGGAAAAATAGCTCGACGCCAGAATGATAAAAAGCTTAACACCTCTTATTTTACTTAAAAAAAAAAATGCAAAGGTCCTCTTATTCAAAACCCCAATTATGACATCTCTTCTCTCCCCCTTCACACCTCAGAACGCACTGTTCTTATAGAGAGAAACGCACTTTCACATCTTCTTAACCCGAAACGAAATGGCTGAGGAGAGGTTCCTTTTTGAGGGTACTCCCGGGAACAGATCCAGTAGAGACGGGGTGGGGCCTGTAGCTCAGAGGATTAGAGCACGTGGCTACGAACCACGGTGTCGGGGGTTCGAATCCCTCCTCGCCCACAACCGGCCCAAAAGGGAAGGACCTTTCCCTCTGGGGGTAAGAAAATCATGATCGGGATAGCGGACGCAAAGCTATTGAACTTGGGTATGGTCTTTTGTCGAAATGGAATGGCCTTACTTTTTATTTATTTTCTCGTGAAGGCTTTTTAATTACATATAGTAACCATACTCGAATTAGCATATTTGTATTTTACTCCCCGTAACTCTTCCTCAGCCAGGCTTGGGCAGAATAGCAGAGCAAGTACAAGTATTAGTAGCATAGCAAAAATGCGTTCCTCGTCATTAATATGTTTGCTCGCGTTAATTGTGGTCTATCGGGAGAATCGATGACTGCATCTTTGATGCACTGCTAGTACATCATCTGAGAATTCTTAATCGGCTAGTTGTAAATAGACACAGGGCTATTTACAAGGGATTACCTCGGATCTACACCGAGGTATTGACGGTGATTTTCAAATATCGTAAAACATAATGTGATACGATGAGATAGAATGCAATAGAAACAAAGACAGGGAACGGGTTACCTACCCCTACAAAGCGAGCCCTTTAATTCAATTCTTCATTCTTTAATGAAATTAAGAATCAATCAAATCTCCCCAAGTAGGATTCGAACCTACGACCAATCGGTTAACAGCCGACCGCTCTACCACTGAGCTACTGAGGAACAACGGGAGATTCGACCTCATAGAGTTCAACTCCCGTTCTCAACCCATGAGTCCGAAGCTTCCTTCGTAACTCCCCGAACTTCTTCGTAGTGGCTCCGTTCCATGCCTCATTTCATAGGGAACCTCAAAGTGGCTCTATTTCATTATATTCCATCTATATCCCAATTCCATTCATTTAATATTTCTTTGGTGTGATTGACATAAGAGATGTCATTCAATCGAAGAAGATGGTATCGTTGACATAAGAGATGTCATTTATAGTCTATCTCTTTCGATATATGGAAAGTTAAGAAATCATCATATAATAATCGATAAATTGAAATAGAAAAGAAAAAAGGGAGGTTTGTGATGATTTTAAAATCTTTTCTACTAGGTAATCTATTATCCTTATGCATGAAGATAATAAATTCGGTCGTTGTGGTCGGACTCTATTATGGATTTCTGACCACATTTTCCATAGGGCCCTCTTATCTCTTCCTTCTCCGAACTCGGGTTATGGAAGAAGGAACCGAGAAGGAGATATCAGCAACAACGGGTTTTATTACGGGGCAGCTCATGATGTTCATATCGATCTATTATGCGCCTCTGCATCTAGCATTGGGTAGACCTCATACAATAACTGTCCTAGTTCTACCGTATCTTTTGTTTCATTTCTTCTGGAACAATCACAAAAACTTTTTTGATTATGGATCTACTACCATAAATTCCATGCGTAATCTCAGCATTCAATGTGTATTCCTGAATAATCTCATTTTTCAATTATTCAACCATTTCATTTTACCAAGTTCAACGTTAGCCAGATTAGTCAACATTTATATGTTTCGATGCAACAACAAGATGTTATTTGTAACAAGTAGTTTTGTTGGTTGGTTAATTGGTCACATTTTATTCATGAAATGGGTTGGATTGGTATTATTCTGGATACGGCAAAATCATTCGATTCGATCTAATAAGTACCTTGTGTCAGAATTGAGAAATTCTATGGCTAGAATCTTTAGTATTCTCTTATTTATCACCTGTGTCTACTATTTAGGCAGAATGCCATCGCCTATTGGTACTAAGAAACTGAAAGAAACCTCAGAAACGGAAGAAAGGGGAGAAAGAAAGGAAGAAAGCGATGTAGAAACAACTTACGAAACGAAGAAGACGAAACAGGAACAAGAGGGATCCACTAAAGAAGACAAAGATAGCCCGGTTTACGAAGATTCTTATCTTGATATCCATCAAGATAATTGGGAATTGGGAAAACTTAAAGAAGAGAAAACTTATTTTTGGTTTGAAAAACCTATTGTAACTTTTCTTTTCGATTATAAACGATGGAACCGCCCATTGAGATATTTAAAAAATGATAGGTTTGAAAATGCTATACGAAATGAAATGGCACAATATTTTTTTTATATATGCCCAAATAAAGGAAAACAAATAATCTCTTTTACATATCCGCCTAGTTTATCAACTTTTTCAGAAATGATAGAGCAAAAAATTTCTTTGTACACGACAGAAAAACTATCCCACGAAGACCTATATAATTATTGGGTTTATAACAATGAAAAAAAAAAATACAACTTAAAGAACGAATTTATAAGTAGAATAAAAATTCTAGAAAAAGAGAAAGGATCTTTTACTTTTAATATACTAGAAAAAAGAACCAGATTGTGTGATGATGAGCATGAACAAGAATATTTGCCCAAAATGTATGATCCCTTTTTGAATGGGCCTTATCGTGGAACAATAAAAAAATTAGATTCACATGAAATCATGACTGATTTCATAACTTCAAGAGCGGATTCCATAGAAATGTTGTGGATAAATAAAATTCATGGTCTATTTCATAATAATTCTGGAACATTTGAACATAAAAAGAATAGGTTTTATTCTGATGAGGCATTTTTTTCGAATCCTATTGATAATTTTGAGAATTCCTTAACCTCAATTGAGAAATTTTATTTTGAACATGTGCAAGGAATAGATTCAGAAAGTCAAGCAAAATCTTTAAAATTTTTATTCGATGTAATTACAACTGATCCAAATGATCTAATAAAAATTTTAAAAAATTCTATAGGAATGGAAGAAATTAGTAAAAAGGTTTCTAGATGGTCATACAAATTAACAGATGATTTGGAAGAAGAAGAAGATGAAGAAGAATCGACGGAAGATCCTGAAATTCGGTCAAGAAAAGGGAAACGCGTGGTAATTTATACTGAAAACGATCAGAGTACTAATTCGAGTACTACTAATAATACTACTAGTAATACTAGTGATGAAGAAGACGAGGTGGCTTTGATACGTTACTCACAACAATCTGATTTTCGCCGTAGTATAATCAAAGGATCTATGCGTGCTCAAAGACGTAAAACAATTATCTGGGAAATGTTTCAAGCAAATGTGCATTCTCCACTTTTTTTGGATCGAATAGACAAAACATTTTTTTTTTCGTTTTTTGATATATCAAAAATTAAGAATTGGTTAGGGAGAACCTCAGAATCTCAAATTTCTTATTTTGAGCAAGAACACACAAAAGAAAACGAGAAAACAAAGGAAGAGAAAAAAGAGGAAAATCAACGAATAGCAATATCAGAGGCTTGGGATAGCTTTCTATTTACTCAAGCAATAAGAGGTTTAATATTAGTAACCCAATCTTTTCTTAGAAAATATGTTATATTACCCGTATTGATAATAGGTAAAAATATTAGTCGTATGTTATTATTGCAATTCCCCGAATGGTACGAGGATTTGAAGGAATGGAATGGAGAAATGCATGTTAAATGTACTTATAATGGTGTTCAATTATCAGAAACTGAATTTCCCCAAAATTGGTTAAGTGATGGCATTCAAATAAAGATTCTATTTCCTTTTTGTCTTAAACCTTGGCAAACATCTAAGGTACGATTTCATCATGGAGATCAGCAAAGGCTAAAAAAAGAGAAAAAAAAGAATTTTTGTTTTTTAACAGTTTGGGGAAGAGAAACAGAGCTACCTTTTGGGTCTCCCCGAAAACAACCTTCTTTCTTTGAACCCATTTTAAAAGAACTCGAAAAAAAAACGAGAAAAGCTAAAAAGAAAATTTTTAAAGTTCTAAGAGTTTTCAAAGAAAGAGGAAATGGGGTTCTAAAAGTTTCAAAAAAAAAAAAAAGATGGGTCATCAATATAATTGTATTTATAGACCTAATAATGAAAGAACTTGAAAAAGTAAAACCCAGATTAAAATCGAGTAGGGTTAAAGTATATGAACCGAATAAAAATGGAAGAGATTCTAATATAAATAATAAGATTCTTCACGAATCGACCATTGTAATTCAATCGCTAAATTGTGTAAATGCAAATTATTCACTCATCGAAACAAAAATGAAAGATCTCGCTAATAAGACAATCACAATTAAGAGTCAAGTAGAAGGAATCACAAAAGACAAGAAAAAAGAGGTTCTAACTTATGATGATAAAAGATCGGAATTACAGAAGGATATTTGGCAAATATTTAAAAGAAAAAATATCCGATTAATACGTAAATCACGTTATTTTATAAAATCCTTCATTGAAAAAATATACATGAATATATTACTATGTATCATTCAAATTCCAAAAATAAATGCACAACTTTTTTTCTTTAAATCAACAAACAAAATTTTAACTAAATCCATTTATAATGATAAAACAAATCAAGAAGGAATGGAAAAGATAAATAAAAATACAATGAACTTTATTTCGACTATAAAAAGGTCGTTTTATAATACTTTTTATAATACTAATTTTACTATTAGCAATACAAATTCTAATATTTTCGGGGACTTATCTTCTTTGTCTCAAGCATATGTATTTTACAAATTCTCGCAAAATCAATTACTTAACAAATATCCCTTTAAATCTGTACTTCAATATCATAACACCTATACTTTTCTTGCAGATATAATAAAGAATTATTGTACAACACAAGGGATATTTGGGTCCAAACCAAAGCATAAGAAAATGCATAAGTATAGAATGAATAAATGGAAAATGTGGTTAAGGGGTCATTATCAATACAATTTATCTAAGACTAAATGGTCTTATTTAGTACAGCAAAAATGGCAAAATAGGGCCAACCAATATCGTAATCGTATAATTCAAAAGAAAGACTCAACGAAATCAGATTTATATAAAAAAGAAAAAGACAAATTGAAAAAACATTACGGATATGCTCTTTTATCATATAAATATATAAATTTTGAGGATAATAAGAACTCATATATTTATGAGTCAACGTTCAAATTACAAGAAGTAGAGAACAACAAAATTTCATATAATTTCAATACACTGAAACCCGAACCGTTTTATGGATTGATAAGGATAGTTATTAATAATTATCTAGAAAAAAGATTTCTCATTGATACGCACAAAAATATGGATAGACAATTTTTTTATTATAAAATTCCCCATTTCTGTATTAGAAATAATATTGATATTGAGACCCGGGCCAATACGCATAAGATTCGTAAAAATACTAAAAATCCAAATTATCAAAAATTAAAAAAAAAGAATTTTTTTGATTGGATGGGAATGAATCAAGAAATATTATATCGTACCATATCAAATCTAGAACCTTGGTTTTTCCCAGAATTTGTATTACTTTTTAATGCGTATAAAATGAAACCGTGGATCATACCTACCAAATTACTTATTTTTCATTTTAATTTCTATGAGAATATTAGTACAAGTAAAAAGAGCAATGTAAAAATAAAAAAAAATGAACAACAAGGTCAAAGAAGTCTTGTA
>CL131Contig1_All/organelle/plastid
TTTTAGGCCAAGAAGTTGATAACGAGATCTCAAATCAACTTGTTGGTCTCATGGTATATCTCAGTATAGAAGATAATACTAAGGATCTTTATTTGTTTATAAACTCCCCTGGTGGATGGGTAATACCAGGAATCGCTATTTATGATACTATGCAATTTGTTTCGCCCGATGTACATACAATATGCATGGGATTAGCCGCTTCAATGGGATCCTTCATTCTGGTCGGAGGAGAAATTACCAAACGTCTAGCATTCCCCCATGCTTGGCGCCAATGAGTTTTTATTTGAAAAAAAAGAAGAAGACTATGCCTTCGCCCTATTGAATATGAATAATAGGTAATAATAGCATGGCACTTTGAGTTCGATATGAACAAACTATTATTGTTTTTCCTAACACGATATTTTCTATCGAGATAGTAGTATGAAAAAAGGTTATTTCCGACTTGATCTTCTATGTAGGGAGTACATTTAAGCGTCACAAACCGTTTTCTTCCACACCAGAAGCTTTTTTCTGATATTTATCTTACGAAGAAAAGAGTACGAAAAAAAAAGATAATTTTTTCTTATTTTCAAAAAGAAACTTTGGGATTGCTAAATCACAGACGAGATAAATATAGAAAGCAACAGAACCATCATAGTATTTTTTTTACATTACAATATGAATGAAAGGAAGGGTGGTAAATGGATCATTCAACAATCTAGATCAGATGGATTCTTTTTTTTTTTTTCTTCGAGAAGGGGGAAAAGGAAATTCCATTGCAGAGCCGTATGCAATGCACAAAAGGTGCCTGTACGGTCCGTCGTTCAATTCTATTTTTTTCTTGTTTTTTTTTAGTTCTTACTTTAATCCAATTCTTCAAGATAGAAGAACCATTCATGCATGATGTTAGATCAATATTATCAGGGTTATGATTCACCAACCCGCTAGTTCTTTTTATGAGGCACAAGCAGGGGAATTTATCTTGGAAGCGGAAGAACTACTCAAACTTCGCGAAACCCTCACGAAAGTTTATGTACAAAGAACAGGTAACCCTTTATGGGTTATATCCGAAGACATGGAGAGAGATGTTTTTATGTCAGCAACAGAAGCCCAAGCTCATGGCATTATTGATCTTGTAGCGATTGAAAATGAAACTACTGGGGATTTCGCCTAAATATATGATTCCCTCCATAATTCGATTTTTCCGTGATTTGATATTGAATGTAACTAATTCATAATCATCAATAAATCAGGTTAAGATCGATCTAAACCAACCTATTTATTATATATATGTATGATATGCCGACAATTAAACAACTTATTAGAAACACAAGACAGCCAATACGAAATATCACGAAATCCCCCGCACTTAAGGGGTGCCCTCAACGACGAGGGACATGTACTCGGGTGTATGTGCGACTTGTTTAGATCATGAGTTCAAACAAAATAAAATAAATGTAGCAATTTTTCAAGTACCAATCACCAGTACCAAGGAATAAAGATAGATAGGATGGAAAAACGTTATTTACTACCTAGAAAGCTAAAGATCCATCATCTACCTATATTTTTGTGTATAAAATTTATGGTTTCCATTGGTGCAAATCCAATCACCTCAGTTTGAGATGAGAAGTAATTCCCCATTGGTAGCAAATAGTTATCTATTAAGCGGAGGAAGTCGTACTATAAGAAGCAAAAAGGTTATGTTCCTATTCTTGAAAGAACGGACTAACAAGGTCAGCTACCTAGTCAACTTTCATAATTAAATGCCGTCACTGTATAGATAACCCTTTTGTGAAAAGAACTATTACTGATTGGTAGAGCTAAACTAAGGAGTGTGAACTATACAAGTTCACAATAACATTTGGTTAAATGAAAGAAAAGGCTCCGGTGTATAGAGAGGACCTCACCGTTTATGAAGTAACCATAGAAACGATGGAACCCACTATTTTTTTTTTCGCTAGAATTTCTTCTTTCCGGGTAAAAAAAAAATACCCGGAAAGAAGAAAAAATCGTGGTTGGGAAGGTCATAGTAGCAAAAGCCATTGGAATTTTTATTTTATATATTGGAATAATCCGTTTTGGTATTAATTAACTAGAGGGGTATAAGAGGATGACTGAAAGAAAAGAAATCAATTAGTTATTCATTAAAGTTTAATTTGATTCAATGACCAGAGTTAGACGAGGATATATAGCTCGGAGACGTCGAACAAAAATTCGTTTATTTGCATCAACCTTTATAGGGGCCCATTCAAGACTTACCCGAACTGCTACTCAACAGAAAATGAGAGCTTTGGTTTCCTCTCATCGGGATAGGGGCAGACAAAAGAGGGACTTTCGTCGTTTGTGGATCACTCGAATAAATGCAGCAGCTCGTGAGAATACGGTATTCTATAGTTATAGTAAATTCATACACAATCTGTACAAGAAGCAATTGCTTCTTAATCGTAAAATACTTGCACAAATAGCTATATCAAATAAGAATTGTCTTTACATGATTTCCAATAAGATTAGCAAATAAAAGAGATTAAAAAGTCATATATCATATATATTCATATATATGAATAGCGAAAACAGAATAGAATTAATCTTCCCCGGAGAATAGACTCCGGGAAGATAGAATAAAAATGAATTTAATAAATTAAAAAGAAATTAAGATAAGTAGTGGGAATGAGCGAACATCTTTCAAAAAAAGATTTCTTCTTTCCCTATTTGTTGTTTCTTATAACACAACAATCAAATCTGGATTCGAGGTTTTTCGAGCAAAACATCAATCTGAGTTCCGCTTGGAGTTTTGAATCAATAGGAAGAATATATCTATTTATTTCGGGTTCTAGGACCAGCAGTTCTAGGGATCGACTCAGCTCTCTCAAACTGTTTTTCATTATTAAGAAAAGGTAACAAAGATAAAATACGAGCTTGTTTTATAGCAATAGTAATTAATCGTTGTTGTTTCAAGGTCAATCTATTCACTCGTCTAGATAATATTTTTCCTTGTTCACTAATAAATCGACTAATTAAACTCATGTTTCTATAATCAATTTGATCCCCCGATTCAATTGGGGGAAAACGCCTACTAAAAGATCGCTTGGATTTGCGAAAAGGTTGCTTGGATTTATCCATGGTTTATTCCTTATCTCTAAATTTCTATTTCTTTATTCATTTCAGATCTGACCGAAATGGGTTTTATTTTTTTTTATTGTATATTATATATTTATTATATACATATATATGTTAAGTTTTTCTTTTTCCTGCTCCTTTGAAAAATAATACAATACATTATGTTCCATTCGATCTATTTCTTTATTTCCCCATGAATCGTATGCTTGCGACAATAACGACAAAACTTTCTCAAGTCTAATCGACTGGGTGTATTGTGTCGATTCTTTTGAGTAATATATCTAGAAATGCCCGGCAATTTCTTATTGACACCATTTTGGGCACAACTGGTACATTCCAAAATAACTCTAACTCGGACATCTTTACCCTTAGCCATGAACCTCCTTTAAATTTTTGATCGACTTAATTCTTCTATTTTCGACCCGAATCTAAATCTAAGAAGACGAAAAAAACAAAAAAGAAAAAAAATATATAAATAGAATATAGAAAGTACTAACTAGGTAATTCCAATTAATACTAATAGAAATTAATAGAATATAATAATATTATGTAAGTAATACAATTTTTTCAAATTATCAATTATTCTTTCCAGTATTTCATTTAAGTATCCTTTTTTATATGCTAGGATTTCGTGGAATTTTTTACCCTATACGGGAACCTCCTTTCCATTTCTGTTCTCCAAAATAAAATAGGATCTTAAACTAGAATTAAAAAAAAGGGAATGACAAAGCATCGGGGAATAAACGATTAATTTCTATCAATAGACCTGCTAAAGACCCAAACCATAGAGTAGTTAGCACGGGTGCTGTGGAGAGATATGTTTTTATATCCCGCATTGAGAATCCTCCTTCTTTATTGTAATACATATATAGTCAGATGCTGTAGTTCAAGTTCAAGATCGTTTGTCTTTTTTGTACGGAATTCCTAAAAAAAAAATCTACAATGCTCAGTAGATGGGGTTTTCCTATCCCTGTCCCTAAAAAAGAAAGGGATACCCCTTTCTTTTTTCGTAAGCATTATAATAAATATTCATTAAATATTCATTCTTTTTTTTTTATGTTAGGTTTCAGATGTATATATACATATTATTATTTATTATATGTATATGAAACCAAAAAGAAGAAATGACAAGAAAATTGTATATGGATACAGAAAAAAATAACGATGTGGAAAACAAGACATGAATTTTGTACAATGACATTGTACAACAATTTTAAAAGGGATGTAGCGCAGCTTGGTAGCGCGTTTGTTTTGGGTACAAAATGTCACGGGTTCAAATCCTGTCATCCCTACCTATTATTTCTCCTAGGGGGCAGTAACGAAGGATTAATTGAGTAAGATTAATTAAATAAAAATGAAATCAAATAAGGCATTCATTATCTTTCATTTTTTACATGCATTGGTATGCAAGACTGGGGTACAAAAAAAAATTTTTCTTTACAATCGTAGTTATTGTCATAAAAAAGCGCTCTTAGTTCAGTTCGGTAGAACGCGGGTCTCCAAAACCCGATGTCGTAGGTTCAAATCCTACAGAGCGTGATTCCATTTATTTTATTTCGAATCACAATAAAAAAAAGCTTAACAAAACACGGTTGAATTGCAACTTGAATTTGACCTCCTCTTTGCAGGAGGTCAATCGAGAAAAAATGCTATTCAATCAAAGGTCCAACTGATCACCGCGCCTGTATTGTAAATACGCAGTTACAAATAATCCCGCTAAAGTAATAGGAATTAGACCTAAGACGATTCCAAATAGAGAAACTTCAATCATTTCAATTTGTTTGAGGAGATAAAAGGAAAGGTATGATCTATCCCTAAATATTAATCTGAAAAATCCGCGAATCTCAATGACCAAGAATTACCAATATAGACCAAGAATTAACAATTGACATAGGAAGTTACCGTAGAATACCTGAAGGGGAAATCTTTATTTTTATTAATATTAATTTGTTCATTCAATTCATTTCAAATAAGTCGTATTCTGTTCAATCCAATCAATAGAGCTGGAGTTATAGTTGAAGCAGCCAATAAAAAACCGAAATAACTAGTTATAGTAGGCATGAAAGAGCTAAATTAGATATCTTCTTTTGCTACATATGTTAATAACACACTTACCTAAGTTTCCATTTTTTTTTCAGATATGACGGTAAGAAAAAATCAATTGACAAGAATAGTTCTAATTGAAAGTTCTTAATTCATTAGTCATTATAGATAGCAAAAAAAAAGAATTACAAAGGTGGAAAAAACCTTTATTTGGGGGCAACTCGATTCGAAGAAGAGCAACTTCCCTTATCCTTTTATTTTAGGTTTTATTCTATATCCTGTTTTTCCATATCAAGGAGTTCCATTTTGTAGTTCGGTCAAGAAAGAACCTTTGTTTTAGATCTAATGTAACAATGATTGCATTGCAACTATTGATTATTCCAACTATATTCTCTTTTTGGATCAAATACTATACTACTATATCTATTATCTATTAGAGTATATTTTTTCTACGACCAATAAATTATTTAAAATAAATGAAAGTATTCGAACAAAAACAATTTTAAACCTAACAAAACAAAATATAGATTTTACATAAAATGGAATTGTGTGAAGATAATACTATCTTTCACTTTCAAGAATTACAAGAATTATTAGAACCCATTGATTTACACCTTCCCAAGATCTTTACTTTTGTGAAGTCAATAATGAAAACCTTATATTATAAGGAACTTTCTAATTTTCTATTGATCTACTAAATAACATATATACTGAATAACATAAAATTATGCATAGACAAAGAACAAAAAAGAAGAAAGAAATTATGTTGTATTTCATTTCCATATTGATCGAGACTGCGTTGCTGTGCCAGCGGAAGGATAGCTATACTGATTCGGTATACTCGAAATACACCTTTGGTACAAAATTGACGATCTCACAAAAAATATGACATATCAGTGGTTTGTTTTCCATTTACTGATCCCATCTTTCACGGAATCGCTTCTTTTTTTTTTTGAATGTACAAGAATTTTTGGAGTTCAGCATGTCTGGAAGCACGGGAGAGCGTTCTTTTGTTGATATTATTACCAGTATTCGATACTGGGTCATTCATAGCATTACTATACCTTCCCTATTCATTGCGGGTTGGTTATTCGTCAGTACAGGTTTAGCTTACGATGTATTTGGAAGTCCTCGACCAAACGAATATTTCACAGAGAGCCGACAGGGGATTCCATTAATAACCGGCCGTTTTGATTCTTTGGAACAACTCGATGAATTTAGTAGATCCTTTTAGGAGTTAGGGGGCCACCAATGACCATAGATCGAACCTATCCAATTTTTACAGTGCGCTGGTTAGCTATTCACGGGCTAGCTGTACCTACCGTTTCTTTTTTGGGGTCAATATCAGCAATGCAGTTCATCCAACGATAAACCAAATTCGAATTATAGAGCTATGACACAATCAAACCCGAATGAACAAAATGTTGAATTGAATCGTACCAGTCTCTACTGGGGTTTATTACTCATTTTTGTACTTGCTGTTTTATTTTCCAATTATTTCTTCAATTGAGAGAAAGAAAGAGAGTAGTAGGAATTCTCTTATCCCATTCGGAAGGATATCATCTTCATAATTATCCATGACTGTTTTTGTCTATAGCATGACCACTTGATGAAATGTGGAGGAAAGTGAGGGAAATGGCCGATACTACTGGAAGGATTCCTCTTTGGCTAATAGGTACTGTAGCTGGTATTCTTGTGATCGGTTTAGTAGGTGTTTTCTTTTACGGTTCATATTCCGGGTTGGGTTCATCTCTGTAGTAATCGAATGAACCGGATTGTAGACATGAAAAAGTAAGAACTCAGCGGTACCTTGCCAAAACAAAAAGGGGGTAAGGTACCGCTGAGTTCTTACTCTTAGAGCGGCAAGAGACTTTGATCTATTCTATAACATATAAATTAGAAAATTATCCAATCAATATAATCCAAATTTTCTATTCGTATAAATGAGAAAATAGATCTGTTGCTCTGATCTTTCAAATCACTCTATTCTTTTGTTTCTTATGATGTTTTTGCACAATGGAATAGAAGTTTTTTCTATCGAAACAACAAGAAAGAAGGAATCAATCTATTTTGGGAGGGTAATCCAAGATAAAATAAAAAATAAAGATTTAGGTATGCGTAAAAATAGATTCTAATCCGCGCCGCTTTTCAACCAAACAAAAAAGTCAAAGTAATTTTTAGTAATATTAAAAAATATTAATATAAATAATATTAAAGTTAGTTGAATAATAGAATGAAGAAGAAGTTCTATTTACTCAATGAATTACTCCCCTATAAAACTTTTTGTTTGTCTACTACTTCTTATTTCTTATATTTTTATTTATTTAAAATAATGAATGTATGAATCTAAACAAAAGAGTTCCAATATATCCGGAAAAGAAGAAATATTAATCTTTGGTGAACAAGAGAAAAAGCATTCTTATTTCGATACAAGACGACACAAGAAAAGGGACTTCTACCTTTTCTTGTGTCGAATAGAAGATTAGGAAGACTTATAATCCTTCCTAGAGGTACCTGTTCCTTTCATTTCATTTATCCAGTCCTTGTCTTGTATCTTCTTCCTTTGTTTTTGTATACCTATTGGCTAGTGCCTAGTACTAAAAATGTCATACAAGTACTGCATTCCATAGATCTCGCAAAATAGTATAAACAAAAAACAAAGCAAGGGAGGTTTAAGGAAGTTTACAGAAATACATATTTCGTTTTTTTGATCGACAATAATTCAGCGCTTTTTATCAACTTGATCGTAAGGAATTTCTGGATCTAGAAATTCATTTCATATAATTGAACTTTTTCAAACTGTTTCTTTTTAAGAACCAAAAAAATTTGTGCCAAAATAACAGATGCCAAGAAGAACAAAAGGCCTTGGACGCGTAATGGATCTTGAAGCACTATTTCCGCATCTCCCTGACCAAACCCCCCTACATTAGGATTGCTTGTTAATGGTTGATCAAGCTTGATAGATTCACCCTCTGAAACAAGAAGTTCTGGCCCTGGAGGTATAATATCAACTGCTTGGTGTCCATCCGATGCATCAACTATGGTTATTTCATATCCCCCCTTTTCTTTACGTACTATTTTGCTTACTATACCCGCGGATGTAGCATTATAGACTGTATTGTTACTCTTGCTCCCATCAGGATAAATCTGACCCCTTCCCCTGTTCCCACCTACATATATAGGATATTTTAAGAAGTTAACGTCTTTCTTTGTAGTAGGGTCGGGGGAAAGAATGGGAAAGACGATTTCACTATATTTTTGACCTGGAACAGGACCTATCACAAGAATATTTCTTTTATTAGGACGATAACTCAAAAAAGAAAGATTTCCTATCTTTTCTTTCACCTCGGGCGAAATACGATCGGTGGGGGCTAGTTCGAATCCCTCGGGTAAAATAAGAACAGCCCCCACGTTCAAAGCCCCTTTTTTACCATTAGCAAGGACTTGTTTCACTTGCATATCATAAGGAATTCGAACAACTGCTTCAAATACAGTATCAGGAAGTACAGCTTGCGGAACTTCAATATCCACAGGCTTATTAGCTAAATGGCAATTGGCGCATACAATTCGCCCGGTTGCTTCTCGTGGATTTTCATAACTTTTCTGCGCAAAAATGGGATACGCATTTGAAATAGATGCTCGAGTTATTACATATATCATGATCGATACAGAAATAAATCGAGTCATCTGTTCCTTTACCCAAGAAAAAGTATTTCTATTTTGCATGATCCAATCATTGATCCCGGAATTTCTACAATAAATTAGATAGGTAGCTAATATAGTTCCCCATCCATGAGTCTGCCATTGTACTGAAAAAATTCTACGAAAATAGGACGAAGACCTTGAAAAGTATACAAAGTATAAAGAATGAGAAAAATAGAAAATGCCTTTTTTATATTTATACGTGAAAATTTTTTTTTGATTGATATCAGGAGATCAACTGAGTTCTTCATTCATTCATTGAATGATAAATGACTACAAGCGAAGGAGATACACGATTTAAAAAACGGAAGATCCAATATTTCACAATTGTATCTAGAATAACTGGAAAAGTGGAAACAAGACCAGATAGAATTTGGTCATTATGAGCCAATCCAAAATCATTGTAGATCGAACTAATCATTAGTTCCCAACCATGGGTTGAGTGAAATCCGATCCATAAATCAGTAACTAAAAGAATAGAAAAAGCTTTTATTGTGTCACTTAAGTTATAGAAGAATTCCTGAATCCAAGAATTCAGAATAACAAGTTCCTCATTACCCAGAATAAAATAACCACTTAGAATAGTAAAACAGATTATATTTGTCGACAAATGCAAAATGATATGGAGATGATATTCATTATGTGTTTTGACCAATTGTATCGTTTCTTTGTGTATTCCTATACGAAGCTTTTTTATATGTGTCTCTGGATATTCTTTTATCATTTCATCCAACAAGAATAGTTCTTCTAATTCTAGAAATTTTTCTAGAACATTTTTCTCTTGAATATCATTCAAAAATTTTGCGGATTGCCTAGTATTCCACCAATGAATAATCCAAGGTTCCAGACTTTTTTGAAATGAGAGAGAGATCCACCAGGGCAAAAATAATCTAGATGCAAGATATGGGAGGGAAGTCAATGCTTTCTTTTTTTTTTCATTTTTTATCCGTGAATTGTTAATGAACTGCTTCATTTGTCAACTTTATCTGATCTTATATTTCTCTAAAGCACGAGTTCTATAACAAGGTATCAAACCTATGGATCTATTCCCAGTTTTTTGTAAAAATGTAGTCCTTAAATCTAGAAAAAGGAATATAGAAATAGAATTTAGGATCCCGTTTCGGATGAAATATATATATAATATATATATTTCATCCGAATAAGAAAATTCGAAGTAAATGAGATTTACGAATATCTCAATTGGACAGATCCGAACGAATTTCATTTGTTTTTGATAAAAATTCAAAAAACTTCAATTGGTACGCGCAGGAAATAGGCCAATTCGGCAGCTTTTTGTTCAATTTCTCGTGGAGTCAAATTCTCATCAGTACGAGTCAAGGGGATGGTTCCTTGGCCTCTGATTTCCATATAAAGAATACGACGAGGAAAAAGACCCTCTTTAACCTCCATTCTGATTGATTGGATATCTTTCATAAAGAAGCGAAGGAAAATGCGACGATTTATTCCGGGGAATCCCCAACGAAAAATGCACATTATTCCTTCTTTTCTATCGAATCGATCATAACCACTACCTACATTCCACGATATTGTGCACCACAAATAGGAACTAATGAATAGACCCGCGATCCCGTAGAACGACATCACGATCCCTTGTGGAAAAAAAATAATTTGTTGAGAAGGAAATCCAGGTATCAGATTCCTACCAAGATAACTAGAAATTCCAACTACTAAGAATCCTAGTGAACCTAAAAAAAGAATACAGGCCCAGCAAAAATTACTTGCTTTTCGAGACCCTGTTATAAGTTCTATCCATATATGTTCTGATCGCCAGTTCATACTATACTAGATCCGATTGCATTCGATTGGAATTCAGAAATTTTTTTTTACTTTACTTTTCTTGATGCCAAAGTAACTTTCATCAACTAAAACTATTCTGATATGAACCCTTAGGAGTAATTAGTTAGATACATTGACTTTCTATTATAAAAATATTTGCCGATCGTTTTTATAACCCGCATATACATGCATTTATACAGATATCATGTATCCGCATGCATAACAGTTCTTTCATGTGTATTCGGAAAAAGGGCACATATCATATCATACTATATTACACCAAACAAATATCTGTACCCCCAAAATATCTGTATTATGATTAAGTATTGAAATAAATGGTTTAAATTTAGCCCCATCAGGTCGAGACAATCTTATTTTTTTGTACATGAAGAAATAAAGAAGCCATTGCAATCGCCGGAAATACTAGGCCCACTAAAGGGACAAAAATAGAGGGTAAGTTAAAATCTGTCATAGAACGGGTACCTCAATTTAATATTAATATTTGTATCTTTTAATATTTGTATCTATTATAAATATAAAGATATCTTAAGTATATCTATTATAATTATTATAAATAATATTAAGTACTTAATAAGTGCAAGGAATGAGAACTAAATGCACATTTAGTGTATCTATTCATCTTTCTACACGAATATGTATGACAATCCACTTAAAGTTTAAGAAATTTTATGAATTTTCCCGTGTCCTTAATACTCTTTCTATCTTTCTAATAAAATAAAGAAAAGAGTTTTTTTATATTAAAGAGAAAGATTTTCTTATGAGTTCGCGACTCTAACTAAACTAATTCAACCCAACAAAAAGGGATTAGATTTCTAGTAAAAAATGGTAGTTCTTGGTAGGCAAGGCATAGAAATCACTTCTTTTTTTTCTAGATTTTCATATTTTCGTTTTATTTCTATATTATATATATTTTTTTTTCAAAGGAAAGAAACCGTGTAGCTGAAATAACTCACTCAGAACGCCCTTTAAAAGATTACGCGGTATGATTGGGTCGAATAAGCCCTTATGGAATGAATACTCAGCTGCTTGTGAACCGTCGGGTACTGTTTTATTTAATGTTTGTTCAATTACTCTTTTACCTGCAAAAGCAATGTACGCGTTAGGTTCAGCAATAATGACATCTCCCAACATACCAAAACTGGCCGTTACTCCACCAGTTGTAGGGGATGTAAGGATTGATACATAGAATAACTTTTTATTTGATTGATAATTATATGAAGCAGAAGATATTTTAGCCATTTGCATCAAGCTCAAACTTCCTTCTTGCATACGTGCTCCTCCGGAAGCACACACAATAATAACAGGTAGAGATCTATTAGTAGCATACTCGATCAAACGAGTGATTTTCTCGCCTACTACAGATCCCATACTACCCCCCAAAAACTGAAAATCCATAACCCCAATTGCTATGGGGATGCCATTTAATTGACCTATGCCTGTTTGAACGGCTTCAGTTAAACCTGTCCTTCGTTGATAAGAATCAATACGATCTCTATAAGGTTCCTCCTCTGAATGAAATTCAATGGGATCCATGGAGACCATATCTTCGTCCATAGGATCCCAAGTGCCCGGGTCAATCAAAAGTTCGATTCTATCTGAACTACTCATTTTCAAATGATATCCACACTGCTCACAAATATTCATTTTGGATCTAAAAAATTTTTTATAATTTAATCCATAACAATTTTCGCATTGAACCCATAAATTTCTGTATTTTTTATTTATATCAAAATCATTAGATCTTCCTCTTATATTGAAATCGCGGCTGTTACCATCAGTTCGTATACTAGAATTCCCATTTTCACTATTGCTTACACCTTCACTACAAATGAAACTAGAAATGTAACTGTTGCTGTAATTTTCGGTATCACCTAAAATGTAACTATGAATACTGACTTCAAAACGAAGATAACTATCAATACAACTATTAATGTGATTACTCCAACTAGATTTAGTATCATACATGTAATGATAATAGTCGTGATTGTTACTCTTAGACCTACTATTCAAATAACTGGAAAAAAAACTTTTGAATTCGCTCAGAAAAACACTATTATTGTCAATCTCAAAAATGGGATTTTCAATGTCAAAATATACAGAATAGCTATTGCCATTGCTGTCCCTAACCAAAAAAGTGTTATCAGAGATCAAACTCCAAATATTCCTTATATCAATATCATTGAAACTATACCTATTACTATCACTCCATCTAGAAAGGTTTTTTTCCGTATCCTTTTCTTCACTTCCCCCGGGATGCCAACTACCAGGAATAATATCCATTTGAAGAAACGGATATATCATTGATTTAGTTAGCCCACACTTAGGTTTTAATTTGAACTTCCCCTTAAACAACATCGAATTGAACCACCATTTTTTCATAGAGTCTTCCTGCTTCTCATTCTATTTGATGAAAATAGAATAGATGAATAGTCATTCGATGAATAATCATTTTCCTATTTTATTTCCTATTAGAATTAAGCATATAATCTAATCATTAGAATTGTTAAGAATTGTTAACTAACAACGAGTGAGTATTGAAAGAAATAATTCTCTTTTGGGGAAATCCGAGATATCAGGTATCACTTATATAAATATATATTATGAGAGAATCTTTTGGTCAATTAGAAATATAATATAAAGAGACAAGTTTCTCTCATGTCATGTACAAAAAAAATTCTCATCGAAAAGATAAATAGTGGTTTCTTCCTATACTATGAAATAAAAAAGAAATGAAGAATTTATTCTCGTAGAATCTAGTATCGTATAGTAAAATAAGAAATTTCTATTGCAACATGAAATGAAACAGACAATATAAAGGGTGTGAGTAGGAGGAACCCCCCCTTGGCTTGATCTACGGCCCGAAACTGCGGGATAAAAAATAATCTACACCAACCCAAGGTCCATAATGAATTCTATGGATCCAACAATAAAGAACTCGTGAATTTTTTATTCTTCAATTTTAATTTTATAGTTAATCTTGTATTTAAATCTTGTTTATATAGGTAAGATCTGTACATATGAAAGATCTATACAAATGGATAGTATAGGATACTTATTCTTTATTTGGCCCAATCCTTTTTTTAGGAAAAGGATTGAGCTGAGTTTAATTGCAATCAATTAGGAGAACAAACAGAAATTACTGAATTCTGTGCACTTAGTTCCTATATTTTCTGTTTATCTATTTCTGTTTATCTATCTTATCTACTGGTTCGAATTCGAATTTGATCTCTTTCCATACTTCACAAGCAGCCGCAAGTTCAGGACTCCATTTGCAAGCTTCGCGGATAATCTCATTACCTTCACGAGCAAGATCACGTCCTTCATTACGAGCTTGTACACACGCTTCTAAAGCTACTCGATTAGCTACCGCACCAGGTGCATT
>CL145Contig1_All/organelle/plastid
CAATTAGTGAAGGACCCGAGAAGCTCTCTAGTTATGAATCAGGTATAGAACCCATGGGAGACGCTTGGTTACAATTCCGAATCCGTTATTACATGTTTGCTTTAGTTTTTGTTGTTTTTGATGTTGAAACGGTCTTTCTTTATCCATGGGCGATGAGTTTTGATGTATTGGGTGTATCCGTATTTATAGAAGCTTTCATTTTCGTGCTTATCCCAATTGTTGGTTCAGTTTATGCATGGCGAAAAGGAGCATTAGAATGGTCTTAACTGAATATTCAGACAACAAAAAAAAGAAAAAGGGAGGAAAAGGTTATATTGAGACAGTTATGAATTTGATGGATTTTCCGTTACTTGACCAAACAACCCCGAATTCAGTTATTTCAACTACATTGAATGATCTTTCGAATTGGTCAAGACTCTCCAGTTTATGGCCCCTTCTCTATGGTACCAGTTGTTGTTTCATTGAATTTGCTTCATTAATAGGCTCGCGATTCGACTTTGATCGTTATGGATTAGTACCAAGATCGAGCCCTAGGCAAGCGGACCTAATTTTAACAGCCGGTACAGTAACAATGAAAATGGCTCCGTCTTTAGTGCGATTATATGAACAAATGCCCGAACCAAAATATGTCATTGCTATGGGAGCCTGTACTATTACAGGAGGAATGTTTAGTACTGATTCTTATAGTACTGTTCGGGGAGTCGATAAGTTAATTCCCGTGGATATCTATTTGCCGGGCTGCCCGCCTAAACCAGAAGCAGTTATAGATGCTATAACGAAACTTCGTAAGAAGATATCCCGAGAAATCTTTGAAGATAGAACTTTGTCCCAACAGGAAAATCGATGTTTTACTACTAATCACAAGTTTTATGTTCGAAGTAGTACTCATACTGGAAATTACGATCAAGGATTACTATATCAATCACCATCTACTTCAGAAAGTATCTCTGAAGTATTTTGCAAATCCAAAAATTCAGTATCTTCGTATGAATTAGTGAATTAGGCAAGGTTCTTTTGTGCAGAATAAGAAAGAGTGGGTTAAGTCAATCTTTCAAAATTTCATTGGAAATTAAAAATACTCATACAAATACAAATGTGGGAGAAATCAGGAAGATGGAGGTTCGTTTATCTGATTGGCTAGTCAAGCATGAACTAATTCATAGATCTTTGGGCTTCGATTGCCGAGGAATAGAGACTCTACAAATAAAAACTGAGGATTGGGACTCCATTGCTGTCATTTCATATGTATATGGTTACAATTATTTACGCTCCCAATGTGCCTATGATGTAGCACCTGGCGGATTTTTAGCTAGTGTGTATCATCTTACGAAAATACGGTATGGTATAGATAAGCCGGAAGAGGTATGCATAAAAGTATTTGCCCAAAGAAGTAATCCTAGAATCCCGTCCGTTTTCTGGATTTGGAGAAGTGCCGATTTTCAAGAACGGGAATCTTATGATATGTTGGGAATCTCTTATGATAATCATCCACGTCTTAAACGTATCTTGATGCCTGAAAGTTGGATAGGCTGGCCCTTACGTAAGGACTATATTACCCCCAATTTTTATGAAATACAAGATGCTCATTGAATGATAAGAAACGAATGTTCACTTATATGACATGACTCCAGATTTTTTTTATTCAAGGCAAGGAATATTTTTCATTTTGTTCTAGATGAAAGAGAATAACTGGATTCTAATTCGTATTTAAGAATGAGCTAAAAAAGACTTCATTGATATTAACCAATTTTGAAGATATTATTAATTTCATTTGAGCAGAAACAAAACAATATAATAGATGAATCAAAAAAGTTCTGCACTATGAACTTTGTATCGCGCATGTCACTTAGATGAACCCTAGAAAGTAGTATAAACAAGAATGAAGAAATAGAATAAATAGAATAAATAGGAAAGAAAATACGAAATGAAAAAAGAGCAGATTTTTTTTGACTGTGTATAAAATATATCCTTACTTTTTCTATCCTTCAACTCCTATAAAATAAACTTGGAAGTTTTTTATACAACTTTTATATAGATATATATAAAGACCACAATATGAAAAAACCAGAAAAAAAAAAAAACAAAAAAAAAGGCATAATCTCATTTTGTTCTTTGACCATACATACATTTTTTTTACCATCTTCAAACATGGATAGATCTATACATCTAAATAAAAAATATGTATTGCGCTCTAGACCATTAATATGTATTGTATCCTGACCCACTTCAATTAATTTGAAGAGGTATAAATATCTTTTCGATAGATTAGTTATGTGTCAGGAACCAGATTTGAACTGGTGACACGAGGATTTTCAGTCCTCTGCTCTACCAACTGAGCTATCCCAACAATTCCGGAGCCAGATTTAGATTGAAACCGGTGACACAAGGATTTTCAAGCCTCTGCTCTACACAACTGAGCTATTCCCTAATTTTTTTCGATTTTCAAAAAGAAGACTTTCTTTGTGAATGCAAGGAAAATGAGATGGACTGTGAATAATCCACTTCAGGTCCATTTGTGAAAGAGTAAAATGAATAAGAAAGATATTGCATTTTCTTTGAACTACTTATGAAAAAAAAGAGGAGAATATAGTAAAGAAGTAAAATGGGCTTTTTACTGGGGATAGAGGGACTTGAACCCTCATGATTTCTAAAGTCGACGGATTTTCCTCTTACTAGAAATTGCATTGTTGTCGGTATTGACATGTAGAATGGGACTCTCTCTTTATTCTCGTCGATTTTTTCTTTTTTTTTTATAGAATAATTTCAGTTACCAACGCAACGTAGTCAACTCCATTCGTTAGAACAACTTCCATTGAGTCTCTGCACCTATCCTTTTTTATTCTCTAAACCTTTGTTTTTCAAAAAATAAAGATTTGGCTCAGGATTGCCCCTTTTTAGTTCCAGGGTTTCTCTGAATTTGGAAGTTTTCACTTAGCAGGTTTCCATACTAAGGCTCAATCCAATCAAGTCCGTAGCGTCTACCAATTTCGCCATATCCCCTTTTTAGACAAGGATCCAGTTGTTATTTTACCCAACTCTTTCATTTATCTTGAAACCATTGAGTTCATTACATTATATAATGATTCCTATATTAAAAAATTGTATACGCCTATTTTCTTTTTTTGGCTATCCCCTCTCGTTCCACCTCTATTGTATGAATCATCTTTGTTTCAATCAGAAATGATTCTATCATTGATGTATCCACAATTCAATACAGAGAGGTATATACCACATATATATACGTCCCCCTCTCCTTTTATTTTTAGAGTGTGCTTTGGAATACTGGAAGGGTCGATATTCTTCCTTATTGTTTTTTTGTCCTATCTTCATCCTTTTTCGAACGAAATCAGAGTAATGTCTCATTAGAATTTTTATTGTTGTATTTTTATCCTTATTTTATACTTTTCTTAGGACTGATCCACTATAATATGAATATAGTTAACCTTATTATTTGTTAGAACTATTCTAAAATCTAAAAAATCAAATTTATTGATATTTTCAATATAATATTATTATATATATATATAAATATATATTAATATATATAATTAAGATAAATAATGTAAATTCGAAATATGCTAAATATAAAAATAACAGGAATGTACATGTATATTATCAATAATTATTATATATAATATAAAAAAAAAATTCAAATTAGTCAGATATTTGATTTCTGTTACATTATTAGATTCCTGTTACATTATTAGAATAAAATGGATTATTAGAATATAGAATAGAATTGATTATTAGAATAGAATTCTATTTAGTCATATTATTCTATTTTTTTATTAGTTATATTATGTTATGGATAGAATTATGAACTAGAATATATAATCTATAGTTTATATTAAAATATATATATATATATAGTTCATATGAACTTTACAGCTAATAGCGGGGATCTGGTAGTCTCTTGAATTCCTATGCATTATTTCTGTTATGTGAGCCCGCTTAGCTCAGAGGTTAGAGCATCGCATTTGTAATGCGATGGTCATCGGTTCGATTCCGATAGCCGGCTTTTTTCTCTATTGATTTTTCCATAATTGATAATCTCTCCCCTCCATTTCTCCAAACGTTGAGTCACTAATCTATAATCTATTATGTCGTGGTAATTATAAAAAAAAGTTGATTAGATCCAATTAGATTTATATTTTATATATATAATAAATCATATCATTTTGTAATATTTCAATAGATTTCGCTTTGCTTTATTTATCCTTTAGTTTAGTTCAGTCTTAATTTTGATTTCTTCTGTAAAATGCATGAAATTTCAATAAAATAAAAAGGAGTCTTTACTTTATGTCTCGTTACCGAGGACCTCGTTTCAAAAAAATACGCCGTCTGGGGGCTTTACCGGGATTAACTAATAAAAGACCTAGATCCGGAAGTGATCTTAAAAACCCATTGCGGTCCGGGAAAAGATCGCAATATCGTATTCGTTTAGAAGAAAAACAGAAATTGCGTTTTCATTATGGTCTGACAGAGCGGCAATTACTTAGATATGTGCATATCGCTGGAAAAGCCAAAGGGTCAACAGGCCAGGTTTTACTACAACTACTTGAGATGCGGTTGGATAATATCCTTTTTCGATTGGGTATGGCTTCGACCATTCCCGGAGCCAGGCAATTAGTTAACCATAGACATATTTTAGTTAATGGTCATATAGTGGATATACCAAGTTATCGTTGCAAACCCCGAGATATTATTACTACGAAGGATAAACAAAAATCAAAAGCTCTGATTCAAAATTATATTGCTTCATCCCCTCAGGAAGGAGTGCCAAATCATTTGACTATTGACTCATTCCAATATAAAGGCTTAGTAAATCAAATAATAGATAGTAAATGGATTGGTTTAAAAATAAATGAGTTGTTAGTCGTAGAATATTATTCTCGTCAGACTTGAATCTAACGAACATAACAAGGAAAGGGGTTCAGACAATTCTGTCCCTTTTTCGACGAAGGGAATAGATCTAAGGGTCTTAATCCGTATTTTGTTATTCACGTATTACAAATTGATACGCCGTAGAATTTTTTTTATCTTTCCACGATATTTTTCTTTTACGTACCCATACCAAAGTAATGTAATTAGGAATCATAATTTTCTATCAAATAAAACTGTTGGAATAATCTAATGATATTCATTTTGATTTGATATATTGTAGTTGGTAACGCTGTTGAATTAACAGAAACGGAAAGAGAGGGATTCGAACCCTCGGTAAACAAAAAGCTTACATAGCAGTTCCAGTGCTACGCCTTCAACCACTCGGCCATCTCTCCTATATAATCCTATTATTGACCAGAAACCGAGTGAATAGTGAGTCCATAGGAAAAAAAGTTTCCTTTCCAATTCCATATTTATAAACAACCTCTCTTATTATCCATCTACCCTATTATAAATTTATGAATCATACCATGAATTTTTCTATGACATTTCATTCAATTGTATAATCATTATTCCATCCCTTTTCCTTTTTGGGTCATAACCAAATCTAAATTTTTTGAGTTACCAGACTCGAGTTATAAGAATCCATAGTAAAATAAAGTCCTTGGTTATTTAACTTAGATGAAATAGTAATCGTTCCGTGCATTTGTATACTACGAAATGCAAATTCAATCTAATTCAAAAGTCTCCCATCTTTCTTTGTCAAAAAAAGTAAAATTTGAGCATAAGGTACACAAGAATTTTTCTGTTTTTATGTTATTTTGTACTCTACAATTCCTTTTTGTGGGATCATTTTCCCCGAGAGGGTAATGAAAAGAATTATAGAATGGATAACTATGCCTAGATCTCGGATAAATGGAAATTTTATTGATAAGACCTCTTCAATTATAGCTAATATTTTATTACGAATAATTCCGACAACTTCAGGAGAAAAAAAAGCATTTACCTATTACAGAGATGGTGTGATTTGATTTTTTGTTCTTATTTTTTTAGCCCCAACGAAGTCTTACGATAAAAAGACGCAGTTCGGAATATAAAGAACCCAATTATTGAAATAAAGCTACGCTTAGTGAAGGTAAAGTTTGGAGATAGAACAATTCCTTCTGTCGTGTATCCTCGATTGATCCAGCCTCAGATACTTTTATTGTCTATTTTAGTATTAAACGAAAGGTTATACCTATAGGTTCCGTATTGCAGGTCAATCCTACTCTACTAGTACCAATAGGCGACATAGGGGAAGAAGCACTACACTAGGAATCAACAACACGAAAACTTTGGTAAAAATTACCCTTTTCCTTATCGGTATCGGGACTCACAAGAATGGTTGGGACAACAAACATCCATCTCGTTCGTACTTTGGATACCCGTATAACCATCAAAAATCGTTGAAGTGACTAATTCCTGGAAATAGTAAGCGTTGAGGACAAAGAAATCGTTGGAGTTACCATTTCTATCTAGCACTAATACGATAGATCTTAAAAACTTCTTGCGGGAAGGCTAGCTAGAGATTTCTTGTAAAAATACCAGCTCCTGTCAGTTCATAATGAGAATAGTGAAATTGAGATTCCATGGCTTATTTCCCTTACTACTATGCACAGAAGGGGGGAGCCGTATGAGATGAAAATCTCACGTACGGTTTTGGAGCGGAGATTTTTTGAATAAAATAAATGAACGACCGTAACGGATGTCAGCTCAATCCGAAGGAAATTATGCGGAAGCTTTACAGAATTATTATGAAGCTACGCGATCAGAAATTGATCCCTATGATCGAAGTTATATACTTTATAACATAGGCCTTATACATACAAGCAACGGGGAGCATACAAAGGCTTTGGAATACTATTTCCGGGCATTAGAACGAAACCCATTCTTACCACAAGCTTTTAATAATATGGCCGTGATCTGTCATTACGTGCGACTATCTCCACTATAGAAAGAAGGAAAAAAGATCAAATTAGTTAGACAATACTAGAAAAAAGGCTTTCTACATATGCATCGTCCAAAGCAACGATTTTTACCAGCTGTAGCAAGGAAAGAAACCTCATGATAACAAAAAAGGAAATAAATAGATAAAGCCTACATACTATATTCTATGGATAAAGAATCGAATTGATAAAAAAAGCACCGTAAAGATCAATTAGCGAGCTTTTGGGTCGAGACAGTTAAAAACTGCTTACTTATGTCATGAAATGATATATAAAGTTAGGAATCAACTTATGTAATAGAGCCGATCCACTAAAGTATTGAGCAGCGGTGTAGCATCAGATCCCAAAGATAGTAAGTTCTTTTTTCTTATGGAAGAAAGTCTTTTTCAAGGATTCTATATAAATTTCATATATGAAACCGAGATAGTTACCTTTCAGAAAATTATAACGATATAGGAGATATCTATGTTTCATTTTTCTTAAGGTGGGAAAAAAGAGAAAACTAATTATTGATCACAATTAGAATTTGAAACTTATGTAATTAACTTTTTCTGGTTTTGGTTAACCCAAGAAAAATGGGATTTATTTCTCATAAATAGAATTCAGTTAGTATAGAGGAATAGGGTAAATATAAGATGAGACCGAAAAAAGAATTGATTGCTGAGCCGTATGAGGTAGGAAACTCTCAAGTACGGTTCTAAGGAAAGGAATTGACCCACCTATTCCAACCGCGGAGAACAGGCCATTCTACAGGGTGATTCTGAAATTGCGGAGGCTTGGTTCGATCAAGCTGCTGAGTATTGGAAACAGGCTATAGCGCTTACTCCAGGTAATTATATTGAAGCACATAATTGGTTGAAAATCACGAGACGTTTCGAATAAAACCATTCGTTAATTCGGTAGAATTTATTCTTGGATCCATCAATCAAATAAAATAGATCATTACCATGACATGATAAGATCCAATCAAGAATTTCATTATATCCCTTCCTTGTAAAATAAAATAGGGTATTATGCTCTATGAAATTCGATTTCTATAGGCACTTCTTTCTATATTTAGATAGAAATAAATGCAACTAGGTTGCACAAAAAAGTTTTTTTATTACGCCGGGAAAAGGTTTTACGCCCGAAATGGTCCGTTAGGCACCTAATCGTTATGTCATAATAGATCCGAACACTTGCCCCGGATCGACTTCAATATCATAATTGCTCTAGTGAATAATGAATAACTAAAATAAATAGCTGAATGGGAGATAGGGAAAGAAGGAAACTAATTATTATTATAAATAAAATATCTATCTTTCATTTTCATCGGTTCACTAAAAACTTGACTGTTGGCGGGTCTCTTTGTATGTGTTGTCCGGAAAGAGGAGGACTTAATGATTATTCGTTCGCCGGAACCCGAAGTGAAAATTGTTGTAGATAGGGATCCTGTAAAAACGTCTTTCGAGGAATGGGCCAGACCCGGTCATTTCTCAAGAACAATAGCTAAAGGCCCCGATACTACCACTTGGATCTGGAACCTACATGCGGATGCTCACGATTTCGATAGTCATACCAGCGATTTGGAGGAGATCTCTCGAAAAGTATTTAGTGCTCATTTCGGTCAACTCTCCATTATCTTTCTTTGGCTGAGTGGCATGTACTTCCATGGCGCCCGTTTTTCCAATTATGAAGCATGGCTAAGTGATCCTACTCACATTGGACCCAGTGCTCAAGTAGTTTGGCCAATAGTAGGTCAAGAAATATTAAATGGTGATGTGGGCGGCGGTTTCCGAGGAATACAAATAACCTCTGGTTTTTTTCAGATTTGGCGAGCATCTGGAATAACTAGTGAATTACAACTCTATTGTACTGCAATTGGTGCATTGGTCTTTGCATTGTTAATGCTTTTTGCCGGTTGGTTCCATTATCACAAAGCCGCCCCAAAATTGGCTTGGTTCCAAGATGTAGAATCGATGTTGAATCACCACTTAGCAGGGTTACTAGGACTTGGGTCTCTTTCTTGGGCGGGACACCAAATCCATGTATCTTTACCAATTAACCAATTTCTCGACGCTGGAGTTGATCCTAAAGAGATCCCACTTCCTCATGAATTTATCTTGAATCGGGATCTTTTGGCTCAACTTTATCCCAGTTTTGCCGAGGGAGCAACTCCCTTTTTCACCTTGAATTGGTCAAAATACGCGGATTTTTTGAGTTTTCGTGGAGGATTAGATCCAATAACAGGAGGTCTGTGGTTGAGCGATATTGCTCATCACCATTTAGCTATTGCAATTCTTTTCTTGATCGCGGGGCATATGTATAGGACCAACTGGGGTATTGGTCATGGCCTTAAAGACATTTTAGAGGCTCATAAAGGTCCATTTACAGGCCAGGGCCATAAAGGCCTTTATGAAATCCTAACAACGTCATGGCATGCTCAATTATCTCTTAATCTAGCTATGTTGGGTTCTTTAACTATTGTTGTAGCTCACCATATGTATTCCATGCCCCCCTATCCATATCTAGCTACTGACTATGGTACACAACTTTCGTTGTTTACACATCACATGTGGATCGGCGGTTTTCTTATAGTTGGTGCTGCTGCACATGCAGCCATTTTTATGGTAAGAGACTACGATCCAACTACTCGATACAACGATCTATTAGATCGTGTCCTTAGGCACCGCGATGCAATCATATCACACCTAAACTGGGCATGTATATTTCTAGGTTTTCACAGTTTTGGTTTATATATTCATAATGATACCATGAGCGCTTTAGGACGTCCCCAAGATATGTTTTCAGATACCGCTATACAATTACAGCCTATCTTTGCTCAATGGGTACAAAACACCCATGCTTTAGCACCTGGCGTAACAGCTCCCAGTGCAACAACAAGTACCAGCTTAACTTGGGGGGGTGGCGAGTTAGTGGCAGTAGGTGGCAAAGTAGCTTTGTTACCTATTCCGTTAGGAACTGCAGATTTTTTGGTCCATCACATTCATGCATTTACGATTCATGTAACTGTATTGATACTACTGAAAGGTGTTCTATTTGCTCGTAGTTCCCGTTTGATACCCGATAAAGCAAATCTCGGTTTTCGTTTCCCTTGCGATGGGCCTGGAAGAGGGGGGACATGTCAAGTATCCGCCTGGGATCATGTCTTCTTAGGTTTATTCTGGATGTACAATGCAATTTCAGTAGTCATTTT
>CL146Contig1_All/organelle/plastid
TCCCAATCAGACCCTCTTACTGTGGAAGAACAGATAGCTACAATTTATATTGGATCAAATGGATATCTTGATTCGTTAGAAATTGGACAGATAAAGAAATTTCTCATTCAGTTACGTACCTACTTAAAAAAGAATAAACCCCAATTTCAAGGAATTGTATCTTCTACCAAGACATTCACTGAGGAAGCAGAAACCTTTTTAAAGGAAGCTATTCAGGAGCACACCGAACTGTTTCTACTTGAGGAACAAGTATAAATTTATAACTCGAATTCTATTGTTAGAACAAGAATTTTCCTTGCGAATTATTTCTGATTCAAATCATAAAAAAAAAGGGGGGGTTCTTTGTATCACCACTTTTAAAATAGATGGAAAAAAATTGCGTCCAATAGGATTTGAACCTATACCAAAGGTTTAGAAGACCTCTGTCCTATCCATTAGACAATGGACGCTTTTCATTCCTATTTTATTCTTTCGCATTCTCCCTTTCTCTTTTGGGAGAAAAATACATGAAAATTTTTTTCGGTAAAAAAAGAATGTATATTCGAATGTATGATGCATGTAGAATAAGGAATATGGGGCGGGTAGCGGGAATCGAACCCGCATCGTTAGCTTGGAAGGCTAGGGGTTATAGTCGACGTTAATTTATCATTCTTAACGTCTCTAATTCAAAACCGAACATGAAAATTTTGTTTCATTCGGCTCCTTTATGGAAGATTGATGTATTCCCAGAAACAAAAATGAGATCCATAACATCTATGTCAGCTTTTCTTGTTAAAAACACCCAAAGCCGCTCGCTTTCTAGATGATCCCTCTAGAGTAGGGAGATTCTATTATCCCAAACCCGTCTAATCTAGTTACTTCGTTCCCTATTTCCACTCGAGGGATCCTGAGGAAAAGAATTTCATTGAGTTTCCACCGAGCTAAAATAATATGCTGATGGTTCTAGTAAACCAAAACCACCATTTTCTAGCTATTTGGCTTTAATCTTACCTTTACAAGACAAAAATTGAAGATCCAGTTACGATTGGAAATGAACTTATGTTTTTTATCTTCATCCATAGATCCTTTACTTATTAATTTAAATTGGAAGATTTGATCCAATTTTTTTTTATTATGCTTCGCTACTCTATAACCCTTTTATTCAATTTCAATTGAACTTTGGATACAAATCGTGAAAATTTATATATTTCCTCAAATATACTATTGAGGGGAAAAGGATTAAACTCTTTTCAGGAAATAAAGTTTTTTTTTGATCGGAATATGAAAAACCCGAAAGACCCCTTAACTTTTGAAGTTATTAATTGAACGAATCACACTTTTACCACTAAACTATACCCGCTTCATATTTATTATTATATATGAATATACCTTTTGTCGAACAAAGGAATGGAATGAGATGCTATCTTAATAGCATCAGACTCATTAAAACTTAAGCGGTGACACTTCATCCCCCCGGACCGGGGGTCCTTGAAGGCGAAGTACAGAAAGTTTTTTAAAATAAAAAAATTATAATAAAGATAAAGCAAAAGTCTCATTTTTCACTTGTTCTTGTTATAAGTCATTACTGACAGTCCCAAATTGAAGGAATTAGCGAAGCTGGACTATAACCACAACCACGACGAATTCCTAATTTTTTTTTACTTTACCCCTCAACTGACGGATTTTTGAATTTGAATTCGGATTAATTGGATCTCAAATGTTCAATGTTCCTTGAACAAATAAAAGAGTTATGTTATATATGTTATAACATATGTGTGTTTCATTTTTGATATTATATTGTTTAATATCTGTATGTGTTTTTTCCAGTTAAATAATTATTGATAAAAAAGACTCAAAATTCAAAATACTACTTAATACTAATTAATAAAAAAGAAAAATTTAAGAATTTGAATATTCTTTCATTTTCCTATTCTTTTTCCTATTCTATAGTATATTCTTCTATACTTCTATACTATATTCTCTAGTATTATATTAATAATACTAAGAAATTACACTTTAAATGGAGATGCAAATTGTCTTTATTGTTACTTCAATAACAAGTATCTTTGATTTGGTATAATAAAAACAAAAAATGAAATCATTTTATAAATAAAATGATTGATTCATCAGAAGTAATGTAATAGCCCGGCCAGTACTTAACCAGGCCGGGGGAATGAACCTTTCTTAACAAAATGAAAATCAAGGAAGTAAGGTTTTTTTCTATATCTATTCTATTGAATATAAGATATCTGTGTCGAATTATTACATTATCTAAATTGAATTACTAATCAAATAAATAGATCTCTTATCTAGTTTAATAGAAATATATTTATATAGAATATTTCTATATTACTATTACATTACTGTTATTTTAATATAATATAATACTTATATAATATCATTATAATAAGAATATTTGAATCAAAAAAAAGAAAAGAAAAACGTGTTTTTTTTTTTCAATCTTTTTTACTTCGCGTATCACATCACATAAAAAATTACCAATTTGAATTGGGAGAGATGGCTGAGTGGACTAAAGCGGCAGATTGCTAATCCGTTGTACGAGTTATTTGTACCGAGGGTTCGAATCCCTCTCTCTCCGCCCCCCCCCGATCGCTTCAGACTTTCAAAATCTTATTTTTTATTCCTCACGGCCAGGATTGCGGCCCGGATCATTAGATAAGAATCCAAAGATGAAGAGAGAAACAAAAAATATTACTACTGTGTAAACAAAGAGTTTGAGAGTAAGCATTACACAATCTCCAAGATTTTTTTTTGAAAAGGGAAATAGATTGCCTATTTTTTATCACATACACTATGTTGACATAACACCCCCAAAATAAACCAAAAAGAAAAAAAAGAAGTGAAGTCTTTTCTTGAAAAAGGTAATTTTTACGAATTTTTTGTTTTTGTAATGTAATAAAAATAAGAAAAGCAAGATTCTGATTCCTGCATTACCAAAAATACCAAAAATTCTTGGGCATATCCATTCTTTGGTATTGTGGGGTCTTTAGAAAGTCCTTGTTTACTGGAAAGTCAGAACGAGGAAATAAGTTGATCAAAATTTATCACCGCGCGGTTATTCAATATAATACAAGAATTTCTATTTTCGAATGGGGGATTCATAATGTTAAATTTATAAGATCTTATAAATTTAGAGAAAATTTGTTTCGGATAAATCTTGAATTTTTTGGAGCATTAAAGATTTTATCGAAAACTTACAGCAGCTTGCCAAACAAAGGCTAAGAGCAAAAATAGTACAGGTATGACAGGCATAACATCTATGATAGGATTGAAAAAGGCATAAGCCTCGGGCAATTTGCCCAATAAAAAACTACTCGAATAAAGGGTAGAATTAAGACAGATACAGATTAAACTAAAGATATTAAGCATAACAAACATTTCATTCTTGTAGATTAGAAAATTAGATTTTGATTGAGTTCTTTTTATGAGGGAAAAATGCAAAGGTGGGTCAAAAAACCTTCTTGTTCCTCAAACACTCTCAAATCAAAAATCTTCCCTTTCATTCTCAAATGAGAATACAGGGAATTTTAGTTTCATACAATATCTTAATTGAATTTTATGGAATGATCAATCATTTTTTCTATATTTCCATGTGTTGAATCCTAGCAGTAATATTATATATATATATTTGAATATATATTTGAGTTGGGATTGACGAACGACTAATATTAGTGTTTATTAGTATCGAAGATCAATTTGAAATAGAAATGGGGCGTGGCCAAGTGGTAAGGCAACGGGTTTTGGTCCCGTTATTCGGAGGTTCGAATCCTTCCGTCCCAGAGTGTTTCTATGAGAAAGGAAAGATTCTTCTCTTTAACAAATTTCTCTTTAAGCTTGGATCTCGTATAATGTGATCTCACCTTTTGTTCTTATTTTTCTATAAGAATGAAATATTTTTCATTTAGTTTCTCACAAATGCGATTGAGTGTATGGGTAGAAATGGAACATATTTCATTGAATTCGAAATTCAAAACAATTTGGGGGTATATCATTACCCCTCAGAGACTACTATTTAAATAGTCATATTGAAGTAAGTTACTTAGGAAAACTCTTTGTTCCATGAAATTGGAATTCTCGCATTATGTAATTCTGAATTGAAATAGAAAAAAAGATCCTTTTCTATTCAATTCCCCAACGCAAGGAAAGAAAGCTTAATGAATAATTGGAAATTAACGTAATGTATCCATTAATATTAAATAGATGGAAATTCTTATATTCCATTTGTTTTACTTTATATAATTGGCGAAAAGATTTTTGAACCTGAAGTAAAACAAAAACAGCAGTTCTTTGATTAAGTCAAAAGGGTCTGTAATTTTTAAAATATACATGATTACCCCCGGTAACCCATTTTTGTTGTATATGATGCATACAAAAAGATTAGATTCTTGATTCTCATTTTGTTTTTCATCTGAAAGAATACCGAATTTAATTTTACTTTATACCTTACGGGATACCTTTTCTATTTCATACTCATGAAAACAAAAACTCTTTTTTTATGAACCTGAGTACTCGAAGAAATTTTGTAAATCTATATTCTAGATAGAGAGAAACTTAAGATTTTTCGAGTTATTGGAATAGCTTCTATTTTGTTAATAACTGATTTTATTCCGGAAAAACCTATAGGGCCATTCTTTTGAGACTTCGAGTTTATTTGTTCGAGAAGAATTTTTGCATTTTCATAATTTAACATCCCGAATGATTGTTGAAGATTTTAATTAGATTTAAGTAAATCCATTTATTTTTCTTTTTTCTTTTTTCGAAATTTCTTTCACCCCATAGGATAGAGGGGCGAAATAACTTAAATCCTTTATAATATAAGACTTTTTCCAGATAATTATTTACTTCTCCATAGATACATACATAAAAAATATTATGTACCATTGAGCCAATGACTATTCATGATTCCATATTGAATCAATTCCATACCGGTTCAAAATAAAATGCAAAATGAGAGGAATGTTATGGTAAAACTGCGTTTAAAACGATGTGGTAGAAAGCAACGTGCGACTTGAAGGACATAATTCACTGTGGATTCTTACATCCGCCATTTTCTATAGGAATGAAGATGCTCTTGAATCGACATAGTTTGTTCCTGTTAGGAACCTAATTTTTATTGGGTTGGTAAATAGGAACAAAATAGTACATGATGGAGCTCGAGCAAAACGTATTGATTCATTTATCGGGGGGGGGCGAATCTAGGGTTAGTAACAATTAATAAATTAGACTACTTTGTAAGTATATCCTCAATATACAAATTTAAATTTCAAATTGAAGGATTCAAATCCTAACAAGTTTGAAATGAAATAAATCCAATTTTTTATATTACATTACAAAGGAATAAATCGTTCATATTATCTTTCCATAGAAAGAAATAACAAAAAACAAAAGGTATGTTGCTGCCATTTTGAAAAAAAAAAAGGGGGGGTAAGGATCACCGAAGTAATGTCTAAACCTAATGATTTTAAAAAGCAAAGAGAAAGAATTCCGGAACAAGGAAACACTATTTTCAATTGTCTCAATATTTTATTTTTAGTATAATGATGGGGACTAAAAAAGATTCGAGACGAAACAAACAAAAGAGATTAGAGACGACTCAAGAAATGCCTAAGGATTTACCTTAGGACTTTTTCAGAATTACCCAACTTGAGTTATGAGTATGAATGAAATTTTATTTATGTAAGTAAGAACAAAAAAACTTAAATCATAATATACAGAAATATTAGAATCATTTTCTTGAGCCGTATGAGGATAAAACCTCTTATACGTTTCTAGGGGGGGGGGTTATTTATCTATATCTATCCCAATGAGCGATCTATCAAATCGTTGCAATTGATGTTCGATCCCGACGAGAAGGAAGAGATCTTCAAAAGGTGGGTTTTTATGATCCAATACAAAATCAGACTTATTTAAACGTTCCTGCTATTCGTTATTTCCTTGAAAAAGGTGCTCAACCTACAAGAACTGTTCATGATATTTTAAGAAAAGCAGAATTTGAAAAAGAAAAAGCTTAATAAATAAAAATTTCTAAAAAAGAAAGGTAACTAGTATACATTTGTGGGGTAATTATTTACTCACAATTTGCTCTTTGTCTTGTTCTATAATTATGTTTTATATTTACCATATTTCTTGTTGTGCCAATCCAACACAAATCCTTATTTTGTGTAATTTTTTTTATTTCATTTTTTTTTCTAAACAATTTATTCATATTGACAATGGTGTGTCGAACAAATATAATTCGATCGTAGATAAATAGATCTGTTTATTCTGATCTTATGGGTTTTTCCTTTTGTTATACAAGATATATTTTTTTAACGAAAATGCAAAATATTTATATTTTATAAAAAAAGAGGGGGATAGTCTTTAAATGTAAAAATTTACATTTTTTTTATCCGTCTTTAATTTAATCCGATCTACTTTGCTATTTTGTTTAATTGATCATCCAATCTTTCCTTTCTATTTATTTTGAATTCAAAATTTAATGGTTTTACGTAGTTGTATAGTTCAATTCCATTTTTCCGCTTGTATATACGTATTTATCTGGGTTGCTAACTCAATGGTAGAGTACTCGGCTTTTAAGTGCGATTCTGGTTTTTTACACATTTGGATGAAGTAACGAATTCGTCCAGACTTTTGGTAGAGTCTATAAGACCACGACTGATCCTGAAAGGTAATGGATGGAAAAAACCGCATGTCGTAATAAAATAATAAGAAAAAATGCAATTCCACTTTTATTTTGTGAATTTCTTATTATATTCTTTCTTGTTTTTTTTTCTTTTAAGAAATTCACAGTTAGAGTTTGGTCTAGTGAATAAATGGATAGAGCTCTATGGCTCTAATTCTGGTAAAAAAAAGCAACGAGCTTCTATTCTTAATTTGAATAATTTCCCGATCTAATTAAACGTTAAAAATAACTTAGTGCCTGATGTGGGTAAGGGGTCTCCTGTGAATGGACCTTTGATTTTTTTTTTAAGAATCCAAAAAATCCTAATTATTTTCTATTATGGATTGGAAACTAATGTGTAGAAGAAACGGTATACTGACAAAAAAAAATTTTCCAAAGTCAAAAGAGCGATCGGGTTGCAAAAATAAAAGATTTTTTATCCTCTGATATTTTAATAAAACGAAGATAAACCCATTGGCCCATTGGATAAAAGGGGATAGGAAAAAGATCTGTTGATTGGATTCTGTATTTCCGGAGTATATATATATATATTTTTCATACATGATACATACTCTGTTCTGACCGTATTGCACTATGTAGAATTTGATAATACAAGAAATACCTATTGTTTCTGGTTCAAGTAGAAATTGAAGTCAATGGAAGAATTACAAAGATATTTAGAAAAAGGTAGATCTTGGCAACAATATTTCCTATATCCGTTACTTTTTCAGGAGTATATTTATGCACTTGCTCACGATCATGGTTTAAATGGTTTGATTTTTTATGAACCCGTAGAAGTTTTTGGTTATGATAATAAATCTAGTTTATCACTTGTAAAACGTTTAATTACTCGAATCTATCAAAAGAATTCTTTGATTTCTTTGGTTAATTATTCTAACCAAAATTTATTTGTTGGGCACACCCACAAATTTTTTTTTTATTCTCGTTTTTATTCTCAAATTATATCAGAAAGTTTTGCAATTATTGTGGAAATTCCATTTTCCTTGCGATTAGTATCTTATTTAGAAAAAAAAGAAATACCAAAATATCATAATTTACGATCAATTCATTCAATTTTTCCCTTTTTAGAGGACAAATTATTGCATTTAAATTATGTTTTAGATATACTAATACCTCATCCTATCCATATGGAAATCCTGGTTCAAATCCTTCAGTGCTGGATTCAAGATGTTCCCTTTTTACACTTATTGCAATTCTTTCTTCACGAATACCATAATTGGAATAATCTCCCCATTACTCAAAAGAAATCCATTTATGTTTTTTCGAAAGAAAATAAAAGATTCTTTTGGTTCCTATACAATTCTTATGTGTTTGAGTGCGAAATTTTCTTAGTGCTTATTCGTAAACAATCTTCTTATTTACGATTAACTTCTTTTAGAACTTTTATTGAGCGAATAAATTTCTATGGAAAAATAGAACATCTTCAAATCGAACATTTTTTAGTAGTATGTCGTAACTATTTTCATAGAACTCTGTGGTTCTTCAAAGACCCTTTCGTGCATTATGTTCGATATCAAGGAAAAGCAATTCTTGCTTCAAAGGGGACTCATTTTCTGATGAAGAAATGGAAATATCATTTTGTCAATTTTTGGCAAAATTATTTTAACTTTTGGTCTCAACCATATAGGATCTATATAAATCAATTATCAAACTATTCTTTCTATTTTTGGGGTTATCTTGCAAGTTTACTAAAAAATTCTTTGGCTATAAGGAATAAAATGTTAGAAAATTCGTATCTAATAGATACCATTACTAAGAAATTTGATACCATAATCCCAGTTTTTCTTCTTATCGGATCCTTATCTAAAGCTAAAATTTGTACCATATCGGGCCATCCTATTAGTAAGCCAATCTGGGCCGATTTATCAGATTCTGATATTCTCGGTAGGTTTGGTCGAATATGTAGAAATCTTTCTCATTATTACTGTGGATCCTCAAAAAAACAAGGTTTGTATCGAATAAAGTATATACTTCGTCTTTCGTGTGCTAGAACTTTGGCTCGTAAACATAAAAATACAGTACGCATTTTTTTGCGTAGATTAGGTTCGGGCTTATTAGAAGAATTCTTTACGGAAGAAGAACAGATTCTTTCTTTGGTCTTCCCAAAACTAATTCCCTTTACTTTACATGGATCAAAGAGAGAACGTATTTGGTATTTGGATATTATCTATATTAATGATTTAGTGAATTATTCATGATTGGTCATGATACCCTTTAATTTTCACTAATTATTCTTTTCTTTCTAATAATATTATATTTGAAATATAATATTATTAGAAAGAATCAAAAGAGAAAACAAAAAAAATTCATGAATTTCTGAAATGCTCATGTAGTCCCTTGAATATTCAAAATTGTTATACTTTCTTCTTGATATGTATGTTTTTTATCTGTATACATAGGGAAAGTCGTGTGCAATGAAAAATGCAAGCACGATTTGGGGAGGGGTCTTTTTCCTCTATCGCAATAAGAAAAAAAGATCTACTTCATCCGACTAGTTCCGGGTTCGAGTCCCGGGCAACCCATACAGAAAATTTTTAAAGAAAGCTTTCTTTGTTGATTTTCATCCATTTTCATTTAAAAGTTTTTATATTGCATTTAATATATATCAGTTGAGATTGGTCAGTTGGGATTGGTTGACATTGGTATATAAGTCATGTTATACTGTTAAATAACAAGCCTTTTATTATCTATCTTATTTTTATTATCTATAATATTTATATTATAGTTAGTACGTGTGCTTGGGAGTCCTTGAAAATTGAATAAACCAATATTTTACCATGACTGCAATTTTAGAGAGACGCGAAAGTACAAGCCTGTGGGGTCGCTTCTGTAACTGGATAACCAGCACTGAAAACCGTCTTTACATCGGATGGTTCGGTGTTTTGATGATCCCTACTTTATTGACCGCAACTTCTGTATTTATTATTGCCTTCATTGCTGCTCCTCCAGTAGATATTGATGGTATTCGTGAACCTGTTTCTGGGTCTTTACTTTATGGAAACAATATTATCTCTGGTGCCATTATTCCTACTTCCGCAGCTATAGGTTTGCATTTTTACCCTATATGGGAAGCAGCATCTGTTGATGAGTGGTTATACAATGGCGGTCCTTATGAGCTAATTGTTCTACACTTCTTACTTGGTGTAGCTTGTTACATGGGTCGTGAATGGGAACTTAGTTTTCGTCTGGGTATGCGTCCTTGGATTGCTGTTGCATATTCAGCTCCTGTTGCAGCTGCTACTGCTGTTTTCTTGATCTATCCTATTGGTCAAGGAAGTTTCTCTGATGGTATGCCTTTAGGAATTTCTGGTACTTTCAATTTTATGATCGTATTCCAGGCAGAGCACAACATCCTTATGCATCC
>CL148Contig1_All/organelle/plastid
TGAGAGGATTAATGTCGGATCCCCAAGGACAAATGATTTATTTACCCGCAATTTACGTGAAGGACTTTCTTTGACAGAATATAGAATTTCCTGCTACGGAGCTCGAAAAGGAGTCGTGGATACTGCTGTACTCTTCTTAGACCGATCCAGTATGTTAATAGATGCAACTTTTCCAAACAATAGCAAGAGTGGTTT
>CL148Contig2_All/organelle/plastid
GGTCCTGGAGGATTGACGGGACGAACTGCTAGCTTTCGGATACGAGATATCCACCCGAGCCACTATGGGCGTATTTGCCCAATTGATACGTCTGAAGGAATCAATGTTGGACTTATTGGATCTTTAGCTATTCATGTGAGGATTGGTCCTTGGGGATCTATAGAGAGTCCGCTTTATGAAATGTCTGAGAGATCAAAAGAGGCACAGATAATTTATTTATCACCCAATAGAGATGAATATTATATGGTAGCCGCAGGAAATTCTTTGGCCTTGAATCGGGGTGTTCAAGAAGAACAAGTTGTTCCGGCTCGATACCGTCAAGAATTTTTGACTATTGCATGGGAACAGATTCGTTTTAGAAGTATTTTCCCTTTCCAATATTTTTCTATTGGAGCTTCCCTCATTCCGTTTATCGAGCATAATGATGCGAATCGGGCTTTAATGAGTTCTAATATGCAGCGCCAAGCAGTTCCTCTTTCTCGATCCGAAAAGTGCATTGTTGGAACTGGGCTAGAACGCCAAACGGCTCTAGATTCGGGGGTGTCTGTTATAGCTGAACGCGAAGGAAAGATCATTTATACTGATACTCACAAGATCATTTTATCAAGTAATGGGGACACTATAAACATTCCATTAGTTATGTATCAACGTTCCAACAAAAATACTTGTATGCATCAAAAACCTCAGGTTCGGCAGAGTAAATGCATTAAAAAAGGGCAAATTTTAGCGGATGGGGCGGCTACAGTTGGTGGGGAACTCGCTTTAGGAAAAAACGTATTAGTAGCTTATATGCCGTGGGAAGGTTACAATTTTGAGGACGCAGTACTAATTAGCGAACGGTTGGTGTGTGAAGATATTTATACTTCTTTTCACATACGGAAATATGAAATTCAGACTCATGTGACAAGTCAAGGTCCCGAAAGAATTACTAAGGAAATACCCCATTTAGAGGCTCATTTACTCCGAAATTTAGACAGAAATGGAATTGTAATGCTGGGATCTTGGATAGAAACCAGCGATATTTTAATAGGTAAATTAACACCTCAGATAGCGAACGAATCCTCGTATGCCCCCGAGGATAGATTATTACGAGCCATACTTGGCATTCAGGTATCCACTTCAAAAGAAACTTCTCTAAAACTACCTATAGGCGGAAGAGGTCGAGTTATTGATGTGAGATGGATCCAGAAAAAGACAGGTTCCAGCTATAATCCAGAAAAGATTCGTGTATATATTTTACAGAAACGTGAAATCAAAGTGGGTGATAAAGTAGCTGGAAGACATGGGAATAAAGGTATCATTTCTAAAATTTTGTCTAGACAAGATATGCCCTACTTGCAAGATGGAACACCTGTTGATATGGTCTTCAATCCATTAGGAGTACCCTCACGAATGAATGTAGGACAGATATTTGAATGTTCGCTCGGGTTAGCAGGGGATCTACTAAAGAGACATTATAGAATAGCACCTTTTGATGAGAGATATGAGCAAGAGGCTTCGAGAAAACTAGTGTTTTCCGAATTATATGAAGCCGGTAAGCAAACAAAAAACCCATGGGTATTTGAACCCGAGTTTCCGGGAAAAAGCAGAATATTTGATGGAAGAACTGGAGATCCTTTTGAACAACCTGTTCTAATAGGCAAGTCCTATATCCTAAAATTAATTCATCAAGTTGATGATAAAATCCATGGACGTTCGAGTGGGCATTACGCACTTGTTACACAACAACCCCTTAGAGGAAGGGCCAAGCAAGGGGGGCAACGAGTAGGGGAAATGGAAGTTTGGGCTCTAGAGGGATTTGGTGTTGCTCATATTTTACAAGAGATGCTTACTTATAAATCTGATCATATTAGAGCTCGTCAAGAATTACTTGGTGCTACGATCATTGGAGGAACAGTACCTAATCCTGAGGATGCCCCAGAATCTTTTCGATTGCTCGTTCGAGAACTACGATCTTTGGCTCTGGAACTGAACCATTTCCTTGTATCTGAGAAGAATTTTCAGATTAATCGGAAGGAAGTTTGATCCGAATGAATCAGAATTTCTATTCTATGATCGACCGGTATAAACATCAACAACTTCGAATTGGATTAGTGTCTCCTCAACAAATAAGGGCTTGGGCCAACAAAATCCTACCAAATGGAGAGATAGTTGGAGAGGTGACAAAGCCCTATACTTTTCATTATAAAACCAATAAACCGGAAAAAGGTGGATTGTTTTGTGAAAGAATCTCTGGACCCATAAAAAGTGGAATTTGTGCTTGTGGAAATTATCGAGTGATCGGAGCGGAAAAAGAAGACCCGAAATTTTGTGAAGAATGCGGGGTGGAATTTGTTGATTCTCGGATACGAAGATATCAAATGGGATACATCAAACTCGCATGTCCAGTAACTCATGTGTGGTATTTGAAACGCCTTCCTAGTTATATCGCGAATCTTTTAGATAAGCCCCTTAAGGAATTAGAAGGCCTAGTATACTGCGATGTGTGATTTGATCGAAATTCGCATTTTACAGATTTGCACTACTAAACTGTCATCCCATTCAATCTGATTGGGATGCCCCCGACTCTGACATGGTTCTTGGAAGGAGTAACATGGAGCTCAGAATTATGGGTGTATTCAATATTCCCAAATGAAGGGGGAATTGATCCATGGTTGATTCTGTACCAGCTAAATAGGAATTGCTAGTTATTAGTTATACCTCGTGAAAAAAAGATTTTTTAGTGGAATGTGCCATTCCATTTCTTTTAGAGAGAGGTTCTGTTAAAACAAGTAAATATGACATGGTTACAGAAGTCTATTTATCGCATATATGCTTCAAGGGGCATAATGACATAGCCGTCGAGGTAAGTAGGGACCTAAAAGATCGAATGGAACGAAACGATATATAGACAAGCAAATCCCTTACGAGTCCCAAAGTATTCCTTTAATTTAAAGGAGGGTTCATCATTTGAAGGGAAGTAGACTACTCAAAAATTTCACATTTCGTTTTTATTTTGTCGTAAATAAAAAATTCAGAAAGTTCAAAAGTGAAAGTAAAAAAAAATGAATTAATTAAAGGGTTGGTCCTTACTGGATGGGGAACTTGAGTAAAGAGTAGTTCTTTGTAGGGTTTTCTTTTTATTGAACAAAGTCAAAAAAAACTCCCTTCTTTATTTGGTATAACTACTTGAGCCGGATGAGAGGAAACCTTCACGTCCGATTTTCAAAGGGGGATCCAATCTTATAGGAACCTATCTAAATTTTTCTTTTGCTAGGCCCATAGCTAAAAAACCAACTTTCCTACGATTACGGGGCTTATTCGAGTATGAAATCCAATCCTGGAAATACAGCATCCCGCTTTTTTTTACTACCCAAGGCTTTGAGACATTTCGAAACCGAGAAATCTCTACAGGAGCAGGTGCTATCAGAGAACAATTAGCCGATTTAGATTTGCGAATTATTATAGAAAATTCATTGGTAGAATGGAAGGAATTAGGAGACGAAGAATCCGCTGAAAACGAATGGGAAGATAGAAAAATTAGAAGAAGAAAGGATTTTTTGGTTAGACGCATGGAATTAGCTAAACATTTTATCCGAACAAATGTAGAACCAGAATGGATGGTTTTGTGTCTATTACCAGTCCTTCCTCCTGAGTTGAGACCAATCATTCAGATAGATGGGGGTAAACTAATGAGTTCAGATATTAATGAACTCTATAGAAGAGTTATCTATCGGAACAATACTCTTACTGATCTATTAGCAACAAATAGGTCTACGCCAGGGGAATTAGTAATGTGTCAGGAAAAATTAGTACAAGAGGCTGTGGATACACTTCTTGATAATGGGATACGCGGACAACCAATGAGGGATGGTCATAATAAAGTTTACAAATCATTTTCAGATGTAATTGAAGGCAAAGAAGGAAGATTTCGTGAGACTCTGCTTGGTAAACGAGTCGATTATTCGGGGCGTTCCGTCATTGTCGTCGGTCCTTCGCTTTCATTACATCAATGTGGATTACCTCGAGAAATAGCAATAGAACTTTTCCAAACATTTGTAATTCGTGGTCTAATTAGACAACATATTGTTTCTAACATAGGGATTGCGAAAAGTAAAATTCGGGAAAAAGAACCGATTGTATGGGAAATACTTCAAGAAGTTATGCAGGGGCATCCTGTATTGTTGAATAGAGCACCTACCCTGCATAGATTGGGTATACAAGCGTTCCAACCCATTTTAGTGGAGGGGCGCGCTATTTGTTTACACCCATTAGTTTGTAAGGGCTTCAATGCAGACTTTGATGGGGACCAAATGGCTGTTCATGTACCTTTATCTTTGGAAGCTCAAGCGGAGGCCCGTTTACTTATGTTTTCTCATATGAATCTTTTGTCTCCAGCTATTGGGGATCCCATTTCTGTACCAAGTCAAGATATGCTTATCGGACTCTATGTATTAACGATGGGGAATCGGCGGGGTATTTGTGAAAATAGGTATAATCCATATAATTGTGCAAACTACCAAAATAAAACAGTTGACAATAATAACTATGAGTATACGAAAGAAAAAGAACCTTATTTTGGTAGTTCCTACAATGCACTTGGGGCTTATCGGCAGAAACGAATCAAATTAGATAGTCCCTTTTGGCTCCGGTGGCGACTAGATCAACGTGTCATTGGCTCAAAAGAGGTTCCCATCGAAGTTCAATATGAATCTTTTGGTACTTATCATGAGATTTATGGACACTATCTAATAGTAGGAAGTATGAAAAAGGAAATCTGTTGTATATATATTCGAACTACTGTTGGTCATGTTTCTTTTTATCGAGAAATAGAAGAAGCCATACAGGGGTTTTGTCGGGCCTATTTATACGCTATCTAATATTTATACGCTATCTAATATTTATACACTATCTAAATAAATAAATTCGATTAGACGCCCTTCCTTGGGAAATCGGGTTTATCCAATTTCATCGGTATTCTAAGAATTGCTTAATTGCTATGTGAATTAAGATTGAGGAAAGGAAGTTTTCGAATCACTGACTCAAGTCCATTGTTGAATCCTACTCAGCGGAATATGGGGGTAATTATGGCAGAACGGGCCGATTTGGTCTTTCACAATAAAGTGATAGATGGAACTGCTATGAAACGACTTATTAGCAGATTAATAGATCATTTCGGAATGGCATATACATCACATATCCTGGATCAAGTGAAGACTTTGGGTTTCCAACAAGCCACTGCTACATCTATTTCATTAGGGATTGATGATCTTTTAACAATACCTTCTAAGGGATGGTTAGTCCAAGATGCTGAACAACAAAGTTTTATTTTGGAGAAACACCACCATTATGGGAATGTACACGCGGTAGAAAAATTACGTCAATCCATTGAGATATGGTATGCCACAAGTGAATATTTGAGACAAGAAATGAATCCTAATTTTCGGCTGACTGATCCATCTAATCCAGTCCATCTAATGTCCTTTTCGGGAGCTCGAGGAAATGCATCTCAGGTACATCAATTAGTAGGTATGAGAGGATTAATGTCGGATCCCCAAGGACAAATGATTGATTTACCCATTCAAAGCAATTTACGTGAAGGACTTTCTTTGACAGAATATATAATTTCCTGCTACGGAGCTCGAAAAGGAGTCGTGGATACTGCTGTACGAACATCAGATGCTGGATACCTCACGCGTAGACTTGTTGAAGTAGTTCAACACATTATTGTACGTAGAACAGATTGTGGTACTATCCGAGGTATTTCCGTGAGTCCTCGAAACGGGGTGACAGAAAAAATTTTTGTCCAAACCCTAATTGGTCGTGTATTGGCGGACGATATATATATGGGGATGCGCTGCATTGCCACTCGAAATCAAGATATTGGGATTGGACTTGCCAATCGATTCATAACTTTTCGAGCACAACCAATATATATTCGAACCCCCTTTACTTGCAGGAATACATCTTGGATCTGTCAATTATGTTATGGTAGAAGTCCCACTCACGGCGATCTCGTCGAATTGGGGGAAGCTGTAGGTATTATTGCGGGGCAATCAATTGGGGAACCAGGGACTCAACTAACATTAAGGACTTTTCATACGGGTGGAGTATTCACGGGCGGTACTGCCGAACATGTACGAGCTCCTTCTAACGGAAAAATAAAGTTCAACGAATATTTGGTTCATCCCACACGTACCCGTCACGGACATCCTGCTTTTATATGTTCTATAGACTTGTGTGTAACTATTGAGAGTCGGGATATTCTACATAGTGTGAATATTCCTCCCAAAAGTTTGATTTTAGTTCAAAATGATCAATATGTAGAATCTGAACAAGTTATTGCTGAGATTCGTACTGGAACGTCTACTTTTCATTTTAAAGAGAAGGTCCGAAAACATATTTATTCTGAATCAGAGGGAGAAATGCACTGGAGTACCAATGTCTACCATGCACCCGAATATACATATAGTAATGTGCATCTATTACCAAAAACAAGTCATTTATGGCTATTAGCAGGAGGTACGTGCAGATCCAGTATAGTGTCTTTTTCACTCCACAAAGATCAAGATCAAATAAATGTGCATTCTTTTTCTGTCGACGAAAGATATATCTCTGACTTCTCAATTACGAATGATCAAGTAAGGCATAAATTGTTGGATCCTTCTGTTAAAAAAGATAGAGAAATTTGGAACTATTCAAGACTTGATCAAATCATCTCCAATAGGCATTTGGATTTCATATATCCTTCGATTCTCCAAGAGAATTTTGATTTATTGGCGAAAAGGCGAAGAAATAGATTTCTCATTCCATTACAATATGATCCAGAAAGAGAGAAAGAAATAATACCCTCTTTTGGTATTTCGATTGAAATACCCACAAATGGTATTTTACATAGAAATAGTATTCTTGCTTATTTTGACGATCCACAATATAGAAGAAAGAGTTCGGGAATTACTAAATATGGGGCCGTAGAGGTGGATTCAATCGTAAAAAAAGAAGATTTGATTGAGTATCGGGGAACAAAAGAATTTAGTCCAAAATACAAAATGAAAGTGGATCGGTTTTTTTTTATTCCCGAAGAGGTGCATATCTTACCCGGATCCTCGTACCTAATCGTACGGAACAATAGTATCATTGAAGTAGATACACAACTCGCTTTAAATACAAATACAAGAAGCCGAGTAGGTGGATTAGTCCGAATGGAGAGAAAAAAAAAAAGTATTGAACTGCAAATTTTTTCTGGAGATATTCATTTTCCCGGAGAGACAGATAAGATATCTAGACACAGCGGCATTTTAATACCACTGGGAATGAAACAAAAAATTTCTAAGGAATCAAAAATTTTGAAAAATTGGATTTATGTCCAACGAATCACACCCATTAAAAAAAAGTATTTTGTTTTGGTTCGGCCCGTAATCACATATGAAATAACTGATGGGATAAATTTCGCAAAACTTTTCACTCAAGATCTCTTGCAGGAAAAAGATAATGTCCAACTTCGAATTGTCAATTATATTCTTTATGGAAATGGAAAGTCAATTCGCGGAATTTTTCACACAAGTATTCAATTAGTTCGGACTTGCTTAGTATTGAATTGGGACCAAGAAAAAAATGGTTCTATAGAAGAAACTCATGCTTCTCTTGTTGAGGTAAGGGTAAATGATCTGATTCAAAATTTCATAATAATTGAGTTAGTAAAGTCTAGTATTTCATATGTCGGAAAAAGGTATCATACGACGGGTTCAGGATTGATTCCCGATAATGGATTAGATTGCACCAATATCAACCCTTTTTTTTCTATTTCTAAAGTGAAGATTTCAGTAGTTACTCAGCATCAAGCAACTATTGGTACATTGTTGAATCAAAATAAGGCTTTGATAATTTTGTCATCATTCCATTGTTCTCGAGTTGGTCCATGTCCAGTCAATGGTTCGAAATATAACATCACCGCAAAAAAATGGAATTCCATAATTCTAATTAGGGATTTGTTGGGTCCCCTAGGTACTATTGTATCTAAAATAGTGAACTTTTATTCAGCTTACTATTTAATAACTCATAATCAGATCTTGGTAAACAAATATAGGATACTTGATAATTTGAAAGCGGCTTTCCAAGTACTTGAAGTACTTAAATACTGTTTAATAGATGAAAATAGAAGGATTTATAATCCCAACCGATGCAATAACATCATTTTGAATCCATCCCATTTGAATTGGTGCTTTTTACATCACAATTATTGTGAAGAAACATCCACAATAATTAGCATTGGACAATTTATTTGTGAAAATCTATGTCTAGTTAAATATGGAACACACATAAAAAAATCTGGTCAAATTTTCATTGTTCATGTTGATTCCTTAGTTATAAGATCAGCTAAGCCCTATTTGGCTACTCCAGGAGCGACCGTTCACGGACATTACGGAGAAACCCTTTCTGAAGGAGATACATTAGTTACATTTATATATGAAAAATCCCGATCTGGTGACATAACGCAAGGACTTCCAAAAGTGGAGCAAATCTTAGAAGTGCGTTCGATTGGTTCCATATCGATGAACCTTGAAAGGAGAGTTGAAGGTTGGAACGAACGTATACCAAGAATTCTTGGAATTCCTTGGGGATTCTTAATTGGAGCTGAGCTAACTATAGCCCAAAGCCATATCTCTTTGGTTAATAAGATCCAAAAGGTTTATCGATCCCAAGGGGTGCAGATCCATAATAGGCATCTAGAGATTATTGTACGACAAGTAACATCAAAAGTGTTGGTTTCAGAAGACGGAATGTCTAATGTTTTTTCGCCTGGAGAATTAATCGGATTGCTGCGAGCGGAACGAGCAGGGCGTGCTTTAGATGAAACGATCTGTTATCGGGCAATTTTATTAGGAATAACGAGGGCGTCTCTGAATACTCAAAGCTTTATATCTGAAGCAAGTTTTCAAGAAACTGCTAGAGTTTTAGCAAAAGCTGCTCTACGGGGGCGTATTGATTGGTTGAAGGGTCTGAAAGAAAATGTTGTTCTGGCGGGAATTATCCCTATCGGTACCGGATTTAAAAAATTAGTGCACCGTTCAAGGCAAGACAAAAACATTCATTTTGAAATAAAAAATAAAAATGTATTCGAGTTGGAAATGAGAGATATTTTGTTACACCATCGAGAATTTTTTTGTTCTTGTAGCCCAATTTCCATGACACAATGACACATTATAAAATTTATTTTCGCGATTTCAGAATTCCTAACCTAAACAAAGATTTTTTCTTTTTCCTTTCTAGTTTTGGTAAGTAA
>CL152Contig1_All/organelle/plastid
CTTAGTATTATCTTCTATACTGAGATATACCATGAGACCAACAAGTTGATTTGAGATCTCGTTATCAACTTCTTGGCCTAAAAAAAGTAATCTTTCTCGATAAAGTCGGTTGATTCGGACAAAATTATATCCCTTTTGAACCGTATGTGCATCTTTGGATGCATACGGTTCAAAAAAATTGCGAAAATAAAGAATCAATGTGTTGATTCCAATCCTATCTCTTTTTTTTAAGAGATTTCTGCTTTTCTAATGAAGGTTTTTTTTTTCATAAAAAAGTTTTGACCCCTTCCCTAAAAAAAAGAATTTACTGAACTTATTTAATTAACCTCTCATTGATGTATTGTTTCGTCGAGATTTAAATCACGATGTCATTTTCTTGTTCCTGAATGGGCCCTTTGAATTCTTTTAGGTTCATGTTCTACTCCGGGGAAAGATCTATCCGAATTTTAGTTGTACATATAGGACAAATGATCTCAGTACCACTTCTTTTTGCTACGACTTTTTTTCAATTCGTTTCATACCTCCCAAAAACTATTCGATGTATTTATTACAATGGTTGGCATGGCAGTTTAAGAGTGCCTCTCTAATTAAATAAATAAAATATAAGAATCATAGCTACAAGTGGTAATTCTACATATATTACTATTACCCCATTTGGTATTTTATGAGCAGAGCCTGGATACTTTAATTTTTTAGTCCAAGTTAACCATAAATTCTTCGAATTAAGAATATTGCTCCTCAATCTAAATCAATCTAATTTAACTTCACGCTCCGCATGATTGATTCTCCAATCAATACAATATTTCTTGGGTGAAACAGAGGATATCTCGATCGGGGGAAAAAATGGGGGAATCCCATATGACCCAATATGTCTGACAAGTCGCACTATACGTCAACCCAAACTGCATCTTCCTCTCCAGGACTCCGAAAAGGTACTTTTGGAACACCAATGGGCATTAAATTAAATAAAAATTTAAGTACTATACTTCACTTTAATATGGAAACGTAAGAATGAGTTTTTTGTCTTCATCATTTTTTTCTATTTATTCTACTTTTACTTTATACAATACACAAATTCGAAGGTTTTTAGAGAAAGACAGAATTCAAAAATAAAAATTTTAATGAAGAGATAGATGGTTCGAATAATAAAAAAGTATCTATACATTCATTCCCCCAAAACGGGACTAATGCTCCCATTGCGTATTGGTACTTATCGGGTATAGAATAGATCTGCTTCTCTTTGTTCTTACGAACAGAATTCGGCCGTTATTTTCAACGGAATACAATAAAAAGTAACCTTTTCTCATACAGAATTTGCTGAAAAGGTTAGGTAAATAGTATAAGTCTATATGCAATGCGATAAAGTTACATAGTGTCTATTTTTCTTTGAGAAAGGGGTATTTCTATGGGTTTGCCTTGGTATCGTGTTCATACTGTCGTATTGAATGATCCCGGCCGATTGCTTTCTGTCCATATAATGCATACGGCTCTAGTTTCTGGTTGGGCCGGTTCGATGGCTCTATACGAATTGGCGGTTTTTGATCCCTCTGACCCTGTTCTTGATGCAATGTGGAGACAAGGTATGTTCGTTATACCCTTCATGACTCGTTTAGGAATAACCAATTCATGGGGTGGTTGGAGTATTTCAGGAGGAACTGTAACGAATTCGGGTATTTGGAGCTATGAAGGCGTGGCAGGAGCACATATTGTGTTTTCTGGCTTGTGCTTTTTGGCGGCCATTTGGCATTGGGTGTATTGGGACTTAGAAATATTCTGTGATGAACGTACAGGAAAACCTTCTTTGGATTTGCCCAAAATCTTTGGAATTCATTTATTTCTCTCAGGAGTGGCTTGTTTTGGCTTTGGCGCATTTCATGTAACAGGCTTATATGGTCCTGGAATATGGGTGTCTGATCCTTATGGACTAACCGGAAAAGTACAATCTGTAAGTCCAGCGTGGGGCGCGGAAGGTTTTGATCCTTTTGTTCCCGGCGGAATCGCCTCTCATCATATTGCAGCAGGTACACTGGGCATATTAGCAGGCCTATTCCATCTTAGTGTCCGTCCGCCTCAACGTCTCTACAAAGGATTACGTATGGGCAATATTGAAACTGTACTTTCTAGTAGTATCGCTGCTGTTTTTTTTGCAGCTTTTGTTGTTGCTGGAACTATGTGGTATGGTTCAGCAACAACCCCAATTGAGTTATTTGGTCCCACTCGTTATCAGTGGGATCAGGGATACTTCCAGCAAGAGATATATCGAAGAGTTAGTGCCGGACTAGCTGAAAATCAAAGTTTATCGGAAGCTTGGTCTAAAATTCCTGAAAAATTAGCTTTTTATGATTACATTGGTAATAATCCGGCAAAAGGGGGATTATTCAGAGCGGGCTCAATGGATAGTGGGGATGGAATAGCTGTTGGATGGTTAGGACATCCTGTCTTTAGAGATAAAGAAGGGCGCGAGCTTTTTGTACGTCGTATGCCTACTTTTTTTGAAACATTCCCGGTAGTTTTAGTAGATGGCGATGGAATTGTTCGGGCAGATGTTCCTTTTCGAAGGGCAGAATCTAAGTATAGTGTTGAACAAGTAGGTGTAACTGTTGAGTTCTATGGTGGCGAACTCAATGGAGTCAATTATAGCGATCCTGTTACTGTGAAAAAATATGCTAGGCGCGCACAATTAGGCGAAATTTTTGAATTAGACCGGGCTACTTTGAAATCTGACGGTGTTTTTCGTAGTAGTCCAAGGGGTTGGTTCACTTTTGGGCATGCTTCGTTTGCTTTGCTTTTCTTTTTTGGACATATTTGGCATGGCGCTAGAACCTTGTTTAGAGATGTTTTTGCTGGTATTGATCCGGATTTGGATGCTCAAGTGGAATTTGGAGCATTCCAAAAACTTGGAGATCCTACTACAAAGAGACAAGTAGTTTGATACAAGACTACTCTGGCATCTTTATCCTCTATCTCTATTTTTTTATGATATGGTAAATGATCCCACTCAAACGAATAGATGTGAAAGCTATAATTGTAAACCACGATCGAATCTATGGAAGCATTGGTTTATACATTCCTTTTAGTCTCGACTTTAGGGATCATTTTTTTCGCTATCTTTTTTCGAGAACCACCTAAGGTTCCGACTAAAAAATAATGAAATAATTTGTCATTATATTAACTGAAGTAATGGGCCCCCATATCGGGAGGCTCATTACTTCAACGAATCTAGTCCCCGTGTTCCTCGAATGGATCTCTTAGTTGTTGAGAGGGTTGCCCAAAAGCGGTATATAAGGCGTACCCCGTAAAGCTTACAAGTAAACCTGATATGAAGATGGTGACTAGTGTTGCTGTTTCCATTTTTAGAAAATTTCAAGATCACAATAGATCTACGATAAGATCGTTTATTTATTTACAATTACAACGAAATAGTATACAAAGTCAACCGATCTCAACCAATGATTAAATAGGATTTATGGCTACACAAACCGTTGAGGGTAGTTCTAGATCTAGGCCAAGACAAACTACCGTAGGGAGTTTATTGAAACCGTTGAATTCGGAATATGGTAAAGTAGCTCCGGGCTGGGGGACTACACCACTTATGGGAGTTGCAATGGCTCTATTTGCAATATTCCTATCTATTATTTTGGAAATTTATAATTCTTCTGTTTTACTGGATGGAATTTCAATGAGTTAGGTTCATAAGAACTATGAAGTTCTAGTTTTTCAATCAAAAAAAATTTATTTAAAACTTGGATTTATAGACCTTTTTGGTAGTTCGATTGTGGTATTTCTTTTTCGGTATTTCCGGAATATGAGCGTGTGACTTGTTATAATTGATCCTATTGATAATACAGAGAATGGCTCTGTCATCTCTATTAAGATGATTCTACCCCGTCCTATATTTATTCTAATATCTGGAACACGGAATATTAATATTATAGAAAAATTTAAGAAAAGAAATATTTGAACTATGATTCATACCTATTATTTAGACCTCGCAACCGGACTAAAAAAAAAATTCAGATGGGTATTTCCTAAATGAAATAATTTTTCTTTCTTTTTTTTTCTTTAGACTTATTAAATGAATTTTATCTGAAGAACAACTTCTTTCTCTAGATTTTGTTGAGTCATTACATCCACTCATTGAAATTGAATAAGTGATGATCAAACGGTTTTTATTCAAAGAACCCCTTTTATTTAGCTTGGGATTACATCATCGTGGTTCTTGTATGAATCTGAGGTTTTAATTGATTTATAGGGTCTTAACAAGGGAATTCCTATCAACAGTAAAAACAAAAGTAGACCTGCATTACGCACAAAAAACAACAAATTAAATAACAAAAACAAACAAAAATAGGAAAGAGAAAATTCAAGAGGCCTGTAACGATCAATATAAAGAAAGGTGGACGAGCTAACTTGATATTTTTGGCATTAGCATTACAAAGAAGAGATTTCAGATTTTTTTGACTTCCTATCTTTGGGACAAATTGAATCGAGCAGCTAAGAAGTTTTTAACTTTCTATTGCATATCCGTCGAAATAGATATTTGTGTGTTTCTGTTTGAGCCGTACGAGATGAAATTCTCATATATGGTTCTCGGGGGGGGGGGTCCTCTCGGATTCCCTATCTCAATAAAGTATATGATTGGTTCGAGGAACGTCTCGAGATTCAAGCGATTGCAGATGATATAACTAGTAAATATGTTCCTCCTCATGTCAACATATTTTATTGTCTAGGAGGAATCACGCTTACTTGTTTTTTAGTACAAGTAGCTACAGGTTTTGCTATGACTTTTTACTATCGTCCAACTGTTACGGAGGCTTTTTCCTCTGTTCAATACATAATGACTGAAGCCAACTTTGGTTGGTTAATTCGATCAGTTCATCGATGGTCAGCAAGTATGATGGTTCTAATGATGATTCTGCACGTATTTCGTGTGTATCTTACAGGTGGGTTTAAAAAACCTCGCGAATTAACTTGGGTTACAGGTGTGGTTCTGGCTGTATTGACTGCATCTTTTGGTGTAACTGGTTATTCCTTACCTCGGGACCAAATTGGTTATTGGGCAGTAAAAATTGTGACAGGCGTGCCTGACGCTATTCCTATAATAGGATCTCCTTTGGTAGAGTTATTACGCGGAAGTGCTAGTGTGGGTCAATCTACCTTGACTCGTTTTTATAGTTTACACACTTTTGTATTGCCTCTTCTTACTGCCGTATTTATGTTAATGCACTTCCCAATGATACGTAAGCAAGGTATTTCGGGTCCTTTATAGTTATAATATAACTTTATTTTATAGAGTATTTTTATAGAGAAAACAGATCATAGATATTTGTAATTTCTGATATATCGTATTGGGAAGGAACAATAGTATTTCATTGCTACAAATATGTATTATTGAAAAAATAAGACATTTTTTTTGATACTTCTCTTCAACTCTGAAGTATTTGAGTTCTTATTTGATAAGAATAGTTGAAGTAGATTCTCCGAAGAGAGGATGGATTATGGGAGTGTGTGACTTGAACTATTGATTGGGCCATGCCGATATATTATTTTATCCGCCACGTTGGAATTCACAATCAAACGTGTCTCCGCATCCAACCACCACGTAAATCCCCCTATGTAGCATAGGATAGGCCGGTTCGCTTGAGGAGAATCTTTTCTATGATCATGCCCGAATTATGTCATGCATGAACAGGCTCCGTAAGATCCTGTATAATAAGTGATGTGGCACGATCCAATGTTTTTGTTTTATCTATCCCACTTACTTATTTATAGTATGGAAATGCATTCATTTCCTCTGCATCGACCTCGATCTATAATATGATACTATCGGAGTGAAATAAGGGATCTAAGGAAGAACAGAGGCTAGACTTTATTAGTAACAAGTAAAGACTTTGTATGTAATAAAATCGAGATGTTGTGGGGAAAAAAACGAATCAAATCAAAAAGACATGAGACAGTCCAAAAAGCCCTTGATTATGATCAAATTTTTAAGCCTACTTGGATATTGAGCATTTATCTGTAAGAACTAAATTATTTGCACTGAATATGAATAGGTGCAACTTAGGAAATGGGATCTAGTAAATCCTTTCTTACTTACATAGAGTCATTCTATTTTATATGTGTGGATATGTATTAAATATGGATTTTCTATCAATCTATTTCTGTAATTCTTTTGAATCTTGCTCGAGCCGGATGATGAAAAATTATCATGTCCAGTTCTTTCGGGGGATGGATCCATAAGAATTCACCTATCCCAATAACAAAGAAACCTGACTTGAATGATCCTGTATTAAGAGCTAAATTGGCCAAAGGGATGGGGCATAATTATTATGGAGAACCCGCATGGCCCAATGATCTTTTATATATTTTTCCGGTAGTAATTCTAGGTACTATTGCATGTAATGTCGGCTTAGCAGTCCTAGAACCATCAATGATTGGTGAACCGGCGGATCCATTTGCAACTCCTTTGGAAATATTGCCCGAATGGTACTTTTTTCCTGTATTTCAAATACTTCGCACAGTACCCAATAAATTATTGGGTGTTCTTTTAATGGTTTCAGTACCAACAGGATTATTAACAGTACCCTTTTTGGAGAATGTTAATAAATTCCAAAATCCATTTCGTCGTCCAGTAGCTACAACAGTCTTTTTGATCGGTACCGCAGTAGCTCTTTGGTTAGGTATTGGAGCAACATTACCTATTGATAAATCTCTAACTTTAGGTCTTTTTCAAATTGATTCAACTGTGAAATACCACGATGTAGGTATCTAGGGAATAGTCGCTTCTAAAGTGAATCCTCCCTAGATACATGAATTTTATTATGATCTATTTCGCGAAAATACGGATTGCGTGTCGAAGATAAATAATATGAAATAATTTCTTTAAAATGAGAACTTATTCTTAGGTAAATTGATTGCGAAATGTTTCTGTAGAGTATCCAATATCCATTTTACATCTTCTGTACGAAAATATTCAATTCTCATAAGATCCTCCTGACTGTTACTCAAAAGGTCCAATAATGTATGTATATTGGACTTTTTGAGACAATTATAGGTTCTAGGAGATAGTTCTAATTGGTCAATAAAAATAAATTTCAATGGAATTCCTTTTTTGTTTTTCCTTAGCTTAGTTAATCCATTTTGAAAGGTAAAAGGAGGTAGAGTAAACCTGTTTTTATTTTCCGCAAAATGAATGCCCTTTTCCTCCGCATGCAGAAAAGGAAGAAATAAATTAATCAAATTACGAGAAGCTTCATAAAGTGCTTCCTTAGGAGTGACACTTCCATTCGTCCATATTTCTAGAAAAAGTATTTCTTGTTTTTCATTTCCATAAGAATGAATACTATGATTCACATTTCGAACAGGCATGGATACAGCATCTATAGGATAACTTCCGTTTTGAGAGTGATTTGTGGGGTTCGTACGGTATCCGCGATCTCTATTGATTTGTAATCCAATACGCAAATCAATTGGTTCCGTCAGGTTAGCTATATACTGTGTTGCGTCAACTATTTCCACAGAAGGCGGTGAGATGATATCTTGAGCGGTTACGTATCTAGGACCCTTAACGCAAATGGATGCGTCTCTAACTCCATACAGATTACTTCTCAATACAATTTCTTTCAAATTTATTAAAATTTCATGTACCGATTCCTCAATACCTACTATCGTAGAATATTCATGTGGTACCTTCTCAGATTTAGCACGTGTTATACATGTTCCTTCTATTTCTCCAAGTAAAGCCCTTCGCATGGCAATACCTATGGTATCGGCTTGCCCTTTCATGAGCGGGGACAGAATGAAACGACCATAATAAAGACGCGTACTGTCTACTCTCGATTCAACACATTTCCACTGTAGTGTTCGAGTGGATTCTGCTATTTCCTCTCGAACCATACTAATATTTTTGATCAGATCATTGAATCATTTATTTCTCTTGAAATCCATTTAATTCTTTTTTTACACACGTCTTTTTTGGGGAGGTCTACATCCATTATGTGGCATAGGTGTTACATCACGTACGAAACTTAATAGTACACCACTTCTACGAATAGCCCGTAATGCTGCGTCTCTTCCGAGACCGGGACCTTTTATCATAACTTCTGCTCGTTGCATACCCTGATCTACTACAGTACGAATAGCATCTAAAGCGGCTGCTTGCGCAGCATAGGGTGTTCCCCTTCTTGTGCCTTTGAATCCAGAAGTACCGGCGGAGGCCCAAGAAACCACTCGACCTCGTACATCTGTAACAGTTACAATGGTATTGTTGAAACTGGCT
>CL152Contig2_All/organelle/plastid
ATTCATAATATTGCTCCTCAATCTAAATCAATCTAATTGAACTTCACGCTCCGAATGATTTATTCTTCAATCAATACAATATTTCTTGGGCGAAACATAGGCGACCGAAGGGAGGGGGAGAAAATGGGGAAATCCCATATGACCCAATCAATATGTCTGACAAGTCG
>CL154Contig1_All/organelle/plastid
GAAAATCCATTTTTCAATATCTTTCCTTGATTTCAAAATCTGATTTCAATATTGTTTTGTTGTTTTGTTTCAGTTTGAACTCATGGATTTACCCAGGTCGGTTTATGAACCAATAGAAAATAAAAAAGAATTCTTCTTTTTTATTTTCGAAACCCATTGTATTCTAAAGGGCATGGAACGACGAATCGTCCATACATAATTGAACTATCGTATGCCCTGAAAATGAGATGACGTGTTCGGAAATGGTTGAAGTAGTTGAATAGGAGGATCACTATGACTATAGCTCTTGGTAAAATTGCCAAAGAAGAAAATGATTTGTTTGATATTATGGATGACTGGTTACGGAGGGACCGTTTCGTTTTTGTAGGCTGGTCCGGCCTATTGCTCTTTCCTTGTGCTTATTTTGCTTTAGGTGGTTGGTTCACAGGTACAACTTTTGTAACTTCATGGTATACCCATGGATTGGCCAGTTCCTATTTGGAAGGTTGTAATTTCTTAACTGCTGCGGTTTCTACCCCTGCAAATAGTTTAGCACATTCTTTATTACTACTATGGGGACCTGAAGCACAAGGGGATTTTACTCGTTGGTGTCAATTAGGAGGGCTGTGGACTTTTGTTGCCCTCCATGGTGCTTTCGGACTAATAGGTTTTATGTTACGCCAATTTGAACTTGCTCGATCTGTTCAATTGCGACCTTATAATGCAATCGCATTCTCTGGTCCAATTGCTGTTTTTGTTTCTGTATTCCTGATTTATCCATTGGGTCAATCTGGTTGGTTCTTTGCACCCAGTTTTGGTGTAGCAGCTATATTTCGATTCATCCTTTTCTTCCAAGGGTTTCATAATTGGACATTGAACCCATTTCATATGATGGGAGTTGCCGGAGTATTAGGCGCTGCTTTACTATGCGCTATTCATGGTGCTACCGTAGAAAATACTTTATTCGAAGATGGTGACGGTGCAAATACATTCCGTGCTTTTAACCCAACTCAAGCTGAAGAGACTTATTCAATGGTCACTGCTAACCGCTTTTGGTCCCAAATCTTTGGGGTTGCTTTTTCCAATAAACGTTGGTTACATTTCTTTATGTTATTTGTGCCAGTAACCGGTTTATGGATGAGTGCTCTTGGGGTAGTTGGTCTGGCTTTGAACCTACGTGCCTATGACTTTGTTTCCCAAGAAATCCGCGCAGCGGAAGATCCTGAATTTGAAACTTTCTACACCAAAAATATTCTATTAAACGAAGGTATTCGTGCTTGGATGGCGGCTCAGGATCAGCCTCATGAAAACCTTATATTCCCTGAGGAGGTTCTACCCCGTGGAAACGCTCTTTAATGGAACTTTAGCTTTAGCTGGTCGTGACCAAGAAACCACCGGTTTCGCTTGGTGGGCCGGGAATGCCAGACTTATCAATTTATCTGGTAAACTACTTGGGGCTCACGTAGCCCATGCCGGATTAATAGTATTCTGGGCCGGAGCAATGAACCTATTTGAAGTGGCTCATTTCGTACCAGAGAAACCCATGTATGAACAAGGATTGATTTTACTTCCGCATCTAGCTACTCTAGGTTGGGGGATAGGTCCGGGGGGGGAAGTTATAGACACTTTTCCATACTTTGTATCTGGAGTACTTCACTTAATTTCCTCTGCAGTCTTGGGCTTTGGCGGTATTTATCACGTGCTTCTTGGACCTGAGACTCTTGAGGAATCCTTTCCATTCTTTGGTTATGTATGGAAAGATAGAAATAAAATGACTACAATTTTGGGTATTCACTTAATTTTATTAGGTATAGGTGCCTTTCTTTTAGTATTCAAGGCTCTTTATTTTGGAGGCATATATGATACCTGGGCACCCGGGGGGGGAGATGTAAGAAAAATTACCCATTTGACACTTAGCCCAAGTGTTATATTTGGTTATTTATTAAAATCCCCTTTTGGGGGAGAAGGGTGGATTGTTAGTGTGGACGATTTAGAAGATATAATTGGAGGACATGTATGGTTAGGTTCCATTTGTATACTTGGTGGAATTTGGCATATCTTAACCAAACCCTTTGCATGGGCTCGCCGTGCATTTGTATGGTCTGGAGAGGCTTACTTGTCTTATAGTTTAGCTGCTTTATCTGTCTTTGGTTTCATCGCTTGTTGTTTCGTTTGGTTCAATAATACCGCTTATCCTAGTGAGTTTTACGGGCCCACCGGACCAGAAGCTTCTCAAGCTCAAGCATTTACTTTTCTAGTTAGAGACCAACGTCTTGGGGCCAACGTTGGATCTGCCCAAGGACCCACTGGTTTAGGTAAATATCTAATGCGTTCCCCCACAGGAGAGGTTATTTTTGGAGGGGAAACTATGCGTTTTTGGGATCTCCGTGCTCCCTGGTTAGAACCTCTACGGGGTCCCAATGGTTTGGACTTGAGTAGGCTGAAAAAAGATATACAACCTTGGCAAGAACGACGTTCGGCAGAATATATGACTCATGCTCCTTTAGGTTCTTTAAATTCTGTAGGTGGCGTAGCTACCGAGATAAATGCAGTTAATTATGTCTCTCCTAGAAGTTGGTTAGCTACCTCTCATTTTGTTCTAGGATTTTTTCTATTTGTAGGTCATTTGTGGCATGCGGGAAGGGCCCGTGCAGCTGCAGCAGGATTTGAAAAAGGAATCGATCGTGATTTGGAACCGGTTCTTTTTATGACCCCACTTAGCTGAGATTTTTTTCTTTATATCTATTCTATCGTTTTTTTCTGTTCTGGCTCGGCTATCCCACTTAGCCGAGCCATGCTCCTTTATTTTATGAAAGATAACAAGTCAATCCAAACGAATAAAGAAAAAATGGAATTCCACAAGAAAGAAAAAGGAGAGAGAGGGATTCGAACCCTCGATAGTATCAAAACTATACCGGTTTTCAAGACCGGAGCTATCAACCACTCAGCCATCTCTCCTAGAGGTAATCTCCATTTTATTCCTACGAATAGAACATGACCATATGAGATGATACACTAACTACCTGTATGTAGAAACCTCCTGGATTGAATATATGTTTCGATATATCTACCTGTATACTATATATATAATATAATATTATAATATATATATATATTATATATACATGATATAGTATATTATATCCGTTTGTGAAATAATTACGAAACTCCCTTCGACTCCATGTCCGAATAAAATAAAGTGGTAATAAGTTCTAAAGAATCAATTGATTGATTCATGGTAAAATCCCTCCACGATGCATTTTATTCCAATTTTAACGAAGCGGGGGATCAAATGGTATAGTTCATTTGTTGGTAGCTTGGAGGATTTAAAATATGACTATTGCTTTCCAATTAGCTGTTTTTGCATTAATTGTGACTTCATCAATCTTACTTATTAGTGTACCCGTTGTATTTGCTTCTTCTGATGGTTGGTCAAGTAACAAAAATGTTGTATTTTCCGGTACATCATTATGGATTGGATTAGTCTTTCTGGTAGCTATCCTTAATTCTCTCATTTCTTGAACTTCTTTGGCATTTTCCCGACCCCAAAATGTCATTCTTTCTCCAAATTTTGGATTGTGAGACACATTTCAACTTAAATTCAATTCTTAATTGGAATCTTACTTTACTAGTATTTATCTATGGCCCTGCGCAAATATGATCCAGACGCATATATGATATATCATATATGTCATATATGTGTGGACATATGCGTACGTTTCGGGAATGAAAAAATGCGGATATGGTCGAATGGTAAAATTTCTCTTTGCCAAGGAGAAGATGCGGGTTCGATTCCCGCTATCCGCCCATGATGAAGTAATGTATTATAATAAAAAAAAATGAAAAATTCAGTATAAAAAATTCAGTATATTCTATTATAATACTATTATGATACTTACTATAATGATATTATAGTAGTTACTATAGCACTTCTATTTATTTTTATTTTATTGTAGTAGTTTTATCTTTCCTTTTGTTCTTGTTTCCCTCGCATCCAAAAACAAAAATAGTCATTATCATTAATTACTAGTTAACAGAATAACATAACACCTAAAAATAAAACATTTTTTTGTGACAAAAAAATGTTGCGGAGACAGGATTTGAACCCGTGACCTCAAGGTTATGAGCCTTGCGAGCTACCAAACTGCTCTACTCCGCGCTAAATAACTAGGAACTAACGGGTCAAGAAAGATTGGATATGCCCTCCACCATATCTATACAAATAGAATAGTCTATTTATACAAAATGGTAAAGAGGGCCCCTCTATGATCATAGATCATAGAGATCCGTACAAACAATAAACGCGATTTTTATCCTTACCAACTGGATCTTGTTGCACCGGGTAACAAACACGCATCAACTATTTCTCGAAGTACGTGCCCGGATAGTCCAAAGTCTCGATAGTTAGCTCTGGGTCTTCCAGTCAAAAAACAACGTCGATGAAGACGTATAGATGCGCTATTACGCGGTGAGGATTGCAATTTTCCATGAATTTCCCATTTTTCACTCAACGACGGAACCTTGCTTATTTCTTTTTTTAAGGATCGACGAATCAAATGATATTTCTGTTCCAATTTCTGTCGTTTCTTCTCCCTCTGAATCAAACATTTTCTTGCCATAATGTTCAGTTCCTATTATTATCAATAATACAGTTCGGATCCTAGATGTAAAAATAAAAGAAGGGGGACCCCCTCTTCATCGAAAGAAATGAAATTGTTGCTGACACAGTATAAAAAAGAACTAAATTAACCAAATTTTCCTGATGTAGAGGCAATCAAGAAAGCTGCATAAGTGAATATATAACCTACAGAAAAATGTGCTAATCCAACCAATCTTGCTTGCACGATGGAAAGAGCCACGGGCTTATCTCTCCATCGAATCAAATTGGCCAAAGGTGTGCGTTCATGAGCCCATGCTACAGTTTCAATTAATTCCTGCCAATATCCCCGCCAGGAAATTAAGAACATAAATCCAGTAGCCCAAACAAGATGTCCAAATAAAAACATCCACGCCCATACCGATAAACTATTCATACCAAAAGGGTTATACCCATTGATAAGTTGTGAAGAGTTTAACCATAGATAATCTCTTAACCACCCCATCAAATAAGTGGAAGATTCATTAAATTGTGAAACGTTACCCTGCCATAATGTAATATGTTTCCAATGCCAATAAAAAGTGACCCACCCAATAGTATTTAACATCCAGAAAACTGCCAAATAAAACGCGTCCCAAGCAGAAATATCACAAGTACCCCCACGTCCCGGGCCGTCGCAAGGAAAACTATAACCGAAATCCTTTTTATCTGGCATTAATTTAGAACCACGTGCATCTAAAGCACCTTTTACTAAAATCAATGTAGTTGTATGCAAACCTAGAGCAATTGCATGATGAACCAAGAAATCTCCCGGACCTATTGTTAAGAAGAGTGAATTATTATTTTCATTAATAGCATTTAACCAACCGGGTAACCATATGCTTCGACCTGCATTGAATGCCGGTCCGGTTGTTGAAGATAAGAGTACATCAAACCCATAGGAAGTCTTACCATGAGCAGATTGTATCCATTGGGCAAATATAGGTTCGATCAAGATTTGTTTTTCCGGAGTACCAAAAGCGAGCATGACGTCATTATGAACATAAAGACCTAAGGTATGGAACCCTAGAAAGAGACTGGCCCAACTTAAATGAGATATGATAGCTTCCTTATGGTCTAACATTCTTGCCAATACATTATCCTCATTCTGTTCCGGATTATAATCTCTAATGAAGAATATAGCTCCATGAGCAAAGGCTCCTGTCATTATGAACCCTGCGATGTATTGGTGATGAGTATATAATGCAGCTTGAGTAGTAAAGTCTTGTGCTATGAATGCATAAGCAGGTAAAGAGTACATGTGTTGAGCTACTAAAGAAGTAATAACCCCTAAAGAGGCTAGAGCAAGGCCTAATTGAAAATGAATCGAATTGTTGATTGTATCATAAAGACCCTTATGCCCACGTCCTAATCGACCCCCCGGAGGAGTATGTGCTTCTAAAAGATCTTTGATACTATGTCCGATTCCAAAGTTAGTTCTATACATATGACCAGCAACGAGAAAAATAAATGCAATAGCTAAATGGTGATGAGCCATATCGGTCAACCATAAACTTTGTGTTTGTGGATGGAATCCCCCAAGAAGGGTTAGAATGGCAGTTCCCGCTCCTTGGGAGGTACCAAATAAATGACTACTGGAATCGGGGTTTTGGGCATAAAGATTCCACTGACCCGTAAGAAGTGGTTCCAACCCTTGAGGATGGGGTAATACGTCTAAGAAATTATTCCATCTTACGTACTCTCCCCTAGATCCGGGAATAGCGACATGAACTAAATGTCCTGTCCAAGCCAAGGAGCTTACTCCAAAAAGTCCTGACAAATGATGATTGAGACGAGATTCGGCATTTTTGAACCAGGAAACGCTCGGTTTCCATTTAGGTTGTAGGTGTAACCAACTCGCTATTAAGGATATACCAGAAAGAAATAATAAAAAAAGAGCTCCGGTATAAAGATCTTCGTTAGTGCGTAATCCGATTGTATACCACCACTGATAAACACCGGAATAAGCGATATTTACTGGGCCGGTAGCACCTCCTCGAGTAAAGGCTTCTACGGCCGGTTGACCAAAATGAGGATCCCAAATTGCATGAGCAATAGGTCTTACATGCAAAGGGTCCTGTATCCATGACTCAAAATTTCCTTGCCAAGCTACATGAAACAAATTTCCGGACGTCCACAGAAAAATTATTGCTAACTGTCCAAAGTGAGAAGCAAAAATATTCTGATAAAGACGTTCCTCAGTAATATCATCATGACTCTCAAAGTCATGTGCGGTAGCAATACCAAACCAAATACGACGAGTAGTGGGATCCTGAGCTAAACCTTGGCTAAACCTTGGAAATCTTAATGCCATAATGCCTTTCAAATCCTCCTAGCCATTATCCTACTGCAATAATTCTTGCTAAGAAGAATGCCCATGTTGTGGCAATTCCACCCAGAAGGTAATGCGTTACTCCTACAGCACGTCCTTGTACAATGCTCAAGGCTCTAGGCTGAGTAGCAGGAGCAACTTTTAATTTGTTATGAGCCCAAACAATGGATTCAATGAGTTCTTGCCAATAACCGCGGCCGCTGAATAGAAACATTAAACTAAAAGCCCAGACAAAATGAGCACCTAAGAAAAAAAGACCATATGCAGATAATGAAGAACCATAAGACTGAATTACCTGAGATGCCTGTGCCCATAAAAAATCCCGAAGCCAACCATTAATAGTAATGGAACTCTGTGCAAAGTTTCCTCCTGTTATATGAGTTACCACCCCCTGATCACTTATAGTACCCCAAACATCCGACTGCATTTTCCAACTAAAATGGAAAATGACTACTGAAATTGCATTGTACATCCAGAATAAACCTAAGAAGACATGATCCCAGGCGGATACTTGACATGTCCCCCCTCTT
>CL157Contig1_All/organelle/plastid
ACGCCCATAGTGGCTCGGGTGGATATCTCGTATCCGAAAGCTAGCAGTTCGTCCCGTCAATCCTCCAGGACCCAAATAACTCAATTTTCGCCCATGAACAATTTGTGTCAATGGATTAGTTCGATCCAAAACTTGAGATAAAGGGTGTAGGCCAAAAAAGGATTCATAAGTGGTTGTTAATGAAGTTGAAGTTACCAAATTTTGAGGAGTCGGTATCAATTTATGTCGGATTGCTCCACATATAGTTCCTCGAATCGAATTTTCTAAACGAACAAGAGCCAATCCGAATTGATCTTGTAACAGATCTGCTACAGAGCGAATACGTTTATTTTTCAAGTGATTCATATCGTCAAATGTACCCATTCCAAATTTAATTCCGATCAAATGATCCGCAGCAGCCAATAGATCTCGTGGTAACAAAAATGTATTGTTCTGAGGTATATCAAGATTTAGTCTCCGGTTCATATTTCGTCGACCAATCCTTCCTAATTCACATCTTTGTTGAAAAAATTTCTTTTGTAATTCCTTACATAAGGACTCAGAAAATACCGGATCCCCACCGACACAAGCAAATTGTTGATAAAACTCCAAAATGGCATTTTCTTTTGATCCAATCTTTTTTTTCTCCTTATCATTCGAGAAAGACAAGAAAATTTCGGGGTAACAAACATTATCTAGAATTTCTCTTAGATTTGAACCCATAGCTGATGATAAAACTAGAATAGATATTTTTTGTTTCCTACTTACACGTGCCCATATCCTTGTTCTTCTATCAATTTCTAATTCCGATCTTCCTCCCCAATCTGATATTATAGTGCTGGTATAGACAGAATTTCCGTTATGATCCAATTCTGAACGATAATAAATACCGGGACTTTGCAATATTTGATTGATCACAATTCTGTATATTCCATTTACTATAGAGGTTCCCAGGGAATTCATTAGAGGAATGTTTCCAATAAAAACAGTTTGTTGTTGCATATCCCTACCGGTTTTCCAAATTACTCCCGCAGGGACATATAATTCAGAAGAATATGTGAGTGATTCATACACAGCATCTCTTTCCTTTATCGGGGGCTCTACCAATTGATACCTTTCCACAAATAATTGAAATTCCATTTCTTGATCTCTATCTTCAATTTTTGGAAACTTATGAAATTCTTCCGTCAAACCTTGATTAATGAACCTACAAAATCCCTCAAATTGTATCTGACTAAATCCAGGTATTGTGGACATTCCCTCATTTCCATTCCGAAGCATCTTAATCTTAAGTTTCCTATTTATTTTTATTGAAAAAATTCTATTATTGATTCACTATTCATCGAACCATATGGATCGACCTAGCAATAATAGAATGTATATTCTGTTTACTGAATCACATAAAATTTTAGTCAACTCCATATATCTATTTCAAACGTATGAACGGAGACGGGACGGCGGAATAAATAACATTTTGGGCGCAAGTTCAAATTTTCGACGGGTATAAATTCTAAATAAATTGATAAAATATTTCTGGAAAAAAAATTCTGTTACTTACACTTATGGAGCCTTGTATAGAATATCAAAATTGATCCAACTTCTACCTAACGTATTAGTATAATATTACGATCCGACGGGATACCCCAAAAAGGAATGATTGAGATTGAATCTCCCCTATATATTTATATAAATAAGATAAAGACAGAATAATCAGAAGTAGTATAGAGTTTCCCCTTTTTTAACACAAAAAATGCAATTTCATGTTCAAAATTGGCGGGTTTGTTTTGGTAGTGAGGGAAATTTATAGAATACGCTTGAATTGCGTAACTTAATATAAATATACTCAAAATAGTATTTATTAAGTACATGTTGATACGACTATTTATCCATATATCACATCTTTTCTTGCAATTTCTGGGGCAACATTAACATGGATCACACTCCACCAAAATTTGTATTTTCTATTCAATATTTCAATCTATTTATTCAATGAAAAATGGAAATCTAGGGATAACAATTTGTGTTTTGGGGTTTACATATACACATATATGTTGTTATAATTGAAATTGAAAAGTCTTTTTTATTGAAAAAACGAGATTAGTCATAAATCGGTCATAAATAAATTTTCTTTTTCCAGTCAAGGAAATAAAATTGGATCTCCGATAAAAATTGAAGAACCATTCACTAATTTCAATTTAAAGACTAATTTCAAGTAAATTGTTAATGGTTCCAATTTGCCCTGAATTTTGCAGTCTGTCGCCAGAATTTGACTCTCAATAGAAAAGAAACGAGAAGAGAAATTTTTAAATGATGTATATATATTTTGAAATAGAATAAATCGAAGAAAATAATGGAAACCAGATCCACAAAAAAAAGAATTTGTTTTTAAGTACAACGGGATTCAAGATAAAAAAAAGAGTTAGTATTAGAAATAGAATATGGATAATATTTTTATCCATTTTATTTTGGATCTAATTTGGCGGCATGGCCAAGTGGTAAGGCGGGGGACTGCAAATCCTTTATCCCCAGTTCAAATCCGGGTGTCGCCTGATCAACAAAAGATTTTGGATTTCTTATTCTGCCGATCTAATTCGATGAATTATTGCTCCGCAAGAAGCGTAGGCAAAGAACTAAGTGGGCGTGTCAATACTTGATTTTTATAAACTATAGCATAGGTTTTAGAAAAGACTGTAACTTTTTTTCTTAAAATCTGAGTCTAGCCCAAACCAAATCGGCAGTAATAGGGATGAAGCAAAAACCTCAGTTATTAATTTAATGATTGGTAATGATTGATTCTCACCATTTATTTTAATTTTTTTTTAATAAATGGTGAGAATCAATTCCAGAATGGAATTTAAGAACTAAGGTCGGAAATATCGATATACAAAGATTCCTAAGAGGCACCCCATTTTTACTACTAAAATCGAAGAAAAGATTATACAAAAGACTAGCATATCCAAATTTCTGAAACAATTTTAAATTTTAAGTAGCGTCTCGTGATTCTGTTGGATATTAAATTAGATTGGATACAATGATGGGAAATAAATTTAGGGCTTGTGGAAAGGCACGAAGATACTTTGTATTTAAACTCACGAAAGGCTATGAGTGCTCAGACATACAATCAGAATAGTTAGTCAACTCTTATAGTATAGAGTAAAGGTAAAAATGAAAAAATATATATATATATGTATGTAGTAATAGTGGCAGTGGGTTCTACCGACTCTTTCATAGAAAGACAGTAAGCTTAGATCAAATAGAAAATAGAGGTATCTGATATATAGTTATCTATAGAAAAAGCACATGTATCATTTTTTACTTAATACTTCCTGATTCTACCGGAAATCCGAAAATATTGAACTTGTTGCAAATGTATTCATTGAATTAATTTGGTTCATCAATAGTCTTAAGTCAGAATCCTATTTTGACTCTGTGCCATTGATTCCACTATGATTATTAAATAATAATAGAATAATTCCTTCATAGAAATAGGGTACATAATTTACATGGATATAGTAAGTCTTGCTTGGGCTGCTTTAATGGTCGTCTTTACATTTTCCCTTTCACTTGTAGTATGGGGAAGGAGTGGACTCTAGTGCTGTGGGCACTACAAATACTAAATTGAGTAATCGATTGCTCAATCGAACTGTATCAATTCTTTATTGATCGTTTTACGAAGCCTTACCTTATTGTATTTTGAAACGAAAATCTACGCATAATAATAATAAGAGATTCTTTCCAACCTAATTTTGACTAAATAGTCTATATTTTTTTTTCTAAAAGAAAAGCCGTTCTGTTATTATGACACTATATATTTTCTTTCCACTGTAAGCGAAACGATTAGTGCATTTGTTTTAAACTTCTAGAAATTCAAATTTTTTGACTCATCTCATGTTTTGTTTAAACATGAAAAACGACCAACTTTACTCTAATCCCTTTTCCAAATCCGAAGAAGTTATCATATAACTCCGCGGATCATCCATTAATTGTTCAATCAATGACTTCTTGAGATGAAAAAAAAGAAATCGAATTCGAGTTTTATCTTATCTATACGTACATCTAATATATACATATTGAAATTTTATCTATATGAAGCCTATATTAATAATATAGTAGTATACAATACTAGCTAGTGTGGTAGAAAGAACTATATATTATAGTTCTTTCTACCACACTAGCTTAGATAGTTAATAAGCTACTTCTATTCTGATTCCAGCTCAGCGCAATCATTTCATTTAAGACTTGACTTATTTATATTATAGTTTCCATTTTTTTCTTTCATTTCTTGAATCATTGAATTGAACTGCTAAGAACCGATAATTCAAGTTTCATTCAAATTAATCATTTTGGCTAACTGTTTTTACATAGATGATAAGTAAAAAAGCAGTAGGAATTAGAATAAACAATGCAGTAGCAATAAGTGCGAGAATATTGACTTCCATAATCTAATCTTTTTTTTTTCGCAATAACTTAACTCGGGATCTAATCCCATAGAGATTCTAAATTTGATTCCTGTAAATTCAATGGGATGAATTGTATCCGGATGATACTGAATCAGATCAATATTATGAATAACAATTTCTGATCTATCAAATCAATTTCTCGTTGAGAATTGAATAGTATAACATAGGGAGATCTTTTATCCATACAAAAAACCATTTTTGATTAGATCAGAAATAACTATCATTAGGTTTTCATCTTTTTTCCACTTGTTCTTTTCTATAACCTATCATCTTATCTTCCTTATACAATTCTTCTACTTATACATATACATAGAATTTTGTATATAGAATTAGAAGATATAACCGGTATTCTCTAGGGCATACAGAGAGCCAAACAAGTATAAGTGAGATGTAAAAAAGGTAAGGTTAGGTCTAAAAAATCGACTATTAAAGCTTTACCTTTACTAAGAATAAGAAAAGAAAGAAGCCTTGCTTGGTTTTGTTGGTCTTTTATTTTATGTTATTAGTATACTCTTTGTTGGATTGGAGTTAGAACGTATACATCAAAAATGCAATAAATTGTTTTAAATCAGTAGTCATAATTGGGGCTAAAAAAAAGAAAAATTGAGATGTTAAAAAGATGTGCTTTAACCTGAAAAGTACTTCACCGAAGAATGAAATTCTATTAAGATTAAGTTCATTGTGTATCATATAATATAATAAATGAAGATATTTTGTGTCTGTACCCCCCCAAAATATGGGTACTCTATTCCATTTCATTGATCAAGAACAGAATGATTGAAAAAAAAAGAGTATTGGTATGATATCTCTTAAACTTGAAATCCAGAATATAGCAATAGTACCAATTGTACTAAATATATGTTTTTCCCCTATCAATTAGTACTGGGGGAAGAAAAGGAACTTCCCATATTTATCTGATGAGACACGCGAAACAAAAAAAAATAATTTCCGCAGCGGGAATTTGTTTGATTCTATTTTGCTCCTCGTCTCCCCTTTCGCAAAAATAGAGAAAGGCATTTCTCAATTCATTAGATCCTAGTTCGGGACTGACGGGGTTCGAACCCGCAGCTTCCGCCTTGACAGGGCGGTGCTCTGACCAATTGAACTACAATCCCGGCGAGGTGTATACATATACTAGAGTAACTAGTGATTATTTTTTTTTTTATTGTTAAATATAAATAATAGATCTTTCAATTAGATGAGAAAAAAAATAGATAGAGAAAAATTTTTCTTTATTTCTCTACGAAGCAGGCATTACCCTCTCTTTTCTGTAGGATAAATTAATTATATCCTACTCATGGGGCGGTGAATTCTTGGGCCGAGCTGGATTTGAACCAGCGTAGACAGTCGTCAACGAATTTACAGTCCGTCCCCATTAACCGCTCGGGCATCGACCCAGGAAGAATTCTTTCTATGCTTATTGATAATCCATGATCAACTTCCTTTCGTAGTACCTTACCCCCAGGGGAAGTCGAATCCCCGCTGCCTCCTTGAAAGAGAGATGTCCTGAACCACTAGACGATGGGGGCATATCCGCCCGACCGTCATCATACTATAATGATAGTATGAATAGTTTTTTGGAATTGTCAATATAATCTAATGGTATGGCTAGATTCGAATAGTATTTTTATATTCTGATTCTATAGGATTTGAATTGCACTTTTTTTTTCTTCAATTTTAACTCATTGCTTCATTTCTTGTTCAGATGAAATATGCCTATCACTATCTCACATTAAGTCAGAAAATTCAAAAACGAGAAAAATTGTACCCCTTTTCTAGGTAAATAGAATTTATTTTTCCATTATTTCCATTATGAGTCTACTGCATATATAATGTAGTAGACTCATAATGGAAAATGGTTAAGTCATGAATTGAACAAGCCCTTTTAACTCAGTGGTAGAGTAACGCCATGGTAAGGCGTAAGTCATCGGTTCAAATCCGATAAAGGGCTTTTTCATGAAACTCTAGTGTTTGTCTTCGTTTTTCATCGGAGAATACAGATATTTTTGATAGTAAAAAAAAAAGGCAAACACCATTGTAATATTTATAATATAATGAGTTCTTATTATTTAAGTTTTAATTCTAATTAAAAAGTTGAACATTTAATCATTATTATACTGACTAATTGAACTTAGTGGATGGGGGTTCTACCCTGTAGTGACATAATAATCCTCTGTATATCTTATTATTTTTTATTTAAATATTCCAGGAGACATAACATAAATATTCTAGATATCCAACCCCTATTTATTAATCACAAACCGAAATATTCCTACTTCCCTATTGTTCCTACCAAACCTACCATAAAAATTCTAACTAAAAAAAAAGTAAGTGGACCTGACCCATTGAATCATGACTATATCGGCTATTCTGATATTTAAATTCGATATATATTAAATAAGCGGGTTTTTTATTTCTTTTTTTAGTTTCTTAGATCACAAAAGACAAGAATTTGTCGATATTTAGGATTTGATTTTATTGTTAATGGGCGCTCTATAGGAATAAATCGCTATTCTTTTCCGATACATATAATATATATAAAATATATTTCGAAAATCCATTTTTCAATATCTTTCCTTGATTTCAAAATCTGATTTCAATATTGTTTTGTTGTTTTGTTTCAGTTTGAACTCATGGA
>CL160Contig1_All/organelle/plastid
AAGATCACGTCCCTCATTACGAGCTTGTACACACGCTTCTAAAGCGACTCGATTAGCTACCGCACCAGGCGCATTTCCCCAAGGGTGCCGTTCCTCCACCGAACTGTAGGACGGAATCATCTCCAAAGATTTCAGTTAGGGCAGGCATATGCCAAACATGAATACCCCCGGAAGCCACGGGAATAACACCTGGCATAGAAACCCAATCTTGAGTGAAAAAAAGACCGCGGTCTTTTTCAAGAAAATCATCACGTAATAAATCAACAAAACCGAAAGTCATCTCACGTTCCCCTTCCAGTTTACCTACTACTGTACCAGAGTGAATATGATCTCCACCAGACATACGTAATGCT
>CL160Contig2_All/organelle/plastid
TGTAATAACGGATTCGGAATTGTAACCAAGCGTCTCCCATGGGTTCTATACCTGATTCATAACTAGAGAGCTTCTCGGGTCCTTCACTAATTGGGGCTAAAACTCCGGAAATTGCAAATGCCAAAATAGGAATAGCACCCGATATTATTAGAAATGCCCAGAAAATATCATATTCGTGAAGCAGAAACATAAATGGACTCCTATTAATGTGGAATAGGCTGAATTATTCGATTTTCATTTCAATTGTAAATTCATCCAGAACTTCTTAAAGGAAAAGGGAATTTTATTTGATCAAATAAAACTACATAGTTTAGAGTTTGTTTGCCATGGTGCATGCCTTGTTTAAAGATTCATACAATGAAACCTCACTTAACATTTTTTTTTTGATTCCATTTAGATATGGTATAGATATAGGATGCTCTTACCCAAAGAAAACTCTCTTACTTTATCTCGGTTTCTCTTTTTAAAAAGTAATTCAATTAAATAAAAATAGTATAATTAGAATACTAATAAATAAGACTAATTATAGTGTAAGAAATCATATTAGTATAACTATGTGTAAGAAATCGTATTAGTATAACTATATTTTTCTAGTTCATTCTAGTTCATTTTAGAATTTAGAATATAAAATGAACTAGAATGAATGAAATTCTTAATTCATTTCCACTTTTTTTCAATCAAAACGAAAAAAAGTGGAATGTGTTAGGGCTATACGGACTCGAACCGTAGACCTTCTCGGTAAAACAGATCAAACTAATTATTATCAAAATGATTCGAACTGTTTCAAAGACCCAACATGCATTTTCTTGCATTGGGCTCTTTCATCAACTGATTGATATAAAGATCAGTTAGTCCACCATATTTTTTCTTTTTTACAGGAAGATAATAAAATGGCTCCATGTGCTCTGTGATTCATGATTTGTATTCTGATCTAGGAACAATACCAAAGTGTTTCAAAGAGGGGTTACCTTGACTTAGGTCTGCCTACGGCCTAGATTAACCTAAGTTAAATGGAATCTCTATCGCTCCGCTACAAGAGTAAAATATGAGACTTCATACACCTTAAAGTTCATAGGATAAAAAGAAGTTCTTTTGAGTCCCTTATACTCATTATGCCTAGCATTGAATGGGCTGGTATTTACCTTATCAATTAGCAAATCAATGGCAGGTTCTATTTCATTTGGTCCAATTCGAGTGCAAATTCAGGTGCCAAATGAAATATTTGTCAGGCTATTGTTCTCTTGTTCTTTCGAATCTATGGAGTAAGACATCGATTTCTCAATAAGATCAATTATGTTCATTGCATAATGGGCCCCTTTGAAAAGCATTGGCGCACGTGTAAACGAGGTGCTCTACCTAACTGAGCTATAGCCCTTGTCATAGACATCTTAACATATAGAGAATTTCTTGTCAAGATCGGATCGCACATGAGAGTTCTTTAATCCGCTTACTGTTAATGGATTGGTATTGCTTAGAAATAATATTCCACCTATAATCCCCGAGGCGATAGGTCCTTTTTTTGTGATGATGAATAACCTACTTAACTCAGTGGTTAGAGTATTGCTTTCATACGGCGGAAGTCATTGGTTCAAATCCAATAGTAGGTAGAACTTATTAGATACCAGAGTTGATGGTATCTAATAAGTTTTTCTAGCCATCTTCTTTTTTTTGTTGTATCATCTAGAATTGATTGTATTCAATTGGCGGAATCAAAATGTGGTGTATAATAAAGAACCTCTAAAAAACTTATTTTTCCTTTTTTTATGTTTTTTTACTAGTAGGAAATAACATTAACAGCCTCTACTCGTGTCCTAGCTCGTCTGAGAGCTAGATTCGCCTCAATTGTTTGTCTCTTTCCCTGAGCTCTATTCAAGTTAGCTTCGGCTATTTCAAGAGCTTGTTGAGCTTCTTGCGGATCAATGTCAGTACTCATCTCCGCATCATTTCCTAAAATGGTGATCTCATTATTACTTATTCTAGCGAAACCACCCATCAAGGCTACCGTTAACCATTGGTCGTTGAGACGTATTCTCAAAAGACCTATATCTACCGCTGTGGCAATAGGGGCGTGGTTTGGTAATACGCCAATTTGTCCACTATTAGTAGATAAAATAATTTCTTTCACTTCTGAATCCAAAATCATTCGATTAGGAGTCAGTACACAAAGATTTAAGGTCATTTCTGCAATTTGCTCTCCTCTTCTAAGTTTATAGCTTTCGCGGTAGCTTCGTCGATGTTACCTACCAAATAAAAGGCCTGCTCGGGAAGACTGTCTAATTCTCCAGAAAGGATCAATTGAAACCCCTTAATTGTTTCGGCGAGACAAACATATTTCCCTGGAGAACCGGTAAAGACTTCTGCCACGAAGAAGGGTTGTGATAAGAAGCGTTCAATTTTTCGTGCTCTTGCTACAGTTAAACGATCTTCTTCGGATAATTCGTCCAATCCCAGGATAGCTATAATGTCCTGAAGTTCTTTGTAACGTTGTAAAGTTTCCTTAACTCTTTGCGCAATTTCATAATGTTCCTCGCCAACGATCCGAGGTTGTAACATAGTGGACGTTGAATCTAAAGGATCGACTGCTGGATAAATACCTTTGGCAGCTAATCCTCTTGATAGTACGGTAGTAGCATCTAAATGTGCAAATGTCGTGGCAGGAGCAGGGTCGGTCAAATCATCTGCAGGTACATAAACTGCTTGGATCGAAGTTATAGACCCCTCTTTGGTGGAAGTAATTCTTTCTTGTAAAGAACCCATTTCGGTACTAAGGGTGGGTTGATAACCCACTGCAGAAGGCATTCTCCCTAATAAGGCAGATACTTCTGATCCCGCTTGGACGAAACGAAAAATATTGTCGATGAATAAAAGCACGTCTTGTTCATTAATATCCCGGAAATATTCTGCCATGGTTAGTGCAGTCAAACCTACTCTCATACGAGCTCCTGGCGGTTCATTCATTTGACCATAGACTAGAGCTACTTTTGATTCTGCAATATTTTTTTCATTAATTACCCCAGATTCTTTCATTTCCATGTAGAGATCATTTCCTTCACGAGTACGTTCACCTACTCCACCAAATACAGATACGCCTCCATGAGCTTTGGCAATGTTGTTGATCAATTCCATGATAAGTACTGTTTTACCCACGCCGGCTCCCCCAAATAGTCCAATTTTGCCTCCACGGCGATACGGAGCTAAAAGATCCACCACTTTAATCCCTGTTTCGAAGATTGATAATTTCGTATCTAACTGTGTAAAGGCAGGCGCAGATCTATGAATAGGCGATGTTGTACGAGTATCTACAGGACCTAAATTATCAACAGGCTCTCCAAGAACATTGAAAATTCGCCCGAGAGTAGCTCCGCCGACTGGAACACTTAGAGCAGCTCCTGTATCAATCACTTCCATTCCTCTCGTCAGACCATCTGTAGCACTCATAGCTACAGCTCTAACTCGATTATTTCCTAATAATTGTTGTACCTCACAAGTCACATTAATTTGCTGACCGGCAGTATCTCGGCCTTTAACTACCAAAGCGTTATAAATATTAGGCATCTTGCCCCGGGAGAAAACAACATCCAGTACTGGGCCAATAATTTGAGTGATACGCCCTAGGTTTTTTTCTTCAAGTGTGGAAACCATAGAACCAGAAGGATTCGGATTGATTTGCATAATAAAGTGAAATATGTCGAAATTTTTTTGATTGGAAGAGTATGGTATATAGTACCGAATTGCAAATAAATGTCCGATAGCAGCTTGATTGATTAATTCAATACGAACTAAATGGGAATTAGCATTCGATTTAGTTGGTACCCCCCAATCGAATAAAATTCAATCGTTTACTCATGAAATTTAAATGAGTAAATTTGCAAGTTCAATCTATTATTTTCTTTTCTATCTATATATATAGTTTAGTTAGTGTCTATTTTTGTTTTATTCCCCTTCTCTTTCATGGATGAATTATCCCTATTTTCACATCTAGGATTTACATATACAACACATATCACTGTCAAGGGGGAATTTTTCTTAGTATTTTTCTTTTTAGATTCGAAATAGAAAGTGTCCAAATTCAATTATAAACTTGAAAAACAAAGATTGGGTTGCGCCATATATATCAAAGAGTATACAATAATGATGTATTTGGTGAATCAAATGCATGGTCTAATAAGGAACTTAATTCATTGATTAGTTGAATTTTTTTTGAAAGATTTTTGTCAAAGTTTGCATTCATGCCTAATCTATATCGAGTAGACTTTGTTGTTGTAAGAATTCTTAATTCATGAGTTGTAGGGAGGGACTTATGTCACCACAAACAGAAACTAAAGCAAGTGTTGGATTTAAAGCTGGTGTTAAAGATTACAGATTGACTTATTATACTCCTGATTACGAAACCAAAGATACTGATATCTTAGCAGCATTCCGAGTAACTCCTCAACCCGGAGTTCCCGCTGAAGAAGCAGGGGCTGCGGTAGCCGCCGAATCTTCTACTGGTACCTGGACAACTGTGTGGACTGATGGACTTACCAGTCTTGATCGTTACAAAGGACGATGCTACCACATTGAGGCCGTTATTGGGGAAGAAAATCAATTTATTGCTTATATAGCTTATCCTTTAGACCTTTTTGAAGAAGGTTCTGTTACTAACATGTTTACTTCCATTGTGGGTAATGTATTTGGTTTCAAAGCCCTGCGAGCTCTACGTTTAGAGGATCTGCGAATTCCCCCTGCTTATTCCAAAACTTTCCAAGGCCCGCCTCACGGCATCCAAGTTGAAAGAGATAAATTGAACAAGTATGGACGTCCCCTATTGGGATGTACTATTAAACCAAAATTGGGATTATCCGCAAAAAACTACGGTAGAGCAGTTTACGAATGTCTACGTGGTGGGCTTGATTTTACCAAGGATGATGAAAATGTGAACTCCCAGCCTTTTATGCGCTGGAGAGACCGTTTCTTATTTTGTGCTGAAGCTATTTATAAAGCGCAAGCTGAAACAGGTGAAATCAAAGGGCATTACTTGAATGCAACTGCGGGTACATGTGAAGAAATGATCAAAAGGGCTGTATTTGCCAGAGAATTGGGGGTTCCTATCGTAATGCACGATTACATAACCGGGGGATTCACTGCAAATACTAGTTTGGCTCATTATTGCCGAGACAATGGTCTACTTCTTCACATCCACCGCGCAATGCATGCAGTTATTGATAGACAGAAAAATCATGGTATGCATTTTCGTGTACTAGCTAAAGCATTACGTATGTCTGGTGGAGATCATATTCACGCTGGTACAGTAGTAGGTAAACTGGAAGGGGAACGTGAGATGACTTTAGGTTTTGTTGATTTATTACGTGATGATTTTATTGAAAAAGACCGAAGTCGCGGTATTTTCTTCACTCAAGATTGGGTTTCTATGCCAGGTGTTATTCCCGTGGCTTCCGGGGGTATTCATGTTTGGCATATGCCTGCCTTAACTGAAATCTTTGGAGATGATTCCGTCCTACAGTTCGGTGGAGGAACTTTAGGGCACCCTTGGGGAAATGCACCTGGTGCGGTAGCTAATCGAGTAGCTTTAGAAGCGTGTGTACAAGCTCGTAATGAAGGACGTGATCTTGCTCGTGAAGGTAATGAGATT
>CL162Contig1_All/organelle/plastid
GGATAGGTGTAAGTATGTTTATTTCTAAAGTAAGTACTAAAGTATCGTACTCTATTTTTATAATTATTTTCAATTTTATATGTATTTTTTGAAAAAAAAGAAACCTTAGTATTCATTGTTGAAAACGGTAAATTTTGATTTTTTTCTTTGGGTACTTCTTTTCCCCATAAAGATATTGAATAGAAAGAACTATTTTTAGTGCTACTGTAATTTTGAAAATGAATACGCAAATGCCCATCAAAAGTAAGTAAATACATTCGAAACATATAAAATGCAGTAAATCCTACTGTAAATAAAGCGATTATTGCGAAAATTGGTGAATACAACCAACTATCATTAAGAATTTCGTCTTTCGACCAAAAACAAGCAAGAGGTGGAATACCACAAAGAGAAAGTGTACCTAATAAAAAAGTAATTCTTGTAATCGGAATATATTTTGTTAACCCTCCCATAAGAACCATATTTTGACTTTTATCTGGCGAAAATCCAACAATGGATTCCATTGAATGAATAATGGATCCAGATCCTAAAAACAATAAAGCTTTCGAATAGGCATGAGTGATCAAATGGAATAAAGCGGCCCTATAAGAACCTATACCCAGAGCTAACATAATATAACCTAATTGAGACATGGTAGAATAAGCTAAACTTCTTTTAATATCTCTTTGCGCAAAAACCAAAGTAGCTCCTAATAATACTGTTATTACACCTATTAAGGAAATAAGATTCATTATGTAAGGTATGACTATGAAAAGAGGAAGAAGCCGAGCTATAAGAAAAATGCCTGCTGCTACCATAGTAGCAGCATGTATAAGAGCCGAAATGGGAGTGGGTCCTTCCATAGCATCAGGTAACCATATGTGAAGGGGAAATTGTGCAGATTTAGCAACTGCGCCGAGAAATAAAAAAGAAGCACAAAGAATAACAAATAAAGAATCTACTCCATTATTATGAATTAAATTAGTAATTATTTCGAACAAATCCCGAAATTCTAAACTACCCGTTATCCAATAAAATCCTAAAATTCCTAATAATAAACCAAAATCCCCTATACGATTGGTTACAAAAGCTTTTTGGCAAGCACTTGCTGCAATTGGTCGTGTGAACCAAAAACCTATTAATAAATATGAACACATTCCTACAAGTTCCCAAAAAATATAAATTTGTATCAAATTAGAACTAGTAACTAATCCCAACATAGAAGTATTAAAAAAACTCATATAAGCAAAAAATCTCAAATATCCTTGATCATGAGACATATAATTATCACTATAAATAAGAACCATGATTCCAACAGTAGTAATTAATATTGACATAATAGAAGTAAGCGGATCAATCAAATGTCCAAACTCTAAAGAAAAATCATTATTGACAGTCCAAGACCATAGATATTGATAGATAAAATTTCCGTTTATTTGCTGAATAGAAAGATTAACAGAAAACACCATAGCTGTAGTTAGCATCAAAACACTAGGAAAAGCCCACATACGTCGAATATTTTTTGTTGCTGCAGGAATAAGCAGAAGTCCAAATCCTATTAACATAGTAACAGGAAATGGAAGAAAAGGTATTATCCATGCATATTTATATGTATGTTCCATAAAAAAACACAAATTTTTGTTTTTTTCTTATATTATAATTGTTTCCGATTCACCAATTTTTATTGTTTTCTTCAAAAGCAATAAAAAAATTAACAAAAAAAAGATATGAAACCTTAAATATTATTATTTGACATTTTTCTTACTTTTTCAGATATTTTTAAAATTTTTTAAAATTATAATTTGTTGCTTAAATGCTTTGCTCAAATAGCTCGATATAGAGTAATTTTTTAGTTATTCATTTTTTTTAACTAAAAAAATGAGAATATTCTATTTTAAAAAATTTTGCAACTATAACTATACTCTAATTTTATTCTAGTAATATAATATGGAACCATATCGTATACTATAGTAAGCAAAGTAAACAAAAATAACTATACCAATACCAGTAGAATATGGATATATAGTATGCATTAATAAATCAACTAATTCCTCTAGTAAAATTTTTTGTAATAATTACCTAATTTCTATTTTTTGTAGAATGGATTGATTGGCTTTCAATCCAATAAAATAAGAAAATATCAGAAATCTTATAAAACTCCTTACTTCTTATATTCTAGAACTAAAATAAAAAAAACTTAAAATGAAAGTTCCTTTTCTTAGCTAACAGAATGTCTTGTTTAACATATTAACTACTAGAAAATTCCTTTTACAATTTTACTTTCTTTTCTTCTATTTTTTCCTCGTTTATTATATATGTAACACACATGTATATATATAAACAATATATTTGTATTTATAAAAAAAAAGATTATCGACGGATATAATATAAAAAATCACTAAGACTAAAAAAAAACAATCCATATTGAGCATTACATGTCTTTCACATACAACAATAAAAAGGAATAACTCTTTTTTTTTATGGCAGTTCCAAAAAAACGTACTTCTATATCAAAAAAACGTATTCGTAGAAATATTTGGAAGAAAAAGGGAAATTTAGTTGCAATAAAAGCCTTTTCTTTAGCAAAGTCAGTTTCGACGGGAAATTCAAAAAGTTTTTTTGTGCGGCAAACAAATAAGAAAATCTTGGAATAATTTGAATTCCGTGATTTAACGAACTTTTCCATATTTAGAATATGGAAAAGTTGCATTAACTTATGTATTGACCTCCTCAAGATTAGTTAGAACTAGCTACTATTTTATGTCGAATACTAACTTATCTGTCTACTAGTTTGGTTCTAAGTATTATTTTATTTCTTTTCCCAGTAGAAAAATATTTTTTTCCATTAGGAAATAAAATGTAATTATGATGAATATGAAAACTATTTTGTTTTATTATATGTGTATCTGAAGATCAAATTTAATTTGTTTCGTTTACTAAATATTATCCTATACTTAAATTATGTACATAACAAACAACAAAGAGTATATAAACAAAGAATATATTATTATATTTTATATAATTAATTAACATTATATATATTTTCTATATTTATATAATTAGAATAATGAATGAAATTACATTAAGTATATTAATTACATTAAGTACATTAAAAAGTAGACTAAAAACAAGATTTTTAGAAAAAGAGTCCTTTAATTTTTAATTTCATTTATTAAATTTAGTAATTAAATTTTGATATGTATAAAATCCTATTTATTGAATTTATATTGATTTTAATTAAAATCAATATCTTTTTAAGTTTTATAAGTGTTATTAACAATTTAAAGAATATTTTAGTTTAAATTAAACAAAAGAATTGAAAGGAACCCTTATTCATCTATTCTTTATTCATCTATTCTAATGTTTCCTAAAATATAACTATATCGAATTCTAGAATCTCCATCTAGACGATTCAACATGAATTGACTATTATTATTTAAAGTAAGCCGCTATGGTGAAATTGGTAGACACGCTGCTCTTAGGAAGCAGTGCTAGAGCATCTCGGTTCGAGTCCGAGTGGCGGCATACTCTAAAAGAGATAGAATGGATCTTATCTTATAATGTATTTAATTCCCGATTTCCATTCTGTAATGAGACCCTTTTTATGTATGATATTTGCGACTTTAGAACATATATTAACTCATCTCTCTTTTTCGATCGTTTCAATTGTGATTGCGATTCGTTTGATGAATCTATTAGTTCACGAAATCATCGGATTACGCCATTCGTCAGAAAAGGGAATGTTAGCTACTTTTTTCTCTCTAACAGGATTATTAGTTATTCGTTGGATTTCTTCGAGACATTTTCCATTAAGTAATTTATACGAGTCATTGATCTTCCTTTCGTGGAGTTTTTCCATTATTCATATAGTTTCCAAACTATGGAATCATAAAAATGATTTAAGCACAATAACCGCGCCAAGTGCTATTTTTACTCAAGGTTTCGCTACATCTGGTCTTTCAAGTAAAATGCATCAATCCGCAATATTAGTACCTGCTCTACAATCTCAGTGGTTAATGATGCATGTAAGTATGATGTTATTGAGCTATGCGGCTCTTTTATGTGGTTCATTATTATCAGTCGCTTTTTTAGTCATTACATTTCGAAAAAACATCGATATTTTTTTTAGAAGCAAAAATTTATTAATTAAGTCATTTTTCTTTGGGAAGATCGAAGGGAAGATCGAATACTTGAACGAAAAAGGAAGTGCTTTTAACAACACTTCTTTTCTTTCATTTCCAAATTATTATAAATATCAATTAATTCAGCGTTTGGATTATTGGAGTTATCGTGTTATTAGTTTAGGGTTTACCTTTTTAACCATAGGTATTCTTTCTGGAGCAGTATGGGCTAACGAAGCATGGGGGTCTTATTGGAATTGGGACCCCAAAGAAACTTGGGCATTTATTACTTGGACCATATTCGCGATTTATTCACATACTAGAACAAATCAAAGTTCTCACGGTACGAATTCGGCACTTGTAGCTTCTATAGGATTTCTTATAATTTGGATATGCTATTTTGGGATCAATCTATTAGGAATAGGTCTACACAGTTATGGTTCATTCACCTAAAATCTAATGGAATTGCAGAAATTCCATGCGTAATAAGTAAGACGTATATAACAAAAATTTGTGCGAGTTTTTAAGAACTGTTTGAATCTTAATTCAAACGGTTCTCAAAAACTTGGGATACATCTTTCTAATTCACTTTTTTATTATTTCTTTTTCGTTGTACAGTGAATAGTTTTAAAAATCTGAAAATTGAAAATTATAAGACTTTCTATCTCAGTAAGAAAAAAAATTATCTATGAAAATAATTAGATAGGATAGCTTGTATCTTGTCAACTGATAAAGAAAGAACGAAATCAGGATAAATACCAACTCCTATTACGGGTAAAAAGATACAGATCGAAACAAATAGTTCTCGTGGTCCAGAATCCACGAAATTGGAGTTTGGAACATTGAAAAAATGGTATCCATAGAACATCTGACGTAACATAGATAACAAATAAATAGGAGTTAATATCATTCCAATTGCCATTACAAGGGTAATTAATATTTTTGGCATTAAAAGATATTTTGGACTGGTAATGAGTCCAAAAAATACTACTAATTCCGCAACAAAACCACTCATTCCCGGCAATGCAAGAGAAGCCATTGAGAAACTACTAAACATGGTAAATATTTTTGGCATTGGAATGGATATCCCCCCCATTTCGTCGAGATAAACAAGACGTATTCTATCACAACTCATTCCTACCAAGAAAAAAAGTGCAGCACCAATAAATCCATGAGAAAGTATTTGTAAAACGGCTCCGTTGAGTCCCATGTCAGTTATAGCACCAATTCCTATAATTGTGAAACCCATGTGCGATACAGAAGAATAGGCTATTCTTTTTTTTTGATTGCGTTGACCAAGTGAGGTTGAAGCTGCATAAATTATTTGGATTGCCCCTACTATCACCAACCAAGGAGAAAATATAGAGTGAGCGTGTGGTAATAATTCCATATTGATACGAATCAATCCATATGCTCCCATTTTTAATAAGATTCCCGCTAGAAGCATACATGTACTGTAATGTGCTTCTCCGTGGGTATCTGGTAGCCATGTATGTAGGGGTATAATCGGCGATTTGACAGCATAAGCAATAAGGAAGCCCAAATATAATATTATTTCTAATGTCACAGGATATGACTGATTAGCTAATCTGTCAAAATCCAATGTCGGTTCATTGGAACCATATAAACCCATACTTAGAACTCCTATTAAGAGAAAAATGGAACCCCCCGCAGTGTACAAAATAAACTTTGTAGCCGAGTATAAACGTTTCTTTCCTCCCCACATAGATAAAAGTAAGTAAACAGGAATTAATTCTAACTCCCACATGATAAAAAAAAGTAAAAGATCTCTAGAAGAAAATAATCCTATTTGACCACTGTACATTGCTAACATCAAGAAATAGAACAATCGCGAATTTCGAGTAACAGGCCAAGCTGCTAAAGTAGCTAAAGTAGTGATAAATCCTGTTAGTAAAATAGGTCCTATAGAAAGTCCGTCGATTCCCAGTCTCCAGTGAAAATTGAAAACATTTATCCATTTAGCATCCTCTTCTAATTGAATTAATGGATCGTCCAATTGGAAATGATAACAGAACACATAGGTTGTTATAAGAAGTTCTACTAAACAAATACATATAGTATACCACCTAAATACCTTATTTCCCCTATGAGGTAGAAAGAAAATTGAGGAACCCGCGAATATTGGCAAAACTACAAGTATTGTTAACCAAGGGAAATAACTCGTGATAAAGACAAGATACGTTTTGACCAAAAAGCCCGTGCTCCAAGGAATATATTTTCTTGAGTACGGGCTTTTGTCGGTAAAAAGGAATCAAATGATTCAAGTGGAATTTATTATAACGTATCAATAAGATAGACCCATGCTGCGAGTTGTTTCATGCCATAAATAAACACGGACACTCAAAAAATCTGTTGGACAGGCGGATTCACATCTTTTACAACCTACACAGTCTTCGGTTCTTGGCGCGGAAGCAATTTGTTTCGCTTTACATCCGTCCCAAGGTATCATTTCCAATACATCTGTGGGGCAGGCTCGTACACATTGAGTGCACCCTATACATGTATCATAAATTTTTACTGAATGTGACATTGGGTCTATAAATTCCAGTTTTGAACATAAAAAATTTCCGATCTGGTAAAGTAAAAATAAAGTAAAAAAAAAAAACGAATTCTAAATTAGAAAATTATAAATTTTTATATATTTCTATTTTCTTTATATATAGAAACCAG
>CL167Contig1_All/organelle/plastid
AAATAAAGTAAAAAAAAAAAACGAATTCTAAATTAGAAAATTATAAATTTTTATATATTTCTATTTTCTTTATATATAGAAACCAGATGAATCAATGATTTATCAAAAAAAATCTTAAGAATCCAAATTTTTATAAATCTGTTCATGAGAAGGGACCAAGAGACTTTGATTTATCTTTCAACAACTATGATCATATGAGTCACATGAATAACACGTGCGACTTCACGTTGGCTAAGAAATCATCAATATTTCAATATATTATAGTAATATATTGAAATATTACTATACATATTAGTATTATTTGTAAATAAATAAAAAAAACGGAAATGATATTTGATAGAAAATATTTTCTATCAATTTAACTATATATATATTATTTATATAGTTATGGCTAATTCTTCAACAAACTCGATTGATTAATACGAGTTGATTTTCTGTTACGATAGATCGACGAAACAATAGCTAGCCCAATAGCAGCTTCCGCTGCTGCAATGGCTATAATAAAGATTGAGAAAATCTCTCCTTTTAATTGGCGACTATCCAATATATCAGAAAATAGTACGAGATTAATATTAACCGAATTAAGTATAAGTTCAAGACACATAAGTGCTCTAACCATGTTTCGACTTGTGATCAATCCATAGATACCGATCGAAAATAAATAGACACTCAAAAAAAGTACATGTTCGAACATCATTGACTAACTCCTGATCAACCTCGATTCTTTTCAATATGAACAAAAATGCAACCAAAAAAGGGGAATATTTAGAGTAGATTCAACTAAAATTTTTTTGAATTCTAACTAAACTATTTATTATTGACGAGCCATAGTAATTGCGCCTATCAAAGAAACTAAAAGAATTATAGAAATGAGTTCAAACGGAAGATAAAAATCTGTTGATAAATGAATTCCAATTTGTTGAACGTTGCTTACAAAGTCTTGCTCTATAATCTGATTTGATCTTGTAGTCCAAATAATTCCGTACCATGCCGTATCTGCGATAGTAGTAATTAGTGAAAAAAGAATACTTATACAAACCAGTGAAGTGACCCCATCTCCAATAGTCCAAAAATAGGAGTCGTTGGAATATTCTGAACCATTCACGAACATAACAGCAAATATGATTAAGATATTTATGGCTCCCACATAAATAAGAAATTGGGCGGCAGCTACAAAATAGGAGTTTGATGAAATATAGAATAAAGATATACAAACAAGAACCGATCCTAACGAAAAGGCGGAATAAATTGGATTAGTAAACAATACTACTCCTAGACCTCCTAATATAAGAAATGATCCCAGAAATACTACAAGTATATCATGTATTGGTCCAGGTAAATCCATTATTATAAGAGAAAAATAAGTCAAAATATTTCATGACCTTACTAAATAGTCCAGGAAAGAGAGGGGTGTTCCCCTGAAATTTTTTTATTATATATGTTATATATGATGAGTTTCTAATGGAATGAAATCTTAATATGGATGTGGATGGATTACTGTGGATATAGATAAAGTTATAAAAATCATTAAAAAACACATATTCGCAGTTTAAATCAAAGAATGATTCTCAACAATTAATGGTTAATAAGTTTATTAGTTTCTGACAAAAAAAAGGCTACTTGTTTCCCTTTATCTTTATAAATATTATATTAGTAATCAGTAATCGTTCTTGAATCAAGGGGTTTATCTTTATCCATTTTAATTTGACTGGAATTCATAACTGTTTGAATTGTGTAATCTCCAATTACTGACATCGGTAACCGACCTAATGCAATTTGATTATAATTTAATTCGTGACGATCATAAGTTGAAAGTTCATATTCTTCAGTCATCGATAAACAGTTTGTTGGACAATACTCGACACAATTACCACAAAATATACAGACTCCAAAATCAATACTATAATTAAGCAATTGTTTCTTTTTAATCTCTCTTTTAAACCTCCAATCAACAACGGGTAGATCTATGGGACATACACGAACACATACTTCACAAGCAATACATTTATCGAATTCAAAGTGAATTCGACCGCGGAAACGTTCTGATGTGATCGATTTTTCATACGGATATTGAATAGTTACAGGTAAACGATTTGTATGGGATAGGGTAATTATGAAACTTTGACCAATGTACCTTGCAGCTCGTATTGTTTGTTGACCATAATTAATGAACCCGGTCACCATAGGGAACATATTGTGGATCTCCTTAAATAATTTGATGTTTCTTTCTCTTGTTTAAGATCAGTTATGAATGGAGAATATAGTTATCTTATTCTATTCTTTATAGGTAAATAAGTTGGGAAGAAGTTGTCAATAATAGATTACCCAGAGAAATGGGTAAAAGAAATTTCCATCCAAAATTTAAAAGTTGGTCCATTCTCAGCCTAGGTAAAGTCCATCTTGCTGTGATAGGAACGAACAAAAACAAATAAGCTTTAGCTAATGTAATAAATATACTAATTGTTATTCCAAAAACTCCCGTCATTTTATTTATATTTATTCCGAAAAGTTCAGGAATAGATATATATGGAATAGCAAAATTCCACCCGCCTAAGTAAAGAACTGTTATAAATAATGAAGAAACTAACAAATTTAGGTAAGAAGCAAGGTAAAATAGAGCGTATTTAATACCCGAATATTCTGTTTGATAACCTGCTACTAATTCCTCCTCCGCTTCTGGTAAATCAAAAGGTAATCTCTCACATTCTGCTAGAGAAGAAATTAGAAAAACAACAAACCCTATAGGCTGACGCCACAGATTCCACCCCCAAAAATCATATTTTGACTGTGCCTCAACTATATCAACTGTACTTGAACTGTTAGATAATCATAGTCGATAATAACATTACTGTTCGTATCGCTATTTCAAAACCGTACATGAGACCTCAGCTTCATACGGCTCCTCTATGGTCACAAATAAATGTAAATACTTGTTCGGTATTATTGTAATTTTGAGATTTTAATTCTAAATAGAATAACACCGGGGAGTCCAAAATTAGACCAACGAAATTCCGTCTGCTAGAATAAAACTTCTGAATTGATCTTTTCCATTAAAATTTAAATTTCTCTTTATTTGGTAATAACTTAATCCTTAAATAAAATACTTGTTATATCAATAAATTAGGTTTTATCAATAACTCTAAAGAAAGAATTAATTAGAAAGAATTGATCATTAATTCCCAATTTATGATTAAGAATTCCATGTATGTGTATAGATATGAATATAAATGGGGAAAATAAATAAGAAATAAATATCCTGTATCATATTTTTTTGTTTCATTTTTTCCATTCAATATTTTGCATTCTATTTCTTTTACTCCTGTCCTATTCTTCTTTCTCAGAGGAGAGGAGGTATTCTGAAAAAAAAAAAGGATTAATTCGTTTTTTATAGTCATTTCTTTAATCAGTGAATAGGAGCATACTCGAGATCGGAATCGTGGAGAAGTACTACTTGGTCATTTCTACCAATTTCAAATCCTCATTATGATTCATTTTATCCAAAGTTTTATGCAAAAATATTCTTTTTTATATCTTACCTTATCTCCATTACTAATCTTTTGTGTACCTTGGTGTTCCTAACTGTCCACTGATTTTTGATTGATCCCCGGTATGGTAATAAATACAACACAGTAGTAGAAACCCCATATAGTTGATCTTTTATACCCGCTTCAAGGTATGATAATTGGTCAAAGAATCTTAATCTTGGGGTAAACAGTTTATACCGCTTATGTTTATATTCTCGTACATAGGGAATGAGATTTAATCCTCTTACTGCAAATTTATAAGCAGTTTGCTTTTACTCATCTAACTATCTAGCTTAATTAATCAACCCTAATGATAAAAAAAAAGAAAATATCCATTGAATATATTTCATTTCTTTATTCTATTTCTAGAAAAGAGGGAAAATAATAATGTTCTGTCGAATCACACGTAGAGATATTGATAACACACATAGAGTTAATGGTATTTCATAACTGATAGATTGAGCAGCAGCCCGTAGACCACCTGAAAAAGAATATTTATTATTAGACCCATATCCTGACATAAGAAGTCCAATAGGGGCAATACTTGAAATGGAGATCCATAAAAAAACACCTATACTGAGATCGGCCAAAACAAGGCGATGTCCAAAAGGAATTACTAAATAACTTAGTAGAACAGATATGACCGCTATAGACGGTCCCGCGCTGAACAAACGAATATCTCCTCTAGATGAAAGGATATCTTCTTTAAAAAGTAATTTGGTTCCATCTGCTATAGCTTGAAGAATTCCCAATGGACCGGCATATTCAGGCCCAATGCGTTGTTGTATTGCTGCAGATATTTCTCTTTCTAACCACACAATTACTAGTACCCCTATTGTTATTCCCAATATAAGGGCGAAAATAGGCACAAAGATCCATATGAGTCCATAGACTTCTTTTAAAGATTCCGATCTATAAAAAGAATTGATAGCTTGTACTTCCACTTCTGTCATATCAATTATCATTTCAACGATCAACTTCTCCCATAATGATATCTATACTACCTAATATTGTCATGATATCTGCCAATTTCATTCTTTTAACTAGTTGAGGGAGAATTTGCAAATTGATAAAACCGGGTGGACGAATTTTCCATCTCCAAGGGAAAACACTACTATCTCCTATCAAAAAAATGCCTAATTCTCCTTTTGGGGCTTCTACTCTCACATAAAGTTCTTGCTTCGACAATTCAAAATTGGGTGAAAGTTTTTTAGTAATAAATCTATATTCAAAATTCTTCCATTCGGAATTTTTTGCTTTATCAAAACGTCGGACTTCTAAATTCTCATAAGGTCCTCCTGGAATTCCTTCTAGAGCCTGTTGAATAATTTTTATAGATTCCTGCATTTCACCGATTCGCACTAAATAACGAGCTAGTGAATCTCCTTCTTTTTGCCATTGGACTTCCCAATCAAATTTATTGTAACATTCATAACTATCAACTTTACGAAGATCCCATTGGATTCCAGAAGCTCGTAACATTGGTCCTGATAAACCCCAATTTATTGCCTCCTCTCCACCAATAATGCCCACTCCTTCAACGCGTTCCAAAAAAATAGGATTCCGCGTAATAAGTTTTTGATATTCAACAATTCCTGTTAAAGAATAATCACAAAAATCCAAACATTTCTCTATCCAGCCATAAGGTAGATCGGCAGCAACTCCCCCAATACGGAAATAATTATGCATCATTCGCATACCTGTAGCGGCTTCGAATAGATCATATAACAATTCCCTTTCTCTGAAAATATAGAAAAAGGGAGTCTGTGCACCGATATCTGCCATAAAAGGTCCAAGCCATAATAAATGAGAAGCTATACGACTCAGTTCTAGCATAATTACTCTAATGTAACTGGCTCTTTTAGGTACTTGAACGCTTTCTAATCGTTCTGGTGCATTTACGGTTATTGCTTCTGTGAACATAGTGGCTAAATAATCCCACCGTGTTACATAAGGCAAATATTGTATAATTGTGCGATTTTCCGCTATTTTTTCCATCCCTCTATGTAAATAACCCAATATAGGTTCACAATCAATAACATCTTCACCATCGAGAGTAACAATTAGTCGAAGAACACCATGCATTGATGGGTGGTGAGGACCCATATTAACTATCATGAGATCCTTTCTTGTAGCTGGTACAGTCATAACTTTTTTCCTTAATTCAATTCATTATTCCATGAATTTAGCAAAATGAAGTTTATCAAAATGAAAAATATAATAACTAAAGAAAAAATGCAAACCAATCTTAAACTTCAAATTAACGAGTTTTTGACTCCCGAATACCCAATTGGTTAATCAATTTCTTAT
>CL177Contig1_All/organelle/plastid
CATTTGATCCAATATAAATTGTAGCTATCTGTTCTTCCACAGTAAGAGGGTCTGATTGGGATTGTTTAAGCAACTCGCGTAATCGTTGACCTCTTGCCAATTGATTCTGAGTAGCTTTATCGAGATCAGAAGCGAATTGTGCAAAGGCTTCTAACTCTGCGAATTGAGCTAATTCCAATTTTAATTTGCCAGCTACTTTTTTCATGGCTTTAATTTGAGCTGCGGATCCCACTCTGGAAACAGAAATGCCTACATTAATAGCAGGTCGGATTCCCGCATTGAATAAATCGGCAGATAAGAATATTTGCCCATCTGTAATGGAAATTACATTAGTAGGGATATAAGCCGAAACATCTCCAGCTTGAGTCTCAACTATTGGTAAAGCAGTCATACTCCCCTCACCTAAACTGGAACTTGATTTAGCAGCTCTTTCCAAAAGGCGTGAATGCAAATAAAAAACATCTCCTGGATAAGCTTCACGACCTGGCGGTCTTCTTAAAAGAAGAGACATTTGGCGATAAGCTTGTGCTTGTTTGGAGAGATCATCATAAATTATTAAAGTATGTCGTTCACGATACATAAAATATTCAGCCAAAGCCGCACCCGTATAAGGAGCAAGGTATTGTAATGTAGCAGGTGAGTCCGCCGTTTCGGCTACCACAATAGTATATTCCATTGCCCCTCGTTCCTGGAAATTAGTCACTACCTGAGCCACAGAAGATGCTTTTTGGCCAATAGCTACATAAACACAAATTACATTTTTTCCTTTTTGATTGAGAATCGTATCTGTGGCTACTGCTGTTTTGCCGGTCTGTCTGTCCCCAATAATTAATTCTCGCTGGCCACGTCCTATAGGGATCATCGCATCAATAGCAATAAGTCCTGTTTGAAGAGGCTCATATACGGAGCGTCTTGAAATAATACCCGGAGCAGGAGATTCAATTAATCGAGATTCAGAAGCAGAAATTTCACCTCTCCCATCAATAGGTTTAGCCAGAGCATTTATAACACGACCCAAATAAGCCTCGCTTACAGGTATTTGAGCAATTCTTCCTGTTGCTTTTACAGAACTTCCCTCTTGTATCATCAAACCATCACCCATTAATACAACACCGACATTATTTGATTCCAAATTGAGAGCAATGCCTATTGTACCCTCTTCAAATTCTACTAATTCACCTGCCATTACTTCATCAAGACCATGAATACGAGCAATGCCGTCCCCCACTTGAAGTACGGTACCAGTATTCACAACCTTTACTTCTCTATTATATTGTTCAATACGTTCACGGATAATATTACTAATTTCATCAGCTCGAAGAGTTTCCATTAGTGTCTATTTTTGATTTTTTCGGAAACAAAGGGAAAAAATAATGCCTAAACTCTAAACTAAAGTAAAATATAGAAGGGCTAATCAGTTATTTCTTCCATTGCCCCAAGGATGCCAATATTAGCGCTGATGGTATGGAAATGTAACTCGCTATTCAAACAAATATTCAGGGCTCCTATAGCCCCCTGTAAGGCTTGTTGGAAAACTTGTTGTCGGACCTGATTAATTGCTCTTTGTTGTTCAAAATAAAGGGTTTCGTTTTTGTAATTTTCTAATTGTTCCAAACTCTCAGAAGTCGCATTAATCAAATTTACTTTTTCTCGTTCTATCTCAGAATATTCATTCATTCGATATTCCTCTGCTTCCATTTCCACTTTCCGTAAACGAGCCCGAGCTCGTTCGAGCTGCTCAATAGCCCCTCTACGCAATTCTTCCGAATTTCGAATAGTACTCAAAATCCTCTGTTTTCGATTATCTAATAAATCATTTAATGAAAGTAGATTATCTTACCATTAATTTTACAACTTCCACGATCTCTTCCCGAACCAAACATGAATCTTTCGATTCATTTGGCTCTCACGCTCAATTTTGTATTTTATGGGCACTTTCATATCTTTTTTTTAATGTAATGAGCCTACCCTTTCCAGTTCTGTTTGTATGCAAACATATCAAAACTGATACAAGACCAGAATATTAGAATTAGAAGGACTCTTCCGACCAGACAAAAATCTCTAATTATCAGATCAGCAAAGTTGTTTCTTTAAATGAAATTTTTATTCAAATCCAAAAATTCCTCTTTTTTATACATAGGTCGTCGATTCGGCATTGAATATTGGATAATAAAAAGCAGGGCGCCCTTTTTATTTATTCTAGTAAACGGTTCAAATAATTTTATTGATATGAGTGTTATATATCAGAAAAATTACCAACTATTCTTTTTTAAACCATTTCGGTACTAACGTAGTGGTAGAAAGAGTACCATGTTATGCCCGGACTTCAAACAGTTTAGTTTTAACCATGTTAATGGTCTCACTTTATTGGTTGATAGAGAATCAAAGTGGACTTACCAATAAAGAACGAAATGCTATGGTTCTTACATATGATTTCTTAATTTATTCAGAAGGAATTCGTCGAGATTTTACACTTTTTCCTATTTATCTTATTCTATAAAAAAAAAGAAAAATATTATTATTATATATAAATAACATAAATAAATAAAGTACAGCCGGTTGGGTCCAACCTATTCTTGAAATATACAACTCGCACACACTCCCTTTCCAAAATAAATCAATACACCAAGCACTACACTTAGATTTATTAGATTTGTTGCTAAAATATCGGTATTAAACCCGAAACTCCCGGCGGATGGCCAGTGGCCTAAGGAAACGAAAGAATCGGTTACATTTTTCATATACTCTCCTCTTATAGATAGGACTAACAAAGAACAGAGTTCTTTTTGTATCACTTGACTTGCCCTTTATTTGATCGATTTCTTTTTCTTAATTTTTTTCTTTGTTTTAAGTTTCCGATAAGATACTTATTAAGTTGGGTCCTGGGTCTCATATAAATTGCAAAATATTTCCCTTGTTCAAACACTTCCTAAAAGAAAAGTAAAAATTCCATCGTACTAACCGAAGGACGGGAAGGAAGAAAGCAAGCAAATCCACTAATTCGTCATCCTCAAATCAGTGCTTCCCGGGGTATTGTTCCAACAAATATCTAATTGTAGGAGTAAAGTAGTGATATAATTCACAGAAGCAAACGGCAACTAATTAATAAAATAAGAAAAAGTGCGTAATGCACTTTTTTACATTTTCATTCTAGGATGAAATTAAACAAAAGGATTTGCAAATAAAAGTGCTAATGCCACAACGAGCCCATAAATGGTTAAAGCTTCCATAAAAGCTAGACTAAGCAATAAAGTGCCTCTTATTTTTCCTTCTGCTTCTGGTTGTCTCGCAATACCTTCTACGGCTTGACCTGCAGCAGTACCTTGCCCAACTCCAGGTCCAATAGAAGCAAGCCCTACGGCCAATCCAGCAGCAATAACGGAAGCGGCAGAAATCAGTGGATTCATGATGATAGGTTCCTCGCACCAAAAAAAAATAGTTAATGATACAATCAACCAAGGAATTATTACTTATTTGATCACTAAAAAATATCAAATCAAAGTAACTAAAACTTATAAAAAAATAATATAGATAGGGATAAACCCTATATAACTAATATATATCTACTATCACATATACATTTGTTTCTTTCATAACGGAAACCGCCCGCATTTTTTAGTGAATCAGATTCTAGAATAATTCCTCGAAAGATATGCAGGAACTGTGGCTGGACTTATAAACATTACATATAGACATATATCTAGTGTCCCCAACCCATCCTTCGTAATATCGCCTATCTTTCCTCCTAGAACTCTAGTCATATATGCATATTTCTTATTTCTATCTATATATATGTATATGTTCCCGAACCAAGTATATTTTCTCGAACCATGCATTGCCTCAGTCGGGATAAGCTTAAAAAAAGAAGACTCTTTCTAAAACTAA
>CL197Contig1_All/organelle/plastid
TTATGGACCCGAACCAAGTATACTTCCTCGAACCATACATGGCAGCAGTCGGGATAAGCTTAAAAAAAGAAGACTCTTTCTAAAACTAATCAATGATGACCCTCTATGGATTCCCCTATATAAGCTGCGGCTAAAGTTGCAAAAATGAGAGCTTGAATACCGCTTGTAAATAATCCAAGAAACATGACAGGGATAGGAACTACTAAAGGTACTAAAGAAACAAGAACAACAACTACTAATTCATCCGCCAATATATTCCCGAAAAGTCGAAAACTCAGAGATAAAGGTTTTGTGAAATCTTCTAGGATGTTAATTGGTAAAAGGATTGGGGTTGGTTGAATGTATTTTCCAAAATAAGCCAATCCTTTTTTGGTAAGACCCGCATAAAAATATGCCACGGACGTGGGTAAAGCTAAAGCAACAGTAGTATTTATATCATTCGTGGGGGCGGCCAACTCTCCATGAGGTAACTGTATGATTTTCCAAGGTAAAAGAGCTCCGGACCAATTAGAAACAAAAATAAATAAGAACATGGTTCCAATAAAGGGAACCCAAGGCCCATATTCTTCTCCAATCTGAGTTTTGCTCAAGTCTCGAATAAATTCAAGGACATATTCAAAGAAATTCTGCCCGTCGGTCGGAATGGTTTGTGGATTCCGAACAGTTATGATGACTGACCCTAATAAGATAGCAATTACTACCCAAGAAGTGATAAGTACTTGAGCATGAATTTGTAAACCTCCTATTTGCCAATATAAATGTTGGCCTACTTCTACACCTGATATATCGTATAATCCTTTGAGTGTTTTAATGGAACATGGTATAACATTCATATTGCCCTCTGACAGAAATCGAACTTCAAAAAATTATTTTAATTCAACCATCCCTTTTTCAACTTATCTACTTTCATCATTAATCATATATTTTAAATACCAAGAAATCACATAACATAATATCCCACATTTTATCTCTTTTAAAAAATTCAAGACAAGAATAGTAACCAATCTAAGAAATCAAAATAATTAACTAATCTTATTATTCTTAATCATAACATAATCATAATCAACGACTTCTTATATAGCTAGAACGACCCTCACAAATTGCGGATACTAATTTGTTAAGAATCAATCGGATTGAAGCTATAGCGTCATCGTTGGCTGGAATCGAAATATCTGCAAGATCCGGGTCACAATTTGTATCGATTAAACAAATTGTTGGAATTCCCAAAATGACACATTCTCGAAGAGCCGTATATTCTTCTTGCTGATCAATGATGATTACAATATCGGGAAACCCAGTCATATATTTGATCCCACCCAGATATGTTTGCAAAGTCGATAATTTTATCTTCAACATTGCTACATCTTTTTTAGGGAGACAGTTGAGTTTCCCCATCTTTTGTTCTGCTCTTAAGTCAATGACATCGAGCCCTTATTGCAGCTGAGACTACTAAATCCGCTGCTTTATTTTTGGTACCAACCATTATCAAGGTTTTTCCTCGACTTGCTGCATCAAAAACGAAATCACAGGCTTCTGATAAAAAAGAACAGTTCTAGTAAGATTTGTAATATGAATACCTTTACGCTTTGCAGAAATGTAAGGAGCCATTCTAGGATTCCATTTTTGAGTACCATGACCAAAATGTACTCCCAACTCCATCATCTCTTCCAAATGGATGTTCCAATACCTTCTTGTCATTTTTCCCACGCTTTCTCTATATTTTTTTTACAAATAAATAATTGTTCCTATGGAACCTTCTACCGAGGTTGACCATTGATACATAGTCCAAATCATTCATTTTTTTTTATTACTTACTTCATTTTTTTACTTACCAAAACTAGAAAGGAAAAAGAAAAAATCTTTGTTTAGGTTAGGAATTCTGAAATCGCGAAAATAAATTT
>CL266Contig1_All/organelle/plastid
AAAAAATGCAAACCAATCTTAAACTTCAAATTAACGAGTTTTTGACTCCCGAATACCCAATTGGTTAATCAATTTCTTATAACGTACTCGATTTTTCTTTGACAAATAATCCAACAGCCGTTGACGTTTTCCCAGAATTTTTCGTAGACCTCTTTGCGATAAAAAATCTTTTTTATGTAATTTTAAATGTGAAGTAAGTCTCTGTATCTTATCAGTGAAACTAAATACTTGAAATTCAACAGATCCACAGTTTTTTTCTTTTTCTTGTCGAATAGCTGAGATGGATGAATTTTTTACCATAAAAATAAATTTTTCTATTTTTTTTCTTTTACGCGTATTTTACCGATCAGGAAAAATAAAAATTTTTATTATATTTGTTATTTCCAGTTATTCGAATCTAGTACAAAAAAATTGCATTTCTGCATTCTTCACATAGAAAGGAACGATCCATTTTTTTATTCAAGATTTTCTATTCAGGAAAGAAAATGTTTTTTCGATAAAAATATATATAATAAATATAACATAGTGTATTTCCCATATATTATTAATTTATATTAATTTATTAAAGAATTCTGAATCGAGGATACATATGTATTCTTGATATACTGAAACGACTGCCATTATTGGTATCAAACCAATAACGATTCATACAAGCTAAATCTTCTAATCGATAATTGGGCCAAAGAAACTGTTTTAATTTAATGAATTTATTTGTATCTGTATTAAGATGTTTTTCCTCGTTCAAAAACTGTCCACAGTTGTTTATGTTGTTTTGATTACAAAATATGGGATTTCTGCCTATAATATTTTTAGAATTAAAACAAACGCAAATTCTCAATTCTCTACGGCGTCTGGGGGATAGAATATTCTCAGGAACAAGGAAATCATAATAATTTTTGTTTTTAG
