# Supplementary material for: Comparative Dissection of Three Giant Genomes: Allium cepa, Allium sativum, and Allium ursinum
Source: Int J Mol Sci. 2019 Feb 9;20(3):733. doi: 10.3390/ijms20030733 (PMC6387171; doi:10.3390/ijms20030733)
Supplement: Supplementary file 1 [file ijms-20-00733-s001.zip › 5.ijms-430914-S/suppl_file/File_S7_allium_sativum_repeatexplorer_plastid_contigs.fasta]

>CL96Contig1_All/organelle/plastid
TTTATGATTTTTTTAAAAATGCAGTTTTTTCAGTAAGTATAGCCTTTTTTGGATTATTTATAGCATCCATTTTATATGGATCTGTTTATTCATCTCTACAGAATTTGAGTTTAGTCAATTCATTTGTGAAGAAGATCCACACGATAATTTTATTCAGCCTAATAAAAAATGTGATATATAACTGGTCATATAATCGTGGTTATATAGATATTTTTTATACTAAGATTTTTACTGGAAATGTAAGAAAATTAGCGAAACTAGTTCAGTTTTTTGATAGACATATAATTGATGGAATGATAAATGGGATTGGTGTTATTAGTTTATTTATAGGTGAAGGAATAAAATATGTGGGAGGTGGGCGAATTTCGTCTTATCTATTTTTGTATTTTTCTTTTGTTTTCATTTTTTTATTACTTTTTTTATTTATATAACTCAAAATTTTTATTTATATAACTCAAAAATTATTTATTTTAAAAATTATTTATTTTATAGAAATATCTATGTAAAAGAGATTAGATTTTTTCCTTTATTTGGGCATATATAAAAAAAATATTGTGCCATTTCATTTCGTATAGCATTTTCAAACCTATCATTTTTTAAATATCTCAATGGGCGGTTCCATCGTTTATAATCGAAAAGAAAAGTTACAATAGGTTTTTCAAACCAAAAAGACGTTTTCTCTTCTTTAAGTTTTCCCAATTCCCAATTATCTTGATGGATATCAAGATAAGAATCTTCGTAAACCGGGCTATCTTTGTCTTCTTTAGTGGATCCCTCTTGTTCCTGTTTCGTCTTCTTCGTTTCGTAAGTTGTTTCTACATCGCTTTCTTCCGTTTCTGAGGTTTCTTTCAGTTTCTTAGTACCAATAGGCGATGGCATTCTGCCTAAATAGTAGACACAGGTGATAAATAAGAGAATACTAAAGATTCTAGCCATAGAATTTATCAATTCTGACACAAGGTACTTATTAGATCGAATCAAATGATTTTGCCGTATCCAGAATAATACCAATCCAACCCATTTCATGAATAAAATGTGACCAATTAACCAACCAACAAAACTACTTGTTACAAATAACATCTTGTTGTTGCATCGAAACATATAAATGTTGACTAATCTGGCTAACGTTGAACTTGGTAAAATGAAATGGTTGAATAATTGAAAAATGAGATTATTCAGGAATACACATTGAATGCTGAGATTACGCATGGAATTTCTGGTAGTAGATCCATAATCAAAAAAGTTTTTGTGATTGTTCCAGAAGAAATGAAACAAAAGATACGGTAGAACTAGGACAGTTATTGTATGAGGTCTACCCAATGCTAGATGCAGAGGCGTATAATAGATCGATATGAACATCATGAGCTGCCCCGTAATAAAACCCGTTGTTGCTGATATCTCCTTCTCAGTTCCTTCTTCCATAACCCGAGCTCGGAGAAGGAAGAGATAAGAGGGCCCTATGGAAAATGTGGTCAGAAATCCATAATAGAGTCCGACCACAACGACCGAATTTATTATCTTCATGCATAAGGATAATAGATTACCTAGTAGAAAAGATTTTAAAATCATCACAAACCTCCCTTTTTTCTTTTCTATTTCAATTTCTCGATTATTATATGATGATTTCTTAACTTTCCATATATAGAAAGAGATAGACTAGAAATGACATCTCTTATGTCAACGATACCATCTTCTTCGATTGAATGACATCTCCTATGTCAATCACACCAAAGAAATATTAAATGAATGGAATTGGGATATAGATGGAATATAATGAAATAGAGCTACTTTGAGGTTCCCTATGAAATGAGGCATGGAACGGAGCCACTACGAAGAAGTTCCGGGAGTTACGAAGGAAGCTTCGGACTCATGGGTTGAGAACGGGAGTTGAACTCTATGAGGTCGAATCTCCCGTTGTTCCTCAGTAGCTCAGTGGTAGAGCGGTCGGCTGTTAACCGATTGGTCGTAGGTTCGAATCCTACTTGGGGAGATTTGATTGATTCTTAATTTCATTAAAGAATGAAGAATTGAATGAAAGGGCTCGCTTTGACCATTAGGGGTAGGTAACCCGTTCCTTGTCTTTGTTTCTATTGCATTCTATCTCATCGTATCACATTCTGTTTTACGATATTTGAGAATCACCATCAATACCTCGGCGTAGATCCGAGGTAATCCCTTGTAAATAGCCCTGTGTCTATTTATAACTAGCCAATTAAGAATTCTCAGATGATGTACTAGCAGTGCATCAAAGATGCAGTCATCGATTCTCCCGATAGACCACAATTAACGCGAGCAAACATATTAATGACGAGGAACGCATTTTTGCTATGCTACTAATACTTGTACTTGCTCTGCTATTCTGCCCAAGCCTGGCTGAGGAAGAGTTACGGGGAGTAAAACACAAATATGCTAATTCAAGTATTGTTACTATATGTAATTAAAAAGCCTTCACGATAAAATAAATAAAAAGTAAGGCCATTCCATTTCGACAAAAGACCATACCCAAGTTCAATAGCTTTGCGTCCGCTATCCCGATCATGATTTTCTTACCCCCCAGAGGGAAAGGGCCTTCCCTTTTGGGCCGGTTGTGGGCGAGGAGGGATTCGAACCCCCGACACCGTGGTTCGTAGCCACGTGCTCTAATCCTCTGAGCTACAGGCCCCACCCCGTCTCTACTGGATCTGTTCCCGGGAGTACCCTCAAAAAGGAACCTCTCCTCAGCCATTTCGTTTCGGGTTAAGAAGATGTGAAAGTGCGTTTCTCTCTATAAGAACAGTGCGTTCTGAGGTGTGAAGGGGGGGAGAAGAGATATCATAATTGAGGTTTTGAATAAGAGGACCTTTGCATTTTTTTTAGTAAAATAAGAGGTGTTAAGCTTTTTATCATTCTGGCGTCGAGCTATTTTTCCGCAGGACCTCCCCTACAGTATCGTCACCGCAGTAGAGTTTAACCACCAAGTTCGGGATGGATTGGTGTGGTTCCTCTACGCCTAGGACACCAGAATATCGAATCATGAACAAAGAAAAAGAAAGGCATGAGAATGAGAGAAATATTGGCTAGTGATTGTGAGGCCCCAATTCTTGACTGGAAGGAACACCAAAGGCCTCCGCCCTTCCCTATCTATCCAAGGGAGGGAAGGGCAGAGCTTTTGGTTTTTTCATGTTGTCAAACAGTTGAACAATGAAAATAGATGGCGAGTGCCTGATTGAATTGATCAGGTCGTGTAGGAACAAGGTTCAAATCTCTCGGTCTGTTAGGATGCCTCAGCTGCATACATCACTGCACTTCCACTTGACACCTATCGTAATGATAAACGGCTCGTCTCGCCGTGACCTTATCTTGGATTCTCAATACTTCTGTCGCTCCATCCCCGCAGGGGCAGAGAACCCATCGCTGTCTCGGCTGTGCTACCGGAGGCTCTGGGGAAGTCGGAATAGGAGAGCACTCATCTTGGGGTGGGCTTACTACTTAGATGCTTTCAGCAGTTATCCGCTCCGCACTTGGCTACCCAGCGTTTACCGTGGGCACGATAACTGGTACACCAGAGGTGCGTCCTTCCCGGTCCTCTCGTACTAGGGAAAGGTCCTCTCAATGCTCTAACGCCCGCACCGGATATGGACCGAACTGTCTCACGACGTTCTGAACCCAGCTCACGTACCGCTTTAATGGGCGAACAGCCCAACCCTTGGAACATACTACAGCCCCAGGTGGCGAAGAGCCGACATCGAGGTGCCAAACCTTCCCGTCGATGTGAACTCTTGGGGAAGATCAGCCTGTTATCCCTAGAGTAACTTTTATCCGTTGAGCGACGGCCCTTCCACTCGGCACCGTCGGATCACTAAGGCCGACTTTCGTCCCTGCTCGACGGGTGGGTCTTGCAGTCAAGCTCCCTTATGCCTTTGCACTCGAGGGCCAATCTCCGTCCGGCCCGAGGAAACCTTTGCACGCCTCCGTTACCTTTTGGGAGGCCTACGCCCCATAGAAACTGTCTACCTGAGACTGTCCCTTGGCCCGTAGGTCCTGACACAAGGTTAGAATTCTAGCTCTTCCAGAGTGGTATCTCACTGATGGCTCGGTCCCCCCCGGAAGGAGGCCTTCTTCGCCTTCCACCTAAGCTGCGCAGGAAAGGCCCAAAGCCAATCCCAGGGAACAGTGAAGCTTCATAGGGTCTTTCTGTCCAGGTGCAGGTAGTCCGCATCTTCACAGACATGTCTATTTCACCGAGCCTCTCTCCGAGACAGTGCCCAGATCGTTACGCCTTTCGTGCGGGTCGGAACTTACCCGACAAGGAATTTCGCTACCTTAGGACCGTTATAGTTACGGCCGCCGTTCACCGGGGCTTCGGTCGCCGGCTCCCCTGTCATCAGGTCACCAACTTCCTTGACCTTCCGGCACTGGGCAGGCGTCAGCCCCCATACATGGTCTTACGACTTTGCGGAGACCTGTGTTTTTGGTAAACAGTCGCCCGGGCCTGGTCACTGCGACCCCCTTTGTGAGGAGGCACCCCTTCTCCCGAAGTTACGGGGCTATTTTGCCGAGTTCCTTAGAGAGAGTTGTCTCGCGCCCCTAGGTATTCTCTACCTACCCACCTGTGTCGGTTTCGGGTACAGGTACCCTTTTGTTGAAGGTCGTTCGAGCTTTTCCTGGGAGTATGGCATGGGTTACTTCAGCGACGTAGCGCCTGGTACTCGGACATTGGCTCGAGGCATTTTCTCTACCCCTTCTTACCCTGCAAAAGCAAAGTCACCTTGCGTCCTTGAACCGATAACCATCTTTCGGCTAACCTAGCCTCCTCCGTCCCTCGGGACCAACAAGGGGTAGTACAGGAATATTCACCCGTTGTCCATCGACTACGCCTTTCGGCCTGATCTTAGGCCCTGACTCACCCTCCGTGGACGAACCTTGCGGAGGAACCCTTAGGTTTTCGGGGCATTGGATTCTCACCAATGTTTGCGTTACTCAAGCCGACATTCTCGCTTCCGCTTCGTCCACACCTGCTTGCGCGGGTGCTTCCCTCTAAGGCGGAACGCTCCCCTACCGATGCATTTTGACATCCCACAGCTTCGGCAGATCGCTTAGCCCCGTTCATCTTCGGCGCAAGAGCGCTCGATCAGTGAGCTATTACGCACTCTTTCAAGGGTGGCTGCTTCTAGGCAAACCTCCTGGCTGTCTCTGCACCCCTACCTCCTTTATCACTGAGCGGTCATTTAGGGGCCTTAGCTGGTGATCCGGGCTGTTTCCCTCTCGACGATGAAGCTTATCCCCCATCGTCTCACTGGCCGACCTTGGCCCCTGTAATTTTGGGGTCATATCTAGTATTCAGAGT
>CL96Contig2_All/organelle/plastid
CAATAGGATTCGATAAAAATTTCTCATCAGAATAAAATACATTATGTTCAAATGTTTGAGAATGTTGGGGAAATAGACCATGAATTTTATTTATCCACAATATTTCTAAGGAATCCACTCTTGAAGTTATTAAATCAGTCATGATTTCATCTGAATCTACATTTTTTATTGTTCCGCGATAAGGTCCATTCAAAAAGGGATCATACATTTTGGGTAAATATTCTTGTTCATGCTCATCACCACATAATCTGGTTCTTTTTTCTAGTATATTTAAAGAAAAGGATCCTTTCTCTTTTTCTAAATTTTGTATTCTACTTAAAAATTCGTTCCTTAAGTTGTATTTTTTTTGTTCATTATTATAAATCCAATAATTATATAGGTCTTCGTGGTATAGTTTTTCTGTTGTGTAGAAAGAAATTTTTCGCTCTATCATTTCTGAAAAGGTTGATAAACTTGGCGGATATGTAAAAGAGATTAGATTTTTTCCTTTATTTGGGCATATATAAAAAAAATATTGTGCCATTTCATTTCGTATAGCATTTTCAAACCTATCATTTTTTAA
>CL106Contig1_All/organelle/plastid
TTCTTCTTGGCTGCTTGGCCTGTAGTAGGTATCTGGTTCACTGCTTTAGGTATTAGTACTATGGCTTTCAACCTAAATGGTTTCAATTTTAACCAATCTGTAGTTGATAGTCAAGGTCGTGTTATTAACACTTGGGCTGATATCATCAATCGTGCTAACCTTGGTATGGAAGTAATGCATGAACGTAATGCTCATAACTTCCCTCTAGACCTGGCTGCTGTAGAAGTTCCATCTACAAATGGATAAGACTAAAGTCTTAATGTATTAAGAATCGTCGAACGAAGGGGCTATACCTAATATCTATTGGGTATAGCTCCACTCGAATTTGAGTTCTTTTTCTTTATCATAAGGTTATCTCCCGCCAATGAATGATAAGTATCTATTTTTTTCCAAATTAACGACGAGATTTATTATCGTTTCTCGCATGTCTCGCGAAAGTCAGAGTCGGCGCGAATTCTCCCAATTTGTGACCTACCATACGATCTGTTATATAAATAGGTAAATGTTCCTTTCCATTATGAATAGCGATTGTATGGCCAATCATTTTGGGTATAATGGTAGATGCCCGAGACCAAGTTACTATTATTTCTTTCTCCTCCCTCATGTTGAGTTTTTCAATTTTTCTTGATAAATGATTAGCTACAAAAGGGTTTTTTTTTAGTGAACGTGCCACAGCTGATTACTCCTTTTTTTACATTTTAAAGATTGGCATTCTATGTCCAATAGAATATCTCGATCTAAGTATGAAGGTAAGAATAAATACAATAATGATGAATGGAAAAAAGAGAAAATCCTTTAGCTAGATAAGGGGCGGATGTAGCCAAGTGGATCAAGGCAGTGGATTGTGAATCCACCACGCGCGGGTTCAATTCCCGTCGTTCGCCCATCACATTATTTCAAATTCAAAAAATTCTATTTTCAATATTCCTATTTACGGCGACGAAGAATAAAACTATCACTATATTTTTTCCTTTTCCGACTTCTTCTTCCAAGCGCAGGATAACCCCAAGGAGTTGTGGGTTTTTTTCTACCAATTGGGGCTTTCCCTTCCCCACCTCCATGGGGATGGTCTACAGGGTTCATAACTACTCCTCTTACTACAGGACGCTTACCTATCCAACACTTCGATCCGGCTCTACCCAAACTTTGTTGATTCACCCCAACATTACCCACTTGTCCGACTGTTGCTAAGCAGTTTTTGGATATCAAACGGACCTCCCCGGATGGTAATCTTAATGTGGCTGATTTACCCTCTTTTGCGATCAGTTTCGCTACAGCGCCCGCCGCCCTAGCTAATTGTCCACCCTTTCCAAGCGTGATTTCTATGTTATGTATGGCCGTGCCTAAGGGCATATCGGTTGAAGTAGATTCTTCTTTTAAAAACCCCTTCCCAAACTGTACAAGCTTCTTCCAAAGCATACGGCTTTCTAGATGTATATGATGATATCTAGACAGATGGATCTTTATCTTATATGAATCGTATGATGAAGTACCACAGGAGTGGATATATAGGAATCCAAATCTGCCGAATCACTCATGTATGATCTTCTACATCCTAGGTCTCCCCGTTCCATCATCTGGCTTATGTTCTTCATGTAGCATTCAGACCGAATGACTCTATGAAACTACGTCGATACTTCCACATATTACGGGTAACGTAGGAGACATCTCTATTTTTCCCCGGGGGGATCTTTATAATTACCACTGCTTAGCTTTCAATTCGCCTCTGACCATCAAATTAAATGTGAATAACCCGTCCTCCTCTCTTTGAAACAAGGGGCGCTTCCGGTTCTGTGCGTGCTTCAAACAATTTTGTCTTCTCCATATTACCATATCTCTAGAGTCAATAATTTTCTATGAGGAACTACTGAACTCAATCACTTGCTGCCGTTACTCAACAGTTTTCTGTTGAGGTCTATCCCATAGAGGTACTCAAATTGGATCAGTGATTGATTTCTAGGTTTCATCGTAAACCTAATTGGTTACTTCCAATTACGTAAATCAATAGTTCAAACCGCACTCAAAGGTAGGGCATTTCCCATTGATATAGGGACTTCTGTACCAGAAATAATGGTATCTCCAATTATAGTCCCTCTGGGGTGTAAAATATATCTTTTCTCGCCATCCCCATAATGTATGAGACAAATGTATGCATTTCGATTAGGGTCATATTCTATGGTTACGATTCTACCAGATATGTCTTTTTCATTCCGTCGAAAATCGATTTTACGGTATAGACGCTTATGACCTCCCCCTCTATGTCTTGCGGTAATGATTCCTCTGGCATTACGACCTTTACCACAATGATGCTGTCCACAGATCAAATTATTTCGTGGATTGGATTTCATTTTTCTGTCTATGGCTCTATTACGTGTGCTCGGGGTAGAAGTTTTGTATAAATGTATCGCCGTGTTATTAAGTATTTTGCTTTAAGTTCTTTTCTCTATAAGAGGTGGAATAGAATAACCCGGTTGAAGCGTAATGATCATACGTCTGTAATGCATTGTATGTCCCATAATAGGCCCTATTCTTCTACCCTTTCCTGGGAGTCGATGACTATTCATAGCTATTACCTTGACACCAAAGAAGAGTTCGACCCAATGCTTTATTTCTGTCCTAGTTGATCCTGATTCGACATTAGAAGTATATTGATTGTTCCCCAATAACCGAATACTTTTTTCTGTAAATACTGCATATTTGATTCCATCCATAACTCCATTTTCTTCCCTATGAGTTCCAGTATCGATAAGAATTCTAGTTCTTACTGTTCATATGGTATGGTATGAATATACCATACCAATTCGTTATGTATGGATGCTGAGATTCCATTGATACAGAGCCAATTCCAATAGACTTATTGAACGTTCCCATTGGCGTGCATCCAGCAGGAATTGAACCTACGAATTTGCCAATTATGAGTTGGGCGCTTTAACCATTCAGCCATGGATGCTTAACAGGGCTCATTGTACATCGTGAATAACCAAATTCCAATTGAAATGAAATCTTTAGGAGGAATCAATGAAAATCTTTAGGAGGAATCAATGAAACGATATCAATTCAAATCCTGGATCTTCGAATTGAGAGAGATATTGAGTGAGATCAAGAATTCTCACTATTTCTTAGATTCATGGATCAAATTCGATTCAGTGGGATCTTTCACTCACATTTTTTTCCACCAAGAACGTTTTATGAAACTCTCTGACCCCCGAATTTGGAGTATCCTACTTTCACGTGATTCACAGGGTTCAACAAGCAATCGATATTTCACGATCAAAGGTGTAGTACTGCTTGTAGTAGTGGTCCTTATATCTCGTATTACCAATCGAAAGATGGTCGAAAGAAAAAATCTCTATTTGATGGAGCTTCTTCCTATACCTATGAATTCCATTGGACCCAGAAATGAGACATTGGAAGAATCTTTTTGGTCTTCCAATATCAATAGATTGATTGTTTCGCTCCTGTATCTTCCAAAAGAGAAAAAGATTTCTGAGAGTTGTTTCATGGATCCGCAAGAGAGTACTTGGGTTCTCCCAATAAATAAAAAGTGTATCATGCCTGAATCGAACCGGGGTTCGCAGTGGTGGAGGAACCGGATCGGAAAAAAGAGGGATTCTAGTTGTAAGATAGCTAATGAAACCGTAGCTGGAATTGAGATCTCATTCAAAGAGAAAGATAGCAAATATCTGGAGTTTCTTTTTTTATCCTATACGGATGATCCGATCCGCAAGGACCATGATTGGGAATTGTTTGATCGTCTTTCTCCGAGGAAGAAGCGAAACATAATCAACTTGAATTCGGGACAGCTATTCGAAATCTTAGGGAAAGACTTGATTTGTTA
>CL108Contig1_All/organelle/plastid
GGGAAAGAAAGGAAAGAAGAGGATTCCTGGGAAGGATAGAGTATATCAACGGGTTCGAATCCTACTGAGAGGTCCACTAGAGATCAGAAATTTTTGAAGAAAAAACAAGATGTTTCTTTTATCCCTTCCAGGCGATCGGAAAATAAAGAAATGGTTGATATATTCAAGATAATTACGTATTTACAAAATACCGTCTCAATTCATCCTATTTCATCAGATCCGGGATGTGATATGGTTCCGAAGGATGAACCAGATATGGACCGTTCCAATAAGATTTCATTCTTGAAAAAAAATCCATTTTTGGATTTATTTCATCTATTCCATAACCGGAACAAAGGGGGATACACGTTACACCACGATTTTGAATCAGAAGAGAGATTTCAAGAAATGGCAGATCTATTCACTCTATCAATAACCGAGCCGGATCTGGTGTATCATAGGGGATTTGCCTTTTCTATTGATTCCTACGGGTTGGATCAAAAAAAATTCTTGAATGAGGTATTCAACTCCAGAGATGAATCGAAAAAGAAATCTTTATTGGTTCTACCTCCTCTTTTTTATGAGGAGAATGAATCTTTTTATCGAAGGATCAGAAAAAAATTGGTCCGGATCCACTGCGGGAATGATTTGGAAGATCCAAAACTAAAAACAGCGGTATTTGCTAGCAACAACATCATGGAGGCAGTCAATCAATATAGATTGATCCGAAATCTGATTCAAATCCAATATAGCATCTATGGGTACATAAGAAATGTATCGAATCGATTCTTTTTAATGAATAGATCCAATCGCAACTTCGAATATGGAATTCAAAGGGATCAAATAGGAAATGATACTCTGAATCATATAACTATAATGAAATATACGATCAACCAACATTTATTGAATTTGAAAGAGACTCAGAAGAAATGGTTTGATCCTCTTATTTCTCGAACCGAGAGATCCATGAATCGGGATCCTGATGCATATAGATACAAATGGTCCAATGGGAGCAAGAATTTACAGGAACATTTGGAACATTTCGTTTCTGAACAGAAGAACCGTTTTCAAGTAGTGTTCGATCGATTACGTATGAGTCAATATTCGATTGATTGGTCCGAGGCTATCGACAAACAAGATTTGTCTAAGTCACTTCGTTTCTTTTTGTCCAAGTCACTTCTCTTTTTGTCCAAGTCACTTCTCTTTTTGTCCAAGTCACTTCCCTTTTTGTCCAAATCACTTCCCTTTTTCTTTGTGAGTATCGGGAATACCCCCATTCATAGGTCCGAGATCCACATCTATGAATTGAAAAGTCCGAATGATCAACCCTGCAATCAGTTGTTAGAATCAATAGGTGTTCAAATCGTTCATTTGAATAAATTGAAACCCTTCTTATTGGATGATCGTGATACTTCCCAAAGACCGAAATTCTTGATCAATGAAGGAACAATATTACCATTTTTGTTCAAAAAGATACCAAAGTGGATGATTGACTCATTCCATACTAGAAATAATTGCGGAAAATTCTTTGATAACACGGATTCCTATTTCTCAATGATATCCCACGATCGAGACAATTGGCTGAATCCCGTGAAACCATTTCATAGAAGTTCATTGATATCTTCTTTTTATAAAGCAAATCGACTTCGATTCTTGAATGATCCACATCACTTCTGGTTCTATTGTAACAAAAGATTCCCTTTTTCTGTGGAAAAGACCCGTATCCATAATGATGATCTTACATATGGACAATTCCTCAATATCTTGTTCATTCGCAACAAAATATTTTCTTTGTGCGTCGGTAAAAAAAAACATATTTTTTTGGAGAGAGAGACTATTTCACCAATCGAGTCACAGGTATCTGATATATTCATACCTAACGATTTTCTACAAAGTGGTGATGAAACGTATAACTTGTACAAATCTTTCCATTTTCCAATTCGATCCGATCCGGTCGTTCGTAGAGCTATTTACTCGATCGCAGACATTTCTGCAACATTTCTAAGAGAGGAACGAATAGTCAATTTTGAAAGAACTTATTGTCGGCCTCTTTCAGATATGAATCTATCTGATTCAGAAGGGAAGAACTTGCATCAGTATCTTAGTTTCAATTCAAACATGGGTTTGATTCACACTCCATGTTCTGAGAAATATTTACCATCCGGAAAGAGGAAAAAACGGAGTCTTTGTCTAAAGAAATACGTTGAGAAAGGGCAGATGTATGGAACCTTTCAACGAGATAGTGCTTTTTCAAATCTCTCAAAATGGAATCTGTTCCAAACATATATGCCATGGTTCCTTACTTCGACAGGGTGCAAATATCTAAATTTCGCCCTTGTAGATACTTTTTCAGACCCATTGCCAATACTAAGTAGCAGTCAAAAATTTGTATCCATTTTTCATGATATTATGTATGGATCAGATATATCATGGCCAATTCCTCAGAGGATTCTTCCACAATGGACTCTGATAAGTGAGATTTCGAATAAGTGTTTACAGAATCTTCTTCTGTCCGAAGAAATGATTCATCGAAATAATGAGTCACCCGTTCCATTGATATGGGCACATCTGAGATCAAGAAATGCTTGGGAGTTCCTCTATTCAATCCTTTTCCTTCTTCTTGTTGCTGGATATCTCGTTCGTATCCATCTTCTCTTTTTTTCCCGAGCCTCTAGTGAGTTACAGACAGAGTTAGAAAAGATAAAATCTTTGATGATTCCATCATACATGATTGAGTTGCGAAAACTTCTGGATAGGTATCCTACATCTGAACTGAATTCTTTTTGGTTAAAGAATCTCTTTCTAGTTGCTCGGGAACAATTAGGAGATTCTCTGGAAGAGATACGGGGTTTTGCTTTTGGTGGCAACATGCTATTGGGTGGTGGTCCCACTTATGGGGTCAAATCAATATGTTCTAAGAAGAAATATTTGAATATAAATCTCATCGATCTCATAAGTATCATACCAAATTCCATCAATCGAATCACTTTTTCGAGAAATACGAGACATCTAAGTCGTACAAGTAAAGAGATCTATTCATTGATAAGAAAAAGAAAAAATGTGAACGGTGATTGGATTGATGATAAAATGGAATCCTGGGTCGCGAACAGTGATTCGATTGATGATGAAGAAAGAGAATTCTTGGTTCAGTTCTCCACCTTAATGACAGAAAAAAGGATTGATCAAATTCTATTGAGTCTGACTCATAGTGATCCTTTATCAAAGAATGACTCGGGTTATCAAATGATTGAACAACCGGGATCAATTTACTTACGATACTTAGTTGACATTCAGAAAAAGTATCTAATGAATTATGA
>CL110Contig1_All/organelle/plastid
GGCGCTCTGGCGGGATCCTCAAGGACATGCAGTCAGTTTGATAATAATCGAGTGACATTACTTCTTCGGTCCGAACCAAGGAATCCGTTAGATATGATGCAAAATGGATCTTTTTCTATCGTTGATCAGAGATTTTTCTATGAAAAATACGAATCGGAGTTTGAAGAAGGGGAAGGAGCCCTCGACCCGCAACAGATAGAGGAGGATTTATTCAATCACATAGTTTGGGCTCCTAGAATATGGCGCCCTTGTGGCAATCTATTTGATTGTATCGAAAGGTCCACTGAATTGGGATTTCCCTATTGGGCCGGGTCATTTCGGGGCAAGCGGATCATTTATCATAAAAAGGATGAGCTTCAAGAGAATGATTCGGAGTTCTTGCAGAGTGGAACCATGCAGTACCAGACACGAGATAGATCGTCCAAAGAACAAGGCTTTTTTCGAATAAGCCAATTCATTTGGGACCCTGCAGATCCATTCTTTTTCCTATTCAAAGATCAGCCCTTTGTCTCTGTGTTTTCACGTCGAGAATTCTTTGCAGATGAAGAGATGTCAAAGGGGCTTATTACTTCCCAAACAAATTCTTCTACATCTATATCTAGACACTGGTTCATCAAGAATACGCAAGAAAAGCACTTCGAATTGTTGATTCATCACCAGAGATGGCTTAGAACCAATAGTTCATTATCTAATGGATCTTTCCGTTCTAATACTCCATCCGAGAGTTATCAGTATTTATCAAATCTCTTCCTATCTAACGGAACGCTATTGGATCAAATGGCAAAGACATTGTGGAGAAAGAGATGGCTTTTCCCGGATGAAATGAAATATTTGATTCATGTAACAGGGGAAAGATTTCCCATTCCTTAGCCGTAAAGATATGTGGCCATGAAAAGGGGATTAAGTGGAACAGAATTGGCCGGGTGGTAGAGTCGTGGAAACACTTGTTTATTCCATATTTTGGACCTTAGCTCCATGGAGCAATATGCTACTGCTGAAGCATGGAAGAATTGAAATCTTAGATCAAAACACTATGTATGGATGATATGAACTGCCTAAACAAGAATTCTTGAACGGTGAACAACCAGAGCCTATTACTCACTACATCAAAGAATTTCCATTAATGAAACCATGGAAATCCGTCGGAAAAGAAAAAATACGCATGTCCGATGAAACGATTGTTGCTATCTGCTCCAATAACGAATCATTGGTTTAACTGAATAACTAAAGAAAATAGATAGACCTTTCTCTTCGTCTCAGGTCGATGGATCTTCTCAATTGGAAGATCTCCCATATGGATAATACATATTCCGGTTGACCGAGCCTAATTCGAATTGTTTTGTTCCGAAGCAAAGATATCCATGGAGGTGGTTCGTCCTATTTACGACCAAGAGGTACTGGATTCTCTTTCGGATAGGCCCTGAAAAGAGAAGGAAAGCTGGAATGCCAACAGGCGTCTGTCTATTCTCTAATTCACCCGACCCGATAGTACCCATTTTGGGAACGTCCAGTGCCAAAGTCACTGAATGGGTAAGTCGCCAATCCCTAAAATGTACTATGTAATGTACTTTATCCGCTGGGTTACGGGTACTGGTGGGTATTTTACTAGAGGTTTCTATCAATCTACCCCTGTGTGATTCCTGTTGAATCATATACTCGGGGGGTGGCGCGGGGCGGACGATTTCCAAACGGACTCCTCATTCATTAGATAGAGAAGATCACCAAGATTTCGTGATCTGCTGCCGAACCTGTTCCAATTCCAACAGCTCGGACTCGGATCGTGGGGATCGCCGGAATACTTCGTATCAACAGATAAGATACTCGGTATATCAATATTGATTAGATCCGAAATCTGTTATTGAATTGCTCATTCAATGAGCATTCTCAATATTATGCCTTGAAGAGGACTCGAACCTCCACGCTATTTAGCACGAGATTTTGAGTCTCGCGTGTCTACCATTTCACCATCAAGGCATCTTGAAAGTGAATCGTATTCCATGAATATGATATCTATCTAGTGTGATATATGGAATATATGGACAAAGGTGGATGGAGTGTTGGGGTATTTCTATCGATCGGTCATGTCATATAGGCCCGAATCAGACATCAAATTGCTTCGATTTGAATTATCCGTAGGATACCCTATATATCAAAAAGATGTACAATCAAACCTATTTCTCGATTCAATAGAAGCCCAAAGAAGTGAATATGGTACCCAAATAACGATAGATATGTCAAAAGCAGGTCCGATTACGCCTATTCCTAATCCTAAATAGAATGTAACAATGTAGGGATCCATATGGAAACATAGTATCTATTTACATACGCTCGAATGACCCCTTCTCATAATAAGAATGTACATAACCCTATTCCGGTCTGGTCCGGTATGGAATGAACTTATAATCTGATGATCGAGTCGATTCCATGATTATAAGTTCATAACCCCAGCCCATTTTGGGCGGAACAGATCTACTAATTCTTTTATTCCAGTTAGTAAGAGGGATCTTGAACTAAGAAATAGGCCTAGAAGCTAAAAGAGGGTATCCTGAGCAATTGCAAGAATTGGGTTCATTGATATTCCTGGTATAGTAGATGCTATCACACATACAGTCATACTCCATTCGATGGAATTGTTTGATCTTAAGGGAGATCTTCTATAATTTCGCACGTGAGGGGTTATTTCTTGGTTTCGTCCAGTCATTAATAACTTGATTATTTTTAGATAATAGTAGATGGAAACAACGCTCGTAAGGAGTCCTATTGAAACCAAGAAATATAGGCCTGCCTGCCATCCACACCAGAATAGATGGAGTTTTCCGAAAAACCCTGCTAGTGGAGGAAGACCCCCTAGGGATAAGAGACATAGGGCTGAAGAGAGAGCCAAAAAAGGATCTTTCGTGTATAATCCTGCATAATCTCGAATGTTATCAGTTCCGGTACGTAGACCAAATGATACAATGCGAGCAAAAGTTCCTAGATTCATGGAGATATAGAACAGCATATAAGTTATCATGCTTGCATATCCATCATTTGAGTCTCCAACAATTATTCCAATAATTACATATCCGATTTGACCGATGGACGAATATGCAAGCATACGTTTCATGCTTGTTTGAGTAATAGCAATGAGATTCCCCAATATCATGCTAAGAATAGCTAGGATTTCCAAAAGAAGATGCCATTCGTTTGATGAGAAATAAAAAGGAATATCGAAAATTCGCGTGG
>CL117Contig1_All/organelle/plastid
TAAAAAACACCAGTGTTCTTCCCGATCTCTACGCATTTCACCGCTCCACCGGAAATTCCCTCTGCCCCTACCGTACTCCAGCTTGGTAGTTTCCACCGCCTGTCCAGGGTTGAGCCCTGGGATTTGACGGCGGACTTGAAAAGCCACCTACAGACGCTTTACGCCCAATCATTCCGGATAACGCTTGCATCCTCTGTCTTACCGCGGCTGCTGGCACAGAGTTAGCCGATGCTTATTCCTCAGATACCGTCATTGCTTCTTCTCTGAGAAAAGAAGTTCATGACCCGTGGGCCTTCTACCTCCACGCGGCATTGCTCCGTCAGGCTTTCGCCCATTGCGGAAAATTCCCCACTGCTGCCTCCCGTAGGAGTCTGGGCCGTGTCTCAGTCCCAGTGTGGCTGATCATCCTCTCGGACCAGCTACTGATCATCGCCTTGGTAAGCTATTGCCTCACCAACTAGCTAATCAGACGCGAGCCCCTCCTCGGGCGGATTCCTCCTTTTGCTCCTCAGCCTACGGGGTATTAGCAACCGTTTCCAGTTGTTGTTCCCCTCCCAAGGGCAGGTTCTTACGCGTTACTCACCCGTCCGCCACTGGAAACACCACTTCCCGTCCGACTTGCATGTGTTAAGCATGCCGCTAGCGTTCATCCTGAGCCAGGATCGAACTCTCCATGAGATTCATAGTTGCATTACTTATAGCTTCCTTGTTCGTAGACAAAGCTGATTCGGAATTTCTTTCATTCCAAGCATAACTTGGATCCGTGCGCTTCATATTAGCCTGGAGTTCGCTCCCAGCAATATAGCCATCCCTACCCTATCACGTCAATCCCACAAGCCTCTTATCCATTCTCGTTCGATCGCTGCGGGGAACAAGTCAAAATAGAAAAACTCCTATTGGGTTTAGGGATAATCAGGCTCGAACTGATGACTTCCACCACGTCAAGGTGACACTCTACCGCTGAGTTATATCCCTTCCCGGCCCCATCGAGAAATAGAACTAACTAATCCTAAGGCAAACGGTCGAGAAACTCAACGCCACTATTCCTGAACAACTTGGAGCCGGGCCTTCTTTTCACACTATTATGGACAAATTCCTTTTCTTAGGAACACATACAAGAAAAAGAATAATGGTAACCCCACCACTAACTACTTCATTTTCATTTATGAATTTCATAGTAATAGAAAATACATGTCCTACCGAGACAGAATTTGTAACTTGCTGCCCTCTTGCCTAGCAGGCAAAGATTTACCTCTGTGGAAAGACTGATTCATTCGGATCGACATGAGGGTCCAACTCCATTGCATTGCCAGAATCCATGTTGTATATTTGAAGCAGTTGACCCCTTGCTTCGCTCATGGTACAACCCTCTTCCCGCTGATCCACCTTTCTCCTCGGTCCACAGAGACAAAATGTAGGACTAGTGCCAACAGTTCATCACGGAGGAAGGGACCCACCGAGCCGAGATCACTAACTAATACTAAATATAATAGAAAAGAACTATCTTTTCTGTATACTTTCCCCGATTCCGTTGCTATCGCGGGCCTTACGCAATCGATGGGATCATATAGATATCCCTTCAACACAACATAGGTCATCGAAAGGATCTCGGACGACTCACCAAAGCACGAAAGCCAGGATTTTTCAGAAAATGGATTCCTATTTGAAAAGTGCATAACCGCATGGATAAGCTCACACTAACCCGTCAATTTTGGATCCAATTCGATATTTTCCTTGGGAGGTATCGGGAAGGAATTGGAATGTAATAATATCGATTCATACAGAAGAAAAGGTTCTCTATTGATTCAAACCAAACGCTGTACCTATGGGATAGAGGAAGAGGAAGAAACCGAAGATTTCACATAGTACTTTTTTTTGATCGAAAAATCAATCTGATTTATTTCGTACCCCTCGTTCGATGAGAAAATGGGTCAGATTTTACGGGATCACCAAACCTTATGGGACTTAAGGAATGATGGAAGGAAATAAAAAGAAAAGAGAGGGAAAGAAAATCGAAATGAAATAAAGAATAAAAAAAAAAAGAAGTAGAAAATAGAAGAGCCCAGATTCCAAATGAACAAATTCAAACTCGAAAAGGATCTTTCTGATTCTCGAAGAATGGGGGGCAAAGGGATTGATCGAGAAAGATCTCTTGTTCTTATTAGATTAGAATAAAAGATTAGATTAGAATAAAAGATCGTGATTTGATCCGCATATGTTTGGTAAAAAGAATAATCTTCTTCTTTGATCCTAAATGGAAAGTGTTCAATTGGAACATGAAAACGTGAATGAATTGATCTTAGTTACTCTTCGGGGCAGAGTGGAAGAAGGGAAGAGATTCTCGAACGAAGAAAAGGATCCAATTA
>CL118Contig1_All/organelle/plastid
GAGAAACCATGAACCAGAATAGAAGAGCTTGCCCCGCCCATGAGTAAATATTTCGTAGTAGCCTCATTAGACCGTACATCTCTCTTGGTATATCCAGATAATAGGTAGGAACATAAACTGAAACATTCTGGAGCTACAAAGATAGTTATTAAATCGTTAGCACCACATAAAAACATTCCTCCTAGAGTAGCTGTTAATACGAATAACAGAAACTCTGTTATAGCCATTTCTGTACATTCAATGTACTCTACGGATAGAGGAATACATAGAGTTGAACATAGTAAAATAAGAAATTGAAAGATTTCGTTGAAATTGTTCGTTTGGAAATTTCCCGAAAAGCTAATTATAGGTTCTTCTTTCCATCGGAACAATAGGGCCGTTATGCTCATTACTAAACTTGTTGAAGAGATGAAATAGAACCAAGGTCTATCTTTTTGATCAGAGGTTGAATCGATCATCAGAAGAAGAATTAGGCCAAAAATTAGGATACATTCTGGGAAAATGAAACTTCCATTGAAGAGAAGAAAATGAAACGCTTTCATAAAAATTCTCGTATAATCGAGAATGAAGTTTTCATTCTGTACATGCCAGATCATAAATTAGTAACTGCATCCAATCTCCGAAAAAGTCCCAATTGTTTCAAACTTTTTGGATATTTTATTTACGGAATCCCTATGAATAGGATCAAACCTTATTCCATGATATTTCCATAAGATTCCTCTTTCTTATTCTTAAGCAAGCCCTCGAGAGGGTTTAGTTGATCCATGATTTATGTTTCATCTTTCTTTTTGTTTGTTTCGAGAAAGATATCGATCAATTCCGATTCTTTCTTTTTCGATTGATTCTTTTCCGATCGAGATGTATGGATCCATGGATCTATGTGTCTATATAGATCCTGTTCATGGATTAACGAAAATGTGCAAAAGCTCTATTTGCCTCTGCCATTCTATGAGTCTCTTCCTTTTTGCGTATGGCATCGCCACTCCCTTTGGCAGCATCTACTAATTCGGAACTTAATTTGAAAGCCATATTTCGACCCGGGCGTTTTCGGGATGCCCCTAATAACCAACGAATGGCGAGTGCTTTTCCTTGTGTAGATCCTATTTCAATAGGAACTTGATGAGTCGACCCGCCTACACGTCTTGCTTTTACTGCTATATCGGGAGTTACTCCACGTATTGCTTGACGTAAAACGGATAGTGGATTTGTTTCCGTCTTTTGTTGAATCTTTTTCACGGCTTGATAGATAATTTGATAAGCCAATGATTTTTTTCCGTGTTTCAGAATACGGTTAACCAACATGTTAACTAATCGATTACGATAAATTGGATCGGATTTTGCAGTTTTTTCTTCTGCAGTACCTCGACGTGACATGAGCGTGAAAGAGGTTCAAAAATAAGTTTTTTTTTATAAGGGCTAAAAATGAATCACTTATTTTGGCTTTTTGACCCCATATTGTAGGGTGGATCTTGAAAGATATGAAAGATCTCCCTCCAAGCCGTACATACGACTTTCATCGAATACGGCTTTCCACAGAATTCTATATGTATCTATGAGATCGAGTATGGAATTCTGTTTACTCACTTTAAATTGAGTATCCGTTTCCCTCCTTTTCCTGCTAGGATTGGAAATCCTGTATTTTACATATCCATACGATTGAGTCCTTGGGTTTCCGAAATAGTGTAATGTAAAAAGAAGTGCTTCGAATCATTGCTATTTGACTCGGACCTGTTCTGAAAAAGTCGAGGTATTTCGAATTGTTTGTTGACACGGGCAAAGTAAGGGAAAATATCTGAAATGATTTCAATATTGGACCTTGGACATATAATAGTTCCGAATTGAATCTCTTTTAGAAAGAAGATCTTTTGTCTCATGGTAGCCTGCTCGAGTCCCCTTACGAAACTTTCGTTATTGGGTTAGCCATACACTTCGCATGTTTCTAGCGATTCACATGGTATCATCAAATGATACAAGTCTTGGATAAGAATCTACAACGCACTAGAACGCCCTTGTTGACGATCCTTTACTCCGACAGCATCTAGGGTTCCTCGAACAATGTGATATCTTACACCGGGTAAATCCTTAACCCTTCCTCCTCTTACTAATACTACAGAATGTTCTTGTAAATTGTGGCCAATACCAGGTATATAAGCAGTGATTTCAAATCCAGAGGTTAATCGTACTCTGGCAACTTTACGTAAGGCAGAGTTTGGTTTTTTGGGTGTGATAGTGGAAAAGTTGACAGACAAGTCACTCTACAGAACCGTACATGAGATTTTCCCCTCATACGGCTCCTCGTTCAATTCTTTCGAAGTAATTGGATCCTTTTCTTCGTTCGAGAATCTCTTCCCTTCTTCCACTCTGCCCCGAAGAGTAACTAAGATCAATTCATTCAC
>CL124Contig1_All/organelle/plastid
CGGAGTTATTTCACAAAGACTTGCCATGGTAAGGGAGAAGGGGGAACAAGCACACTTGAAGAGCGCAGTACAACGGAGAGTTGTATGCTGCGTTCGGGAAGGATGAATCGCTCCCGAAAAAGAATCTATTGATTCTCTCCCAATTGGTTGGATCATAGGTGCGATGATTTACTTCACGGGCGAGGTCTCTGGTTCAAGTCCAGGATGGCCCAGCTGCGCCAGGGAAAAGAATAGAAGAAGCATCTGACTCTTTCATGCATACTCCACTTGGCTCGGGGGGATATAGCTCAGTTGGTAGAGCTCCGCTCTTGCAATTGGGTCGTTGCGATTACGGGTTGGATGTCTAATTGTCCAGGCGGTAATGATAGTATCTTGTACCTGAACCGGTGGCTCACTTTTTCTAAGTAATGGGGAAGAGGACCGAAACATGCCACTGAAAGACTCTACTGAGACAAAAAGATGGGCTGTCAAGAACGTAGAGGAGGTAGGATGGGAAGTTGGTCAGATCTAGTATGGATCGTACATGGACGATTGTTGGAGTCGGCGGCTCTCCTAGGGTTCCATCATCTGGGATCCCTGGGGAAGAGGATCAAGTTGGCCCTTGCGAATAGCTTGATGCACTATCTCCCTTCAACCCTTTGCTTTGAGCGAAATGTGGCAAAAGGAAGGAAAATCCATGGACCAACCCCATCGTCTCCACCCCGTAGGAACTACGAGATCGCCCCAAGGACGCCTTCGGCATCCAGGGGTCACGGACCGACCATAGACCCTGTTCAATAAGTGGAACGCATTAGCTGTCCGCTCTCCGGTTGGGCAGTAAGGGTCGGAGAAGGGCAATCACTCGTTCTTAAAATAAAACCAGCATTCTTAAGACCAAAGAGTCGGGCGGAAAAAGGGAGAGAGCTCTCTGTTCCTGGTTCTCCTGTAGCTGGATTCTCCGGAACCACAAGAATCCTTAGAATGAATGGGATTCCAACTCAGCACCTTTTGAGATTTTGAGAAGAGTTGCTCTTTGGAGAGCACAGTACGATGAAAGTTGTAAGCTGTGTTCGGGGGGGAGTTATTGTCTATCGTTGGCCTCTATGGTAGAATCAGCCGGGGAGGCCTGAGAGACGGTGGTTTACCCTGTGGCGGATGTCAGCGGTTCGAGTCCGCTTATCTCCAGCCCGTGCACTTAGCTGATACTATGACAACACCCAATTTTTTCAATTCGGCAGTTCGATCTATGATTTTTCATTCATGGACGTTGATAAGATCCTTCCATTTAGCAGCACCTTAGGATGGCATAGCCTTAACATTAATGGCGAGGTTCAAACGAGGAAAGGCTTACGGTGGATACCTAGGCACCCAGAGACGAGGAAGGGCGTAGCAAGCGACGAAATGCTTCGGGGAGTTGAAAATAAGCATAGATCCGGAGATTCCCGAATAGGTCAACCTTTCGAACTGCTGCTGAATCCATGGGCAGGCAAGAGACAACCTGGCGAACTGAAACATCTTAGTAGCCAGAGGAAAAGAAAGCAAAAGCGATTCCCGTAGTAGCGGCGAGCGAAATGGGAGCAGCCTAAACCGTGAAAACGGGGTTGTGGGAGAGCAATACAAGCGTCGTGCTGCTAGGCGAAGCAGTGGAGTGCTGCACCCTAGATGGCGAGAGTCCAGTAGCCGAAAGCATCACTAGCTTACGCTCTGACCCGAGTAGCATGGGACACGTGGAATCCCGTGTGAATCAGCAAGGACCACCTTGCAAGGCTAAATACTCCTGGGTGACCGATAGCGAAGTAGTACCGTGAGGGAAAGGTGAAAAGAACCCCCATCGGGGAGTGAAATAGAACATGAAACCGTGAGCTCCCAAGCAGTGGGAGGAGAATGTGATCTCTGACCGCGTGCCTGTTGAAGAATGAGCCGGCGACTCATAGGCAGTGGCTTGGTTAAGGGAACCCACCGGAGCCGTAGCGAAAGCGAGTCTTCATAGGGCGATTGTCACTGCTTATGGACCCGAACCTGGGTGATCTATCCATGACCAGGATGAAGCTTGGGTGAAACTAAGTGGAGGTCCGAACCGACTGATGTTGAAGAATCAGCGGATGAGTTGTGGTTAGGGGTGAAATGCCACTCGAACCCAGAGCTAGCTGGTTCTCCCCGAAATGCGTTGAGGCGCAGCAGTTGACTGGACATCTAGGGGTAAAGCACTGTTTCGGTGCGGGCCGCGAGAGCGGTACCAAATCGAGGCAAACTCTGAATACTAGATAGGACCCCAAAATTACAGGGGCCAAGGTG
>CL125Contig1_All/organelle/plastid
CTCCGTTGTACTGCGCTCTTCAAGTGTGCTTGTTCCCCCTTCTCCCTTACCATGGCAAGTCTTTGTGAAATAACTCCGATGGGAAGAAAAAAGAAGGCGTTAAGAGACCTCCTGGCCCAACCCTAGACACTCTAAGATCCTTTTTCAAACCTGCTCCCATTTCGAGTCAAGAGATAGATAAATAGACACATCCCATTGCACTGATCGGGCTCATAGTGACTGAGGGGGTCGAAGACCAAGAAGTGAGTTATTTATACCAAGCATTCTTCTTATGGCTAGATCCAATCTCCTGGTCCCTGCGGAAAGGAAAAAGAATTTCACGTTCTTCCTTTCGGGAAGGGAGGATTAGGGAAATCCTATTGATTGCTGCTTTCTCCAGACCTCCGGTAAAAGCATGAAAAAAAGGCTCGAATGGTACGATCCCTCCGTCACCCCAGAATGAAAGGGGCGATCTCGTAGTTCTTGGTCTGTGAAGATGCGTTGTTAGGTGCTCCATTTTCCCATTGAGGCCGAACCTAAACCTGTGCTCGAGAGATAGCTGTCCATACACTGATAAGGGATGTATGGATTCTCGAGAAGAGAGGAGCCGCGGTGGTCCCCCCCGGACCGCCCGGATCCCACGAGTGAATAGAAAGTTAGATCTACATTGGATCTCACCTGAATCGCCCCATCTATCCTCCTGAGGAGAAGTTTGGTTTCAAACTCCGATTCGAACAGGAGGAGTACGCCATGCTAATGTGCCTTGGATGATCCACATCTCCGGGTCAGGCGCTGATGAGCACATTGAACTATCCATGTGGCTGAGAGCCCTCACAGCCCAGGCACAACGACGCAATTATCAGGGGCGCGCTCTACCACTGAGCTAATAGCCCTTCGTGCGGGCCTCCCAGTGGGAGGCCTGCTATGCCAAAAGCGAGAGAAACCCCATCCCTCTCTTTCCCTTTTGCGCCCCATGTCCCTCTCGTGTGGCGGCATGGGGACGTAAAAAGTGGGATCCTACCAACTTGTTCCGACCTAGGATAATAAGCTCATGAGCTTGGTCTTACTTCACCGTCGAGAAACGAAAGAAGACTTCAATATCCAAGCTTAGCTCAGACGTAGCTCGCTTCTTTTTGGGTGTGAAGCAGTGTCAAACCAAAATACCCAACAAGCATAAGCATTAGCTCTCCCTGAAAAGGAGGTGATCCAGCCGCACCTTCCAGTACGGCTACCTTGTTACGACTTCACTCCAGTCACTAGCCCCGCCTTCGGCATCCCCCTCCTTGCGGTTAAGGTAACGACTTCGGGCATGGCCAGCTCCCGTAGTGTGACGGGCGGTGTGTACAAGGCCCGGGAACGAATTCACCGCCGTATGGCTGACCGGCGATTACTAGCGATTCCGGCTTCATGCAGGCGAGTTGCAGCCTGCAATCCGAACTGAGGACGGGTTTTTGGAGTTAGCTCACCCTCGCGGGATCGCGACCCTTTGTCCCGCCCATTGTAGCACGTGTGTCGCCCAGGGCATAAGGGGCATGATGACTTGACGTCATCCTCACCTTCCTCCGGCTTATCACCGGCAGTCTGTTCAGGGTTCCACACTCAATGGTGGCAACTAAACACGAGGGTTGCGCTCGTTGCGAGACTTAACCCAACACCTTACGGCACGAGCTGACGACAGCCATGCACCACCTGTGTCCGCGTTCCCGAAGGCACCCCTCTCTTTCAAGAGGATTCGCGGCATGTCAAGCCCTGGTAAGGTTCTTCGCTTTGCATCGAATTAAACCACATGCTCCACCGCTTGTGCGGGCCCCCGTCAATTCCTTTGAGTTTCATTCTTGCGAACGTACTCCCCAGGCGGGATACTTAACGCGTTAGCTACAGCACTGCACGGGTCGATACGCGCAGCGCCTAGTATCCATCGTTTACGGCTAGGACTACTGGGGTATCTAATCCCATTTGCTCCCCTAGCTTTCGTCTCTCAGTGTCAGTGTCGGCCCAGCAGAGTGCTTTCGCCGTTGGTGTTCTTCCCGATCTCTACGCATTTCACCGCTCCACCGGAAATTCCCTCTGCCCCTACCGTACTCCAGCTTGGTAGTTT
>CL135Contig1_All/organelle/plastid
GGATTGCAATTTTCCATGAATTTCCCATTTTTCACTCAACGACGGAACCTTGCTTATTTCTTTTTTTAAGGATCGACGAATCAAATGATATTTCTGTTCCAATTTCTGTCGTTTCTTCTCCCTCTGAATCAAACATTTTCTTGCCATAATGTTCAGTTCCTATTATTATCAATAATACAGTTCGGATCCTAGATGTAAAAATAAAAGAAGGGGAACCCCCTCTTCATTGAAAGAAATGAGATTGTTGCTGACACAGTAAAAAAAAGAACTAAATTAACCAAATTTTCCTGATGTAGAGGCAATCAAGAAAGCTGCATAAGTGAATATATAACCCACAGAAAAATGTGCTAATCCAACCAATCTTGCTTGCACGATGGAAAGAGCCACTGGCTTATCTCTCCATCGAATCAAATTGGCCAAAGGTGTGCGTTCATGAGCCCATGCTAAAGTTTCAATTAATTCTTGCCAATATCCCCGCCAGGAAATTAAGAACATAAATCCAGTAGCCCAAACGAGATGTCCAAATAAAAACATCCACGCCCATACCGATAAACTATTCATACCAAAAGGGTTATATCCATTGATAAGTTGTGAAGAGTTTAACCATAGATAATCTCTTAACCACCCCATCAAATAAGTGGAAGATTCATTAAATTGTGAAACGTTACCCTGCCATAATGTAATATGTTTCCAATGCCAATAAAAAGTGACCCACCCAATAGTATTTAACATCCAGAAAACTGCCAAATAAAACGCGTCCCAAGCAGAAATATCACAAGTACCCCCACGTCCCGGGCCGTCGCAAGGAAAACTATAACCGAAATCCTTTTTATCTGGCATTAATTTAGAACCACGTGCATCTAAAGCACCTTTTACTAAAATCAATGTAGTTGTATGCAAACCTAGAGCAATTGCATGATGAACCAAGAAATCTCCCGGACCTATTGTTAAGAAGAGTGAATTATTATTTTCATTAATAGCATTTAACCAACCGGGTAACCATATGCTTCGACCTGCATTGAATGCTGGTCCAGTTGTTGAAGATAAGAGAACATCAAATCCATAGGAAGTCTTGCCATGAGCAGATTGTATCCATTGGGCAAATATAGGTTCGATCAAGATTTGTTTTTCCGGAGTACCAAAAGCGAGCATGACGTCATTATGAACATAAAGACCTAAGGTATGGAACCCTAGAAAGAGACTGACCCAACTTAAATGAGATATGATAGCTTCCTTATGGTCTAACATTCTTGCCAATACATTATCCTCATTCTGCTCCGGATTATAATCTCTAATGAAGAATATAGCTCCATGAGCAAAGGCTCCTGTCATTATGAACCCTGCGATGTATTGGTGATGAGTATATAATGCAGCTTGAGTAGTAAAGTCTTGTGCTATGAATGCATAAGCAGGTAAAGAATACATGTGTTGAGCTACTAAAGAAGTAATAACCCCTAAAGAGGCTAGAGCGAGGCCTAATTGAAAATGAATTGAATTGTTGATTGTATCATAAAGACCCTTATGTCCACGCCCTAATCGACCCCCCGGAGGAGTATGTGCTTCTAAAAGATCTTTGATACTATGTCCAATTCCAAAGTTCGTTCTATACATATGACCAGCAACAAGAAAAATAAATGCAATAGCTAAATGGTGATGAGCCATATCGGTTAACCATAAACTTTGCGTTTGTGGATGGAATCCCCCAAGAAGGGTTAGAATGGCAGTTCCCGCTCCTTGGGAGGTACCAAATAAATGACTACTGGAATCAGGGTTTTGGGCATAAAGATTCCACTGACCCGTAAGAAGTGGTTCCAACCCTTGGGGATAGGGTAATACGTCTAAGAAATTATTCCATCTTACGTATTCCCCCCTAGATCCGGGAATAGCGACATGAACTAAATGTCCTGTCCAAGCCAAGGAGCTTACTCCAAAAAGTCCTGACAAATGATGATTGAGGCGAGATTCGGCATTTTTGAACCAGGAAACACTCGGTTTCCATTTAGGTTGTAGGTGTAACCAACTCGCTATTAAGGATATAGCAGAAAGAAATAATAAAAAAAGAGCTCCGGTATAAAGATCTTCGTTAGTGCGTAATCCGATTGTATACCACCACTGATAAACACCGGAATAAGCGATATTTACTGGGCCGGTAGCACCTCCTCGAGTAAAGGCTTCTACGGCCGGTTGACCAAAATGAGGATCCCAAATTGCATGAGCAATAGGTCTCACATGTAAAGGGTCCTGTATCCACGACTCAAAATTTCCTTGCCAAGCTACATGAAATAGATTTCCGGACGTCCATAGAAAAATTATTGCTAACTGTCCAAAGTGAGAAGCAAAAATATTCTGATAAAGACGTTCCTCAGTAATATCATCATGACTCTCAAAGTCATGTGCGGTAGCAATACCAAACCAAATACGACGAGTAGTGGGATCCTGAGCTAAACCTTGGCTAAACCTTGGAAATCTTAATGCCATAATGCCTTTCAAATCCTCCTAGCCATTATCCTACTGCAA
>CL137Contig1_All/organelle/plastid
GGCTTATCAAATGATTGAACAACTGGGATCAATTTACTTACGATACTTAGTTGACATTCAGAAAAAGTATCTAATGAATTATGAGTTCAATAGATTCTGTTTAGCAGAAAGACGGATATTCCTTGCTCATTATCAGACAATCACTTATTCACAAACCTCGTGTGGGGCTAATAGTTTTCATTTCCCATCTTATGGAAAACCCTTTTCGCTCCGCTTAGCCCTATCCCCTTCTAGGGGTATTTTAGTGATGGGTTCTATAGGAACTGGACGATCCTGTTTGGTCAAAAACCTAGCGGCAAACTCCTATGTTCCTTTCATTACGGTATTTCCGAACAAGTTCCTGGATGACAAGCCTAAAGAGTATCTTATTGATGATATCGATATTGATGATAGTGACGATATCCATATTGATGATAGTGACGATATTGATGATGACCTTGATACGGAGCTGCTAACTATGACGAATGTGCTAACTATGTATATGACGCCGAAAATAGACCGATTTGATATCACCCTTCAATTCGAATTAGCAAAAGCAATGTCTCCTTGCATAATATGGATTCCAAACATTCATGATCTGTATGTGAATGAGTCGAATTACTTATCCCTCGGTCTATTAGAGAACTATCTCTCCAGGGATTGTGAAAGATGTTCCACTAGAAATATTCTTGTTATTGCTTCGACTCATATTCCCCAAAAAGTGGATCCCGCTCTAATAGCTCCGAATAAATTAAATACATGCATTAAGATACGAAGGCTTCTTATTCCACAACAACGAAAGCACTTTTTCATTCTTTCATATACTAGGGGATTTCACTTGGAAAAGAAAATGTTCCATACTAACGGATTCGGGTCCATAACCATGGGTTCTAATGCACGAGATCTTGTAGCACTTATCAATGAGGCCCTATCAATTAGTATTACACAGAAGAAATCAATTATAGAAACTAATACAATTAGATCCGCTCTTCATAGACAAACTTGGGATTTGCGATCCCAGGTAAGATCGGTTCAGGATCATGGGGTCTTTTTCTATCAGATAGGAAGGGCTGTTGCACAAAATGTACTTCTAAGTAATTGCCCCATAGATCCTATATCTATCTATATGAAGAAGAAATCGTGTAAGGAAGGAGATTCCTATTTGTACAAATGGTACTTCAAACTTGGAACGAGCATGAAGAAATTAACGATACTTCTTTATCTTTTGAGTTGTTCTGCCGGATTGGTCGCTCAAGATCTTTGGTCTTCACCCGGACCCGGATCCGATGAAAAAAATAGGATCACTTCTTATGGATTCGTTGAGAATGCTTCTGATCTAGTTCGTGGCCTATTAGAAGTAGAAGGCGCTCTGGCGGGATCCTCACGGACAGAAAAGGATTGCAGTCAGTTTGATAATAATCGAGTGACATTACTTCTTCGGTCCGAACCA
>CL156Contig1_All/organelle/plastid
AAGAAGTTTTGAACTTTCTATTGCATATCCGTCAAAAGTGGTATTTGTGTGTTTCTGTTTGAGCCGTACGAGAGAAAATTCTCATATACGGTTCTCGGGGGGGGGGTCCTCTCGGATTCCCTATCTCAATAAAGTATATGATTGGTTCGAGGAACGTCTCGAGATTCAAGCGATTGCAGATGATATAACTAGTAAATATGTTCCTCCTCATGTCAACATATTTTATTGTCTAGGAGGAATCACGCTTACTTGTTTTTTAGTACAAGTAGCTACGGGTTTTGCTATGACTTTTTACTATCGTCCAACTGTTACGGAGGCCTTTTCCTCTGTTCAATACATAATGACTGAAGCTAACTTCGGTTGGTTAATTCGATCAGTTCATCGCTGGTCAGCAAGTATGATGGTTCTAATGATGATTCTGCACGTATTTCGTGTGTATCTTACAGGTGGGTTTAAAAAACCCCGCGAATTAACTTGGGTTACAGGTGTGGTTCTGGCTGTATTGACTGCATCTTTTGGTGTAACTGGTTATTCCTTACCTCGGGACCAAATTGGTTATTGGGCAGTAAAAATTGTGACAGGCGTGCCGGACGCTATTCCTATAATAGGATCTCCTTTGGTAGAGTTATTACGTGGAAGTGCTAGTGTGGGGCAATCTACCTTGACTCGTTTTTATAGTTTACACACTTTTGTATTGCCTCTTCTTACTGCCGTATTTATGTTAATGCACTTCCCAATGATACGTAAGCAAGGTATTTCAGGTCCTTTATAGTTATAGCTTTATTTTATAGAGAAAACAAATCATAGATATTTGTAATTTCTGATATATCCTATCGGGAAGGAACAATAGTATTTCATTGCTACAAATATGTATTATTGAAAAAATAAGACATGTTTTTTGATACTTCTCTTCAACTCCGAAGTAGTTTAGTTCTTATTTGATAAGAATAGTTGAAGTGGATTCTCCGAAGAGAGGATGGATGGATTATGGGAGTGTGTGACTTGAACTATTGATTGGGCCATGCCGATATATTATTTTATACCGCCACGTTGAAATTCCCAACCAAACGTGTCTCCGCATCCAACCACCACGTAAATCCCCCTATGTAGCATAGGATAGGCCGGTTCGCTTGAGGAGAATTTTTTCTATGATCATGTCCGAATTATGTCATGCATGAACAGGCTCCGTAAGATCCTGTAGAATAAGTGATGTGGCATGATCCAATGTTTTATCTATCCCACTTACTTATTTATAGTATGGAAATGCATTCATTTCCTCTGCATCGACCTCGATCTATAATATGATACTATCGGAGTTAAATAAGGGATCTAAGGAAGAACAGAGGCTAGACTTTATTAGTAACAAGTAAAGACTTTGTATGTAAAAAAATCGAGATGTTGTGGGGAAAAAAACGAATAAAATCAAAAAGACATGAGACAGTCCAAAAAGCCCTTGATTATGATCAAATTTTTAAGCTTACTTGGATATTGAGCATTTATCTGTAAGAACTCAATTATTTGCACTGAATATGAATAGGTACAACTTCAGAAATGGGACCTAGTAAATCCTTTATCACTTACATAAAGTCATTCTATTTTATATGTGTGGATATCTATAAAATATAGATTTTCTATCAATCTATTTCTGTAATTCTTTTGAATCTTGCTCGAGCCGGATGATGAAAAATTATCATGTCCGGTTCTTTCGGGGGATGGATCCTTAAGAATTCACCTATCCCAATAACAAAGAAACCTGACTTGAGCGATCCTGTATTAAGAGCTAAATTGGCCAAAGGGATGGGGCATAATTATTATGGAGAACCCGCATGGCCCAATGATCTTTTATATATTTTTCCGGTAGTAATTCTAGGTACTATTGCATGTAATGTCGGCTTAGCAGTCCTAGAACCATCAATGATTGGTGAACCGGCGGATCCATTTGCAACTCCTTTGGAAATATTGCCCGAATGGTACTTTTTTCCTGTATTTCAAATACTCCGCACAGTACCCAATAAATTATTGGGTGTTCTTTTAATGGTTTCAGTACCAACAGGATTATTAACAGTGCCCTTTTTGGAGAATGTTAATAAATTCCAAAATCCATTTCGTCGTCCAGTAGCTACAACAGTCTTTTGGATCGGTACCGCAGTATCTCTTTGGTTAGGTATTGGAGCAACATTACCTATTGATAAATCTCTA
>CL160Contig1_All/organelle/plastid
ATTGTTCTATCTCCAAACTTTACCTTCACTAAACGTAACTTTATTTCAATAATTTGGTTCCTTATATTCCGAACTGCGTCTTTTTCTCGTAAGACTTCGTTGAGGGCTAAAAAAATAAGAACAAAAAATCAAATCACACCATCTCTATAATAGGTAAATGCTTTTTTTTCTCCTGAAGTTGTCGGAATTATTCGTAATAAAATATTAGCTATAATTGAGGAGGTCTTATCAATAAAATTTCCATTTATCCGAGATCTAGGCATAATTAGTAATCCATTCTATAATTCTTCTCACTACCCTCTCGGGGAAAATGATCCCACAAAAAGGAATTGTAGAGTACAAAATAACATAAAAACAAAAACATTCTTGTGTACCTTCTGTTCAAATTTTACCTTTTTTTGACAAAGAAAGATGGGAGACTTTTGAATCAGATTGAATTTTATAAAATATCAATTTTGTAGTATACAAATGCACGGAACTATTACTATTTCATCTAAGTTAGATAACCAAGGACTTTATTTTACTATGGATTCTTATAACTCGAATCTAATAACTCAATAAATTTAGATTTGGTTATGACCCAAAAAGTAAAAGGATGACTAATGATTATACAATTGAATGAAATGTCATAGAAAAATTCATGGTATGATTCATAAATTTATAATAGGGTAGATGGATGATAAGAGAGGTTGTTTATAAATATGGAATTGGAAAAGAAACTTTTTTCCTATGGATTCACTATTCACTCGGTTTCTGGTCAATAATAGGATTATATAGGAAAGATGGCCGAGTGGTTGAAGGCGTAGCACTGGAACTGCTATGTAGGCTTTTTGTTTACCGAGGGTTCGAATCCCTCTCTTTCCGTTTCTGTTAATTCACCATCGTTACCAACTACAATATATCAAATCAAATAAAAACGCATTATATTATTCCAACAGCTTTATTTGATAAAAATTATGATTCCTAATTACTGTGGTATGGGTACGTAAAAGAAAAATCTTGTGGAAAGAGCAAAAAAAAAATTCTACTGCGTATCAATTTGTAATACGTGAATAACAAAATACGGATTAAGGCCCTTAGATCTATTTCCTTCGTCGAAAAAGGGACGGAATTGTCTAAACCCCTTTTCTTGTTATGTTCGTTAGGTTCAAGTCTGACGAGAATAATATTCTACGACTAATAACTCATTTATTTTTAAACCGATCCATTTATTATCTATTATTTGATTTACTAAGCCTTTATATTGGAATGAATCAATAGTCAAATGGTTTGGCACTCCTTCCTGAGGAGATGAAGCAATATAATTTTGAATCAGAGCTTTTGATCTTTGTTTATCCTTCGTAGTAATAATATCTCGGGGTTTGCAACGATAACTTGGTATATCCACTATATGACCATTAACTAAAATATGTCTATGGTTAACTAATTGCCTGGCTCCGGGAATGGTCGAAGCCATACCCAATCGAAAAAGTATATTATCCAACCGCATCTCAAGTAGTTGTAGTAAAACCTGGCCTGTTGACCCTTTGGCTTTTCCAGCGATATGTACATATCTAAGTAATTGTCGCTCTGTCAGACCATAATGAAAACGCAATTTCTGTTTTTCTTCTAAACGAATACGATATTGCGATCTTTTCCCGGAGCGCAATGGGTTTTTAAGATCACTTCCGGATCTAGGTCTTTTACTAGTTAATCCCGGTAAAGCCCCCAGACGGCGTAGTTTTTTGAAACGAGGTCCTCGGTAACGAGACATAAAGTAAAAACTCCTTTTTATTTTATTGAAATTTCATTCATTTTACAGAAGAAATCGAAATTAAGACTGAACTAAAGAATAAACAAAGCAAAGCGAAATC
>CL160Contig2_All/organelle/plastid
ATTTATAGCTAATATATTATTACGAATAATTCCGACAACTTTAAGAGGAAAAAAAAGCATTTACCTATTATAGAGAAGGTGTGATTTGATTTTTGCTCTTATTTTTTTATCCCTCAACGAAGTCTGGCATCAAAAATATGACCCAACGCTAGGTAGGGGTCCAGGGCACACGCTTACTGAACTAATT
>CL161Contig1_All/organelle/plastid
TGTAAGAATTCTTAATTCATGAGTTGTAGGGAGGGACTTATGTCACCACAAACAGAAACTAAAGCAAGTGTTGGATTTAAAGCTGGTGTTAAAGATTACAGATTGACTTATTATACTCCTGATTACGAAACCAAAGATACTGATATCTTAGCAGCATTCCGAGTAACTCCTCAACCCGGAGTTCCCGCTGAAGAAGCAGGGGCTGCGGTAGCCGCCGAATCTTCTACTGGTACCTGGACAACTGTGTGGACTGATGGACTTACCAGTCTTGATCGTTACAAAGGACGATGCTACCACATTGAGGCCGTTATTGGGGAAGAAAATCAATTTATTGCTTATATAGCTTATCCTTTAGACCTTTTTGAAGAAGGTTCTGTTACTAACATGTTTACTTCCATTGTGGGTAATGTATTTGGTTTCAAAGCCCTGCGAGCTCTACGTTTAGAGGATCTTCGAATTCCCCCTGCTTATTCTAAAACTTTCCAAGGCCCGCCTCACGGCATCCAAGTTGAAAGAGATAAATTGAACAAGTATGGACGTCCCCTATTGGGATGTACTATTAAACCAAAATTGGGATTATCCGCAAAAAACTACGGTAGAGCAGTTTACGAATGTCTACGTGGTGGGCTTGATTTTACCAAGGATGATGAAAATGTGAACTCCCAGCCTTTTATGCGTTGGAGAGACCGTTTCTTATTTTGTGCTGAAGCTATTTATAAAGCGCAAGCTGAAACAGGTGAAATCAAAGGGCATTACTTGAATGCAACTGCGGGTACATGTGAAGAAATGATCAAAAGGGCTGTATTTGCCAGAGAATTGGGAGTTCCTATCGTAATGCATGACTACATAACCGGGGGATTCACTGCAAATACTAGTTTGGCTCATTATTGCCGAGACAATGGTCTACTTCTTCACATCCACCGCGCAATGCATGCAGTTATTGATAGACAGAAAAATCATGGTATGCATTTTCGTGTACTAGCTAAAGCATTACGTATGTCTGGTGGAGATCATATTCACGCTGGTACAGTAGTAGGTAAACTGGAAGGGGAACGTGAGATGACTTTAGGTTTTGTTGATTTATTACGTGATGATTTTATTGAAAAAGACCGAAGTCGCGGTATTTTTTTCACTCAAGATTGGGTTTCTATGCCAGGTGTTATTCCCGTGGCTTCCGGGGGTATTCATGTTTGGCATATGCCTGCCCTAACTGAAATCTTTGGAGATGATTCCGTCCTACAGTTCGGTGGAGGAACTTTAGGGCACCCTTGGGGAAATGCACCTGGTGCGGTAGCTAATCGAGTAGCTTTAGAAGCATGTGTACAAGCTCGTAATGAAGGACGTGATCTTGCTCGTGAAGGTAATGAGATTATCCGCGAAGCTTGCAAATGGAGTCCCGAACTTGCGGCTGCTTGTGAAGTATGGAAAGAGATCAAATTCGAGTTCGAACCAGTAGATA
>CL162Contig1_All/organelle/plastid
CGAGTGGAGGTGGAGAAGTAAAAGTTTTAGCTCAACATATATGTATGTCTGTTTTCAAAGCGCAAAGGGTAATTGATCAGATTCGCGGGCGTTCTTATGAAGAAACACTTATGATATTGGAACTTATGCCTTATCGAGCATCCTACCCCATTTTAAAATTGGTTTATTCCGCAGCAGCAAACGCTAGTCATAATATGGGTTTGAAGGAAACCGATTTATTCATTAGTAAAGCCGAAGTCAATGGAGGTTCTTTTGTGAAAAAATTAAGACCTAGAGCTCGAGGACGTAGTTATCCGATAAAAAGGCCGACTTGTCATATAACAATTGTATTAAAAGATAAATCAAAATTATCTTTCGATGAATTTAATATTTAGATTCATATTTAGAAAAAAATAGATGGAAAGATAATATAATAAAAAATATGGGACAAAAAATAAATCCGCTTGGTTTCAGACTTGGTACAAACCAAAATCATCATTCTTTTTGGTTCGCACAACCAAAAAATTTTTCTGTAGGTCTACAAGAAGATGATAAAATACGAAATTGTATAAAGAACTATGTACAAAAAAATAAAAGAATATCCTCTGGTTTCGAAGGAATTGGAATTTCGCGTATAGAAATTAAAAAAAGAATTGATTTAATTCAGGTTATAATCCATATTGGATTCCCAAATTTATTAATAGAGGGCCGAACACGAGGAATCGAAGAATTACAGATGAATGTACAAAAAGAATTTCGTTCTGTGAACCGAAGAATCAACATTGCTATCACACGAATAGAAAAACCTTATGGAGACCCCAATATTCTTGCAGAATATATGGCTTCTCAATTAAGAAATAGAGTTTCATTTCGAAAGGCAATGAAAAGAGCTATTGAATTAACTGAACAAACAGATACAAAAGGAATTCAAATACAAATTGCAGGACGTATTGACGGAAAAGAAATTGCACGTGTCGAATGGATCAGAGAAGGTAGGGTTCCTCTACAAACAATTCGCGCTAAAATTGATCATTGTTCCTATACAATTCGAACTATCCATGGAGTACTAGGCCTCAAAATTTGGATATTTGTGGATGAAGAATAATAGACCTTTATTTATTTTGTCATTCTATCCAGTAATATAGTGATATATAGAACAAAAAACTAGACACTTTTTCTGTTTTTCTGTTAAAAAAAATAAAATAATTCGAATTCTATAAGGTTGAATCAAAAAGAAATTAATCTTTTTTTTTTATAATTGCTATGCTTAGTGTGTGACTCGTTAGTTTTTCTTTAGAGTTTTTAGTAGAATCAAAAAAAGACTGATCCCTAATCCTAATATTAATTAAATAATTACAACTACTATAATAAATAAATTAAAAACTAATAACTAACTTATTGCTTCATATTGTCGAGATCCCAAAAACAGTCACTATATGACTGGATCAATCATATAGTTGTAACAACTGGAATTGTTCCATAACAAAAAAATATGATTGTGGATTTGAAAAAAAAAATATATAAAGGGATGCGGATAAATGGAAAGGTGATAGAAAGAGAGAACAAAAATATCAATGATATATAATTCCAATATGTATGGTCTATGAATTACCTCATATAAATAAAAGGCAATGTAATAAAGCATTAATTTTATATTGTTTTAATATTTATTGTTTAATATTGTATCGATTGATATATAAATAATAAATGATATATAAATAATAAAGAGCTTCCGGTTAATAGAAACTGAGGAGATTGACTCGAAAACAGATTTTGTTGAGAGCTCCATTGCAGAGTTCAGGCCTAATCATTAATGGAGAAGCTATAGGAACGACGAAACCTGTGACTATATAAGATTCTAT
>CL167Contig1_All/organelle/plastid
TCCCTCTTCCTCATGAATTTATCTTGAATCGGGATCTTTTGTCTCAACTTTTTCCCAGTTTTGCCGAGGGAGCAACCCCTTTTTTCACCTTGAATTGGTCAAAATACGCGGATTTTTTGAGTTTTCGTGGAGGATTAGATCCAATAACAGGAGGTCTGTGGTTGAGCGATATTGCTCATCATCATTTAGCTATTGCAATTCTTTTCTTGATCGCGGGGCATATGTATAGGACCAACTGGGGTATTGGTCATGGCCTTAAAGACATTTTAGAGGCTCATAAAGGTCCATTTACAGGCCAGGGCCATAAAGGTCTCTATGAAATCCTAACAACGTCATGGCATGCTCAATTATCTCTTAATCTAGCTATGTTAGGTTCTTTAACTATTGTTGTAGCTCACCATATGTATTCCATGCCCCCCTATCCATATCTAGCTACTGACTATGGTACACAACTTTCGTTGTTTACACATCACATGTGGATCGGTGGTTTTCTTATAGTTGGTGCTGCTGCACATGCAGCCATTTTTATGGTAAGAGACTACGATCCAACTACTCGATACAATGATCTATTAGATCGTGTCCTTAGGCACCGCGATGCAATCATATCACACCTAAACTGGGCATGTATATTTCTAGGTTTTCACAGTTTTGGTTTGTATATTCATAATGATACCATGAGTGCTTTAGGACGTCCCCAAGATATGTTTTCAGATACCGCTATACAATTACAGCCTATCTTTGCTCAATGGATACAAAATACCCATGCTTTAGCACCTGGCGTAACAGCTCCCGGTGCAACAACAAGTACCAGCTTAACTTGGGGGGGTGGTGAGTTAGTGGCAGTAGGTGGCAAAGTAGCTTTGTTACCTATTCCGTTAGGAACTGCAGATTTTTTGGTCCATCACATTCATGCATTTACGATTCATGTAACTGTATTGATACTACTGAAAGGTGTTCTATTTGCTCGCAGTTCCCGTTTGATACCCGATAAAGCAAATCTCGGTTTTCGTTTCCCTTGCGATGGGCCTGGAAGAGGGGGGACATGTCAAGTATCCGCCTGGGATCATGTCTTTTTAGGTTTATTCTGGATGTACAATGCAATTTCAGTAGTCATTTTCCATTTTAGTTGGAAAATGCAGTCGGATGTTTGGGGTACTATAAGTGATCAGGGGGTGGTAACTCATATAACAGGAGGAAACTTTGCACAGAGTTCCATTACTATTAATGGTTGGCTTCGGGATTTTTTATGGGCACAGGCATCTCAGGTAATTCAGTCTTATGGTTCTTCATTATCTGCATATG
>CL167Contig2_All/organelle/plastid
TAATCCTCCGCGAAAACTCAAAAAATCCGCGTATTTTGACCAATTCAAGGTGAAAAAAGGGGTTGCTCCCTCGGCAAAACTGGGAAAAAGTTGAGACAAAAGATCCCGATTCAAGATAAATTCATGAGGAAGCGGGATCTCTTTAGGATCAACTCCAGCGTCGAGAAATTGGTTAATTGGTAAAGATACATGGATTTGGTGTCCCGCCCAAGAAAGAGACCCAAGTCCTAGTAACCCTGCTAAGTGATGATTCAACATCGATTCTACATCTTGGAACCAAGCTAATTTTGGGGCGGCTTTGTGATAATGGAACCAACCAGCAAAAAGCATTAACA
>CL174Contig1_All/organelle/plastid
TGTACGGTCTAATGAGGCTACTACGAAATATTTACTCATGGGCGGGGCAAGCTCTTCTATTCTGGTTCATGGTTTCTCTTGGCTATATGGTTCATCTGGGGGGGAGATCGAGCTTCAAGAAATAGTGAATGGTCTTATCAATACACAAATGTATAACTCCCCAGGAATTTCAATTGCACTTATATCCATCACTGTAGGAATTGGGTTCAAGCTTTCCCCAGCCCCTTTTCATCAATGGACTCCTGACGTATACGAAGGAGTGCGGTTCGCTCAACAAATTCCTACCTCTATATCTATCTCTGAGATGTTTGGATTTTTAAAAACTCCATAGACATGCAGAAGAGAAATGCTATCCCCACTCGGACCAAGACATAACTTTTACCAAAAGTTTTTTATGATCTTTTTGTTCAAATAACAATTAAGGTGAAGCAGGGTCAGGAACAACGAATCTCTTTATGATAAACAGATCCATTTTGCAAGTTCGTTATTACGGGTAGTTCCTACAAAGGATCGGACTAATGACGTATACAATACTTGAATTATCGATGTAGATGCTACATAGTTGGTTCTCATCCTTCAGAGACTACGAGTGTAATAAGGGCATCCGTTGACAAAAGGATCACCCTAAGATGATCATCTCATGGCTATTGAGAACGAATCAAATCAGATGGTTCTATTTCTCAATCTTTCTGACTTGTGCTCCTACGGAACCAAGGTGCTTGCGATTGAAAAAGTCAGTCATTAACAACCACTGATGAAGGATTCCTCGAAAAGTTAAGGATTAGTAATCCTTTTTAGAAATCGAATGGATTCGGTCTTATACATACGCGAGGAAGGTAATCAAAAAAGAAAGAAGATGAGTTCTTCTTTCTTTTATCACTTAGGAGCCGTGCGAGATGAAAGTCTCATGCACGGTTTTGAATGAGAGAAAGAAGTGAGGAATCCTCTTTTCGACTCTGACTCTCCCACTCCAGTCGTTGCTTTTCTTTCTGTTACTTCGAAAGTAGCTGCTTTAGCTTCAGCCACGCGAATTTTCGATATTCCTTTTTATTTCTCATCAAACGAATGGCATCTTCTTTTGGAAATCCTAGCTATTCTTAGCA
>CL178Contig1_All/organelle/plastid
AAAAAATTAGGGAATAGCTCATTTGTGTAGAGCAGAGGCTTGAAAATCCTTGTGTCACCGGTTCAAATTTTGTTCCTAAATTGTTGGGATAGCTCAGTTGGTAGAGCAGAGGACTGAAAATCCTCGTGTCACCAGTTCAAATCTGGTTCCTGACACATAACTAATCGATTGAAAAGATATTTATACCTCTTCAAATTAATTGAAGCGGGTCAACATACAATACATATTAATAATCTAGAGCGCAATACATATTTTTTATATAGATGTATAGATCCATCTATATTTGGAGATGGTAATAAAAAAAAAATAAGTTGTCTAAAAAACTTCCAAGTTTATTTTATAGGAGTTGAAGGATAGAACAAGTAAGGATATATTTTATACACAGAAACAAAATCTGTTCTTTTTTTATTTCGTATTTTCTTTCCTATTTATTCTATTTCTTCATTCTTGTTTATGCTACTTTCAAGGGTTCATCTAAATGACATGCGCGGTACAAAGTTTATAGTGCAGAACTTTTTTGATTTATCTATTATATTGTTTCTGCTCAAACGAAATTCATAATATCTTCAAAATTGGGTAATATCAATGAAGTCTTTTTTAGCTTAGTCTTAATATTTTTTATCTTAGTCTTAATATGAATTAGAATCCAATTATTCTCTAGAACAAAATGAAAAATATTCCTTGACTTGAATAAAAAAATCTGGAGTCATGTTATATAAGTGAACATTCGTTTCTTATCATTCAATGAGCATCTTGTATTTCATAAAAATTGGGGGTAATATAGTCCTTACGTAAGGGCCAGCCTATCCAACTTTCAGGCATCAAGATACGTTTAAGACGTGGATGATTATCATAAGAGATTCCCAACATATCATAAGATTCCCGTTCTTGAAAATCGGCACTTCTCCAAATCCAGAAAACAGACGGGATTCTAGGATTACTTCTTTGGGCAAATACTTTTATGCATACCTCTTCCGGCTTATCTATACCATACCGTATTTTCGTAAGATGATACACACTAGCTAAAAATCCGCCAGGTGCTACATCATAGGCACATTGGGAGCGTAAATAATTGTAACCATATACATATGAAATGACAGCAATGGAGTCCCAATCCTCAGTTTTTATTTGTAGAGTCTCTATTCCTCGGCAATCGAAACCCAAAGATCTATGAATTAGTTCATGCTTGACTAGCCAATCAGATAAACGAACCCCCATCTTCTCGATTTCTCCCACATTTTTATTTGTATGAGTATTTAAAATTTCCAATGAAATTTTGAAAGATTGACTTGACCCACTCTTTCTTATTCTGCACAAAGGAACCTTGCCTAATTCACTAATTCATGTGGAGATACTGAATTTTTGGATTTGAAAAATACTTCAGAGATACTTTCTGAAGTAGATGGTGATTGATAGAGTAATCCTTGCTCGTAATTTCCAGTATGAGTACTACGTCGAACAT
>CL181Contig1_All/organelle/plastid
GAAGGGATAAAAGAAACATCTTGTTTTTTCTTCAAAAATTTCTGATCTCTAGTGGACCTCTCAGTAGGATTCGAACCCAGATGAAGTTCTGACCATCTGTCAGAGAAAAAAGAACGAATTGATCTTGTAGGATTCCCAAGAAATTCTTCGATTTCTTTCGGAAGCAGATGATTATTCATCTGCTTCTCACGTTTCGTGAATAGCCGGGACATTGAGGAAGATCCAAAAAGGCATTTCGGGAATCGATCTGATTCTATCTCTGTTCGTTCCGTTTGAAGAAAGGAAGGATCCCAAAGAATCGATCTTTCTTTTAGTTGCTGAATCTCTGTTTGATCGATCAATGTGTGATATTCTGAATCCTCATTTCTAATGGAATCGAAATGATCTCTGGATTGATCAGAGGATCCTTTCGATTGGCTAGAATCCGTTACTTGAACGAAAATAGATCTTGTGGAATCATATTGAATATTTGACAATACATTCCGTACCCTGCTAAAAAACCAATCCTTGTTTACCAACCACACATTGTCTAACCAAATCCAATTCTCTCTCGATACGTTCCTCAAAAAATCCGATTCGTGCTGATTCTTCCCCCAACTAACGAAGAGATCTTGGCGGAATTGCCACATATGAAATTGAGCACAATTTTGCAAAGAAATACCCCACTTGTTTCTCGAGAAGAGATGGGAAACGTGCTCAATATCATTTGATTGAATAGTTGCCTCAGCTCCTTGTTGTTTGAAGAAACCCTCCCCTTCAATTGGTCTTTTTTCACGAAAAGCAGACATGAGATAACAAATCAAGTCTTTCCCTAAGATTTCGAATAGCTGTCCCGAATTCAAGCTGACTACGTTTCGCGTCTTCCTCGGAGAGAGACGGTCAAGCACGTCCCAATAATGACC
>CL185Contig1_All/organelle/plastid
AGTTTCCCTGATTAAACTAGAGGTTACCAAGGAACCATGCATAGCACTAAATAGGGAGCCGCCGAATACACCAGCTACGCCTAACATGTGAAATGGATGCATAAGGATGTTGTGCTCTGCCTGGAATACAATCATAAAATTGAAAGTACCAGAAATTCCTAAAGGCATACCATCAGAGAAACTTCCTTGACCAATAGGATAGATCAAGAAAACAGCAGTAGCAGCTGCAACAGGAGCTGAATATGCAACAGCAATCCAAGGACGCATACCCAGACGAAAACTAAGTTCCCATTCACGACCCATGTAACAAGCTACACCAAGTAAGAAGTGTAAAACAATTAGCTCATAAGGACCGCCATTGTATAACCACTCATCAACAGATGCTGCTTCCCATATCGGGTAAAAATGCAAACCTATAGCTGCAGAAGTAGGAATAATGGCACCAGAGATAATATTGTTTCCATAAAGTAAAGACCCAGAAACAGGTTCACGAATACCATCAATATCTACTGGAGGAGCAGCAATGAAGGCGATAATAAATACAGAAGTTGCGGTCAATAAAGTAGGGATCATCAAAACACCGAACCATCCGATGTAAAGACGGTTTTCAGTGCTGGTTATCCAGTTACAGAAGCGACCCCACAGGCTTGTACTTTCGCGTCTCTCTAAAATTGCAGTCATGGTAAAATCTTGGTTTATTCAATTTTCAAGGACTCCCAAGCACACGTACTAACTAAAATAGATAATAGAAGGCTTGTTATTTAACAGTATAACATGACTTATATGCCAATGTCAACCAATCCCAACTGACCAATCTCAACTGATATATTTGACTAAATTAAAGTGCAACCTAAAACTTTAAAAATGAAATGGATGAAAATTTTAAAAGAAAGCTTTCTTTTAAAATTTTCTGTATGGGTTGCCCGGGACTCGAACCCGGAACTAGTCGGATGAAGTAGATCTTTTTTTCTTGTTGCAATAGAGGAACAAAGACCCCTCCCCAAATCGTGCTTGCATTTTTCATTGCACACGACTTTCCCTATGTATATAGATAAAAAACATACATATTAAGAAGAAAGTATAACAATTTTGAATATTCAGGGGACTACATGGGCATTTCATAAATTAATTAATTTTTTTTTATAAAAAAAATTCATTAAAAGAATAATTAGTTCAAATTAAAGGGTATCATGACCAATCATGAGTGACTCACTAAATCATTAATATGGATAATATCCAAATACCAAATACGTTCTACCTGTGATCGATGTAAAGTAAAAGGAATTTGTTTTGGGAAGACCAAAGAAAGAATCTGCTCTTCTTCCGTAAAGAATTCTTCTAATAACCCCGAACCTAATCTACGCAAAAAAATGCGTACTGTACTTTTATGTTTACGAGCCAAAGTTTTAGCACACGAAAGTCGAAGTATATACTTTATTCGATACAAACCCTGTTTTTTTGAGGATCCACAGTAATAATGAGAAAG
>CL188Contig1_All/organelle/plastid
AAACTTAACAAAACACGGCTGAATAGCATTTTTTCTCGATTGACCTCCTACAAAGAGGAGGTCAATCGAGAAAAAATGCTATTCAATCAAAGGTCCAACTGATCACCGCGTCTGTATTGTAAATACGCAGTTACAAATAATCCCGCTAAAGTAATAGGAATTAGACCTAAGACGATTCCAAATAGAGAAACTTCAATCATTTCAATTTGTTTGAGGAGATAAAAAGAAAGGTATGATCTATCCCTAAATATTAATCTGAAAAATCCGCGAATCTCAATGACCAAGAGTTACCAATATAGACCAAGAATTAACAATTGACATGGGAAGTTACCGTAGAATACCTGAAGGAGAAATATTTATTTTTATTAATTTGTTCATTTAATTCATTTCAAATTGTTCATTTAATTCATTTCAAATAAGTCGTATCTTGTTCAATCCAATCAATAGAGCTGGAGTTATAGTTGAAGCAGCCAATAAAAAACCGAAATAACTAGTTATAGTAGGCATGAAAGAGCTAAATTAGATATCTTCTTTTGCTACATACGTTGATAAAACACTTACCTAAGTTTCCATTTTTTCAGATATGAAAGTAAGAAAAAATCAATTGAAAAAAAAAAATAGTTCTAATTGAAAGTTCTTACTTAATTCATTAGTCTTTATAGATAGTAAAAAAAAAGAATTAGAAAGGTAGAAAAAAACCTTTATTTTCATTTTTTATTTCGGGGACAACTCGATTCGAAGAAGAGCAACTTCCCTTATCCTTTTATTTTAGGTTTTATTCTATATCCCGTTTTTCCATATCAAGGAGTTCCATTTTGGAGTTCGGTCAAGAAAGAATCTTTGTTTTAGATCTTAATGTAACAATGATTGCATTGCGACTATTGATTATTCCAACTATATTCTCTTTTTAGATCAAATAGTATACTACTATATCTATTATTATATCTATTATCTATTATAGTATATTTTTTCTACAACCAATCAATTACTTAAAATAAATGAAAGTATTCGAAAATGAAAACCTTATATTATAATTATAAATAATTATAAAGAACTTTCTAAATTTTCTATTGATCTACTGAATAACATAAAATTATGCATAAACAAAGAACAAAAAAGAAGAAAGAAATTATGTAGTATTTCATTTCCATATTGATCGAGACTGCGTTGCTGCGCCAGCGGAAGGATAGCTATACTGATTCGGTATACTCGAA
