# Supplementary material for: Comparative Dissection of Three Giant Genomes: Allium cepa, Allium sativum, and Allium ursinum
Source: Int J Mol Sci. 2019 Feb 9;20(3):733. doi: 10.3390/ijms20030733 (PMC6387171; doi:10.3390/ijms20030733)
Supplement: Supplementary file 1 [file ijms-20-00733-s001.zip › 5.ijms-430914-S/suppl_file/File_S8_allium_cepa_repeatexplorer_annotated_contigs.fasta]

>CL1Contig1_All/repeat/mobile_element/Class_I/LTR/Ty3_gypsy/chromovirus/Tekay
ACTTAAATAATTATTTATTCAAACCTTTAATTACTTAATTAATTAACACAAATCATTAATTAATTAAATTAATTAATTATCCATTTCAATTATCCTACTAATTTAATGTATCACAAACCATTAAGTCGTTAGTAACTTTTAAACGGAAACATTTTCTTATTTATTGTTTTAAATTTAAAACAACTTAAAATTCCCAATACTTCGAGTTAAGCAACCATTAACTCGAGAACCATCCAATACCAAAATCACCCAATCTTCAATTCATAGTGCATCTCAAATAAATTAA

>CL1Contig2_All/repeat/mobile_element/Class_I/LTR/Ty3_gypsy/chromovirus/Tekay
AAACAAATTCAATTTAAAAATTACTCTTAAAATTTCAAAACTGAAATACAGCTTGAATCTTCATTCCAGATTCAAACTTAAATCTTTAAAGCTTTATTTACATTTTACATCTTCCTATAAAAATTCAAATCATTTAACCTTTTCAATGTAA

>CL1Contig3_All/repeat/mobile_element/Class_I/LTR/Ty3_gypsy/chromovirus/Tekay
ATTTGAAATTGAATATGAATTCAAATTAGATTATCTGAGATTTGAAAAAAAATTATGTTTCTAAATTTAAATTTGATTTTAAAACTTATATGTGTAAAAGCATAAGTGTGTTTTGGATTTGAATTGGAAGTTTAAAATTTTAAATTAGAAATTTAAAATGAGTTTAAATCTGGGTTTTTAAATCTGGAATTAATTTAAACTTCAGTTTTTAAAATAAAATGAGTTTAAATTTAA

>CL1Contig4_All/repeat/mobile_element/Class_I/LTR/Ty3_gypsy/chromovirus/Tekay
AAGTGTAATTACATAGTGTGAGTAATTAATGGATAATTACTCGATGTAATTGATTAAAAAGAAATTACTTAATGGGAAGTAATTAAAGGATAATTACTTAGAAGAAGTAATTATGGATTAATTAGTTGGAGTAATTAATTAAAGGATTAATATAATTAATTAAGAAGTTAATTAATTAAGGTAAGTAATTACAGGATGATAATTACTGTTTATAATTA

>CL1Contig5_All/repeat/mobile_element/Class_I/LTR/Ty3_gypsy/chromovirus/Tekay
CAAAAGGTAATCCAAATCATCATCACAATGCAACCAATGCATCCATATCACTCAACATTACTTATCTCATTTCTGAGATTCAAACCATTCAAGGCAAACAATATCATCCATTCATATATAAGCAATGATTAATAATCACACCAAATATAATTAATTTAAAATGAATTAAATTAATTACATCATTTCTAATTAATTTAAAGTAAATTAAATTAATTACTTCATCAATATAAATCTTGCTTACATCACTATTAATTAATTATCAATCAATTAATTAATCATCAACCAATTATTCATTTTAATTAATCATCCCTGATTAATTAACCTTTAATTACATTCAAGTAATTATCCACAAATTAATTTCACAGATTAAT

>CL1Contig6_All/repeat/mobile_element/Class_I/LTR/Ty3_gypsy/chromovirus/Tekay
TTGAAAATGAAATTTGATTTCAAATAAGTTTTAAAACTTGAAAGAATTTAGTTTCCATTAGTATTGAATTAAAATATGAAGTGTTAATTCAAATTTGAAATTGAAATAATCAATCAAGTTACAAAACTTAATTTATTTTAATTAAGTAAGTTATGTAAATCTTTCTTTTATATT

>CL1Contig7_All/repeat/mobile_element/Class_I/LTR/Ty3_gypsy/chromovirus/Tekay
CACAATTGATAATCAACATTATCATTATAAACAGATGATCCATACTATCATCGAAATATATAATCCATATTATCATCACAATGCAACCAAAGCATTCATATCACACCACATTACTTATCTCATTCCTGAGATCACAACCATTCAAGGCAATCAATAATCACCCATCCATTCATATACAAGCAAAGATTTACTTAATCACAATATAATTAATT

>CL1Contig8_All/repeat/mobile_element/Class_I/LTR/Ty3_gypsy/chromovirus/Tekay
AATTTAAATTTGGAAATTTTAAGTTTTATGAGTTCAGTTTAAATTTAAAGAAGATTCAAATTGAAAGTTTAAATTAAGAAAGAGTAGAAATTTCTAAAACATTGAAATGGATTCAACTTCAAAATTTTATTTTAAGACAAACTTTTGATTTGTCTTGAAATTTAAATGAGTTTTAAATTTATTTAAAACTTTGA

>CL1Contig9_All/repeat/mobile_element/Class_I/LTR/Ty3_gypsy/chromovirus/Tekay
CATTTTGATAATAAGATTTTAAAAATGTGAGTAGATTTAAAGTTATTTAAATCTAGAAATTCAAAATTAAAATTTGAAATGCAGTTTTAAAATTTAAAGAAGATTTAAAATTTGAAGTTTCAAATTAAAAAGGAAATTTAAATTACTGAAGGTTTTGAAAAGACTTTAACCTTTAAAATTTCCATAGCATTAGTTGATTTGCAATTTAAAAAGTTTTAAATTTATTTA

>CL1Contig10_All/repeat/mobile_element/Class_I/LTR/Ty3_gypsy/chromovirus/Tekay
TGAGATTACAAATCATGCAAGGCAATCAATATCAATCATTTATATATAAGCAATGATCTAATGATCACACCATTTATAATTAATTTAAAATGAATTAAATTAATTACTTAATCTCTAATTAATTTAAAATAAATTAAATTAATTACTTCATCATTATAATCCTGCTTAACTTACCATTAATTGATTACAAATCAATTAATTAATCACCATCTCATTATTCATTTCAATTAATCATTCCTGATTAATAATTCCCTAA

>CL1Contig11_All/repeat/mobile_element/Class_I/LTR/Ty3_gypsy/chromovirus/Tekay
TTGATAACTTAAATTTCCATTTAAATTTAAAATTTCAATTTAAACCTTCTTTAAATTTAAAACTGAAATTCAAATTAAACCTTTGAATTCCCAGATTTTAAATTAACTTCAACTCTATTCATATTTTTATAATCTTATTATTAAAAAGTTTAAACTATCTTATCAACATGATATAGTTAATAAAGTTAAATTTTTAAACTTAAGTTTCTGTTTTAAAAACTGGAATTTAAATTCAAATGAGAATTTTAAACTTACATTTAAATTTGAACTTAAATTTTACTCAAAACAGAAAACCATAGATTACAAAAAATTTAACCCAGATTTAAAAAAAAAGAAAAACAGGTTTCAAA

>CL1Contig12_All/repeat/mobile_element/Class_I/LTR/Ty3_gypsy/chromovirus/Tekay
AATTATAAGTTTAAAAGTAGTAATTAAAGTTAATTAATGAGTTAATTAACTAATATGTGCAGATTAGGTTTTGATTTAAATTAATAAATTTTAAATGGTTAATCAAACTTATAATTGATAATGATTAACTAAGTTAATTATTTTAGAAGAAAATAATTAAATTATTTATAATTAATTAACGAATTAATTT

>CL1Contig13_All/repeat/mobile_element/Class_I/LTR/Ty3_gypsy/chromovirus/Tekay
TTTCATATAGTGATTCTATTACAGATAGATAATCCATATTCAAACACCATATCACATAGCATCACAATCACATACCAGAGATAACAAATAATCCAAGGCATTCAATATCATTCAATCATCCATAAGCAAGATTAATTAGTCACACCATTTCTAATTAATTTAAATAAATTAAATTAATTACTTCAATCACCTTTAAATCCTACTTACTTAACATTAATT

>CL1Contig14_All/repeat/mobile_element/Class_I/LTR/Ty3_gypsy/chromovirus/Tekay
AATTACTTAATAAAGTAATTAAAGAAATTAATTACTTAGTGTAATTAATTAAGTTATTGTGGTTAATTTTAGTTAATTAATTAAGTTTAATTAATTAAAAAGAATTACTTAATGATGGGATTAAGTATAATTACTTAAGGTAATTAAATAGGTGTAATTA

>CL1Contig15_All/repeat/mobile_element/Class_I/LTR/Ty3_gypsy/chromovirus/Tekay
ATTAACTTATCAACAATTCTTTAAATACCTTTCTTAAGTAATTAACTTAAATTAATCATTATTAAATACAAATTTAATTAATCTTAATTACTTAACTTAACCTTAATTAATTTATTCAAACCCTTAATTAATTAATTAATTAAATTATTTAAATTACCATACTAATTTAATGAATCACAATTCATTAAACCTTCGATTTACTTTAAAATAAAACAT

>CL1Contig16_All/repeat/mobile_element/Class_I/LTR/Ty3_gypsy/chromovirus/Tekay
AACCATTTGAGGATGCGATAAGTATAATTACTTAGGGAAGTAATTAAAGATAATTACTGGATGTAATTAACTGAGGGTGATTTAATAATGAAAGTAATTGGAATATAATTACTTTGTATAATTAATCAGGGGATTAATTAGAGAAATTAATTAAGGAGTAATTAATTTATTTGATGAGTAATTAAAGATAGTTAATTACTGAATGGTATTAATCAGAGGTGATTAATAAATGTGGTTTAATTGAAGATTAATTACTTAAGGTAATTAATTTAAAACAGGGAATTAATTAAAATGTAATTAGAAATCATTAATTGATATAATTAATGATGGGATGATAAATTTAGATTAATTAATCAATAATAAGAAATTAAAGAGTAATTAATTAGTGTAATTAAGAAGTAATGTAATGTTTGTAATTTAAGGTTAATTTCTATATTTGGATAAGATAATTAATTTGTGAAAATAATTTAAGAATGATTATTTGAATATAATTAAATGTTAATTAATCAAGTATGATTAATTGAAACGAATAATTAGTGAATGATTTATTAATTGATTGGAAATTGATTAATAATTGTGTAAGCAAGTTTTAAATGGTGAAGTAATTAATTTAATTTACTTTAAATTAATTAGAGATGATGTAATTAATTTAATTCATTTTAAATTAATTATAGATGGTGTGATTAATAGATCTTTGCTTATGGATGGCTGAATGTTATTGAATGCCTTGAATTGTTTATCTCTGATATGAGATATGTGCTGATTTGTGATATTGGATCCTTTGGTTAAATTGTGATGATATGGATTATCTATTTATGATAATGTAATAAGCTATCTATGTGAATA

>CL1Contig17_All/repeat/mobile_element/Class_I/LTR/Ty3_gypsy/chromovirus/Tekay
TTACTTTTATTAATCAACCATGATTAATTCATTTATTATATTAACTAATGATCCTTATTAATTAATAATTCCTTAAATAAATAATTAACTTGTAATTAATCATCTCATTAATCATAAACAGTAATTAACAACTTGTAATTACTTATCTTAATTAATTAACTTCTTAATTAATTATATTAACCCTTTGATTAATTAATCTAATTAATTAATCTTTAATTACTTCATTAAGTAATTAATTAATTAATAAAATTAAATAATAAATCCTTAATTAATTACTTTATTAATTGATTACAAATTTAAGTAATTACACTT

>CL1Contig18_All/repeat/mobile_element/Class_I/LTR/Ty3_gypsy/chromovirus/Tekay
TTTTAAAATTAATCTTGGGATTAATTAGTGGAGATAATTAATTATGGGGATAATTAATTTATTTATATGAGTAATTAAGGATGGTTAATTACTGGTTGATATTGATCAAAGGTGATTAAAAATTGTGTTAAATTAAAAGATTAATCATTCAATGAAATTAATTTAAATAAAGTAATTTATTTTAAATCTAAATT

>CL1Contig19_All/repeat/mobile_element/Class_I/LTR/Ty3_gypsy/chromovirus/Tekay
TACGTCATTGATTATATAAATTTATGATTTCCCATTTACATTTCAATTTATCCTAAACTAATTTAATGACATTAAATAATTAATCATTAATTAAACAACAAATAATAATCACTCTTGATTTGTCTAATCCTGTACTTATTTGCCTTTTTATTTACTTCATTAATTAAATT

>CL1Contig20_All/repeat/mobile_element/Class_I/LTR/Ty3_gypsy/chromovirus/Tekay
CACTTAATTACCCTTAAACCCAATTAATAAATCTTAATTGTAGATTAATTATTCTTTAACCATTAATTCATAGACCTTAATTTTTTGATTAACACAACTTAATTACAAATTAAGTATTCCCTAATTACCAATTAATCATTAGCCATATGTTAATTAAATTACTTAATTACTTAACTACAAGTCATTTATTAATTAACTTCAAATAGTTAATTACAAATTTATTAATCACATAATCATTAATTAGTCAATCTTTAATCACAATTATAAAGTAATTACTCTTAATGATTTCCTTAATTAACTACTATTCATTTAAATTACATTTAAAAGAATCTCCATTAACTTTGATTTGTT

>CL1Contig21_All/repeat/mobile_element/Class_I/LTR/Ty3_gypsy/chromovirus/Tekay
TTAAGGATCAATAATTAATATAATTAATTAATGTAATTAATGAAGATAATTAAAGTTTAATTACGATAAATGGATTAAAGATAATTAATTTGTGTAATTAATTAAAGGATAATTACTTTATGTAATTGAAGATAATTAATCAAGAATGATTAATCGAATGGATAATTAAAGGATGATCAATTGATTTATTTTTAAATAAGCAGGATTAAGGGTAATTGAAGTAATTA

>CL1Contig22_All/repeat/mobile_element/Class_I/LTR/Ty3_gypsy/chromovirus/Tekay
TATGAATTTGGTTTTAAACCTTTTAAAAACTTCTTTATTAGGTGAGTATTTCTTTAACTTGTGAAATGAGGGGTTTAGAAATGTGTTTTAAAAACTTTGTTAAAGATAATTTGAATTCATTTTAAAATCTTAAATTTAAAATGAAATTTTAAAGAAATTTTAAATAAATTGTTTTAGTACTTTGATT

>CL1Contig23_All/repeat/mobile_element/Class_I/LTR/Ty3_gypsy/chromovirus/Tekay
CGGTCTCATCGAAATCCAGACGTATCTAAAAGGGCAAGTTGTTTAAAAGTTTAATTCAATTCAATTCAATTCAATACTTGAATTCACACAGCATTAACACAGATAAATATCACACATTTATCATTGATATAACCAATATCATATCACAGAATGTCACAACATATCATCAATAGATATCAATCCAATAGATATCATCCAATTCAGACATTCAACAAACAATCATCCATAAGCAAGCATTATCAATCCATA

>CL1Contig24_All/repeat/mobile_element/Class_I/LTR/Ty3_gypsy/chromovirus/Tekay
AATTAATTACTTTATTAATGATTTCATTATCATTTAAGTGTATTTTAAACATTACACTCTTAAATTTAAATTTAAATTCCATTTTGAATTTAAGATTCAGATTGATTAACTATCTAAAACATTAATCAAATTCAATATCATTTTATAAACC

>CL1Contig25_All/repeat/mobile_element/Class_I/LTR/Ty3_gypsy/chromovirus/Tekay
AATTACTTCATCTACAAATCTTGCTTATACAACTATTAAATTAAATCAACTTAATTAATCAATTTCTAGATATTTATCTTGATTAACTTCTTCGATTAATCACCTTCTAATTACAGTAAGTAATTAGTCTTTAATTAATTCTACAAATTAATTATCCTAAATCATTTATAGTAATTAACATTTAATTACTTTATTTATAATTAAATACAATTAATTACATTATCCTTAATTAATCACCACATTATTAATTATTTCATAATTAAACTATTCTTAATTTCATCCTTTAATTACATTAATTAATGATCTCTAATTCATAATTAAATTAA

>CL1Contig26_All/repeat/mobile_element/Class_I/LTR/Ty3_gypsy/chromovirus/Tekay
GTTAATTGGAATTTAAAGTGAAATTTAGAAACATTTTGTTTTAAATGCTTAATTAAATAAGAAATATTTATCTAAAAGATAAATAAATGTTTAATGATTGGATTCATTAATTATTAAGGTAATTAAGATGAATATTAATTATTTAATTAATTAATAATGTGGATGTTTAATTAAATAATTAATGATTTTTAATTTGATTTGAGATTAATTAATTAAGTTTAATTAATCTATAATTAAGGATGGTTAATTAAATTTTAATTTATGATTAAGATTTATTTAATCAAGTGATTAATGATAAATAAAATT

>CL1Contig27_All/repeat/mobile_element/Class_I/LTR/Ty3_gypsy/chromovirus/Tekay
TAATTAATTACACTAAGTAATAAATCCTTAATTACTTCCATTAAGTAATTACATTAAATAAATCACATTTAGTAATTACCCATTAATTATCCACCTTAATTAATGATATTAAGTAATTATTTTCATAATTATCACTAATTAATTTCATTAAGTAATTAATCTGTAATAAATTAACAATCCTTTAAATTCATTA

>CL1Contig28_All/repeat/mobile_element/Class_I/LTR/Ty3_gypsy/chromovirus/Tekay
TAAATTATCCTTAGATAATTATCACTATTTATTAATTAACAACATTTCAACAATTACATACTTAAGAAAATTTTGAATTAGATTAATTATTAATAAATCATTTCTAATTAATAATTAATCTAAATCATTATTTAAAATCAAATAATTAAGTAAATCCTTAATTATCTTAAATATTTTTCAAAATAATTCAATTATTTATCAATGACTCATTTAAGTTCAAAATGTATTAAAACAATACATTTCTAAATTTAAATTCAAATTCCATTTAAAAATTAAATATTTAAAATGTTTAATCATTAAACATTAATTCAAATTAAAATAATTATAAACCTTACAACAAAATGAATGTTAAAGAACATTCATTACCTAAATATAAAGAAAGATTTAAATTGATTATTTCAATTTCCAAATTTAAATTAAACACTTCATATTTTAATTCAAATACTAAAGGAAACAAATTCTTTCAAGTTTTAAAACTTATTTGAAATCAAATTTCATTTTCAAATTCACTTTTAAACATATGAACATGTTCATTTATTTCAAATTTTAAAAACTGTTTTGAAATTAAACTGGGTTTCAAAGAAATCTGGAAACAGTTTTTAAATTGATTTCAAACTGAGTTTAAAACTTACTTAAAACATTCAAATCTGTTCAAAGTTTTAAAACATACAAAAACTGTTTAAATTCAAACTCTGGTTTTAAAAGATAACCTGAAACAGTTTTAAAATCTTGACCTAAACCCATATTTAAATCTTGTTTAAAGTTAAGATTTTCATTTTTAAAACTTTTGAATTTCAACTATACTTGAATTCAGTTACAACTCATTAAAATTCAAAACTGCAAAAGTCTCTCTGGGTAAAACTGTTTTTAAAACTTGATTGGAAACAGAATTTAAACTTGTTTAAACTTAAAAGTTCCATTTTTAAAAACTTTGAACTTCAAACCTCATTTGAACTCAGTTTTAACATCCTAAGTTAAACTTTAGTTTGCATTTTATTTCAAACTTTAAA

>CL1Contig29_All/repeat/mobile_element/Class_I/LTR/Ty3_gypsy/chromovirus/Tekay
ACTTATGGATGCAATTGATTGAATGGTTGTGATCTCACTAATGAGACTAGTTGTATCTGTATGATATGGATGATTGGTTTAAGTATGATGGTTTGTGATGGATTATTTGGTTGGATGATTATCTGTTTATGGATGATACAGATTATCTGTTTATGATATGAATGTGATTATCTATTGTGAGATATAGTTTATCTATCTGTATGAATTAGATAACAATGAAATAAGTTAATTGTTTAAAACCCTTAA

>CL1Contig30_All/repeat/mobile_element/Class_I/LTR/Ty3_gypsy/chromovirus/Tekay
TTACTTCCAAATCAGTGATTTACTTTATCTCAATTATCTCTGTAATTTATCAATTACTTACCTTAAGTAATTAGCCTAACCAAAACTTATTAAGTAAACATACTTAATCATTTATCAAGTGACTATATTTAATTAATTAACAAATTAATTAACTTACTTGATCACACTCATCTCATAAAACAAAATCGAGTAATTCATCCCTTAATTACTCTTTAACCAAATTAATCTTCAATTAACAGATTAATTATCTTCAACTATTAATTAATAAACCTTAATTATTAATCAATCCTTTAATACAAAGTAATTAATCACTAATTACTTTTATAATTAATTAATTAAACTTAATTAACTAATTAATCAACTCTTAATCATTAATTAATAA

>CL1Contig31_All/repeat/mobile_element/Class_I/LTR/Ty3_gypsy/chromovirus/Tekay
AGTGATGTAATTAATTAAGAGAAATTAAATACTAATGTGAGTAATCAAGGATGATCAATGAATAATTAATTAAAGATTAATTATTAAATATGATTAATAATTAATTAAAGAAGTAATTAGGGATCATTAATTAATATAATTAATGATGTAATTAAGGGTTGATTAATTAAGATTAATTAATCAATAATAAGTGATTATAAAGTAATTAATTAATGTAATTAATTAAGGATTAATGTAATTAATTATAGTTAATTAATTAATGAAGTAATTAAAGGTTAATTACTGTAATTGGTTAAGAATAATTAATTTGTGAAATTAATTAAAGATTAATTACTTGAATGTAATTAAAGAATAATTAATCAAGGTGATTAATTAGGGTAATTTTTTTGAGGGTAATTAATTAATTGATTTGTTTATAATTAATTAAGGAATATGTAAGCAAGATTTATATGGATGAGTAATT

>CL1Contig32_All/repeat/mobile_element/Class_I/LTR/Ty3_gypsy/chromovirus/Tekay
AAATTAATTATAATTAGTGATTATAGATCATTGCTTATATGGATGGATGATATTGTTTGCCTTGAATGGATTGAATCTCAAATATGAGATAGATAATGTTGAGTGATTTGGATGCATTGGTTGCATTGTGATGATGATATAGATTATCTTTGATAATGATATT

>CL1Contig33_All/repeat/mobile_element/Class_I/LTR/Ty3_gypsy/chromovirus/Tekay
ATGATTAATTATGTTATGAATTGATAATGCTTGCTTATGGATGATTGTTATTGAATGTCTTAATTGAATGATATCTATTGGATGATATGCTGTGACATTTTATTGATATGGTGTTGGTTATATCAATGATAAATGGGAGATGTTTATCTATGTGATTAATGTGTAAAAGTGACATCCAGTAGTTGAATTTAATCGCTTAAATAACTTGGTT

>CL1Contig34_All/repeat/mobile_element/Class_I/LTR/Ty3_gypsy/chromovirus/Tekay
AAATAAGTTTCAATTCTGTTTCTTTGAAATAATTTAGATTCAGAAAATTTTAAAGTTTGGTTTTAAAATTTAACAGAAACTGTTTTTCTGTTTTAAAATGTAAAAGTGAATTTAAATTGCAAGTGGAGATTGAAATGGAGTTTAATCTGAAAATTTTGAATATGAATTCAAATAAGATTATTTGAGATTTGAAATCATTTAAGCTTTTAAATTTAAATTTGATTTGAAAATCTCAAGCATAAATGCATTGTGTTTTGGCATTTGAAATTGAAAGGTTAAGTATCTAAATTAGGAAATTCAAATGAATTCAAACTGAGTTTTTAAAAATCTGGATTCAAATTAAAATTTCAGTTTTAAATAAAGATTTAAATTTAAAATT

>CL1Contig35_All/repeat/mobile_element/Class_I/LTR/Ty3_gypsy/chromovirus/Tekay
AAAATGAATTTGTATCCTAGTTTTGAAATAAAAGAAAGTTTTTAAAATTTAAAATGTTTTTACAACTTTGAATGTTGAAAGTGTATTTTAAATTGATTTGAATTTAAAATGAATTTGGTTTTAAATTCTTTTAAACTTCTTTTATAAAATGGGCATTTCTTTAACATGTGAAATTAAATTTTTTGAATTGTTTTAAACTTTGTT

>CL1Contig36_All/repeat/mobile_element/Class_I/LTR/Ty3_gypsy/chromovirus/Tekay
ATTAAAAACGGAAAATTACTTAGTAAAGTAATTAAGAAAATAAATTACTAGATGTAATTTAATGGAAGAAGTTTTGGAAATTAATTACTTAGTGTAATTAATATGTAATTTATATGTTGAATAATTACTTAAGTAAGTAATTAATAATTAATTACTTAGTGTAATTAATTTAGGTTTTGATAATTAATTTAATGGAGTTATTTAAAATAATTTGAGATCATTAATTTATATAATTAATGATATAATTAAGGATTGATTAATTAAGAACAATTAATCAATAAAGAATTAATTAATGTAATTAATTAAGGATTAATGTAATTAATTATGATTAATTAATTGATGAAGTAATTACAGGTTAATTACAGGGATTGGTTTGGATTAATTAATTTGTGAAATTAATTAGAGATTAATTACTTGAATGTAATTAAAGGATAATTAATCAAGATGATTAATTAGGGTAATTTGTTAAGAATAATTAATTGATGTATAAGCAAGATTTATATGGATGAGTAATTAATTTAATTCATTTTAAATTAATTTAAGGAAGAAGTAATTAATTTAATTCATTTTAAATTAATTATAGAATGGTGATTTAATAAGTCATTGCTT

>CL1Contig37_All/repeat/mobile_element/Class_I/LTR/Ty3_gypsy/chromovirus/Tekay
AATATTATAAATATACACAGATAGATAATTCACATCTCATAATAGATAATCACATCATCATCATAAACAGATAATTAATATCATCATCCAAACAGATAATTAAATATTATCATACTTAAACCATACATCCATATCACATAGATATTACTCATCTCATATCTGAGATCACAATCATCAAATGAAATATCAATATCATTCATCCAAAACAATGATTTATAATCATACCATCTATAATTAATTTA

>CL1Contig38_All/repeat/mobile_element/Class_I/LTR/Ty3_gypsy/chromovirus/Tekay
AGAAATTGATTTATTTGAGAATAATAAATCAACAAGAAGATTAAATGGAAATAATTAATCATGGAATGATTAATTTGTTAATAAGTAATTAAGAGTAGTTAATTACTGGATTGTTACTAATCAAGGGGTGATTAATAATTGTGTTTAAGTA

>CL1Contig39_All/repeat/mobile_element/Class_I/LTR/Ty3_gypsy/chromovirus/Tekay
AACTTAAATTAATTATTATTAATCACAAATTTATTAATATTTAATAACCAATTAATTAATCACTAATTATTTTATAATTAAGTTTTTAACTTAATTAATCCTAATTACTTGATAAATTAATTTATAATCATTAATTAAAAACCTTAACTCATCTAATTAATGATCTTAATTTCAAATTAATTAACCTTAATTAATTAACTTAAACCTTAATTAATTAATTTAAACCCTTAATTACTTAATTAATTAATCCAAATCATTAATTAATTAAATTAATTAATTATCCATTTTAATTACCTTAATAATTTAATGAATCACAAATCATTAAATCCTAATTAACTTTAAGATAAAAATTAATCCT

>CL1Contig40_All/repeat/mobile_element/Class_I/LTR/Ty3_gypsy/chromovirus/Tekay
CTAAGATAACCCAATCCTTATTAATAATTGTATAAATATTAAGGTGTACTTAGAACATTTAAATTCAAATTTCATTTTGAATCAAATATCCAAAATGATATTTATTAAAGCATTATCAAATTTTAAATTCCATTTATTCTTTCCAAAGTAAATGTAAATCACATTTATTACTTAAAATAAAACTTATATAAGATAAGTCTTAATATACTTAATTTAAAAAAAAATAAAGTTTAAAATACATTACCATTTAAATTTCAAATTCAAGTTAACAATCATTTAATTTCCTTTATAAACT

>CL1Contig41_All/repeat/mobile_element/Class_I/LTR/Ty3_gypsy/chromovirus/Tekay
TTACTTATGTAATTAATTTATAATTTATTAAATGTAATTAGAAATCATTAATTAATTAATTAATGATGTAATTTGGAATTGATTAATTAAGGTATAATTAATAATGAATAAATGATTAATGTAATTAATTTTAGTTAATTAATTAATTAAGCAATTACAAGTTAATTATTTGCAAAGGGTTTAATATAATTAACTTGTGTAATTAATATTAAAGGCTAATTACTTATTGTAATTAGAGATGGTTAATCAGTAATGATTAATTGAAATGAATATTGAGATGGTGATTATTTAAATTGATTTGTAATCAATTGATGGTTAAGTTAAGCAGGATGTTAATGAATA

>CL1Contig42_All/repeat/mobile_element/Class_I/LTR/Ty3_gypsy/chromovirus/Tekay
CCACATATCAGAGATATCATATAATCCAAGGTATTCAATCTCATCCAATCATCCATAAGCAAGATTAATCAACCACACCATCCCTAATTAACTAAATTAAACACCAATGAATTAAATTAATTACTTAATTACTTTTTAATCCTGCTTATCTAACATTAATTAATTATAACCCAATTAATTACTCATCCCTAAATTATCCATCTTAATTAATCATCCTTGATTAATTGTTCTTTAATT

>CL1Contig43_All/repeat/mobile_element/Class_I/LTR/Ty3_gypsy/chromovirus/Tekay
AGTAATTAATTAATAATCACTTACTTAAGTAATTATTTAACATACAAATTACATATTAATTACACTAAGTAATTTTATTATTAATTACTTATCTTAAGTAATTAAACACACTAATAATAATTACACAAAGTAATTAATTCCAAAAACTCCTCCATCATTCAAGTATCCTTCAATTAAATTACATCAAGTAATTTATCTTCTTAATTACTTCACTAAGTAATTATTCATTTTTAATTACATTGGTAATTACTTCTCAAATCAACCAGTGATTAAATTAAATTAATTAAACTTAATTAATTAACTTAATTAATCAAAATAAACTTAATTAATTACAATTAGTAATTAATTTCTTAATTACTTTCATTAAGTAATTATACTTAAATAATTCTCAAATGATTATCTTTAAATTAATTAATACAATTAATCATTAAAATTAATTACATTAATTAATTATAAAATAATACTAAGTTAATGACCTTCATTAACCAATAACAAATCTTTAATTACTTTTCCAAAGTAATTAATTGAATTAATCAATATTAATTCTTAATTTAATTATCTATAAAACTCATTTAATTAATCTCTAATTATTAAATAAATCAAATGATAATCAAAAACTTAGTTCATTCTCAGTTACTTGATTTATAAATTCAAATCATTAATTAAATTAAATCAAATTTATTTAATTAATTGACTTCTTA

>CL1Contig44_All/repeat/mobile_element/Class_I/LTR/Ty3_gypsy/chromovirus/Tekay
TAAAACAGGATTTCAAATGTTATAAATTTAAATACTAATGTTAATAAATTAATGTTCAGTGTCAACCAGTATCAACCAATATCAATCATCCAATATCAATCACCAAATATTGATCATCCAATATTAATCAATCAACCAATATTAATCAATCAACCCATATTAAACAATCATC

>CL1Contig45_All/repeat/mobile_element/Class_I/LTR/Ty3_gypsy/chromovirus/Tekay
CCCTGCAAGTAGAAGCCCTTTAACCTGATTTCCACTTTTTAAAATCAATTTAAAACCTTTATTTGATATATAATACTTTTCTTATAAAAGAAATTTTACAACAGTTTAAATCAGATTCCCTTTTTAAATTTAAAACATTTTAATTTTTCTTTATCATTCAAATTTGTTAAAATACTTAAATTTATAA

>CL1Contig46_All/repeat/mobile_element/Class_I/LTR/Ty3_gypsy/chromovirus/Tekay
TGTATTTGAAATGAAATTTAAAAGTAATTTCTAAAGTACTTTGTTTTAAATAAATTGTTTTTTAGGAATGTTTTAACTTAAAATTAAGTTAAGAATTAATGTTTGAAATTAATTTATTAAAAAGGTAATTAAAGAATAATTAATTTATTTAATTAATTTATTAAGATTTAATGAATAGTAATTAGGGGTTAATCAATTTGAAATTTAGATCATTAATGATTAAAGAA

>CL1Contig47_All/repeat/mobile_element/Class_I/LTR/Ty3_gypsy/chromovirus/Tekay
GTAAATTTGTTGAGAAAAGTTTTTAAATGGAAAGTAAATAAATTGTTTTAACTTGAACTTGCAAGTTAAAACATTAATGTATTTTGGAAATTTAAATTTAAATAAAAGTTAGGTTGTTGAATTTAAAAGGGGTGTCCTTATATAAGTTTCATATGTACGTAATTAATGTTATTTACCAGATTTTAAATTGAACCTAAATTTGATTAATGTTTAATAATTAATCCTTTGAATCTCAAATTCAGAAGGGAATTTGAATGTAAATTTAAAAGTGTAATGTTCTAATACACATTTATATTAATTAAGTCATTAAATAAGAAATAAATTATCTTAAGAATAATTAAGGCATTAAATGATTTAATTAATAAGATAATAAAGGAATGGTGTATTTATTAAATTTATAAATTAATAATTTAGATTAATTTATAAATAAAGATAAATTAAGAAGTAAATTAAGAGATGATATTAGTTAATAAAGATAATTAACTAAAGATTACTAATTAATTTATTAATGTGATTAATTTTGATAATTAATCAGATTAATTAGATAATCTATTGTAAATTGTTAAATGTAATTACCTGATAAAAGT

>CL1Contig48_All/repeat/mobile_element/Class_I/LTR/Ty3_gypsy/chromovirus/Tekay
TTACAATTAATTAATCACACTTAAATTAATTACTATTATTAATCAACCTTGATTAATATCATTAATCACATTAATTAATGATCCTCATTAATTAATTATACTTTAATTAATTAAATAATTAACTTATAATTAATCAACTCACTAATCATAATTAGTAATTAATTTGTAATTACTTAAAACTTCTAATTTAATTATTTTAATCCTTGATTAATTAATTCAATTAATTAATCCTTAATTACTTCATTAAGTAATTATTAAACAATTAAAAGAAAATAAATTCTTAATTAATTACTTTATTAATCAATTACAAATTTTAATTAATTACTCTTAGTAATTAATCTTAATT

>CL1Contig49_All/repeat/mobile_element/Class_I/LTR/Ty3_gypsy/chromovirus/Tekay
TTATTCTAAACCATATTCAGTAATTAACTTTTAATTACTATCATTAATTATAATAATTAACGATCCTTTATTAATTAATTAACTATAATTAATTACATTAATCCTTAATTAATTACATTAATTCTTAATTAATTACATTAATTCTTAATTAATTACATTAATTAATCCCTTGTATTTATTAATTATTTCCAATTAAATCCATTCTTAATTACATCATTAATTATAAC

>CL1Contig50_All/repeat/mobile_element/Class_I/LTR/Ty3_gypsy/chromovirus/Tekay
TAATTAATCCCCTTAATTAAACATCCTCGATTAATTATCTTTTAATTACATCAAATTAATTATACTTAACCAAATACAGTAATTAATCTTTAATTACTTCATTAATTAATTAACTATAATTAATTACATTAATCCTTAATTAATTACATTAATTAATCCCTTCATTTATTAATTATTTCCAAATAAATCCATTCTTAATTACATCATTAATTATAATAATTAATGATTTCTAATTACATTTTCTATTTAAATTAATTACATTAAGTAATTAATCTTCAATTAAACCATAATTGTTAATCACCCTTGATTAACCCCATTCAGTAATTAACTACCCTTAATTACTTCATCAAATAAATTAATTACTCCATAATTAATTATCTCTAATTAATCCCTTGATTAATTATACAAAGTAATTATACTCAAATTACTCAATCATCAAATCACTTCCAATTAATTACATTC

>CL1Contig51_All/repeat/mobile_element/Class_I/LTR/Ty3_gypsy/chromovirus/Tekay
TTTATTTATTTATATGAGTAATTAAGGATAATTAATTACTGGTTGTTATTAATCAAAGGTGATTAATAATTGTGTTTAGTTAAAGATTAATCACTTAATGTGATTAATAAAGTAATTTAATCTGAATTAGAGATCATTAATTAATATAATTAATGATGTAAATTAAGAATTGTTTAATTAAGAAATAATTAATAATGTGGAGATTAATTTATGTAATTAATTAAGAATAAATGTAATCAATTATAAATGAAGTAATTAAAAGTTAATTACTAGGAATAATTTAGAATAATTAATTTGTGAAATCAATT

>CL1Contig52_All/repeat/mobile_element/Class_I/LTR/Ty3_gypsy/chromovirus/Tekay
AATCACCTTGGTTTAATTATTTTTCAGTTACATTCATGAAATTATCTTTGTTTAATTACACGATATTAATTATTCTTAACCAAATCAATAAGTAATCTTAATTACTTCATAAATTAATTAACTATATTAATTACATTAATCCTTAATTAGTTATATTAATTAATTTCTCATAAGTCACTTATTGATTAATTCATCTTAATTAATCAATCTTTAATTACATCGTTGATTATATAAATTAATGATTTCCAATTATGTTCAATTTATTCTAAT

>CL1Contig53_All/repeat/mobile_element/Class_I/LTR/Ty3_gypsy/chromovirus/Tekay
AAATATATAAATTGGATTTTTTGAAAAAAATATAAGGGTGAATTACGAAAATGAAATAATTATAGAATAAAAATAAGAATGAATAGGAAAGAAATGAAAGTGGTATTTAAAAACTGAAGTTTTAAATTGTAAAGTAGAGATTTAAAACAAGTTCTAAATCAAAGTTAAATTTAACAATAGTGTTCTTAAATATTAAGAGTTTTAACAACTTGAATGTAAAGTGCAATTGTAGATTGATTTGAATTTAAAAATAAATCTGGTTT

>CL1Contig54_All/repeat/mobile_element/Class_I/LTR/Ty3_gypsy/chromovirus/Tekay
TACAACTTAATTACTTAATTAATAAATCTCTAATCATTAATTAATAATCTTTAATTATCTAATTAATGATCCTTAATTACAAATTAATTAACCCTTAAATTAATTAACTTACAACCCTTAATTATTTAT

>CL1Contig55_All/repeat/mobile_element/Class_I/LTR/Ty3_gypsy/chromovirus/Tekay
CATTCCAAGTTATTTAAAAACAAATTTCAATTCAAAATTTTCCTTAATTTCAAAACTGAAATACAACTTTAAATCTTCATTCCAGATTTAACTTAAAGTTTGAAAGCTTTCCTTACATTTCAGATCTTCATTTTAAAATTCAAATCATTTAACCATATTTTAAAGTGATTAAACAATTTAAATTTAAAACTTAT

>CL1Contig56_All/repeat/mobile_element/Class_I/LTR/Ty3_gypsy/chromovirus/Tekay
AATTTAATCAATTAAAGGTTTAAGTAAATTAATTAAGGATTAATTAATTTGTAATTAAGAATCATTAATTAGATAAGATTAGATTATTAATTAATGATTAGAAATTAATTAATCAAGTAATTAAAGATTAATTAAGTTACAGTTAAGCACTTAATTAATTAAATAATTAGAGATTAATTAATTGGTTATTAAAGATTAATTAATTTGTAATTAATAATGATTAATCTAAGTTTAATTACTTAAGAGAAGTAATTAAAGAATTGCTAATAGTTAATGACGATAA

>CL1Contig57_All/repeat/mobile_element/Class_I/LTR/Ty3_gypsy/chromovirus/Tekay
TTAATTAATAATTATTCTTAATCACTTCCATTAATTACATCCAGTAATTATAAATTAATCACTTCACTAAGTAATTACAATCCATTAATTACATTAAGTAATTATTATCAAATCATCCAGTGTTTAAATTAATTAAACTTAATTAATTAATCTAAACTAATCACATTAAACTCAATTAATTACATTAAGTAATTAATTCATTAATTACTTCTATTAAGTAATTAAACTTAACAATTTCACAAATGATTATCTGTAAATTAATTAATCTAATTAATTATTAAAATTAATCACATCAATTAATTGTTGGATAATCTGAGTTAATAACCTTCAT

>CL1Contig58_All/repeat/mobile_element/Class_I/LTR/Ty3_gypsy/chromovirus/Tekay
TTAATGATTACGTAATGAAGTAATTAAAGATTAATTAATTAGTATAATTAATCAAAGGATTAATATAATTAATTAAGAAGTTAATTAATTAAGATAAGTAATTACAAGTTGTTAATTACTGTTTATGATTAATTAAGACTAATTAATGAGATGGTTAATTACAAGTTAATTATTTAATTAATTAAAGGGATTATTAATTAATAAGGATCATTAGTTAATATAATTAATGAAATTAATCAAGGTTGATTAATAAAAGTGATTAATTAAAGTA

>CL1Contig59_All/repeat/mobile_element/Class_I/LTR/Ty3_gypsy/chromovirus/Tekay
TTAATTAATCACCCTTGATTAATTATCCTTAATTACATTCAAGTAATTGCCCCTTAATTAATTTCTCAAATTAATTATTCTAAACCAACTCAGTAATTAACCTTTAATTACTTCAATTAATCAATTAACTATAATCAATCACATTAATCCTTAATTAATTACATTAATT

>CL1Contig60_All/repeat/mobile_element/Class_I/LTR/Ty3_gypsy/chromovirus/Tekay
ATTACTTTACTAAGTAATTACCACTCACTAATCACATTAAGTAATTATTATTAAATCATTCAGTGATTAAATAAATTAAACTTAATCAATTAACTCAACAAATCACATTAACTCAATTAATGACATTAAGTAATTAATTCCTTAATTACTTACATTAAGTAATTGTACTT

>CL1Contig61_All/repeat/mobile_element/Class_I/LTR/Ty3_gypsy/chromovirus/Tekay
AATAATCCAAGGCATTCAATATCATTCAATCATCCATAAACAAGATTAATTAGATGTATAATTCCTAATTAATTTAACTTAATCTCCAAATAAATTAAATTAATCACTTTAATTACTTTTAAATCCTGCTTACTTAACATTAATTAATTACAAACCAATTAATTAATCATCCTTTAATTATCCATCTTAATTAATCATCCTTGATTAATTATTCTTTAATTACATTAAGTAATTAGCCTTTAATTAATTACACAAATTAATTATCCTTAACCATTTACAGTAATTAACCTTTAATTACTTTCATTAATTACATTAATTAATGATCCTCCATTTACTTCCATTAATTAATTAACTATAATTAATTACATTAATCCTTTATTAATTACAATTAATCATACTTTAATGAATCACTCATTCATCAGCCTTGATTAATTTTCATTAATTATATTAACTAATGGTCCTTATTAATCAATAATCCC

>CL1Contig62_All/repeat/mobile_element/Class_I/LTR/Ty3_gypsy/chromovirus/Tekay
ATTTAAAATAAATTAATTTTAACTTATCAAAGTTTTAAATAAATTTAAAACTTATTTAAATTTACAAGTCCAAACAAAAGTTTGACTTAAAATGCAATCATAAGAATTTGAAATTAAATTTATTTCAAAATTCAAGAAGTTTCAAATCATTTA

>CL1Contig63_All/repeat/mobile_element/Class_I/LTR/Ty3_gypsy/chromovirus/Tekay
AATTACATTAATCAATCCTTTAATTACACTGAGTAATTATCACTTAATTACTTCCCTTAAGTAATTATCCTTTTTAATTACTATCCATCAAGTAATTTCCTTAATTAATTACATTCAGTAATTATTCATTAATTACTTCACTAAGTAATTACACATCATTAATTACATTAAGTAATTATACTTAGT

>CL1Contig64_All/repeat/mobile_element/Class_I/LTR/Ty3_gypsy/chromovirus/Tekay
TTACTTAATAACTAATGATGATTAATATAAGTTAATCTCTTAATTAAGTAATTAAGAAATGTTAATGAGATCATTAACTTAAAATTTATTTAACAATTAATTAATGTGATAAATTTTGATAATTAATTAGATTAATTAATTAATGGCTTAAGTTTAATTACTTAATGAAAGTAATTAGTAAATTAATTACTTAATGTAATTAATTAAAGTTAAT

>CL1Contig65_All/repeat/mobile_element/Class_I/LTR/Ty3_gypsy/chromovirus/Tekay
GAGTTAGTTAATTAATGAGCATGATTAATTAAAGGATAATTAACCAATGTAAATGATTATAAGATAATTAATTTGAGTAATTAATTAAGGATAATTACTGTAAATGGTTAAGGATAATTAATTTGTGTAATTAATTAAGGGTTAATTACTTAATGTAATTAAAGGATAATTAATCAAGGGTGATTAATTAAGATGATGATTAATTAATTGGTTTATAATTAATTAATGGTTATGTAAGCAAGATTAAATGTGATGAAAGTAATTAAATTAATTTATTTTAAATTAA

>CL1Contig66_All/repeat/mobile_element/Class_I/LTR/Ty3_gypsy/chromovirus/Tekay
TTTTCCAAATTTAAAACTAAATTTAAAACAAAATTTAAAAATGGAAGCAAGAATTTAAAGTAAGTTTTAAATCTAACTTAAATTATGGATTCAAGTTGAATTGAATCACAAGTAGGAAATGATGAAGTATTTAAATTCAAATTTTGTTTTAAAATAAATTTGAAGAGT

>CL1Contig67_All/repeat/mobile_element/Class_I/LTR/Ty3_gypsy/chromovirus/Tekay
ATTAACTTAAATTAATCATTTATCAAAATTAATTACAATAAGTAATTAATCTCTTAATTACTTTTATCAAGTAATTACATTTAACAATTTACAATAGATTATCTAATTAATCTAATTAATTATCAAAATTAATCACATATATTAATTAATTAATAATCCTTAGTTAATTATCTTCATTAACTAATAACCTTTATTAATTAGCTT

>CL1Contig68_All/repeat/mobile_element/Class_I/LTR/Ty3_gypsy/chromovirus/Tekay
ATCAATTATACCACCTCCTTGATTAGTTATATTAATTACTCCCTCAGTTACATTGAGTAATTATCACATAATTTCTTCCACCAAGTAATTATCCTTTAATCACTTCCCATCAAGTAATTTACTTTAATTAATTACATAAGTAATTATCCACTAATTACTTCACCAAGTAATTATACCTCATTAATTATCTTGA

>CL1Contig69_All/repeat/mobile_element/Class_I/LTR/Ty3_gypsy/chromovirus/Tekay
AACCCAGTAATTAACTATCCTTAATTTACTTATTAACAAATTAATCATTCCATGATTAATTATTTCCATAAATAAATCCTTTGATTAACTATAAAAGAAATTACTCGCATTACTTCATTTACAAATCATATTGAATGAATCTCATCAAGTAATTATCATCCAATTATTATTCTGAGTAATTAT

>CL1Contig70_All/repeat/mobile_element/Class_I/LTR/Ty3_gypsy/chromovirus/Tekay
TAATTATGTTTTAAACAATTTAATTAAATCAAAGTACCCTTGAAATTACTTTAAACTTCCATTTTAAATACAAGTTTAAATTAAAAATAATTTAAACTTATCAAAGTTTGAAAATTTTAAAACTTATTTAAATTTCAAGACAAAACAAAAGTTTGTCTTAAAAATCAAATCATAAGAATTTGAAGTCAAATTCATTTCAAACTTTTAGAAATTC

>CL1Contig71_All/repeat/mobile_element/Class_I/LTR/Ty3_gypsy/chromovirus/Tekay
TTAATTATATTAATTAATGATCCCTAATTACATTTTAATTAATTACTTTATTTAAATTAATTACAGTAAGTAATTAATCTTAATTAAACCACAATTATTAATCACTCCTGATTAATCACATTTAGTAATTAACTACCCTTAATTACTTCATTAAATAAATTAATTATTCCTAATTAATTATCTTTAATTAATCCCTTGATTAATTACAAAAAGTAATTATACTCAAATTACTTCCATTCTTAAATCATCTTTCATTAATTACATCTAGTAATTATCAATTAATTACTTCACTAAGTAATTATACCCC

>CL1Contig72_All/repeat/mobile_element/Class_I/LTR/Ty3_gypsy/chromovirus/Tekay
CTTATTTAATTATCTTTAATTAATTAAACTGAGTAATTAATCCTTAATTACTTGCACTAAGTTATTATTCTCTTTAATTACATCCAGTAATTACCCATTAATTACTTACACTAAGTAATTACACTTTATTAATCACATTAAGTAATTATACTTAATCAATCATCAAGTGATTATCTTTAATTAATTAAAATAATTAATTAACTTAAA

>CL1Contig73_All/repeat/mobile_element/Class_I/LTR/Ty3_gypsy/chromovirus/Tekay
ATCATTCATTTAAAATCAAATAAATAAGTCATTCCTTAATTCTCTTATAAATTAAATTCTTTTATTATCTTAATTATTTCTAAGATAATTCATTTACTTTATTAATGACTTCATTAACATTCAAGTGTATTTAAAACATTACATTTCTAAATTTAAATTCAAATTCCATTTTGAATTTAAGATTCAAAATGTTTAACCATTTAAACATTTATCCAAATTTAAATAAATTTATAAACCTTAAAATAAATGTAAAGAACATTCATTACTTATATAAGATACTTATATAAGAAAAAGTTTAAACTAAATTACTTAATTTTATTAAAAGAAATCAAGCTTTAAAATAAACTGAATATTTAACTTCCAAATTTAAGTTAAACACTTCGT

>CL1Contig74_All/repeat/mobile_element/Class_I/LTR/Ty3_gypsy/chromovirus/Tekay
AAATGTATTTAAAATAATATATTTCTAAAATTTAATTCAACTTTCATTTTAAATTTAAAATTTAAAAAAAAATGTTTAACCATATAAACATTTCCAAATTCAAATAATCAAACATTTGCAAATAAATAGATTATTTTAACTTTCAATTTAAAGTTAAACTTA

>CL1Contig75_All/repeat/mobile_element/Class_I/LTR/Ty3_gypsy/chromovirus/Tekay
AGTAATTATCAATTAATTACTTCCCTAAGTAATTACAATACTATTAATTACATAAAGTAATTATCAAATCATCAAATGTTTAAATTAATTAAACTTAATTAATTAATATAAACTAATCACATTAAACCAATTAATTACATTAAGTAATTAACACATTAATTACTTCCATTAAGTAATTAAACATAAACAATTACAAAAATGATTATTATTAATT

>CL1Contig76_All/repeat/mobile_element/Class_I/LTR/Ty3_gypsy/chromovirus/Tekay
CTCATCACAGAATATCTCAACGATCATTCAATAGATATCAACCATATTCAGATATTCAATTCAAACAATCATCCACAAGCAAGCACTACTTAAATTAATATTATAATTAATTTAATTAATTTAAATTAAATTAATTACTTAAGAATTTATCACTTAATCTTGCTTAACCAAACATTAATTAATTAATCACAATCATTTAATTAATTAATCACTTCTTAATTATCCTCATTATAAATTAATTAATCTTTAATTAATTAATAATCCTTTAATTAACTATTAAT

>CL1Contig77_All/repeat/mobile_element/Class_I/LTR/Ty3_gypsy/chromovirus/Tekay
TATTATTCCTAATCAACTAATTAAGCTAATTACTTCTTAATTACCTCATTAATTAAATTAATTTCAAATCATTAATCTTAATTAAATTTTAAGATAAAAACATTCTTAATTATGACTAAATTGTCATTAACAAAACATTGGAAATCAATTTACTTTTGAACTTACTATAAAATTTCATTTTA

>CL1Contig78_All/repeat/mobile_element/Class_I/LTR/Ty3_gypsy/chromovirus/Tekay
CATTCAAGTAATTATCCTTTAATTAATTTTTACAAATCAATTATACTTAACCAAAAACAGTAATCAACCTTTAATTACTTCATTAATTAATTAACTAAAATTAATTACATTACTCATTAATTAATTACATTAATAAAGCACTTCATTAATCA

>CL1Contig79_All/repeat/mobile_element/Class_I/LTR/Ty3_gypsy/chromovirus/Tekay
ATAACTAATTAGATTAATTAATTAAGGATAATCATTTGTGGAATTGGTTAAGTATAATTACTTAATGTAATTTATAAAGTGTAATTACTTAGTGAAGTAATTAATGGGTAATTACTGGATGTAATTAATTGAAGAATGGAAGTAGTTTTGGGTTAATTACTTCATGTAATTAATAAGAAGGATAATTACTTGTGAAAGTAATTAATAATTAATTACTTAGTGTAATT

>CL1Contig80_All/repeat/mobile_element/Class_I/LTR/Ty3_gypsy/chromovirus/Tekay
TTAATTAAACACAATTATTAATCACCTTTGATTAATAACAATCCAGTAATTAACTACCCTTAATTACTTATTTAATAAATTAATTGTCCCATAATTAATTATCTCCAAAATTTATCCCCTGATTAATTACAAAAGTAATTACCCAAA

>CL1Contig81_All/repeat/mobile_element/Class_I/LTR/Ty3_gypsy/chromovirus/Tekay
TATTGTAAATTGTTAAGAGTAATTACTTAATAAAAGAAATTAAGAAATTAATTACTTATTGTAATTAATTTTGATGATATGATTAAATTAAGTTAATTAATTCATTTTAATCAATTTAAGCAAATCATTTAATGGTTTGATAAATGTAATTACTTGGTGTAAT

>CL1Contig82_All/repeat/mobile_element/Class_I/LTR/Ty3_gypsy/chromovirus/Tekay
ATTTGATAATCAAGTTATTTGATTTATAATTAAGGTTTTCAACTAATGATTAAGGAAAAGCTAATTAAGTAATTAAGGTTAAACAAATTGATTAGGACGTAATAAATTAAATAGTGTGAAACAAATTGATTTAAGTAAATTACTAGAGTAATTAAGGAATTAATTAA

>CL1Contig83_All/repeat/mobile_element/Class_I/LTR/Ty3_gypsy/chromovirus/Tekay
AAATAAAATAGTTGACAAGTAATTTGTTTCAATAAAAATTAACTTGCTTTTTTGAGAATTCTTGATTTAAAGTTTTTGAATGAAAAATAAATGAATTGTTTAACTTGAGATTTGCAAGTTAAATATTAATGTAAATTTGGAAATTTAAATTTGAATTAAAAATTCAAATAGTTTAATTTAAAATATTTTAATTTGAATGTTAAAAATT

>CL1Contig84_All/repeat/mobile_element/Class_I/LTR/Ty3_gypsy/chromovirus/Tekay
TAATAAATGAAGAAACTAAAGATTAATTACTGTAATGGGTTAAGAATAATTATCTTGTAAGATTAATTAAAGCTAATTACCTGAATGTGATTAAAGGTAATTAATCAAGGATGATTAATTAAATTGAATAATTGGATGATGATTAATTAATTGTTGACAATTGATTAATAATG

>CL1Contig85_All/repeat/mobile_element/Class_I/LTR/Ty3_gypsy/chromovirus/Tekay
ACCCGACCCCAGTCACTTCGAATTCGATACCATCCTAACCTAAGTTGTTCACATGAAATATAATTCAACTTCAAATAAAAGATGTCATTTTTCACAGAAATTCATCATCTATAGATAACCACATTATCATTGTCCACCCAAAACATATCATATCACAAAACATTTCATATCAGAGATATCAACCAATTCAAGGCATTTAACATCATTCAATCATTCATAAGCAAGATTGATCACTTCCAAAATTAATTTAATTTATCTCTAATTAAATTAATTACTAATCTTTAATCACTTAGATTACCTTTACTTAACATTAATTAATTACAAACCAATTAATTAATCATCTTTTAATTATCCATCTTAATTAATCACCCTTGATTAATTATCCTTTAATTACAATAAGTAATTAACTCTTAATTAATTACACAAATTAATTAACCTTTACCCATCCATATTAATTACATTGATCCTTAATTAATTACTCAAATTAATTATCCTATAATCACTTACATTGATTAATTATCCTTTAATTAATCACACTCATTAATTAACTAACCCTTAATTAATTTCCTTAATTAATCAATCCTTTAATTAATTACACTAAGTAATTAATCCTTAATTACTTCCCTTAAGTAATTTACCTTTAATTACTTTCATCAAGTAATTATCCCATTGGTTAATTATCCTCAATTAATTAACCTTGATCATTAATTTAACCTTTAATTACCACTTAGATAAATTAGCCTTAACTATTCACATTAATTAACTTTTAATTAACCTCCTTATTAATGATCCCCTAATCACTTCCATCAATTAATGCTTTTAATTAAT

>CL1Contig86_All/repeat/mobile_element/Class_I/LTR/Ty3_gypsy/chromovirus/Tekay
GTTTAACTTAATTAAACTTAATTAATTATCTTAAACAAAATAAATTTAAACTTAATTAATTACATTAAGTAATTAATTTCTTAATTACTTCCATCAAGTAATTAATCTTAAAATAATTCACAAATGATTATCATTAATTAATTAATCTAATTAAATATTAAAAATTAATCATATTAATTAATTGTTAA

>CL1Contig87_All/repeat/mobile_element/Class_I/LTR/Ty3_gypsy/chromovirus/Tekay
ATCATTTTTAATTTCAAATTAATTAATCTTTAATATCCAATTAATTAACCTTTAATTATTTAGTTAATTAAGTGTTAACTGTAACTTAATTAATTCATAATTACTTGATTAATTAATTACTAATCATTAATTAAATCTAATTAATGATCCTTAATTATGGATTAATTACCCTTAATTAATTAATTAACTTAAACTTTAAATTAATAATTTAAAACCCTTAATTACCTTAATTAATTATCCATTCCATTAATTAATTAAATAAATTATTCATTTAATTACCTTAATAATTAAATGAAATTATAAATCATTAAATTCTAAATTTACTTTAAGATAAAACTTTTCTTATCTATGGTTAAATTATCATTCATAAATACATTTGAAAATATTTATTTCAATTTCAATTTCCATTTTAAAATTCAAGTTTCAAAATGAAATTCAATTTATCATTATCCA

>CL1Contig88_All/repeat/mobile_element/Class_I/LTR/Ty3_gypsy/chromovirus/Tekay
CATTTTAAATTAATTATAGTGCGATTAAGCAAATCCTTGCTTATGTATGAATGGATAATATTGATTGCCTTGAATGGTTAGAGATCTCAGAGATGAGATAAGTGATGCTGTGTGATCTGGATGCTTTGGTGGAAATATGATGATAATGTGG

>CL1Contig89_All/repeat/mobile_element/Class_I/LTR/Ty3_gypsy/chromovirus/Tekay
TTAATTATTTTAAATATTTTTCAAAATAATTTAGATTACTTATCAAATGACTCATTTAAATTCAAAATGTATTAAAACAATACATTTCTAAAAATTAAATTCAAATTCCAATTTTATTTAAAGATTCAAATGTTTAATTATTTAAACATTAATCCAAATTAAATAATTATAAAACCTTACAATAAAATGGATGTTAAGAACATTCATTACCTAACTATAAAGAAAGATTTAAAATTAATTACTTGATTAAAATAGATTAAACCCTTGAAAATAAATTGATTTGTTTAACTTCAAATCAACATTAAACACTTCATATTTATTCAAGT

>CL1Contig90_All/repeat/mobile_element/Class_I/LTR/Ty3_gypsy/chromovirus/Tekay
TGAAAAATAATCAAGTGATTAATGAAAATAATTAATTAAGGGTAATTAATTATGGGATGAGTAATTAGAGTAGTTAATTACTGATTATTAATCATGGGTGATTAATATATATGGTTTAAATTGAAGATTAATTACTTATGTAATTAATTTATATTTAGAGATTGATTAAATGTAATTAGAAATCATTAATTAATTAATTAATGATGTAATTTGGAATTGATTAATTAAGGTATAATTAATATTAAATGCTAATTACTTATTGTAATTAGGGAATTATTAATCAATAAGGATTAATTGAAATGAATATTGAGATGATTTATAAATTGATTTATAATCAATTGATGATTAAGATAAGCAGGATTTGATGATGAAATGATTAATTTAATTTATTTTAAATTAATTAGAGAGTAAGTAATTAATTTAATTCATTTTAAATTAATTATAGAATGGAATGATCATTAGATAGTTGCTTATGTTTGATGATTGGTATTGATTGGTATGGTTTGTAATCTCAATTATAAGATGAGTAGTGTATGTGATATGGATGCATTGGTTGCTTT

>CL1Contig91_All/repeat/mobile_element/Class_I/LTR/Ty3_gypsy/chromovirus/Tekay
TCAATATGCATAGATAGACAATTCACATCTCATAACAGATAATCACATCATCATCATAAACAGATAATTAATATCATCATCCAAACAGATAATTAAATATTATCATACTTAAACCATACATCCATATCACATAGACATTATCCATCTCATTTCTGAGATCACAATCAAACAATGAAATATCAATATCATCCATCAGCAATGATTTATGAATCACAAGCTATAATTAATTTAAAATGAATTAAATTAACTACTTCCATCTTTAATTAATTTAAAATAAATTAAATTAATTACTCATTCCATAAATCCTGCTCTCACAATCATTAATTAATTATAAATCAAATTAATTAATCATTCTCTAATTACAAGAAGTAATTTAGTCTTTAATTAATTTCTCAAATGAATTATTCTAAATCATTCATAGCAGTTAACATTTAATTACTTCCCTATTAATTATTCCTTAATTAAACAATTCTTAATTACATCATTAATTATATTAATTAATGATCTCCAATTTATATTAAATTACTTTATTTAAATTAATTACATTAAGTGATTAATCTTTATTTAAACACAATTATTAAT

>CL1Contig92_All/repeat/mobile_element/Class_I/LTR/Ty3_gypsy/chromovirus/Tekay
CAATTAATCCCTTGATTAATTACAAAGTAATTTAATCCAAATTACTTCCATTATTAAAACATCTTTAATTACATCCAGTAATTATCAATTAATTACTTCCCTAAGTAATTACAATTCCATTAATTACATTAAGTAATTATTCATCAAATCATCAAGTGTTTAAATTAATTAAACTTAATTAATTAACCTAAACTAATCACATTAAACTCAATTAATAACATTAAATAATTAATTCATTAA

>CL1Contig93_All/repeat/mobile_element/Class_I/LTR/Ty3_gypsy/chromovirus/Tekay
AATCTCATAGTTGAGATTTTCCAAACCATTCAAGGCAACCAATAACAACCATTCATAAGCAATGATCTATAATCATACTATCTATAATTAATTTAAAATGAATTAAATTAATTACATCATCTTTAATTAATTTAAAATGAATTAAATTAATTACTTACACAATATAAATCTTGCTTACATCATCATTAATTAATTACAAATTAATTAATTAATTAACCTCTAATTTATCATCTTAATTAATCAATCCTGATTAATTATACTTTAATTAATTTCACAAAATTAATTACTCTAAACCAAATACAGTAATTAACCTTTAATTACTTCATTAATTAATTAACTATAATTAATTACATTTAACCTTAATTAATTACAATTAATTAATTACCCTTAATTACTTATTATTGATTGA

>CL1Contig94_All/repeat/mobile_element/Class_I/LTR/Ty3_gypsy/chromovirus/Tekay
TTAATTATAGTTAATTAATTAATTGAAGTAATTAAAGGTTAATTACTGTTTGGTTGAGAATAATTAATTTGTGAAATTAATTAAGGATAATTACATGAATGTAATTAAGGATAATTAATCAAGAGTGATTAATTAAGGTGATTAATAATGAATGATTAATTGATTGTAATCAATTAAATGATTGAGTAAGCAAGATTTATATTGATGAAGTAATTAATTTAATTTATTTTAAATTAATTAAAGATGAAGTAATTAATTTAATTCATTTTAAATTAATTAGAGATAGAGATAGTTAATTTAATTCATTTTAAATTAATTATATTGTGATGAGTAAATCTTTGCTTATGTATGAATGGATGTCATTGATTGACTTGGATGCTTTGTGATCTCAGTAATGAGATAAATGATATTGTGTGGTATGAATGTTTGATTGTATTGTGATAACGTAGGTTATCTATTGTGATGGTGATATATGGAA

>CL1Contig95_All/repeat/mobile_element/Class_I/LTR/Ty3_gypsy/chromovirus/Tekay
CTTTAATAATCATTTAATTAATCACTAATTGTTTAATTAATTAACTTAATTAATCTTATCCTCTTGATAAATTAATTTTTAAATCATTAATTAAAACCTTAACTTATTTAATTAATGATCTTATTCCCAAATTAATTAATCTTAATTAATTAACTTCAACCTTAATTAATTAATTAATGATCCTTACTTAATTAATTTAATAAATTAATTAAATATCC

>CL1Contig96_All/repeat/mobile_element/Class_I/LTR/Ty3_gypsy/chromovirus/Tekay
ACTTATCAAAGATATCAAATAATCCAAGGCATACAATATCATTCAATTATTCGTAAGCAAGACAAATTAGTCACACCATTTATAATAAATTTAAATAAATTAAAATAATTACTTCAATCACCTTTTTGAATCCTGTTTACTTAAACATTAATTAATTACAAGCAAATTAATAAATCATCCTTTAATTATCATCT

>CL1Contig97_All/repeat/mobile_element/Class_I/LTR/Ty3_gypsy/chromovirus/Tekay
CGTCAGCAACAGATAACCACATAATCGCCATACAAGACAAACATATCATGTCTCTATCATTTTATACCAGAAATATCAACCAATCATCCATAAGCAAGATTGATTAGTCACCCATTCCTAATTAAACCAAATTAATTTCCTTAAATCTTGCTTACTTAACAAAAATTAATCACAATCCATTAATTAATCATT

>CL1Contig98_All/repeat/mobile_element/Class_I/LTR/Ty3_gypsy/chromovirus/Tekay
TATTAGTCAATTAATTAAGTTTAATTAATTAAAAGTAATCATTTGATGTTGAGTTAAGTATAATTACTTAAGGTAATTAATGAGGTATAATTACTTAGTGAAGTAATTAGTGGATAATTACTGGATGTAATTAATTTAAGGAAATTACTTGATGGGTAGTAATTAAAGGATAATTACTTGATGGAAGAAATTAAGTAATGATTA

>CL1Contig99_All/repeat/mobile_element/Class_I/LTR/Ty3_gypsy/chromovirus/Tekay
GAAATTTACAAAATATAATTACTTGTGAAATTAATCAAGAAATTAATTAAGATGATTAATTAAGGAGTAATTAAATTATTTAATAAAATAAATAAAAAAGTAGATAATGTCGGAAGGAGATAAATCAAGACTGATTAATATTTATGGTTTAATTAATGATTTATTTATTTAGTGTAATTAATTTAGAATATGATAAATTGAAATATA

>CL1Contig100_All/repeat/mobile_element/Class_I/LTR/Ty3_gypsy/chromovirus/Tekay
TTCAGTTTTAAAAATCTGAGATTTGACTTTAATGTCAGTTTTTAAAATTTAATAAATTTTTTAAATTTAAATTTGTTTTAACTACTTTAGAAAGTTTAAATAATTTGAATTTGAAAATGAAGATGGAGATGTAAGTAAAGTTTTAAATTTTTAAGTTTGAATCTGAAATGAAAATTTGAATTGTGTTTCAGTTTGAAATTTAAAAAGAAATTTTTAAATTAAATTTTGTTTTGAAATAAAGCGTTTAAAATATTTTGTA

>CL1Contig101_All/repeat/mobile_element/Class_I/LTR/Ty3_gypsy/chromovirus/Tekay
AATTTAATTTAGAAATGTATTATTTAAATACATTTTGAATGTTAAGGAAATCATTAATAAGTAAATAAATTATCTTAGAAAAATTAAGATAATAAAAGAATTTAATTAAGGAATTTACTTATTTATTTGATTTTAAATAATGATTTAGAATTAATTTAATTAGAAATGATTAATGATGATTAATTAAAGATAATTTTCTTAAGGAAATAATTTAAGGAAATATTATTAATTAATAATGATAATTATCTAAGGATAATTAAGTAATTAATTAATATGATTAAAATTTTGATAATTAATTAGATTAATTAATTTAAGGTAATTAGTTTTAAATTGTTAAGTCTAATTACTTGATAAAAGTAATTAAAGAATTAATTACTTATTGTAATTAATTTTGATAATGTGATTTGTTAAGTTAATTAATTTACTTTAATTAATTTAAGTAAA

>CL1Contig102_All/repeat/mobile_element/Class_I/LTR/Ty3_gypsy/chromovirus/Tekay
GAAAAATAAAATTGTATTTGAAATGAATATTTGCAATAGTATGATAACTTAACTATTGTTAAGGAAGGATTTATATTAAAATAAATTTAGAATTAATTAATGATTTTAAATTTTCATTTAATTATTAAGGTAACTAAATGAGTAGTTTATTTAATTAAGATAATTAAGAGTTTTAAATTAT

>CL1Contig103_All/repeat/mobile_element/Class_I/LTR/Ty3_gypsy/chromovirus/Tekay
CATTATGCATTAAACATTAATAATTAATTAATTAAATAAATTAATTATTTCTTAATTACCTTTTTAATAATTTAATTTCAAAACATTAATTCTTAACTTAATTTTAAAATAAAACATTTCTAAATTATGTTTAAAAACAAATTTTATTTTAAACAAAGTACTTTTGAACTTGTTTCCAAATTTCATTTTAAATACAAGTTTTAAAATGAAAATAATTTAAACTTATCAAAGTTTAA

>CL1Contig104_All/repeat/mobile_element/Class_I/LTR/Ty3_gypsy/chromovirus/Tekay
TAATTAGTAAATCTTAACCACTTGATTAAGTTAAGTTCACTTAATTACTTGATTAATGAATCCCTAACCATTAATTAATAATCTAATTAATGATCTTTAATCATTGATTAATTAATCTTAAATAATTAACCGTTAATCCTTAATCATTTATCAATCAAGTAAATTATTTTTCCTTAATCTAATTTGAATTCATATTCAATTTCAGATTTTTAAAACTCAGTTTAAAT

>CL1Contig105_All/repeat/mobile_element/Class_I/LTR/Ty3_gypsy/chromovirus/Tekay
TTAAGCTTAATTAATGATTTAATTAAGATGATTTTAAAGATAAATGGGTAATTATGTTAATGGTAATAAGGATATTAACAAGATAAAAGTTTTATCTTAATTAAGGTTTTAATATCTTAATTTTGATTAAGTTAATTTAAAGAAATTAAGTTTAATTAATTAGTTTAATTATAAAGGATTGATTAAGAAATTAATTAAGGGAAAATAATTTACTTGATTAATAAATGATTAAGGATTAAAGGTTAATTAATTTAAAGGTTAATTAATTTGTAATTGAAGATCATTAATTAGAATTATTAATTAATG

>CL1Contig106_All/repeat/mobile_element/Class_I/LTR/Ty3_gypsy/chromovirus/Tekay
ATAATAAGTGACTTATGAGAAGTCAGTTAATATAAGTACTTAAGAATTAAAGTAATTGATTATAGTAAATTAATTTGGGAAGTAATTAAAGATTACTCATTGATTTGGTAAGAGTATCTAATAACGTGAAATTAATTAAAGAGAATTACTTGAATGGAATTGGAAGATAA

>CL1Contig107_All/repeat/mobile_element/Class_I/LTR/Ty3_gypsy/chromovirus/Tekay
TTCAAGATTTAAAATGAAAACAATTTTAACTTAAACAAAGTTTAACAATTCAAAAACCTTTTAATTACATGTTAAAGAATTACTTATCTTCTAAGGGAAATTTAAAATAGTTTTAAACCCATATTCAATTTAAATCAATTTAAAATATACTTTAAATATTCCAAGTTGTTTTAAACCATTTTAAATTCAAAAACTTATTTTAATTCAAAACTAGGATTCAAACTAAACTTGAATCCAGATTTAAATTTA

>CL1Contig108_All/repeat/mobile_element/Class_I/LTR/Ty3_gypsy/chromovirus/Tekay
AATAAAGAAGTAAAGCAAGTTTTAAACAAAAGTTTGAAACAAGTTTAAATCTAAATTCAAGTAAGTTTGAATTCTAGTTGTTAAAAATAAATAAATTTATAAAAATGAAATGTTTTAACCACTTTAAAAATTTGTTATAGTATTTTATAAAGTGTTTTAGAAATCTGAAAATGAGATTTAAAT

>CL1Contig109_All/repeat/mobile_element/Class_I/LTR/Ty3_gypsy/chromovirus/Tekay
AAATTAATAAAATATAATTACTTTGTGAAATTTATCAAGAGATTAATTAAAATAGTTAATTGAGGAATAATTTATTTATTTAATGAAGTAAATAAAAAGGTAGATAATTACAGATTGAGATTGATCGAGAATGATTAATATTGCGGTTGAACTAAGTAATTGATTAGAATTAGAATAAATTAAAATATAATTGAAAATTATTAATTTATA

>CL1Contig110_All/repeat/mobile_element/Class_I/LTR/Ty3_gypsy/chromovirus/Tekay
ATTTAAAATGAAATTTAAAATGAAATTTAAGGTAAATTTGAAAATAAATTGTTTTTAAATGCTTGATTAAGTAAGAAATGTTTTTCTTAAATTAAATTAGAATTTAATGATTTGGATTCATTAAATTATTAAGTTGGATAATTAATTATTTAATTAATTAATGATATGGATGATTAATTAAGTAATTAAGAGTTTTTAAAATTGATTAATTAAGACTTAAGATTAATTAATTAAGGTTAATTAATTTGTAATTAAGGATTATTAATTAGATTTTAATTAATGATTAAAGATTAATTAATCAAGTAATTAAGGATTAATTAAGTTGCAGTTAACACTTAATTAATTAAATAATTAGAGATTAATTAAATTGTAATTAAATATTAATTAATTTGTAATTAATAATGATTAATATAAGTTAATTTCTTAATTAAGTAATTAAGAAATGTTAATGAAGGTCATTAACTTAAGATTATTTAACAATTAATTAATGTGATTAATTTTAATAATTAATTAGATTAATTAATTAATAATAATCATTTGTGAAATTGTTTAAGTTTAATTACTTAATAGAAGTAATTAATGAATTAATTACTTAATGTAATTAATTGGGTTAATGTGATTAGTTTAGATTAATTAATTAAGTTTAATTAATTTAAACACTTGATGATTTGATGAATAATTACTTAATGTAATTAATGGGATTGTAATTACTTAGGGAAGTAATTAATTGATAATTACTGGAT

>CL1Contig111_All/repeat/mobile_element/Class_I/LTR/Ty3_gypsy/chromovirus/Tekay
TAAAATATGAGAAAGTTTTAAAGTTTAATTTAAAACTGGAAATCAAAGATTTAAATTGGTATTTCAGTTTGAAATAAAAAATTTCAAATTTGAAAGATTTAAACAACTTTGTATTTAAAGTGTAAATTTAAATTATTAAATTTAAAAATGAATTTAGTTTAAACTCTTATGAATTTCTTTTATAAGACAAGCACTTGTTTGCCTTGTAATTTAAAAAGGTTTAAATTGTCTAAACTTTGTTAAAGTTAAATTATATTCATTTTAAACCTCATATTTGAAATGGAATTT

>CL1Contig112_All/repeat/mobile_element/Class_I/LTR/Ty3_gypsy/chromovirus/Tekay
AATTACCAGATAACATTTTAACACATCAATTCATAATTGATAGATAATCACATTATCACCATCCATCCAACATATCATATCACAAAGCAATTCATATCAGAGATATCAACCAGTCCAAAGCACTCATCATCATTCAATCATTAATAAGCAAGATTGATCACTTCATTAATTACATTAATTAATGATCCTCTAATTACTTTCATTAGTTAATTATTCTTAAATTTCATTTAATAATTAACCTTTAACTTAATTACATTCATTAATCAATCTTGATTAATCACAATCAGAAATTAACTTTCCTTAATTACTTCATCAATTAAACCAACTCCTTGATTAATTATATTAATTAATCCTTTAATTACACTGAGTAATTATCACTTAATTTCTTCCACCAAGTAATTATCCTTTAATTACTTCCCATCAAGTAATTTCCTTTTAATTAATTACATCCAGTAATTATCCACTCATTACTTCACTAAGGAATTACACCTCATTAATTACCTTAAGTAATTATACTTAATCTTTAATTAATTATATTTATTAATCACCCTTGATTAATCTCATTCTGTAATTAATTACACTTAATTAATTACATCACTTAATTAACTTCCCATAACTTTTATTAGTCAATTCTTAAATTAATTACACTAAGTAATTAATTATTAATTACTTCTACTAAGTAATTATTCTTCATATTAATTACACCAGGTAATTAACCCAAAACTACTTTCAATCTTCAATTAATTACATCCTGTAATTACCATTACTAATTACTTCACTAAGTAATTACACTTTATAAATCTCATTAAGTAATTATACTTAATCCCATCATCAAGTGATTATTTAAATTAATTAAACCAATTAATTAACTTAAACTAATCATATTAATTAATTACATAGAGTAATTAATCCCTTTAATTAATTACACTAAGTAATTAATCCTTAATTACTTCTCTTAAGTAATTTTCTTTTAATCAATAA

>CL1Contig113_All/repeat/mobile_element/Class_I/LTR/Ty3_gypsy/chromovirus/Tekay
ACATAACATATCAGGAATATCAAACAATTCAACAATCAATAGAATTCAAACATCCATAAGCAAGATTAACAAATTCTTAATTAATTTAATCAATCTCTAATTAAATTAATTACTAATTTTTTTATTACTTGGATTACCTTAATCCTGCTTACTTAACATTAATTAATTACAAATTAATTAATTAATTATCTCTAATTATCTACCTTAACAAATCTATCTTGATTACATTTAAGTAATTATCCCTTAATTATTTATTCAATTAATTATTCTTTTAATTA

>CL1Contig114_All/repeat/mobile_element/Class_I/LTR/Ty3_gypsy/chromovirus/Tekay
AAATCTGAAATGAAATTTAAAACAGAGTTTTAAATTTTAATCTTTGAATCTAAAACCGAAAGCATGATTTGAATTTTGGTTGTAATATAAATAAGATTTGAATTTAAATGTTTCAATGTCATTTGAAATATTTAAGATATTTTAAATTTAATTGAATATAGGCTAAAGTTAAATGATTTTTCTAAAATTGCTTTAAGAGGTAAATGATTCTTTAAAATGAGAACTAAAGAGTTTTTAAATACTTAAAATCTTGTTTAAGTTTGATTTCATTTTAATTTTAATTTAAAATGGAATTTAGAGAAATTTAAAAGCAATTCGTTTTTAAATTACTTTGATAATGATATTTAAATCAATAATGAGATTAATGATTTTCATTAA

>CL1Contig115_All/repeat/mobile_element/Class_I/LTR/Ty3_gypsy/chromovirus/Tekay
AAGTTGGAAAATAAAATAATTTTTAAACGTATCAAAGTGTTTAAATAAATTTAAAACTTATTTAAATTTACAAGTCAAAACAAAAGGTTGACTTAAAAATGAAATCAAAAAAATTTTTTGAAGTTAAATTCATTTCAAAGATTTTTATAACTTAAATTTACATTTAATTTAAAACTTCAATTTTTAAACCTTGTTTGAAGTTTAAAACTGAAATTCAAATTT

>CL1Contig116_All/repeat/mobile_element/Class_I/LTR/Ty3_gypsy/chromovirus/Tekay
TAATTAACAACTCATTAATTACACAATTAATAAATCTTAATCACTTGATTAATTAAGTCTTAATTACACTTACTTACTTGATTTATTAAGCTCTGATCATTAATCAATAATCTTAATTATCTAATTAAAGATCTTTATTACAAATTAATTAACCCTAAAATTAATTAACCTTTAAACC

>CL1Contig117_All/repeat/mobile_element/Class_I/LTR/Ty3_gypsy/chromovirus/Tekay
AAGTATTCAAAACCTTTCAATTTCATTTTTAAGGAATTACTTACCTTCCAAGTTAAGTTTTAAAAATAGTTTAACCCATAATCAATTTAAATAAATTTAAAATATACTTTAAATATTTCAAGTGATTTTGAAACATTTAAATTCAAAATCTTATTTCATTTCAAACTAGAATTCAAATCATGTTTCAGATTCAGATTCAAAAAATTA

>CL1Contig118_All/repeat/mobile_element/Class_I/LTR/Ty3_gypsy/chromovirus/Tekay
ATAAAATGCATTATTGTTTTGCATTTGAAGTAAGAGGTTAAGTATTTAATTTAGGAATTCAAATGAATTCAAATCTGAGTTTTTAAATCTGAATTTAAAATTTTAAACTTCAGTTTTAACATAAAGATTTAAGTTTAAATTTCTTTTAAATGATTAAGTGATTTGCATTGAATGGAAGGTGTAATTGTAAGAAGCATTTTAAAGAATTTGAATTTAAATTTGAAATTGAAATATGAAGTAATGTTTAAATAAAGTTTAAATTTGATTCAAATCTAAATTTGAATCTTTGGTTTAAAATAAATTTAAGTTTTATAAATTTAAGTGTTTAAAACAAATTTGAATGATAATGTAAAATTTAAATGGTTTTAATTTAAAAAAGAAATTTGTTTTAAACCTTTGTAAAATTTCTTTTAAAATGAAATTATTGTTTAGAAATAAAGGTTTGAAATTGAATTTAAACTTGTTAAA

>CL1Contig119_All/repeat/mobile_element/Class_I/LTR/Ty3_gypsy/chromovirus/Tekay
TGTAAATTTAGAATTGATTAATTAAGGAATAATTAATAAATGAAGTAATTAATTAATAAAGGATTAATGTAATTAATTGATTAAGTAATTAAAAGTTAATGATTGTAAAGGGTTAAGTATAATTAACTTGTGTAATTAATTAGAAGGCTAA

>CL1Contig120_All/repeat/mobile_element/Class_I/LTR/Ty3_gypsy/chromovirus/Tekay
CTACTCATCACAGATATAAAAACCATATTATCACAGTTCAACCCAAACATAACATATCACATAGCATCACAAATCACTTATCAAAGATATCAGATAATCCAAGGCATACAATATTATTTAATTATTCCTAAGCAAGATAAATTAGTCACACCGTTCCAATTAATTTAAATAAATTAAATTAATTTCTTTAATCACTTTTAATCCTGCTTACTTAACATTAATTAATTACAAACCATTAATTAATCATCCCTTAATTATCCTCTTTAATTACATTAAGTAATTAGCCTTTAATTAATAACACAAATTAATTAACCTTCACCCATTCACATTAATTACATTTATCCTTG

>CL1Contig121_All/repeat/mobile_element/Class_I/LTR/Ty3_gypsy/chromovirus/Tekay
TTAATTAAACCATAATTATTAATCCCTCTTGATCAACCACATTCAGTAATTGACTACCCTTAATTACTTCATTTACATAAATTAATCACTCCTTAATTAATTATCTTTAATTAATCCCTTGATTAATTACAAAGTAATTTAATCCAAATTACTTCCATTATTAAATCATCTTCAGTTAATTACATCCAGTAATTACCCATTAATTACTTCACTAAGTAATTACACTTCATTAATTACATTAAATAATTACTTATCAAATCATCCAGTGATTAAATTAATTAGACTTAAATAATTAACTTAAACTAATCACATTAAACTTAATTAATTATAATGAGTAATTAATTCCTTAATTACTTTGATTAA

>CL1Contig122_All/repeat/mobile_element/Class_I/LTR/Ty3_gypsy/chromovirus/Tekay
TAATTAATCAATTCCAAATTACATCATTAATTAATTTAATAATGATTTCTAATTATATTTAATCAATTTCTAAATGTAAATTAATTACAAAAGTAATTAAACCATATATATTAATCACCCATGATTAATAACCATTCAGTAATTAACTACTTTAATTACCTTTCCATAAAATTAATTATTCTCAATTAATTATCCTCATTCATCACTTGATAAATTTTCAGAATAATTTAAATCCAAAT

>CL1Contig123_All/repeat/mobile_element/Class_I/LTR/Ty3_gypsy/chromovirus/Tekay
ACTTATTTAACTAATCCAAATCATTAATTAATTAAATAAATTATCCATTTTAATTAACTTAATAATTTAATGAATTACAAAACACTAAACCTTCATTTACTTAAAGATAAAAACATTTTCTTATTAATGATCAAATTATAATTAACAAAGCATTTAAAACAATTTACTTTCAAATTTTACTTTTAAATTTCATTTTAAATTTAAGATTTAAAATGAAAACTAACTAACTTTAACAAGTTTAAAACAA

>CL1Contig124_All/repeat/mobile_element/Class_I/LTR/Ty3_gypsy/chromovirus/Tekay
ATCATCCAATATCATTCAACATCCAATATCAACCATTCAATATTAATCAGTCACCCCATAGCAGAATTGATTAACTCCAAATCAATTTAATTAACCTATAATTAAATTAATTACTATCCTTCAATTACTTGGATTATCTAAATCCTGCTTC

>CL1Contig125_All/repeat/mobile_element/Class_I/LTR/Ty3_gypsy/chromovirus/Tekay
TCAATATTATTCATCCATACATAAGCAATGATTTACTTAATCACATCATCTATAATTAATTTAAAATGAATTAAATTAATTACTTCATCTCTAATTAATTTAAAGTGAATTAAATTAATTACTTCATCATTATAAATCTTGCTTACATAACCATTAATTAATTACAAATCAATTAATTAATTATCCTCAAATTAATCACCTTAATTAATCACCTTTGATTAATTATTCCTTAATTACATTTAAGTAATTATCCTTTAATTAATTTTACAAATTAATTATACTTAACCAAATATAGTAATTAACCTTTAATTACTTCATTAATTAATTATTTATAATTAATTA

>CL1Contig126_All/repeat/mobile_element/Class_I/LTR/Ty3_gypsy/chromovirus/Tekay
ATCTTAAGGATAATAGGGTAATTAAGGAATGACATATGTATTAAAGTTAATAATTTAAATTGATTTATAACTAAAGATCAACTAAGAAGTAAATTAAGAAATGATATTAAATGTAGACAATTAACTAAGGATTATTAATTAGTTAATATATAGGATTAATTTTGGATAATTAATTAGATTAATTAGGTAATTACTTGATGAAAGTAATTAAGAGATTAATTA

>CL1Contig127_All/repeat/mobile_element/Class_I/LTR/Ty3_gypsy/chromovirus/Tekay
GATTAAGATTTACTTAATCAAGTGATTAAAGATAAATAAGATTTTAATTAACACTTAATTAATTAATAATTAGAGATTAGTTAAATTGTAATTAAATATTGATTAATTAATAACTAATAATGATTAATTATAAGTAATCTCTTAATTAAGTAATGTTAATGAAGGTCATTAACTTAAGATTATTTTAACAATTAATTAATGTGATTAATTTTTAATA

>CL1Contig128_All/repeat/mobile_element/Class_I/LTR/Ty3_gypsy/chromovirus/Tekay
TAATTAACCTTTAATTACTCAATTAATTAATTAATCATAATTAATTATCTTAATCCTTAATTAATTACATTTATTAATTACCTATTATTGATTAATTAATCCTAATTAATCATCCTTAATTACATCATTAATTAAATAATTAATGATCCTTAA

>CL1Contig129_All/repeat/mobile_element/Class_I/LTR/Ty3_gypsy/chromovirus/Tekay
ATTAAGGAATAATTACTTAGTAGAAGTAATTAAGGATTAATTACTTGGTGTAATTAATCAAAGGATTTTGGTAATTGATTAGGAATGATTACCTAATGAGATTGATAAATGTAATTACTTGGTGAAGTAATTGATGGATAAATTACTGGATGTAATTAATATAAGAGAATTTCTTAATGGGAAGTAATTAAAGGTTAATTACTTAGGAGAAGTAATCAAGGACTAATTACTTGGTGTAATTAATTAAAGGATTAATATATTAATTAAGGAGTTAATTA

>CL1Contig130_All/repeat/mobile_element/Class_I/LTR/Ty3_gypsy/chromovirus/Tekay
GTTAAAATTGTTTTCATTTTAAATTTAAATTTAAAATGGAATTTAATAGTTAATTTAAAGCAAATTGTTTTTAAAATACTTTGTTAATGATAATTTAATCATTAATAAGATTAAGGTTTATCTTAAAGTTAATTAGGACTTAATGATTTATAATTCATAAAAATGATTAAGGTAATTAAGATTTATAATTAGTTAATTTAATTAATTAATA

>CL1Contig131_All/repeat/mobile_element/Class_I/LTR/Ty3_gypsy/chromovirus/Tekay
TTAATTATCTTTAAGATAAAACTTTATTCTTATTAATGATTAAATTATCACTATCAAAAGTATTTAAAAACAATTTACATAAATTTACTTTCAAATTCCATTTTAAATTTTAAATTTAAATTGAATACAAATTTAACTTTAACAAAGTTTAAAACAATTTAAAAACTTTTGAAATCACATGTTAAAGAAATACTTATCTTATAAAAGGAATTTAGAAGAGTTTTTAAAATCGAATTCATTTTTAAAATTCAAATCATTTAAAATATACCTT

>CL1Contig132_All/repeat/mobile_element/Class_I/LTR/Ty3_gypsy/chromovirus/Tekay
CTTCAACTAATTTCACAAATTAATTATCCTTAACCATTTAAAGTAATTAACCTTTAATTACTCTCATTAATTACATTAATTAATGATCCTTAATTAATTATTTCCAATAATTAATTAATTATAATTAATTACATTAATCCTTAATTAATTACATTAATTAATTATACTTTAATTAATTACATTCATTAAACAACCTTGATTAATCATAAACAGTAATTACCCCTCTATAATTACTTACTTAATTAATTAA

>CL1Contig133_All/repeat/mobile_element/Class_I/LTR/Ty3_gypsy/chromovirus/Tekay
TTCTTTGAAACCCAGTTTTAATTTCAAAACAGATTTTAAATTTAAAATGAATGAACATATTCAAATGTTTAAAAGTGAATTTGAAAATGAAATTTCATTTCAAATAAGTTTAAACTTGAAAGAATTTAGTTCCTTTAGTATTTGAAAGTATTTGAAGTAAAATATGAAGTGTTTGATATAAATTTGAGAGTTGAAA

>CL1Contig134_All/repeat/mobile_element/Class_I/LTR/Ty3_gypsy/chromovirus/Tekay
ATCAAATTCACACAGCATCATTCATAGATAAATATCACACATTTATCATTGATATATCAAATATCATATCACAGAATATCACAACATATCATCCAATAGATATCAACCAATCCAGATATTCCACAAACAATCATACACAAACAGGCATCATTAATTCCTTTATAATTAATTTAATCATCTTAAATTAAATTAATTACTTGAGAATTAAACAACTAATCCTGCTTAAACAATCATTAATTAATTACAATTAATTAATTAATCACTCTTTAATCACCTTCATAATCCAATTAATTAATCTTCAATTACAGATTAATTATCCTTTAATCATATTCTTAATTAATCACCTAGATTAATTATTCTTTAATTACACTATGTAATTAATCTTTAAATTAATTACACAGATTAATTTATCTTTAATCATTAATCTTAATTAATTCTAGTTAATTAATTAACAATAATTAATTACCTAAATCTTTAATTAGTTAATAATTACTTCTCACTTCA

>CL1Contig135_All/repeat/mobile_element/Class_I/LTR/Ty3_gypsy/chromovirus/Tekay
ACAAATTGCTTTTAAAAGCTTTGATTAAATAAGAAATGTTTTATCTTAAAGATAAATAGAATTTAATGATTTGGATTCATTAAATTATTAAGTTAATTAATCAAGTAATTAATGAATGATTAAATAAAAATAATAATTACTTAGTGAAAGTAATTAAGAGTAGATAATTAGTGATTAAAGATTGATTAATCAAATATTAAGGGTTAATTACTTTAAAAGAATAATTAATTAATGTGGTTAATTAATCAAGGTAATTAAATT

>CL1Contig136_All/repeat/mobile_element/Class_I/LTR/Ty3_gypsy/chromovirus/Tekay
TAATAATTTCTTAATCACTTTTAGTTAACTAACCTTTAATTAATTATTCTTAATTTAATTACCTTAATTAATTAACCACATTAATTAATTATTCTTTAAATTAATCAACCTTTAAACATTTGATTAATCAAATTTTTTTAATCATTAATTATCCATTCTTAATTACTTTCGACTAAGTAATTATTTTTA

>CL1Contig137_All/repeat/mobile_element/Class_I/LTR/Ty3_gypsy/chromovirus/Tekay
TAATCACCATCTGTAATTAATTTAAAATGAATTAAATTAATTACTTCTATCTCTAATTAATTTAAAGTGAATTAAATTAATTACTCTATCTTTAATTAATTTAAAATGAATTAAATTAATTACTTCACCATTTAAAACTTGCTTACTTAACCCTTAATTGATTATCAATCAATTAAATAATTATCCTCAAATTAATCACCTTAATTAATCACCCTTGATTAATTATCCCTTAATTACATTCAAGTAATTATCTTTAATTAATTTTACAAATTAATTATCCTTAACCAAAATCAGTAATTAACCTTTAATTACTTCATTAATTAATTAATTACATTAATTAATTACTTCCTTAATCACTTATCATTGATTAATTAATCCTAATTAATTAATCCTTAATTACATCATTAATTATATTCATGAATGATCCTTAATGAAATTT

>CL1Contig138_All/repeat/mobile_element/Class_I/LTR/Ty3_gypsy/chromovirus/Tekay
AATGAAGTAACTAAAGATTAATTACTGATTTTGGTTAACGATAATTAATTTGTAAAATTAATTAAAGATAATTACTTGAATGTAATTAAGGGATAATTAATCAAGGGTGATTAATTAAGGTAATTAATTTGAGAATAATTGATTGATTGATTTGTGATCAATTAAGGGTTAAGTAAGCGGGATTTAAAATGAGGAAGTAATTAATTTAATTCATTTTAAATTAATTATAAATGGTGTGATTATAGATCTTCACTTATGAATGGATGATATGGTTTATCTTGAATGGTTTGAATCTCAGAGATGAGATTAGTAATGTTGTGTGAT

>CL1Contig139_All/repeat/mobile_element/Class_I/LTR/Ty3_gypsy/chromovirus/Tekay
TAATTAATAATTTAATTTATTAATGATTTGGATTAATTAATTTAGTAATTAAGGGTTTTAAATTAATTAATTAAGGTTCAAGATTAATTAATTAAGGAATAATTAATTTGTAATCAAAGATCATTAATTAGATTAGATTTTTAATTAATGATTAGGAATTAATTAATTAA

>CL1Contig140_All/repeat/mobile_element/Class_I/LTR/Ty3_gypsy/chromovirus/Tekay
AAAATAAGTTAAAACCTGAGTTTGAACCTGAATTCAAAGTAGTTTGAATCTGAGATTTGAAATAATTTAAATTTTGAAATTTAAATTTGGTTTTAAAAACGTTTAAGTGTAAAAGTATATTTGGGTTTGAATTTAAACTGAAAAATTTAAATTGTAAAATATAAGATTTAAAATTAGTTTAAATC

>CL1Contig141_All/repeat/mobile_element/Class_I/LTR/Ty3_gypsy/chromovirus/Tekay
TTGTTTTAAAACCTAAATGCAGGGTTTTGAAAACAGAATTTAGATCAAATTTAAAATTGAATTTCAAATGAGATTTGAATTCAGGCTTGAAATTTTAAATTTAAACTTTGAAACAAAATATTTAAACAACTTCAAAAGAGTTTAAATATTGAATTTAGGATAAAGTTTTAATTTAAGTAGAGATTCAAACATGAGTTTAAATCTGAAATCAAATTCCAATTTGAAACAATG

>CL1Contig142_All/repeat/mobile_element/Class_I/LTR/Ty3_gypsy/chromovirus/Tekay
TGGTAAATACCGAATGTAATTAATAGAAGATGTTTTAAGAATGGAAGTAATTTGAGTATAATTACTTAGTAATTAATCGAGGGATTAATTAAGGATAATTAATTGGGAATAATTAATGAAGTAATTAATGTTAGTTAATTACTGAATGTGAT

>CL1Contig143_All/repeat/mobile_element/Class_I/LTR/Ty3_gypsy/chromovirus/Tekay
CCTTAATTAATCAATTCTTTAATTAACTACACTACGTAATTAATCCTTATTTGCTTCCATTAAGTAATTATCCTTTAATTACTTTCCATTAAGTAATTCCCCTTTAATTAATTACATCCAGTAATTACCCATTAATTACTTACACTAAGTAATTACACTTATTAATTACATTAAGTAATTATACAAAATCAATCATCAAGTGATTAATTTAACTATTTAATTAACTTGAATTAATCACATTAGTTTAATTAATTACAT

>CL1Contig144_All/repeat/mobile_element/Class_I/LTR/Ty3_gypsy/chromovirus/Tekay
TTAATTTTAATAAATCATTTGAGGATTTTGTGAGAGTAATTACTTAATGTAATCAGTGGAGCAAGATTACTTAGAGAAGTAATAATGATAATTACTGGAATGTAATTAGTAATTTGGATAATTACTTTTGTAATTAATTAAGGAATTAATTAATGATTAATTATTGGATAATTAATTTGTTAATGAGTAATTAAAGATAGTTAATTACTTAATTGAATATTAATCAAGGTGATTAATAATTAGATTAATTACTAAATGTAATTAATTTTAATTAAGTAATTTATTTAAATATTAGAGATCATTAATTATTATAATTAATGATGTAATTAAGGATTGTTTAATTAAGTAATAATTAATTAATTAAGTGATTAATTAATTGTAATTAATTAAGGATAAATATAATTAATTATAATTAATTAATAAATGAAGTAATTAAATGTTAATTACTTATGATTAAGGTT

>CL1Contig145_All/repeat/mobile_element/Class_I/LTR/Ty3_gypsy/chromovirus/Tekay
TCCATCTTAATTAATCATCCTTGATTAGTTATCCTTTATTAGTAAATTAATTATCCTTTTTAATAAATTACACAAATTAATTATTCTTAACCATTTACAGTAATTAATCTTTAATTACTTTCATTAATTACATAATTAATGATCCTTAATTAAGTACTTCCATTAATCAACCTTAATCAATCATAAACAGTAATTAACCATCCTATAATTACTTTCCTTTTGATTAATTAACTCCTTA

>CL1Contig146_All/repeat/mobile_element/Class_I/LTR/Ty3_gypsy/chromovirus/Tekay
TTGATTAATTTAAAGATAATCAATTGAAAATTGTTTAAGTATAATTACTTAATGGAAGTAATTAAGAAATTAATTACTAATTGTAATTAATTAAGTTTATTTTGATTAGTTTAAGTTAATTAATTAAGTTTAATTAATTTAAGATAATCACTGGATAATTTAAGAAGTAATTACTCAATGTAATTAATGAAGAATAATTACTTAGTGAAGTAATTAAGAAGATAATTACTGGATGTAATTAAATTGAAGGATAATTAGGTAATGGAAGAGTTTTGGAAATTAATTACTTTGTGTAATTCATATGAAGAATAATTACTTAGTGGAAGTAATTAATAATTAATTACTTAGTGTAATTAATTAAGAATTGATTAATAAAGTTATTTGAAGATAATTAAGAGATGTAATTAATTAAGGGTAATTAATTACTTAATGAGATTAATCTAGGGTGATTAATAAATATAATTAATTAAAGATTAATTATTAAAGATAATTAATTAAGGAGTAATTAATTTATCTAATGAAGTAATTAAAGGTAGTTAATTACTGAATGTGATTAATCAAGAGTGATTAATCAATATGGTTTAATTGATGATTAATTACTTAATGTAATTAATTTAAATAGGGTAATTATAAATAAAAATAATTAAGGATCATTAATTTATATAATTAA

>CL1Contig147_All/repeat/mobile_element/Class_I/LTR/Ty3_gypsy/chromovirus/Tekay
TTAACTGAGTAATTCCATTAATTACATAAAGTAATTATTATCAAATCAAATGTTTAAAATTAATTAAACTTAATTAATTAATTTAAACCAATCTCAATAAACTCATTAATTACATTAAGTAATTAATGTCTTAATTACTTTCATTTAAGTAATTAACTTAAATAAATTTCACAATTTATTATCATTAATTAATTAATCTAATTAATTATTAAAAATTAATCATATTAATTAATTACTAAATAAACCTTAGTTAATGACCATCATTAACTATTATTTATTCTTTAATTACTTCTTAATTAACTCTAATTTAAATTAATCCAAATTATTAATTAAATAAATTAAATAAATAAGTTATTCCTTAATTATCCAATTTATTTAATTATATTTAATATCTTAATAATTTCTAAGATAAT

>CL1Contig148_All/repeat/mobile_element/Class_I/LTR/Ty3_gypsy/chromovirus/Tekay
GTCCAAGTTGTACTTAAGGGTTTTAAACAATTAATTCATTACATTACTATCTACTTCACAGAGATAGATAAACTACATCTAACAATAGATAATCACATTCATATCATAAAAAGATAATCTGTATCATCCATAAACAGATAATCATCACAACCAAATAATCCATCACAAACCATCATACTTAAACCAAGCATTCATATCATACAGATACAACTCATCTCATTACTGAGATCACAACCATTCAATCAATAACATCCATAAGCAATGATTTATTAACCATCAATTATAATTAATTTAAAATGAATTAAATTAATTACAACCATCTCTAATTAATTTAAAATAAATTAAATTAATTACCAAATTTAAATCCTGCTTAACATCCATTAATTAATTAACCCAGTTAATTAATTATCCACTAAGTATTTAACTTGATTAAACAACCCTGAT

>CL1Contig149_All/repeat/mobile_element/Class_I/LTR/Ty3_gypsy/chromovirus/Tekay
CAGGTTTAAATTTTAAAGAAGGTTTAAATTTGAAGTTTCAAATTAAAATGGAAATTTAAATTATTGAAAGTTTTGAAATGACTTTAACTTTAAAAATTTCCATAGCATTTGTTTGATTTGCAATTTAAAAAGTTTTAAAAATTATTTAAAACTTTGATAAGTTTTAAACTTGAATTTAAATTGAAATTTAAAGGTAATCTCATAAGTACTTTGTTTTGAATTA

>CL1Contig150_All/repeat/mobile_element/Class_I/LTR/Ty3_gypsy/chromovirus/Tekay
TTAATTACTTCATAAATTAGTTAACTATATTAATTACATTAATCCTTCATTAATAAATTTCTCATAAGTTACTTATTATGGATTAATTAATCTTAATTAATCAAACCTTTAATTAATTCATTAATTTTATAAGTTATTGAATTCCAATTAT

>CL1Contig151_All/repeat/mobile_element/Class_I/LTR/Ty3_gypsy/chromovirus/Tekay
TAAGGATCATTAATTAATGTAATTAATGATATTAATCAAGGTTGATTAATATAAGTGATTAATGTAAGTGTGATTAATTAATTGTAATTAATTAAGGTTTAATGTAATTAATTATAATTGATTAATTAATAAAGTAAATGTAGGATCATTAATTATTATAATTAATGATAGTGATTT

>CL1Contig152_All/repeat/mobile_element/Class_I/LTR/Ty3_gypsy/chromovirus/Tekay
GTTAATGACAATATAATCATTAATAAGGAATGTTCATGTTTTAAAATAAATCAAAGATTTAATGATTTGGTTTATTAAATTAATAAGGTAATTAGATGGATAGTTAATTAATTTATTTAATTAATTAAATAAGGATTTTGAATTAATTAATTAAGGTTGAGTTAATTAATTAAGATTAATTAAATTGGAAATAAGATCATTAAT

>CL1Contig153_All/repeat/mobile_element/Class_I/LTR/Ty3_gypsy/chromovirus/Tekay
ATATCACTTATCTCATATCTGAGATCTTAACCATTCAGGGTAATCAGTATCAATCAACATTCATAAGCAATGACTTATTAATCACCATTCTATAATTAATTTAAAATGAATTAAATTAATTACTTCTTCCTTAATTAATTTAAAATAAATTAAATTAATTACTCATCCATATAAATCTTGCTTACATATCCCTTAATTAATTATAAATCAATTAATTAATTACCCTCAAATAAATTACCCTAATTAATCATCTTGATTAATTATCTTTTAATTACATTCAAGTAATTAACCTTTAATTAATTTCACAAATTAATTATTCCAAACCAAATTCAGTAGTTAACCTGTAATTACTTC

>CL1Contig154_All/repeat/mobile_element/Class_I/LTR/Ty3_gypsy/chromovirus/Tekay
ATATCAACCATATTGAGATATTCAATTCAAACAATCATCCATAAGCAAGCACTTCTTTAATTCATATAATTAATTTAATTAATTTAAATTAAATTACGTACTTTAAGGATTAATCACATAATCCTGCTTAACCAATCATTAATTTATAAGTCACAATCATTTAATTAATTA

>CL1Contig155_All/repeat/mobile_element/Class_I/LTR/Ty3_gypsy/chromovirus/Tekay
TATTTTAATCATTTTAATCTTGCTTACTTAACAATAATTAATTACAATCCATTAATTTATCATTCCCTAATTATCCATCTTACATTTATCACTTAGTGTAATTGTTTTAAAGGATAGTTAATTATCTCTAATTAATCCCCTGATAAATTAACCTTCAATTACGTCTACTAAGTAATTATCCTTCTTATCAATTTCACCAAGTAATTTAAATCCAAATTACTTCCATTTATTAACAATCCATTAATTTATTTCATCCAACAATTATCACTAA

>CL1Contig156_All/repeat/mobile_element/Class_I/LTR/Ty3_gypsy/chromovirus/Tekay
TAACTATCTTCAACTCTAATTAATTTAAAATGAATTAAATTAATTACCCATCTTTAATTAATTTAAAATAAATTAAATTAATTACTTCACCAATATAAATCTTGCTTACTTAATCATTTAATTGATTACAATCAATTTATTAATCCATTATTAATCACCTTAATTAATCACCCATGATTAATTACCCTTAATTATATTCATGTAATTATCCTTAATTAATTTCA

>CL1Contig157_All/repeat/mobile_element/Class_I/LTR/Ty3_gypsy/chromovirus/Tekay
CTTAAATATAACTTCCATTCTCATTCTAGTTTAAATTCTTTAAAATGCTTCTTACAATTACCCCTTCCATTCAATGCAAATCATTTAAAAAAAATTTAAACTTAAATCTTCATTTTAAAACTGAAGTTTAAAATTTTAAATTCAGATTTAAAAAAAAACTCAGTTTTAAATTCATTTGAATTTCCTAATTTAAACATTTAACCTTTCAATTCAAATGCCAAAACACAATGCATTCACACT

>CL1Contig158_All/repeat/mobile_element/Class_I/LTR/Ty3_gypsy/chromovirus/Tekay
TTTAATTATCCATCTTAATTAATCACCCTTGACTAATTATCCTTTAATTACAATAAGAAAATTAACTCTCAATTAATTTCACAAATTAATTAACCTTTACCCATCACATTAATCATAATGATCCTTAAGTAATTATTCAATTAATTACTTTATAACCACTTACATTAATTAAT

>CL1Contig159_All/repeat/mobile_element/Class_I/LTR/Ty3_gypsy/chromovirus/Tekay
CTTAATTAACCACCCTTGATTAATTATTCTTTAATTACATTCAAGTAATTAGCCTTTAATTAATTTCACAAATTAATTATTCTAAACCAAATTCAGTAATTAACCTGTAATTACTTCATTAATTAATTAATTATAATTAATTACATTAATCCTTAATTAATTACATTAATTAATTCCTTCATTGATTAATTGTTCTTAATTAATCAATCCTTAATTACATCATTAATTATATAAATTAATGATCCCAAATTATTTTATTTAATAATTACCCTATTTAAATTAATTATCAATTATCCATATTGATTAATCACTCTTGATTAATCACATTAAGTAATTAATTATATTTAATTAATTACATCTCTTTATTATCTTCAAATAACTCAATTAACAAAACCTAAATTAATTACACTAAGTAATTAATTATTAATTAATTGCTTTAAGTAATTATTCTGCTACCTA

>CL1Contig160_All/repeat/mobile_element/Class_I/LTR/Ty3_gypsy/chromovirus/Tekay
ACTTAAATACAGTAATTAATTATTCTTAATTACTTTTTAATTACCTCTTAATTACTTTATAAATTCTTTGATTTATTACACCAAGTAATAAACCTTTAATTACTTTAACAAGTAATTATTCATTTAAAATTACTTCCTAATCAGTAATTTACCTAACTCAATTACCTCTGTAATTAATCAATTACTTATCTTAAGCAATTAACCTTATCAAAAA

>CL1Contig161_All/repeat/mobile_element/Class_I/LTR/Ty3_gypsy/chromovirus/Tekay
CTTATCATTGATTAATCAATCATAATTAATCAACTTTTAATTACATCATTAATTATAATAATTAATGATCCTTAATTATATTTAAATAAATTATCTTCCTAAATTAATTACCTTGAGTAATTAACTCATAATTATTAATCATCCCAGATTAATTACATTCAGTAATTAACTAACTTAATTACTTCATTAAACCAAATTAATTATCCCTTAATTAATTTCTTAATTAATCCCTTGATTAATTACTAAGTAATTTAATCCAAATTACTTCATTCTTAAACATCTC

>CL1Contig162_All/repeat/mobile_element/Class_I/LTR/Ty3_gypsy/chromovirus/Tekay
TGGGATTAATAATTGATTAATGATTAATCAATTTGAATTTAAGATCATCAATTTAGTTATTTATTAACGATAAATGAATATTAATTATGTAATTAAGTTTTAAATTAAGGTTAATTAATTTAATAATTAACTTTAATTAATGAATGATTAAAGATAATTTAAATGGTAATTAATTTAAGTTAATTACTTTATAAAATAATTTGAGGATGGTTAATGAAGGTCATTAACCAGGATTATTTAACAATTAATTAATGTAGTTAATTTTTATAATTAATTAGATTAATTAATTTAATAATAATCAATTGTAAATGGTTTGAGTATAATTACTTAATAAAGTAATTAAGAAATTAATTACTTAATGTAATTAATTTAGTTTAATATGATTGTTTATTTTAATTAATTAAGTTTAATTAATTTTAAACACTTGGGTTTTATAAATAATTACTTTATGTAATTAATGATTTGGAAATTACTTAGTTAAGTAATTGTTTAATAATTACAGATTGTAATTAAGGAGATGTTTAAGTATGAGATAATTTGGATTAATAATTTAGTA

>CL1Contig163_All/repeat/mobile_element/Class_I/LTR/Ty3_gypsy/chromovirus/Tekay
TAAAGGATAATGATTAAAGGTTAATTAATAGAGGATAATTAACCAATGGGATAATTACTTAATGAAAGTAATTATGGATAATTAATTTAGAATGGATAATTAAAGGATGATTAATTAATGGTTTGTAATTAATTAATGATTAAGTAAGCAG

>CL1Contig164_All/repeat/mobile_element/Class_I/LTR/Ty3_gypsy/chromovirus/Tekay
TTGCATTCTAGTAATTATCAATATTACTTCTCTAAGTAATCCTGCTCCACTAATTACATTAAGTAATTACACTCTTAAAATCATCAAATGATTTATTTAAATTAATTAAACTAAATTAATTAACTTAAATAAATCACAAACCAAAATAAATTACAATAAGTAATTAATTACTTAATTACTTAACAAATT

>CL1Contig165_All/repeat/mobile_element/Class_I/LTR/Ty3_gypsy/chromovirus/Tekay
CTCAATAAACTCCATTAATTACATTAAGTAATTAATGTCTTAATTACTTTTATTTAAGTAATTAAACTTAAATAAATTTCACAATTTATTAACATTAATTAATTAATCTAATTAATTATTAAAAATTAATCATATTAATTAATTACTAAATAAACTTTAGTTAATGACCATCA

>CL1Contig166_All/repeat/mobile_element/Class_I/LTR/Ty3_gypsy/chromovirus/Tekay
AATGATTTGAAATAATTAATCTGCGGAATTAAATAAAGACTAATTAGTTATGGGAATTAGAAAACGATGAATCAAAGGCGTTTAATCAAGATGAATATCTAAAGAATAATTAATAAATTGACTTATAAATAAATTAATGATTGTATAAGCAGGATTTATAAATGAGTAATTA

>CL1Contig167_All/repeat/mobile_element/Class_I/LTR/Ty3_gypsy/chromovirus/Tekay
GAATATCATAGAATATCATCCAATAGATATCAACCAATTCAGACATTCTACATAAACAATCATTCACAAACAGGAATTATTAATCCATATCATAATTAATTTAATTAACTTAAATTAAATTAATTACTTAAGAATTAATCACCTAATCCTGCTTAATCAATCATTAATTAATTACAAACCATTTAATTAATTAATCACTCCTTGATTACCTTATC

>CL1Contig168_All/repeat/mobile_element/Class_I/LTR/Ty3_gypsy/chromovirus/Tekay
TTCCAATTTAAATTTAAGATTTAAAATGAACACAAATTTAACTTTAACAAAGTTTAAAAACAATTCAAAAACCTTTTTATTTCACAAGTTAAAGAAATATTCATTTTATAAAAGAAGTTTAAAAGAATTTAAAACCAAATTCATTTTTAAATTCAAATCAATTTAAAAATACACTTTAACAAACAAAATTGTTTAAATCATTTTAAATTTTAAAAACTTTCATTTATTTCAAAACTGGAATACATATTAAATTTTGATTCCAGATTACTTAGATTCAAAAACTTACTTACATTTAAACTTAATTTCAAATTTCAAATCATTTAACCATTTTTTTTAAAGTAGTTAAACAATTTAAATTTAAAACTTT

>CL1Contig169_All/repeat/mobile_element/Class_I/LTR/Ty3_gypsy/chromovirus/Tekay
AAGTATATCACATCACAGAATATCAAAGATTATCATGCTATAAATATCAATCAATCCAGACATTCTATACAATCAATCATCCATAAGCAAGACTTATTAATCCATACTATAATTAATTTAATTAACTCAAATTAAATTAATTACTTAAGAA

>CL1Contig170_All/repeat/mobile_element/Class_I/LTR/Ty3_gypsy/chromovirus/Tekay
AATTAATTAAAGAAATTTATTAAGGGTTAATAAATTAATAGGCATGATTAATTAAAGGATAATTAATCAATGTAAGTGATTGAGGAATAATTAATTTGAGTGATTAATCAAGGATCAATGAGATCAATGTGATGGATGAGGGTTAATGAATTTGTGAAATTAAATAAAGAACTAATTACTTA

>CL1Contig171_All/repeat/mobile_element/Class_I/LTR/Ty3_gypsy/chromovirus/Tekay
TAGAGATTAATTAAATAGTAATTAAATATTAATTACTTAATAACTAATGATGATTAATATAAGTTAATCTCTTAATTAAGTAATTAAGAAATGATTAATGAAGTCATTAACAATTAATTAATGTGATTAATTTTTGATAATTAATTAGATTAATTAATTAATTAATAATCAATTGTTTAGGTTTAATTACTTAATGAAAGTAATTAGTGAATTAATTACTTAATGTAATTAATTAAGGTTAATGTGATTTGTTTAGATTAATTAATTAAGTTTAATTGATTTAAACAATTGTGGAATGGTTGATAATTACTTTATGTAATTTATGAATTTGTAATTACTTAAGGAAGTAATTAATTAATAATTACAGGATGTAATTAAAGATATTTGATATAGAAGTAATTTGGATTTAAATTACTTTGAAATTAATCAAGGGGATTAATTTAGATAATTAATTAAGAATAATTAATTATTGGGTTGAGTAATTAATGTAGTTAATTACTGAATGGTTATTAATCAAGGGTGATTAATATATATGTAGGGTTTAATATAATTAACTTGTGTGATTAATATTAAATGCTAATTACTTATTGTAATTAGAGATAGTTAATCAACAATGATTAATTGAAATGAATATTGAATAATGATTTATAAATTGATTTATAA

>CL1Contig172_All/repeat/mobile_element/Class_I/LTR/Ty3_gypsy/chromovirus/Tekay
TATTAAAAAGGTAATTAAGAAATAATTAATTAATTAATTTAATTAATTATTAAGGTTTAATGCATATTGATTTAGGGGTTAATCAATTTGAAATTTAGATCATTAATTAGATTATTAATTAATGATTAATAAATTATTAATTAAGTAATTAAGTTGTAACATCCCGCCTTTTCGCACACTTTAAACCGACACACGTGCCAATTCAAAGCATATGCAA

>CL1Contig173_All/repeat/mobile_element/Class_I/LTR/Ty3_gypsy/chromovirus/Tekay
ATAAGTAAGTCATTAATAAAGAAATGGATTATCTTAGAGATAATTAAGGTAATTAAAATGGTTGAAATTATTAAGTAATAAAAGTAATGTGATAAATTTAGATAACAAATCAGATTAATTAATTAAATCAATTGTAAATTGTTAATTACTTAATGAAAGCAATTAAGGGGTTAATTACTAATTGTAATTAAATTTGAATATTTTGATTTAATTAATGATAAA

>CL1Contig174_All/repeat/mobile_element/Class_I/LTR/Ty3_gypsy/chromovirus/Tekay
AAAGAGTTGTAAAGAGTTAAATCTAGAATAAGTTGGAAGTTGTATTTAAAATTTTGAAATTTTAAAGCAATTTTTAAATTGGTTTGAATTTGATTTGAATTTAAATTTAAATTCTTTTTAAAACTTATTAACAAAGTAGATGTTCTTTTAAACATAAGATTAAGTTGTGTATTGTTTTAAACTCTTATTGAAGACAAATTT

>CL1Contig175_All/repeat/mobile_element/Class_I/LTR/Ty3_gypsy/chromovirus/Tekay
TAATCATCCTCTAATTATCCATCTTAATTAATCACTCTGACCAATTATTCTTTAATTACAATAAATAATTAACTCTTAACAAATTACACAAATTAATTAACCTTCACCCATCACATTAAATAATCCCTTAATTACTCTTATAAAGTAATTAACAATGATTTATTACATTTATCCTTAATTAATTACTCAAATTAATTATCCTATAATCACTTACATTGATTAATTATCCCTTAATTAATCACACAAATTAATTATCCTACAATCACTTACATTTATTAATTATCCTTTAATTAATCACAC

>CL1Contig176_All/repeat/mobile_element/Class_I/LTR/Ty3_gypsy/chromovirus/Tekay
TTAATCATCCTTTAATTACATTCAAGTAATTAATTTCACAAATTACTCATTCTTAATCAAATACAGTAATCAACCATAATTACTTCATTAATTAATCACATTAATTAATTACTTTACTCACTTATCATTGATTAATAAATCTCAATTAATT

>CL1Contig177_All/repeat/mobile_element/Class_I/LTR/Ty3_gypsy/chromovirus/Tekay
TTAATCACATTTATCCTTAATTAATCACCACATTATTAATTATTTCTTAATTAAACAATTCTTAATTTCATCATTAATTACATTAATTAATGATCTCTAATTTAGATTTAAATTAAATTACTTTATTTAAATTAATTACATTAAGTAATTAATCTTTAATTAAACACAATTATTAATCACCCTTGATTAATATCATTCCAGTAATTAACTACCCTTAATTACTCATATAATTTAATTAATTATCCCATACTTAATTATCTCCACTAATTAATCCCAAGATTAATTATAAAAGTAATTATCCAAATTACTTTATTAACACATCATTTTCATTAATTACATTTAGTAATTAACATTAATTACTTCCTTAAGTAATAGTGCTCCATTGCATACAATAAGTAATGACACTTATCAGTTTATCAAATGATTTCCTTAAATTAATGAA

>CL1Contig178_All/repeat/mobile_element/Class_I/LTR/Ty3_gypsy/chromovirus/Tekay
CAATTCAATCTAATTATCCATATACACACAGATAGGTAACTCATATCATCATAATAGATAATCAACAATATTATCATAAACAAGTAATCTATATTATCATCATAACTTGATAATCTACATTATCATCACCCATAGATAACTCATATCACCATCACAATGCAACCAATGCATCCATATCACACAATACTAATCTCATATCTGAGATTCAAACCATTCAAGTCAAACCATAACATCCATTCATAAGCAAGGATCTATAATCACTACCTATAATTAATTTAAAAT

>CL1Contig179_All/repeat/mobile_element/Class_I/LTR/Ty3_gypsy/chromovirus/Tekay
ATCTCCAAATATTGATCATCCAATATCAATCAATTAACCAATATTATCGAATCAACCCATATTAATCAAACATCCAAACAGAATTAATTATTTCTTAATCAATTGGATTATCATAATTCTTCTACACTAATTATTCCAAATAAATTAATCAATCATCTCTAATGATCTTCACTAATTAATCTTTCTTTGATTAATTATCTTTTAATTACATTCAAGTAATTACCCTATCCATATTCAGTAATTACCCTTAATTACTATCATTAATTACAATAATTAATGATCATTCATTAATTAATTAACTATAATTAATTACATTAATCCTTAATTAATTACAATTAATTAATCACACTTAAATTAATCACTTATATTAATCAACCTTGATTAATATCATTAATTACATTAATTAATGATCCTTATTAATTAATAATTACTTTAATTAATTAAATAATTAACTTATAATTAATCAACTCATTAATCATAATTAGTAATTAACAATTTGTAATTACTTAACTAAATTAATTAACTTCTAAATTAATTATATTAATCCTTGATTAATTAATCTAATTAATCTTTAATTACTTCATTAAGTAATTATTAAACAATTAAAATAAAAAAAAATCCTTA

>CL1Contig180_All/repeat/mobile_element/Class_I/LTR/Ty3_gypsy/chromovirus/Tekay
CAAATGTAAATAATAAATGTTATTTTCATTTGTTTAAAGAATTATAAATTGAATTTAATTTTGGTCAATGCTAAATAAAAATCATTTTGAATCTCGAATTCAAAATGGAATATGAATTTAAAATGATCTAAATACACTTGAATATTAATAAGAAATGGATTTTTAGAGATTATTAAAGTATTGAAATGATT

>CL1Contig181_All/repeat/mobile_element/Class_I/LTR/Ty3_gypsy/chromovirus/Tekay
AAAGGTTAAATAGTTTTGTATAAGTTCATATAATAAATGTTAATTGCATTTATTATAAATTGAATTCAAACGTGGTAAATGTTTAAACAATAACCATTTTTGAATCTTAAATTCAAAATGGAATTTGAATTTGAACTTAAAATGTAATAATACACTTTAATAATGAAGTCATTAACAA

>CL1Contig182_All/repeat/mobile_element/Class_I/LTR/Ty3_gypsy/chromovirus/Tekay
TAATTCATTTTAAATTAATTACAAAATGGTATGATTATAAATCATTGCTTATGGATGAATGATAGTGATATTTCATTTGATGGTTGTGCATTCAGATCTGACTTGAATACTATCTATGTGATATGGATGCTTGATTTAAAGTATGATAATATTTAATTATCTGTTTTGATGATAATATGAATTATCTGTTTATGATGATGTGATTATCTATTGTGATATTATGAATTATCCATATGTGTGTATATT

>CL1Contig183_All/repeat/mobile_element/Class_I/LTR/Ty3_gypsy/chromovirus/Tekay
TACTTGAATGTAATTAACGGAGAATTAATCAAGGGTGATTAAGTAAGGTGATTAAACTGAGGAGAATGAGTTAATGGATCGATAATCAATTAAGGGTTAAGTAAGCAAGTTGTAAAGAGTGAAGTAAGTAATTTAATTCATTTTAAATTAATTATGGTTGGTGTGATTATGGATCCTTGCTTATGAATGG

>CL1Contig184_All/repeat/mobile_element/Class_I/LTR/Ty3_gypsy/chromovirus/Tekay
GTTCTCGAGTTAATTGTTGCTTGACTCGAAGTATTTGGGTTTTAAATTGTTTTAAACTTAAATCATAAATAAGAAAATGTTTTCATTTTAATGTTAATAAGGGCTTAATGATTTGTGATTCATTAAATTAGTAGGGTAATTAAAATGGATAATTAATTAATTCAATTAATTAATGATTTGGGTTGATTAATTTAGTAATTAAGGGTTTGAATTAATTAATTAAGGTTTAAGTTAATTAATTAAGTTTAATTAATTTAGAATAATCAATGGATGGTTTGATAGGTAATTACTTAATGTAATTAATAAAATATAATTACTTTGTGAAATTAATCAAGAGATTAATTAAGATAGTTAATTAAGGAGTAATTAATTTATTTAATGAAGTAAATAAAAAGATAGTTAATTACAGGTTGAGACTAATCGAAA

>CL1Contig185_All/repeat/mobile_element/Class_I/LTR/Ty3_gypsy/chromovirus/Tekay
TCTTATTAAGGCCAAGTTGTTTTAAGTTTAAAACAATTCAATTCATTATCTAAATATACACAGATAGATAATTCACAACACAATAGATAATCAACCTTATCATTATCAACAGATAATCATATCATAATCAGATAATCCATATTATCATCCAAAAGCAACCAATGCATCCATATCAATAATCATTACTCATCTCATAACTGAGATTACAAACCATACCAGGCAACC

>CL1Contig186_All/repeat/mobile_element/Class_I/LTR/Ty3_gypsy/chromovirus/Tekay
AATTATTTTCATTAGTTAATTATTCTTAAATTTCATTAAATAATTAACCTTTAACTCAATCAACCTTGATTAATCATAATCAGAAATTAACTTTCCTTAATTACTTCATCAATTAAACCAACTCCTTGATTAATTATATAAATTAATCCTTCAATTACACTGAGTAATCATTACTTAATTTCTTCCATCAAGTAATTATCCTTTAATTACTACCCATCAAGTAATTTCCTTAAATTAATTACATCCAGTAATTATTCATTAATTACTTCACTAAGTAATTACACTCCATTAATTACATTAAGTAATTATACTTAATCCCATCATCAAGTAATTCTATTTAATTAATTAAACTTAATTAATTAACTAAAATTATCCATAATA

>CL1Contig187_All/repeat/mobile_element/Class_I/LTR/Ty3_gypsy/chromovirus/Tekay
ACTTTTAAATCCTACTTACTTAATCATTAATTAATTACAAATAAATTAATTAATCATCCTTTAATTATCATCTTAATTAATCATCCTTAATTAATTATTCTTTAATTACATTAAGTAATTAGCCTTTAATTAATTACACAAATTAATTATTCTTTAACCATTTACATTAATTAACCTTTAATTACTTTCATTAATTAATTAACGATAATTAATTACCTTAATCCTTAATTAATTACATTAGTTAATTACTTTATTGATTAATTTTTCCTTAATTAATAAACCCTTAATTACATCATTAATTATATTAATTAAT

>CL1Contig188_All/repeat/mobile_element/Class_I/LTR/Ty3_gypsy/chromovirus/Tekay
AATAAGTTTAATGCTATTGAATATGTGAGTTTAAAGGGGGTTTTGGAAGAAAAATTAGTTTTAAACTTTATTAAGGATAAAATTGGAATTTATTTACAAAGTAATTTGAAATAGATGTTTTTAGAACATTTTGAAAATAAAAATTTAATCCATAATAAGAATAATTACTTTGAGTAATGAAGTTTTAGAATTTTATATGCATTAACCTTTAAGTTAATTAGGTAAGAATAATTAATGATGGATATTAATTAATTTAGTAATTATAAGTTTAAAAGTAGTAATTAAAGTTAATTAATGAATTAATTAACTAATATGTGATTAAGAACCACAGATTAGATATTTACTTAAATTAATAAATTTTAAATGGTTAATCAAACTTATAATTAATGATGATTAATATAAGTTAATTATTTTAGAAGATAATAATTAAATAAGTGTTAATCATTAACTAGATTATTTATAATTAATTAATGTAATTGATTTT

>CL1Contig189_All/repeat/mobile_element/Class_I/LTR/Ty3_gypsy/chromovirus/Tekay
CATCTTGATTAATCACCTTGATTAATCATTTACTAATTACAATAGGTAATTAGTCTTTGATTAATTTTACAAATTAATTATTCTAAATTATTTAACATTTAATTACTTCATTTATAATTGATTACATTTATTCTTAATTAATTATATCAATTAATCATCACATTATTAAGTATTCCTTAATTAAACAATTCTTAATTTACATCATTAATTATATGGATTAATGATCTCCAATTCAGATTAAATTACTTTATTAATC

>CL1Contig190_All/repeat/mobile_element/Class_I/LTR/Ty3_gypsy/chromovirus/Tekay
AATTACTAAATGTAATTAATTTGTGAGGATTAATAATTATAAGTTAATTACTTAAGGTAATTAATTTAAGAAGATAATTAATTAAATATAATTAAAGATCATTAATTAATACAATTAATGATGTAATTAAAGTTGATTAATTATGATTAATTAATCAATGATAAATAATTAAAGGTAATTAATTAATGTAATTAATTATAGT

>CL1Contig191_All/repeat/mobile_element/Class_I/LTR/Ty3_gypsy/chromovirus/Tekay
TTATTAAATAATTCCTACTCAATGTCCTTCCTTAACTATTAACAACTCGTTAATTATTTTCTAAAATAATTAACTTATTTTAATCATTATTAATTACAAATTAATTAATCATTAATTAATCCATTAATTAATCCCTAATTAATTAAATAATTAAGTGTTAATTAAAACATAATTAAATCCATTATTACTTGATTAGTTAATTATTAATCAATAATTAAAAAATAATTT

>CL1Contig192_All/repeat/mobile_element/Class_I/LTR/Ty3_gypsy/chromovirus/Tekay
TTTATTAATTTAAATAAAAATCTAATCTATGGTTCTTAATCACATATTAGTTACTTAATTCATTATTTAAACTTTAATTAATACATTTAAACTTATAATTACTAATTTAATTAATACAAACCATAAATTATTCATAGTTAATTAACTTAAA

>CL1Contig193_All/repeat/mobile_element/Class_I/LTR/Ty3_gypsy/chromovirus/Tekay
TTAAGGTATAAAAGGATATTGGTTTGAATTTAAACCGGGAAATCTAAATTGTAAAATATAAGCTTTAAAATAAGTTTGAACCTGAGATTTTAAATCTAGGATTTGTGTTGAGTTTCAGTTTTCAAAATAAAATAAATTTAAACTGATTAAATTTCTTTGAAATAGTTAAATGATTTGAATTTAAAATGAACATGTAGAATG

>CL1Contig194_All/repeat/mobile_element/Class_I/LTR/Ty3_gypsy/chromovirus/Tekay
CTTCATAAATTAATTAACCATATTATTTACATTAATCCTTAATTACTTATTAATTAATTTCTCATAAGTCATTAATTATTGAATTGATTTAATTTTACCTAATCAATCTCTATTTACATCATTGATTATAAAAATTAATGATTTCTCATTTACATTTCGG

>CL1Contig195_All/repeat/mobile_element/Class_I/LTR/Ty3_gypsy/chromovirus/Tekay
TTAAAATAAATTAAATTAATTACTTCACCAATATAAATCTTGCTTACTCAATCATTTAATTGATTACAATCAATTAATCAATCATTCAAAATAAATTACCTTAATTAATCACTCTTGATTAATTATCCTTAATTACATTCATGTAATTATCCTTAATTAATTTCACAAATTAATTAACCTCAACCAAACAGTAATT

>CL1Contig196_All/repeat/mobile_element/Class_I/LTR/Ty3_gypsy/chromovirus/Tekay
ACATCAGCTATAATAAATTTAAAATGAATTAAATTAATTACTTGCATCTCTAATTAATTTAAAGTAAATTAAATTAATTACTTCACCATTATAAATCTTGCTTATATAACTATTAATTAATTATCAATCAATTAATTTATCATCATCCAATTATTCAATTTAATTAATCACCCTTGATTAATTAACTTTAATCACACCCAAGTAATTATCCTTTAATTC

>CL1Contig197_All/repeat/mobile_element/Class_I/LTR/Ty3_gypsy/chromovirus/Tekay
AAAATTGAAAAAAATAAAATTTGGAATTTGAAACAAGGTTTTAAAACAAGTTATCAAATGTTTAAAACTTGAATTTACAAGTTAAATAATTTATCTATTTTAAAAATCTGAATTTACATAGTTAAATAAGTTAATTTAAAAGCAATTGAATGTATGAGGAAAATTTGAATTTAAAATAGATTGAAAATTGCAAAGTT

>CL1Contig198_All/repeat/mobile_element/Class_I/LTR/Ty3_gypsy/chromovirus/Tekay
TCGTGCATGATGATAAAATCATTTATAAGAGAAATGTTTTCATTTTAAAGTTAATAAGGATCTAATGATTTGTGATTCATTAAATTATTAAGGTAAATTAATATGGATAATTTATTTATTAAATGGTTAAGTATTTGAATTAATTAATTAA

>CL1Contig199_All/repeat/mobile_element/Class_I/LTR/Ty3_gypsy/chromovirus/Tekay
GAAATGAATAATTAGTGAATAATTTATTAATTGATTGATAATTGATTAATAGTGATATAAGCAAGATTTATAATGGTGAAGTAATTAATTTAATTTACTTTAAATTAATTAGAGATGCAAGTAATTAATTTAATTCATTTTAAATTAATTATAGCTGATGTCATTGCTTATGGA

>CL1Contig200_All/repeat/mobile_element/Class_I/LTR/Ty3_gypsy/chromovirus/Tekay
AAATTAATTTTCAATTAATTAGGGGTTATGTAAGCAAGATGTATAATGATGAAAGTAATTAATTTAATTCACTTAAAATTAATTAAAGATGAAGTAATTAATTTAATTTAATTTAAATTAATTATAGACGATATGATTAAGTAAATCATTG

>CL1Contig201_All/repeat/mobile_element/Class_I/LTR/Ty3_gypsy/chromovirus/Tekay
TACTTATGGAAGTAATTAAGGAATCAAATACTAATTAATTGAGTTTAAATTTGATTAGTTTAAGTTAATTAATTCAGTTTAATTAATTTATAAATTAATCATATGATGATTTACGAAGGATAATTACTTAATGTAATTAAATGAAGAGGAATTACTTAGAGAAGTAATTAATGGG

>CL1Contig202_All/repeat/mobile_element/Class_I/LTR/Ty3_gypsy/chromovirus/Tekay
GTTAACTATTCTTAAATTTCATTTAATAATTAACCTTTAACTTAATTACATTCATTAATCAACCTTGATTAATCACAATCAGAAATTAACTTTCCTAAATTACTCTATCAATTAAACCAACTCCTTGATTAATTATATTAATTAATCCTTTAATTACACCG

>CL1Contig203_All/repeat/mobile_element/Class_I/LTR/Ty3_gypsy/chromovirus/Tekay
ATCATTAATTCCCAATTTATCTAATGATATTCTTAAATTAATTAAACTAAATAAATTAAATTTAATTAATCAAAATATCCAAAATTAATTACAATGAGTGATTAATCCTTAACTACTTTCATTAAGGAATTACATTTAACAATTTAAAATTGATTAATTTAATACAAATTGTAAATTATTCATCCTAATTAAATCAATAATTAATGGATTAGAAAT

>CL1Contig204_All/repeat/mobile_element/Class_I/LTR/Ty3_gypsy/chromovirus/Tekay
CTTAAATTGATTACTCAAAGTAATTAACAACTTAATTACTATATTGACCCAAATTAATTATCCTTAATTTAATTTCTTAAATTAATTATTTGATTAATTACTAAATAATTAATCCAAATTATCTCCCACTTAAACATCTCCACTTAATTACAACTGTAATTGTTAATTAATTACTTAAATAAGAGATTTCCAATCCATTAATTACATACAGTAATTATTTATAA

>CL1Contig205_All/repeat/mobile_element/Class_I/LTR/Ty3_gypsy/chromovirus/Tekay
GCTTTGTTAATGATAATTTGATCATTAATAAGAAGAATGCTTTTATCTTTAAATAAGTAAAGATTTAATGATTTGTAATTCATTAAGTTATTTAAAATAGTTAATTAATTAATTTATTTAATTAATGATTAGGATTAATTAAATAAGTAATTAAAGGTTTAAATTAATTAATTAAAGTTTAAGTTAATTAACTAAGG

>CL1Contig206_All/repeat/mobile_element/Class_I/LTR/Ty3_gypsy/chromovirus/Tekay
TTTTGTTCTTATTAATAATCAAGTTATCAATCTAAAACAATTTACTTAAATTTTCTTTCAAATATCATTTTAAATTTAAGATTTAAAATGAATTCAAATTATCTTTAACAAAGTTTTAAAACACATTTCTAAACCTTTCATTTCACAAGTTAAAGATATACTCATTTAATAAAGAAGTTTAAAAGGATTTAAAACCAAATTCATATTTAAATTCAAATCAATTTGAATTATACTTTAAACATTTCAAATTGTTTAAATCATTTTAAATTTAAAAACCTTCCTACATTTCAAAACTGGAATACATATTTAAATTGGAATC

>CL1Contig207_All/repeat/mobile_element/Class_I/LTR/Ty3_gypsy/chromovirus/Tekay
TTAATTAAGGTAAGTTATTAAGGATAGTTAATTACTGAATGTAATTAACCAAGGTTGATTAATGAATATGATTAATTAAAGATTAATCATTAAATAAAATTAAGTAGAAGAATAATTAATTAAAGAAGTAATTAGAGGATCATTAATTAATGTAATTAATGAAGTAATTAAGGGTTGATTAATTAAAGGATAATTAATCAATATAAGTGATTAAGAATAATTCATTAATGTAATTAATTAAGGG

>CL1Contig208_All/repeat/mobile_element/Class_I/LTR/Ty3_gypsy/chromovirus/Tekay
GTACTTAAGGATTGATTACTTTGTATTGAAGGAGGTTAATTGATAATTAAGGTTTATTAGTTAATAATTAAAGATTAATTAATTGGTTTATAGGGTAATTAAGGGATGAATTACCCAGTTGTAATTAATGAGATGAATGTGATTAATTAATTTGTTAATTAATTAAAGATAGTCACTTGGTAATTGATTAAGTATAATTACTTAATGAGATTGATAAGTGTAATTACTTAGTGAAGTAATTGATGGATAAATTACTGGATGTAATTAATAT

>CL1Contig209_All/repeat/mobile_element/Class_I/LTR/Ty3_gypsy/chromovirus/Tekay
AATTTATCATCCTTCACCCATTCATTTTAATTACATTTATATTTAATTATTTACTCAAATTAATTATCCAATAACCACTTACATTGATTAATTATCCTTTAATTAATCATACTCATTAATTAACTAACCCTTAATTAATTTCCTTAATTAATTCAATCCCTTAATTAATTACACTAAGTAATTAATCCTTAATTACTTCATTAAGT

>CL1Contig210_All/repeat/mobile_element/Class_I/LTR/Ty3_gypsy/chromovirus/Tekay
AATAAAGAATTAAAAACTTGAATTTTTTGCAAGATAAAATAAAATGTAATTCAAAAGCTTAACTTCAAAATAAAGAGGAAGTAATGGAGTTTAAAGGTTTTTTCCCTTATATAAGCTTCCTATAAAAATAAAAAAATAAATAAATGTTCTTTACATTTATTCTAAGGTTTATAAAATGA

>CL1Contig211_All/repeat/mobile_element/Class_I/LTR/Ty3_gypsy/chromovirus/Tekay
AAAAGGGTTTAAAAATCTGAAATTTAAAATAAAGCATTGAATTAAAATAGAAGATTTAAAAACAAGTTTAAATCTGGAAATATGATTCAGATTGGAATCATGTTTTTGAAAATAAAAGTAGTTTTTAAAATTTTGAAATGTTTAAAATGTTTTAATTATTGAAACATATTCTAATTATGATTTGAATCTAAAAATTTAACATGGGTGTAAATTTCTTTTATAAGGAAATCTTTAGCATAAGTTTTTAAAGGATTTTAAAATGTTTTTAAAACTTTGATTAAGTTAAGTTTGATTTCTTTTTAAATTTAAAATTTAAAATGTAATTTGAAAACAATTTTAAGTTAAATTGTTTTAAATTACTTTGTTAATGATAAAGTAATCATGAATAAGAAATGTTTTATTTTAAAGTAAATTAAAGATTTAATGATCTTTGTTTCATTAAAATTAGTAAGATAATTTAAATAATTTAATTAATTAATTTGTTTAATTAATTAAAGATTTGAAATTAATTAAGATTAATTAAATTTGTAATTAATATTAATTAATTTAAGTTAATTACTTAAGAAAGGTAATTAAAAGAATTAATGATAAGTTAATGAAGGTCATTAACTTGGGATTATTTATTAATTAATTAATGTAATTAATTTTGATAATTAATTGGATTAATTAATTTAGATAATCATTTATGGAATTTGGTTAAGTATGATTACTTTATGAAAGTAATTAAAGGTATTAATTACTCATTGTACTTAATTTATTAATTAGATTAG

>CL1Contig212_All/repeat/mobile_element/Class_I/LTR/Ty3_gypsy/chromovirus/Tekay
ATTTATTTATAAATTAAATAAATCATTCTTTAATTACTTATTAATTAAATTAACCTTTAAACCAATTTCATAATTAATCATTCAAATTAACTTAATAATTTATGAATTACAAATCAATATGTTTCATTAACAATAAAGATAATTTATTCTTATTAATGATTTTATTTATTACTTTCTTAAATTTGAAAACGTTCATTTTAAATTTGCTTTTAA

>CL1Contig213_All/repeat/mobile_element/Class_I/LTR/Ty3_gypsy/chromovirus/Tekay
CTCTTAAATCTTTAAGTCTTAAAATAAAGTTGGATCTAAAATAAAGAATTTAAAATCAAGAAGTTAAAACAAGTTTAAATCTAAATTTAAATCTAAATTAAAGATAATCTGAATTCTAGTCCTGAAATCAAAGAAGTTTGAATATTTAAATT

>CL1Contig214_All/repeat/mobile_element/Class_I/LTR/Ty3_gypsy/chromovirus/Tekay
CCAGTATCAACCAATCACCCAATATCAATCATCCAATATCATTCAACATCCAATATCAATCACTCAATATCAACCATTCAATATTAATCAATCACCCATAGCAGAATTGATTAACTCTTAATCAATTTAATTAACCTCTAATTAAATTAATTACTATCCTTTAATCATTTGGATTATCCTAACTCCTGCTTCATTGATTTATTACAAATCAAATTCATTAATCATCTTCTAATGATCTTCCTAATTAATCTTCCTTGATTAATTATCCTTTAATTACATTCAAGTAATTATCCTTAACCATATACAGTAATTAACCTTTAATTACTATCATTAATTACAATAATTAATGATCCTTCATTTACTTCCATTAATTAATCAATTATAATTAATTACATTAAACCTTAATTAATTACAATTAATTAATCACACTTAAATTAATCACTTTTATTAATCAACCTTGATTAATTCATTAATTATATTAACTAATGATCCTTATTAATTAATAATTCCTTTAATTAATTAAATAATTAACTTATAATTAATCATCTCATTAATCATAAACAGTAATTAACAACTTGTAATTACTTATCTTAATTAATTAACTTCTTAATTAATTATATTAACCCTTGATTAATTAATCTAATTAATTAACCGTTATTTACTTCATTAAG

>CL1Contig215_All/repeat/mobile_element/Class_I/LTR/Ty3_gypsy/chromovirus/Tekay
ATTCACATCTCATAATAGATAATCACAACATCATCATAAACAGATAACTGATATCATCATCCAAACAGATAAATAAATATTATCATACTTAAAACATACATCCATATCACATAGGTATTATCCATTCATAACTGAGATCACAATCAAACAATGAAATATCAATA

>CL1Contig216_All/repeat/mobile_element/Class_I/LTR/Ty3_gypsy/chromovirus/Tekay
ATCAAATATAAACATTAATTAATTATTTTTAGTTACTTCTTAATTACTTCATAAATTCATTGATTTATCGCACCAAGCAACAAACCTTTAATTACTTTAACAAGTAATTATTCATTTAAAAATTACTTCCCAATCAGTAATTTTACCTTAA

>CL1Contig217_All/repeat/mobile_element/Class_I/LTR/Ty3_gypsy/chromovirus/Tekay
AATTTAGAAATATGGGAAGTTTCTAAAATTTAAATTGTTTTAATACAACTTTGAATGTAAAGCTAATTTATATATGATTTGTATCTTAAAATGAATTTGGGGTTCAAATTTCTTTTAACTTCTTTTATAAAATAAGAAATCTTTAGTATAA

>CL1Contig218_All/repeat/mobile_element/Class_I/LTR/Ty3_gypsy/chromovirus/Tekay
AATTTATTATCTTCAATTAATTAATCTAATTAATCCATCAAAATTAATCACATTAATTAATTATTAATTATCCTTAGATAATTAACAACATTTTCATTAATTCCTTACTTAAGTAAATTATCTTAGATTAATTATTCATTAATCATTTCTAATTATAAATTAATTCAAGTTATTATTTAAAATCAAATAAATAAGTAAATTCTTAATTATTTCCAAAATAATTCATTTACTTATTTATAACTTAATTAATATTCAAAATGTATTTAAATAATACATTTCTAAAATCAAATTCAACTTTCATTTTAAAATTTAAAGATTTCAAAATGTTTAACCATTTTAAACATTA

>CL1Contig219_All/repeat/mobile_element/Class_I/LTR/Ty3_gypsy/chromovirus/Tekay
TTTAAATTAAAGTTTTAAATCGAATTTAAATTATAGATTCAAGTTGAATTGAATCTTAAAGTTGGAAATGATTAAGTATTTAAATTCAAATTATCTTTAAAATAACTTTAAAGGAGTTTATTGTTTAAAATGTTTTTAAAGAATTTGAATTTAAATTTGAAATTGAAATATGAAGTAATGTTTAAACAAAGTTTAAAATTTGATTCAAATTTGGATTTGAATCTTTGTTTAAAAATAAATTTAAGTTTATAAATTTAAGTGTTTAAACCAAATTTGAATAATAATGGAAAATTTAAAATGGTTTTAATTTAAAAAGAAATTTGTTTTAACTTTTGTAAAATTTCTTTT

>CL1Contig220_All/repeat/mobile_element/Class_I/LTR/Ty3_gypsy/chromovirus/Tekay
AAATCAGCTTATATTATTTACATCAAGTAATTATCATCTAATTACTTTCCTAAGTAATTATACTCCATTAATTACGCTAAGTAAATTTACTTCCAATTAATCAAATGACTATCGTAAATTAATTAAACTAAATTAATTAACTTAATTTAATCGTATCATCAGTTACTTATGAATTCCAATTAATCATCTTTGATTTAAATAACTTCTGCTACATTCCAGTAGTTTCCTTTAATTTATTTACAGAGATTAATCTTTGAATAAATCCATTAATTAATTACCTTTATATATATTTATTACAATTTAATTACCTTGTTTATTTATATTCGCAA

>CL1Contig221_All/repeat/mobile_element/Class_I/LTR/Ty3_gypsy/chromovirus/Tekay
ATTAATTGATTGGTTAATTAATGTTCATGTAAGCAAGATTTATTGTGATGAAGGTAATTAATTTAATTTATTTTAAATTAATTAAAGATGAAGTAATTAATTTAATTCATTTTAAATTAATTATAGATGGTGTGATTAATAGATCATTGCTTATGGATGGCTGATTGATATTGAATGCCTTGATTGTTTGATATCTCTGATGAGATATGTGTGATATGTGATATGAGATAATTAGGTTGAATGGTGATGATATGAATTATCTATCTGTGTATATGTGAATTA

>CL1Contig222_All/repeat/mobile_element/Class_I/LTR/Ty3_gypsy/chromovirus/Tekay
CAACTTTGAATGTTAAAGCTAATTTTAAAATATGATTTGTAATTTTAAATGAATTTGGAGTTTAAATTTCTTATAACTTCTTTTATTAAAAAAAAGAAAGTCTTTAGTATAAAGTTTTAAAAGATTTTAAAATGTTTTTAAACTTTGTTTAAGTTAAGTTTGATTTCTTTTTAAGTTTTAAATTTAAAATGTACTTTGAAAACAATTTTAAGTTAGAATTGTTTTAAGTTACTTTATTAATGATAAAGTAATCATGAATAAGAAATGTTTTATTTTTAAAAGTAAATTTAAGATTTAATGATCTTTGTTTCATTAAATTAGTAAGGTAATTTAAATAATTTAATTAATTAATTTGTTTAATTAATTAAAGATTTGAAATTAATTAAGGTTAATTAAATTAGTAATTAATTTAAGTTAATTACTTAAGAAAGGTAATTAAGAATTTGTTATAACTTAATGATGGTCATTAACTTGTGATTATTTATTT

>CL1Contig223_All/repeat/mobile_element/Class_I/LTR/Ty3_gypsy/chromovirus/Tekay
CAGAATTTATATTGTGTAAGTAATTAATTTAATTCATTTTAAATTAATTAGAGATGATGTAATTAATTTAATTCATTTTAAATTAATTATAGATAGTATGATTATAGATCATTGCTTATGAATGGTTGATATTGGTTGCCTTGAATGGTTTTGAATCTCAGCTATGAGATTAGTAATGTTGAGTGATATGGATGCATTGGTTGCATTGTGATGATGATATGGATTATCTTTGATAGTGATAAAT

>CL1Contig224_All/repeat/mobile_element/Class_I/LTR/Ty3_gypsy/chromovirus/Tekay
TTAATTAATCAATCTTTAATTATATCATTAATTATATAAATGATTGATTTCCAATTATATTTCAATTTACCTTAATCGAAAATAATTATATTAATTAAACCATAATATTAATCATTACTTCATTAAATAAATTAATTCTCCTTAATTAATTATCTTGATTTATCTCTCGATTAATTACACAAAGTAATTATATTTTATTAATTGCATTAAGTAATTATTTATTAAACCACCCAATGATCCTTCTAATTAATTCACTAAAATTAATTAACCCAAAACACTAATTAATTTAATGAATTAATTAC

>CL1Contig225_All/repeat/mobile_element/Class_I/LTR/Ty3_gypsy/chromovirus/Tekay
TTAATCAAAAGATAAATTAAGATAATTAATTAAGGAGAATTAATTTATTTAATGAAGTAAATAAAAAGATAGTTAATTACAGGTTGAGATAAATCAAGAATGATTAATATTGTGGTTTAATTAATGTAATTAATTTAGATTAGGATAAATTAAAATATAATTGGAAATCATTAATTTATATAATTAATGATGTAATTAAAGATTGATTAATTAAGATTAATTAATCAATAATAAGTGACTTATGAGAAGTTAATTAATATAAGTAATTAAGGATTAATGTAATTAAAATAGTTAATTAATTCATGAAGTAATTAAGATTTCTTATTGATTTTGGTTAAGAATAATTAATATCGTGTAATTAAACAAAGATAACTACATGAATGTAACGGAAAAAAAATTGAATCCAAGGTGATTAATTAAGATGAATAATGAAGGGATGACTAATTAATTGATTTGGA

>CL1Contig226_All/repeat/mobile_element/Class_I/LTR/Ty3_gypsy/chromovirus/Tekay
ACTTCTATAGTAAATATCTTTAATTACATTTAGTAATTATTAACTAATTACTTCTCTAAGTAATTACAATCCATAAATTACATAAAGTAATTATCAAACAATCCACAAATGTTTAAATTAATTTAACTTAATTAATCTAAACTAATCACATTAATCAAATTAATTACACCAAGTAATTAATTCATTAATTACTTTCATTAAGTAATTAAACAATTGATTATTATTAATTAATTAATCTAATTAATTATTAAAATTAATCACATTAATTAATTGTTAAATAATCTTAAGTTAATGACCTTCATTAACATTTCTTAATTACTTAATTAAGAATTAACTTATATAAATCATTATTAATTATCAATTAATTAATATTTAATTACAATTTAATTAATCTCTAATTATTAATTAATTAAGTGTTAATTAAAATCTTAATTATCTTTAATCACTTGATTAAATAAATCTTAATCATTAATTAAAATTTAATTAACCATCCTTAATTATAGATTAATTAACCTTAATTAATTAATCTCAAATCTTAATTAATTAACTTAAAAATTATTAATTACTTAATTAAACATCCACAATATTAATTA

>CL1Contig227_All/repeat/mobile_element/Class_I/LTR/Ty3_gypsy/chromovirus/Tekay
AATTAAATAAATAAGTAAATTCCTTAATTATCTTAATTATTTTCAAAATAATTCATTTACTTATTAATGATTTCATTAACATTCGAATGTATTTTAAACAATACAGTTCTCAATTAAATTTAAATTCCGTGTTGAATTTGAAAATTTAAAATGTTTGACTATGTAAACAGTAAG

>CL1Contig228_All/repeat/mobile_element/Class_I/LTR/Ty3_gypsy/chromovirus/Tekay
ATTTAAACCTTTATTTTTAAAACTGAAGTTTAAATTTTATTCCAGATCTAAAAAAAACTCAGATTTGAATTCACTTTGAATTTCTAATTTAAATATTTAACCTTTCAATTCAAATACAAAACACATATGCATTTACACTTGTGAGTTTGAAAATCAAATTTTAATTTAAAAAACACGAATGAATTTAAATCTCTGACAAACAAATTTGAATTCATATCCAAATTCCAGATTTTAAAAACTCAAAATAAATTTCCACCTGAAATTTTAAACTTTACCTTTACATTTAAAAGAGAAAACAGTTCCTGTTTTATTTAAAAAC

>CL1Contig229_All/repeat/mobile_element/Class_I/LTR/Ty3_gypsy/chromovirus/Tekay
ATTAAAAAGTTTCAACTATTTACCAAAATAAAATAGTGAATTAAGTTAAATTTCTGAAACTTTTATTTTATTTAAAAAAACTGGAATTTGAATTCAATTCAGAAATGCAAACTTGAATTAAATTTTGAACTTAAACTTTACCTTAAACAAAACTATAGATTTAAAAATCCTTAAACCCAGTTTTTAAAA

>CL1Contig230_All/repeat/mobile_element/Class_I/LTR/Ty3_gypsy/chromovirus/Tekay
ACAGATAATCCATATCAGCATTATAAACAGATAATCCATATCACCATCACAATGCAACCAATGCATCCATATCACATAACATTACTTATCTCATAGCTGAGATTACAAACCATTCAAGGAAGCCAATACCAATCATCAAACATAAGCAATG

>CL1Contig231_All/repeat/mobile_element/Class_I/LTR/Ty3_gypsy/chromovirus/Tekay
TAATTAATTTCTTAATTACTTCATTAAGTAATTATACTCAAACCATTCACAAATGATTATTATTAAATTAATTAATCTAATTAATTATTAAAAATTAACCACATTAATTAATTATTAAATAATCCTGGTTAATGACCTTCATTAACCATTCTCTAATTATTTTCATTAAGTAATTAACTTAGATTAACCATTGTTAATTACAAATTAAATTATCTTTAATTATTCATTAATTAATCCCTAATTATTTAACTCATTCAGAGTT

>CL1Contig232_All/repeat/mobile_element/Class_I/LTR/Ty3_gypsy/chromovirus/Tekay
GAGTAATTAATTTATTTGGGAAGTAATTAAGGGTAGTTAATTACTGAATGGAGTTAATCAAGGATGATTTACAATTATGGTTTAAATGAAGATTAATTAATTAATGTAATTAATTTAATTAGGAAAATGTAATTAGAGATAATTAATTATTATAATTAATAATGTAATTAAGAATGGATTTAATTAGAATTAATTAATAAATGAAAAG

>CL1Contig233_All/repeat/mobile_element/Class_I/LTR/Ty3_gypsy/chromovirus/Tekay
TTATTTATTAATAGATTTATTATTCCTTAATTAATTACAAAAATTAATTACTCCTTAATTAATAATGATTTCCTAATCACTTTAAGTTAATTAACCTTAATTAATTATTCTTGATTTAATTACCTTAATTAATTAACCACATTAATGAATTACTCTTGAAGTGATTAACCTTTAATATTTGATTATCAAATCTTAAATCTTTAGTCTCTACTC

>CL1Contig234_All/repeat/mobile_element/Class_I/LTR/Ty3_gypsy/chromovirus/Tekay
TAACCCTTAATTACATTCAAGTAATTATACAATAATTAATTTCACAAATTAATTACTTTTAACCAAATACAGTAATTAACATTTAATTACTTCATTAATTAATTAACTATAATTAATTACATTAATCCTTAATTAATTACATTAATTAATTACCCTTTAATCACTTAT

>CL1Contig235_All/repeat/mobile_element/Class_I/LTR/Ty3_gypsy/chromovirus/Tekay
ATACTTTAACCAAACATCCATATCATACAGATACAACTCATCTCATTACTGAGATCACAACCATCCAATCAATAACATCCATAAGCAATGATTTATTAACCATCAATTATAATTAATTTAAAATGAATTAAATTAATTACTTCTATCTCTAATTAATTTAAAATAAATTAAATTAATTACCACATTTATAAATCCTGCTTAATATCCATTAATTAATTAACCCAGTTAATTAATTATCCACTAAGTATTCAACTAGATTAAACACTTTGATTAATCATCCTCTAATTACAATAAGTAATTAGTCCTTAATTAATTTTATAAATTAATTAACCTTAATCATAAGTAATTAACATTTAATTACTCATTTATTAATTAATTATAATTAATTATATTTATCCTTAATTAATCAC

>CL1Contig236_All/repeat/mobile_element/Class_I/LTR/Ty3_gypsy/chromovirus/Tekay
TAAAATGATCATTTGATGATTTGTGAAGTATAATTACTTAATGTAATTAAATAAAGAGAAATTACTTAGGGTAGTAATTAATGGTAATTACTGGATGTAATTAATTGAAGGTGATTTGATAATTGAAGTAATTTAAGTATAATTACTTTGTGAACTAATCAAGGAATTAATTCAAGATAATCAATTATGGAGTAGTTAATTTGTTTGGTAAAGTAAGTAAGGATAATTAATTACTGAATAGAG

>CL1Contig237_All/repeat/mobile_element/Class_I/LTR/Ty3_gypsy/chromovirus/Tekay
TTAAATTTAAAATGGTTTAAACAAATTGAATATTAAAGTGAATTTTTTAAATATGGTTTGAATTTAAACATAAATTTGGTTTTAAATTTCTTTTAAACTTCTTTATAAAATGAATATTTCTTTAACATGTGAATTAAAGATTTTTGAATTGTCTTTAAGCTTTGTTTAAAGTCAATTTGTATTCATTTTTAAATCTTAAATTTAAAATGGAATTTGAAAGAAAAGTTTAAAGTAAATTGTTTTTAAATACTTTTGATGATAATTTGATCAATAATAAGAAATAATAATTACTTAGTCAAGTAATTAAAGGAAGATAATTTAAAGAAAAGACTTATTTATCCATATTAATAGTTAATTACCTCAAGAAAG

>CL1Contig238_All/repeat/mobile_element/Class_I/LTR/Ty3_gypsy/chromovirus/Tekay
TTAATTAATTATCTCAATTTATCTCTCGATTAATTACACAAAGTAACTATATTTTATTAATTTCATTAAATAATTATTTATCAAACTACCCAATGATCATTCTAATTGTTTTAAACCCAATTAATTAACCCAAATCATAAATTAATTTAATCAATTAATTATTCCTTAAATAAGCCTATTTATTTAATGAATCGCTATTCAT

>CL1Contig239_All/repeat/mobile_element/Class_I/LTR/Ty3_gypsy/chromovirus/Tekay
TTTAATTGATTACAATCAATTAATCATTTATTATTAATCACCTTAATTAATCACTCTTGATTAATTATCCTTAATTAATTTCACAAAATTAATTACTCTCAACTAAACAATAATTAACCTTTAATTACTTCAATTAATTAATTAATCATAATTAATCACATTAATCCCTAATAAATAAATTAATTAATTACCTTTAATTACCTATTATTGATTAATTAATCATAATTAATCAACTTTAATTACATCATTAATTATAATAATTAATGATCCCCTTTTATTAATTACCTTAAGTAATTAACTTATAATTATTAATCATCATCACAGATTAATTACATTTAGTAATTATCTAGCTTAATTACTATATTAAACAAATTAATTATCCTTTAATTTATTACTTAATTAATCCCTTGATTAATTATTAAGTAATTTAAATCCAAATTACTTCATTCTTAACATCTTCATTAAATTACATTCTGTAATTATTAATCAATTACTTAACTAAGTAAATTCCAAAATAATTAAGTACATAAGGTAATTATTTA

>CL1Contig240_All/repeat/mobile_element/Class_I/LTR/Ty3_gypsy/chromovirus/Tekay
TAGGTTGTAATTACTTAATTAAGCAGGGGTAGGCAATTAATTCATAAGTAATTAATTTAATTTGAGTTAATTAAATTAATTATAATTATGGGATTAATAAATCTTGCTTATGGATGATTGATTGTGTAGAATGTATGGATTGATTCATATTTATAGTATGTTAATGTGTGATGTTCTGTGATGTGAAATACTTTGGAT

>CL1Contig241_All/repeat/mobile_element/Class_I/LTR/Ty3_gypsy/chromovirus/Tekay
AGGAAGATAATCACCGGTTGAGGTAATCAAAAGTGATTAATATGTGTGGCTTAATAAATGGTTACTTATTTAACGTATTAACTTTAGAATAGAATAAATTGAAATTGTAAATGGAAATCATGAATTTATATAATCAACGACGTAATAAAAGATTGATTAATTAAGAATAATCAATCAAAAAAATAAGTGACTTATGAGAAATTAATAATTATAA

>CL1Contig242_All/repeat/mobile_element/Class_I/LTR/Ty3_gypsy/chromovirus/Tekay
AAAGTTTTGATTTTAAATAATTTGGTTTTAAAGTCTTATAAATTTCTTTTATAAGATAAGTGTTTCTTTAACATTTGATTTAAAAAGGTTTGTAAATTGATTTAAATTTTGTTAAAGTTAAATGTGTTAATCATTTTTAAATCTTAAATTTAAAAATAAAATTTAAAAGTAAATTTAAATGTAAAGTTTCAATGGCTTTGTAAATGATAATTAAATCATTTCCTTAAT

>CL1Contig243_All/repeat/mobile_element/Class_I/LTR/Ty3_gypsy/chromovirus/Tekay
ACATATTATGAAAAATAATTAATCAAAGACTTCCAATATCATTCTATTTATCCTTTAATTACATTTAAGTAATTAACCCTTAATTAATTTCACAAATTAATTATCCTTAACCCAATACAGTAATTAACCTTTAATTACTTCATTAATTAATTACTAACCATAATTATTAATCACCCTTGATTAATAACATCAGTAATTAACTACCCTTAATTACTTCATCAAATAAATTAATTACTCCTTAATTACCTCTAATTAATCCCTTGATTTATTATACAAAATAATTTAATCCAAATTACTTTCACACTT

>CL1Contig244_All/repeat/mobile_element/Class_I/LTR/Ty3_gypsy/chromovirus/Tekay
TTTAAGGTTAAACAAATTAAGTGGTTGAGTGATTAAGTAAAGGCTAATTAAGTATTCAAGTAATTAAGGAATTAATTACTTATTGTAATTAATGAAGTTTAAATATGAATTGTTTAAGTTAATTAATTAAGTTTAATTAATTTAAATAATTATTTGATGATGTGATAAGTATAATTACTTGGAGAAGTAATTAATGATAATGACTGGATAAAATTGAATGAGGATGATTTAACAATGGAAGTAATTTGAGTATAATTACTTTAGGCAATTAATCAAAGGATTAATTTAAAGGAAATTAATTAAGGTGTA

>CL1Contig245_All/repeat/mobile_element/Class_I/LTR/Ty3_gypsy/chromovirus/Tekay
TTGATTGAAATCAATTAAATGATTGAGTAGCAAGATATAAATTGATGAAGTAATTAATTTAATTTATTTTAAATTAATTAAAGATGAAGGAATTAATTTAATTCATTTTAAATTAATTAGAGGTAAAGAATTAATTTAATTCATTTTAAATTAATTATATTATGGTATGAGTAAATCTTTGCTTATGTATGAATGGATGACATTGATTGTCTTGGATGCTTTGTGATCTCAGCAATGAGATAAATGATATTGTGTGGTATGAATGACTTGATTGTATTGTGATAACATAGGTTATCTATTGTGATGGTGAT

>CL1Contig246_All/repeat/mobile_element/Class_I/LTR/Ty3_gypsy/chromovirus/Tekay
TGTTTAAACAATTCAATTCAATTTAAAACATTGAATTCACACAGCATTATTCACAGATAACAACATACATCTATCACAGATATATCCAATATCTCATCACAGAATATCACAGATTATCATCCAATAGATATCAACCAATCCAGACATTCTACTCAAAACAATCATCCATAAGCAAGAATTATTAATCCATGTTATAATAAATTCAATTGACTTAAATTAAATTAATTACTTAAGAATTAATTTTCTAATCCTGCTGAATCAATCAT

>CL1Contig247_All/repeat/mobile_element/Class_I/LTR/Ty3_gypsy/chromovirus/Tekay
AGAAATTTCACCTTAATAATTACCTTAAGTAATAATACTTAAGCCAACACCAAATGATTAACTTTAATTAATTAAACTGAATTAATTAACCAAAATTAACCACATCCAATTAATTAATCATACTGAGTAATTAATTCCTTTAATTACTTCATTAAGTAATTATTCATAATAATTCTTTTTCATTAAGTAATAAACCTCTTAATTACTTATCACTTAATTACCCCTTAATTTGTTAACCTTAATTAGTCAACCCTTAATTGTCACTTTTAAGTAAATTA

>CL1Contig248_All/repeat/mobile_element/Class_I/LTR/Ty3_gypsy/chromovirus/Tekay
AGAATAATCACTTAGAGAAGTAATTAAGATAAGTAATTTACTGGAGGTAATTAATTGAAGTATGGAAGAGTTTTGGGATTAATTACTTTGTGTAATTAATATGAAGGATAATTACTTAGTGAAAGTAATTAATAATTAATTACTTAGTGTAATTAATTTAAGCATTGATTGATTAAGTCATTTGAAAATAATTAAGTGATGTAATTAATTAAGAGTAATTAATTACTAATGAGATTAATCAAGGATGATTAATAAATATAATTAATTTAGGAGTGATTAAGAAAGTAATTAAGGTTAGTTAATTACTAAATGTAATTAATCAAGAATGATTAATAATTGTGGTTTAATTAAGATTAATTACTTAATGTAATTAATTTAAATAAGTAATTAATTTAAATTTAATTAAGGATCATTAATTAATATAATTAATGATGTAATTAAGGATTAATTAATTAAGATTAATTAATCAATGATAAGTGATTAAGGAAGTAATTAATTAATGTAATTAATTAAGGATTAATGTAATTAATTATAGTTAATTAATTAATGAAGTAATTAAAGGTTAATTACTGTGTTTGGTTAAGGATAATTAATTTATGAAACTAATTAAAGAATAATTACTTGAATACAATTAAAAGTTAATTAATCAAGGGTGGTTAATT

>CL1Contig249_All/repeat/mobile_element/Class_I/LTR/Ty3_gypsy/chromovirus/Tekay
TTTAAAAATGAAGTTCAATTTAAATTTAAAAGAAGATTTAAATTGAAAGTTTAAACTAAGAATGAATTGAAATTTCCAAAATTTTGAAATGAATTTAACTTCAAATTTTTATGATTTCATTTTTAAGACAAACTTTTGTTTTGTCTTGAAATTTAAACAAGTTTTAAATTATTCAAACT

>CL1Contig250_All/repeat/mobile_element/Class_I/LTR/Ty3_gypsy/chromovirus/Tekay
GTTCATTAATTAATTTCAAATCAAATAACTCAATTATACCTTATTCATTCATCTTAATTAATCAACCTGGATTAATTATCCTTCAATTTCATTCAAGCAACTATCTTTAATTAACTCCACCATATTACTTATCCTCAACCAAAACGATAAGTAATCTTAATTACTTCATAAACAAATTAACTATTTAGTTACATTAA

>CL1Contig251_All/repeat/mobile_element/Class_I/LTR/Ty3_gypsy/chromovirus/Tekay
CATTTCTTACTTAAATAAGCATTTAAAAACAATTTGTTTTCAAATTTAATTTAAATTCCATTTTAAACTTCATTTTAAATTTAAGATTTTAAAATGAATACAAATTTTAACTTAAACAAGGTTTTAAAACAATTCAAAACCTTTATATCTC

>CL1Contig252_All/repeat/mobile_element/Class_I/LTR/Ty3_gypsy/chromovirus/Tekay
TTTAAAACTATTTTTTTAAATTCAAGCATTTATATTTTATTTTATCATCAAAATCGTTAAACACTTAAATTTAAAACAAAGATTCAAATTTAGTTTTGAATCAGATTTAAACTTTGTTTAAACATTTCTTTACATTTCAATTTCCAATTTAAATTCAAATTTCTTTAAAACATTTTAAACAATAAACCCTTTTAAAGTTTATTTAAA

>CL1Contig253_All/repeat/mobile_element/Class_I/LTR/Ty3_gypsy/chromovirus/Tekay
AATAATATATTTCTAAAATCTAATTCAACCTTTATTTTAAAAATTTAAGATTCCAAATGTTTAACCACTAAACATCATCCAAATTTAAATAAATTAATAAACCAAAAGGTAAAGAACTACCATCATTATATAAGAAAAGTTTAAAAATCAATATTACTAAATTTTACTAAAAATAAATCAAGTCTTTTAAAATAGATAGATTATTTTAACTTTCAATTTAAAGTTAAACATATCATAATTTTATTTCAATACTTAAAAGAAAGAATTCTTTTAAATTTAAACCTTTATTTGAAATCAAATTCATATTTAAATTCTACTTAATAACATTTCTGTCAAATATTTAAAACTTTCAACTTGATTTGAATTCAAACAGGTTTTAAAATAAAAACTGGAATCATATTTAATTTGATTTCAAAACCAAATTCAAATCTTACTTAAAATTTAAATGTTTCAATTTTAAACTTGAATTCAAACTTAAATTCAATTCAAACCTAAATTTGAATCTTGTTTTAAATATTGAATCCACTTTTAAATTTCTAAAAAAAACAAAACT

>CL1Contig254_All/repeat/mobile_element/Class_I/LTR/Ty3_gypsy/chromovirus/Tekay
TTCATTGGTAATCTTTAATCAATGATTAATTATCATTTATTACAATTGATTAAGTCTTAGTCACCTTCATTACTTAATTAATTAATTTTTCTTTAAATTAATTAACCTTCGAACATTTGATTAATAAATCTTTAATCATTAATTATCCATACTTAATTACTTTAACATGTAATTAATCACTTAATTAATTATTCTTAACTCTTTTATTCATTAATCATTAATCAA

>CL1Contig255_All/repeat/mobile_element/Class_I/LTR/Ty3_gypsy/chromovirus/Tekay
AAAAGTTTAAAGTAAATTATTTTTAAAATACTTTTAATAATGATAATTTGATCATTAATAAGAAATGTTTTTATCTTTAAGTAAATGAAGATTAAATGATTGAATTATTAAGTTAATTAAAATGGATAATTAATTTATTTAATTAATTATGATTTGGATTAATTAAATAAGTAATTAAAGGTTTAAATTAATTAATTAAGGT

>CL1Contig256_All/repeat/mobile_element/Class_I/LTR/Ty3_gypsy/chromovirus/Tekay
TTGTTTTTCTTTTTGAATGAAGTTATTTATAAAAGGTTTATAAATGGAAGTTAAGTGATTTGTTGACGGGAATTTGCAATTTAAATGGTAATGTACTTTAAACTAGATTTCAAATAAAATTAAGCAAATTAGTTAAAGATCTTATATAAGTTTTAATTATAAGTAATAAATGTTATTTAAATTTATTTTGGAAGGAATATAAATGAATTTAAATTGGATAATGCTTTAAATAAATATTATTTTGAATTTTAGATTCAAAATAAAATTTGAATTTTAATTTAAAAATGCA

>CL1Contig257_All/repeat/mobile_element/Class_I/LTR/Ty3_gypsy/chromovirus/Tekay
TAAGATTGTAATTAATTAATTTAATTAATTAATGATTTGGTTAATTAATTAAATAATTAAGGGTTTTATTTAATTAATTAAAGGATTAAGTAAGTTAATTAAGATTGATTAAATTGTAATTAAGAAATCATTAATTTAAATAAGATTTGATTTAATTTAATTAATGAATTGAATTTATTAATCAAGTAATTAATA

>CL1Contig258_All/repeat/mobile_element/Class_I/LTR/Ty3_gypsy/chromovirus/Tekay
TTACACAAGTTAATTATTTTAAACCCTTTGCAAATAATTAACTTGTAATTGCTTAATTAATTGATTAATTAAAATTACATTAATCACTTATTCATTATTAATTATACCTTAATTAATCAATTCCAAATTACATCATTAATTAATTAATGATTTCTAATTATATTTAATCAATCTCTATATAAATTAATTACATAAGTAATTAATCTTCAATTTAAACCACATATATATTAATCACCCATGATTAATAACCATTCAGTAATTAACTACTTTAATTACTCATCCCATAATATAATTACTCTTAATTA

>CL1Contig259_All/repeat/mobile_element/Class_I/LTR/Ty3_gypsy/chromovirus/Tekay
TTCAGTTACATTCATGTAATTATCTTTGTTTAATTACACAATATTAATTATTCTTAACCAAAATCAATAAGTAATCTTTAATTACTTCACGAATTAATTAACTATTTTAATTACATTAATCCTTAATTACTTATACTAATTAACTTCTCATAAGTCACTTATTACCAATTAATTCGTTTAATTAATCAATCTTTAGTTACGTCATTGATTATATA

>CL1Contig260_All/repeat/mobile_element/Class_I/LTR/Ty3_gypsy/chromovirus/Tekay
ACATTATTAAGGATAACAATTAATCCAAGGCTTCCAATATCATTCTAACATCCATACACAAGGTGGAATTAGCCATACCATTCTAATTAATTTAAATATATTAAATTAATTACTTCCATCATCTTTAAATCTTGCTTACTCAAAATTAATTAATTACAAATCAATTAATTAATAATCCTCCAATTATCAATCTTAATTAATCATCCTTAACTAATTATTCT

>CL1Contig261_All/repeat/mobile_element/Class_I/LTR/Ty3_gypsy/chromovirus/Tekay
CATATCATAATTAATTTAATTACTTAAATTAAATTAACTCCTTAAGAATTAATCACTAAATCCTACTTATACAATCATTAAAAAATTACTAACCTTAATTAATTAACCACATCCTTGATTAACTCAATTAATCAATTGATCAATCCCTAATCCTAGAATAATTATCCTTTATTTATCAATTA

>CL1Contig262_All/repeat/mobile_element/Class_I/LTR/Ty3_gypsy/chromovirus/Tekay
TTAAGGATAAATGTAATTAATTATGATTAATTAATTTAATTGAAGTAATTAAAGGTTAATTACTGTTTAGTGAGAATAATTAATTTGTAAAATTAATTAAGAATAATTACATGAATGTAATTAAGAGTAATTAATCAAGAGTGATTAATTAGGATGGTTTATTTTGAATGATTAATTGATTGGAATCAATTAAATAGTTAAGATAGCAAGATTTATATTTGATGAAGTAATTAATTTAATTTA

>CL1Contig263_All/repeat/mobile_element/Class_I/LTR/Ty3_gypsy/chromovirus/Tekay
CTCCCTAATTAATTATCTATAATAATTAATCTTTAATTAATTATATCAATTAATCACCCTAGATTAATCTCATTAAGTAATTAACTACCCTTAATTAATTACACCTCTTAATTTTCTTCAAATAAATTTATTTAACCAGTTCTTAATTAAT

>CL1Contig264_All/repeat/mobile_element/Class_I/LTR/Ty3_gypsy/chromovirus/Tekay
ATAATCATTGGATGGGTTGATAAGTAATTACTTAATGTAATTAATGAAGAATAATTACGTAGAGAAGTAATTAAGATGAGTAATTACTAAACGTAACTTATTGAAGTATGAAAGATTTGGGGGTATTTGTTTATGTAATTATTATGGAGGAT

>CL1Contig265_All/repeat/mobile_element/Class_I/LTR/Ty3_gypsy/chromovirus/Tekay
TAATTAAGTTTAATTAATTTTAAACACCTGATGATTTGATGATAATTACTTAATGTAATTAATGGATTGGAAATTACTTAGTGAAGTAATTAATTGGTAATTACTGGATGTAATTAATTGAAGATGATTTAAGAATGGAAGTAATTTGGATTAAATTACTTTGTAATTAATCAAGGGATTAATTAAGAAATTAATTAAGGAATAATTAATTTGTTTTAATGAAGTAATTAAGTTAGTTAATTACTGAATATGGTTAATCAAGAGGGATTAATAATTATGGGTTAATTACTTAAGGTAATTAATTTAAGAGGATAATTAATTAAATATAATTAAGGATCATTAATTAATACAATTAATGATGTAATTAAAGTTGATTAATTATGATTAATTAATCAATGATAAGTAACTAAAGGCAATTAATTAATTTAAT

>CL1Contig266_All/repeat/mobile_element/Class_I/LTR/Ty3_gypsy/chromovirus/Tekay
AAACAACTTTGTATGTAAAGAGTAAATTTAAATTATTGAATTTAAAAATGAATTTGAATTAAACTCTTATAAATTTCTTTTATAAGACAAACATTTCTTTACCATGTAATTTAAAAGGGTTTTTAAATTGTTTAAACTTTGTTTAAGTTAAATTGTATTCATTTTAAATCTCATATTTGAAATGAAATTTTAAAGTAAATTCAAAAGTAAATTGTTTTCAAATGTTTTTGTTAATGACAATTTAGTCATAATTAAGAAATCATTTTATCTTAAAGTT

>CL1Contig267_All/repeat/mobile_element/Class_I/LTR/Ty3_gypsy/chromovirus/Tekay
AAATTTTTAAGTTTGAATCTGGAATGAAAATTTAAATTGTGTTTCAGTTTGAAATTTAAAAAAAATCATTTTAAATTGAATTTATTTGAAACAAATTTGTTTAAAATACTTTATATAAGAAGAATGTTTCTTAATTGAGAACTTAAGAAATTGGTTCATTTAAATTATTAAATTAATTTAAATGGAATATTAATT

>CL1Contig268_All/repeat/mobile_element/Class_I/LTR/Ty3_gypsy/chromovirus/Tekay
GCTTATGAATTATTGGTTGATATTTCTAATATGAAATATTTGTGATATGATATGTTTGTCTTGAACAATGATTATGTGGTTATCTGTCGATGATGAAATGCTGTATAAAAAGTGACATCTTGTATTTAAAGGTTGAATTGTGTTTCACTTGAATAACGTGGGTTAAGTTGATATTG

>CL1Contig269_All/repeat/mobile_element/Class_I/LTR/Ty3_gypsy/chromovirus/Tekay
TAATTAATCAAAGGTTAATATAATTAATTAAGATGTTAATTAATTAAGATAAGTAATTACAAATTGTTAATACTGATTATGATTAATAAGATGATTAATTACAAATTAATTATTTAATTACAAGTTAATATTTAATTAATAAGAATCATTAGTTAATTAATGATATTAATCAAGATTGATTAATA

>CL1Contig270_All/repeat/mobile_element/Class_I/LTR/Ty3_gypsy/chromovirus/Tekay
AGATACTTACTATTATCATACTTAAACCATACATCCATATCACATAGATATTACTCATCTCATATCTGAGATCACAATCAATCAATGAAATATCAATATCATCCCAAAACAATGATTTATGAATCACAATCTATAATTAATTTAAAATGAATTAAATTAACTACTTCCATCTTTAATTAATTTAAAATAAATTAAATTAATTA

>CL1Contig271_All/repeat/mobile_element/Class_I/LTR/Ty3_gypsy/chromovirus/Tekay
AATTAATCTTAAACCTTTAAGATTAAACACTTAATTACCCTTTTATTAATTTATTAAATAAATTAATTATTCATTTAATTACCCTAATAATTAAATGAAATACAAAACATTAAATTATTATTTAACTTTAACAAGTTTTAAAATCAATCTAAAACCTTTAATTGATAAATAATACTTTTATTTTAAAAGAAATTTTACAAAAGTTAAAACAAATTTCTTTTAAAAAATTAAAACCATT

>CL1Contig272_All/repeat/mobile_element/Class_I/LTR/Ty3_gypsy/chromovirus/Tekay
TTAAGTTTGAATCTGGAATGAAAATATAAATTATGTTTCAGTTTGAAATTTAAAAAGAAATTTTTAAATTTAATTTTGTTTGAAACAAATTGTTTAAAATACTTTTGTATAAAGAAGAATGTATCTTAATTTAGAAATTAAATTGGTTTCATTTAAATTATTAAGTTAATTTAAATGGAATATAAATTATTTAATTTAT

>CL1Contig273_All/repeat/mobile_element/Class_I/LTR/Ty3_gypsy/chromovirus/Tekay
AAACAATTCAATTTAAACTATCTATATACACACAGATAGATAATTCACATCATCACAATAGATAATCATCACCACAGATAATCCATATTATCATTATCAGAAGATAATCCAAATCATCATCACAATGCAACCAATGCATCCATATCACACATCATTACTAATCTCATATCTGAGATTCAAACCATTCAAGGAAATCTATATCATCCATATATAAACAAGGATTAATAATCACACCATATATAATTAATTTAAAATGAATTAAATTAATTACATCATCTCTAATTAATTTAAAGTAAATTAAATTAATTACCTCAATCTATAAATCCTGCTTATATAACCATTGATTACAAACCAATCAACTAATTAATTAACCACTAATTAATTCCCTTGATTAATTACCCTTGATTAATCATCCTTTAATTACATTCAAGTAATTAATTTCACAAATTAATTATTCTTAACCAAATACAGTAATTAACCTTTAATTACTTCATTAATTAATTAACTATAATTAATTACATTAATCCTTAATTAATTACATTAATCCTTAATTAATTACATTAATAAATTACCCTTTAATCACTTATTATCGATTAATTAATCTTAATTATTCAACCCTTAATTACATCATT

>CL1Contig274_All/repeat/mobile_element/Class_I/LTR/Ty3_gypsy/chromovirus/Tekay
AAATGAAATTTAAAGTAAATTGTTTTAAATGATTTGTTAATGATAATTTGATCATTAATAAGAAAAATGTTTTTATCTTTAAATAAATGAAGATTTAATGTTTTGTAATTATTAAGTAAATTAAAATGGATAATTAATTTATTTAATTCATGACTGGATTAATTAAATA

>CL1Contig275_All/repeat/mobile_element/Class_I/LTR/Ty3_gypsy/chromovirus/Tekay
TTACTGTAATTGTTTGAGAATAATTAATTTGTATAACTAATTAAGGCTAATTACTTAATGTAATTAGAGAATAATTAATCAAGGATGATTAATTAAGATGGATAATTAGAGGATGATTAATTAATTGGTTTGTAATTAATTAATGGTTAAGTAAGCAAGATTTATAGTAATGGAAGTAATTAATTTAATTTATTTTAAATTAATTAGAGATGGTGTGATTAATAAATCTTTGCTTATGGATGGCTGAATGATATTAATTGCCTTGAATGGTTTGATA

>CL1Contig276_All/repeat/mobile_element/Class_I/LTR/Ty3_gypsy/chromovirus/Tekay
ATTTAAATAGTAATGTACTTTAAACTTAATTTTAAATGAAAATTAAGCAAATTGATTAAGACTTATCTTATATAAGTTTTAAATGAAAGTAATAAATGTTATTTACATTTATTTTAAAAAGATTATAAATGGAATTTAAATTGGTTAATGCTTAAATAAATATCATTTTGAATTTTAGATTCAAAATGGAATTTGAATTTAAATTTAAAATGCAATATT

>CL1Contig277_All/repeat/mobile_element/Class_I/LTR/Ty3_gypsy/chromovirus/Tekay
AAGTGCAGGTTTAAACTGATTTGAACTTTATATTCTTTTAGACTTATTTTATAAAATGGTTATTCTTTTGACATATGAGATAAGAGGTTTTGAATTGTCTTAAAACCCTTGTTTAAGTTAAATTTGTATCTTAAATTTAAGATGAGTTTAAATGGAACTTAAAGTAAATTTAAAAACAAATTGATTTTAAATGCTTAATCAAGTAAGAAATGTTATC

>CL1Contig278_All/repeat/mobile_element/Class_I/LTR/Ty3_gypsy/chromovirus/Tekay
TAATTAATGAAGATAATTAATTATTGGATAATTAATTTATTAATAAGTAATTAAGGGTAGTTAATTACTGGATTTAAGTATTAATCAAAGTGATTAATAATTGTATGTTAAATTTTAGATTAATTACTAAATGTAATTAATTTTTAATTGACT

>CL1Contig279_All/repeat/mobile_element/Class_I/LTR/Ty3_gypsy/chromovirus/Tekay
TGAATTAATGAAATTAAATTTGATTATGATAAATTAAATTAAAATTGAAATCCTTAATTTATAAAATTAATGATGAAATCAAAGATTGACTAATTAAGATTGATTAACCCATAAAAGAGACTTATGAAGTTAAGTAATATAAGTTATTACGGATTACTGTAATTAAACAGTGAATAAATTCACGAGGTAATTAAGATTGCTATTG

>CL1Contig280_All/repeat/mobile_element/Class_I/LTR/Ty3_gypsy/chromovirus/Tekay
TAAAATGGATGACTAATTAATTCGGTTAATTAATGATTTGGGTTGATTAACTCAGTAATTAAGGATTTGAATTAATTAATGAAGGTTTAAGTTAATTAATGAAGTGGAAATTGATTTAGAATAATCATTGGGTGGTTTAATAAGTAATTACTTAATGTAATTAATAAAATATAATTACT

>CL1Contig281_All/repeat/mobile_element/Class_I/LTR/Ty3_gypsy/chromovirus/Tekay
TTAACTCCTTAATTAATTAATAAATTACACCAAGTAATTTAATCCTGAATTACTTCTACTAAGTAATTATTCTTTAATTACTTCTCATCAAGTACTTCTCTTTAATTAATTACATCCAATAACTATACATTAAATTACTTAAGGTAATTTTACTTATCAATCTCATTTAGGTAATTATACTTATCAACCATTAAGATTATCTTTAATTAATAA

>CL1Contig282_All/repeat/mobile_element/Class_I/LTR/Ty3_gypsy/chromovirus/Tekay
TCCTGCTTAACTTAACCATCAATTGATTTCAAATCAATTTATAAATCATCATCTCAATATTCTTTCCAATTAATCATTACTGATTAACTATCTCTAATTACAATAAGTAATTAGCATTTAATATTAATCACACAAGTTAATTATATTAAACCCTACATATATATATATATTAATCACCCTTGATTAATAACCATTCAGTAATTAACTACTTTAATTACTCATCCCATAAATTAATTACTCTTAATTAATTATCTCAATTAATCCCTTGATTAATTTCAAAGTAATTTAAATCCAAATTACTTCTATAATAAATATCTTTAATTACATTCAGTAATTATTAATTAATTACTTCCTTAAGTAATTACAAATCCATTAATTACATAAGTAATTATCAATAATCCACAAATGTTTAAATTAATTTAACTTAATTAATCTAAACTAATCACATTAATCAAATTAATTACACCAAGTAATTAATTCATTAATTACTTCATTAAGGAAATAAAAAATTGATTATT

>CL1Contig283_All/repeat/mobile_element/Class_I/LTR/Ty3_gypsy/chromovirus/Tekay
TTACTTCTTTAATTACTTCTAAATTAATAACGTTTAATAATTAATTATATTTATTAATTATCCTAGATTAATCTCATTAGAAACTAATCACTCTTAATTAATTACATCACTTAATTATTTCAAATAACTCAATTAATAAATGCTTAAATTAATTCCATTAAGTAATTAATTATTAATCACTTCACAAAGTAATTAATCCCAAATATCATACTTTAATTAATTACTTCCAGTAATTTACTTATCTTAATTACTTCTCTAAGTAATTATTCCTCATTGATTACTTATCAACCCATTCAATGATTATTCTAAATTAATTAAACTTAATTAATTAATTTAAACTAATCCAATTAATAAATTAATTACAAAGAGTAATTAATATCTTTAATTATTTCCATAAAGTAATCATACTTAATTAAGTTTCATAATTGATTATTTAAATTAATTAATCCAATTAATTATCAAAATTAATTACATTAATTAATTAATAAATAATCACAAGTTAATGACCTTCATTAACTTATTAACAAATTCTTAATTACCTTTCTTAAGTAATTAACTTAAATTAATTACTAATTTAATTAACCTTAATTAATTTCAAATCTTTAATTAATTAAACAAATTAATTAATTAAATTATTTAAATTACTAATTTTAATGAAACAAAGATCATTAAATCTTAAATTTATTTTAAAAATAAAACATTTCTTATTCATGATTACTTTATCATTAATAAAGTAACTTAAAACAATTTAACTCAACATTGTTTTCAAACT

>CL1Contig284_All/repeat/mobile_element/Class_I/LTR/Ty3_gypsy/chromovirus/Tekay
CAATTTATCAAATGATTATCTTAAATTAATTAAACTAAATTAATTAACTTAAAATTTATCACCTTAATTAATTATTAAATAATACTTAGTTAATTATCTTCATTTTCTAATAACATTTCCTTAATTACCTTCTTAATTAATCTCTAATTACAAATTAACCTAAATCATTAATCTAATTAAATTAAATAATGACTCATCTTAATTACCTTAATAATTTAATGAACTATAAATCATTAAGGCCTAATTAA

>CL1Contig285_All/repeat/mobile_element/Class_I/LTR/Ty3_gypsy/chromovirus/Tekay
AAATTTAAACTTCTTTATTAAATGAGTATTTCTTTAACCTGTGAAATGAAAAGGTTTTAGAAATGTGTTCTAAAACTTGTTAAAGATAATTTGTATTCAATTCAAATCGTTAAATTTAGAATGAAATTTGAAAGTAAATTTAAAGCAAATTGTT

>CL1Contig286_All/repeat/mobile_element/Class_I/LTR/Ty3_gypsy/chromovirus/Tekay
ACTTTACCAATAAATTAATTACCCCTTAATTAATTATCTCTGATCAATCTCTTGATTAATTTATAAAGTAATTATACTCAAGATTATTTTATCAACAAATAATCTTCAATAAATTACATATAATAATTACTCATTAATAACATCTCTAAGTAAATCCTCTTCATTTAATTACAATAAGTAAATACCTTTCACAAAACCTCCATA

>CL1Contig287_All/repeat/mobile_element/Class_I/LTR/Ty3_gypsy/chromovirus/Tekay
TTAATTACTGGAAGTAATTAATTTAATAGAGTAATTAATTAAATATAATTAAGGATCATTAATTAATAATTAAGATTGATTAATCAAGATTAATGAATCAATAATAAATAATTAAGTGTAATGAATTAATTGTAATTAATTAAGATTAAATGTAATTAATTATAGTTAATTAATTAATGAGGAAATTAAAGTTTAATTGCTATATTTGGTTAAGGTAAATAA

>CL1Contig288_All/repeat/mobile_element/Class_I/LTR/Ty3_gypsy/chromovirus/Tekay
TTAATTTAACCTTTAATTTATAATTAATTTAATAACCCCTAACAAATTATTCTTTAATTACTTAAATTAAGTAATTAATCATTTAAGTAATTAATCTCTAATTACTTACATTAATTGATCACTAATTACCAATTAATTAATCTCAAATTAATAAATTTATAACCCTTAATTATTAATTAGTCAATACATAATCATTAATTAACTAATAATTAATTAATTACT

>CL1Contig289_All/repeat/mobile_element/Class_I/LTR/Ty3_gypsy/chromovirus/Tekay
GTTAACGCATAATTAATTTAATTTAAGATTAATTAATAAATAATTAAAGATTAATTAGTTTATAATTAATATTAATTTATGAAAGTTAATTACTTAAAGAAAAGTAATTAAAGAATTAATAATAGTTAATGATGGTCATTAACTAAGGATTATTTAGTAATTAATTAATATGATTAATTTTTAATAATTAATTAGATTAATTAATTTATGATAATCATTTTTGGAAATTATTTAATTTTAATTAC

>CL1Contig290_All/repeat/mobile_element/Class_I/LTR/Ty3_gypsy/chromovirus/Tekay
CATCCAGTAATTATCCACTAATTACTTCACTAAGTAATTATACTTTATAAATTACACTAAGTAATCATGCTTAACCCAACCTCAAGCAATTATTTAAATTAATTAAACCAATTAAGTAACTTAAACTAATCCTATTAAATAATTGATTACATTGAGTAATTACTTCCTCTAATTA

>CL1Contig291_All/repeat/mobile_element/Class_I/LTR/Ty3_gypsy/chromovirus/Tekay
GCTTATAAGTTAATCACACAAGTTAATTACTTAAACCCTTTGCAAATAATTAACTTGTAATTACTAAATTAATTAATCAATTATTAATTATTAATTATACCTTGATTAATAAATTCCAAATTACATCATTAATTAATTAATTAATGATTACATTTAATCAATTTCTAAAATATATTAATTACATAAGTAATTAATCTT

>CL1Contig292_All/repeat/mobile_element/Class_I/LTR/Ty3_gypsy/chromovirus/Tekay
CAATTTGTTTCAAATATACTTTGAATTCATTTTAAATATCATTTTAAATTTAAGATTTTAAAATAAATACAAATTTAACTTAAACAAAGTTTTAAAAACAATTCAAAAACCTTTTTTATCTCACAAGTTAAAGAAATATTTATTTTATAAAGAAGTTTAAACTTCATTTTAAATTTCACATTATTTAACCA

>CL1Contig293_All/repeat/mobile_element/Class_I/LTR/Ty3_gypsy/chromovirus/Tekay
AAGGGCTTAAACATTTAAAAATAACATATAAAGCTAGATGATTCACATTATCACAGATAGATAATTCATATAAACCAAACATCTCACAAAGCAGCACATATCACATATCAGAGATATCACATCCAAATCATCCAATATCAATCAATCATCCATAAGCAGGTTTGATTAACTCTTAATCAATTTAATTAACCTTTAATTAAATTAATTACTATCCTTTAATCACTTGGATTATCTTAATCCTGCTTCATTGATTTATTACAAATCAAATTCATTAATCATCTCTTAATGATCTTCCTTAATTAATCTTCCTTGATTAATTATCCTTTAATTACATTCAAGTAATTATCCTTAACCATATTCAGTAATTAACCCTTTAATTACTATCATTAATTACAAAAATTAATGATCATTCATTAATTAA

>CL1Contig294_All/repeat/mobile_element/Class_I/LTR/Ty3_gypsy/chromovirus/Tekay
AAGTTTAATTAATCAAGTAATTAATGAATGTTTTAAATAAAAATAACGATTACTTAGTGAAAGTAATTAAGAATAGATAATTAAAGATTAAAGATTGATAAATCAAATATTAAAGGTTAATTACCTTTAAGCATAATTAATTAATGTGGTTAATTAATTAGGGTGATTAAATTAAGAATAATCAATTAAGGATAATTAATTATAATTAAGATTTAATTAATAATTAAGGGTTTATTAATTAAAGTAATTAATTAGGGAATAGGTAATTAAAATTTAATTAATTACAATAAAGGGGTTAATTAATTAAGAAATGATTAATTAATGAAAGTGAGTAAAACTTAA

>CL1Contig295_All/repeat/mobile_element/Class_I/LTR/Ty3_gypsy/chromovirus/Tekay
ATTAGAGATTAATTAAATTGTAATTAAATATTAATTAATTGATAATTAATAATGGTTAACTCTTAATTAGGTAATTAAGAAATGTTAATGAAGGTCATTAACTTAAGATTATTTAACAATTAATTAATGTGATTAATTTTTGATAATTAATTAGATTAATTAATTAATAATAATCAATTGTTTAAGTTTAATTACTTAATGAAAGTAATTAATGAATTAATTACTTGGTGTAATTAATTTGATTAATGTGATTAGTTTAGATTAATTAAGTTAAATTAATTTAAACATTTGTGGATTGTTGAATAATTACTTTATGTAATTTATGGATTTGTAATTACTTAAGGAAGTAATTAATTAATAATTACTGGATGTAATTAAAGATATTTATTATAGAAGTAATTTGATTTAAATTACTTTGAAAATTAATCAAGTGATTAATGAAGATAATTAATTAAGAGTAATTAATTATGGGAGGAGTAATTAAAATAGTTAATTACTAAAAGGATATTAATCATGGATGATTAATATATATGT

>CL1Contig296_All/repeat/mobile_element/Class_I/LTR/Ty3_gypsy/chromovirus/Tekay
GGAGTATAATTACTTAGTGAAGTAATTAAAGGTAATTACTGGAGGTAATTAATTAAAGATGGTTTAAGAATGAAAGTATTTTGAATATAATTACTTTGTGTAATTAATCAAGGGATTAATTAAGATAATTAATTAAGGAGTAATTAATTTATTTAATGAAGTAATTAAAGGGTAGTTAATTACTGGTTGAGATTAATCAAGAGTGATTAATATTTGTGGTTTAATTAATGATTAATTAAATAATGTAATTAATTTAA

>CL1Contig297_All/repeat/mobile_element/Class_I/LTR/Ty3_gypsy/chromovirus/Tekay
AATTAATTATTCCTTAATTAATAATGATTTCTCAATCATTTTTAAGTTAATTAACCTTAATCTATTTTTCTTGATTCAATTATCTTAATTAATTAACCACATAAATTAATTTTACCTTAAAATAATTAACCCTAATATCTGATAAATCAATCTTTAATTATCTACTATAATTACTTTCACTAAGCAATGGTTATTTTATTTAATCATTTATTTATTACTTGATTAATTAATTATTAATCATTAATTAAAAACTAATTTTATTTAATAAATCATTC

>CL1Contig298_All/repeat/mobile_element/Class_I/LTR/Ty3_gypsy/chromovirus/Tekay
AATAAATCATTCTTAATTACAAGTTAATTATTCAAAGAATAATTAATCCTAAACCCTTAACCCTTAATTACCTTAAGTAATCACTTATTTCATTAACTTATTAAATAAATTAATTATTCATTTAATTAACCTAATAATTAAATGAAATACAAACATTAATTTTTTTT

>CL1Contig299_All/repeat/mobile_element/Class_I/LTR/Ty3_gypsy/chromovirus/Tekay
GAATCACAAATCATTAAACCCTTATTAATAATGAAAACATTTTCTTACTTATAACTGAAGTTTAAAACAATTTAAAACCCCGATACTTCGAGTTAATCAACAATTTACTAGAGAACCAACCAAAACCAAAGTCAACAGATCATTAATTCAC

>CL1Contig300_All/repeat/mobile_element/Class_I/LTR/Ty3_gypsy/chromovirus/Tekay
AAATCTTACTAAAGATTAAACTATCATTAACAAAGTAATTTAAAACAATTTGCTTTAAATTTACAATTAAATTCCATTTTAAATTTAAGATTTAAAATGAAAACAATTTTTTTTAACTTTGACAAGGTTTTTAAAACAATTCAAAAACCTTTTAATTAGATGTTAAA

>CL1Contig301_All/repeat/mobile_element/Class_I/LTR/Ty3_gypsy/chromovirus/Tekay
AAACTTAAGTTCCTTAAATTATTTCCATAAATATCAAGACATTACCTTAATTAAGATAAAACATTATCTTGTTAATATCTTTATTACAATTAACATAATTACACCATTTATCTTTAAAATTATCTTTACTTAATTAAATCATTAATTAAGTTCTAATATAAATAATCATTTATCTTGATAAATTAAAGTTATCAAAACATAACTTCAACTAATTAACTTAAACATTTATCAATTAATAGTTTTTAAAGCTATTTTCAATTTGAATTTAAGAACTTGTTTTTTATATAAACTTTTTTTTAAATT

>CL1Contig302_All/repeat/mobile_element/Class_I/LTR/Ty3_gypsy/chromovirus/Tekay
AGGAATACTTATTGATTGGGATTAAGGATAATTAATAACGTGAAATTAATTAAAGATAATTACTTGAATTTAATTGGAAAATAATTAATCCAGGGTGATTAATTAAGATGAATAAAGATGGGTTGACCAACAAATTGATTTGGAATTAATTAATACCGAATGAAGGAATCTAAGTGATTGAG

>CL1Contig303_All/repeat/mobile_element/Class_I/LTR/Ty3_gypsy/chromovirus/Tekay
CACATAACATCAATTATCTCATATCTGAGATCTTAAATCATTCAAGGTAAACAATATCATCCATCCATACATAAGCAATCATATAAGCTATAATTAATTTAAAATGAATTAAATTAATTATATCATCTCTAATTAATTTAAAGTAAATTAAATTAATTACTTCACCATTTTAAATCTTGCTTATATAATTATTAATCAATTATCAATCAGTTAATAAATCATTCACTAATTATTCGTTTCAATTAATCACACTTGATTAATTAACATTTAATTATATTGAA

>CL1Contig304_All/repeat/mobile_element/Class_I/LTR/Ty3_gypsy/chromovirus/Tekay
CAATCATAACAACAATCCAAAGCATTCAATAACATTCAACTATTCATAAGCAATGATTTTAATCAAACTATCCTTAATTAATTTAAAATAAATTAAATTAATTCCTTCCAACGCAATATCCTGCTTCCTTAATACTTAATTAATTACAGCGATTTAATTAATTATTCTCTAATTATCCATC

>CL1Contig305_All/repeat/mobile_element/Class_I/LTR/Ty3_gypsy/chromovirus/Tekay
TGATTAATTAATTACAAATCATTTGATATAAATTAATTAATCAATCACCTTAATTAATTACATCAATTAATCACCTCATTATTAATTATTCCTTAATTAGTCCATTATAAATTACATCATTAATTATATTAATTAATGATCTCTAATTATATTTAAATTAAATTACTTTATTTAAATTAATTACATTAAGTGATTAATCTTTAATTAAACACAATTATTAATCACCTTGATTAATATCAACCAGTAATTAACTACCCTTAATTACTTATTAACAAATTAATTATCCCATGATTAATTATCTCCATTAATTAATCCCTTGATTAATTACAAAAGTAATTATCCAAATTACT

>CL1Contig306_All/repeat/mobile_element/Class_I/LTR/Ty3_gypsy/chromovirus/Tekay
CTTAATTAATCATATTAATTAATTACCCTTAATCACTTATTTTTAATTAATTAACCTTAATTAATCAATCTTAATTACATCATTAATTATATTAATTAATGATCTCTAATTATATTTAATTAATTATCTTAAATTAAATTAATTACATTAAGTAATTAATCTTAATTAA

>CL1Contig307_All/repeat/mobile_element/Class_I/LTR/Ty3_gypsy/chromovirus/Tekay
GCTGCATAGATTCAAATTTCAAATTTAAATTACTTTCATTTATCTTCATTTTAAATTTCAAATCATTTAACTATTTTTTTTAAAGAAGTTAAACAATTTAAATTTAAAAACTTCATTTTATTTTAAAAACTGAGATTCAAGTTCACATTTCAGATTTTAAAACTTATA

>CL1Contig308_All/repeat/mobile_element/Class_I/LTR/Ty3_gypsy/chromovirus/Tekay
ATTGGATAAGTTTAAATCACTAATCATTTTTGAATCTTAAATTCAAAATGGAATTTGAAACTCAAAATTAAAAATGTAATGTTCTAATACATTTTAAATATTAAAGAAGTCATTAATAAAGAAATTAATTATCTTAGAAGTAATTAAAATA

>CL1Contig309_All/repeat/mobile_element/Class_I/LTR/Ty3_gypsy/chromovirus/Tekay
AAGTTGAGAAATTAATTAGTGGATAATTACTTGAATGTAATTAAAGATTAATTAATCAGGGATGATTAATTAAAATAAATAATTGATTGATGATTAATTAATTAATTGATTGATAATTAATTAATAGTGATATAAGCAAGTTGATATTTAT

>CL1Contig310_All/repeat/mobile_element/Class_I/LTR/Ty3_gypsy/chromovirus/Tekay
TAATTATTTCTTAATCTCTTTCATTAATTAATTAACCTTTAATTAAATATTCCTAAATTAATTACTTTAATTAATTTATCACATTAATTAATTATTCTTTAAATTAATTAACCTTTAACATTTGATTAATCAATCTTTAATCATTAATTATCCACTCTTAATTACTTTCACTAAGTAATTATTATTTTTATTTAAATCATTCATTAACTACTCGATTTATTAACTTAATAATTTAATGA

>CL1Contig311_All/repeat/mobile_element/Class_I/LTR/Ty3_gypsy/chromovirus/Tekay
GATTAACTCATCATCCTATAATTAATTTCAAATGAATTAAATTAACTGTCTCCAATTCTAATTAATTTAAAATGAATTAAATTAATTACCAAAATAAATTAAATTAATTACTTCATCAATACAAATCTTGCTATCTTAACCATTCAATTTATTTCAATCAATTAATAAATCATAAATTACTT

>CL1Contig312_All/repeat/mobile_element/Class_I/LTR/Ty3_gypsy/chromovirus/Tekay
AAAGGTTTATGAATTGTTTTTAAAACTTTGTTTAAGTTAAATTTGTATTCATTTTAAATCTTAAATTTAAAATGAAATTTAAAGTAAATTTGAAAGCAAATTGTTTTTAAATGCTTTGATTAAGTAAGAAATGTTTTATCTTAAAGATAAATAGAATTTAATGATTTGGATTCATTAAATTATTAAGTTAATTAATAATGGATAATTAATTAATTTAATTAATTAATGATTTGGATTAATT

>CL1Contig313_All/repeat/mobile_element/Class_I/LTR/Ty3_gypsy/chromovirus/Tekay
ATTACATTAGTTCATAATTACTTATTAATTTACTTCACATAAGTCACTTATTACTGATTAATTAATCAATCGTTAATTACATCATTAATTATATGAATTAAGGATTTCCAATTATATTTTAATTTATCCTAATCAAAATTTAATTACATTAATTAAAACACAGTATTAATCATTTCCGATTAATCCCAAACTGTAATTAACTAACTCTTTATTTACTTCATTAAATAAATCAATTACTCC

>CL1Contig314_All/repeat/mobile_element/Class_I/LTR/Ty3_gypsy/chromovirus/Tekay
GTTTTAAAAACTTTGATAAAGTTAATTAGAATTCATTTTTAAATCTTAAATTTAAAATGAAATTTGAAAGTAAATTTAAAATAAATTGTTTTAGTACTTTGTAAATGGTAACTTGATTAGTAACAAAGTTTGAGTTTTAAGTAAATCAGAAATTAAAGATTTGTACTCATTAAATTTATAAGGAAATTTATGGGATAACT

>CL1Contig315_All/repeat/mobile_element/Class_I/LTR/Ty3_gypsy/chromovirus/Tekay
AAATTAATTAACACAAATCATTAATTAATTGAATTAATTAATTATTCATTTTAATTACCCTACTAATTTAATGAATCACAAATCATTAAGCCTTTATTAACTTTAAAATGAAAACATTTTTCTTATTTATGATTTAAGTTTAAAACAATTTAAAACCTTTTAAATTCTCATGTTAAGGAAATACTCATTTTATAAAAGAAGT

>CL1Contig316_All/repeat/mobile_element/Class_I/LTR/Ty3_gypsy/chromovirus/Tekay
ATATCAACTCATTCAAAATATCCCATACCATTCAATCATCCATAAGCAAAGCTTAATCACATACAAATTAATTCAATTGATTTTAATTGAATTTTCTAACCACATTCACTTAGATTATTAATTAATTCCAAATCAATTAATTAATCAACCCCTCTATATCCATTCATCTTAATTAACAACCCTGGATTAATTATCTTCCAATTCCATTCAAGTAATTCTCTTTAATTAATTTCACGATATTAATTACTCTTACCAATTCAATGAGTAATCTTTAATTACTTCACAAATTAATTAACCATAATCAATTTCACTAGTCCTTAATTA

>CL1Contig317_All/repeat/mobile_element/Class_I/LTR/Ty3_gypsy/chromovirus/Tekay
ATTAAGAATTTTTTAAATTAAGGAATAATTAATAATTAAGTGATTAATTAATGTAATTAATTAAGGATAAATGTAATTAATTATAGTTAATTAATAAATGAAGTAATTAAATGTTAATTACTTATGATTAAGGTTAATTAATTTGTGAAATTAATTAAAGACTAATTACTTATTGTAATTAGAGAATGATTAATCAAAGGTGTTTAATCAAGTTGAATACTTAGAGAATGATTAATTAACTAGGTTAATTAATTAATGGATATATAAGCAGGATTTATAGATGTGGTAATTAATTTAATTTATTTTAAATTAATTAGAGATAGAAGTAATTAATTTAATTCATTTTAAATTAATTATAGATGGTGGTTAATAAATCATTGCTTATGGATGATATTGATATTTCATTGAATGGTTGTGATCTCAGTAATGAGATGAGTAATATCTATATGATATGGATGCTTAGTTAAAGTATGATAATATGGATTATCTGTTTGTGATGATTATCTGTTTGTGATGATGATACAGATTATCTATTTATGATGAGAATGTGATATCTATT

>CL1Contig318_All/repeat/mobile_element/Class_I/LTR/Ty3_gypsy/chromovirus/Tekay
AATTAATTATTAAATTTAATCACATTAATTAGTTATTTAATAATTCTTAGTTAATCACTAACTGATGACATTTCCTTAATTACTTTTTAAGAAATTATCTTAGATTTAAACATTATCAATTATTTCTAATTATAAATTAATCTAAATTATTAATTAAATAAATCATTCTTTAAATATCTTATTAATTAAATTATTTTAT

>CL1Contig319_All/repeat/mobile_element/Class_I/LTR/Ty3_gypsy/chromovirus/Tekay
AATTTAAAATAAATTAAATTAATTACTCATTAAAATCCTGCTTAACATCCATTAATTAATTAACCCAGTTAATTAATTACTTCCTAAGTATTCAACTTGATTAAACAACTTTGATTAATCATTCACTAATTACAATAAGTAATTAGTCTTTAATTAATTTCATAAATTAATTAACCTTAATCATAAGTAATTAACATTTAATTACTCATTTATTAATTAATTATAATTAATTATATTTATCCTTAATTAATTACAATTAATTAATCACTTAATTAATTATTACTTAATCAAACAATCCTTAATTACATCATTAATTATAATAATTAATGATCTCTAATTAATATTCAAATTAATTACTTAATTTAAAAATTAATTACTTTTAGTAATTATTAATCACCTTGATTAATATTAAATTCAGTAATTAACTCCCTTAATTACTTATTAATAAATTAATTCCCAATAATTAATTATATTTATTAATTAATCCTTGATTAATTACAAAAGTGATTATCCAAATTTCTTAATTAAAATAAATCACTTTCACTAATTACATTCCAGTAATTATCATTATTACTTTTCTAAGTAATCATGCTCCA

>CL1Contig320_All/repeat/mobile_element/Class_I/LTR/Ty3_gypsy/chromovirus/Tekay
TTAATTGAGACAATTAACTAATGATTATTAAATAATTAATTAATGCGATTAATTTTATAATTAATTAGATTAATTAATTTAGATAATCTATTGTAATTTGTTAAATGAAATTACTTGGTGAAAGTAATTAAGGGATTAATTACTTATTGTAATTAATTGAGATAAGTGATTAATTTAAGTTAATTAATTTAGTTTAATTAATTTAAGATAATCATTTGATAAATGGATAAGTGTGATTACTTAATGTAATTAATGGAGCATAATTACTTAGAAATAAGGGATAATTACTGGAATGTAATT

>CL1Contig321_All/repeat/mobile_element/Class_I/LTR/Ty3_gypsy/chromovirus/Tekay
CAAGTTGAATTGAATCTTAAATTTTGAAATGATTAAGCTTTTAAATCCAAATTTTGTTTTAAAATAACTTTGAAGAGTTATTGATTAAAATATTTTAAAGAATTTGAATGTAAATTTTGAAATCTAGATTTGAAGTAGTGTTTAAATAAAGTTTAAATTTGATTTAAATATAATTTTGGATCTTGATTTAAAATGAATTTAAGTTGTAAATTTAAGTGTTTAAACCAAATTTGAATGTTAATGTA

>CL1Contig322_All/repeat/mobile_element/Class_I/LTR/Ty3_gypsy/chromovirus/Tekay
AATTAAAGGAATTATAAATGTAATTAAATCAAGGAGTTGATTTAATGAATACAAGTAATTAAGGGAAGTTAATTACTAATGTGATTATTCAGGATTAATGAATGGAATTGTTTAAGGATAATTAATTTGTATAATTAATTAAGAGTTAATTAC

>CL1Contig323_All/repeat/mobile_element/Class_I/LTR/Ty3_gypsy/chromovirus/Tekay
AAAAATGTTTTTTTAAAAGATTGAATTTAAAATTGGAGTTTGAAATATAAAGGAATGTTTTAAACAAAGTTTAAACTGATTCAAATTCTAAATTTGAATCTTTGTTTCAAAATAAATTTAAGTTTTATAAATTTAAGTATTTTAACAATTTTGAAGGAGAAGTTAAAATTTAAATGTTTTGAATTTAAGACGGGATTTGTTTTATACTCT

>CL1Contig324_All/repeat/mobile_element/Class_I/LTR/Ty3_gypsy/chromovirus/Tekay
TAATTAATTATAATTATTAATCACTCTTGATTAATCTCATTCAGTAATTAATTACCCTTAATTAATTACATTACTTAATTATCTTCAAATAACATTATTAATCAATTCTTAAATTAATTACACTAAGTAATTAATTATTAATTACTTTCACTATGTAATCAGCC

>CL1Contig325_All/repeat/mobile_element/Class_I/LTR/Ty3_gypsy/chromovirus/Tekay
CTAATAGAGATAGTTAATTTAATTCATTTTAAATTAATTATATTGTGATGAAATAAATCATTGCTTATATATATGAATGGATGACATTGATTGTCTTGGATGCTTTGTGATCTCAGAAATGAGATAAGTAATGTTGTGTGGTATGAATGCTTGGTTGCATTGTGATGATAATATAGATTATCTATTGTGATGATAATATGGACTACCTGTTTATTATGATAATGTTGATTATCAATTGTGATTTGTGAGTT

>CL1Contig326_All/repeat/mobile_element/Class_I/LTR/Ty3_gypsy/chromovirus/Tekay
AGAATGATTTATTTAATTATTAATTTAGAATCAGAAATAACTGATAATGTTTAAATCAAAGAAAATTTCTTTAAGATGTAATTAAGGAAATGTCGTTAATTAATGATTAACTAAGAATTTTTAAGTAACTAATTAATGTGATTAAATTTAATAATTAATTAGATTAA

>CL1Contig327_All/repeat/mobile_element/Class_I/LTR/Ty3_gypsy/chromovirus/Tekay
AAATTTTTAAAATGAAATTTGGAAGCAAATTTTAAGTAAGTTGTTTTAAATTACTTTGTTAATGATAATGTAATCATTAATAAGAAATGTTTTATTTTAAAGTAAATTAAAGATTTTAATGATTTTTATTTCATTAAATTAGTAAGGTAATTTAAATAATTTAATTAATTAATTTATTTAATTAATTAAAGATTTGAAATAAATTAATTAAGGTTAATTAAAATTAGTAATTAATTTAAGTTAATTACTTAAGAAAGGTAATTAAGAATTTATTAATAAGTTAATGAAGATCATTAACTTGTGATTATTTATTTATTAATTAATTAATGTAATTAATTTTGATAATTAATTGGATTAATTAATTTAGATAATCAATTATGAAACTTAATTAAGTAAGAATACTTTGTGAAGTTAATTAAGGTTATTAATTAATCATTGTAATTAACTAATTTATTTGATTAATT

>CL1Contig328_All/repeat/mobile_element/Class_I/LTR/Ty3_gypsy/chromovirus/Tekay
GTCAGTTTTAAAAATAAAATAAGTTTTTAAATTTAAATTTGTTTTAACCATTTTTAGAAAAGGTTAAATAACTTGAATTTAAAAATGAAGATGGAAGAGTAAGTAATGTTTTAAATTTTTAAGATTTAATCTGGAATGAAAATTTAAATTGTGTTTCAGTTTAAAATTTAAAAAGAAATTTTTAAATTTGAAATT

>CL1Contig329_All/repeat/mobile_element/Class_I/LTR/Ty3_gypsy/chromovirus/Tekay
TTGTATTCATTTTAAATCTCATATTTGAAAGAAAATTCAAAAGTAAATTGTTTTCAAATGTTTTTGTTAACGACAATTTAGTCATAATTAAGAAATGTTTTTATCTTAAAGTTAAATTAAGATTTAATGATTTGAAATTAATTAAATTAATGAGGTAATTAAGGAATAATTAGTTAATTTAATTAATTAATGGTTAGGGATAAATAAATAAT

>CL1Contig330_All/repeat/mobile_element/Class_I/LTR/Ty3_gypsy/chromovirus/Tekay
ATAGATAACTCACAAATCACAATTGATAATCAACATTATCATAATAAACAGATGATCCATAACAAGATAGGTAATCCATATCATCATCAAAATAGATAATCTATATTATCATCACAATGCAACCAAAGCATTCATATTACCCAGCATCACTAATCTCATATCTGAGATCACAAACCATTTAAGGAAATCAATATCATTCATCCATACAT

>CL1Contig331_All/repeat/mobile_element/Class_I/LTR/Ty3_gypsy/chromovirus/Tekay
TTAAAGATTAATTAATTTGAAATTAATAATGATAAAAGTAAATTAATTACTTAAGAAAGTAATTAAAGAATTATAAATAGTTAATGAAGGTCATTAACTAAGATTATTTAACAATTAATTAATGTGATTAATTCTAATAATTAATTAGATTAATTAATTAATGATAATCATTTGTGAAATTGTTTAAGTGTAATTACTTAATGGAAGTAATTAAGGAATTAATTAATTAATGTAATTAATTAAGTTTAAATGTAATTTGTTTAAGTTAATTAATTAAGTTTAATTAAGTTAAACACTGGATGGGTTGACA

>CL1Contig332_All/repeat/mobile_element/Class_I/LTR/Ty3_gypsy/chromovirus/Tekay
TTAATCAATCATCCATTTAATCACCCTTATATTTCTTCCAAAATCCAATCTATATATTTCGATAACTCAAGGTACCAAAATATTCAAGCAAACCATAACATCCAACAGTCCAATTACCAAAAATATTCCTCACAGAATTTCAAACATTCCAGTATG

>CL1Contig333_All/repeat/mobile_element/Class_I/LTR/Ty3_gypsy/chromovirus/Tekay
TTTCCCATTAATTATTCTTATTGCAACAACTAAGTAATTACTCCTTAATTAATAATAAATCTTTAATCACTTTCATTAAATCAATTAACCTTTAATGAATTAATAATTCTCAAATAAATTACCAAATTAATTTATCATATTATCCTTAAATCAATTTATTGCTTGATCACTTGA

>CL1Contig334_All/repeat/mobile_element/Class_I/LTR/Ty3_gypsy/chromovirus/Tekay
ATATAAGATTAAGTTGTGTATTGTTTTAAACTCTTATTTAAGACAAATTTGAGTCTTGAGTTTAAAGAAAATGTTAAATGGAATTTAATGTAAATTTAAAAACATTTTGTTTTTAAATGCATAATTTAAATAAGGAATGTTTATCTAAAGATAAAGAAAAAATTTAATGATTTGTAATTCATTTAATTATTAAGGTAGTACAAATGGATAATTAA

>CL1Contig335_All/repeat/mobile_element/Class_I/LTR/Ty3_gypsy/chromovirus/Tekay
TAACTATTCTTTTATTTACTTCATTAATAAATTAATTACTCCATAATTAATTATCTTAATTAATCTCTTGATAAATTTCAAAAAGTAATTATAATTTTATAAATTACATTAAGTAATTATTTATCACACCACCAAAGGATTATTCTGAATT

>CL1Contig336_All/repeat/mobile_element/Class_I/LTR/Ty3_gypsy/chromovirus/Tekay
TTACTTTATGTAATTAATAAAGTAAATTACTCAGTAAAGTAATTAGAGATAATTACTAAATGTAATTAATAGATGATATTGGGATTGTGAAAATAATTTGGATTAAATTATTTTGTATAATTAATCAAGTGATTAATTAAAGAAATTAATTAAGGAATAATTAATTTGATAAGTAATTAAGGGTAGTTAATTACAGAATGAGATTAATCAAAGGTGATTAATAATTATGGATTAAGTGAGATTATTTTACTGAAAGTAATTAATTTAACGAAG

>CL1Contig337_All/repeat/mobile_element/Class_I/LTR/Ty3_gypsy/chromovirus/Tekay
GATTAATATTAATTAGAAATGACTCATTAATAATTAATCTAATTCAAATTTTCTTAAGTATGTAATTATTGAAAATGTTGTTAATTAATAAGAATAATTATCTAAGGATAATTAAGTAATTAATTAATGTAATTAATTTTGATAATTAACTAGATTAATTAATTGAATATAATTAATTATAATTTGTTAAGTATAATTAATTGTTAAAGTAATAAAGGAATTAACTTATTGTAATTAATTTTGATATGTGATTTATTTAAGTTAATTAATTTAGTTTAATTAATTTTAATAAATCATTTGATGATTTAACAAGTGTAATTATTTATTGTAATTAATGGGCAGGATTACTTTATGAAGTAATGAATGGTAATTACTGGAATGTAATTAGTAATTT

>CL1Contig338_All/repeat/mobile_element/Class_I/LTR/Ty3_gypsy/chromovirus/Tekay
TAAGTTTAATTAATTTAGAATAATCATTAAATGGGTTGATAAGTAATCAATGAGAAATAATTACTTAGAGAAGTAATTAAGATAAATAAATTACTGGAGGTAATTAATTGAAGTATGGTATTTTGGGATTAATTACTTTGTGTAATTAATAATAAGGGTAATTTCTTTGTGAAGTAATTAATAATTAATTACTTAGTGTAATTAATTTAAGCATTGATTAAGTCTTTTGAAATAATTAAGTGATGTAATTAATTAAAGGTAATTAATTACAAATGAGATTAATCAAGGATGATTAATAAATAGAATTTATTATTAAATATAATTAATTTAGGAGTAATTAATTTACTTAATGAAGTAATTAAGAATAGTAAATTACTAAAGGTAATTAATCGGAA

>CL1Contig339_All/repeat/mobile_element/Class_I/LTR/Ty3_gypsy/chromovirus/Tekay
TGATGATTTGTTAGTGGAAGTAATTTGAGTATGATTACTTTAAGAAATTAATCAAGGGATTAACTAAGATAATTAATTGAGGGATAATTAGTTTATTTAATGCAGTAATTAAGGGAAGTTAATTACTGGATGCGATTAATCAAGGGTGATTAATAATTATGGTTTAATTAAATGACTAATTACTTAATGTAAT

>CL1Contig340_All/repeat/mobile_element/Class_I/LTR/Ty3_gypsy/chromovirus/Tekay
ATTTCATTTTAAACTTAAGATACAAATTTAGCTTAAACAAGGCTTTAAAAATAATTCAAAACCTTTTTATCTCATATGTTAAAAGAAACATCCACTTTATAAAATAGTTTAAAGAATTTAAATCCCGATTTTAATTTAAATTTCAAATCAATTTAAAAAAATACACATAAACAAACCAAATCGTTTAAATCATTTTAAATTTAAA

>CL1Contig341_All/repeat/mobile_element/Class_I/LTR/Ty3_gypsy/chromovirus/Tekay
AATATCAAATGATTAAATGCAAATTAATTAAACTAAATTAATTCAAATTAATCAAATTACTCAATTAATTACAATAAGTAATTAATTCCTTAATTACTTCCCATTAAGTAATTGCATTTAAACTATTACAAAGATTATTATTAAATTAATTAATCTAAGAAATCAATCACATTAATTAATTATAAAATAATCTAGTT

>CL1Contig342_All/repeat/mobile_element/Class_I/LTR/Ty3_gypsy/chromovirus/Tekay
ATTATCATCACAAATTGATAATCAACATTATCATCATCGAAATAGATAATTCATATTATCATCACAATGCAACCAAAGCATCCATATCACACAACATTACTTATCTCATTTCTGAGATTACAAACCATTCAAGGCAAACAATATCATCCATTCATACATAAGCAATGATTTAATGATCACACCATCTATAATTAATTTAAAATGAATTAAATTAATTACTTAATCTCTAATTAATTTAAAATGAATTAAATTAATTACTTCATCATTATAATCCTGCTTAACTTAACCATTAATTGATTACAAATCAATTAAATAATCACCATCTCAATATTCATTCTAATTAATCATTACTGATTAACCATCCCTAATTACAATAAATAATTAGCCTTTAATATTAATTAC

>CL1Contig343_All/repeat/mobile_element/Class_I/LTR/Ty3_gypsy/chromovirus/Tekay
GGAAGTAATTAAGAAATTAATTACTTAATGTAATTAATGGAGTTTATTGTGATTAGTTTAAATTAATTAATTAAGTTTAATTAATTTTAATCACTTGTTGGTTTGATAATAATTACTTAATGTAATTAATGAAATATAATTACTCAGTGAAGTAATTAAAGATAATTACTGGATGTAATTAGTGGATAATGATGGAATTGTGAAAGTAATTTGGATTAAATTACTTTGTATAATTAATCAAGGGATTAATTAAAGAAATTAATTAAGGAGTAATTAATTTGATAAGTAATTAAGGGTAGTTAATTACAGAATGAGATTAATCAAAGGTGATTAATAATTATGGTTTAAGTGAGATTAATTACTGAAAGTAATTAATTTAATTGAGTAATTAATTAAATATAATTAAGAATCATTAATTAATATAATTAATGATGTAATTAAGATTGATTAATTAAGATTAATTAATCAATAATAAGTGATTAAGGGTAATTAATTAATTGTAATTAATTAAGGTTAAATGTAATTAATTATAGTTAATTAATTAATGAAGTAATTAAAGGTTAATTACTGAATTTGGTTTGGAATAATTAATTTGTGAAATTAATTAGAGGTTAATTACTTGAATGTAATTAAAGGATAATTAATCAAGATGATTAATTAGGGTAATTTGTTGAGAGTAATTAATTAATTGATTTATAATTAATTAAGGAAT

>CL1Contig344_All/repeat/mobile_element/Class_I/LTR/Ty3_gypsy/chromovirus/Tekay
TTTAAATGGTTAAATTTAAATAATTGGTTGATTGATTGAGTTGCGTGAATGTGTGCTAATGATCTAGTGACTTTGGTTTGGTTGGTACTCGAGTTAATTGTTGTTTGACTTGAAGCATTTGGGTTTAAAATGGTTTTAAACTTAAATCGTAAATAAGAAATGGTTCAGTTTAAAATAAATAAAGGTTGAATGAATTGGTGACTCATTAAATAGGTAGAATAATTTAAATGAATAATTAATTAATTAAATTAATTAATGATTTGGGTTAAATAATTTTAGTTTAAATTAATTAGAAGGATCATTGGGTG

>CL1Contig345_All/repeat/mobile_element/Class_I/LTR/Ty3_gypsy/chromovirus/Tekay
TCCATATCAATTTATTCAAATCAATAAATTAATCCATCCCTTCATTATTCATCTTAATTAATCACACTGGATTAATTATCCCGCGATTGCATTCAAGTAATTATCTTTAATTAATTATCACGATATTGATTATTCTTAACCAAATCAATAAGTAATCTTTAATTATCTCATAAATTAATTTAACTATTTTAATTACATTAAACCTTAATTATATTAATTAACTTCTCAT

>CL1Contig346_All/repeat/mobile_element/Class_I/LTR/Ty3_gypsy/chromovirus/Tekay
TTCAAATTCAGGTTTGAATTTGAATTAAATTCAGGAATACTTTGAATTCAAAATGAAACATTTAAATGATAAGCAAGATTTAAAATTGGGTTTGAAATCAAATTAAATATGATTTCAGTTTTGGGTTTAAAATCTGTTTGAATTCAAATCAGTTTGAAAGTTTTAATA

>CL1Contig347_All/repeat/mobile_element/Class_I/LTR/Ty3_gypsy/chromovirus/Tekay
TTAATAAGAAATGTTTATCTAAAAGATAAATAAATTAAATGATTGAAATCATTTAATTATTAAGGTAATTAAGATGAATATTAATTATTTAATTAATTAATAAATGCGGATGTTTAATTAAATAATTAATGATAATTAATTTAATTTGGGATTAATTAATTAAGTTTAATTTATCTATAATTAAGGATGGTTA

>CL1Contig348_All/repeat/mobile_element/Class_I/LTR/Ty3_gypsy/chromovirus/Tekay
TAAGTTTGTTAATTAAATAAGATTAGATTTTAATTAATGATTAGTAATTAATTAATCAAGTAATTCAAAATTAATTAAGTTATAGTTAACACTTAATCAATTTAATAATTAAAGGTTAATTAATTGATTATTCAAGATTGATTAGTTTATA

>CL1Contig349_All/repeat/mobile_element/Class_I/LTR/Ty3_gypsy/chromovirus/Tekay
TAATGATGGTCATTAACTTAAGATTATTTAACAATTAATTAATGTGATTAATTTTTAATAGATAATTAGATTAACTAATTAAATGATAATCAATTGTGAAATTTATTTAAGTTTAATTACTTAATGGAAGTAATTAAGGAATTAATTACTTAATGTAATTAATGGAGTTTATTGTGATTAGTTTAAATTAATTAATTAAGTTTAATTAATTTTAACCACTTGTTGGTTTGATAATAATTACTTAATGTAATTAATGGAATGTAATTACTCAGTGT

>CL1Contig350_All/repeat/mobile_element/Class_I/LTR/Ty3_gypsy/chromovirus/Tekay
GGCTTGCATTATTCTCAATTCACCGATTGTTACATTCCATCGATTGAAGTTTGTTTCGATTTATCCGCTACGTCAAAAATTTCTTTTATAAGAAAAGTATTCTTTATCATTTAAAAGTTTTAAATTGATTTTAAAACTTGTTAAAGTTAAATTTTAATTTAATGATTTGTAGTTCATTTAATTATTAGGATA

>CL1Contig351_All/repeat/mobile_element/Class_I/LTR/Ty3_gypsy/chromovirus/Tekay
TTCAAAAATTAATTAACCATAATCAATTTCAATAATCCTTAATTACTTATATTAATTAACTTCTCATAAGTCACTTATTATGAATTAATTAATCTCAATTAATCAAATCTTTAATTACTTCATTAATTATATAAATTAATGATTTCCAATTATATTTTAATTTATCTTAATCAAAATTAATTACATTAATTAAAATACCATATTAATCA

>CL1Contig352_All/repeat/mobile_element/Class_I/LTR/Ty3_gypsy/chromovirus/Tekay
GGTTTAAAATGAATTTAAGTTTTTTTTTTAAATTTAAGTGTTTAAACCAAATTTGATTGATAATGTAAAATTTTAAATGGTTTCAGTTTAAAAAGAAATTTGTTTTAACCTTTGTAAAATTTCTTTTAAAATAAAAGTATTATTTGTCATTTAAAAGATTTA

>CL1Contig353_All/repeat/mobile_element/Class_I/LTR/Ty3_gypsy/chromovirus/Tekay
ATTAAGAGTTAATTACTTCAAAGTATAATTAATTGATGTGGTTAATTAATTAAGGTAATTAAATCAAGAATAATAAATTAAGGTTAACTAACTTAAAGTGATTAAGAAACCATTATTAACTAAGGAGCAATTAATTTATTGTAATTAATTAAGGAATAATAAATCTATTAATTA

>CL1Contig354_All/repeat/mobile_element/Class_I/LTR/Ty3_gypsy/chromovirus/Tekay
ATACACATAGATAGATACTTCACATCATCATAATAGATAATCAACAATATTATCATAAACAGGTAATCTATATTATCATCATAACTTGATAATCTACATTATCATCATCCATAGATAACTCATACCATAAACACAATGCAACCAATGCATCCATATCACACAA

>CL1Contig355_All/repeat/mobile_element/Class_I/LTR/Ty3_gypsy/chromovirus/Tekay
TTAATTAAGATGGATGATTATAAATTGGTTAATTAATTGATTTGTAATGATTTAGTAAAGGTAATCCAAGTGATTAAAAGATTAGTAATTAATTTAAGTAGAGATAAATTAAATTAATTTTGGAAATGATCCACCTTGCTTATGAATGATT

>CL1Contig356_All/repeat/mobile_element/Class_I/LTR/Ty3_gypsy/chromovirus/Tekay
TCTCAATATTTATTTCAATTAATCATTATTGATTAACCATCTCTAATTACAATAAGTAATTAGCTTATAAGATAATTACACAAGTTAATTACATTAAACCCTACATATATATAAATCACCCTTGATTAATAACCATTCAGTAATTAAATACATTAATTACTC

>CL1Contig357_All/repeat/mobile_element/Class_I/LTR/Ty3_gypsy/chromovirus/Tekay
TAATATTCCATTTAAATTAATAATTTAAATGAAACTAATTTCTTAAGTTCAAAATTTAGAAACATACTTCTTTATATAAAGTATTTTAACAATTTGTTTCAATCAAAATTCAATTTAAAAATCTCTTTTAAATTTCAAAATGAAACACAATTCAAATTGGCATTCCAGAATTAAATCTTAAAAATTAAAAAGATTACTTACTTT

>CL1Contig358_All/repeat/mobile_element/Class_I/LTR/Ty3_gypsy/chromovirus/Tekay
AAGGTTTTTAACAACTTTGAATTTGTTAAAGTATTTTATAAAATGTTTTAAAATCTGAAGTTTAAGGTTTAAACAGAGTTTAAAATTTAAATTTAAATCTGGATTCAAAGCTAATTTGAATCTTAAGTTTAAATCTGGAATCAAAGTGGAATATGTATTTCAGTTTTTGAAATTGAAAGAAAACTTGAAGTTGAAAGATTTAAAATAAATATAAATTAAGTTATTGAGATGCTAAAGTTATAAATTGTTTAAACTTTGATAAGTTTAAATTATTTTCATTTCAAA

>CL1Contig359_All/repeat/mobile_element/Class_I/LTR/Ty3_gypsy/chromovirus/Tekay
GATTACAATTAGTAATTAATTCCTTAATTACTTCCATAAGTAATTATACTTAACTATTTACATTAATTAATCTAATTAATAATAAAAATTAAACACATTAATTAATTGTTAAATAATCCTTAGTTAATGACCTTCATTAACTATTAATCATTCTTTAATTACTTTACTTCTAAATTAATTTTTAATTATAAATTAATCTAAATTATTAATTTATAAATTAAATAAATAAGTCATTCCTTAATTATCTTATTCATTAAATCATTTTTAATACCTTAATTATCTCTAAGGTAATCCATTTCTTTATTAATGACTTAATTAATATTAAAGTGTATTTAAAACATTGCACTTCTAAATTTAGATTCAAAATTCATTTTGAATTTAAGGTT

>CL1Contig360_All/repeat/mobile_element/Class_I/LTR/Ty3_gypsy/chromovirus/Tekay
CATTAATTAAAATCAAATAAATAAGAAATTCCTTAATTAAATTCTTTTATTATCTTAATTATTTCTAAGATAATTCATTTACTTTATTAATGACTTCATTAACATTCAAGTGTATTTAAAACATTACACTTCTAAATTTAAAAATTCAAAATCCCATTTTGAATTTAAGATTCAAAATGTTTAACCATTTAAACATTTAACCAAATT

>CL1Contig361_All/repeat/mobile_element/Class_I/LTR/Ty3_gypsy/chromovirus/Tekay
GGTAGACTTTATTAAAGATAAACTGGTATTTCATTTTGAATTTAAAAAAAATGAAATTTAAAAGTAAAATTGGATGAAAAGTTAATAAATTAGTTTAACTTAAATTTGTAAGTTAAATAAATCAATTTATCTTTAAAAGCTGGAATGTAAATAATTTGATTTAAACTTAAATTCAAAATGGAACTAAATTGTAAATTCAAAAGTAAAATGTTTAAAATATATATGTTAATGTTAATTAAGTTATTAATAAA

>CL1Contig362_All/repeat/mobile_element/Class_I/LTR/Ty3_gypsy/chromovirus/Tekay
TTAATTACTTATTGTAATTAATTTTGATAATGTGATTTGTTTAAATTAATTAATTTAGTTTAATTAATTTAAGAAATCATTTGATGATTTAATAAGAGTAATTACTTAATGTAATTAATGGAGCATGATTACTTAGAGAAGTAATAAATGATAATTACTGAAATGTAATTAGTAAAGGATGATTTTTAATGAAGTAATTTGGGCAATTACTTTTG

>CL1Contig363_All/repeat/mobile_element/Class_I/LTR/Ty3_gypsy/chromovirus/Tekay
TAAACCCTTAACTATTTAATTAATATCCTAATTATTAATTAATTAAATTAATTAATTAAAATCTTAATTACCTTGATCAGATAATTAAGTTATTCAAAACAATAAAAATCATTAATCTCATTAATGATTAAATTATCATTATTAAAGTAATTTAAAAACAAATTTGCTTTTAAATTTTATAAATTCCATTTTAAATTAAAATTAAAATGAAATTAAATTTAAACTTAAACAAGATTTTAAGTATTTAAAAACTCTTTAGTTTTCATTTTAAAGAATCACTTATCTTTTAAAGCAGTTTTAAAAGAATAGTTTAACTTTAGCCCATATTCAAATAAATTTAAAATATCTTAAATATTT

>CL1Contig364_All/repeat/mobile_element/Class_I/LTR/Ty3_gypsy/chromovirus/Tekay
CAATTAAAAATTATTAATTATTTAATTAACCATCCATACTATTAATTAATTAAATAATTAATTATTCATCTTAAATTAACTTAATTATTTAATTAATTCAATTCATCAAATTTCATTTATCCTTTAGATAACATTTCTTACTTAATTAAGCATTTTAAAAACAAATTGTTTTAAAATTTATTTTAAATTT

>CL1Contig365_All/repeat/mobile_element/Class_I/LTR/Ty3_gypsy/chromovirus/Tekay
TATAATTAATTTAAAATAAATTAAATTAATTACTTCATCTCTAATTAATTTAAAATGAATTAAATTAATTACTTCATCATTATAATCCTGCTTAACTTAACCATTAATTGATTACAAATCAATTAATTAATCACCATCTCATTATTCATTTCAATTAATCATTCCTGATTAACAATTTTCTAATTACAATAAGTAATTAGCCTTTAAATTAATTACACAAGTTAATTATACTTAACCCTTACAATAATTAACTTTTAATTACTTAATCAATTAATTAACTAAAATTAATTACA

>CL1Contig366_All/repeat/mobile_element/Class_I/LTR/Ty3_gypsy/chromovirus/Tekay
TAATTAGAAATGATTAATTGAATAAAATAATGAAATGGTGATTATTTATTTGATTTGTAATCAATTAATGGTTAAGTTAAGCAGGATTTTAATGATGGAGTAATTAATTTAATTCACTTTAAATTAATTAAAGAGGATGTAATTAATTTAATTCATTTAAATTAATTATAAATCGTGTGATCATTAGATCAT

>CL1Contig367_All/repeat/mobile_element/Class_I/LTR/Ty3_gypsy/chromovirus/Tekay
ATTAATCTGCAATTAAAGGTTAATTTATTTATTTAAAAGGGGTAATTAAGGAATGAATTACCCAATTGTAATTAATCAAATAAGTGTGATTAATTTAGATTAATCAAATGGATTGATTAATTAAAGATAATCATCTGGTATAATTACTTAA

>CL1Contig368_All/repeat/mobile_element/Class_I/LTR/Ty3_gypsy/chromovirus/Tekay
TTACTTTCAAATTTTACTTTTAAAATTTCATTTTAAATATAAGATTTAAAATGAAAACAAATTAACTTTAACAAAGTTTATAACAATTTCAAAACCCTTTTATTCCACAAGTTAAAGAATTATTTATCCTATAATAGAAGTTTAAAAGAATTTAAA

>CL1Contig369_All/repeat/mobile_element/Class_I/LTR/Ty3_gypsy/chromovirus/Tekay
GTTATTTTAAAACAAATTCAATTTAAAATTTCCCTTTTATTTCAAACTTGAAATACAGTTTGAATCTTTTATTACAGATTTAAACTTAAATCTTTAAAAACTTATTTACATATTAAACTCCATTTTAAATTCAAATCATTTAACCTTTCAAAAGTAATTAACAATTCAAATTT

>CL1Contig370_All/repeat/mobile_element/Class_I/LTR/Ty3_gypsy/chromovirus/Tekay
TTAACTAAAATTAATTACATTAATCACTTATTCATTATTAATTATACCTTAATTAATCAATCCAAATTACATCATTAATTAATTAATTAATGATTTCTGATTACATTTAATCAATCTCTCAATATAAATTAATTACATAAGTAATTAATCTTCAATTTAAACCATATATATTAATCACCCATGATTAATAACCATTCAGTAATTAACTACTTTAATTACTCATCCCATAAATTAATTACTCTTAATTAATTATCTCCATTAATCACTTGATTAATTTTCAAAGTAATTTAAATCCAAATTACTTCTATAATAAATATCCTTAATTACATTCAGTAATTATTAATTAACTACTCCCTTAAGTTATTACAAATCCATAAATTACATAAAGTAATAATCAAACAATCCACAAATGTTTAAATTAA

>CL1Contig371_All/repeat/mobile_element/Class_I/LTR/Ty3_gypsy/chromovirus/Tekay
TAATCAATTATCTTAATTTATCAACCCTCAATTGTAATTAATTAAATCTTAATCACTTTTATAAATTGGCCTTTAATTAATTACTTTAATTAATGAATCCTTAATTATTAATTAAATCTAATTATAATTAATTATTCTTTAATTGATTAATCTTAATTTAAATCACCCTAATTAATTAACAACATTAATTAATTATGCTTAAAGGTAATTACCTTTAATATTTGATTTATAAATCTTTAATCTTCAATCATCTATTCTTAATTACTTTCACTAAATAATTATT

>CL1Contig372_All/repeat/mobile_element/Class_I/LTR/Ty3_gypsy/chromovirus/Tekay
GAATATAATTCAGTTTTAAATAAAAGATATTCCCTTTACTTAGCAATTCCTCATTGATAAATAACCACATTATCATTGCCCACCCAAACACATCATATCACGAACCATTTCATATCAGGGGTATCAATCAATTCAGGGCATTTAATCATCATTTAATCATACATAAGCAAGATAAATCAATCACACCATCTCGAATAAATCTAATTAACCATAATTGAATTAAATCAATTACCTTTAAGTCCTGCTTATTAATTCATTTCAACCCAATTGATTTACCATCCCATAATTATTCATCTTAATTAATCCTCCTTGATTAATTATTCTCTAATCACATTTAGCTTATCATCATTATCTATTTACTTCCATTAAGTAATTATACTTAACCATATTCAATGAATGATTATCCTTAATTTATTGCATTCATTAATCAACCCCAAT

>CL1Contig373_All/repeat/mobile_element/Class_I/LTR/Ty3_gypsy/chromovirus/Tekay
ATAATGTAAATAGAGATTGATTAGTTAAGAAAATAAATCAATACAAGTGACTTATGAGAAGTTAATTAATATAAATAATTATGGACTAATGTAATTAAAATAGTTAATTAATTCCTGAGGTAATTAAGATTTCTTATTGATTTGGGTCAAGAACAATTAATATCGTGAAATGAATTAAAGAAAATAACTTGAACGTAATTGAAAATTAATTAATCCAGGGTGATTGATTAAGATG

>CL1Contig374_All/repeat/mobile_element/Class_I/LTR/Ty3_gypsy/chromovirus/Tekay
TTTAAACTTCCCAAAAGACATTAATATTTTTAACTTGCAAATTCAAGTTAAAACAATTTATTTAACTTTTATTCAAAAGAACTTTATAAAGACCAATTCAAATATTTATTTGAAAACAAATTACTTTTTAAAACTATTTTATTTAAACTGGTTTTATATATTTAAATTTAAAAACTGATT

>CL1Contig375_All/repeat/mobile_element/Class_I/LTR/Ty3_gypsy/chromovirus/Tekay
TTAATCCTTCTATCCTTTAATCCTTTAGATTATCTTAATCCTGCTTCATTAATTTATTACAAATTAATAAATTAATCATCTCTTAATGATCTTCCTTAATTAATCTCCCTTGATTAATCATCCTTTAATTACATTCAAGTAATTAGCCTTTAATTCTTTAATTAATTCCACAAATTAATTATCCTTAACCATATACAGTAATTAACCTTTAATTACTATCATTAATTACAATAATTAATGATCCTTCATTTGCTTCCATTAATTAATTAACTATGATTAATTACATTAAACCTCAATTAATTACAATTAATTAATCACACTTAAATTAATTACTTTAATAATCAACCTTGATTAAATTCATTAATTACATTAACTAATGATCTTTATTAATTAATTAACCTTTAATTAATTAAATAATTAACTTATAATTAATCATCTTATTAATCATAAACAATAATTAACAATTTGTAATTACTTAAATTAATTAATTA

>CL1Contig376_All/repeat/mobile_element/Class_I/LTR/Ty3_gypsy/chromovirus/Tekay
TAATTAATCATTCTCTAATTACAATAAGTAATTTAGTCTTTAATTAATTTCTCAAATGAATTATTCTAAATCATTCATAGTAATTAACATTTAATTACTTCATTTGTTAATTAAATAAAATAAATTACATTTATCATCAATTAATTACATT

>CL1Contig377_All/repeat/mobile_element/Class_I/LTR/Ty3_gypsy/chromovirus/Tekay
ATTATCCTACCTATTTAATGAATCACCAATCATTTAACCCTTTTTAACTTTAAAACGAACCATTCTCTTATTACGATTTAAGTTCAAATCCATTTAAAACCCAAATGATTCAAGTCAAACAAAAATTAACTTGAGAATCAAACAAAACCAAAGTCACCAGATCAT

>CL1Contig378_All/repeat/mobile_element/Class_I/LTR/Ty3_gypsy/chromovirus/Tekay
CAATGAAATATCAATATCTTCCATAAGCAATGATTTATGAATCAAAATCTATAATTAAATTAACTACTTCTACCTTTAATTAAATCAAAATAAATTAAATTAATTACTCAATCTATAAATCCTGCTCATACAACCATTAATTAATTATAAATCAAATTAATTAATTATTCTCTAGATATTCATCTTGATTAAACACCTTTGATTAATCATCTTCTAATTACAATAAGTAATTAGTCTTTATTTAATTTCACAAATTAATTATTTTAAATCATTCATAGTAATTAACATTTAATTACTTTATTTATTAATTAAAAATAATTAATTATATTTATTGTT

>CL1Contig379_All/repeat/mobile_element/Class_I/LTR/Ty3_gypsy/chromovirus/Tekay
ATTAATTAATAGATAATTAAGGATTAATTAATTTATGATTAACAATGGTTAATCTAAGTTAATTACTTAATGGAAGTAATTAAAGAATGGTTAATGAAGGTCATTAACTAAGATTATTTAATAATTAATTAATGTGATTAATTTTAATAATTAATTAGATTAATTAATTTAATAATAATCATTTGTGAATTAT

>CL1Contig380_All/repeat/mobile_element/Class_I/LTR/Ty3_gypsy/chromovirus/Tekay
ATAAACTTGGTTTTAAATTTCTTTTTGATCTTCTTTATGAAGTGAATACTACTTTAATTGTGAATTAGAGTTTAAATTGTCTTTAGGTTTGTTTAAGTAAATTTGCATTAATTTTTTTTAAAATCGTAAATTTAAATGAAATTTGAAGTAAAGTTTAAAGTAG

>CL1Contig381_All/repeat/mobile_element/Class_I/LTR/Ty3_gypsy/chromovirus/Tekay
GTTGTTATAAAAAAAACTGTCTCTAAGTTGAATTTCTAGCAAATGAAACTTAATTTGTAAACTAGATTTAAACAAAGTTTAAATCCAGTTTGAAGTTTGAATTCAAGTTTATTTTTGAATTCAAATTTGAAATGAAATCAAAGGTTAAAATGTTTAAAGGTGGGTTTTCAGGTTTAAAAACCTGACAGGTTTTTAGATTTTAAATTAATTTAAAGTTTGAAAACAGAATTTAAACTGTGATTTAAATTCAAAAATTTAAAGTATAGATTCAAATGAACTTTTGAATCTTAAGGTTTTAAAATGGATTTGGATTAGAAAAATCATTTTCTAATTCAAGTTTTTTTTAAAAGGAAGTTAAATCAAAAGTTTGAAATCAAAGATAACTTGATGGAATTC

>CL1Contig382_All/repeat/mobile_element/Class_I/LTR/Ty3_gypsy/chromovirus/Tekay
TCGATTAATCTCAATATGTAATTAACTATTCTTTTATTTACTTCATTAATAAATTAATTATTCCATAATTAATTCTCTTGACCAATTTCACTAAGCAATTATATTTTATTAATTACATTAAGTAACTATTTATCACACCATCAAATGATTATTCTGAATTACTTATACTTAGTTAATTAACTTACAAATTAATTTATTATTTATTTAAATACCTTTAATTACTGAATTAAATAACCT

>CL1Contig383_All/repeat/mobile_element/Class_I/LTR/Ty3_gypsy/chromovirus/Tekay
TTCATTAATGACTCCCTTAATATTAAAGTGTATTAGAAAATTACATTTTAAATTTAAATTCAAATTCCATTTTGAATTTAAAATTCAAATGATTATTGTTTAAACATTTACCAAATTTAAATTCAATTTATAATCTTTTAAATAAATGTAAATAACATTTATTATTTACATATGAACTTATATAAGAAAAGCCTTTAAATTAAACTACTTAAATCTTTATTTAAATTTAAATTTCCAAAATACATTAATATTTTAACTTGCAATTTCAAGTTAAAACAATTTATTTACTTCCATTCAAAAGAACTTTATAAAAACAAATTCAAATATTTATTTGAAAACAAATTCTTTTTTTTTAAACGAACT

>CL1Contig384_All/repeat/mobile_element/Class_I/LTR/Ty3_gypsy/chromovirus/Tekay
ATTAAAAGAGATTAATTACTTAGTGTAATTAATTAAATTAATGTGATTAGTTTAAGTTAATTAATTTAAATAATCATTGCATGATAGGTTAAGTACAATTACTTGGTGTAATTTATAAAGTATAATTACTTAGTGAAGTAATTAGTAGATAATTACAGGATGTAATTAATTAAAGAATGAAAGTAATTTGAGTTTAATTAG

>CL1Contig385_All/repeat/mobile_element/Class_I/LTR/Ty3_gypsy/chromovirus/Tekay
CTGCTTATATATCCATTAATTAATTATAATCTAGTTAATTAATCATTTTCTAAGTATTCATCTTGATTAAACACCTTTGATTAATCATTCACTAATTACAATAAGTAATTAGTCTTTAATTAAATTTCACAAAATTAATTAACCTTAATCATAAGTAATTAACATTTAATTACTTCATTAATTAACTATAATTAATTACATTTATCCTTAATTAATTACATTAATTAATCACTTAATTATTAATTATTCCTTAATTAAACAATTCTTAATTACATCATTAATTATATTAATTAATGATCTCTAATTTATATTTAAATTAATTACTTTATTTAAAATTAATAACATTTAGTAATTAATGTAATCGTTAATCACCTTGATTAATACTTAAG

>CL1Contig386_All/repeat/mobile_element/Class_I/LTR/Ty3_gypsy/chromovirus/Tekay
GAAGTTTTGTTAAAATATGAGCAAGTTTAAAATGAGGTTTAAATCTGGAAATTTAAAAATGAATTTCAGTTTTTAAAAATTAGAAGAAGATTTAAATTTGAAAATTTAAACTAAATATAAATTGAAGTTATTGAATTTTAAAATGATTTAGTTTTAAAACTCATTTTTAAGACAAACACTTGTTTGTCTTGAAAATTTAAAAAGT

>CL1Contig387_All/repeat/mobile_element/Class_I/LTR/Ty3_gypsy/chromovirus/Tekay
AGAAATCTTGCTTATCCAATCATTTGATTGATTTCAATCAATTTATTAATCACCCATGATTAATTACCCTTAATTACATTCATGTAATTATTCTTAATTCATTATTCACAACCAAACAGTAATTAATCTTTAATTACTTTAATTAATCAATTA

>CL1Contig388_All/repeat/mobile_element/Class_I/LTR/Ty3_gypsy/chromovirus/Tekay
AATTAATGAATTAATTAACTAACATGTGATTTAGAACTATAGATTAGATTTTTAAATGGTTAATTAACTTATAATTAATAATAATTAATATAAGTTGATAATTAAATAATTATTAATGAAGTTCATTAACCAGATTATGTTATAATTAATTAATATGGTTGATTTTGTAATAAATTAATTAGATTAATTAATTCAATAGTTTAATTATAAATTATTTAT

>CL1Contig389_All/repeat/mobile_element/Class_I/LTR/Ty3_gypsy/chromovirus/Tekay
TACCTAGTGATTAAGAGATAATTAATTAATGTAATTAATTTAAGATAATTAATTAGTTTAATTAATTAAGGATAATCACTTAATGAAATTGATTAAGTATAATTACTTAATGTAATTAATAAAGTGTAATTACTTAGTGTAAGTAATTAATGGATAATTACTGAATGTAATTAATAAAAGGGAAATTACTTAATGGGAGTAATTAAGGGTTAATTACTTAGTGTAATTAATTAAAGAATTGATTAATTAAGATAATTAATTAAAGGGTTAGTTAAT

>CL1Contig390_All/repeat/mobile_element/Class_I/LTR/Ty3_gypsy/chromovirus/Tekay
ATCATCGATAGGTAACCACACTATCATTGTCCATCCAAAACATATCATATCACAAAATTTCATATTAGAGATATCATTCAATACAAGGTATTTAATAATTCAACCATTCTTAAGAAAGATGGATCATTTCCAAAATCAATTAAAAATTCCAAATTAAATTAATCACTAATCCTTTAATCACTCAGATTACCTTAATCATTAATTAATTTTAAATCAATTAATTGATGACCTTT

>CL1Contig391_All/repeat/mobile_element/Class_I/LTR/Ty3_gypsy/chromovirus/Tekay
TACTCAAATTACTTCTTTTAATAAATCACCATTTAATTAATTACATCCAGTAATTACCATTAATTACTTCACTAAGTAATTACACTTCATTAATTACATCAAGTAATTACTTATCAAATCATCCAGTGATTATCTTAAATTAATTACAATT

>CL1Contig392_All/repeat/mobile_element/Class_I/LTR/Ty3_gypsy/chromovirus/Tekay
CTAAATCATTCTTTAATTATCTTATTAATTAAATTATTTGATTACCTTAATTATCTCTAAGGTAATTCATTTCTATTAATAATTTCATTCATATTAAAGCATAAATTTAAATCCAAATTCCATTTGAATTTAAAAATCCAAAAGATTAACCAG

>CL1Contig393_All/repeat/mobile_element/Class_I/LTR/Ty3_gypsy/chromovirus/Tekay
ATTTAAAATGAATTAAATCAATTACTTCTATCACTTAATTAATTTAAAATGAATTAAATTAATTACTTACATCAATATAAATCTTGCTTACATACCCATTAATTAATTACAGATCAATTAATTAATTATCCTCTAATTAATCACCCTTGATTAATTATTCTTTAATTACATTCAAGTAATTATCCTT

>CL1Contig394_All/repeat/mobile_element/Class_I/LTR/Ty3_gypsy/chromovirus/Tekay
AATAGATTACTTAATTAAAATTAATTACATTTAGTAATTAACCTAATTATTAAACACCTTGATTAATAATTAACTATCTTAATTACTCATTTATAAATTAATTAACCAATAATTAATCATTAATTAATTCCTTAATTAATTACAAAAGTAATTATCCAAATTACTAATTACATTCCAGTAATTATCATTATTACTTCTCTAAGTAATCCTGCTCCACTAATTACATTAAGTAATTACACTCTTAAAATCATCAAATGATTTACTTAAATTAATTAAACTAAATTAATTAACTTAAACAAATCACATTATCAAAATTAATTACAATAAGTAATTAATCCCTTAATTACTTTTATCAAGTAATTATACTTAACAAATTACAATTGATTATCTTCAATTAATTAATCTAATTAATTATCAAAATTAATCACATTAATTAATTACTTAATAATCCTTAGATAATTATCTTTATTAATTAACAACATTTTCTTTAATTACTTACTTAAGAAAATTATCTTAGATTAATCATTATTAATCATCTCTAATTAAAAATTAATCTAAATCATTATTTAAAATCAAATAAATAAGTAAATTCTTAATTATCTTAATTATTTCTAAAATAATTCATTTACCTTATTAATGACTTCATTAACATTCAAATGTATTTAAAACAATACATTTCTAAATTAAATTCAAATTCCATTTTAAAATTTAAGATTTAAAATGTTTAACTATTTAAACATTTATCCA

>CL1Contig395_All/repeat/mobile_element/Class_I/LTR/Ty3_gypsy/chromovirus/Tekay
TTAATAATAATTACCAAATGTAATTAGTGAAAAATGATGTGTTAATAAAGTAATTTGGATAATTACTTTTGTAATTAATCAGAGGATTAATTAATGGAGATAATTAATTATGGGATAATTAATTTATTAATATAAGTAATTAATGATAGTTAATTACTGGAATGTTATTAATCAAGGGTGATTAATAATTGAGTTAAATTAAAGATGAATCATTTAATGTAATTAATTTAAATCAAGTAATTTAATTTAAATCTA

>CL1Contig396_All/repeat/mobile_element/Class_I/LTR/Ty3_gypsy/chromovirus/Tekay
AGTGTAATTGATTATGGTTAATTAATTTGTGAAGTAATGAAAGATTACTCATTGATTTAGTTAAGAATACTTAATATCATAAAATTTAATGAAAATAATTACTTGAAGGAAATGGAAAATAATTAATCCATGGTAAATAATTAAGATGAATTATGAAGGAATGGTTGATTAATTGGTTTGAAACTAATTAATATTAATTGAA

>CL1Contig397_All/repeat/mobile_element/Class_I/LTR/Ty3_gypsy/chromovirus/Tekay
ATTACTCATCTCATAACTGAGATTACAACCCCATACATGGCAACCAATACCAACCATCAAACATAAGCAATGATCTAATGATCACACCATTTATAATTAATTTAAAATGAATTAAATTAATTACCTAATCTCTAATTAATTTAAAATGAATTAAATTAATTACTTCATCATTAATCCTGCTTATCTTAACCATTAATTGATTACAAATCAATTAAATAATCATCATCTCATTATTT

>CL1Contig398_All/repeat/mobile_element/Class_I/LTR/Ty3_gypsy/chromovirus/Tekay
ATTTAAAAAGAATTTGTTTTAAATCTTGTATAAATATCTTTTATATGTATTATTTATCATATAATGTATAAGTTTTAAATTGGTTTTAAAACTTGTTGAAATTAAATTATAGTTTAATGATTTGTTATACATTTAATTATTAGGATAATTAAATGAGTAATTAATTTATTTTAATAAATTAATGAATGAATAATTACTTAAAGTAATTAAAGGTTTAATCTTAAAGGTTTAAGATTAATTATTCTTAGAATAATTAACTTGTAATTAAGAATAATTAATTAAATAAGAATTTGATTTTTAATTAATGATTAATGATTAATTAATCAAGTAAT

>CL1Contig399_All/repeat/mobile_element/Class_I/LTR/Ty3_gypsy/chromovirus/Tekay
TTAAATTTGGTTTTAAAAACTTTTAAGAGTAAAAGTATATTTGGTTTTGAATTTGAACTGAAAGTTTAAATTGTAAAATGGAAATTTAAAATGAGTTTAAATCTGAGATTTAAAAATCTGGAATTTGGATTTGAATTTCAGTTTTTAAAATAAAATAAGTTTTAAATTTAAATTGTTTAATTACTTTAAAAATATGGTTAATG

>CL1Contig400_All/repeat/mobile_element/Class_I/LTR/Ty3_gypsy/chromovirus/Tekay
CCAAAATTCATTAATGTTTTAACTTGCAAGTTCAAGCTAAACAATTTATTTACTTTCCATTTAAAAACTTTCTCAACAAATTTACTTTCAAAACTATTTTATTTGAACTTATTTTTAAAACAATCATACTTAAAAACTGATTTAATCTTTCAGATTTGAATTCGAAGTAAACTTGAATCCATCAATTTATCTTTGATTTAAAACTTTGATTTAAACTTTCTTTTAAAAACTTGAATTAAAAACTTGATTTTCAAATCCAAATCCATTTTAAAACCATAAAATTCAAAAGTTCATTTGAATCTATAAT

>CL1Contig401_All/repeat/mobile_element/Class_I/LTR/Ty3_gypsy/chromovirus/Tekay
TAATTTGAATTTTAGCTAGAAAATAATAAAGGTTTTTAATTCAAATTTGTTTAAAATACCTTAAAGGGGTTAGATGTTTAAAAGTGTTTTTAAAGGAATTTGAACTTAAATTAGAGTTTGAAATGTAAAGGAATGATTTAAACAAAGTTTAAATCTGATTCAAATCTAAATTTGAATCTTTGTTTTAAAATAAATTTAAGTTTTATAAATTTAAGTGTTTTAACAATTTTGAATGATAAAGTAAAATTTAAATGTTTTGAATTTAAAAAGGAATTTGGTTTAAACTCTTGTAAAATTCCTTTTATAAGAGAAAGTATTCTTTATCATGTAAATTTAAAGTTTTTAAATTGATTTTAAATTTTGTTGAAGATAAATTGAGTTTCATTTTAAAACTTGAATTTAAAATGAAATTTGAAATTAAATTTGGAAATGAATGTTTTCAAATATATATAT

>CL1Contig402_All/repeat/mobile_element/Class_I/LTR/Ty3_gypsy/chromovirus/Tekay
GAGATAATTAAGGTAATAAAATGATTTAATTAATAAGTAATTAAAGAATGATTTATTTAATTTATAAATAAATAATTAGATTAAATTATAATTAGAAATGATTAATAATGAATTAATCTAAGATAATTTCTTAAGAAAGTAATTAAGAAATGTTATTAGTTAATGAAGATAATTAACTAAGGATTATTAAGTATTAATTAAGGCGATTAATTTTAATAATAAATTGGATTGATTAGTTTAGATAATCAATTATAAATTGAGTAAGTGTAATTACTTTATGGTAAGTAATTAAAGGTTAAATTTCTAATTAAAGTTAATTAATTAGGAAATTAGTTTAAAAGGTTGATT

>CL1Contig403_All/repeat/mobile_element/Class_I/LTR/Ty3_gypsy/chromovirus/Tekay
ATGTAATTAATTAAAGGCTAATTACTTAACGTAATTAAAGAATAATTAATCAAGGATGATTAATTAAGTTGATAGTTAAGGGATGGTAAATTAATTGGTTGTAATTAATTAATGTTAAGTAAGCAAGGTTTAAAAGCGATTGAAGTAATTAATTTAATTTACTTAAATTAATTAGAAATGGCGTGACTAACTAAACTTGT

>CL1Contig404_All/repeat/mobile_element/Class_I/LTR/Ty3_gypsy/chromovirus/Tekay
TAATTACTTACCTAAGTAATTATTCAACATACAAATTACATATTAATTACACTAAGTAATTAATTCCAAAACTACTCCATTAAATTACATCCAGTAATCTATTTTCTTCACTAAGTAATTTTCCATTTGTAATTACTTCTCAAATCAAATCGATGATTAATTTAAATTAATTA

>CL1Contig405_All/repeat/mobile_element/Class_I/LTR/Ty3_gypsy/chromovirus/Tekay
ATTGATTAATCATTCTTGATTAATCACATTAAGTAATTAACTTAAATTAATTACATCTCTTAACCATTTTCAAATAACTCAATTATCAAAACCTAAATTAATTACACTAAGTAATTAATTATTAATTACTTACTTAAGTAATTATTCAACATACTAATTACATATTAATTACACAAAGTAATTAATTTCCAAAACTCCTCCATTACCCAATTATCCTTCAATTAAATTACATCAAGTAATTTATCTTCTTAATTACTTCACTAAGTAATTATTCATTTTTAATTACATTGGGTAATTACTTCTCAAATTAATCAGTGATTATTTTAAATTAATTAAACTTAATTAATTAACTTAACTAATCAAAATAAACTTAATTAATTACAATCAGTAATTAATTAACTTAGTTAATCAGAATAAAATTAATTAATTACAATCAATAATTAATTTCGTTAAT

>CL1Contig406_All/repeat/mobile_element/Class_I/LTR/Ty3_gypsy/chromovirus/Tekay
CATTTATTAATTATTTCTAATTAAATCCATTTTTAATTACATCATTAATTATAATAATTAATGATCTCTAATTATATTAATTACATTAAGTAATTAATCTTTATTTAAACCATAATTGTTAATCACCCTTGATTAACTCCATTCAGTAATTAACTACCC

>CL1Contig407_All/repeat/mobile_element/Class_I/LTR/Ty3_gypsy/chromovirus/Tekay
TAAGTTTAATTACTAAATGAAAGTGATTAAGAAGTTAATTACTTAATGTAATTAATGGAGTATTAATGTGATTGGTTTAAATTAATTAATTAAGTTTAATTAATTTTAAACTCTGGATTTGATAATAATTACTTAATATAATTAATGGAATGTAATTACTCAGTGAAGTAATTAAAGATAATTACTGGATGTAATTAAGTGGATAATGATGGAATTGTGAAAGTAATTTAGATTAAATT

>CL1Contig408_All/repeat/mobile_element/Class_I/LTR/Ty3_gypsy/chromovirus/Tekay
TTTTGATTAATTCCACAGAGTAGTTATATTTTATTAATTACATTAAGTATTACTTGTCAAACCATCCAATGATTATTCTGAACTACTTACACTTAATTAATTAACTCAAACTTAATTAATTAATTCAAACCCTTCACCACTAAATTAGTTAAGCCAAATCATTAATTAA

>CL1Contig409_All/repeat/mobile_element/Class_I/LTR/Ty3_gypsy/chromovirus/Tekay
ATTGATTAATAACCTAATTATTAATCAATATCTCTTAATACAAATTAATTAATCCATAATTATTCTTATAATTAATTAATCATTAATTAATTAATTAATTATCTCCTAATTATTAATTAATAAACCTAATTATTAATTAACGAAACTTAATTACAAATTAATTACTTCCTTAATCGTTAGTTGATTAACCCTTAATTAACAATTAATCAATTCTT

>CL1Contig410_All/repeat/mobile_element/Class_I/LTR/Ty3_gypsy/chromovirus/Tekay
TTTATGAGTAATTAAGGGAAGTTAATTACTGGAGATTATTAATCAAGGGTGATTAATATATGGTAGGTTTAATTGAAGATTAATTACTTAATGTAATTAATTTTAAATAGAGAGATTAATTAAATGGTAATTAGAAATCATTAATTAATAAAATTAATGATGTAATTTAGAATTGATTAATTAAGAAATAATCAATAAATGAGGT

>CL1Contig411_All/repeat/mobile_element/Class_I/LTR/Ty3_gypsy/chromovirus/Tekay
AAAATTATTTAAATTTTGATAAGTTTTAAAATTTGTTCTATTTTAAACTTGTATTTAAAATGAAAATTTAAAAGTAGTTCAAAAAGTACTTTGTTTCAATTAAATTATTTTAACATAATTAAGTTATGTTTTATCTTGAAAATTAAATTAAGATTAATATTTCAGAATTAATTTAATTAATAAGGTAATTAAGATTAATTAATTAATTTAATTAATTAATTGAATTTGGAA

>CL1Contig412_All/repeat/mobile_element/Class_I/LTR/Ty3_gypsy/chromovirus/Tekay
CCAAATTTAAATAAATATAAATCTTAAAATAAAATGAATGTTAAAGAACATTCATTACTTAAATATAAAAGAAAGATTTAAAACAAAATTTAATAAATCAAGCTTTGAAAATAAATTGATTATTTTAACTTTCAAATTTAAATTAACATTTCATATCTTAAATTCAAATATTAAAGGAAATAAATTCTTTCAAGTTAAAA

>CL1Contig413_All/repeat/mobile_element/Class_I/LTR/Ty3_gypsy/chromovirus/Tekay
AGTCTAATTATTTAATTAATTAAACTTAATTAATCCTTAATTATTTAATTAACTAACCATGATTATAACTTAATTGCTTAATTAATAATTCTTTAATCATTAATTAATAATCTAATTAATGATCTTAATTACAAATTGATTAACCCTTAATCAATTATTTATTAATCCCTAATCAATTAATTAATTAAATTAACTAATTATTCCTTAATTACCTTACTAATTAAATTAAATTCAAAACACTA

>CL1Contig414_All/repeat/mobile_element/Class_I/LTR/Ty3_gypsy/chromovirus/Tekay
ATTTAATCAATCTTAATTAACTTACTAATCCTTTAATTAATTAAATAAAACCCTTAATTATTTAATTAATTAACCCAAATCATTAATTAATTAAATTAATTAATTACACATCTTAATTACCTTAATAATTTAATGAATTATAAATCATTAAGTCCTAATTAACTTTAAGATAAACCTTAATCTTATTAATGATTTAATTATCATTAACAAAGTATTTTAAAAACAATTTGCTTTTAAATTTTCCTTTAAATTCCATTTTAAATTTAAGATTTAAAATGAAAACAATTTTAACTTAAACAAAGTTTAACAATTCAAAAACCTTTTTAATTACATGTTAAATA

>CL1Contig415_All/repeat/mobile_element/Class_I/LTR/Ty3_gypsy/chromovirus/Tekay
TTAATTAATTATTTTTCATATTAAAATTCAATTTTATAATCTTGTAAATAACATCAATCTCTAATTTAAATTTCCAAAATACATTAATATTTGACTTGCAAATTTTCAAGCTAAACAATTTATTTTTCTTTTCATTTAAAAACTTTCTTAACAGATTTAATTTCAAAACTGTTTATTG

>CL1Contig416_All/repeat/mobile_element/Class_I/LTR/Ty3_gypsy/chromovirus/Tekay
TTAATTACTTGATGAAAGTAATTAAGGATTAATTACTTATTGTAATTAATTTTGATATTATGATTAAATTAAGTTAATTAATTTAGTTTAATTAATTTAAGAAATCATATGATAATTTGATAAGTGTAATTACTTGGTGTAATTAATGGAGCAGGGTTACTTAGGGAAGTAATTAGATGATAATTACTGAATGTAATTAATACAAGATGAATTGTAAATAAAGTAATTTGGATAATTACTTTTGAAATTAATCAAGGGATTAATTAATGAAGATAAATAATTATGGGATAATTAATTTATTTAATAAGTAACTAAGGGTAGTTAATTTCTGGTTTGTTATTAATCAAGGGTGATT

>CL1Contig417_All/repeat/mobile_element/Class_I/LTR/Ty3_gypsy/chromovirus/Tekay
TAAAGTAGGTAAACAATTTAAATTTAAAATTTTTATTTTATTTTAAAAAATGAAATTCAAACCCAAATTCCAGATTTTGAAAACTTAGATTTAAACTTATTTTAAATCTCTATTTTACAATTTAAACTTTTCAGTTTAAATTCAAACCAAATATACTTTAACACTTAAAAGTTGGTAAAAACA

>CL1Contig418_All/repeat/mobile_element/Class_I/LTR/Ty3_gypsy/chromovirus/Tekay
TTAATCAATCCTGATTAATTGTACATCAATAAATTCCACAAAATTAATTACTCTAAAACAAATACAGTAATTAACCTTTAATTACTCCATTAATTAATTAACTATAACTAATTACATTAATCCTTAATTAATTACAATTAATTAATTACTTTATAATCCCTTATTATTAATTAATTATCTTAATTAATCAATCCTTAATTACATC

>CL1Contig419_All/repeat/mobile_element/Class_I/LTR/Ty3_gypsy/chromovirus/Tekay
TTAAACATTAACCAAATTCAAATATCAATTTATAAACTTTTAAAATAAATGTAAAAACATTTATTACATATATATGAAACTTATATAAGAAAAAGCTTTTAAACTAACTTACTTAACTATGTAAATTCAGATTTTAAAATACATTAATTATTTTAACTTGTAAATTCAAGTTTTAAACAATTCATATACTTTCCATTCAAAACCTATGTAAAAACTGATTTACAT

>CL1Contig420_All/repeat/mobile_element/Class_I/LTR/Ty3_gypsy/chromovirus/Tekay
CTTGCAAACCTCAAGTTAAACAATTCATTCTTTTTTCATTCAAAAACCTTAAATCAAGAATTCTCAAAATCAAGTTAATTTTTATTAAAACAAATTACTTGTCAACTATTTTATTTTGAACTCATTCTTAAAATATTCATATTTAAACTAAATTAAATTTTCAGATTTTGACTTCTAAGCAAAACTTGAATTTCTCAATTTATTTTG

>CL1Contig421_All/repeat/mobile_element/Class_I/LTR/Ty3_gypsy/chromovirus/Tekay
TAATTTATGTTAAATAAGCAAGATTTAAAAAAAAAAAGTAATTAATTTAATTCATTGGTAGTTAATTAAATTAATTAGAAATGGTATGACTAATTTATCTTGCTTATGAATGATTGAATGATATTTGAATGCCTTGGATTATTTGTTATCCCTGATATGTGATTGTGATGCTTTGTGAAATGAAATGTTTTTGGTAAAATATGAAATATTGGATTGAATAGAGAAAATGTGGTTATCTATGATGAATTGCTGTGTAAAAGTGACA

>CL1Contig422_All/repeat/mobile_element/Class_I/LTR/Ty3_gypsy/chromovirus/Tekay
AATTTAAGATAATTGGTTTAATTGACTAAGAATAGTTAATTGCTTGATTAACTAAGGGTTAATTAATCTAAGTAATTAAAGGTCAATTAATTAAAGAGTAATTAATTAATGGAAGTAATTAAAGGGATTAATTACTCAATGTAATTAATTAAATTAATTAATGTGATTAATTTAAGATAATTAATTAATTTAATTAATTAAGGATAATTACTAAATGAAATTGATTAAGTATAATTACTCATTA

>CL1Contig423_All/repeat/mobile_element/Class_I/LTR/Ty3_gypsy/chromovirus/Tekay
TGGATGTAAAGAATAAAAAGGGAATTACTTGATGGGAAGTAATTAAAGAATAATTACTTAATGGAAGTAATTAAGGATTAATTACTTGGTGTAATTAATTAAAGAATTGATTAATTAAGGTAATTAATTAAAGGGTTAGTTAATTAATGAATGTGATTAATTAAAAGATAATTAATCAATGTAAGTGATTATAGAATAATTAATTAATGTAATTAATTAAGGATCAATGTAATTAATTATAGTTAATTAATTAATGAGAGTAATTAAAGGTTAATTAATGTGAATGGTTAAAGGTTAATTAATTTGTGTAATTAATTAAAGGCTAATTACTTAATGTAATTAAAGATGATAATTAAAAGATGATTAATTAATTGGTTTATAATTAATTAACGTTAAGTAAGCAGGATTAAAATCTAAGTCCAGAAAATTTGTAATTTG

>CL1Contig424_All/repeat/mobile_element/Class_I/LTR/Ty3_gypsy/chromovirus/Tekay
CAAAATATATAGAATTGGATTTTTGAAAAGAAATATAAGAGTAAAATTTGAAAGTGAAATAATTATAGAATAAAAATAAGAATGAATTGGAAAGAAATGAAAGTGATATTTAAAAACTGAAGCTAAATGGTAAAGTAGAGATTTAAAAACAAGTTTTAAATCAAAGTTAAATCTGATATTTGAGTTAGTGAATCTCGGAT

>CL1Contig425_All/repeat/mobile_element/Class_I/LTR/Ty3_gypsy/chromovirus/Tekay
TACTTCCTTAAGTGATTTACCTTTAATTACTTTCATCAAGTAATTATCCCATTGGTTAATTATCCTCAATTAATTAACCTTGATCATTAATTAATTTAACCTTTAATTGCTAATTAAATTAATTAACCCTCAACAGATTAATCCTTTAATTACTTACATTAAGTAATTATCATTTAAGTAATTAATCTCTAATTACTTAATTAATTTATCCTTTATTACAA

>CL1Contig426_All/repeat/mobile_element/Class_I/LTR/Ty3_gypsy/chromovirus/Tekay
TTTTGAATTCAGATTTTCTATTTTTAAACAGTTTTGTTTTTTTTTAAAATCTGAAGGGAATTCAATTTTTAAAAACAAAGATTTAAATTCAGGTATAAGTTTGAATTCAAAGTTTGAAAAATGAAACTTTTAAATTTTAAGCAAGATTTAAATTTGGTTTGAAATCAAGTTTGAGTATAATTTCAGTTTTACTTTGAA

>CL1Contig427_All/repeat/mobile_element/Class_I/LTR/Ty3_gypsy/chromovirus/Tekay
ACACAGATAGATAATTCACAACACAATAGATAAGCAACATTGTCATCATCAACAGATAATTAATATCATAATCAGATAATCCATATTATCATCCAAAACAAACAATACATCAATATCACATAACATTACTCATCTAATAACTGAGATTACAAA

>CL1Contig428_All/repeat/mobile_element/Class_I/LTR/Ty3_gypsy/chromovirus/Tekay
TTAATTATTAATTACTTTCACTAAGTAATTATCCTTTAAGGTAATTAATTCCAAATATCTTCCATTAATTAATTATCCTTCAATTAATTACACAAAGTAATTAACCCAAATTACTTCCATACTCAATTAATTACATCCAGTAATTACCTAGCTTAATTACCTCACTAAGTAATTATTTTT

>CL1Contig429_All/repeat/mobile_element/Class_I/LTR/Ty3_gypsy/chromovirus/Tekay
CATAAGTAAGACAGATAAATTAATTCAATTAACCTCTAATTAAATTGCTTGGATTACCTTGATCCTGCTTACTTAACATTAATTAATTACAAAATTAATTAATAATTATCTCTATTTATTTACCTTAACAAATCTTCCTTGATTAATCATTCTTTAATTACATTTAAGTAATTATCCCTTAATTATTTTTTCAATTAATTATT

>CL1Contig430_All/repeat/mobile_element/Class_I/LTR/Ty3_gypsy/chromovirus/Tekay
TAATTAAGAGATTAATCACTAATGGTAATTAATTTTGATAAAATGATTAATTTAAGTTAATTAATTTAGTTTAATTAATTTAAGAAAATCATTTGATAAATTGATAAGTGTAATTACTTAGTGTATTCAATGGAGCATAATTACTTAAGGAAGTAATTAATGTTAATTACTGAATGTAATTAGTGAAAGATGATGTGTTAATAAAGTAATTTGGATAATTACTTTTGTAATTAATCAAAGGATTAATTAATGGAGATAATTAATTATGGGATAATTAATTTATTAATATGAGTAATTAAGGGTAGTTAATTACTGGTTGATATTAATCAAAGGTGATTAATAATTGTGTTTAATTAAAGATTAATCACTTAATGTAATTAATTTAAATAAAGTAATTTAATTTAAATCTAAATTAGAGATCATTAATTAATATAATTAATGATGTAATTAAAAATTGTTAATTGAGGAATAATTAATAATGTGATGATTACTTTATGAAATTAACTAAGAATAATTGTAATTATTTATATTTAAATCAATAAATAAGGTAATTAAATGTT

>CL1Contig431_All/repeat/mobile_element/Class_I/LTR/Ty3_gypsy/chromovirus/Tekay
GGAAGTAATTAAGGATTAATTACTTAGGTAATTATTAAGGATTGATGGATTAAGGAAACTAATCAATGATTAGTTAAATAATGATCATGATTAATTAAGGGATGATTGATCAATGAAGTGATTATGAGATAATTAATTTGAGTGATTAATTAAGAATAATTAATCAAAAATAATTGATTAACAAGATAATTAGAGGATCATTGAT

>CL1Contig432_All/repeat/mobile_element/Class_I/LTR/Ty3_gypsy/chromovirus/Tekay
TTCCATTAACAACATCTTCCAGTAATTTACCTCCAGTAATTATCCATCAATTACTTCTCTAAGTAATTTTAATTTCAAAATATCAGTTAATTAAACTAAATTAATTAACTCAAATTAAATCAATTTACTCAATTAATAAGTAATTAATTTCTTAATTACTTTCCAAAAAAAAAATTTACATATAAACTA

>CL1Contig433_All/repeat/mobile_element/Class_I/LTR/Ty3_gypsy/chromovirus/Tekay
ATTGTAATTAATTAATAAAGTAATTAATTAAGGATTATTTATTAATTTAATTGAATAATTAAGTACTTAATGAAGTAATTAAAGATTAATTAATTAGATTAATTAATCAAGGATTAATATAATTAATTGAGAAGATAATTAATTAAGAAGTTAATTAAGTTAAGTAATTACAAATTGTTAATTACTGATTATGATGGATAGAATGATTAATTATAA

>CL1Contig434_All/repeat/mobile_element/Class_I/LTR/Ty3_gypsy/chromovirus/Tekay
TACTTTTGTAATTAATAAAGAATTAATTAATGAAGATAATTAATTATTGGATAATTAATTTGTTAATGAGTAATTAAAGATAGTTAATTACTAAATTTAATATTAATCAAGGTGATTAATAATTAGATTAATTACTAAATGTAATTAATTTTAAATAAGTAATTTAAATATTAATTAGAGATCATTAATTATT

>CL1Contig435_All/repeat/mobile_element/Class_I/LTR/Ty3_gypsy/chromovirus/Tekay
AAATTCAAATTCCATTTTGAATTTAAGATTCAAAAATGATTATTTATTTAAACATTAACCAATTTTAAATTCAATTTATAATCTTTTAACAAATGTAAATAACATTTATTACTTATATACTAACCTTATATAAGAAAAGTTTTTAACTAATTTACTTAATTTTATTTAAAAATTAAGCCTTTAAAATACATTA

>CL1Contig436_All/repeat/mobile_element/Class_I/LTR/Ty3_gypsy/chromovirus/Tekay
TTAATGATTTCTCGTTTACATTTTAATTCATTCTAATCTGATTCCATTACTCCTTTTATAATGGAAGCTTAAAGGAATTTTAAAACCAAATTTATTTTTAAATTCAAGTCAATATACAATTACACTTTAACATTCAAGTTGTTAAACGCTTAGCATTTAAAACA

>CL1Contig437_All/repeat/mobile_element/Class_I/LTR/Ty3_gypsy/chromovirus/Tekay
AAAGGTTAATTACTAAATGAAAGTTAAGAGTAATTAACCAATGAAAGAAATTAGAGCATCAATAATTGATGTAATTAATGGAAGAGATCAATCTTGCTTAAGAATGATTAAATAATGATAAGTGCTTTGGATTGGTTAATATCTCTGATATGAATTGCTTTGAGACATGATATGTGGATGGACAGTGATAATGTGATTAT

>CL1Contig438_All/repeat/mobile_element/Class_I/LTR/Ty3_gypsy/chromovirus/Tekay
ATTACTTATCAAAAGACTCATTTAATTTCAAAATGTATTAAAACAATACATTTCTAAGAATCAATTTCAAATTTTATTTAAAGATTCATTAATTCCAAAAATAATTATAAACCATAAAATAAAAATGAATGTTTAAACAACATTCATCACTTAAATATAAAGAAAGATTTAAAACTAAATTACTTGATTATAATAAATCAAACTTTTGAAAATAAATTGGTTATTTCAGCTTCAATTTAAAATTAACACTTCATATCTACATTCAAATACTAAAGAGAACAAA

>CL1Contig439_All/repeat/mobile_element/Class_I/LTR/Ty3_gypsy/chromovirus/Tekay
TCTTGTCCAAATATAGAAATTAACTTTCAATTACATGCATTACATTACTTCTTAATTTCACTAATTAATTTCTCTTTAATCTTTCATTATTAATTTCATTATTTAATGATTGCTAATTACATTTCATTTCATTATCCTATATTAAATGAATTACCTTAAGTAATTAAATCTTCAATTAAACTATATTTATTAATCACCCCTGATTAATACTATTCAGTAATCAATCTCCTTCAATTACTCTTATCACATCACTT

>CL1Contig440_All/repeat/mobile_element/Class_I/LTR/Ty3_gypsy/chromovirus/Tekay
CTATTTTATTTTGGTAAATAGTTTATACCTTTTAAATATGAGGTTTTTAAAATATGAGAAAGAATTGAAGTTTTATTTAAATCTGGAAATTTAAAAGTTAAATTTCAATTTCAATTTTAAATTTTTAAGAGGGTTTAAATTTGAAGTTTTAAAATTAAATGTAAATATAAGTTAACAAAATTTTGAAATGAATTTAACTTTAAAAATTTCATAGCACTTGTTTGATTTGCAATTTG

>CL1Contig441_All/repeat/mobile_element/Class_I/LTR/Ty3_gypsy/chromovirus/Tekay
TTGATAAGGTAGATGTTTTAACCTATAAGATTAAGTTTTGAATTGTTTAAAATAAATTGAGTCTTAAGTTTAAAATGAAATGTTAAATAGAATTTAAAGTAAATTTAAAAACATTTTGTTTTTAAAGGCTTGATTTAATAAGAAATGTTTTATCTAAAAGATAAATAAAAGTAAATGATTGAAATCATTTAATTAATTAAGGAAATTAATATGAATATTAATTATTTAATTAATTAATTAAGTGGATGTTTAATTAAGTAATTAATGATTTTTAAGTTAATTAATT

>CL1Contig442_All/repeat/mobile_element/Class_I/LTR/Ty3_gypsy/chromovirus/Tekay
ACTTTTATGTACCTTTACATTTATCCTAAATTGATTACTCAAATTAATTATGCGATAATCACTTACATTGATTAATTATCCTTTAATTAATCACACTCATTAATTAACAAAACCTTGATTCATTTCCCAAATAAATCAATCCTTAAATTAATCAATCCTTAATTAATTACACCAAGTAATTAATCTTTAATTACTCTAATTAAGTCTTATCATTTAAGTAATTAATCTCTGATTACTTGCATTAATT

>CL1Contig443_All/repeat/mobile_element/Class_I/LTR/Ty3_gypsy/chromovirus/Tekay
CATTATTAATTAATTAAGTAAATTAATATTCCATTTAAATTAACTTAATAATTTAAATGTATCTAATTTCTTAAGTTCTAATTTAAGAAACATTTCTCCTTATATAAAGTATTTTAAAACAAATTGTTTTCAAATTAATTTTAAACTTCACTTTAAATTTCATTTTAAAATTTTAGGATTTTAAAA

>CL1Contig444_All/repeat/mobile_element/Class_I/LTR/Ty3_gypsy/chromovirus/Tekay
AATATAATTAAGGATCATTAATTAATATAATTAATGAAGTAATTAAGTAATATTAATTAATCAATAATAAATGATTAAGTATAATTAATTAATTGTAATTAATTAAGGTTAAATGTAATTAATTATAGTTAATTAATTAATGAAGTAATTAAAGGTTAATTACTGTATTTGGTTTAGGGTAATTAATTTTGTGAAATTAATTAAAGAATAATTAATCAAAGGTGATTAATTAAGTTGGTTAACTAGAGAATAATTAATCAATTTGTAATTAATTAATGGTGATGTAAGCAA

>CL1Contig445_All/repeat/mobile_element/Class_I/LTR/Ty3_gypsy/chromovirus/Tekay
AATTGAAGGAGAAATGGTAGAAAGAGTTTTAAAGAGTTTAAACTAAATTGAAAATGGGAGTTATATTTCAATTTTAAAATTTAAAGATGTTTTTAAAATTGATTTGAATTTGATTTGAATTGAAAATTTAAATCCTTTTCAATTTATTAAT

>CL1Contig446_All/repeat/mobile_element/Class_I/LTR/Ty3_gypsy/chromovirus/Tekay
AAGTATGGATTCAAAACTGAATTTGAATCCTAGTTTTAAAATAAATTAGTTTTATAAAAATGGAATGTTTTTAACAACTAAAAATTTGTTAAAGTATTTTATAAAGTGGTTTTAAAATCTGAAAATAAGATTTAAACAGGATTTTAAATCTAAGTTTAAAATCTGGATTCAAAAATGAATTTGAACCCTAGTTTGAAATAAAATAAAGTTTTTGAATTTAAAATAGTTTAAAACAACTTTGAATATTTAAAATATATTTTAAAT

>CL1Contig447_All/repeat/mobile_element/Class_I/LTR/Ty3_gypsy/chromovirus/Tekay
AAATGATTATCAATAAATTAATTAATCTATTAATTATTAAAATTAATCACATTAATTAATTATTAAATAATCCTAGTTAATGACCTTCATTAACCATTCTTTAATTACTTCCATTAAGTAATTAACTTAGATTAACCATTATTAATTACAAATTAATTTATCTTTAATTATCCATTAATTAATCTCTAATTATTTAATTAATTAAGTGTTAACTGTAACTTAATTAATCCTTAATTACTTGATTAATTAATTCTTAATCATTAATTAAAAAA

>CL1Contig448_All/repeat/mobile_element/Class_I/LTR/Ty3_gypsy/chromovirus/Tekay
GTAATTAATTAAGGATAAATGTAATTGAACTATAATTAATTAATTATTGGAAGTAATTAATTAATTAAGGATCATTGATTAATGTAATTAATGTGAGTAAAACAGGTTAATTACTGTAAATGTTAAGGATAATTAATTTTTGAAATTAATTGAAAAATAATTACTCTATGTAATTGAAGATAATTAATCAAGGTGATTAATCGAGATGGATATTTGA

>CL1Contig449_All/repeat/mobile_element/Class_I/LTR/Ty3_gypsy/chromovirus/Tekay
ATCAATAAATAAATCAGCCCTTCCTTATTCATCTTAATTAATCACCCTGGATTAATTATCTTCCAATTCCATTCAAGTAATTATCTTTAATTAATTTCACGATATTAATTATTCTTACCAAATCAATGAGTAATCTTTAATTACTTCACAAATTAATTAACTATAATCAATTACACTAATTCTTAATTACTTATATTAATTAACTTCTCATAAGTCACTTATTATGAATTAATTAATCTCAATTAATCAAATCTTTAATTACTTCATTAATTATATAAATTAATGATTTCCAATTATATTTTACTTTAATTCGACCACAATATTAATCATTCTCGATCACCCTCAACCTGTAATTAACTATCTTCTTATTTACTTCATTAATAAATTAATTACTCCGTAATTTGTTATTTCAATTAATCTCTTGATTAATTACACAAAGTAATTCTATTTTATTAATTACATTAAGTAATTAATTATTAAACCACCAAATGATTATTCTAATTAACTTAAACCTTCATTAATTAATCCAAACCCTGAATTACTAAATTAATCAACCCAAATCATTAATTAACTGAATTAATTAATCATCCATTTAATCACCCTTATATTTCTTCCAAAAATCCAATTTATATATTTCAATAACTTATGGTACCGAAATATTCAAGCGAACCACAGCATTCAGCAGTCCAATTACCAAAAATATTCATCACCGAATATCAATCATTCCAGTATGTACTATATAGTACTATATAATATAGCACATAAATCCAATTAAACCATTCAACTAATCATTT

>CL1Contig450_All/repeat/mobile_element/Class_I/LTR/Ty3_gypsy/chromovirus/Tekay
ATTAAAATTGTAATTAATTAATTAAGGATTATTAATTAATTGATTACTTAATGAAGTAATTAAAGATTAATTAATTAGAATAATTAATCAAAGATTAATATAATTAATTAAGAAGTTAATTAATAAGATAAGTAGTTACAAGTTGTTAATT

>CL1Contig451_All/repeat/mobile_element/Class_I/LTR/Ty3_gypsy/chromovirus/Tekay
ACAGTACTTAACCCTTAATTACTTCATTAATTAATTAACTATAATTAATTACATTAATCCTAATTAATTACATTAATTAATTATCCTAAAATCACTTATATAAATTAATTATTCTTTAATTAATCAACCCTTAATTACTTTTATTAATTATATTAATTAATGATCCCTTCATTACTTTTTT

>CL1Contig452_All/repeat/mobile_element/Class_I/LTR/Ty3_gypsy/chromovirus/Tekay
ATTCAATTTCATTATCTATATACACACAGATAGATAATATACAGATTCATAATAGATAATCAACATTATCATTATCAAAAGATAATCCAAATCATCATCACAATGCAACCAATGCATCCATATCACTCAATATTACTTATCTCATTTCTGAGATTCAAACCAATCAAGGCAAACAACATTATCCAACCATATAAGCAATGATTTACCATACCAAATATAATTAATTTAAAATGAATTAAATTAATTACATCATCCAAATTAATTT

>CL1Contig453_All/repeat/mobile_element/Class_I/LTR/Ty3_gypsy/chromovirus/Tekay
TGACTCAAAGCAGAAAAGGAGATGACTCGAAGCAAAATCTTGTTTGCCTCGGGTTAGTTGTTATTTCAGGTTTATAAAAAAAACCTGACAACAATTTGAGATTTAAAACAAATTTAAATGGAATTTAAATTTGTATACTAGATTTAAACAAAGTTTAAATCAGTTTGAAGTGTGGATTCAAATTTATTTTTGAATTCTAATCTGAAATGAAATAAAAGTTTTTAAAATATTTAAATGTGGGTTTTCAGGTTTA

>CL1Contig454_All/repeat/mobile_element/Class_I/LTR/Ty3_gypsy/chromovirus/Tekay
CATCTCAATCGCCCATTAGAGATATCATCAATCCAAGTCATCCAATAACATTCAACCATCCATAAGCAAGATTTATTAGATATATAATTCCTAATTAATTTAATCAATCTTCAATTAAATTAATCACCAATTTTAATCACTTGGATTATCTTAATCCTTCTTACTTAACATTAATTAATTACAACAAAATTAATGAATGATTCTTTATTCAT

>CL1Contig455_All/repeat/mobile_element/Class_I/LTR/Ty3_gypsy/chromovirus/Tekay
TAATTAGTTATTAACTAAAAACTAATCTTATTTAATTAATTATTCTTAATTACAAGTTAATTACTCTAAAATTAATAAATCTTAAACCTTTATAATTAAACCCTTAATTACCATTTTATTTATTCATTAAATAAATTAATCGTTCATTTAA

>CL1Contig456_All/repeat/mobile_element/Class_I/LTR/Ty3_gypsy/chromovirus/Tekay
TTAAGTTAAATTTGTATCTTAAGTTTAAAATGAAATTTGTGAAATTTAAAGTAAATTTGAAAACAAAGGGTTTTAAAATACTTCAAATAAGTAAGAAATGAATCTTAAATTAAGTTAGAACTTAAGAAATTGGATTCATTTAAATTATTAAGTTAAT

>CL1Contig457_All/repeat/mobile_element/Class_I/LTR/Ty3_gypsy/chromovirus/Tekay
AATCCCTAATTAATTAAATAATTAAGTGTTAATTAAAAATTAACTAATCCATTATTACTTGATTAATTAATTTCAATCATTAATTAAAATCAAATCTTATTTAATTAATTATTCTTAAATTACAAGTTAATTATTCTAAGAATAATTAATCTTAAACCTTTAAGATTAAACCCTTAATTACCATTTTATTAATTTATTAAATAAATTAATTATTCATTTAATTACCCTAATAATTAAATTAAATACAAACATTAAATTATTATTTAACTTTAACAAGTTTAAAATCAATCTAAAACCTTTAATTGATAAATAATACTTTTATTATAAAAGAAATTTTCAAAAGTTAAAACAAATTTCTTTTAAAATTAAAGCCATTTAAATTTTTACATTATTATTCAAATTTGGTTTTAAACAC

>CL1Contig458_All/repeat/mobile_element/Class_I/LTR/Ty3_gypsy/chromovirus/Tekay
AACCCTTTTTAATTAAATAATTAACTTATAAAGAATCATTTCAGTAATCATAATTAGTAATTAACAATTTGTAATTACTTATCTTAATTAATTAACTTCTTAATTAATTATTTAACCCTTGATTAATTAATCTAAATAATTAATCTTTAATTACTTCATTAAGTAAATATTAACCAACTTAAATTAACAATTAACCCTTAATTAATTACTTTAATTAATTAAAATTTTAATTAATTACACTTAGT

>CL1Contig459_All/repeat/mobile_element/Class_I/LTR/Ty3_gypsy/chromovirus/Tekay
GAATAATTAATCAAGAGTGATTAATTAAAGTAATTTATGATGAATTAATTGATTGTAATCAATTAAATAATTGAGTAAGCAAGATATATTGGTAAAGCAATTAATTTAATTTATTTTAAATTAACTAAAGATGAAGGAATTAATTTAATTCATTTTAAATTAATTAGAGATTGGTGATAGTTAATTTAATTCATTTTAAATTAATT

>CL1Contig460_All/repeat/mobile_element/Class_I/LTR/Ty3_gypsy/chromovirus/Tekay
TAATTAATGTAGTTAATTTTTATAATTAATTAGATTAATTAATTTAATAATAATCAATTGTAAATGGTTTGAGTAATTACTTGATAAAGTAATTAAGAAATTAATTACTTAATGTAATTAATTTAATTGAATGAGATTGTTTAATTTAATTAATTAAGTTTAATTAGTTTTAAACACCTGGGTTAAGAATAATTACTTTATGTAATTAATGATTTGGAAATTACTTAGTTAAGTAATTATTTAATAATTACATGATTGTAATTAAGTGGAGATGTTTAAGAATGAGTAATTTGGATTAATTATTTAGTAATTAATCAAATAATTAATTAAGAAATTAATTTAAGGATAA

>CL1Contig461_All/repeat/mobile_element/Class_I/LTR/Ty3_gypsy/chromovirus/Tekay
TTGATTTATCTCAACCGATGATTAACTATCTTTTATTTACTTTATTAAATAAATTAATTTCTCCTTAATTAATCATTTTAATTAATATCTTGATTAATTCCACAAAGTAATTATATTTTTATTAATTCCATTAAGCAATTATTTATCAACCCACCCAATGATCATTCCAATTAATTTAGACCCAATTAATTAACCCAATCAACAGATTAATGTAATTTGTTAAGCATTCATTTAATTATCCTATTTATTCAATGAATCACCAATCATTAAATCTTT

>CL1Contig462_All/repeat/mobile_element/Class_I/LTR/Ty3_gypsy/chromovirus/Tekay
TAATGGATAATTAAAGATCATTTAAATTGTAATTAATCTAATTAATTACTTAATAAAATAATTAGAGAATAGTTAATGAAGGTCATTAACCAGGATTATTTAACAATCAATTAATATGATTAATTTTAATAATTAATTAGATTAAATAATTAATAATAATTAATTATGAATGGTTTTGAGTATAATTACTTAGTAAA

>CL1Contig463_All/repeat/mobile_element/Class_I/LTR/Ty3_gypsy/chromovirus/Tekay
CACATTTATCACTGATATATCAAATATCACATCACAAAATATCACAGAATATCATCCAATAGATATCATCCAATCAAGACATTCTACACAAACAATCATCCACAAACAGGAATTATTAATCCATGTTATAATTAATTTAATCATCTTAAATTAAATTAATTACTTAAGAATTAATCTCCTAATCCCGCTTAAACAATCATTAAGTAAATACAACATGTAATTAATTAATCACTTCTTGATTATCCTTATCAATTCATCAAT

>CL1Contig464_All/repeat/mobile_element/Class_I/LTR/Ty3_gypsy/chromovirus/Tekay
TTAAAGGTAAATTTGTTTTCAAAACAAATACTTAAACTTGATTTTTGGATGAAGTTCTTTATAAAAGGTTTTTAAATGGAAGTTAAATGATTTGTTAACTTGAATTTGCAAGTTAAATAGTAATGTATTTAAAAAGCTTAATTTTTAAATAAAATTAGTTTAAAGACTTTTCTCATATAAGTTTCATATG

>CL1Contig465_All/repeat/mobile_element/Class_I/LTR/Ty3_gypsy/chromovirus/Tekay
TTTAATTGATTTGAATTTGATTTGAATTGAAATTTAAATTCTTTAAACTTATTAACAAAGCAGATGTTTCTTGTAAACATATAAGATTAAGTTTGTATTGTTTTAAAAATCTTATTTAAAACAAATTTGAGTTTTAAAGTTTAAAGAAATGTTAAAAGTAGATTTAAAAACATTTTGTTTTTAAATACTTAATTTAAATAAGGAATATTTATCTAAAGGATAAATGAAACTTAATGATTTGATTCATTAAT

>CL1Contig466_All/repeat/mobile_element/Class_I/LTR/Ty3_gypsy/chromovirus/Tekay
GTAATTATTTATTTGGAAAGTAGTTAGAAATAAATTATTTATTAATTGTAAATTGATTTATATTGAGTTAATTAATTTAGTTTAATTAACTGATATTTTGGAGGTAAATTACTTAGAGAAGTAATTGATGGATAATGACTGGATGAAATTAATTGGATGGTTGTTAATGGAAGTAACTGGAGTATAATTACTTGAAATTAATCAAGGGATTAATTAAGCTTGTTATTGAGGAGTAATTAATTAAGAACGATTAATTACTGTATGTT

>CL1Contig467_All/repeat/mobile_element/Class_I/LTR/Ty3_gypsy/chromovirus/Tekay
AAATAATTCAATTACTCATTAAATGACTCATTTAAATTCAAAATGCATTAAAACAATACATTTCTAAAAATTAAATTCAAATTCCAATTTATTTAAAGATTCAAATGTTTAATTATTTAAACATTAATTCCAAAAATAAATATAAACCTTAA

>CL1Contig468_All/repeat/mobile_element/Class_I/LTR/Ty3_gypsy/chromovirus/Tekay
ATTAATTATGGAATAATTAATTTATTAAATAAGTAATTAAGGATAGTTAATTACTGGATTGTTAATTAATCAAGGGGATTAATAATTGTGTTTAACTTAAATAAAGGAATTTAATTTAAATATAAACTAGAGATCATTAATTAATGTAATTAATGATATAATTAAGAATTGTTTAATTAAGTAATAATAGATAATGAAGTGATTAATTATTATAATT

>CL1Contig469_All/repeat/mobile_element/Class_I/LTR/Ty3_gypsy/chromovirus/Tekay
AGATTACACTTCAAATTTAAATTCAAATTAATTTAAAAATACACTTAACCATTCAAATTATTTAGAACAACTTAAATTCAAAAACTCCTTTTATCCCAAAACTAAGATTCAAATTTAGATTTAATTCCAGATTTAAAATTTAATTTAGATCTCTATTTTTATTTA

>CL1Contig470_All/repeat/mobile_element/Class_I/LTR/Ty3_gypsy/chromovirus/Tekay
TAAATGATTAATGAAACCATTAATAAAGAAATTAATCATCTTAGAGATAATTAAGGTAATTAAGTGATCTAATTAATAAGATAATTAAGGAACAATTTATTTAGTTTATAAAATTATAATTTAGATTAATATATAATTAGAAATAACTAAT

>CL1Contig471_All/repeat/mobile_element/Class_I/LTR/Ty3_gypsy/chromovirus/Tekay
TTAAACTTAATTAATTAACTTAAACAAATTACACTTAAAATTAATTAATTACATTAAGTAATTAATTCCTTAATTACTTCCATCAAGTAATTAATCTTAAAACAATTTCACAAATGATTAACATAAATTAATTAATATAATTAATTATTAAAATTAATT

>CL1Contig472_All/repeat/mobile_element/Class_I/LTR/Ty3_gypsy/chromovirus/Tekay
TTTTGAATCTTAAATTCAAAATGGAATTTGAAGTTAAATTTAAAATGTAATGTTCTAAATACACTTTAATATTAATGAAGTCATTAGTAAAGAAATGGATTATCTTAGAGATAATTAAGGTATTAAAATGATTTAATGAATAAGATAATTAAGGAATGACTTATTTATTTAATTTATAAATTAATGATTTAGATTAATTTATAATTAGAGATTAATTAGGAAAGTAATTAAAGAATTGTTATTAGTTAATGAAGGTCATTAACTAAGATTATGTAACTAATTAATTAAGGTGATTAATT

>CL1Contig473_All/repeat/mobile_element/Class_I/LTR/Ty3_gypsy/chromovirus/Tekay
TAATTATATTAATTAATGATCCTTAATTACATCTTAAATTAATTATTCTATTTAAATAAATTAATTACATTAAGTAATTATTCATTAATTAAACCATATTGATTAATCACTCTTGATTAACCACATTCAGTAATTAACTACCTTAATTACATCATTAGATAAATTAATTACTCCTTAATTAATTATCCTTAATAATTAATCTTTAACTATTTACATTT

>CL1Contig474_All/repeat/mobile_element/Class_I/LTR/Ty3_gypsy/chromovirus/Tekay
AATTACTCCTTAATTAATTTCCTTAATTAATCCCTTGATCAATTATACAAAGTAATTTAATTCAAATTACTTCCACAATTAAACCATCTTCCACTAATTACATCCAGTAATTATCATTAATTACTTCACTAAGTAATTATACTGCATTAATTACATTAAGTAATTACTTATCAAATCATCCAGTGATTAAAATTAA

>CL1Contig475_All/repeat/mobile_element/Class_I/LTR/Ty3_gypsy/chromovirus/Tekay
ATCTTCCATTAATTACATCCAGTAATTACCATTAATTACTTCACTAAGTAATTATACCCCATTAATTACATTAAGTAATTATTTATCAAATCATCAAGTGTTTAAATTAATTAAACTTAATTAATTAATTTAAACTAATCACATTAAACTCAATTAATGACATTAAATAATTAATTCCTTAA

>CL1Contig476_All/repeat/mobile_element/Class_I/LTR/Ty3_gypsy/chromovirus/Tekay
TTAATTAATATAATTAATGAAATTAATCAAGGTTGATTAATGAAAGAGATTAATTAAAGTATGATTAATAAATGTAATTAATTAAGGATCAATGTAATTAATTATAGTTAATTAATTAATGGAAGTAAATGGAGGGTCATTAATTAATGAAAGTAATTAAAGGTTAGTTACTGTAAATGGTTAAGAATAATTAATTTGTGTAATTTATTAGAGGCTAATTAC

>CL1Contig477_All/repeat/mobile_element/Class_I/LTR/Ty3_gypsy/chromovirus/Tekay
TAATTAGATTAATTAATTTAAAGATAATCAATTGTGTAAGTTATTAAGTATAATTACTTATGAAAGTAATTAAGGAATTAATTACTTATTAATTGAGTTTAATTTGATTAGATTAAGTTAATTAATTCAGTTTAATTAATTTAAAATAATCATTTGAGGATTGTGAAGTATAATTACTTAATGTAAGTAAATAAAGAAAATTACTTAGTGAAGTAATTATTGGTGATTACTGGATAT

>CL1Contig478_All/repeat/mobile_element/Class_I/LTR/Ty3_gypsy/chromovirus/Tekay
ATAAAACATAACTTAACTATGTTTAAAACAATTTAATTTAAAACAAAGTACTTATGAAATTACCTTTAAATTTCAATTCAAATTCAAGTTTAAAATAAAACAATTTTAAACTTATCAAAGTTTTAAATAAATTTAAAACTATTTAAATTGCAAATCTAACAAATGCTATGAAATTTTTTAAAGTTAAAGTCATTTCAAAACTTTCAATAACTTAAATTTCATTTTAATTTAAAACTTCAAATTTAACCCTTGTTTTAAAATTTAAAACTGAAATTCAAA

>CL1Contig479_All/repeat/mobile_element/Class_I/LTR/Ty3_gypsy/chromovirus/Tekay
CAAAAGTACTTTGTTTTAAATAAAAATTGTTTTTAAGAAACAAAATTTAGAAATGTTTTATCTTAAATTAATTAAGATAAAGGGTTTGAAAATCTATTTAATTAATAAGGTAATTAAGGAATAGTTAGTTAATTTAATTAATTATTGATTAAGGTTTAATAAACATTGATTAATGATTAACCAATTTAAAATTAAGATCATTAATTAGATTTTTAAATTAATGATTAAGGAATTATTAATTAAGTAATTAAGTTTTAATCAAGGTTAATTTATTTAAATAATTAGACTTTAAATTATAGATAATTAAAGATAATTAAATTTGTAATTAATCTCAGTTAATTACTTAATAAAAATAATTAGAGAAGGGTTAATGAAGGTCATTAACCAGGATTATTTAAATAATTAATTAATGTGATTAATTTTTATAATTAATTAGATTAATTAATTTAATAATAATCATTTGTGAATTGTTGAGTATAATTACTTAATGAAGTAATTAAGAAATTAATTACTTAAGGTAATTAATGTTGTGTTAAATGAGATTGTTTATTTTAATTAATCAAGTTT

>CL1Contig480_All/repeat/mobile_element/Class_I/LTR/Ty3_gypsy/chromovirus/Tekay
ATAATGATCCTTAATTACCTACTTCCAATGATTAATTAACTATAATTAATTACATTGATCCTTAATTAATTACATTAATTAATTATACTTTAATTAATTACTTCCATTAATCAACCTTAATTAATCATAAACAGTAATTAACATCCTGTAATTACTTACCTTAATTAATTAACTCCTTAATTAATTATATTAATCCTTTGATTAATTACACTAATTAATTAATCCTTAATTACTTCATTAAGTAATTATTAATTAATTACATCAATTAATAATCCTTAATTAATTACTTTATTAATTAATTACATTTTAATTAATTACATTTAGTAATT

>CL1Contig481_All/repeat/mobile_element/Class_I/LTR/Ty3_gypsy/chromovirus/Tekay
ATTTATCCATTAATTACTCCACATCAACAATTTCCTTTTAATAAATTTACCCAAATTAATTTGACATCCATTAATTACATTATCCCTAATTAATTTCTCAAGTTAATTACTCGAGAATCACTTACATTGATTAATTATCCTTTAATTAATCACACTCAATAATTAACAAAACCTTGGTTCATCTCCTAAATAAATCAATCCCTAAATTAATCAATACTTATTTGATCAAATTTTTAATTAATTAT

>CL1Contig482_All/repeat/mobile_element/Class_I/LTR/Ty3_gypsy/chromovirus/Tekay
ATTCAAACCATTCACAATTGATTATTATTAAATTAATTAATCTAATTAATTATAAAAATTAACCATATTAATTAATTGTTAAATAATCCTGGTTAATGACCTTCATTAACCATTCTCTAATTATTTCATTAAGTAATTAACTTAGATTAATTACAAATTAAATTATCTTTAATTATCCATTAATTAAAGTCTAATTATTTAATTAATTAACCTTGATTATAAATTAATTGCTTAATTAAGAAATCTTTAATCATTAATTAATAATCTAATTAATGATCTTTAATCTCAAATTGATTAACCCTTAATCAATATTTATTAAACCTAAATCAATTAATTAAATAAATTAATTAGTTATTCCTTAATT

>CL1Contig483_All/repeat/mobile_element/Class_I/LTR/Ty3_gypsy/chromovirus/Tekay
ATAACATGTGTTTTATAAAATCTGAAATGAAATTTAAAACAGGGTTTCAAATTTTAATCTTTGTATTTAAATCTGAAAGCATGGTTAAGTTTTGAGTTGTAATAAAAATAAGATTTGAATTTATATGTTTCAATATTATTTGAAATATTTAAGGTATTTTAAATTTATTTAAATTGAATATGGGCTAAAGATAAAACTATTCTTTTAAAAAAAATACTTTAAAGATAAGTGATCCTTTAAAATGAAAATTTAAGAGTTTTTAAATATTTAAAATCTTGTTTAAGTTTGATTTCATTTTAAAT

>CL1Contig484_All/repeat/mobile_element/Class_I/LTR/Ty3_gypsy/chromovirus/Tekay
TAAATATTTAAAATCTTGTTTAAGTTTGATTTCATTTTAAATTTTTATTTAAAATGGAATTTAGAAAATTTAAAAGTAATTAGTTTTAAATGACTATGATAATGATAATTTAATCATTAATGAGATAAATGATTTTGTTTATTGTTTTGAA

>CL1Contig485_All/repeat/mobile_element/Class_I/LTR/Ty3_gypsy/chromovirus/Tekay
TAATTAATAAAATTAATGATATTAATCAAGAATGATTAATAAAAGTAATTAGTTAAAGTATGATTAATTAATTATAATCAATTAAGATTTAATGCAATTAATTATAGTTAATTAATGGAAATAAATGAAGGATCATTAATTATTGAAATTAATGATAGTAATTAAAAGTTAATTACTGA

>CL1Contig486_All/repeat/mobile_element/Class_I/LTR/Ty3_gypsy/chromovirus/Tekay
ATTATATTTTAATTTATTCTAATCAAATTTCGTTATATTAATAAAACCACAGTATTAACCATTTTCGATTAATCCTAAACTGTAATTAACTATCCTTCATTTTACTTTATTCATAAATTAATTACTTCTTACTTAACTATCTTAATTAATCTCTTGATTAATTTCACCAAGTAATTATATTTTATTACTTACATTAAGTAATTATTTATCACACCATCAAATGATTATTCTGAATTACTTATACTTAGTTAATTAACTTACAACTTAATTTATTATTTATTCAACCCTTTAATTACTAAGTTAAATAACCCAAACCAT

>CL1Contig487_All/repeat/mobile_element/Class_I/LTR/Ty3_gypsy/chromovirus/Tekay
TTACAATTAGTAATTAATTTCTTCATTACTTCCATTAAGTAATTACTTAAACAATTCTCAAATGATTATCTTTAAATTAATTAATATAATTAATCATTAAAATTAATCACATTAATTAATTATTAAATAATCCTAAGTTAATGACCTTCATTAACCATTAACAAATCTTTAATTACTTCTCTAAAGTAATTAACTGAGATTAATCATTATTAATTACAAATTAAATTATCTATAAAACCCATTAATTAATCTCTAATTATTTAATTAATCAAGTGTTAATCTATAACTTAATTAATTTTTAATTACTTGATTAATAAATTTCAAATCATTAAAT

>CL1Contig488_All/repeat/mobile_element/Class_I/LTR/Ty3_gypsy/chromovirus/Tekay
GTGGTTGAATTAAAGTAATTGATTTGGACTAAAACACATTAAAGTATAATTGGAAATCATTAATTTATATAATAATGGATGTAATAAAAAATTGATCAAGTAAGATTAAATCAATTCAATAAATAACGAATTATGAGAAATGAATAACTATAAGTAAT

>CL1Contig489_All/repeat/mobile_element/Class_I/LTR/Ty3_gypsy/chromovirus/Tekay
AATAAAAATCTTGCTATCTTAACCATTTAATTGATAGAATCAATTAATCAATAATAAATTACCTTAATTAATCACTCTTGATTAATTACCCTTAATTACATTCATGTAATTATCCTTAATTAATTTCACAAAATTAATTATTCTCAACCAAACAGTAATTAACCTTTAATTACTTCAATTAATTAATTAATCATAATTAATTACATTAATCCTTAATTAATTACATTAATTAATTACCTTTAATTATCTATTATTGATTAATTAATCATAATTAATTACATCATTAATTAAAATAATTAATGATCTCCTTTTATTAATTACCTTAAGTAATTAACTTAT

>CL1Contig490_All/repeat/mobile_element/Class_I/LTR/Ty3_gypsy/chromovirus/Tekay
GTAATTACTCAATGTACTTAATAGTGAATAATTACTTATTGAAGTTATTAAGAAGATAAATTACCAGATGTAATTAAATTGAAGGATAAATAGGAATGGAAAAATTTTTGGAAATTAATTACTTTGTGTAATTAATATGTAATTAATATGAAGAATAATTACTTAGAGGAAGTAATTAATAATTAATTACTTAGTGTAATTAATTAAGAATTGGTTAATAAAGTATTTG

>CL1Contig491_All/repeat/mobile_element/Class_I/LTR/Ty3_gypsy/chromovirus/Tekay
AATTAATAAATAATCACAAGTTAATACCTTTATTAACTCATCATCAATTCCTTAATTACCTTTCTTAAGTAATTAACTTAAATTAATTAATATTAATTACAAATTTAATTAACCTTAATTAATTTATTTCAAATCTTTAATTAATTAAATAAATAAATTAATTAAATTATTTAAATTACCTTACTAATTTAATGAATCAAAAATCATTAAATCTTAAGTTTACTTTTAAAAATA

>CL1Contig492_All/repeat/mobile_element/Class_I/LTR/Ty3_gypsy/chromovirus/Tekay
GATTGATTAATTAAGAACAATTAATCAATGAAGGAATTAATTAATGTAAGGATTAATAAAATTAATTAATTAATGAAGTAATTATAGGTTAATTGCTGAATTTGGTTTAGGATAATTAGTTTGTGAAATTAATTAAAGGCTAATTATTTGAATGTAATTAAAGGATAATTAATCAAGGGTAATTAATTGAGGTGATTTATTTAAGGGTAATTAATTAATTAATTTG

>CL1Contig493_All/repeat/mobile_element/Class_I/LTR/Ty3_gypsy/chromovirus/Tekay
TCTGATAATCTGGTGACTTTGGTTTTGGTTGTTTCGAGTTAATTGTTGTTTGACTCGAAGCATTTGGGGTTTAAATGGTTTTAAACTTAAATCATAAATAAGAAAATGGTTCATTTTAAAGTTAATAAGGGTTTAATGATTGGTGATTCATTAAATAGGTAGGATAATTTAAATGGATAATTAATTAATTAAATTAATTAATGATTTGGGTTAATTAATTAAGTTTAAATTAATTTAGAATGATCATTGGGTGATTTAATAAGTAATTATTTAATGAAATTAATAAAATATAATTACCTTGTATAATTAATCAAGAGAGTAATTAAGATGATTAATTAAGGAGAAATTTGATTTATTTAATGAAGTAAATAAATGGATAGCTAATTACGGGATTGAGATAAATCAAGAATGATTA

>CL1Contig494_All/repeat/mobile_element/Class_I/LTR/Ty3_gypsy/chromovirus/Tekay
CATTTCTGAAATTACTTTCTTAATTAATTTCTAGTATAAATTAATCTAAATTATTAATTTATAAATTAAATACATAAGTCATTCCTTAATTAACCTATTATTCTTAAGATAATTTATTTCTTTATTAATGACTTCATTAACATTACATTTTAAATTTAAATTCAAATATCATTTGAATTGAAGATCCAAAATGACTATTTATTTAAACATTAATCAAAATTAAATTCAAATTTAA

>CL1Contig495_All/repeat/mobile_element/Class_I/LTR/Ty3_gypsy/chromovirus/Tekay
ATTATTAATTAATAGTTAAAGAATAATTAATTAATTAAAGATTAATTAATTGATAATGAGGTTAATTAAGAAGTGATTAATTAATTAAATGATTGTAATTAATTAATTAATGATTGGTTAAGCAAGGTAAGTTGATTAATTCTTAAGTAATTAATTTAATTTGAATTAATTAAATTAATTAAAATTTGAATTAGAAAATATACTTGCCTATGAATGATTGTATTGCCTTGCATTGATTGTAATCTCTAAGACTGTAATTTTC

>CL1Contig496_All/repeat/mobile_element/Class_I/LTR/Ty3_gypsy/chromovirus/Tekay
TTCCATTAAGTAATTAACCTCTTAATTACTTATTACTTAATTATTTCTTAATTGATTAACCTTGATTAATCAATCCTTAATTATCACTTTTAAGTACATTAAGTAATTAGCCTTTAATTAATAATACAAATTAATTATTCTTCACCCATCCACATTAATTACATTGATCCTTAATTAATTACTCAAATTAATTATTTTATAATCA

>CL1Contig497_All/repeat/mobile_element/Class_I/LTR/Ty3_gypsy/chromovirus/Tekay
ACATCATCATCATAAACAGATAACTAATATCATCATCCAACAGATAATTAAATATTATCATACTTAACTATATATCCATATCACATAGACATTATCCATCTCATATCTGAGATCACAATCAATTAATGAAATATCAACATCATCCATCAGCAATGATTTATGGATTACAATC

>CL1Contig498_All/repeat/mobile_element/Class_I/LTR/Ty3_gypsy/chromovirus/Tekay
TTTAAAATCAAGAATTTAAAGCAAGTTTAAATCAAAGTTAAATTAGAGGATTCAAATTCATTTTGAATCCTGGAAATTTGAATCAGTTTTTAAAATAAACAAGTTAACTCAAGTAGCTTTTTAAAATAAAATTTGTTTTCAAATAAATATTTGAATTGGATTTTGATAAAGTTCTTTTATAAAAAGGATTTTTCAGTGAAAAGTTAAATAATTTGTTTGAAGTTGAATTTTCAAGTTAA

>CL1Contig499_All/repeat/mobile_element/Class_I/LTR/Ty3_gypsy/chromovirus/Tekay
ACTGAATGGTTATTAATCATGGGTGATTAATATATATGTGGTTTAAATTGAAGATTAATTACTTATGTAATTAATTTATATTTAGAGATTGATTAAATGTAATCAGAAATCATTAATTAATTAATTAATGATGTAATTTGGAATTGATTAATTAAGGTATAATTAATATTAAATGCTAATTACTTATTGTAATTAGAGATGGTTAATCAATAATGATTAACT

>CL1Contig500_All/repeat/mobile_element/Class_I/LTR/Ty3_gypsy/chromovirus/Tekay
ATTAAATGAAAATTTAAGTTATTAAAATTTTGAAATCAATTTAACTTTAAAAAATTTCATAGCACTTGTTTCATTCGCAATTTAAAAAGTTTTAAATTATTTAGACTTTGATAAAATTTAAATTGTTCTATTTTAAACCTTGTATTTAAAAT

>CL1Contig501_All/repeat/mobile_element/Class_I/LTR/Ty3_gypsy/chromovirus/Tekay
AAAGTAGTTAATTACTGAATGGTTATTAATCAAGGGTGATTAATATTTATATGTGGATTAATTTCAGATTAATTACTTATGTAATTAATTTATAATTTATTAAATGTAATTAGAAATCATTAATTAATTAATTAATGATGTAATTTGGGATTGATTAATAATGAATAAATAATTAATGAAATTAATTTTAGTTA

>CL1Contig502_All/repeat/mobile_element/Class_I/LTR/Ty3_gypsy/chromovirus/Tekay
ATTCAGGATAAATTGATTAAGTAACCAAGGATTAATTACTAAATTGGAAACTATTTAAGACAAATAGTTAAAGAATTAATTAGGAAATTAAATATGGGTTAGTTAATAATGAGTATGATGGAAGTAAATGATAATTAATCAATGTAAATGATTATCGAATAATTAATTTGAGTAATTAATTATGGACAAATGTAATAAATGTGAATGGGTGATAGTTAAATTAATTTGTGTAATTAATTAAAGGCTAATTACTTATTGTACTTAAAAGTGACAACTAAGGATTGAATAATCAAGGTTAATCAATTAAGAAATAATTAAGTGATAAGTAATTAAGAGGTTTATTACTTAATGAAAAAGAATT

>CL1Contig503_All/repeat/mobile_element/Class_I/LTR/Ty3_gypsy/chromovirus/Tekay
ATTAATTGTATTAATTTATTCAAGACGAACCTTTGAATTGTTTAAGTATAATTACTTAATGAAAGTAATTAAGGAAATTAATTACTAATTGTAATTAATTAAGTTTATTTTGATTAATTAAGTTAATTAATTAAGTTTAATTAATTTAAATTAATCACTGATTGATTTGAGAAGTAATTACAAATGTAATTAAAAATGATAATTACTTAGTAAAGTAATTAA

>CL1Contig504_All/repeat/mobile_element/Class_I/LTR/Ty3_gypsy/chromovirus/Tekay
TAGACATTCAATTCAAACAATCATCCATAAGCAAGCACTACTTTAATTCATATTATAATTAATTTAAATTAAATTAATTACTTAAGAATTTATCACTTAATCTTGCTTAACCAAACATTAATTAATTACCACAATCATTTAATTAATTAACCACCTCTTAATTATCTCCATTATTAATGAATTAATACTTAATTAATTAATAATCTTTATTTAATTATCAATTAATTACTCTAATTATTTATTAATTA

>CL1Contig505_All/repeat/mobile_element/Class_I/LTR/Ty3_gypsy/chromovirus/Tekay
TTATACATTAATTACTTCTCTAAGTAATTATACTAATTAATCTCATTAAGTATTTATACTTAATCAATCACCAAGAGATTACCTTTAATTAATTAACAAATTAATTAACTTAAATTAATCACATTCATTTGATTAATTACAATTGGATAAT

>CL1Contig506_All/repeat/mobile_element/Class_I/LTR/Ty3_gypsy/chromovirus/Tekay
CCATTAATAACCCATTAATTAACCTCTAATTATTTAATTAATTAAGTGTTAACTGTAACTTAATTAATCCTTTATTACTTGATTAATTAATTACTAATCATTAATTAAAATCTAATCTTATTTAATTAATGATTCTTAAATTACAAGTTAATTATTCTAAGAATAATTAATCTTAAACTTTTAAGTTTAAAACCCTTAATTACTTTAAGTAATTATCCATTTCATTAATTTATTAAATAAATTAATTATCCATTTAATTACCCTAATAATTAAATGAATTACAAATCATTAAATTCTAATTTAACTTTAAGATAAAACCTTTTTCTTATCTATGGTTAAATTATCATTCACAAATATATTTGAAAACATTCATTTCCAAATTTAATTTCAAATTTCATTTTAAATTCAAGTTTTAAAATGAAATCCAATTTATCTTCAACAAAATTTAAAATCAA

>CL1Contig507_All/repeat/mobile_element/Class_I/LTR/Ty3_gypsy/chromovirus/Tekay
ATCCTTAACAAAAACGATAAGTAATCTTAATTACTTCATGAACAAATTAACTATTTTAGTTACATTAATCCTTAATTGCTTATATATAAACTTCTCATAAGTCACTCATTATTGATTAATCAATATTAATTAATCAATCTTAAATTACGTCATTGATTTTATACATTAACGAT

>CL1Contig508_All/repeat/mobile_element/Class_I/LTR/Ty3_gypsy/chromovirus/Tekay
GATAAATAATTACTTAATGAAATTAATAAAATATAATTACTTTGTGAAATTAATCAGGAGATCAATTAAGGAGAAATTGATTTATTTAATGAAGTAAATAAATGGATAGTTAATTACAGGGTTGAGATAAATCAAGAATGATTAATATTGTGATTTAATTAATGTAATTAATTTAGATTAGGATCAATTAAAATATAACTGGAAATCATTAATGTAT

>CL1Contig509_All/repeat/mobile_element/Class_I/LTR/Ty3_gypsy/chromovirus/Tekay
GTTTGTTAAGTTAAATTGGTATTCATTTTAAATCTTAAATTTAAATGAAATTTAAAAGTAAATTTAAAGGTAAATTGTTTTTTAAATACTTTGTTAATGATAATTCAATCATAAGTAAGAATAAAGTTTTATCTTAAAATTAATTAGGATTTGAGATTCATTAAATCATTAAGGTAATTAAAATGGATGAT

>CL1Contig510_All/repeat/mobile_element/Class_I/LTR/Ty3_gypsy/chromovirus/Tekay
CAATAATAAGCAATAAAAGGAAATTAATTAATGTAATTAATTAAGGATTAATGTAATTAATTATGATTAATTAATTAATTGAAGTAATTAAAGGTTAATTACTGTTTTGTTTGAGAATAATTAATTTGTGAAATTAATTAAGGATAATTACATGAATGTAATTAAGGGTAATTAATCAAGAGTGATTAATTAAAGTAATTTATGATTGATTAATTGATTGTAATCAATTAAATGATTGAGTAAGCAAGATTTATATTGATGAAGTAATTAATTTAATTTAT

>CL1Contig511_All/repeat/mobile_element/Class_I/LTR/Ty3_gypsy/chromovirus/Tekay
TTAATTAATTATCTTAATTAATCTCTTGATTAATTTCACAAAGCAATTTTTTTATTTCATTAAGGAATTACATATCAACCATCAATTGATTGTTCTAAATTAATTTAACTTAATCCTTAATTAATTCAAACCCTTAATTACTAAACTAATTTAGCACAATCATTAATTAATTGAATTAATTCATTATCCATTCAAATTATTCTACCTATTTAATGAATCACC

>CL1Contig512_All/repeat/mobile_element/Class_I/LTR/Ty3_gypsy/chromovirus/Tekay
GTTAATTAATTAATTATAAATGTAATTAGTGATTAATTACTTTTATTAAAGGATTGATTAATAATTAAGGTTTATTAATTAATAGTTGGAGATAATTAATCTGATAATTGAAGATTAATTTGAGTTAATGAGTAATTAGGGATGAATTACTCAATTTTGTTTTATGAGATGAGTGAAATCAAGTAAGTTAATTAATTTGTTAATTAATTAAAAATAGTCACTTGATAAAGAATTAAGTATGTTTAC

>CL1Contig513_All/repeat/mobile_element/Class_I/LTR/Ty3_gypsy/chromovirus/Tekay
CAATGGAGCACAATTACTTAAGGAAGTAATTAATATTAATTACTGAAAATGATGTGATAATAAAGTAATTTGGATAAATACTTTTATAATTAATCTTGGGATTAATTAGTGGAGACAATTAATTATGGGAATAATTAATTTATTTATATGAGAAATTAGGGGTGATTAATTACTGGTTGATATTAATCAAGGATGATTAATAATGGTGTTTAATTTGAGATTAATTACTTAATGTA

>CL1Contig514_All/repeat/mobile_element/Class_I/LTR/Ty3_gypsy/chromovirus/Tekay
TCTAATTATTTAATTAATTAAGTGTTAATTGTAACTTAATTAATCCTTAAATAACTTAATTAATTAACCTTGATTATAACTTAATTGCTTAATTAATAAATCTTTAATCATTAATTAATAATCATTAATCATTTAATTAATGATCTTAATTACCAATTGATTAACCCCTAATCAATTATTTATTAATCCCTAATCAATTAAT

>CL1Contig515_All/repeat/mobile_element/Class_I/LTR/Ty3_gypsy/chromovirus/Tekay
TTTATTAATTACCAATAAATCTTTATCAGTAAATTTATCAAAATATCCAAATTTAATTACAATTAGTAATTAACCCCTTAATTACTTTCATTAAGTAATTAACAATTTACAATTGATTATCTTAATTAATTTAATCTAATAAATCATCAAAATTAATCACATTAATTTAATTACTTAATAATTCCTAGTTAATTAT

>CL1Contig516_All/repeat/mobile_element/Class_I/LTR/Ty3_gypsy/chromovirus/Tekay
TAACGGGTAATTACTAAATGTAATTTATTTAATGATAATTACTTAATGGAAGTAATTAAGGATTAATTACTTAGTGTAATTAGTTAAAGTATGGATTAATTAAGGAAATTAATTAAAGGGTTAGTTAATTAATGAATGTGATTAATTAAAGGATAATTAATCAATGTAAGTGATTACAGAATAATTAATTAAGGATCAATGTATTTAATTTTAGTTAATTAATTAATAAAAATAATTAGAGGATTATTAATTAATGTAATTAATGAGAATAATTTAAGGTTAATTACTGAAATTTTTAAGGGATAATTGATT

>CL1Contig517_All/repeat/mobile_element/Class_I/LTR/Ty3_gypsy/chromovirus/Tekay
TAAATTAAGAATAGATTAATTAAGTTATTTGAAGATAATTAAGTAATGTAATTAATTAAGGGTAATTAATTACTAATGAGATTAATCAAGGATGATTAATAAATATAATTAATTATTAAATGTAATTAATTTAGGAGTAATTAATTTACTCAATGAAGTAATTAAGGGTAGTTAATTACTGAATGTGATTAATCGAAAGTGATTAATAATTATGGTTTAATTAAGGTTAATTACTTAATGTAGTTAATTAATTAAAATGTAATTAGGGATCATTAATTAATATAATTAATGATGTAATTAAGGATTAATTAATTAAGATTAATTAATCAATGATAAGTGATTAAAGAGTAATTAATTAAGGATTGATGTAATTAATTATAATTAATTAATTAATGATAGTAATTAAAGATTAATTACTATAAATGGTTTAGGATAATTAATTTGTG

>CL1Contig518_All/repeat/mobile_element/Class_I/LTR/Ty3_gypsy/chromovirus/Tekay
TAAATAATTTATCAAAGTTTTAAATAATTTAAAACTTTTTAAATTGCAGATCAAACAAATACTATATGAAAATTTTAAAGTTAAATCCATTTCAAAATCTTTAATAACTTAAATTTTCACTTTTATTTAAAACTTCAAATTTAAACCTTGTTTAAAATTTAAACTGAAATTCAAATTTAACTTTTGAATTCCCCGATTTTAAACCAACTACAAATCCATTCATAT

>CL1Contig519_All/repeat/mobile_element/Class_I/LTR/Ty3_gypsy/chromovirus/Tekay
TTTCCAAATCATTCTCATTTTATTCTATAATTATTTCACTTTCAAAAATTTCACTCTTATATTTCTGTTCAAAAATCCAAGTTTTCATATATTTCGATAACTTAGTATACCGAAATATTCAAGCAAACCACATCATTCAACTTCCAATTTCCAATAATATCCATCTCCGAATACCAATCACCAAATATATTATA

>CL1Contig520_All/repeat/mobile_element/Class_I/LTR/Ty3_gypsy/chromovirus/Tekay
ACTGATTGTAATTAATTAAGGAATTACTTGATGGATAATAATTAAAGAGGTATAATTACTTAGGAAAGTAATTAAGGGATAATTACTCAGTGTAATTAAAGAATTGATTAATGTAATTAATCAAGGTGATGGTTTAATTGGTAAAGTAATTAAGGATAATTACTCAGTGTAATTAAAGAATTGATTAATGAA

>CL1Contig521_All/repeat/mobile_element/Class_I/LTR/Ty3_gypsy/chromovirus/Tekay
CCCTTGATTAACTCCATTCAGTAATTAACTCTCCTTAATTACTTTTCCAAATAAATTAATTACTTCATAATTAATTATCGCTAATTAACTCTTGAATAATTCACAAAGTAATTATACTCTAATTACTTTCATTAATAAATCAACATCAATTAATTCCATCCAGTAATTACCCGTTAATT

>CL1Contig522_All/repeat/mobile_element/Class_I/LTR/Ty3_gypsy/chromovirus/Tekay
TTATAAACGGGTAAGTTTATTTCAGTTTTTAAAACCGGGCTTTTAAATAAAAAAATACGTAGTTAAAACAAAGTTTAAACCAAGATAAGATTGGATTCAAAACGTAGTTTGAATCTCAGTCTTTAAACAAATAAAGATTTTTTTTAAATTTAAAATTTTTTTAAACTAATTTGAATGATGAAGTGAATTTTTAAATTTGATTTGAATTCAATATGAAACCGTGTGTAAATT

>CL1Contig523_All/repeat/mobile_element/Class_I/LTR/Ty3_gypsy/chromovirus/Tekay
GGATTCAAGTTCTTCTTGTATTCAAATCTGAGAACTTAATCAGTTTTAAATCTGAATATTGTAAAAACAAGTATAAATCAAATAGTTGGTAACAGGAATTGGTTTCAAATAAATAATTGAACTTTAAATTGGATAAATGTTTAAAAGAATAATCATTTTGAATCTTAAATTCAAAATGGAATCTAAATTTAAATTCAAAAGTGAAATGCTTTTCACTTTAATGGTAATGAAGTCATCAATAACAAATGAATTATAT

>CL1Contig524_All/repeat/mobile_element/Class_I/LTR/Ty3_gypsy/chromovirus/Tekay
ATTAATTAATAAAATTAATCACATTAATTAATCAATTAATAACCCTTAGTTAATTATCTTCATTAACTAATAACATTTCTTAATTTACTTCTTAATTAATCTCTAATTATAAATTAATCTAAATTATTAATTTATAAATTAAATACATAAGTCATTCATTAATTAACTTATTCATTAAATATGTTTATTCCTTAGTTATTCCTAAGATAATTTATTTCTTTACTAATGACTTCATTAATGTCTATGTGTGTTAGAACTTTACCTTCCAAAATTGTAAATTTGAATCCCATTTGGAATTTAAGATTCAAAAGTATTATTTATTTAAACATTAATCAAGTTTA

>CL1Contig525_All/repeat/mobile_element/Class_I/LTR/Ty3_gypsy/chromovirus/Tekay
CCATCTTAAAAACATCGTTCATTAATTACATCCTGTAATTACCAATTAATTACTTCACTAAGTAATTTCCAATCCATTAATTACATTAAGTAATTATCATTAAAACCTCAAGTGTTTAAAATTAATTAAACTTAATTAATTAAATTAAACAATCACATTAAACTAAATTAATTACATTAAGTAATTAATTTCTTAATTAATTCCATTAAGTAATTATACTCAACAATTCACAAATGATTATTATTAAATTAATTAATCTAA

>CL1Contig526_All/repeat/mobile_element/Class_I/LTR/Ty3_gypsy/chromovirus/Tekay
AGTAAATAATCACAGATAATCTCATAAACAGATAATCAATATTATCATCCAAACAGATAACCAAATATTATCATATTTAAACCAAGCATCCATGACACATAGATATAATTCATGCCAGATCACAATCATCAAATGAAATATCAATATCATTCATCCATAAGCAATGATTTATAATCATACCATTTGTAATTAATTTAAAATGAATTAAATTAACTACTTCTATCTCTAATTAATTTAAAGTAAATTAAATTAATTACTTCATCTATAAATCCTGCTTATACAACCATTAATCAATTATAAATTAAATAAATTGATTACTCTCTAGATATGCATCTTGATTAAACACCTTTGATCAATCATTTCTATTTAGTCTTTAATTAAT

>CL1Contig527_All/repeat/mobile_element/Class_I/LTR/Ty3_gypsy/chromovirus/Tekay
CAAACGATTATCCTTAATTAGTTAATCTAATTAATTATTAAAATTAATCACATTAATTAATTATTTAATAATCTCAAGTTAATAAACTTCATTAACTAAAAAAATTCTTTAATTACTTCTCTAAAGTAATTAAACTTACATTAATCATTATTAATTAAAAATTAATAAATCTTAATTACCAATTAATAAATCTCTAATTATTTAATTAATT

>CL1Contig528_All/repeat/mobile_element/Class_I/LTR/Ty3_gypsy/chromovirus/Tekay
TTTTTATTTAAAATTTAAGCTTTAAAAATACATTATATTTTAACTTGCAAATTCAAGTTAAAACAAATTATTTAACTTTTCATTCAAAATCCATTTTATAAAAGGACTTTATCAAAATCAAATTCAAATATTTATCCGAAAACAAATTACTTTTAAAAAGCTATTTGATTTAAACTGGTTTAAAACATTCAGATTTAAAAAACTGATTTAAATCACAGATTTGAATTCAAAGAAAAACTTGAATCCATTGATTAACTTTG

>CL1Contig529_All/repeat/mobile_element/Class_I/LTR/Ty3_gypsy/chromovirus/Tekay
TTAATTAATATAGTTAATTATCAAAATTAATTACATTAATTAATTACTAAATTATCCTTAGATAATTATCACCATTTATTAATTAACAACATTTCAATAATTACATACTTAAGAAAATTTGAATTAGATTAATTATCAATAAATCATTTCTAATTAATATTAATCTAAATCATTATTAAAAACCAATAATTAAGTAAATTCTAAATTATCTTGATTATTTTTAATTGCTTATC

>CL1Contig530_All/repeat/mobile_element/Class_I/LTR/Ty3_gypsy/chromovirus/Tekay
CATAATCCTACCTACTAACATTAATTAATTACAAACTAATTAATTAATCATCTCTTAATGATCTACCTTAATTAATCTTCCTTGATTAATTATTCTTTAATTACATTAAGTAATTAACCTTTAATTAATTACACAAATTAATTATCCTTAACCATTTACAGTAATTAACCTTTAATTACTTTCATTAATCAACCTTAATTAATCATAAACAGTAATTAACCATCCTGTAATTACTTACCTTAATTAATTAACTCCTTAATTAATTATATTAATCCTTTGATTAATTACACCAAGTAATTAATCCTTAATTACTTCTACTAAGTAATTATCCTTTAATTACTTCCCATTAAGTAATTCCCTTTAATTAATTACATCCCAGTAATTATACATTAATTACTTACCCTAAGTAATTACACTATTTAATCTCATTAAGTATTCATACTTAATCAATCATCAAGATTATCTATAATTAATCAACCAATTAATTAATCACATTCATTTGATTAATTACAATTGGGTAATTCATCCCTTAATTACCCCTTTAAATAAATTAATTAATCTTTAATTACAGATTAATTAATCCTTAATTATTAATTAATAAACCTTAATTATCAATTAATAAAACTTAATAACAAATTAATTAATCCTTAATTAATCAGTTAATCAATCCTTAATAACAATTAATTAACCCTAAATAATAGTTAATTAATCCTTAATTAACTTTAATTATAGATTAATAATTTCTTAATTATTAATTAATAAAACTTAATTACAAATTAAGTACTTTTTAATTACAAGATAATTAATCTCCAATTACTA

>CL1Contig531_All/repeat/mobile_element/Class_I/LTR/Ty3_gypsy/chromovirus/Tekay
TTCAATAGGGGTTAATGATTCTTGCTTGTGGATTATTGTTAAGTAGAATGTCTGGATTGATTGATATCTATTGGATGATAATATATGATATTCTGTGATGAGATATTGGTTATATCAGTGATAAATGGATGTTGTTTATCTAAAATAAATGTTGTGTGGATTCAATGTTTTAAATTGAATTGAATTGTTTAACCTTAAACAACTTGACCTTTAAGATA

>CL1Contig532_All/repeat/mobile_element/Class_I/LTR/Ty3_gypsy/chromovirus/Tekay
TAATTTTTATTAAGTTTTTATTAATTGATAATTAAGGTCTATTAATAATTAAGGATTAATTTATCTATAATTAAAGATTAATTAATTTAAAAAAGGGTAATTAAGGGATGAATTACCCAATTATAATTAATCAAATAAGTGTGATTAATTTGGATTAATCAA

>CL1Contig533_All/repeat/mobile_element/Class_I/LTR/Ty3_gypsy/chromovirus/Tekay
TATTAATTAATTCGTAATTAATGGAAGTGTAATTACTTAAGGAAGTAATTAATGGAATTACTGGATGTAATTAAAATGTTGATGATGGAAGTAATTTGAGTTATATTCCTATGGAACTAATCAAGAAATTAAATGAGATAATTAATTATGGATAATTAATTTTTGTAATGAAGT

>CL1Contig534_All/repeat/mobile_element/Class_I/LTR/Ty3_gypsy/chromovirus/Tekay
ATCCTTTAATTATTAATTAATAAAACTTAATTTATTTATTAATAAAACTTAATCACAAGTTAAGCACTTCTTAATTACTACTTAAGTAACCTTTAATTACTTAATTAATTACTCACTAATTACTTAATTAATAAATCTTAACCACTTGATTAAATTAAGTTTAATTACACTTAATTACTTGATTAATGAATCCCTAATCATTAATTAATAATCTAATTAATGATCTTTTTAATTACAAATTAATTAATCTAAAAAAATTCAACCTTTAATCCTTCATTCACTTATTCACAACTGCT

>CL1Contig535_All/repeat/mobile_element/Class_I/LTR/Ty3_gypsy/chromovirus/Tekay
AATCAATATTAATCATCTATACATAAGCAATGATTTAATAATCACATGATCTATAATTAATTTAAAATGAATGAAATTAATTACTTCCATCTCTAATTAATTTAAAGTGAATTAAATTAATTACTTCATCTTTAAATTAATTTAAAATAAATTAAATTAATTACTTCATCAATATAAATCTTGCTTACTTAACCATTTAATTGATTACAATCAATTAATTAATCATTCAAATTAATCACCTTAATTAATCACCCTTGATTAATTATCCTTAATTACATTCATGTAATTATCCTTAATTAATTTCACAAATTAATTATTCTCAACCAAAAACAGTAATTAACCTTTAATTACTTCAATTAATTAATTAACTATAATTAATTACATTAATCCTTAATTAATTACATTAATTAATTACCTTTAATTACTTATTATTGATTAATTAATCATAATTAATCAACTTTAATTACATCATTAATTAAAATAATTAATGATCCTTAATTATTTCTTAAATTAATTACTCTAAGTAATTAACTAACTTAATTACTATATTAAACCAAATTAATTATCCTTAAATTAATTTCTTAATTAATTATTTGATTAATTACTAAATAATTAATCCAAATTACCTCATACTTAAACATCTCCTTAATTACAATCTGTAATTATTAAACAATTACTTAACTGAGTAATTCCCAAATCATTAATTACATAAAGTAATTATTTATAAACCCAAATGTTTAAAATTAATTAAACTTAATTAATTAAATTAAACAATCACATTAAATTAAACTAATTAAATTAAGTAATTAATT

>CL1Contig536_All/repeat/mobile_element/Class_I/LTR/Ty3_gypsy/chromovirus/Tekay
TCTAAAGACGATTATTTGTGTAAATTGTTAAATAAAAGAAAAATTAAATTACTGATGAAAATAAGTAAGGAATTAATTACTCATTATCACTAATTGAGTCTAATTTAATTAGATTAAGTTAACTAATTTAATTTAATTAATTTAGAATAATCATTTGATGATAATTACTTAATGTAATTTAATGAAGAGAAATTA

>CL1Contig537_All/repeat/mobile_element/Class_I/LTR/Ty3_gypsy/chromovirus/Tekay
ACAGAATATCACATCATATCATCCAATAGATATCAACCAATTCAGATATTCTACTCAAACAATCATCCATAAGCAACAATTATTAATCCCTATTATAATTAATTTAATTAACTTAAATTAAATCAATTACTTAAGAATTAATCACCAACTTTGCTTAATCAAACATTAATTAATTACAAACCTTTAATTAATTAATCCTCCTTCAAATATCTATCTTAATTAATCTC

>CL1Contig538_All/repeat/mobile_element/Class_I/LTR/Ty3_gypsy/chromovirus/Tekay
GATAATTAATTATGATTAATTAATTAATTGAGTAATTAAGGTTAATTACTGTTTAGTTGAGAATAGTTAAATTTGTGAAATTAATTAAGGATAATTACATGAATGTAATTAAGAGTAATTAATCAAGAGTGATTAATTAGGATGATTTATTTTGAATGATTAATTGATTGTAATCAATTAAATAGATGGATAAGCAAGTTATAATTTGGTGAAGTAATTAATTTATTTTATTTTAAATTAATTATAGATGAAGTAATTAATTTAATTCATTTTAAATTAATTAGAGGTAGTTAATTTAATTCAGTATAAATTAATTATATGATGATGAGTAAATCATTGCTTATGGATGAATGGATGAAATTGATTGTCTGGAATGCTGTGTGATCTCAGTATTGAGATATGTATGGATGTGTGATAGGAATACTTGGTTGAATTA

>CL1Contig539_All/repeat/mobile_element/Class_I/LTR/Ty3_gypsy/chromovirus/Tekay
ATTTATTAATCACTCTTGATTAATCTCATCAAGTAATTGACTACCCTTAGTTACTACATTAAATAACTTATTACTTCTTAATTAATTATCTTTAATTAATTCCTTGATTAATTACAAAAGTTAATTTAATCCAAATTACTTCCATTATTTAAATCATCTTCAATTAATCACATCAAGTAATTT

>CL1Contig540_All/repeat/mobile_element/Class_I/LTR/Ty3_gypsy/chromovirus/Tekay
ATTATCTTTAATTACTTATCATTGATTAATTAATCATAATTAATCATCTTTTAATTACATCATTAATTAAAATAATTAATGATCTTTAATTATTTCTTAAATTAATTACCTTAAGTAATTAACTCATAATTATTAATCATCACAGATTAATTACATTTAGTAATTAACTAGCTTAATTACTATATTAAACAAATTAATTATCCTTTAATTTATTATTTAA

>CL1Contig541_All/repeat/mobile_element/Class_I/LTR/Ty3_gypsy/chromovirus/Tekay
TTTCTTAATCACTTTCTTATGAAATTCCTTAGATTTATTTCATTATTAATCATTTCTAATCATAATTTAAATTATTAATTTATAAATAAAATGAATCATTCTTTAATTACCTTATAAATTAAATCATTTTAATTACCTTAATTATCTCTAAGATAATCCATTTTTTTTTATTAATGACTTAATTAACATTAACATATATATTTTAAACATTTTTCTTTTTAAAT

>CL1Contig542_All/repeat/mobile_element/Class_I/LTR/Ty3_gypsy/chromovirus/Tekay
ACCTCAATGAATTCAAACCTTGACTTACTAATTAATCAACTTGATTAATTAATTAATTTAATTAATAAATCATCCATTTCAATAACCCTGCTATTCCGATGAATCACAATCATTAAGCTTCATATTTACGAATTAAGTTTTAAACAATTTGAAAACCCAACTACTTCGAGTCAAACCACAATTAAC

>CL1Contig543_All/repeat/mobile_element/Class_I/LTR/Ty3_gypsy/chromovirus/Tekay
CCAATAATGATAGTTCTTTACCTTTAGGTTTACAAATTTATTTAAAATTTGGATAATGTTTAAATAGTTAAACATTTGGAATCTTAAATTTTTTAAATAAAAGTTGAATTAGATTTTAGAAAAGTATTATTTAAATACATTTTGAATATTAATTAAGTTATTAATAAGTAAATGAATTATTTTGGAAATAA

>CL1Contig544_All/repeat/mobile_element/Class_I/LTR/Ty3_gypsy/chromovirus/Tekay
ATTAATCATTATTAATTTCAAATTAATAAATCTTGAATATCTAATTAATTAACCCAAATGATTAATTTATCAAATAAATCAATTATCCATTTAAATTTCCTTATAAATTAAATGAATTACAAATCTTTAACAAAGTTTTTAAAACACATTCCTTAACCCTTCATTTCACAAG

>CL1Contig545_All/repeat/mobile_element/Class_I/LTR/Ty3_gypsy/chromovirus/Tekay
TACACAAAGTAATTTAATCCAAATTACTTGCATTATTAAATCATCTTCAATTAATTACATCCTGTAACTACCATTAATTACTTCACTAAGTAATTACACTATATTAATTACATAAAGTAATTATGCTAACAAATCATCTAGTGATTAACATAAATTAATTAAACTTAATTAATCAACCTAACTAATCACATTAAACTCAATTAATTACAATGAGTAATTCCTTAATTACTTTCATTAAGTAATCACACTTAAAAAAATTCACAATTGATTATCTTTAAATTAATTAATCTAATTAATTATTAAGATAATCTAATTAATTATTAAGATAATCACATTAATTAATTATTTAATAATTCTAGTTAATGACCTTCATTAACTATTTACAATTCTTTAGTT

>CL1Contig546_All/repeat/mobile_element/Class_I/LTR/Ty3_gypsy/chromovirus/Tekay
CCAATTAGTTAACCACCTTAAATTATTTTTCTCAATTAATCATCCTTGATTAATCATTCTCTAATTACATTAAGTAATTAGCCCTAAATTAATTACATAAATTAATTATTCTTTAACCATTCACTTTAATTACTCTCAGTAATTAATTAATGATCCTCCAATTACTTTCATAAATTACACTTTAAATTAATCGCATTCAGGATTAA

>CL1Contig547_All/repeat/mobile_element/Class_I/LTR/Ty3_gypsy/chromovirus/Tekay
ATTTTAATTTTGGTTGGTTCTTGGATAAATGGCTGTTTGACTCGAAGTATTGGGGTTTTAAGTTGTTTAAAACTTAAACCATAGATAAGAATTGTTTCCAATTAAATGTTAATAAGGATTTAATGATTTGTGATTCATTAAATTAGTAAGGTAATTAAAATGGATAATTTATTAATTCAAGTAATTGATGATTTGGGTTAAATAATTTAGTATTTGACGGTTTGCATTAATTAATT

>CL1Contig548_All/repeat/mobile_element/Class_I/LTR/Ty3_gypsy/chromovirus/Tekay
TTTAATTCCTTACATTGATTAATTAACTCCTTAATTAATTATATTAATTAACCCTTTAATTAATTACACTGAGTAATTAATCCTTAATTACTTCCATTAAGTAATTATCCTTTAATTACTTTCCATCAAGTAATTCCCCTTTAATTAATTACATCCAGTAATTACCCATTAATTACTTACACTAAGTAATTACACTTTATTAATTACATTAAGTAATTATACTTAATCAATCATCAAATGATTAATTTAAACTAGT

>CL1Contig549_All/repeat/mobile_element/Class_I/LTR/Ty3_gypsy/chromovirus/Tekay
TAAAGCGTGTGTGTGATTTGGATTTGAATTGGAAGCTTATCTTTTTAAAATTTGAAATTTAAAATGAGTTTAAATCTAGGTTTTTAAATCTAGAATTAAATTTAAACTTCAGGTTTTAAAAAGAAAATGAGTTTAAATTTAAATTGTTTAATTACTTTGTATGGTTAAATGATTTGAATTTAAGATGGAGTGTAAAATGTAAGC

>CL1Contig550_All/repeat/mobile_element/Class_I/LTR/Ty3_gypsy/chromovirus/Tekay
AACTTCCATTTTGATATTAAAACTGGAATTTAAATTCAAGTCAAAAATTTAAACTTGCATTTGAATTTGAACTTAAATTTATACTCAAAACATAAAACTGCAGATTTAAAAAGTTTAAATCCAGATTTAAAAAAAAAACAGAAAAACAGGTTTCAAAACC

>CL1Contig551_All/repeat/mobile_element/Class_I/LTR/Ty3_gypsy/chromovirus/Tekay
ATCAAAGGGATTAATTTAAATAATTAATTAAGAATAATTAATTTATGGGTTGAGCAATTAGTAGTTAATTACTGAATGGTTATTAATCAAGGGTGATTAATTTATGTAGGGTTTAATAATTAACTTGTGTAATCAACCTATAATGCTAATTACTTATTGTAATTAGAGATGATTAATCAATAATGATTAATTGAAATAAATATTAAGATGATTTATAAATTGATTTGAAATCAATTGATGGTTAAGTTAAGCAGAATTTTAATGATGAAGTAATTAATTTAATTCATTTTAAATTAATTATAAATGGTGTGATCATTAGATCATTGCTTATGTTTGATGATTTTTATTAGTTGCCTGGTAT

>CL1Contig552_All/repeat/mobile_element/Class_I/LTR/Ty3_gypsy/chromovirus/Tekay
GAAAGTTAAATGATTTGATAACTTGAATTTGCAAGTATAATAGTAATGTACCTAAAAATTTAATTTTAAATAAAATTAAGTAAATTAGTTTCAAGGCTTATCTTATATAAGTTTCAAATGTAAGTAATAAATGTTATTTACATTTATTTAAAGGATTATAAATTGAATTTAAATTTGGTTAATGTTTAAATAAATAATCATTTTGAATCTTAAATTCAAAATGGAATTTGAATTTAAATTTAAAATGTAATGTTCTAATACACTTTAATATTAATGAAGTCATTAATAAAGAAATAAATTATCTTAGGAATAATTAAGATATTTAAATGATTAAATGAATAAGTTAATTAAGGAATGACTTATGTATTTAATTTATAAATTAATAATTTAGATTAATTTATAATTAGAGATTAATTAAGAAGTAAATTAAGAAAAGTAATTAAAGAATGATTAATAGTTAATGAAGATCATTAACTAAGGATTATTTAACAATTAATTAATATGATTAATTTTTAATAATTAATTAGATTAATTAATTAATGATAATCATTTGAGAATTGTTTAAATATAATTACTTAATGGAAGTAATTTAGAAATAAATTACT

>CL1Contig553_All/repeat/mobile_element/Class_I/LTR/Ty3_gypsy/chromovirus/Tekay
GAGATTGATCAATCAAATGTTAAAGGTTAATTAATTTAAAGAATAATTAATTAATATGATAAATTAATTAAGGTAATTAATTTAAGAATAATTAATTAATTAAAGGCTAATTAATTAATAAAAGTAATTAAGAAATAATTATTAATTAAGG

>CL1Contig554_All/repeat/mobile_element/Class_I/LTR/Ty3_gypsy/chromovirus/Tekay
CACAAAGCAGCATATCACATATCATAATATCCAAATCATCCAGTATCAACCAATATCAATCACCCAATATCAATCACCCAATATTGATCATCCAATATCAATCAATCAACCAATATTAATCAATCATCCAAAACAGAATTGATTAACTCTTAATCAATTGGATTACCTAAATCCTTCTTCATTTATTTATTCCAAATAAATAAATTAATCATCTCTTAATGATCTTCCTTAATTAATCTTCCTTGATTAATTATCTTTTAATTACATTCAAGTAATTATCCTTAACCATATATAGTAATTAACTTT

>CL1Contig555_All/repeat/mobile_element/Class_I/LTR/Ty3_gypsy/chromovirus/Tekay
TATGAATTAAACAAAGGATTAATTAGAGATAATTAATTAATGAGTAATTAATTTATTTGGTAAAGTAATTAAGGGTAGTTGATTACTGAATGGGTTAATCAAGGGTGATTAACAATTATGTTTTAAATTAAGATTAATTACTTAAAGTAATTAATTTAAATAAGGT

>CL1Contig556_All/repeat/mobile_element/Class_I/LTR/Ty3_gypsy/chromovirus/Tekay
TCACCTCATAAATCAAAATCGAGTAATTCATCCCTTAATTACTCTTTAACCAAATTTATCTTCAACTATTAATTAATAAACCTTAATTATTAATCAATCCTTTAATACAAAGTAATTAATCACTAATTACTTTTATAATTAATTAATTAAACTTAATTAACTAATTAATTATCTCTTAATCATTAATTAATAAACTTAATTATTAATTAACAATCTTAATTACAAATTAATTAATCCATAAATATAATTAATTAATCATTAAT

>CL1Contig557_All/repeat/mobile_element/Class_I/LTR/Ty3_gypsy/chromovirus/Tekay
AATTTAATTAATGATGTAATTAAGATTGATTAATTAAGATTAATTAATCATTAATTATAGTTAATTAATTAATGAAGTAATTAAAGGTTAATTACTATATTTGGTTCAGAGTAATTAATTTTGTGAAATTAATTAAAGTATAATTAATCAAGGGTAATTAATTAAGATAATAAATTAGAGGTTAGTTAATTAACTAATTTGTAACTAATTAATAGTGATGTAAGCAAGATTTATATTGTGTAAGTAATTAATTTAATTCATTTTAAATTA

>CL1Contig558_All/repeat/mobile_element/Class_I/LTR/Ty3_gypsy/chromovirus/Tekay
ATAATTAATTAATATAATTAACAATGTAATTGAAGTTTGACTAATTAAGATGAATTAATCAGAAATAAGCGACTTAAGGGAAGTTAATTAGTATAAGTAATTAAGGATCAATTAACTAAATAAAAGTAATAAAGATTACTTAATGATCTTGGTTGATACTAAGAAATTGGATATTA

>CL1Contig559_All/repeat/mobile_element/Class_I/LTR/Ty3_gypsy/chromovirus/Tekay
AAAAATGAAACTTTTAAATTTTAAGCAAGATTTAAAATTTAGTTTTGAAATCAAGTTTTGAATGTGATTTCAGTTTTACTTTGAAATGAGTTTGAATTCAAAACAGATTTGAAAATTTTAAATATTGGACAGGAAATGTTTTTAAGTAGAATTTAAATATGAATATGATTTCAAATAAAGGTTTAAATTTGAAGAATTCTTTCCTTTAAGTATTGAAATAAAATTATGATATGTTTAACTTTAAATTGAAAAGT

>CL1Contig560_All/repeat/mobile_element/Class_I/LTR/Ty3_gypsy/chromovirus/Tekay
ATTATCACAGATAGATAATACATATCAACCAACATCTCACAAAGCAGCACAGAACTCACATCAGAGATATCACATCCAAATCATACAATATCAATCAATCACCCAATATCAATCAATCATCCATAAGCAGGTTTGATTCACTCTTAATCAATTTAATTAACCTCTAATTAAATTAATTACTAACCTTTAACCACTTGGATTACCTTAATCCTGCTTACTTAACATTAATTAATTACAAATTAATTAATCATCTCTTAGTCATCTACCTTAACTATTCTTCCTTGATTAATTATCCTTT

>CL1Contig561_All/repeat/mobile_element/Class_I/LTR/Ty3_gypsy/chromovirus/Tekay
GTAATTAAGGATCTAATTACTTATTGTAATTAATTTTAATATTATGATTTAATTAAGTTAATTAATTTAGTTTAATTAATTTAAATAAATCATTTGATGATTTAAGTGTAATTACTTAATGTAATTAATGGAGCAGGATTACTTAGAGAAGTAATAATGATAATTACTGGAATGTAATTAGTAATTTGAATAATTACTTTTGTAATTAATCAAGGAATTAATTAATAGAGATAATTAATTATTGGACAATTAATTTGATTAATAAGTAATTAAAGAAAGTTAATTACTAAATTTAATATAAATCAAG

>CL1Contig562_All/repeat/mobile_element/Class_I/LTR/Ty3_gypsy/chromovirus/Tekay
ATGTAATTAAAGAATGATTTTTTTTTCTTTTATAAATAAATAATTAGATTTATTTATAATCAGAAATGATTAATGATGATTTAATATAAGGTAATTCCTTAATGAAAGTAATTAAAGATTTTATTTCTTTAAAATAATTAATTAAGGGGTTAATTAATTT

>CL1Contig563_All/repeat/mobile_element/Class_I/LTR/Ty3_gypsy/chromovirus/Tekay
ATCATAATATCACAGTAGATAATCATATCATCATCATAAACAGATAATCAAAATTATCAACCCAATCAGATAATAATATACTATCATACTTAAACAAACATCCAAGTCACATAGATATTATTCATCTCATATCTGAGTTCACAATCATCAAATGAAATATCAATATCATTCATCCATAAGCAATGATTTATAATCATACCATTTGTAATTAATTTAAAATGAATTAAATTAACTACTTCTATCTCTAATTAATTTAAAGTAAATTAAATTAATTACTTCATCTATAAATCCTGCTTATACAACCATTAATTAATTATAAATCAAATTAATTAATCATCCTCTAAATATTCATCTTGATTAATCACCTTTGATTAATCATTTTCTAATTACAATAAGTAATTAGTATTTAATTAATTTCACAAATTAAT

>CL1Contig564_All/repeat/mobile_element/Class_I/LTR/Ty3_gypsy/chromovirus/Tekay
ATATATAGGTAATTAAACTAAATTACCTAATTTACTTAAACAATTAATGTGAGAAATTAAATTAAGGTAAATTAGATGAGTAATTAACTAAGTGTAATTAATTACTTAATTAAAAATTAATTAATCAAGTTTATTAACTAAGAAATAATTAGTTAATGAGTAATTAAGAAGTTAATTACTTAATGTTT

>CL1Contig565_All/repeat/mobile_element/Class_I/LTR/Ty3_gypsy/chromovirus/Tekay
TGTAAATTCCTTTAATCTACTAATTTAAGATAACTATTATTTTAGTTGTAAAATAAAAGAAGTTTGGAATTGTTAATATAAATTTGATTTCATTTTAAATCTAAATTTAAAATGAATTTTAAAGTAAATTTAAATTAAATTTATTAAATACCTTATTAATGATAAATGGATCATTAAATGGGAAAGGT

>CL1Contig566_All/repeat/mobile_element/Class_I/LTR/Ty3_gypsy/chromovirus/Tekay
TTTAAAAACTTAATTAATAATTTAATAAGTAAAGATAGTTATAAAGGTAAATGATGTAAATATGTTAAGGGTAATTAAAGCATTTACAAGATAATGTGTTATCTTAATTAAGGTTTTAATATCAATTTTAATTAAGTTAATTTAAGGAAATTTAGTTTAATTAATTAGCTTAAATATAAAGGATTAATTAAGAAAT

>CL1Contig567_All/repeat/mobile_element/Class_I/LTR/Ty3_gypsy/chromovirus/Tekay
TGATTATCCTTTAGTTACTTCTCATCCAATAATTTCCTTTAATTTAATTACATCCAGTAATTATTCATTCATTACTTCACTAAGTAATTACACCTCATTAATTACATTAAGTAATTATACTTAATCCAACATCAAATGATTATCTTTAATTAATTTTACCTAGTTAATTAATTAAAGTCAACCATATTAACTTAACTTATTACACTGAGTGATTGATTCCTTTTAATTACTTCATTAAGTAATTATACTTAA

>CL1Contig568_All/repeat/mobile_element/Class_I/LTR/Ty3_gypsy/chromovirus/Tekay
TGATTTTTAAACTTTTCTTATATAATAATGTTAGTTCTTTACCTTTAGTTTATTAAATTATTTAAATTTGGAAATGTTTATATGGTTAAACATTTTTAAATCTTAAATTTTAAAATGAAAGTTGAATTTAATTTTAGGAAAGTATTGTTTAAATACATTTGAATAATTAATAAGTCATTAATAAGTAATATGGAATTAACTTGGAAATAATTAAGATAAATTAGAAATTTACTAATTAAATTGATTTTAATTAATGTTTTGGATTATTT

>CL1Contig569_All/repeat/mobile_element/Class_I/LTR/Ty3_gypsy/chromovirus/Tekay
TAATCTATATCAATATCACCATGCAACCAATGCATCCAAATCACTCAACATTATCTATCTCATATCTGAGATTCAAACCATCCAAAGCAAACAACATCATCCATCTATATAAGCAATGATTAACCACACCAAATATAATTAATTTAAAATGAATTAAATTAATTACATCATTCAAATAAATTTA

>CL1Contig570_All/repeat/mobile_element/Class_I/LTR/Ty3_gypsy/chromovirus/Tekay
ATTTATTTAATTAATTTATGAATTGGATTAATTAAATAAGTAATTAAAGGTTTAAAAGAATTAATTAAGGTTTAAAGATTAATTAATTAAGGAATAATTTATTTGTAAACCAAGGATTATTAATTAGATATAAATTAATGATAAAAGTTGATTTAATCAAGTGGTTAAGCAAAAATCAATTGAAGGATAACGTGATAAAGTAACCAGTGTAATTAATTAAGAAATAATCATTAATTAAGGAG

>CL1Contig571_All/repeat/mobile_element/Class_I/LTR/Ty3_gypsy/chromovirus/Tekay
ATAGTAATTAAAGGATAATTACTGTATATGGTCAAGGCTAATTACTTGAATGTAACTAAAAGAATAATTAATCAAGAAAGATTAATTAAGAAGATCATTAAGAGATGATTAATTTATTTATTTGGAATAAATAAATGAAGAAGGATTTAGGTTAATCCAATTGATTAAGTGTTAATCAATTCTGCTTATGAATGATTGATTGATATTTGGTGATTGGTATTGGATGATCAATTTATATTGGATGATTGATATTGGGTGTTTGGTTGATACTGGATGTAATATCTCTGATATGCGATATGCTGATTTGTGAGATGAATATTT

>CL1Contig572_All/repeat/mobile_element/Class_I/LTR/Ty3_gypsy/chromovirus/Tekay
CACCTAATCACTTCCAGTAATTAATTCTTTTAATTAATTACATTTAACAAGTAATCTTTAAATTAATCACATTCATTAATTAACCTTAATTAATCTCATTCAGTAATTAACTAACCTTTGATTAATTATCTTAATTAATAAATCCTTTAATTAATTA

>CL1Contig573_All/repeat/mobile_element/Class_I/LTR/Ty3_gypsy/chromovirus/Tekay
ATACATTACTATATAAATTATAAATTCAAGTTAACAATCATTTAACTTCCTTTATAAACCATTTATAATGATTTCAATTCAAAAAGAAAATTAAAGTATTTACTTGAAACAATTTTACTCCTAATTAACAATCTAAATTTAAACTAGTTTG

>CL1Contig574_All/repeat/mobile_element/Class_I/LTR/Ty3_gypsy/chromovirus/Tekay
ATCTAAGGATAATTAAGTAATTAATTAATGTAATTATTTTTAATATGTGATTTAATTAAGTTAATTAATTTAGTTTAATTAATTTAATAAATCATTTGATGATTTTAAGAATGTAATTACTTAATGTAATTAGTGGAGCAGGATTACTTGGGGAAGTAATAATGGAAATTACTGAAATGTAATAAGTAATTGAATA

>CL1Contig575_All/repeat/mobile_element/Class_I/LTR/Ty3_gypsy/chromovirus/Tekay
ATAATTAAAGATTGTAAATTAAGGAATATTTAATAGGAAGTAATCAAATGTTAATTTGCTATGAATAATGTAGAATAATTCATTTGAGAAATAAATTAAAGACTAAATTACTTCTAGTAATTAGAGAATGATTAATTAATTTGATTCATAAT

>CL1Contig576_All/repeat/mobile_element/Class_I/LTR/Ty3_gypsy/chromovirus/Tekay
TTAAGACTCAAATTTATATTAAACAATACAAAACTTAATCTTATATGTTAAAACATCTACCTTATCAATAAGTTAAAACAATTTAAATTTCAATTCAATTTAAATTCAAATCAATTTAAAATTTCAAAATTGAAATATAACTTCCAATCTCATTTTAGTTTTTACTCTTTAA

>CL1Contig577_All/repeat/mobile_element/Class_I/LTR/Ty3_gypsy/chromovirus/Tekay
GTTTGATTTAGGAAATTAATCAATGATTAGTTAAATAATGAGTATGATTAATCAAGGGATAAATAATCAATGAAGTGATTATGAGATAATTAATTTGAGTGATTAATTAAGGATCAATGTAATTAATATGGATGGGTAAAGGATAATAAATTTGTGTAATTAATTAAGAGTTAATTACTTATTGTAATTAAAGAATAATTAATCAAAAAATGATTAATTAAGAAGATAATGAGAGGATCATTAATTAATTGATTTGTAATTAATT

>CL1Contig578_All/repeat/mobile_element/Class_I/LTR/Ty3_gypsy/chromovirus/Tekay
AAGTAATTATTCTTCTTTATTAATTACGCTAAGTAATTAAATCCAAATTACCTCCATTCCTCAAATAATTACATCCAGTAATTACCCACTAATTACTTCACTAAGTAATTATACTTTATAAATTACACTAAGTAATTATACTTAACCCATCATCCAATGATTATTTTAAATTAATTAAACT

>CL1Contig579_All/repeat/mobile_element/Class_I/LTR/Ty3_gypsy/chromovirus/Tekay
AATTAATATGTAATTAAGGATTATTAATTAAATTTTAATCAATGATTAAAGAATTAATTAATCAAGTAATTAAGGATTAATTAAGATTGTAGTTAACACTTAATTAATTAAATAATTAGAGATTAATTAATTGGTAATTAAATATTAATTAATTAGTAATTAATGATGGTTAATCTGAGTTAATTTCTTAAGAAAGAAATCAAAGAATAGGTAATGGAGATCATTAACTAAGATTATTTAATAATTAATTAATGTG

>CL1Contig580_All/repeat/mobile_element/Class_I/LTR/Ty3_gypsy/chromovirus/Tekay
TAAATTAATTATCTCTATTTAATTTAAAGTGAATTAAATTAATTAACTAATCACTTAATTAATTTAAAATTAATTAAATTAATTACCTTCATCCAATATCTTGCTTAAATAAACATTAGTTAAATCAATTAATTAATCATAATCAACCTTGATTAATTAACTCTTAATAAAGTAATTAATCCTTAATTATTTTCATTAATCATATCAATTAATGAACCTTAATTAATTAATCATGCTTAGATTAATTGCTTTTAATTAATCAACTTAAATACAGTAATTAATTATTCTTAATTACTTCTTAATTACTTTATAAATCCTTTGATTTATTAC

>CL1Contig581_All/repeat/mobile_element/Class_I/LTR/Ty3_gypsy/chromovirus/Tekay
TTTTGCATTTAAATTCAAATTTAAATACCAGTTTTTAAATAAAAATAAAAGTTTCAAAAATTTAACTTAATTAACTATTTTGTTTTGGTAAAATAGTTTAAACCTTTTAATAGTGAAGTTTTAAAAAAATGTGAGTAAGATTTGAAGATTTATTTAAAATCTAGAAATCTAAGTTTAAAACATGAACTTCAGTTTTAAATTTAAAAGAAGATTTAAATTTGAAAGTTTTAAACT

>CL1Contig582_All/repeat/mobile_element/Class_I/LTR/Ty3_gypsy/chromovirus/Tekay
TAGAATTGTTTAATTAAGTAATGCTTAATAATGTGGAAATTAATTTATGTAATTAATTAAGAATAAATGTAATTAATTATAAATGAAGTAATTAAAAGTTAATTACTAGGAATAATTTAGAATAATTAATTTGTAAAATTAATTAAAGACTAATTACTTACTGTAATTAGAAAATGATTAATTAGAGGAGTTAATCAAGATAAATATCTAGAGATTAATTAATTAATTTGTATAAATTTAATTATTAGTTGTATAAGCAGGATTTATAGATAAAGTAATTAATTTAATTTACTTTAAATTAATTAGAGATAGAAGTAGTTAA

>CL1Contig583_All/repeat/mobile_element/Class_I/LTR/Ty3_gypsy/chromovirus/Tekay
AGATTGATTAGTTAAGAAAATAAATCAATATAAGTGACTTATGAGAAGTTAATTAATATAAGTAATTATGGATTAATGTAATTAAAATAGTTAATTAATTCATGAAGTAATTAAGATTACTTATTGATTTTGGGTTAAGAATAATTAATATCGTGAAATTAATTAAAGATAATTACTTGAATGTAATTGAAAGATAATTAATCCAGGGTGATTAATTAAGATGAATAATGAAGGGTTGATTAATTAATTGATTTGGAATTAATTAATGACAAGTGAAGAAATCTAAGTGATTAAGGTTAAAAATTTAAGTTGAATCAATG

>CL1Contig584_All/repeat/mobile_element/Class_I/LTR/Ty3_gypsy/chromovirus/Tekay
TAAATTTAGTTTTGAAATCAAATTTAAATATGATTTCAGTTTTACTTTGAAAACAATTTGAATTCAAAACAGTTTTGAAAATCTTTAAATATTGGACAGATTCAATGTTTTAAAAGTAGATTTAAAATAAATTTAATTTAAAATAAGGTTTAAATTTAAAAGA

>CL1Contig585_All/repeat/mobile_element/Class_I/LTR/Ty3_gypsy/chromovirus/Tekay
AAGTTTAAAATAGAATAATATTAAACTTATCAAAGTTTTAAATAATTTAAAACTTTTTAAATTGCCGATCAAACAAATGTTATATAAAAATTTTAAAGTTAAATTCATTTCAAAACTTTTGATAACTTAAATTTTTCATTTTAATTTAAAACTTCAATTTAAACCTCCTTTAAAATTTAAAACTGAAATTCAAATTTAACTTTTGAATTTCCAAATTTTAAATAAACTTCAAATCTACTCATATTTTTAAAATCTCATTACTAAAAATGTTTAAACTATTTTACCAAAACAAATTAGATAATTAAGTTAAATTTCTAAACTTTCATTTTAATATCAAAACTGGAATTTAAATTCAAATCAGAAATTCAAA

>CL1Contig586_All/repeat/mobile_element/Class_I/LTR/Ty3_gypsy/chromovirus/Tekay
AATTAATTAAAAAGTTAATTAATTAAGATAAGTAACTACAAATTGTTAATTACTGTTTATGATTTATGAGATGATTAATTATAAGTTAATTATTTAATTAATTAAGGAAATTATTAATTAATAAGGATCATTAATTAATTAATGCAATAAATGATATTAATCAAGGTTGATTAATAAAAGTAATTAAT

>CL1Contig587_All/repeat/mobile_element/Class_I/LTR/Ty3_gypsy/chromovirus/Tekay
TCAATATAAATCTTACTTACATCATTATTAATTAATTACAATTAATTAATTAATTAATTAATCTCTAATCAATCACCTTAATTAATCACCCTTGATTAATTATTCTTAACTACATTCAAGTAATCATTCTTTAATTAATTTTACAAATTAATTATACTTAACCAAATACAGTAATTAACCGTAATTAAATTAATTAACTATAATTAACTACATTAATCCTTAATTAATTATATCAATTAATTACCCTTAATCACTTATTATTAATTA

>CL1Contig588_All/repeat/mobile_element/Class_I/LTR/Ty3_gypsy/chromovirus/Tekay
TTAGAAGGGTAAATTAAAATGGATAATTAATTAATTTAATTAATTAATGATTTGGGTTATTTAATTCAGTAATTAAAGGTTTGAATAAATAATAAATTAAGTTGTAAGTTAATTAACTAAGTATAAATAATTCAGAATAATCATTTGATGGTGTGATAAATAATTACTTAATGTAATTAATAAAATATAATTACTTTGTGAAATTTATCAAGAGATTAATTAAGATAATTAATTAAGGAGTAATTAATTTATTAATGAAGTAAATAAAAGAATAGTTAATTACAGATTGAGATTAATCGAGAATGATAAATATTGGGGTTGAATTAAAGTAATTAATTTAGATTAGAACAAATCAAAACATAATTGGAAATCATTAATTTATATAATCAACGGTGTAATTAAAGATTGATTAATTAAGATGAATTAATCATAAGACCCATGAGAAATTAATTAATGCAAGTAACTAAGAATTAGTGTAATTGAGTATAGTGCATTAATTTGTGAAGTAATTAAAGATTACTCAGTGATTTGGTCAAAA

>CL1Contig589_All/repeat/mobile_element/Class_I/LTR/Ty3_gypsy/chromovirus/Tekay
ATCACATTAATTAATTAATCTCTCGATATTCATCTTGATTAAACACCTTTGATTAATCATTTCTAATTACAATAGGTAATTAGGCTTTATTTAATTTCACAGATTAGTTGTCCTTAATGATTCATAGTAATTAACATTTAATTACTTCATTTATTAATTAATTGG

>CL1Contig590_All/repeat/mobile_element/Class_I/LTR/Ty3_gypsy/chromovirus/Tekay
ATTAATTACATTAAGTAATTATACTTAACAAATCATCCAGTGATTATCTTAAATTAATTAAACTTAATTAATTAACTTAAACTAATCAAATTAATTTAATTAATTACATTGAGTAATTAATTCCTTTAATTACTTTCATTAAGTAATTATACTTAAACAATTTCACAAATGATTATTTATAATTAATTAACTAAAATTAATCAT

>CL1Contig591_All/repeat/mobile_element/Class_I/LTR/Ty3_gypsy/chromovirus/Tekay
AAATAAATATGGGTTGAAATTTCCTTTAAACTTCTTTTATAAAATAAGAAATTATTTAGTATAAGTTTTAAAAAGGTTTTTAAAATGTTTTTAAAAACTTTGTTAAAGTTAAGTTTGATTTCATTTTAAATTTAAAATTTAAAATGTAATTTGGAAACAAATTTTAAAGTAAGTTGTTTTAAATTGCTTTGTTAATGATAATGTGATCATTAATAAGAAATGTTTTATTTTAAAGTAAATCAAGGAATTTAATGATTTTTGAGTCATT

>CL1Contig592_All/repeat/mobile_element/Class_I/LTR/Ty3_gypsy/chromovirus/Tekay
TACTCATGGGAGTAATTAAAGTTAAAGTGATTAATGGTTAATCGTAATTAACAATTAATTCATGTGATTTATTGAGGATTAATTATTCAATGTAAGTGTTTATAGGATAATTAAATTTGAGAAAGCAATATAGGGTAAGTGAAATTAATATGGATGAGCGAAGAATAACTAATTTGTATTATTAATTAAAGACTAATTACTTAATGTATTTAAAGGTGATGAT

>CL1Contig593_All/repeat/mobile_element/Class_I/LTR/Ty3_gypsy/chromovirus/Tekay
TATCAATCAAAATAATTAACCATTTTCTAATTACAAGAAGTAAGTTAGTCTTTAATTAATTCCGAAAATAAATTATTCTAAATTATTCATAATTGAATAACATTTAATTACCTCCCTTATTTAATTATTCCTTAATTTACAATTCTTAATTACATCATTAATTATATTAATTAATGATCTCCAATTTATATTAAATTACTTATTTAAAATAATTAAGTGATTAATCTTTACTTAAACACAATTATTAATCACCCCTTGATTAATAACAAACCAGTAATTAACTACTCTTAATTACTTATTAACAAATTAATCATTCCATGATTAATTATTCCCATAAATTAATCCTTTGATTAATTACAAAAGAAATTACTCAAATTACTTCACTTACAAATCATCTTGTATTAATTTCATCAAGTAATTATCATCTAATTACTATTCTAAGTAATTATGCTCCATTAATTACATTTATATTGATTTATTTCCATTTAATTATCTTGTTGATTTATTATTCTCAAATAAATCAATTTCTCTAATTCCCATCATTAATTATATTAATTAATGATTTCTAATTACATTTTCATTTGTTAATTATATTAAGAATACAAATCTTCAAATCACAAATATTAATCCTCTTGATTAATATATACAGTAATTAATCATTCATAATTAATTACTTCTCAATAACAATCTTAATTAATCCCCTGATTAATTTTAAGTAATTATATTCTAATTACTTCCATTAACAACATCATCCAGTTAATTACATTCAGTAATTATCCATTAA

>CL1Contig594_All/repeat/mobile_element/Class_I/LTR/Ty3_gypsy/chromovirus/Tekay
AATGAATAATTATTTTGAAATTATTATTAAATATGATTAATAATTAATTGAAGAAATAATTAAGGATCATTAATTAATGTAATTAATGAGAGTAATTAAAGGTTAATTACTGTAAATGGTTAAGGATAATTAATTTGTGTAATTAATTAAAGGATAATTACTTTATGTAATTGAAGATAATTAATCAAGGATGATTAATTAAGATGGATAATTAAAAGATGATTAATTAATTGATTTGTAATTAATTAATGATTAAGTAAAGGTAATCTAAGTGATTAAAAGATTAGTAATTAATTTAATTAGAGATAAATTAAATTAATTTTGGAAATGATCCATCTTTCTTACGAATGATTAAATGATGATTAAATGCCTTGAA

>CL1Contig595_All/repeat/mobile_element/Class_I/LTR/Ty3_gypsy/chromovirus/Tekay
ACCCTTAAGATTAAACCTTAAATTCTTTAAGTAATTATTTATTTCATTAATTTATTAAATAAATTAATTATTCATTTAATTACTCTAATAATCAAATGAAATACAAAACATTAATTTATTATTAACTTTAACAAGTTTAAAATCAATCTAA

>CL1Contig596_All/repeat/mobile_element/Class_I/LTR/Ty3_gypsy/chromovirus/Tekay
CATTAAGCCCTTATCAACATTAAAATGAAAACATTTTCTTATTTATGACTTAAGTCTTAAAACAATTTAAAAACCCGAATACTTCGAGTCAAGCAACAATTAACTCGAGAACCAACCAAAACCAAAGTCACCAGACCACCAGTTCATAGTGC

>CL1Contig597_All/repeat/mobile_element/Class_I/LTR/Ty3_gypsy/chromovirus/Tekay
ATGTAATTGATTAAGGATAAATGTAATTAATTAATAAATGAAGTAATAAAATATTAATTACTATAAATGATTAAGAATATTTAATGTGTGAAATTAATTAAAGACTAATTACTTATTGTAATTAGAGAATGATTAATCAAAGGTGTTTAATCAAGATAAATACTTAGAGAATGATAAATGAATTAAGTTATAATTCATTAATGGATATAATTAGGA

>CL1Contig598_All/repeat/mobile_element/Class_I/LTR/Ty3_gypsy/chromovirus/Tekay
TTATAGTTAATTTAAAATGAATTAAATTAATTACTTCTATCTCTAATTAATTTAAAGTAAATTAAATTAATTACTACATCTCTAATTAATTTAAAGTGAATTAAATTAATTACTTCATTCCATAAATCCTGCTTAAATAACCATTAATGAATTTAAAATTAATTAATTAGTCACCATCTAATTTCCATTTTAATTAATCCCCTTGATTAATT

>CL1Contig599_All/repeat/mobile_element/Class_I/LTR/Ty3_gypsy/chromovirus/Tekay
TGTAGGAAAGATTTAAAAATTAAAAATGTTTAAACAAATTGAAATGTTTAAAGTATAACTCAAATTGATTTGAATTTAAATATGAATTTGGTTTTAAATCCTTTAAAACTTCTTTATTTAAAGGAATATATCTTTAACTTGTGAAATGAAAG

>CL1Contig600_All/repeat/mobile_element/Class_I/LTR/Ty3_gypsy/chromovirus/Tekay
AGAGGTAAATGTGTTTTCAAACAAATACTTAAACTTGATTCTTTTAAAATGAAGTTCTTTATAAAAGGTTTGTAAATTGAAGTTAAATGGTAATGTACTTAAAACTTAATTTTTAAATAAAATTAAGTAAATTAAGGCTTATCTGATATAAGTTTCAAAAGTAAGTAATAAATG

>CL1Contig601_All/repeat/mobile_element/Class_I/LTR/Ty3_gypsy/chromovirus/Tekay
TTATTTAAAAACTGAAGTCTAAATTTTAAATCCAGATTTAAAACTCAGTTTTGAATTCAATTTGAATTTCTAAATTAAATACTTAACTTTCCAATTCAATATGCAAAACAACAATGCATTTTATACTTGAGAGTTAAAATCAAATTTGAATTTAAAAACTTAAATGGTTTCAAA

>CL1Contig602_All/repeat/mobile_element/Class_I/LTR/Ty3_gypsy/chromovirus/Tekay
AAATCTTTCTTTTATATTTAAGTAATGAATGTTCTTTAACATTTATTTTATTCTATAATTATTAAATTTAGATTAATGTTTAAATAGTTAAACATTTTAAATATTAAATTTTTAAATGGAATTTGAATTTAAATTTAGAAATGTATTGTTTTAATACATTTTGAATATAAATGAGTCATTTGATAGGTGATTTAATTATTTAGAAAAATATTTAAGAAAATTAAG

>CL1Contig603_All/repeat/mobile_element/Class_I/LTR/Ty3_gypsy/chromovirus/Tekay
AAGTAAGAAATGTTTATCTTAAAGATAAATAGAATTTTAATAAATTTGGATTCATTAAATTATTAAGTTAATTTAAATGGATAATTAATTATTTAATTAATTAATAATATGGATGATTAATTAAGTAATTAAGAGTTTTTAAATTGATTAATTAAAACTTGAGATTAATTAATTAAGGTTTATTAATCTGTAATTAGGAATTGTTAATTAAATTTTAATTAATGATTAAGATTAATTAATAGAGTAATTAAGGACTAATTAAGTTGAAGTTAACACTTAATTAATTTAATAATCAGTAATTAATTAA

>CL1Contig604_All/repeat/mobile_element/Class_I/LTR/Ty3_gypsy/chromovirus/Tekay
ACAAGCAATATAAATTAATTGCACCATTTCTAATGAATTTAATTACTTTTAATCCTGCTTACCCAACATTAATTAATTTCAAACCATTAATTAATCATTCTTTAATTATCAATCTAATTAATTATCCATTGGTTAATTATCCTCAATTAATTAACCTTTAATTATTAATTAATTATCCTCTAATAATTAATT

>CL1Contig605_All/repeat/mobile_element/Class_I/LTR/Ty3_gypsy/chromovirus/Tekay
TGGTTATTAAGTTGTATTAATTGATAATTAAGGTTTATTAATTAATGGTTAAAGAATTAATTAATATGTAATTAAGATTTAAATAATTTGTTTTAAGGGTAATTAAGGGATGAATTACCCAATTGTAATTAATTTGTTAATTAATTAAAGATAATCTCTTGGTGATTAATTAAGTATAAATACTTAATGAGATTAATAAGTGTAATTACTTAGTGAAGTAATTAATGTATAATTACTGGATGTAATTAATTAAAGGGAATTACTTAATGGGAAGTAATTAAAGAATAATTACTTAGTGGAAGTAATTAAGTGTTAATTACTCAGTGTAATTAATTAAAGGATTTATTAATTAATTAAGAAGTTAATTAATTAATGTAAGTAATTAAGAATAATTAATTACTGAATGTGATTAATCAAGGTTGATTAATGAATGTGGTAAATTAATTAAAGGCTAATTACTGAATGTAATTAGAAAGGATAATTAAGGGATGATTAATTAATGGTTTGTAATTAATTATTGTTAAGTAAGCAAGATTAAAAGTGATTAAAGTAATTAATTTGATTTAATTAGGAATGGGTGACTAATTAATCTTGCTTATGAATGATTGGTTGATATTTCTGATATGAAATGTTTGTGATATGATATGTTTGTCTTGAACAGTGATTATGTGGTTATCTGTCGATGATGAATTGCTGTGTAAAAGAGTGACATCTTTTGATTAAAGGTTGAATTATGTCTCACTTGTATTGTGTGGGTTAAGATGGCATTGAATTCGAAGAAGCCGGAGTCGGGTATTTGTAAATATC

>CL1Contig606_All/repeat/mobile_element/Class_I/LTR/Ty3_gypsy/chromovirus/Tekay
TAATGATTCTTAATTATGTTTAAATTAATTGCTTTATTAAGTAATTAACCATAATTATTAATCACCTTTGATTAATTAACTTCAGTAATTAACTATTCTTAATTACTGCATTGAGTAAATTGATTACCCCTAAATTAATTATATTTAATAATTAATTATATTTATTAATCATCCTTGATAAATTTCATTAATAATTAATTACCCTTAATTAATTACATTACTTAAATATTTTTCAAATAACTTAATCA

>CL1Contig607_All/repeat/mobile_element/Class_I/LTR/Ty3_gypsy/chromovirus/Tekay
TGAAGTAATTACACTTAACAATTTACAATAGATTATCTAATTAATCTAATTAATTATTAGAATTAATTAATTAAGTAATAATCCTTAGTTAATTATCTTCATTAACTAATAACATTTCTTAAATTACTTTCTTAATTAATTTCTAATTATAAATTGTTCTAAATTATTAATACATAAGTCATTTCTTAATTAACTTATTCATTAAATCATTTAAATATCTTAACTATTTCTAAGATAATTTATTTCTTTATTAACGAAACATTAC

>CL1Contig608_All/repeat/mobile_element/Class_I/LTR/Ty3_gypsy/chromovirus/Tekay
TTTAAACAAAGTACTTTTGAACTTGCTTTCAAATTTTTATTTTAAATACAAGTTTTAAAATGAAAATAATTTAAACTTATCAAAGTGTAAACAATTTATAACTTTTAACATTTCAATAACTTCAATTTATATTTAGTTTAAATCTTTCAAATTTAAACCTTCTTTAAATTTCAAAAAAACTGAAATTCATTTTCAAATTT

>CL1Contig609_All/repeat/mobile_element/Class_I/LTR/Ty3_gypsy/chromovirus/Tekay
ATTAACTACCCTTAATTACCTTACCCAAAATAAATTCATTAATTATTTATCTCAAATTAATCCCTTGATTAATTTACAAAGTAATTATATCCAAATTACTTCCATCAACAAATTACTTCAATTAATTACATATAATAATTAACCATTAATT

>CL1Contig610_All/repeat/mobile_element/Class_I/LTR/Ty3_gypsy/chromovirus/Tekay
TAATTAAGAGTAGTTAAGTACTGATAATAACTAATTACTGAATGTGATTAATCAAGGTTGATTAATGAATATGGTAACTTAAATAAAAGGCTAATTACTGAATATAATTAGAGATGATAATTAGGGGATGATTAATTAGTGGTTAGTAATTAATTATTGTTAAGAAAGCAAGATTTAATAATG

>CL1Contig611_All/repeat/mobile_element/Class_I/LTR/Ty3_gypsy/chromovirus/Tekay
TTTTAAGTTTGAATTTGAAATGGAAATTTGAATTGCGTTCAGTTTGAAATTTAAAAAAAATAAAAAAATTTTAAATTGAATTTTGTTTTGAAACAAAGTGTTTAAAATACTTTGTATAAAGAAGAATGTTTCTTAATTTTGAACTTAAGAAAATTGGTTTCATTTAAATTATTAAATTAATTTAAATGGAATATTAATTATTTAATTAATTAATAATGTGGATGTTTAATTAAGTAATTAATAATTTTTAAGTTAATTAATTAAGATTTGAGATTAATTAATTAAGGTTAATTAATCTATAATTAAGGGTGATTAATTAAACTTTAATTTATGATAAAAATTCATTAATCAAGTGATTGATGATAATTAAGGTTTTAATTAACACTTAATTAATTAATAATTAG

>CL1Contig612_All/repeat/mobile_element/Class_I/LTR/Ty3_gypsy/chromovirus/Tekay
ATCACCACATTATTAATTATTTCTTAATTAACCAATTCTTAATTTACATCATTAATTATATTAATTAATGATCTCTAATTCAGATTTAAATTAAATTACTTTATTTAAATTAATTACATTAAATGATTAATCTTTAATTAAACACAATTATTAATCACCCTTGATTAATAACAGTCCAGTAATTAACTACCCTTAATTACTTATATTAATAAATTAATTATTCCATAATTAATTATCTCCATTAATTAATCCATTGATTAATTAC

>CL1Contig613_All/repeat/mobile_element/Class_I/LTR/Ty3_gypsy/chromovirus/Tekay
ACTTTAAACTTTATTAATGATGAATATTAATTAATTTAGTAATTATAGTGTAAAAGTAGTAATTAAAGTTAATTAATAAATTAATTAACTAATGTGTGATTTAGAACTATAGATTAGATTTTTAAATTAATAATGGTTAATTAACTTATAATTATTAATAATTAATATAAGTTGATTATGTTAGAAGGAAATAATTAAATAATTATTAATGAAGTTCATTAACCAGATTATGTTATAATTAATTAATATGATTGATTTTGTAATAAATTAATTAGATTAATTAATTCAATAGTTTAAATGAAATTATTTATTTGAAAAGTAATTAAGAAATTAATTACTTATTAATTGTGTAAATTGATTTGAGTTAATTAATTTAGTTTAATTAACTGATATTTTGGAATTAAATTACTTAGAGAAGTAATTGAAGGATAATTACGGGATGTAATTAATTGGATGATGTTGTTAATGGAAGTAATTGGAATATAATTACTTGAAATTAATCAAGGGATTAATTAAGCTTGTTATTGAGAAGTAATTAATTAAGGACGGTTAATTACTGTATGTTATTAATCAAGAGGGTTAATATATGTGATTTGAAGATTAGTATTCTTAATACAATTAATAAATAACAAGTGAAAATGTAATTAGAGATG

>CL1Contig614_All/repeat/mobile_element/Class_I/LTR/Ty3_gypsy/chromovirus/Tekay
CTTGAATATAATTGAAGGATAATTAATCCTAGGCAATTAATTAAGATGAATAATGAAGGGATGATTGATTAATTAATTTGAAATTAATTAATGTTGAATGAAGAAATCTAAGAGATTGAGACTAGTAATTCAATCAGGGTTAATTAAATTAAATTAGTATGTTCTTAAGTTTTGCTTATGGATGA

>CL1Contig615_All/repeat/mobile_element/Class_I/LTR/Ty3_gypsy/chromovirus/Tekay
AAATGAGATTTGATTTTAAGTAATGATTAATAATTAATTAATCAATCAAGTAATAAAGGATTAATTAAGTTATAGCTAACACTTAATTAATTAAATAATTAGGGGTTAATTAATGAGTTATTAATGATTAATTAATTTGAAATTAATAATGATTTAAAATAAGTTAATTATTTTAGAAAAATAATTAATGAATTGTTAAATAGTTAATGAAGGTCATTAACTAAGGATTATTTAATAATTAATTAATGTGATTAATTTTTAATAATTAATTAGATTAATTAATTTAAAGATAATCATTTGTGTAAATTAATAACTTATGGAAGTAATTAAGGAATTAATTACTTATTGTAATTAATTGAGTTTAATTTGATTAGATAAGTTAATTAATTCAGTTTAATTAATTTAAAATAATCATTTGATGATTTGTGAAGTATAATTACTTAATGTAATTAAATGAAGAGAAATTACTTAGGAAAGTAATTAATGGGTAATTACTGGATGTAATTAATTGAAGGTGATTTGATGATGAAAGTAATTTGAGTATAATTACTTTGTGAATTAATCAAGGGATTAATTAGAGATAATTAATTAAGGAGTAATTAATTTATTTGGTGAAGTAATTAAGGGTAGTTAATTACTGAATGGAGTTAATCAAGGGTGATTAACAATTATGGTTTAAATTAAGATTAATTACTTAATGTAATTAATTTAAATAAGGTAATTAATTAAAATGTAATTAGAGATCATTAATTAATATAATTAATGATGTAATTAAGATTGATTAATTAAGATTAATTAATCAATAATAAGTGATTAAAGGTAATTAATTAATGTAATTAATTAAGGATTAATGTAATTAATTATAATTAATTAAGGAAGTAATTAAAGATTAATTACTGTATTTGGTTAAGTATAATTGA

>CL1Contig616_All/repeat/mobile_element/Class_I/LTR/Ty3_gypsy/chromovirus/Tekay
TAATTAATTAATTAATTAATGTGATTAATTTAAGAATAATTACTAAGGGTAATTAATTAAAATTGTAATTAATTAATAAAGTAATTAAAGATTAATTAATGGGATTAATTAATCAAAAATTAATATAATTAAATTAGAAATTAATTAATTAAGAAGATCATTAA

>CL1Contig617_All/repeat/mobile_element/Class_I/LTR/Ty3_gypsy/chromovirus/Tekay
CCTGGTTAATGACCTTCATTAACCATTCTCTAATTATTTCAGTTAGCAATTAACTTAAATTAATTACAAATTAAATTATCTTTAATTATTCATTAATTAAAGTTAATTATTAAATTAATTAACCTTGATTTAAAACTTAATTACTTAATTAATAATTCATTAATCATTAATTAAAAATCTAATTAATGATCTTAATTACCAATTGATTAACCCTTAATCAATTATTTATTTACCCCAAATCAATTAAGTAATTAAATTAATTAAT

>CL1Contig618_All/repeat/mobile_element/Class_I/LTR/Ty3_gypsy/chromovirus/Tekay
TTTTTTTGAAAAAAAATTAAGCAATCTAGTTTAAACCTTTTTCTTATATAAATTTTTATATAAATGATAAATGTTCTTTACATTTATTTTAAAGGATTATAAATTGAATTTAAATTTGATTAATGTTTAAATGGTTAATCATTTTGAATCTTAAATTCAAAATGGAATTTAAATTTAAATTTAAAAGTGTAATGTTTAAAATACACTTAAATGATTTATTAAATCATTAATAAATAAATTTATTATCTTAGAAATATTTAAGGTAATTAAAATAA

>CL1Contig619_All/repeat/mobile_element/Class_I/LTR/Ty3_gypsy/chromovirus/Tekay
ACATATTTAAATATGATTTGTATCTTGAAAAAAATTTGGGTTTAAATTCCTTTTAACTTCTTTTATAAAATAAGAAAATCTTTAGCATAAGATTTTAAAGGGTTTTAAATGTTTTTTACAACTTTGTCTATGTTAAGTTTGATTTCTTTTT

>CL1Contig620_All/repeat/mobile_element/Class_I/LTR/Ty3_gypsy/chromovirus/Tekay
AGTTTTAAATTTAAAAATAATTTAAACAACTTTGAATGTCATAGTGTATTTTTTCAATTGAATTAAATTTAAAAATGAATTTGGTTTAGAATTCTTTCAAATCTCCTTTATAAAATAAATATTCTTTAACTTGTAGAATAGAAAGGGTTTTGAAATATATTTTAAAATTTTGTTTAAGTTAAATTCGTGTTCATTTTAAATC

>CL1Contig621_All/repeat/mobile_element/Class_I/LTR/Ty3_gypsy/chromovirus/Tekay
TTAAGTAATTAATTTAATTTAAATTAATTAAATTAATTATGATATGAATTAAGTAGTGCTTGCTTGTGGATGATAGTTTGTATTGATATCTGAATATGGTTGATATCTGTTGAATGATAGTTGAGTTATATTCTGTGATGAGATGTTATATATCAGTGATAGATATTGGTTATTATCTGTTGATAATGTTGTGTGATGCTATGTTTAAATCTGAATTGAATTGTTTAAAACCTTAAAACAACTTGGACCTAAAAGACA

>CL1Contig622_All/repeat/mobile_element/Class_I/LTR/Ty3_gypsy/chromovirus/Tekay
AATTAAAATAGAAATTAGAAGATAATTAATTATTGATTTGTAATTAATTAAATGGTTATGTAGGCAAGATTTATGTGATGAAAATAATTAATTTAATTCACTTTAAATTAATTAGAGAGGAAGTAATTAATTTAATTCATTTTAAATTAATTATAGT

>CL1Contig623_All/repeat/mobile_element/Class_I/LTR/Ty3_gypsy/chromovirus/Tekay
GGTGATTAATAATTATGGTTTAATTAAGATTTGATTACTTAATGTAATTAATCTAAATAAGGTACTTAATTAAATTGTAATTAGAGATCATTAATTAATATAATTAATGATGTAATTAAGATTGATTAATTAAGATTAATTAATCAATAATAAGTGATTAAAGGTAATTAATTAATGTAATTAATTAAGGATTAATGTAATTAATTATAGTTAATTAATTAATGAAGTAATTAAAGGTTAATTACTGTATTTGGTTAAGAATAATTAATTTGTGAAATTAATTAAAGGATAATTACTTGAATGTAATTAAAGGATAATTAATCAAGGGTGATTAATTAAGGTGAATAATTAGAGGATAATTAATTAATTGATTTGTAATTAATTAATGGTTAAGTAAGCAAGATTTATAATGATGAAAGTAATTAATTTAATTTATTTTAAATTAATTAGAGATGAAGTAATTAATTTAATTCATTTTAAATTAATTATAGATGGTGTGATTAATAGATCATTGCTTATGAATGGCTGAATGATATTGATTGTCTTGAACGGTTTTAGATC

>CL1Contig624_All/repeat/mobile_element/Class_I/LTR/Ty3_gypsy/chromovirus/Tekay
ATATCTATAAATCCTGCTTAATATCCATTAATTAATTAAATGAGTTAATTAATCATTCACTAAGTATTCAACTTGATTAAACACCTTTGATTAATCATTCTAATTACAATAAGTAATTAATCTTTAATTAATTTCAAAAAATTAATTAACCTTAATCATAAGTAATTAACATTTAATTACTTCATTTATTAATTAACTATAATTAATTACATTTATCCTTAATTAATTACATTAATTAATCACTTAATTATTAATTATTCCTTAATTAAACAATCCTTAATTACATCATTAA

>CL1Contig625_All/repeat/mobile_element/Class_I/LTR/Ty3_gypsy/chromovirus/Tekay
AATAGTCAATCTTAATTAATCTATCTTTAATTATATCGTTGATTATATAAATTAATGATTTCCAATTATATTTCAATTTATCCTAATCCACATTAATTACTTCATTCAACCACAATATTAATCTTTCTTGATTTATCTCAACCTATAATTAGCTATCCATTTATTTACTTCATTAAATAAATTAATTTCTCCTTAATTAATTATCTTAATTAATCTCTTGATTAATTTCACAAAGTAATTATATTTTATT

>CL1Contig626_All/repeat/mobile_element/Class_I/LTR/Ty3_gypsy/chromovirus/Tekay
AAATTGGATAATTAAATAAATGTAATTAGAAATCATTAATAAATAATGTAATCAAGGATTGATCAATTAAGATCAATTAACCAATAATAAGTAATTAAAGAGAAATTAATTAGTGTAATTAAAGATTTAAGTAATTAATTATAGTTAATCAATTTAATAAGTAATAAAGGTTAATTACTGTGTCTGGTTAAGGATAACTAATTAGAGAAATAATTAAAGGATAATTACTTAAATGAATCA

>CL1Contig627_All/repeat/mobile_element/Class_I/LTR/Ty3_gypsy/chromovirus/Tekay
ATAATAATTGGATGCTAATTACCTGATGAAATTCATACAAGATGATTTGCAAGTAAAGTAATGTGAGTAATTTCTTTTGTAATTAATCAAAGGATTAATTTATGGAAATAATTAATCATGGAATGATTAATAAGTAATTAAGGGTAGTTAATTACTGGTTTGTTATTAATCAAGGGTGATTAATAATTGTGTTTAATTAAAGATTAACCACATAATATAATTAAATTAAATAAAGCAATTTAATATAAATTGAAGATCATTAATTAATATAATTAATGATGTAATTAAGAATTGTTAATTAAGGAACAATTAATAATGAAGTAGTTAAATGTTAATTGCTATGAATGATCTAGA

>CL1Contig628_All/repeat/mobile_element/Class_I/LTR/Ty3_gypsy/chromovirus/Tekay
TCGATAGATAACTACTTTATCTTGGTTAAACCCAACATGTCATATCACATAGCATCACAAATCACATATCCGAGATATCAACCAATCTAAGGCATGCAATATTATTCAATCATTCATAAGCAAGATAAATTAGTCATACCATTTCTAATTAATTTAAACAAATTAAATTAATTACTTCAATCACCCTTAATCCTGCTTACTTAACATTAATTAATTACAAACAAATTAATTAATCATCCTTTAATTATCCATTTTAATTAATCATCCTTGATTAATTATCTTCAATTACACAAAGTAATTATCCTTTAATTAATTACACAA

>CL1Contig629_All/repeat/mobile_element/Class_I/LTR/Ty3_gypsy/chromovirus/Tekay
AAAGTAATTAAATAATTGTTTTTAGTTAATGAAGATAATTAACTAAGATTATTTAAATAATTAATTAATGTGATTAATTTTAACAATTAATTAGATTAATTAATTAATGATAATCATTTATGAAATTGTGTAAGTGTAATTACTTTATGAAAGTAATTAAGAAATTAATTGCTCATTGTAATTAATTGAGTTTAATTTGATTAATTTAAGTTAATTAATTAAGTTTAATTAATTAAAATAATCACTTGATGATTTGAT

>CL1Contig630_All/repeat/mobile_element/Class_I/LTR/Ty3_gypsy/chromovirus/Tekay
AAATAATTTTTTTTAACTTGAATTTGCAAGTTAAAACATAATATATTTTAAAGCTTAAATTTTTAAATAAATATTTAAGAAATGTAGTTAGAACTTTTCTTATATAGGTTTACAAGTTGATATTTAAATTTGGTTAATGTTAAATATATAATCATTCTGAATCTTAAATTCAAATGAAATTTGAATCTAAATTTAGAAGTGTAATTTTTAAATACACTTTAGT

>CL1Contig631_All/repeat/mobile_element/Class_I/LTR/Ty3_gypsy/chromovirus/Tekay
TTTAGGTATAAAAGTATAATGGGTTTTGAATTTAAACTGGAAGATTAAATTGTAAAATAGAAATTTAAATAAGTTTAAATCTGAGATTTAAAAAATCTGGAATTTGAGTTGAATTTCAGTTCCTTTTAAAATAAAATAAAGTTTAAATTAAATTGTTTTAACTACTTTAAAAAAAT

>CL1Contig632_All/repeat/mobile_element/Class_I/LTR/Ty3_gypsy/chromovirus/Tekay
TTTAAATTAATTAGAGATAGTGATAGTTAATTTAATTCATTTTAAATTAATTATAGATGATGTATGAGTAAATCTTTGCTTATATATGAATGAATGACATTGATTGCCTTGGATGCTTTGTGATCTCAAAAATGAGATAAGTAATGCTGTGCGGTATGAAATGCTTGGTTGCATTGTGATGATAATATAGATTATCTGTTGTGATGATGATATGGATTACCTATTATGAAATG

>CL1Contig633_All/repeat/mobile_element/Class_I/LTR/Ty3_gypsy/chromovirus/Tekay
AATTAATTATTCATTAATTACATTAATTAATGACCCTCTAATTACCTTATTAATCAATTGTTCTCAAAATTACATTTAATAATTAATTATAAACTTAATTACAATTATTAATCAAACCTGATTAATCACAATCAGTAATTAACTTCCTTAATTACTTCACCAATTAAACCATAACCTTGATT

>CL1Contig634_All/repeat/mobile_element/Class_I/LTR/Ty3_gypsy/chromovirus/Tekay
AAGTTTAATTAATTTTAAACACTTGAGGTTTAAAGATAATTACTTTATGTAATTAATGAATTGGAAAATTACTTGGTGAAGTAATTGATTTGATAATTACAGGTTGTAATTAATTGAAGATGTTTAAGAATGAAGTAATTTGGAATGTAATTACTTAGTAATTAATCAAGGGATTAATTAAGAAATTAATTAAGGAATAATTAATTTGGTTTAATAAAGTAATTAAGTTAGTTAATTACTAAATGTAATTAATCTGGGATGATTAATAATTATGAGTTAATTACTTAAGGTAATTAATTTAAGAGAATAATTAAAGATCATTAATTATTTTAA

>CL1Contig635_All/repeat/mobile_element/Class_I/LTR/Ty3_gypsy/chromovirus/Tekay
AAATAAATTATCTTATTTAAATTACCTTATTAATTTAATGAATCACAATTCATTAAATTCTTTGATTTACTTTAAAATAAAAACATTTCTTATTAATGATTACATTATCATTAACAAAGTAATTTAAAACAAATCACTTTAAATTTGTTTCAAATTTCATTTTAAATTTTAGAT

>CL1Contig636_All/repeat/mobile_element/Class_I/LTR/Ty3_gypsy/chromovirus/Tekay
AATATGTAGTTTTTGTTTAAAGTAAGGATTAAGTGTAAATTCAAATGCAAGTTTGAATTTCAGATTCAAATTTAGATCCCAGTTTTTAAAATAAAATAAAAGAAAGTTTTCAGAAATTTAACTTAAATAACTATTTGTTTTGGTAAAATAGTTTAAACTTTTTAATAATGATATTTTTTTTAAAAATATAAGTAGAATT

>CL1Contig637_All/repeat/mobile_element/Class_I/LTR/Ty3_gypsy/chromovirus/Tekay
TAATTAAATTTGGAATTAATAATTGATTAATGATTAATCAATTTGGAATTAAGATCATTAATTAAATTATTAATTAATGATAAATGAATATTAATTATGTAATTAAGTTTTAAATTAAGGTTAATTAATTTAATAATTAACTTTAATTAATAAATGATTAAAGATAATTTAAATGGTAATTAATTTAAGTTAATTACCTTATAAAAAATGGTTAATGAAGGTCATTAACCAGGATTATTTAACAATTAATTAATATAGTTAATTTTTTTATATTTAATTAGATTAATT

>CL1Contig638_All/repeat/mobile_element/Class_I/LTR/Ty3_gypsy/chromovirus/Tekay
TCAATTAATTACATCTGGTAATTACCATTAATTACTTCACCAAGTAATTACACTTTATAAATTACATTAAGTAATTATACTTAACCAATTCCATAAATGATTATCCTTAATTAATTAATCTAATTAATTATCTTAAATTAATCACATTAATTAATCATTTCATAATCCCTAGTTAATGATCTTTACATTAACTATTAACAATTCTTTAATTACCTCCCTAAGTAATTATGCTTTAATTAACCATTATTAATTAAAATTAA

>CL1Contig639_All/repeat/mobile_element/Class_I/LTR/Ty3_gypsy/chromovirus/Tekay
AATTAATCAATTGGTAATTAAGGATTGATTAACTGATAATTAAGAATTAATTAATATGTTATTAAGGAATATTAATTAATAATTAAGGTTATTAATTAACAGTTAAAGGATAATTAATTAATTAAAGATTACTTAATTGATTATAAAGGTAATTAAGAAGT

>CL1Contig640_All/repeat/mobile_element/Class_I/LTR/Ty3_gypsy/chromovirus/Tekay
TTGACTTGTAATTTTAAATAAGTTTCAAATTATATAAAACTTTGATAAGTTTTAAAAAATTTCTATTTTAAACATGAATTTAAATTGAAATTTAAAAGGAAATTTCTAAAGTACTTTGTGTTAAAAAAAATTGTTTTAAACATAATTAAGTTGTGTTTATCTTGAAAATTTAATTTAGATA

>CL1Contig641_All/repeat/mobile_element/Class_I/LTR/Ty3_gypsy/chromovirus/Tekay
TAATTAATAATCTTTGGTTAATTATCTTCATTAACTAATAACATTTCTTAAATTACTTTTTAATTAATCTCTAATTATAAATTAATTTAAATCATTAATTTATAAATTTAATAAATAAATCATTCCTTTATTATCTTATTAATTAAATCATTTAATACCTTAATTATCTCTAAGATAATTTATTTCTTTATTAATGACTTAATTAATATTAAGGTGTAGAACATTACACTTTTGAATTTAAATTAAAATTACATTTTGAATTTAAGATTCAAAATGATTTATCATTTAAAACTTTAACCAAATTTAAATTTAATT

>CL1Contig642_All/repeat/mobile_element/Class_I/LTR/Ty3_gypsy/chromovirus/Tekay
ATTTAAAATTAATTAAATTAACTATCTCTATCTCTAATTAACTTCAAGTGAATTAAATTAATTACTTCATCTATAATTAATTTAAAATTTATTAAATTAATTACTTCATCCAAATATATCCTGCTTACTTATTCTTCAATTAAACAAATTAATTAATCATCATCCTAATTAATTAACCTTGATTAATTAACTCTAAATCA

>CL1Contig643_All/repeat/mobile_element/Class_I/LTR/Ty3_gypsy/chromovirus/Tekay
ATTACACTTTTAAATTTACATTCAAATATTATTTGAATTTAAGATTCAAAATGATTATTGTTTAAACATTAACTAAATTTAAATTCAATTTATAATCTTTTAAATAAATGTAAATAACATTTATTACTTACATAAGATAAGCCTTTAAATTAAACTACTTAAATCTTTATTTAAATTTAAACTTCCAAAAGACATTAATATTTTAACTTGCAAATTTAAGTTAAAA

>CL1Contig644_All/repeat/mobile_element/Class_I/LTR/Ty3_gypsy/chromovirus/Tekay
AAGTATTCGGGTTTTAAATTCGCTAAAACTTAAATCATAAATAAGAAAATATTTTCATTTTAAAGTTAATAAGGGCTTAATGATTTGTGATTCATTAAATTAGTAGGGTAATTAAAATGGATAATTAATTAATTCAATTAATTAATGATTTGGGTTGATTAATTTAGTAATTAAGGGTTTGAATCAATTAATGGAGGTTGAAGTTAATTAATTAAGTTTAATCAATTTAAAATAATAA

>CL1Contig645_All/repeat/mobile_element/Class_I/LTR/Ty3_gypsy/chromovirus/Tekay
TTAATTACTTATGGTAATTAATTTTGATAAGATCGTTAATCTAAGTTAATTAATTTATTTTAATTAATTTAAGGAAATCAATTGATAAATTGATAAGTGTAAATGACTTAGTGTATTCAATGGAGCATAATTACTTAATGAAGTAATTAATGATAATTACTGAATGTAATTAGTGAAAGATGATGTGTCAATAAAGTAATTTGGATAATTACTTTTGAAATTAATAGAGGGTTTAATTAATGGAGATAATTA

>CL1Contig646_All/repeat/mobile_element/Class_I/LTR/Ty3_gypsy/chromovirus/Tekay
AATATCCTTAATTACATTCAGTAATTATTAATTAATTACTTCCTTAAGTAATTACAAATCCTAAATTACATAAAGAAATTATCAACAATCAACAAATGTTTAAATTAATTAAACTTAATTAATCTAAACTAATCACATTAATTAAATTAATTACACCAAGTAATTAATTCATTAATTACTTTCATTAAGTAATTAAAACTTAAACAATTAATTATTATTAATTAATTAATCTAATTAATTATCAAAATTAATCACATTAATTAATTGTTAATTAATATTAAAGTTAATGACTTCATTAACATTTCTTAATTACTT

>CL1Contig647_All/repeat/mobile_element/Class_I/LTR/Ty3_gypsy/chromovirus/Tekay
TTACTTAAGGTAAGTAATCAATGAATTACAGGAGTAATTGAGATAAGGTAATTACTGATTTGGAAGTAATTTTTAAATGGATAATGACTGGGTAAAGTAATTAAAGGTTTATTACTTGGTGTAATAAATCAAAGAATTTATAAAGTAATTAAAAGTAATTAAGAAGTAATTAAGAATAATTAATTACTGTATATATTTATTAAAGTTGATTAATTGAAAGCAATTAATTTAAGCATGATTAATTAATGTAATTAATTAAGAAATAATGTAATTAATTATAGTTAATTAATTAATGGAAGTAATTAATTAAGGTTCATTAATTAATATGATTAATGAGAATAATTAAGGATTAATTACTTGATTAAGAGTTAATTAATCAAGGTTGATTAATTAAGATGATGATTAATTAATTGGTTTAATTAATGGATAAGTAAGCAAGATTTATTGTGATGAAGGTAATTAATTTAATTAATTTTAAATTAATTAAGAGATGAAGTAATTAATTTAATTCACTTTAAATTAATTAGAGATAGAGATAGTTAATTTAATTCATTTTAAATTAATTATGTTGTGATTAAGTAAATCATTGCTTATGTATGAATGGGTGACATTGATTGTCTTGAATGGATGTAATCTCAGAAATGAGATAAGTAAT

>CL1Contig648_All/repeat/mobile_element/Class_I/LTR/Ty3_gypsy/chromovirus/Tekay
CTTAATCAAATACAGTAATTAACCTTAATTACTTCATTAATTAATCACATTAATTAATTACTTTAATCGCTTATCATTGATTTAATTAATCTCAATTAATTAATCTTAATCACATCATTAATTATATTAATTAATGATTCCTAATTACATTTAAATTAATTAACTTCATTAAGTAATTAACCTTAATTATTAATCACCTTTGATTAATTAACTTCAGTAATTAACTATTTTAAAATTACTGCATTGATTAAATTGATTACCCTTAAATTAAT

>CL1Contig649_All/repeat/mobile_element/Class_I/LTR/Ty3_gypsy/chromovirus/Tekay
AAATGTTTGAATTGGTTTTTACAAAGTTCTTTTGAATGGGAGTTAAATAAGTTGTTTTAACTTGGAAATTGCAAGTTTAAAATATAAATGTCTTTTGGAAGTTTAAATTTAAATTAAGATTTAAGCAGTTGAAGTTAAGGGCCTTTCCTATATAAGTCCATATATGAGAAATTAATGTTATTTACAGGATTCTAAATTGAATTAAAATTTGGTAAA

>CL1Contig650_All/repeat/mobile_element/Class_I/LTR/Ty3_gypsy/chromovirus/Tekay
TACTTGGTGAAATTAATCAAGAGATAAATTAAGATGGTTAATAAAGGAATAATTGATTTATTTAATGAAGTAAATAAAAGAATAGTTAATTACAGTTTGGAATTAATCGAAAATGATTAATATTGTGGCTTAATTAAGATAAATAAATTTGATTAGGATAAATTAAAATTACAATTGAAATCCTTGGGTTTTATAATTAATAGTATAATAAAGATTGACTAATTTAGATTAGAACAAATCAAAATATAATTGGAAATCATTAATTTATAT

>CL1Contig651_All/repeat/mobile_element/Class_I/LTR/Ty3_gypsy/chromovirus/Tekay
TTTAAAACTTATAGTTGTGAAAATATATGTAGTTTTGAATTTGAGGTGGAAGTTTAAATTTTAAACTAGAAATTTAAAATGAGTTTTAAAACTGGGTTTTTAAATCTGGAATTTAAATTTAAACTTCAGTTTTTAAAATAAAGGTTTAAATTTAAATTACTTTTAAATAAAAAAATGATTTGCATTTGAATTAAGGGTGTAGATTGTAGGAAGAATTTTAAAGAGAT

>CL1Contig652_All/repeat/mobile_element/Class_I/LTR/Ty3_gypsy/chromovirus/Tekay
AAAATCCTTTAAATAAATGTAAATAACACTTATTATCTACATATATGAACTTGTAAAAGAAAATCTTTAAATTAAATTAATTGAATCTTAATTTAAATTTAAATTCCCAAAATACATTTATATTTTAACTTGCAATTTCAAGTTAAACAATTTTATTTAACTTCCATTCAAAAGAACTTTGTAAAAACCAATTCAAATATTTAATTGCAGACAAATTCTTTTTAAAACGAACTATTTGAATTTATCCTTGATTTATACATTTAGATTTTAAAACTGATTTATATTTTC

>CL1Contig653_All/repeat/mobile_element/Class_I/LTR/Ty3_gypsy/chromovirus/Tekay
TTCTTTAATTACTTTCCTTAATTAACTTCTAATTATAAATTAATCTAAATTGTTAATTTATAAATTAAATAAATAAACATTCCTCAGTTATCTTATTCATTTAATCATTCTAATTCTTAATAATCTCTATGAAAATCCATTTCTTATTGATGATTTCATTAATATTCAAGTGAATTGAGAACATTTTATTTTAAATTTATATTCATATTCCATTTTGAATTTAAGATTCAAAATGATATTTATTTAAACATT

>CL1Contig654_All/repeat/mobile_element/Class_I/LTR/Ty3_gypsy/chromovirus/Tekay
GGTTGAATGATTGAATTTATTTGATATGCACTGTGAATTGATGATCTGGTGATTTTGGTATTGGATGGTTCTCGAGTTAATTGTTGCTTAACTCGAAGTATTGGGAATTTTAAGTTGTTTTAAACTTAAAACAATAAATAAGAAAATGTTTCCGTTTTAAAAGTTACTAAAGGCTTAATGATTTGTGATACATTAAATTAGTAGGGTAATTAAAATGGATAATTAATTAATTCAATTAATTAATGATTTGGGTTAAATAATTTAGTCGTAGACAGTTTGAATTAATTAATTAAGTTTAAATTAAATAATTAAGTGTAAGAAATTC

>CL1Contig655_All/repeat/mobile_element/Class_I/LTR/Ty3_gypsy/chromovirus/Tekay
ATCACATCATCAAAAAATTATTCTGAATTACTTATACTTTACAACTTAATTTATTATTTATTGAACCTTTTAACTACTAAGTTAAATAACCCAAATCATTAATTAATTAAATTAATTAATTATCCATTTTTAATTACTCTACTATTTTAAC

>CL1Contig656_All/repeat/mobile_element/Class_I/LTR/Ty3_gypsy/chromovirus/Tekay
AACGGTTAAATGGTTTGGATTTAAAATGAAATTTAAAATGTAAGTAAAGTTTTTTTTTAATGTCTAAGTTAAATCTGGAATCAAAATTTAAATCTGTATTCCAGTTTGAAATGAAAGAAAATTTAAAGTAAATTGTTTTTAAATGCTTTGTTAATGATAATTTGATCATAAATAAGAAAAATGTTTTTATCTTTAAATAAATGAAGTTTTAACGATTTGTAAATCATTAAATTATTAAGTTAATTAAAATGGATAAT

>CL1Contig657_All/repeat/mobile_element/Class_I/LTR/Ty3_gypsy/chromovirus/Tekay
TTAAATATTATCATACTTAAACCAAACATCCATATCACATAGATATTACTCATCTCATATCTGAATTCACAATCATCAAATGAAATATCAATATCATTCATAAGCAATGATTTATAAATCACAATCTATAATTAATTTAAAATGAATTAAATTAACTACTTCTATCTCTAATTAATTTAAAGTAAATTAAATTAATTACTTCATTCCATAAATCCTGCTTATACAAAGCATTAATGAATTGTAAATCAAATTAATTAATTAATATATAGATATTCATCTTGATTAAACACCTTTGATTAATC

>CL1Contig658_All/repeat/mobile_element/Class_I/LTR/Ty3_gypsy/chromovirus/Tekay
CATCATTCAATCATTAATAAGAAAAATTGATCACTTCCATTAATTACATAAATTCAATAATCCTCTAATTACTTTTATTAGTAAATTATTCTTAAATTTCATATAATAATTAACCTATAACTTAATTACATTCATTAATAAATCTTGATTATTCATCAATAGATATCAAT

>CL1Contig659_All/repeat/mobile_element/Class_I/LTR/Ty3_gypsy/chromovirus/Tekay
AAGTAATTAGCATTTAATATTAATTACACAAGTTAATTATATTAAACCCTTTGCAAATAATTAACTTGTAATTACTTAATTAATTAATCATTTATTCATTATTAATTATTCCTTAATTAATCAATTCCAAATTACATCATTAATTAATTAATTAATGATTTCTAACTACATTTAATCAATCTCTAAATATAAATTAATTACATAAGTAATTAATCTTCAATTTAAACCACATATATATATTAATCACCCATGATTAATAACCATTCAGTAATTAACTACTTTAATTACTCATCCCATAATTAATTACTCTTAATTAATTATCTCAATTAATCCTTGATTAATTTCAAAGTAATTTAAATCTAAAATTACTTCTATAATAAATATTTTTAATTACATTCGGTA

>CL1Contig660_All/repeat/mobile_element/Class_I/LTR/Ty3_gypsy/chromovirus/Tekay
GCAAGATGGATCATTCCCAAAATTTACTTAATTTATCTCAAATTAAATTAATTACAAATCTGTAATCACTTAGATTACCTTTACTTAAACAATCAATTAATTACAAATCAATTAACTAACCATCTTTTAATTATCCATCTTAATTAACCATCCTTGATTAATTATCCTTAATTAGTAAAGTAATTATC

>CL1Contig661_All/repeat/mobile_element/Class_I/LTR/Ty3_gypsy/chromovirus/Tekay
GACAATTACATGAATGTAATTAAATATAATTAATCAAGAAAGATTAATCAAGGAAGATCATTAGAGATGATCAATTTATTTATTTGTAATAAATAAATGAAGAAGGATTTAGGATTAATCCAATTGATTAAGAGATAATCAATTCTGCTTTTGAATGATTGATTGATATTTGGTGGTTGGTATTGGATGATCAATTTATATTGGATGATTGATACTGGGTGTTTGATTGATACTGGATGATTTGGATATCTCT

>CL1Contig662_All/repeat/mobile_element/Class_I/LTR/Ty3_gypsy/chromovirus/Tekay
AAAATAAAGTGATTAAAGAAATTAATTTAATTTATTTAAATAAATTAGAAATGGTGTGACCAATTAATCTTGCTTATAAATGATTGAATGATATGGTATGCATTGGATTATTTGATATTTCTAATAAGTGATTTGTAATGATATGTTATATGTTATGTTTGGGTTAAACTGTGATAATATGGTTTGTCTATCTGTGATGAATGGTAATGTGAGTATGTAATTC

>CL1Contig663_All/repeat/mobile_element/Class_I/LTR/Ty3_gypsy/chromovirus/Tekay
AGTTAATTGATTTTAATTAATTTAAGAAATCATTTGATGATTTGGTATGTGTAATTACTTAGTGTAATTAATGGAGTATAATTACTTACTTGATGAAATTAATACAAGATGATTTGTAAGTGAAGTAATTTGGGTAATTTCTTTTGTAATTAATCAAAGGATTAATTTATGGAAATAATTAATCATGGGATGATTAATAAGTAATTAAGGGTAGTTAATTACTGGTTTGTTATTAATCAAAGACGATTAATAATTGTGTTTAAATAAAGATGAATCACTTAATGTAATTAATTTAAATAAA

>CL1Contig664_All/repeat/mobile_element/Class_I/LTR/Ty3_gypsy/chromovirus/Tekay
TGGATTAATTATCCTCCAATTACATTAAAGTAATTATCTTTAATTAATTTCACGATATTAATTATTCTTAACCCAAAATCAATAAGTAATCTTAATTACTTCATAAATTAATTAACTATATTAATTACATTAATCCTTAATTACTTATATTAATTAATTTCTCATAAGCCATTATTTATTGAATTGATTTAATCTTAATTAATCAATTTTTAATTACATTAATTATTATATAAATTAATGATT

>CL1Contig665_All/repeat/mobile_element/Class_I/LTR/Ty3_gypsy/chromovirus/Tekay
TATTGGTTGTCATGTATGGTTTGTAATCTCAGTTATGAGATGAATAGTGTATGTGATGGATGCATTGGTTGTTTTGGATGATAATATGGATTATCTGATGTTGATATGAATTATCTGTTGATAATGATAATGTTAATTATCTATTGTGTTGTGAATTATCTATCTGTGTATTTTTAGATAATG

>CL1Contig666_All/repeat/mobile_element/Class_I/LTR/Ty3_gypsy/chromovirus/Tekay
TTAATTACACCAAGTAATTAATTATTAATTACTTTTACTAAGTAATTACCCTTCTTATTAATTACACAAAGTAATTAACCCAAACTACTCCCATACTTCAATTAATTACATCCAGTAATTACCCATCTTAATTACTTCACTAAGTAATTTCACTTCACTAATTACATTAAGTAATTATAATCAAATCATCTAGTGATTATC

>CL1Contig667_All/repeat/mobile_element/Class_I/LTR/Ty3_gypsy/chromovirus/Tekay
TATTTAACTATATTCCATGAATGATTATCCTAATTAATCACATCCATTTTAATCAACCCCAATTACTTATAAACAGTAATTACCCCTCTGTAATTACTTACTTAAGTAATTAATCCCTTACTTGATTATTAATCCCTTTTGATTAATTACACCAAGTAATTTATCCTTAATTACTTCTACTAAGTAATTACCCTTTAATTACTTCCCATTAAGT

>CL1Contig668_All/repeat/mobile_element/Class_I/LTR/Ty3_gypsy/chromovirus/Tekay
ATCATTCTTTAATTATTTTATAAACTAAATTATTTGATTGCCTTAATTATCCCTAAGACAATTAATTTCTTTATTAATGATTTCATAAATATTTAAGTGTATTTTTAACCTTACACTTTTAAATTAAAATTAAAATTCCATTTGAATTTAA

>CL1Contig669_All/repeat/mobile_element/Class_I/LTR/Ty3_gypsy/chromovirus/Tekay
AAGAGTAATTAAGGGATTATTTAATGGGTGAAGGCTAATTAATTTGTGTAATTAATTAGAGTTAATTACTTATTGTAATTAAAGGATAATTAATCAAAAATGATTAATTAAGATGGATAATTAAAGATGATTAATTAATTGGTTTGTAATTAATTAATGTTAAGT

>CL1Contig670_All/repeat/mobile_element/Class_I/LTR/Ty3_gypsy/chromovirus/Tekay
TAATTAAAGATTAATTAAGTTACAGTTAAGCACTTAATTAATTAAGTAATTAGAGATTAATTAATTGGTTATTAAAAATTAATTAATTTGTAATTAATAATGATTAATTTAAGTTTAATTACTTTAGAAAAGTAATTAAAGAATTGTTAATAGTTAATGAAGATCATTAACTAGGGATTATTAAATAATTAATTAATGTGATTAATTTTAATTAATTAATTATATTAATTAATTAAAAATAATCATTTAT

>CL1Contig671_All/repeat/mobile_element/Class_I/LTR/Ty3_gypsy/chromovirus/Tekay
CTAATTAACAACTCATTAATTATTTTTCCAAAATAATTAACTTATTTTAATCATTATTAATTACAAATTAATTAATCATTAATTAACCCATTAATTAATCCCTAATTAATTAAATAATTAAGTGTTAATTAAAACTTAATTAATCCATTATTACTTGATTAATTAATTATTAATCATTAATTAAAAACTAATTTTATTTAATTAATTATTCTTAATTACAAGTTAATTATTCAAAGAATAATTAATCCTAAACCCTTAAGATTAAACCTTAATTACTTTAAGTAATTATTTATTTCATTAATTTATTAAATAAATTAATTATTCATTTAATTACCCTAATAATTAAATGAAATACAAAATATTAAATTATTATTAACTTAACAAGTT

>CL1Contig672_All/repeat/mobile_element/Class_I/LTR/Ty3_gypsy/chromovirus/Tekay
TTGTTTAAAATACTTTAAAGGGGTTTATTGTTTAAAAATGTTTTAAAGAAATGTGAATTTAAATTGGAAATTGAAATGTAAAAAAATGTTTTAAACAAAGTTTAAACTGATTCAAATCTGAATTTGAATCTTTGGTTTAAAATAAATTTAAGTTTTATAAATTTAAGTGTTTAACAATTTTGAATGATAAAGTAAAATTTAAATGTTTTGAATTTAAAAAGAAATTTGTTTTAACTCTTGTAAAATTTCTTTTATAACAAAAGTATTATTTATCATGTAATGTAAAAGTTTTAAATTGATTTTAAAACTTCTTGAAGTTAGATTATAATTTAATGATTTGTGATGCATTTAATTATGAGGGTAACTAAATGGATAATTAATTTATTTTATAAATTAATGAAATGAATAATTAATC

>CL1Contig673_All/repeat/mobile_element/Class_I/LTR/Ty3_gypsy/chromovirus/Tekay
GTAAATGGTTAAGGATATTTAGTTTGTGTAATTAATTAAACAATAATTACTTTAAGTAATTAAAGATAACTAATCAAGAATGAATAATTAAAATGGATAATTGAAAAATGATTAATTAATTTATTTATAATTAATTAATGTTTAGTAAGGAGGATGAAGGGTGATTGAAGTAATTAATTTAAATTTTTT

>CL1Contig674_All/repeat/mobile_element/Class_I/LTR/Ty3_gypsy/chromovirus/Tekay
TCCTAGTTTTGAAATGAATAAGTTTTAAATTTTAAATTGTTTTAACAACTTTAAAATGTTTAAAGTATATTTTAAAATGACTTGAAATTGAAATGAATTTGGTTTCGAAACTCTTTAAAATTTCTTTATAAAATAAGTGTTTCTTTAATATTTGATTAAGAAGGTTTTTGAATTGTTTTTAAAATTTTATTAAAATTTAATTTGTATTTAATTTGAATTTTAAATTT

>CL1Contig675_All/repeat/mobile_element/Class_I/LTR/Ty3_gypsy/chromovirus/Tekay
TGCAAGTAGAAATTTAACTGAGTTTTTAATTTGAAATTTGAATGTGCACTCAAATTTGATTTTCTGAGATTTGAAATCATTCATGTTTTTAAATTTAAATTTGGTTTTCAAACTCACAAGTGTAAATGCATATGTGATTTGCATGTGAATCGGAAGGTTAAATATTTAAAGTAGAAATTCAAG

>CL1Contig676_All/repeat/mobile_element/Class_I/LTR/Ty3_gypsy/chromovirus/Tekay
AACCCAATTAATTAACGTCCTTCAATTTACCCATTAATTATCCATAATTACTTCCATTAAGTAATTATCCCATTGGTTAATTATCCTCAATTAATTAACCTTTAATTATTAATTAATTTAACCTTTAATTACTAATTAAATTAATTAATCCTTAACAAATTTATCTTTTAATTACTTACATTAAGTAATTATCATTTAAGTAATTAATCTCTAATTACTTACATTAATTAATCTCTAATTACCAATAAATTAATCTCTAATTACTAATTAATTAATCTTTAATTACCAATTAATTAATCTCTAATTACCAATTAATT

>CL1Contig677_All/repeat/mobile_element/Class_I/LTR/Ty3_gypsy/chromovirus/Tekay
GAATGAAGTAAAATTAAAGATAGTTAAGTACAGTATGGGATTAATCGAAAATGAATAATACCGTGGTTTCATTAATATAATTAAAGTTGATTAGGATAAATTAAAAATATAATTGAAAATCTTTAATTTATATAATTAATGATGTAATCAAAGATTGATTAATTAAGATTGATTAATCTATAATAAGTGACTTATGAAGTTAATTAATATAAGCAATTAAGGATTAATATAATTAAAATAGTTAATTAATTCATGAAGTAATTAAAATTACTTAT

>CL1Contig678_All/repeat/mobile_element/Class_I/LTR/Ty3_gypsy/chromovirus/Tekay
TTAAAATTGAATTTGGTTTTGAATTCCTTGAAACTTCTTTATAAAATGAGTAATTAATTTATTTAATGAAGTAAATAAATAGGTAGTTAATTACTGGTTGAGATTAATCAAGAGTGATTAATATTTGTGGTTTAATTAATGATTAATTACTTAATGTAATTAATTTAGATTAGGATAAATTAAAATGTAATTAGAAATCATTAATTTATATAATTAATGATGTAATTAAAGGTTGATTAATTAAGATTAATTAATCAATAATAAGTGATTTGTGAGAAACTGATTAATATAAGTAATTAATGTAATTAATTATAGTTAATTAATTTGTGAAGTACTTAAAGATTAATTAC

>CL1Contig679_All/repeat/mobile_element/Class_I/LTR/Ty3_gypsy/chromovirus/Tekay
TTTAATTAATTACTTCCTTAAGTAATTACAAATTCATAATTACATAAAGTAATTACCAACAATCCACAAATGTTTAAATTAATTTAACTTAATTAATCTAAACTAATCACATTAATCAAATTAATTACACTAAGTAATTAATTCATTAATTACTTCATTAAGTAATTAAACTTAAACAATTGATTATTATTAATTAATTAATCTAATTAATTATCAAAAATTAATCACATTAATTAATTGTTAAATAATCTTAAGTTAATGACCTTCATTAACATTTCTTAATTACTTAATTAAGAATTAACTTATAATTAATCATTATTAATTATTAATTAACTAATATTTAATTACAATTTAATTAATCTCTAATTATTAATTAATTAAGTGTTAATTAAAATCTAAATTAATCATTAATCACTTGATTAAATAAATCTTAATCATTAATTAAAATTTAATTAACCATCCTTAATTATAGATTAATTAACCTTAATTAATTAATCTCAAATCTTAATTAATTTAAAAATTATTAATCACTTAATTAATCATCCACATTATTAA

>CL1Contig680_All/repeat/mobile_element/Class_I/LTR/Ty3_gypsy/chromovirus/Tekay
CTTAATTAATCACCCTTGATTAATCATTCTCTAATTACTTTAAGTAATTAATCTTTAAATTAATTACACAAATTAATTATCCTTAACAAAATACAGTAATTAACCTTTAATTACTTCATTAATTAACTAATTATAATTAATCACAGTAATCCTTAATTAATTAATTACATTAATTAATTACTTCATTAATCACTTACCGTTGATTAATTAATATCAAT

>CL1Contig681_All/repeat/mobile_element/Class_I/LTR/Ty3_gypsy/chromovirus/Tekay
CAGTAATTAAACATCCTATAATTACTTACCTTAATTAATTAACTCCTTAATTAATTATATTAATCCTTTGATTAATTACACTAAGTAATTAATCCTTAATTACTTCCATTAAGTAATTTCATTTAATTACTTCCATTAAGTAATTTCCCTTTATTTCATTACATTCAGTAATTATCCAATAATTACTTGCACTAAGTAATTATACTTTATTAATT

>CL1Contig682_All/repeat/mobile_element/Class_I/LTR/Ty3_gypsy/chromovirus/Tekay
TAAAACAATTCTTATTCATGATTACTTTATCATTAATAAAGTAACTTAAAACAATTTAACTTAAAATTATTTTCAGTTACATTTTAAATTTTAAATTTAAATTGAAAACCAAACTTAACTTTATCAAAGTTTTAAAAACATTCTAAAACCTTT

>CL1Contig683_All/repeat/mobile_element/Class_I/LTR/Ty3_gypsy/chromovirus/Tekay
TTTAAACAAAGTACTTTTGAACTTGCTTCCAAATCTCATTTTAAATACAAATTTTAAAATGAAAATAATTTTAAACTTATCAAAGTTAAACAATTTATAACTTTTAACCTTTCAATAACTTCAATTTATATTTAGTTTAAATCTTTCAACTTCAAGTTTTCTTTCAATTTCAAAAAACTGAAACACATATTCCTCTTTGATTCC

>CL1Contig684_All/repeat/mobile_element/Class_I/LTR/Ty3_gypsy/chromovirus/Tekay
CAATTACTTCACTAAGTAGTTATACCACGTTAATCACCTTAAGTCATTATACTTAACTCAACATTAAATGATTATTTTTAATTAATTAATCAAACTGAATTAATTAACTAAAATTAACCACATCAACTAAATTATACTTAGTAATTAATTC

>CL1Contig685_All/repeat/mobile_element/Class_I/LTR/Ty3_gypsy/chromovirus/Tekay
AAAGTATGAATTTCGAAACTAGATTTAAATTCAAGTTTTAAATTTAATTTAAACTATTTAAATTAAAATATTTAAGCAACATTTAAAAGGGTTTAAATAATTAAATTTAAAGTTAAAGCTTTAAATTAAAATAGAAGATTTAAACATAAGTTTAAATCTGGAAACAAGATTCAAATTTGAATCATGTTTTGAAAATAAAAGAAGTTTTTAAAATTTTGAAATGTTTAAACAGCTTTTGATATTGAATCATATTTTAAATATGATTTGTATCTTAAATAAATATGGGTTTAAATTCCTTTTATAAAATGAGAAATTATTTAGCATATATTTAAAAAGGTTT

>CL1Contig686_All/repeat/mobile_element/Class_I/LTR/Ty3_gypsy/chromovirus/Tekay
AATGGATAATTAATTTATCTAATAAATTAATGAAATGGATAATTACTTAAAGTAATTAAGGGTTTAATCTTAAAAGGTTTAAGATTAATTATTCTTAGAATAATTAACTTGTAATTTAAGATTCATTAATTAAATAAGATTAGTTTTTAATTAATGATTAATAATTAATTAAATAAGATTT

>CL1Contig687_All/repeat/mobile_element/Class_I/LTR/Ty3_gypsy/chromovirus/Tekay
TTATAAGTTAAAGTGTTTAACAATTTTGAATGATTAAGTAAAATTTAAATGTTTTGAATTTAAAAAGAATTTGTTTTAAAACTCTTGTAAAATTTCTTTTATAAGAAAAGTATTATTTATCATGTAAATTTAAAGGTTTTAAATTGATTTTAAAACTTGTTGAAGTTAAATTATAATTTAATGATTTGTTATGCATTTAATTATTAGGGTAATTAAATGAATAATTAATTTAATAAATTAATGAAATGAATAATTACTCAAAGTAATTAAGGGTTTAAGGTTAATTATTTTTAGAATAATTAACTTGTAATTAAGAATAATTAATTAAATAAGATTTGATTATAATTAATGATTAATAATTAATTAATCA

>CL1Contig688_All/repeat/mobile_element/Class_I/LTR/Ty3_gypsy/chromovirus/Tekay
TTAATCATAAGTAATTAACATTTAATTACTCATTTATTAATTAATTATAATTAATTATATTTATCCTTAATTAATTACAATTAATTAATCACTTATTTTAATTTAACTTAATCAAACAATCCTTAATTACATCATTAATTATAATAATTAATGATCTCTAATATTTAAATAAATTATTTAATTAAAATTAATTACATTTAGTAATTAATCTAATTA

>CL1Contig689_All/repeat/mobile_element/Class_I/LTR/Ty3_gypsy/chromovirus/Tekay
AATTATATTGTGATGAAAAAAACAATTGATTATGTATGAATGGATGACATTGATTGTCTTGGATGCTTTGAGATCTCAACAATGAGATAAGTAAGGTTGTGTGATATGAATGCTTGGATTGCATTATGATGATAACGTAGGTTATCTTTTG

>CL1Contig690_All/repeat/mobile_element/Class_I/LTR/Ty3_gypsy/chromovirus/Tekay
CTGGATAACTTGTTAAGTATAATTACTTAATGTAATTAAAATGTGTAATTACTTAGTGAAGTAATTAATGGATAATTACTGGATGTAATTAATTGAATGGTGATTTATTAATGGAAGTAATTTGAGTTTAATTACTTTGTGTAATTAATCAAGGGATTAATTAAAGATAATTAATTAAGGAGTAATTAATTTATTTAATGAAGTAATTAAGGGTAGTTAATTACTGAATGTGATTAATCAAGAGTGATTAATAATTATGGTTTAATTAAAGATTAATTACTTAATGTAATTAATTTAAATAAAGTAATTAATTAAAAATGTAATTAGGGATCATTAATTAATATAATTAATGATGTAATTAAGGATTGATTAATTAAGATTAATTAACAATAATAAGTGATTAAAGGTAATTAAT

>CL1Contig691_All/repeat/mobile_element/Class_I/LTR/Ty3_gypsy/chromovirus/Tekay
AGGTAATTAAGGTAATTAAGTGATTTAACTAATACGATAATAAAGGAATAATTTATTTAATTTATAAATTAATGATTTAGATTTATTTATAATTAGAGATTAATTAAAAGTAATTAAGAAATGTTATTAGTTAATGAAGATAATTAACTAAGGATAATTAAGTAATTAATTAATGTGATTAATTTTGATAATTAATTAGATTAATTAATTTAGATAATCAATTATACATTTTTGAATGTAATTACTTAATGAAAGTAATTAAGGGATTAATTACTTATTGTAATTAATTTTGGTAATG

>CL1Contig692_All/repeat/mobile_element/Class_I/LTR/Ty3_gypsy/chromovirus/Tekay
AATCAAGAATGATTAATCAATAGAGATAATTGATAATTAATTTAATGGAGTTATTATAAATAAAATAATTTGGGATCATTAATTTATATAATTAATGATGTAATTAAGGATTGGTTAATAAGAACAATTAATCAATGAAGGAATTAATTAATGTAATTAATTAAGGATTAATGTAATGAATTATTATTAA

>CL1Contig693_All/repeat/mobile_element/Class_I/LTR/Ty3_gypsy/chromovirus/Tekay
CTAAAAATAAAACAAAAAAATAATAAAGCAAGTTTAATACAGAGGTTTTGAAACAAGTTCAAATCTGAATTCAAAATGAGTTTGAATTCTAGTTTTCAAAATAAATAAGTTTTATAAAATGGAATGTTTTTAACAACTAAAAACTGTGAAAGTATTTTATAAAGTGTTTTTAAAATCTGAAAATAAAGATTTTGAACAGGATTTTAAATTTAAGTTTAAATCTCGTTTCAAATCTTAATTTGAATTCTAGTTTGAAATAAATAAAGCTTTTGG

>CL1Contig694_All/repeat/mobile_element/Class_I/LTR/Ty3_gypsy/chromovirus/Tekay
AATAACTTAAATAAAGTAATTAATTAAAATGTAATTAGGGATCATTAATTTATATAATTAATGATGTAATTAAGGTTGATTAATTAAGATTAATTAATCAATGATAAGTGATTAAGGAAGTAATTAATTAATGTAATTAATTAAGGATTAATGTAATTAATTATAATTAATTAATTAATGAAGTAATTAAAGGTTAATTACTGATTTTGGTTAAGGATAATTAATTTGTAAAATTAATTAAAGATAATTACTTGAATGTAATTAAAGAATAATTAATCAAGGGGATTAATTAAAGTGATTAATAATGGATAATTAATTAATTAATTTGTAATTAATTAAT

>CL1Contig695_All/repeat/mobile_element/Class_I/LTR/Ty3_gypsy/chromovirus/Tekay
TTTAAATTAAATTAAATTAATTACTTCTCCTTAATTAATTTAAAATGAATTAAATTAATTACTCATCCATATAAATCTTGCTTACATATTCCTTAATTAATTATAAATCAATCAATTAATTACTCTCAACAAATTACCCTAATTAATCATCTTGATTAATTATCCTTTAATTACATTCAAGTAATTAACCTCTAATTAATTTCACAAATTAATTATTCCAAACCAAATCAGTAATTAACCTGTAATTACTTCATTAATTAATTAATTATAATTAATTACATTAATCCTTAATTAATTACATAACCTTAATCACTTATTATTGATTAATTAATCTTAATTAATCAATATTA

>CL1Contig696_All/repeat/mobile_element/Class_I/LTR/Ty3_gypsy/chromovirus/Tekay
ATTTGTATTCATTTTTAAATCTTAAATTTAAAAATGAAATTTGAAAGTAAATTTAAAAGTAAAATGTTTTTAAATGCTTTGTTAATGATAATTTAATCATTAATAAGAATAAAGTTTTATCTTAAAGTAAATTAGAATTTAATGATTTGTAATTCATTAAATTATTAAGGTAATTAAAATGGATAATTAATTTATTTAATTAATTAATGAAATGGATAATTAATTTAAAGTAATTAGTGGTTTTAATTCGATTAATTA

>CL1Contig697_All/repeat/mobile_element/Class_I/LTR/Ty3_gypsy/chromovirus/Tekay
AACGATCAAATGACTTAACAAGTTTAAATATTTAAGGTATAAAGTATATTTTTAAAAAAAATTGAATTTAAATGAATTTGATTTTAAAACTCTTATAAATCCCTTTTATAAGATAAGTGTTCTTTAACATTCGATTTAAAAAGGTTTGTAAAGTTGTTTAAATTTT

>CL1Contig698_All/repeat/mobile_element/Class_I/LTR/Ty3_gypsy/chromovirus/Tekay
GAATGATCATTGGGTGGGTTGATAAATAAATTGCTTAATGGAATTAATAAAATATAATTACTTTGTGTAATTAATCAAGAGATTAATTAAGACGATTAATTAAGAGGAAATTGATTTATTTAAAGGAGTAAATAAATAGATAGTTAATTTAAAGATTGAGATAAATCAAGAATGATTAATATTTGTGGTTTAATTAATGATTAATTGTTAAATGAAATTAATTTAGATTAGGATAAATTAAATTACAA

>CL1Contig699_All/repeat/mobile_element/Class_I/LTR/Ty3_gypsy/chromovirus/Tekay
CCGTATTTCAGTTTTAAAATAAAAAGGAAAATTTTAAATTAAATTTGTTTTGTTTTAAATTGATTTGAATTTAAATTGAATTGGGATTTAAATTCTTTTAAAAACTTATTTTATAAAGTGAATGTTTCTTTTAACATATAAGATAAAGATTTTGAATTGTTTTTAAAATCTTGTTTAAGTTAAAATTTGTATTCATTTTAAAATCTTAAATTTTAAAATGAAGTTTAAATGGAATTTAAAGTAAATTTAAAAACAATTTGTTTTTAAATGCTTAATTAAGTAAAAATGTTATTTTGAAAGATAA

>CL1Contig700_All/repeat/mobile_element/Class_I/LTR/Ty3_gypsy/chromovirus/Tekay
TTATTCTGATAATGATAATTAAATCATGAATAAGATAAATGATTATCATTAAGTTGATTTGAACTTAGTAATTTATAATCTATAAATTGATTAAGGTAATTAAGTCTTGTAATTAATTAATTTAATTAATTAATAATTAGGTTAATTGATTAAG

>CL1Contig701_All/repeat/mobile_element/Class_I/LTR/Ty3_gypsy/chromovirus/Tekay
TCAATGAGTAATCTTTAATTACTTCACAAATTAATTAACTATTATCAGTCACACTAATTCGAATTACTTAAATCAATTAATTTCTCATGAGTCATTTATTGATTAATTCCACATAGTTAATCAATCTTTAAGTACATCGTTGATTATATACATCATTGATTTCCAATTATGTGTTGATTTGTTCCAATCTAAATTAATTACTT

>CL1Contig702_All/repeat/mobile_element/Class_I/LTR/Ty3_gypsy/chromovirus/Tekay
TGATTTGTTAACATAATTACTTAATGTAATTGATGAAGTGTAATTACTTGGTAAGTAATTAGTAATGATAATTAAAGGATGTAATTAATTGAAGATTGAAAGTAATTTTGGATTTAATTACTTTTTGTAATTAATCAAGGGATTAATTAAAAATAATTAATTAAAGAGTAATTAATTTATTTAATGAAGTAATTAAAGATAGTTAATTACTGAATGGGATTAATCAG

>CL1Contig703_All/repeat/mobile_element/Class_I/LTR/Ty3_gypsy/chromovirus/Tekay
CAAGTTAACACCAAGGGGATCAGGACTTAGTTATGAAAAGCTAAATTTGGGAACTAAAATAAAGTTTTATAATTTAAATTTATTCAAATAAGTTTTAATTGTAATTAAACATGTGAGTTTGCAAAGGGTTTTAAAAAATAAATTAGATTTAAAACTTTATTAAGGATAAATTGGTTTTTAGTTAGAAAG

>CL1Contig704_All/repeat/mobile_element/Class_I/LTR/Ty3_gypsy/chromovirus/Tekay
ATATATCCAATATTATCATCACAGAATATCACAACATATCATCCAATAGATATCATCCAATTCAGACATTCTAAACAAACAATCATCCACAAACAGAATTTTATTAATTCATATCAAAATTAATTTAATTAATTAAGAATTAATCACTTAATCCTGCTTAATC

>CL1Contig705_All/repeat/mobile_element/Class_I/LTR/Ty3_gypsy/chromovirus/Tekay
AATTTACTCTTTAATTACTTACCATAAAGTAATTACACTTACACAATTTCATAAATGATTATCATTAATTAATTAATCTAATTAATTGTTAAAATTAATCACATTAATTAATTATTTAAATAATCTTAGTTAATGACCTTCATTAACTAATAACAATTCTTTAATTACTTTGCTAAAGAAATTACTTACATTAATCATCATTAATTAAAATTGATTAACCATTAATAACTCATTAATTAATCCTAATTAGTTAATTAATTAAGTGTTAACTGTAACATAATTAGTTCTTAATTACAATTTAATTAAATTACTAATC

>CL1Contig706_All/repeat/mobile_element/Class_I/LTR/Ty3_gypsy/chromovirus/Tekay
ATTCAAGTAATTATCCCTTAATTAATTTTACAAATTATTATACTTAACCAAAAACAGTAATAAACCTTTAGCTACTTCACAAATTAATTAACTATAATTAATTACATTAATCCTTAATTACTTATATTAATTAATTTCTCATATATCACTTATCATTTTAATTTATACTAATCTAAATTAATTACATTAATTAAACCACAATATTAATCACTCTTGATTAATCTCAACCTGTAATTAACTATCTTTTTATTTACTTCATTAAATAAATTAATTACTCATTTTATAAAGGAAGTTTAAAGGAATTTAAAACCAAATTCATTTCTAAATTTAAATCAATCTACAATTGC

>CL1Contig707_All/repeat/mobile_element/Class_I/LTR/Ty3_gypsy/chromovirus/Tekay
TATAAGTAATGATTGTTATTCACTTTTATTTTAAGAAATAAATTTATTTAAATTTGGATTGATGTTTAAATAATTAAACATTTTAAATATTAAATTTTAAAATGGAATTTGAATTAAATTTAGAAATGTATTGTTTCAAATACATTTGAATGTTAATAAAGTTATTAATAAGGTGAATGAATTATCTTAGAAATATTTAAGATAATAAAAGAATTTAATTAAGGAATGTCTTAATTAATTGATTTT

>CL1Contig708_All/repeat/mobile_element/Class_I/LTR/Ty3_gypsy/chromovirus/Tekay
TAATTGCATGTCGAGATTTATCGAGAATGATTAATATTGTGGATTGATAAAAGTAACTAATTTAGATTAGGATAAATTAAAATATAATTGGAAATCTTAAATTTATAAAATTAATGATGTAATTAAAGATTGATTAATTAAGATGAATTTATCATAAGTGACTCATGAGAAATTAATTAATATAAGTAATTAA

>CL1Contig709_All/repeat/mobile_element/Class_I/LTR/Ty3_gypsy/chromovirus/Tekay
AAACAAACTATTTTTAAATTTACTTTAAATTCTATTTATCTTCATTTTAAACTTAAGACTCAAATTTATTTTAAATAAGATTTTAAAACAATTCAAAACTTAATCTTATATGTTTAAAAGAAACATCTACTTTATTAATAAGTTTAAAAGG

>CL1Contig710_All/repeat/mobile_element/Class_I/LTR/Ty3_gypsy/chromovirus/Tekay
GTTTAAGTTAAGTTTGTTTTCTTTTTAATTTTTAAATTTAAAAATATAATTTGAAAACAATTTTGAGGTAATTGTTTTAAGTTACTTTATGTATGATAAAGTAACCATGAAGAAGTAATGTTTTATTTTAAAATGTAAATTTAATGATATTGGT

>CL1Contig711_All/repeat/mobile_element/Class_I/LTR/Ty3_gypsy/chromovirus/Tekay
CTTGATCACTACCAAAATAAATTTAATTAATTCTAATTGAATTACTAACCTCAATCACTTAGATTCCTTCACTTAACATTAATTAATTTCAAATCAATTAATTAATCATCCCTTAATTATCCATCTTAATTAATCACCCTGGATTAATTATCCTTCAATTACATTCAAGTAATTATCTTTAATTAATTACACAAATTAATTATTCTTAACCAAAAACAGTAATTAATCTTTAATTACTTCACAAATTAATTAACTATAATTAATTACATTAATCCTTAATTACTTATATTAATTAATTTCTCATAAATCACTTATTATTGATTAATTAATCTTAATTAATCAATCTTTAATTACATCATTAATTATATAAATTAATGATTTCCCATTTACATTTCAATTTATCCTAATCTAATTTAATTACATTAAATAACTAATCATTAATCAAACCACAAAT

>CL1Contig712_All/repeat/mobile_element/Class_I/LTR/Ty3_gypsy/chromovirus/Tekay
TCCACCCAATACGGTAATTAACCTTTAATAATTTCATTTATTAATTGTTAACTATAATTATTATCACCCTTGATTAATAACACCAGTAATTAACTACCCTTAATTACATTATTGAATAAATTAACCCTTAATTTATTCCCTAATTAATCCCTTGATTAATTACAAAGTAATTAAATCCAAATTACTTC

>CL1Contig713_All/repeat/mobile_element/Class_I/LTR/Ty3_gypsy/chromovirus/Tekay
TGAGATTTCAGACCATTCAAGGCAAACAATATCATCCATCCATACATAAGCAATGATCTATAATCACACCATCTATAATTAATTTAAAATGAATTAAATTAATTACATCATCTCTAATTAATTTAAAGTGAATTAAATTAATTACTACATCAATATAAATCTTGCTTACATATTCATTAATTAATTACAAATTAATTAATTATCCTCTAGTTAATCAACTTAATTAATCACCCTTGATTAATTATACTTTAATTACATTCTAGTAATTATCCTTTAATTAATTGCACAAATTAATTACTCTAAACCAAATACAGTAATTAACCTTTAATTACTTCATTAATTAATTAACTATAATTAATTACATTAAACCTTAATTAATTACATTAATTACGTACCTTTAAGCACTCATTATTGATTAGTTTATCTTAATTAATCAGT

>CL1Contig714_All/repeat/mobile_element/Class_I/LTR/Ty3_gypsy/chromovirus/Tekay
AATTACCTTAAGTAATTAACTTATAATTATTATTCATCATCACTGATTAATTACATTTAGTAATTAACTAACTTAATTACTTTATTTAAACCAAATTAATTATCCTTAATTAATTTCTTAATTAATCCCTTGATTAATTAATAAGTAATTTAAACCAAATTACTTCATTCTTAAACATCTCCACTTAATTACAACCATGTAATTATTAATTAATTACTTAACTAAGTAAATTCCCAAATCATTAATTACATAAAGTAATTATTTTTAAAACCCAAGTGTTTAAAATTAATTAAACTTAATTAATTAAAATAAACAATCATATTAAACTAAATTAATTACATTAAGTAATTAATTTCTTAATTACTTTACTAAGTAATTATACTCAAAACCATTCATAATTAATTATTATTAATTATTTAATCT

>CL1Contig715_All/repeat/mobile_element/Class_I/LTR/Ty3_gypsy/chromovirus/Tekay
TGTAATTAATTATAGTTAATTAATTTATGAACGATCATTAATTTTGTAATTAATGATAATAATTAAAAGTTAATTACTGAATATGGTTTAGGATAATTACTTGAATGTAATTAAAGATAATTAATCAAGGAAGATTAATTAAAGATAATCATTAAGAGATGATTAATTTAATTTGATTTGTAATAAATAAATGATGCAGGATTAGGATAATCCAAGTGATTAAAGGATAGTAATTAATTTAATTATAGGTTAATTAAATTGATTTAGAGTTAATCAATTCTGTATGAATGATTGATATTGGATGATTGGTTGATATTGAATGTTGATTGATATTGAGTGATTGAATGATATTGGATGATTTGGATATATCTGCTATGTGATATGCT

>CL1Contig716_All/repeat/mobile_element/Class_I/LTR/Ty3_gypsy/chromovirus/Tekay
AAAAAATATAGAATGTCGCTTTTACACAGTAATTCATCATCGATAGATAACTACATTATTACCGTTCAAACCAAACATATCATATCACAAAACATTTCATATCAGAAATATCAACCAATCATTCATAAACAAGATTAATTAGTCACACCATTTCTAATTAATTAAATTAAATTAATTACTTCAATCACCTTTAAATCCTGCTTACTCAACATTAATTAATTACAAATAAATAAATTAATCATCCTTTAATTTTCATCT

>CL1Contig717_All/repeat/mobile_element/Class_I/LTR/Ty3_gypsy/chromovirus/Tekay
AATGTTTAAACATCCTTTAAAAGAATTTAAATAATTTAAATTTAAGATAAAGATTTAAATTAAGGTAGAAGATTTAAACACAAGTTGTAAATCTGGAAACAAGAATCAAATTTGAATCAGGTTTTGAAAAGAAAAGAAGTTTTAAATATTTTAAATGTTTTAAAAAACTTTAAAACATATATACATGATTTGTATTCTGAAATGAATTTGGGGTT

>CL1Contig718_All/repeat/mobile_element/Class_I/LTR/Ty3_gypsy/chromovirus/Tekay
TTAATTTGTTAATTAATTAAAGAAAGTCACATGATAAATAATTAAGTATGTTTACTTAATAAGTTTCGATAAGAGAAATTACTTAAGATAAGTAATTGATGAATAAATTACAGGGGTAATTGAGATAAGTGAAAGTACATATTGGGAAGTAATTGTAAATGGATAATTACTTGTTAAGGTAATTAAGGG

>CL1Contig719_All/repeat/mobile_element/Class_I/LTR/Ty3_gypsy/chromovirus/Tekay
TAAATAAAGTTTTAAATTTTTAAGGTTTAATTTAGAATGAAAATTTGAATCTGGTTCAGTTTGAATCTAAAATAAAAATTTAATTTGTAATTCAGTTTGAAATTTAAAAAGGAATTTTAAATTGAATTTTTGTTTTGAAATAAAGTGTTTAAAATACTTTTGTATAAAGAAGAATGTTTCCTAAATTAGAATTCAAGAAATAGATTTCATTTAAATTATTAAATTAATCAAATGGAATATGAA

>CL1Contig720_All/repeat/mobile_element/Class_I/LTR/Ty3_gypsy/chromovirus/Tekay
AATTAATGAGGTTATTTAATTAATGAATGAGATTAATTTAAGATTAATTACTAAGTGTAATTAATTAAATTGTAATTAATTAATAAAGTAATTAATTAAGGATTTATTTATTAATTTAATTGATTAATAATTACTTAATGAAGTAATTAAAGATTAATTAATTAGATTAATTAATCAAGGATTAATATAATTAATTAAGAAGTTAATTAATTAAGATAAGTAATTACAAATTGTTAATTACTGTTTATGATTAATGAGTTGATTAATTACAAGTTAATTATTTAATTAAAGAGAATTATTAATTAATAAGGATCATTAATTAATATAATTAATGATATTAATCAAGGTTGATTAATAAAAGTAATTAATTAAAGTGTGATTAATTAATTG

>CL1Contig721_All/repeat/mobile_element/Class_I/LTR/Ty3_gypsy/chromovirus/Tekay
CCAAGTAATTATCCTTTAATTACACCCCAACAAGCAATCTCCTTTTAATTAATTACATCCAGTAATTATCCACTAATTACTTCACTAAGTAATTACACCTCATTAATTACCTTAAGTAATTATACTTAACCCAACATCAAATGATTACCTTTAATTAATTAAACTGAATTAATTAACTAAAATTAACCACATCAACTTAATTATACTGAGTAATTAATTCCTTTAATTACTTCATTAAGTAATTATTCATAATAATTCCTTTACATTAAGTAATAAACCTTTTAATTACTTATCACTT

>CL1Contig722_All/repeat/mobile_element/Class_I/LTR/Ty3_gypsy/chromovirus/Tekay
CAAATTAATCACATTTAATAATTAATCTTTAAATTAATTACATTCATTAATCAACCTTGATTAATCACATTTAGTAATTAACTACCCTTAATTAATTACATTACTTAATTAACTTCTAAATAAATTTTATTAATTAATTCTTAAATTAATTACACTAAGTAATTAATTCTTAATTACTTCCACTAAGTAATTATCCTTCTTATTAATTACACAAAGTAATTAAACCCAAATTACTTCCATTAATTAATTATCCTCAATTAATTACATACAGCAATTACCCATTACTTACTCCACTAAGTAATTACACTTTGTAAAT

>CL1Contig723_All/repeat/mobile_element/Class_I/LTR/Ty3_gypsy/chromovirus/Tekay
CTAATTACAATAAGTAATTAGTCTTAAATTAATTCCATAAAATTAATTAACCTAATCATAAGTAATTAACATTTAATTACTTAATTTATTAATTAACTATAATTAATTACATTTATCCTTAATTAATTACAATTAATTAATCACTTAATTAATTAATTATTACTTAATTAAACAATTCTTAATTACATCATTAATTATAATAATTAATGATCTCTAATTAATATTTAAATTAATTACTCAATTAAAAATTAATTACATTTATTAATCACCTTGATTAATATTTAAATCCAGTAATTAACTACCTTAATTACTTCC

>CL1Contig724_All/repeat/mobile_element/Class_I/LTR/Ty3_gypsy/chromovirus/Tekay
AATCATTGGATGATGATTAATTAATTGATTGATAAATTATCAATAGTAATATGAGCAAGTTGATATTGATGAAGTAATTAATTTAATTTACTTTAAATTAATTTGAATGATGTAATTAATTTAATTCATTTTAAATTAATTATATTTGGTATGGTTAATCATTGCTTATATGGTTGGATAGTGTTGTTTGCCTTGATTGGTTTGAATCTCAGATATGAGATAAATTATGTTGAATGATTTGGATGCATTGGTTGCATTGTGATGT

>CL1Contig725_All/repeat/mobile_element/Class_I/LTR/Ty3_gypsy/chromovirus/Tekay
AGTATAATTACTTAGTGTAAGTAATTAATAGATAATTACTTAATGTAATTAATAAAGAGGATAATTACTTAATGGAAGTAATTAAAGATTAATTACTTAGTGTAATTAATTAAAGGATTAATTAATATAATTAATTAAGGAGCTAATTAAT

>CL1Contig726_All/repeat/mobile_element/Class_I/LTR/Ty3_gypsy/chromovirus/Tekay
GAAGTAATTAATTAATTGTAATTAATTAAGGATTAATGTAATTAATTATAATTAATGAAGTAATTAAAGGTTAATTACTGTAAATGGTTAAGGATAATTAATTTGTGTAATTAATTAAAGGCTAATTACTTAATGTAATTAAAGAATAATTAATCAAGGATGATTAATTAAGATAGATAATTAAAAGATGATTAATTAATTGATTTGTAATTAATTAATGTTAAGTAAGCAGGATTAAGGTAATCCAAGTGATTAAAGTAGGTAATTAATTTAATTAGAAATTAATTAAATTAATTAGGAATTAATCAATCTTGCCTATGGATGATTAAATGATATTGAATGCCTTGGATTATGTGATATCTCTGATATGTGATATGTGCTGCTCTGTGACATGAGATGCTTTGGTTAAATTATGATA

>CL1Contig727_All/repeat/mobile_element/Class_I/LTR/Ty3_gypsy/chromovirus/Tekay
ATCTTTTGAATTTAAATGTTTTCAAAACCACTTGGAATATTTAAAGTATATTTCAAATTAAATATGGGTTAAACTATTTTTAAATTTACCTTAAGTAATTCTTCAAAATGAAATAAAAAGGTTGTAAATACTTAAACCTTGTTTAAGTTTAAACTTTATTTCATTTTAATCTTAATTTAAAATGGAATTTGGAGGAAATATAAAA

>CL1Contig728_All/repeat/mobile_element/Class_I/LTR/Ty3_gypsy/chromovirus/Tekay
TAATCACCTTTGATTAATCTCATTCTGTAATTAACTACCCTTAATTACTTATCAAATTAATTACTCCTTAATTAATTTCTTTAATTAATCCCTTGATTAATTATACAAAATAATTTAATCCAAATTACTTTCACAATCCCAACATCATCCACTAATTACATCCAGTAATTATCTTTAATTACTTCACTGAGTAATTTTACTTCATTAATTACATCAAGTAATTATTATCAAATCCAATGTTTAAAATTAATTAAACTTAATTAATTAATTTAAACCAATCTCAATAAACTCCATTAATTACAATTAAGTAATTAATGTCTTAATTACTTTCATTTAGTAATTAAACTTAAATAATTTCCACAATTGATTATCACTTAATTAATAAATTATTTAAATTAATCACATTAATTAATTGTTAAATAATCTCAAGTTAATGACCATCATT

>CL1Contig729_All/repeat/mobile_element/Class_I/LTR/Ty3_gypsy/chromovirus/Tekay
TCTGAGATTCAAACCATTCAAGGCAACAACATCACACATATATATAAGCAATGATTAATAATCACACCAAATATAACTAATTTAAAATGAATTAAATTAATTACATCACCAATATAAATCTTGCATACATCACTATTAATTAATTATTAATCAATCAATTAATTATCAATCAATT

>CL1Contig730_All/repeat/mobile_element/Class_I/LTR/Ty3_gypsy/chromovirus/Tekay
TTATTTTAAATAATGACTTGAATTAATTTATAATTAGAGATGATTAATGAATAATTAATCTAAGATAAATTTCTTAAGTAAGGAATTAATGAAAATGTTGTTAATTAAATAAGATAATTATCTAAGGATAATTAAATAATTAATTAATGTGATTAATTTTGATTAATTAATTAGATTAATTAATTTAAGATAATCAATTGTAATTTGATAAGTATAATTACTTTATAAAAGTAATTAAGGGTTAATTACTTATTGTAATTAATTCTGATAATGTGCTTTGTTAAATTAATTAATTTAGTTTAATTAATTTAAGAATAATTTAATAATTTAATGATAATAATTACTTAATGTAATTTATGGAGTAAGATTACTTAGAGAAGTAATAATTACTGGAATGTAATTAAGGAAAGATGTTTTATTTTAATAGTAATTTGGATAATTACTTTTGTAATTAATCAAGGATTAATTAATATAGATAATTAATTATTGGATAA

>CL1Contig731_All/repeat/mobile_element/Class_I/LTR/Ty3_gypsy/chromovirus/Tekay
CTCGGGTTAAACTGCAAATTCCAGGTTTTAGAGACTGTATTTTTAAAATCTGGGTTTTAAACTTTTAAAATCTGCAGTTTAGGTTTAAATTAAGGTTTAGGTTTAAAAATCAAATGCAAGTTTGAATTTCTGATTTAAATTCAAATCCCAGTTTTTAAATAAAAATAAAAGTTTCAAAAATTTTACTTAATTAACTATTTCATGTTGGTAAATTGTTTAAACTTTTTAATAATGAGTTTTTTTAAATTTTTGTAAAATTTAAAGATTAATTTGAAATCTGG

>CL1Contig732_All/repeat/mobile_element/Class_I/LTR/Ty3_gypsy/chromovirus/Tekay
TATTCATACTTAAGTTTAAAAGAGAACGTGATGTTACTCACATTTTAAAAACCTTAATATTTAAAGTTTTAAACTATTTTACCAAATGAAATAGTTAATTAAGATAAATTTTGAAACTTTGATTTTATTTTAAAAACTGGAATTTAAATTCAAATCAGAAATTCAAACTTTCATTTAAATTTGAACTTAAATTTTACTCAAAACA

>CL1Contig733_All/repeat/mobile_element/Class_I/LTR/Ty3_gypsy/chromovirus/Tekay
TTTAAACCAAAGATTCAAATTCAGATTTGAATCAGTTTAAACTTTGTTTAAAACTTTTCGTTACATTTCAATTTCCAATTCAAATTTCTTTAAAAACATTTTTAAACAATAAAACCCCTTTAAAGTATTTTAAACAAATTTGAATTTAAAAAATTATTCATTTCCAACTATAATTCAAATTAAAACTTGAATCCATAATTTAAAATTTGATTTA

>CL1Contig734_All/repeat/mobile_element/Class_I/LTR/Ty3_gypsy/chromovirus/Tekay
ATCATATTTAAATGTGTTTCAACATCCAAATTTATTTAAACATTTAAATTGCCTTAAAACTTCCTTTATTTTCAAACCATTGTTTCAAATTGGAATTTGATTTCAGATTTAAACTCATGTTTGAATCTCTACTTAAATTTAAAGCTTTATCTTAAATTCAAATATTTAAACTCTTTAAAGTTGTTTAAATATTTTTGTTTCAAAGTTTAAATTT

>CL1Contig735_All/repeat/mobile_element/Class_I/LTR/Ty3_gypsy/chromovirus/Tekay
TTAATTAATCATCTTACAATTAATCACTTTAATTAATCACCTTTGATTAATTACTCCTTAATTACATTTAAGTAATTATCCTTTAATTAATTTCACAAATTAATTATACTTATCCAAATTCAGTAATTAACCTTAATTACTTCACAAATTAATTAACTATAATTAATTACATTAATCCTTAATTAATTATATTAATTAATTACCTTAATCACTTATTATTGATTAATTAATCTTAACTAATCAATCTTAATTACATCATTAATTATCTTAATTAATCATCCCT

>CL1Contig736_All/repeat/mobile_element/Class_I/LTR/Ty3_gypsy/chromovirus/Tekay
TTCTCAAATGATTATCTTAAATTAATTAATCCAATTAATCATTTAAAAATTAATTACATTAATTAATTATAAAATAATATTAAGTTAATGACCTTCATTAACCAATAACAAATCTTTAATTACTTTTCCAAAGTAATTAACTGAATTAATCAATATTAATTCTTAATTTATTTATAAAACTCATTAATTAATTTCTAATTATTAAATTAATCAAGTGATAATTAAAAACTTAATTAATTATTAATTACTTGATTAATAAATTCAAATCATTAATTAAATTAAATCAAATCTTATTAAAATTATGATTTCTTAATTACAATTTAAATCAATCTTAATCAACTTATTAATCCTTTAATTAATTAAATAAAACACTTAATT

>CL1Contig737_All/repeat/mobile_element/Class_I/LTR/Ty3_gypsy/chromovirus/Tekay
ATTAATTATCTTAATTACATTCAAGTAATTGTCCTTAACTATATCCAGTAATTAAATCTTTAATTACTATCATTAATTACAATAATTAATGATTCTACATTTACTTCCACTATTAATCAATCATAAATAATTACATTAAACCTTAATTAATTACAATTAATTAATTAATCACTCCTGAATAAATCACTTATATTAATCAACCTTGATTAATATCATTAATT

>CL1Contig738_All/repeat/mobile_element/Class_I/LTR/Ty3_gypsy/chromovirus/Tekay
AATTAGTTAGTCTATTTAACTAATTAATTAAGGTTTAATAAATATTGATTAAGGGTTAATCAATTTGTAATTAAGATCATTAATTAGATTATTAAATTAATGATTAAAGAATTATTAATTAAGTAATTAAGTTTTAATCAAGGTTAATTAATTAAATAATTAAGGATTAATTAAGTGACAATTAACACTTAATTAATTAAATAATTAGACATTAATCAATGGATAATTAAAAATAATTTAATT

>CL1Contig739_All/repeat/mobile_element/Class_I/LTR/Ty3_gypsy/chromovirus/Tekay
ATTAATATAAGTTAATTTCTTAATTAAGTAATTAATAATAGTTAGTGAAGGTCATTAACTTAAGATTATTTAACAATTAATTAATATAATTAATTTTTAATAATTAATTAAATTAATTAATTAATAATAATCACTTGTGAAATTATTTATGGTTAATTACTTAATAGAAGTAATTAATGAATTTATTACTTGATGAAATTTATTGGGATA

>CL1Contig740_All/repeat/mobile_element/Class_I/LTR/Ty3_gypsy/chromovirus/Tekay
CAATAGTTTGAATTTTGTTTTGTTGAAACAATTTAAATTTTGAAATTTAAATTTAGTTTTAACAACTTTTAAAATATAAAGGAATATTGGTTTTAAATTTAAACTGGAAGTTTAAATTGAAAAATATAAGTTTTAAAATAAGTTTGAATCTGAGATTTAAAATCTGGAATTTGGTTTGAATTTCAGTTTTAAAATAAAATAAGTTTTTAAATTTAATTTTTTTTAACTATTTTAGAAATGGTTAAATAATTTGAATTTTAAAATGAAGATGAAAAATGTAAGTAAAGCTTTAAAGATTTAAGTTTAAATCTGGAATAAAAGATTCAAGCTGTATTTCAGATTTGAAATTAAAAGAAATTTTTAAATTGAATTTGTTTTTTTAAATAACTTGGAATGTTTAAAGTGAATTTGTTTTAAATTCTTTTAAACTTATTTTATAAAATGGTTATTCTTTTAA

>CL1Contig741_All/repeat/mobile_element/Class_I/LTR/Ty3_gypsy/chromovirus/Tekay
CATTAATTTTTATTTATCTTTAGATAATCATTTCTTATTAAATCATGCATTTAAAAACAAAATGTTTTTAAATTTACATTAAATTCCAATTAACATTTCTTTTAAACTTAAAATCCAAATTTATTTAAAATAAGATTTTAAACAATACAAATCTTAATCTTATATGTTTACAAGAAACATATACTTAATTAATAAGTTGAAAAGGATTTAAATTTCAATTCAAATCAAATTCAAATCAATTTTAAAAATTACTTTAAAATTTCAAAATTGAAATATAACTTCCATTCTCATTTTAGTTTTAAATTCTTTAAAACTCTTTCTATAATTTACACCTTCAATTCAAATGTAAATCATTTGAAAGCAATTTAAATTTAAATCTTTATTTTAA

>CL1Contig742_All/repeat/mobile_element/Class_I/LTR/Ty3_gypsy/chromovirus/Tekay
AGTTTGGAAGTTATATTTAAATTTTGAAATTTTAAAGTAATTTTTAAATTGATTTGAATTTAATTTGAATTGAAATTTAAATTCTTTTTAAAACTTATTAAGTATATGTTTCTTGTAAACATATAAGATTAAGTTGTATTGTTTAAAATCTTATTTTAAATAAATTTGGATCTTAAGTTTAAAAGAAATGTTAAATGGAATTTAATGTAAATTAAAAAAACATTTTGTTTTTAAATGCATAATTTAAATAAGGAATGTTTATCTAAAGATAAAGAAAAGTATAATGATTTGTAATTCATTTAATTATTAAGGTAGTACAAATGGATAATTAATATAATTAATTAATTAATGAAATGGATAATTAATTAAAGTAATTAAGGGTTTTAATTTGATTAATTAAAGTTTAAGATTAATTTTTCTTGGAA

>CL1Contig743_All/repeat/mobile_element/Class_I/LTR/Ty3_gypsy/chromovirus/Tekay
AATGAATTAAATTAATTACTTCATTCACTCTTAAATCTTGCTTACTTAACATTAATTAATTACAACCCAATTAATTAATCATCCTTTAATTATCCATCTTAATTAATCATCCTTGATTAATTATTCTTTAATTACATTAAGTAATTAACCTTTAATTACCACATAAATTAATTAACCTTAATCTTTCACATTAATTTACCTTCAATTAATCACCGTAATTAATTAATTACATTCATTAA

>CL1Contig744_All/repeat/mobile_element/Class_I/LTR/Ty3_gypsy/chromovirus/Tekay
GGGATTTGGTATTGAATTTCAGCTTTTAAAATAAAATAAAATTTTAAATTTAATTTGTTTTAACTATTTTAGAAATGGTTAAATAATTTGAATTTAAAAATGAAGATGGAAATGTAAGTAAAGCTTTAAAGTTTTAAGTTTAAATTTGGAAAAAAGAATTCAAAACTGTATTTCAGTTTTGAAATCAAAAGAAATTTTTTAAATTGAATTTGATTTAAAATAACTTGTAATGTT

>CL1Contig745_All/repeat/mobile_element/Class_I/LTR/Ty3_gypsy/chromovirus/Tekay
CCTTAATTACTTCATTAATAAATTACTCCTTAATTTATTATCTCAATTAATCCCTTGATTAATTCCAAAGTAATTTAATCTAAATTACTTCCATCATTAACACCTTTAATTACATCCAGTAATTATCAATTAATTACTTCCCTAAGTAATTACAATCCCATTAATTACATAAAGTAATCAATTT

>CL1Contig746_All/repeat/mobile_element/Class_I/LTR/Ty3_gypsy/chromovirus/Tekay
TGAAAATTTAAATTGAAGTATGAATTCAAATTTATATTTTGAATCAAAAATGCAGTTTTGAAATATTTAAAGGAGTTTCAGATTTAAAACTTGATAATTTCCAGAATTTAAAATTTGACCTGAAACAAAAGTGTTGCAGCAGTTAAATTCGATTTTTTTAAAGGTTTTGATTCAAATGGATATTTGAATCTTAAAGTTTAAAATGGATTTGGATTTAAAAATCAAGTTCCTAATTCTAGTTGT

>CL1Contig747_All/repeat/mobile_element/Class_I/LTR/Ty3_gypsy/chromovirus/Tekay
GCTCAAAGGAATTTAAAGCCAAATTTATTTTTAAATTCGAATCAATTAACAATTACACGTAAACATTCAAGTCGTTAAAACATTTAATATTTTAAAAACTTTATTTGTTAGATTTAACTTTGATTTAGAACTCGCTTTAAAACTCTACTCTACAGTTTTAACTTCGGTTTCTAAATATCATTTCATTTCTTTTCAGATCATTTTATTTTTATTTTTTCCTACAATTATAACACTTTCAAAGTTCACCCTTATATTCCTTACAAAAATCCAATTTATATATTTCGATAACTCCGGGT

>CL1Contig748_All/repeat/mobile_element/Class_I/LTR/Ty3_gypsy/chromovirus/Tekay
TATTAATTAAGTAATTAGGTTTTAATCAAGGTTAATTAAGTAAATAATTTGACTTTAATTAATGGATAATTAAAGATCATTTAAATTATGGTTAATCTAAGTTAATTACTTAATGAAATTAATTAGAGAAGGGTTAATGAAGTCATTAACCAGGATTATTTAATAATTAATTAATGTGGTAAATTTAATAATTAATTAGATTAATTAATTTAATGATAATCAATTGTGAATTGTTAAGTATAATTACTTAATGGAAGTAATTAAGGAATTAATTACTCATTGTAATTAATTCAGTTTAATATGAATTGTTTAAGTTAATTAATTAAGTTTAATTAATTTAAATAATCATTTGATGATGTGATAAGTATAATTACTTAGGGAAGTAATTAATGATAATTACTGGATGTAATTAACTGAGGATGATTTAATAATGAAAGTAATTTGAGTATAATTACTTTATATAATTAATCAAGGGATTAATTAGAGATAATTAATTAATGAGTAATTTATT

>CL1Contig749_All/repeat/mobile_element/Class_I/LTR/Ty3_gypsy/chromovirus/Tekay
AATTATTGACCTTCATTAACAATTTACAATTCTTTAATTACTTTCCTTAAGTAAGTAAACTTACTTATATTATTATTAATTTCAAACTAATTAATCTTTAATAACCCATTAATTAATCCTAATTATTTAATTAATTAAGTGTTAAATGTAACTTAATTAATCCTTAATTACTTCATTAATAAATCATTAATCATTAATTAAAATCTAATTAATAATCCTTA

>CL1Contig750_All/repeat/mobile_element/Class_I/LTR/Ty3_gypsy/chromovirus/Tekay
GATGATTAATTATAAGTTAATTATTTAATTAATTAAAGGGTTAATTAACTAATAAGGATCATTAATTAATATAATTAATTAATTAATCAAGATTGATTAATAATAGTAATTAATTTAAAGTATGATTAATTAATTGTAATTAATTAAGGTTTA

>CL1Contig751_All/repeat/mobile_element/Class_I/LTR/Ty3_gypsy/chromovirus/Tekay
AAGTAATTATACTTCACAAATCATCAAATGATTATATTAAATTAATTAAACTGAATTAATTAACTTAATCTAATCAAATATAAACTCAATTAATAATAATAAGTAACTAATTCCTTAATTACTTCCATAAGTAATTATACTTAACAATTTACACAAATG

>CL1Contig752_All/repeat/mobile_element/Class_I/LTR/Ty3_gypsy/chromovirus/Tekay
ATGATTATCTTAATTAATTAATCTATTTAATTATTAAAATTTATCACATTAGTTAATTACTAAATAATTCTTTGTTAATTATTTCATTAACTAATAACATTCCTTAATTCACTTCTTAATTAATCTCTAGTTATAAATTAGTCTAAATTATTAATACATAAGTCATCCTTTAATTAACTTATTCATTAAATCATTTTAATATCTAAATTATTTCTAAG

>CL1Contig753_All/repeat/mobile_element/Class_I/LTR/Ty3_gypsy/chromovirus/Tekay
GTAATTATACTTAACAATTTACAACAAATGATTATCTTTAAATTAATTAATCTAATTAATAATTAAAATTAATCACATTAATTAATTATTAAATAATCCTTAGTTAATGACCTTCATTAACTATTAAACAATTCATTAATTATTTTTCTAAAATAATTAACTTATTTTAATCATTATTAATTACAAATTAATTAACCATTAATAACCCATTAATTAACCCCTAATTATTTAATTAATTAAGTGTTAACTGTAACTTAATTAATCCTTTATTACTTGGTTAATTAATTTTATC

>CL1Contig754_All/repeat/mobile_element/Class_I/LTR/Ty3_gypsy/chromovirus/Tekay
AATTGTTGTTTGACTCGACGTATTTGGATTTAAATGGTTTTAAACTTAAATCGTAAATAAGAAAATGGTTCCGATTAAAATCAATAAAGATTTAATGATTGGCGACTCATTGAATAAATAGGATAATTTAATCAATACTTAATAAATTACATTAATCTATTGTTTGGGTAAATTAATTAGGTTTAAATTAATTGGAGTGATCATTG

>CL1Contig755_All/repeat/mobile_element/Class_I/LTR/Ty3_gypsy/chromovirus/Tekay
TTTTGAAATCATTTGAATTTTTTTAATTTTTAGTTGGGTTTTAAAAACAGAAAAACCTGTTTCCATTTTTAAATTTAAAGGTAAAGTTTAAAATGCAAGTTGAAATTTAAACTGAGTTTTGAAAATCTGAAATTGAATATGAATTCAAATTAGATTGTCTGAGATTTGAAATAATTTATGTTTTTTAAATTTAAATTTGGTTGTAAAAACTTTTAAGTTAAAAAGTATATTGGTTTTAAATTTGAGCTGAAAGTTTAAAAT

>CL1Contig756_All/repeat/mobile_element/Class_I/LTR/Ty3_gypsy/chromovirus/Tekay
CTTTTATAATTCAATTTCAAATTTAAATTCAAATTTCTTTAAAAACATTTTTAAACAATAAATTCCCTTCTATAGTTATTTTAAACAAATTTGAATTTAAATAATTAATCATTTCCAACTTAAGATTCAAATCAACTTGAATCCACAATTTAAAATTAGATTT

>CL1Contig757_All/repeat/mobile_element/Class_I/LTR/Ty3_gypsy/chromovirus/Tekay
ATACCAATTAATTGATCGTCTTTTAATTATCATCTTAACTAATCATCCTCGATTAATTATTCTTCAATTACGTTAAGTAATTAACCTTAGTTAATTACACAAATTAATTATCCTTTAACCATTCACATTAATTATCCTTAATTACTCTATTTAATTAATTATAAATTAATTACATTGATCCTTAGTTAATTACATTAATTAATTATTCTATAATCACTT

>CL1Contig758_All/repeat/mobile_element/Class_I/LTR/Ty3_gypsy/chromovirus/Tekay
CATTAAGTAATTAGCCTTTATAAATTAATTATTCTTTAACTATTCACATTAATTAACCTTAATTACTTTTATTAATTAATTAACTATAATTAATTACATTGATCCTTAATTAATTACATTAATTAATTATACTATAATCACTTCATTGATTAATTATCTTTTAATTAATCACATTTATTAATCAATAAACCCCTAAAT

>CL1Contig759_All/repeat/mobile_element/Class_I/LTR/Ty3_gypsy/chromovirus/Tekay
ATTTTAAAATCGAGTTTTGAAAGCAAATTTTTAAAATTTATATAAAAAGGACAAGTTTTGAATTTAAATTGAAATTAGTTTTTTAAAACTATAAATTGATAAATGTTTTAAGTTATTTAAAGTTGTCTTTTGATAACTTTAATTTATCAGTTAAATGATTATTTTATTTTAAACA

>CL1Contig760_All/repeat/mobile_element/Class_I/LTR/Ty3_gypsy/chromovirus/Tekay
TAATAACTTTTCTTAGTCTACTTCTTACTTGATCTCTAATTATAAATTAATCTAAATTATTAATTTATAAAATAAATACATAAGTCATTTCTTAATTAACCTATCATTTAATTATTTTAAATATCTTAATTATCCCTAAAATAATTCATTTCTTTATTTATGACTTTATTAATATTTAAGTATATTAGAACATTACATTTCAAATTCAAAATTTCATTTTGAATTTAAGATTCAAAATGATTCTTATTCAAACATTTATCAAATTTTAATTCAATTTAGAATCCTATAAA

>CL1Contig761_All/repeat/mobile_element/Class_I/LTR/Ty3_gypsy/chromovirus/Tekay
AACAATTCATCAACGATAGATAACCATACTATCACTGTCCACCTAAACATATCATATCAGAAAACATTTCATATCAGAGATATCAACCAATTCAAGGCATTTACATCATTCAATCATTCATAAACAAGATTGATCACTTTCAAAATTAATTTAATTTAACTCTAATTAAATTAATTACTAATCTTTAATCACTTAGATTATCCTTACTTAACATTAA

>CL1Contig762_All/repeat/mobile_element/Class_I/LTR/Ty3_gypsy/chromovirus/Tekay
ATTTATAGTAATTAATATTTAATTACTTCATTTATATTTACTCCACTTTATTAATTATTTCTTAATTAAAAAATTCTTAATTACATTATTAATTATTAATTAATGATCTTTAATTTAGATATAAATTAAATTACTTTATTTAAATCAATTACATTAAGCAATTAATCCCTAATTAAACACACTTATTAATCACCCTTGATTAATATCATTCCAGTAATTACTATCCTTAATTACCATATTAATAAATTAATTATTCCCATAATTAATTATCTCCATTAATTAATCCCATGATTAATTACAAAAGTAATTATCCAAATTACTTTATTAACACATCATCT

>CL1Contig763_All/repeat/mobile_element/Class_I/LTR/Ty3_gypsy/chromovirus/Tekay
ATGGTTAAGTTAAGCAGAATTTTGATGATGAAGTAATTAATTTAATTCATTTTAAATTAATTAGAGATTGAGTAATTAATTTAATTCATTTTAAATTAATTATAGAAGGTGTGATCATTTGATCATTTGCTTATGTTTGATGATTGGTATTGGTTGTTAGTATGGTTTGTAATCTCAGTTATGAGATGAATAGAGTATGTGATATGGATGAATTGGTTGCTTTTGGATGATAATATGTATTATCTGATTATGATATGATTATCTGTTGATAA

>CL1Contig764_All/repeat/mobile_element/Class_I/LTR/Ty3_gypsy/chromovirus/Tekay
AATTACATTATGGTTTAATTAATTACATTAATTAATCATGTTGATTTAACTACTCAAATAAATCAACTATAAACAGCAATTAATTATTCGTAATCACTTTTAATTACTTATAAATTCTTTGATTTATTACACCAAGTAATAAACCTTTAATTACTT

>CL1Contig765_All/repeat/mobile_element/Class_I/LTR/Ty3_gypsy/chromovirus/Tekay
GTAATTAATCTCTTAATTACGTTTATCAAGTAATTTCATTTAACAATTTATAATAGATTATCTAATAAATTTTGATTAATCATCAAAATTAATCACATATATGAATTTAATTAATAATCCTTTAGTTAATTATCATGATTACATTTCTACATTTATTTCTTAATTAATTCCTAATTATAAATTAATCTAAATTATTAATTTATAAATTAAATACATAAATCATTCATTAACTTATTCATTAAATATTTTTTACTCCTTAGTTATTCCTAAGATAATTTATTTCTTT

>CL1Contig766_All/repeat/mobile_element/Class_I/LTR/Ty3_gypsy/chromovirus/Tekay
TTCCATAAATTAATTAACTATAATTAATTACATTGATCCTTAATTAATTACATTAATTAATTATACTTTAATTAATCACTTTCATTAATCAACCTTAATTAATCATAACAGTAATTAACCATCCTGTAATTACTTACCTTAATTAATTAACTCCTTAATTAATTATATTAATCCTTTAATTAATTACACCAAGTAATTAATCCTTAATTACTTCTCCTAAGTAATTAACCTTTAATTACTTTCCATTAAGTAATTTCCCTTATATTAATTACATCCAGTAATTTATCCATCAATTACTTCACTAAGTAATTACACTTATCAATCTCATTAGGTAATTATACTTAATAAATTACCAAGCCGCTATCTTTAATTAACAAATTAAGTA

>CL1Contig767_All/repeat/mobile_element/Class_I/LTR/Ty3_gypsy/chromovirus/Tekay
ATATCATCCATCCATACATAAGCAAGGATTAAATAATCACACTATAATTAATTTAAAATGAATTAAATTAATTACTTCCATCTCTAATTAATTTAAAATAAATTAAATTAATTACTTCCATTATTATAATCTTGCTTACATAACCATTAATTAATTACAAACCAATTAATTAATCATCATCTTAATTAATCACCCTAGATTAATTATCCTTTAATTACATTAAGTAATTAACCCTTAAACAATTACACGAATTGATTATTCTTAACCATTCGCAGTAATTAACCTTAATTACCTTCATTGATAAAGTATTCTGCCAA

>CL1Contig768_All/repeat/mobile_element/Class_I/LTR/Ty3_gypsy/chromovirus/Tekay
GATTAATTAATTTGTAATTAAGGTTATTAATTAATAATTAAGTTTTATTAATTAATAATTAAGATATAATTGATTTGTTAATTAATAATAAATTAATTAATTATAAGAATAATTATGGATTAATTAATTTGTATTAAGAGATATTGATTAATAATTAAGGTTATTAATCGATAGTTGATGGATAATTAATCAGTTAATTAAAGGTTAATTAATTGATTATGAAAGTAATTAAGGATTAATTACTTTGTATTAAAGGAGATTAATTAATAATTAAGGTTTATTAATTGATAATTAAAGGATAATTAATCTGTGTTAGGGATTGATTAATTGATTAATTAAGTTAATCAAGGAGTGATTAATTAATTAAGGTTAGTAATTAATTAATGATTGTATAAGCAAGATTAAGTGATTAATTCTTAAGGAATTAATTTAATTTAAGTAATTAAATTAATTATGATATGAATTGATAATGCTTGCTTATGGATGATTGGTTGTTGAATGTCTGAATTGGATGATATCTATTGAATTGATATCTATTGATGAATAATCAAGATTGATTAATGAATGTAATTAAGATAAAGGTTAATTATTATATGAAATTTAAGAACAATTTACTAATGGAAGTAATTTGAGGATCATTCATTAATATAATTAATGAAGTG

>CL1Contig769_All/repeat/mobile_element/Class_I/LTR/Ty3_gypsy/chromovirus/Tekay
TAAATAAATTAATTACTCCTTTATTTATTATTTTAATTAATCTCTTGATTAATTACACAAAGTAATTATATTTTATTAATTACATTAAGTAATTACTTATTAAACCACCCAATGATCATTCCAAATTAATATAAACTTAATTAATTAACCCAAATCATTAATTAATTTAATTAATTAATTTTCCATTTAAATTATCCTACCTATTTAATGAATCACCGATCATTAAACCCTATTTGATTTTAAACAGAACCATTTTCTTATTTATGATTTAAGTTTAAAACCATTTAAAATCCAAATACCTCGAGTCAAACCACAATTAACTCGAGAAACAACCAAATCTAAAATCACTAGATCATCAGTACACATCCAAACAATTCAATCATTCATCCAATTATTTAAATTTAACCATTTAAATTTAAATAAATAAATAAAAATCACCCAAAGTGAGATTTACTCACCTTTGCTTTTATTTGCAATCCACTTCCACATT

>CL1Contig770_All/repeat/mobile_element/Class_I/LTR/Ty3_gypsy/chromovirus/Tekay
ACTTAAATAGTAGAGTAATTTAAAGGGATAAGAAATTAATCCAATTAATCAATGAATTAGATTAATTAATTTAGAAATTGAGGATTTGAATTAATTAATTAAGGTTTAAGTTAATTAATTAAGTTTAATTAGATTAGAATAATCAATGGATGGTTTGTTAGATAATTACTTAATGT

>CL1Contig771_All/repeat/mobile_element/Class_I/LTR/Ty3_gypsy/chromovirus/Tekay
TATTGGATTTAACTTCATTTTAAAATTTTAAATCTTTTAACTATTCTTTTAAAAAGAAGTTAAACAATTTAAATTTAAAACTTAATTTTATTTTAAAAACTGAAATGCAAATCCAAATTTCCAGATTTTAAAACTAGATTTAAACTGATTTAAACC

>CL1Contig772_All/repeat/mobile_element/Class_I/LTR/Ty3_gypsy/chromovirus/Tekay
CTCAAACTACTTCCATTATTAAATCACCCTTCAATTAATTACATCTAGTAATTATCTATTAATTACTTCACTAAGTAATTATACTCATCAAATCATCAAGTGATTATTCTAAATTAATTAAACTTAATTAATTAACTTAAACTAATCAAATTTATCTAAATTAATTACCTTGAGTAATTAATCCCTTTTATTTACTTTCATTAAATCATTATATTTAACCAATTTCCATAAATGATTATCTTTAATTAACTAATCTAAT

>CL1Contig773_All/repeat/mobile_element/Class_I/LTR/Ty3_gypsy/chromovirus/Tekay
TTAATTAATGGTTAAGTAAGCATGATTTTTAGTAATTGATGTAATTTATTTAATTTATTTAATTTACTTGAATTAATTAGAAATGGTGTGACTAAATAATCTTTGCTTATGGATGATTGAATGATATTGAATGCCTTGGAATTATTTGATATTTCTGATATGAAATGTTTTGTGACATGATTCGGTTGAACAGTGATAATGTGGTTAGCTATCGAGATGAATTGTTTTTTATAGTGACATCCTCTATTTAAAGTTTGAATTGTATTTCATTTG

>CL1Contig774_All/repeat/mobile_element/Class_I/LTR/Ty3_gypsy/chromovirus/Tekay
ATGATAGTTAATCTGTTATTTGAAGATTAATTTGGTTAAAGAGTAATAAAGGAATAAATTACTCAATTATAATTGATGAGATAAGTATGATCAAGTAAGTTAATTAATTTGTTAATTAATTAATTATAGTCACTTGATAAATGATTAAGTATGTTTACTTAATAAGTTTTGATAAGGCTAATTACTTAAGATAAGTAATTGATAAATTACAGAGGTAATTGAGTTAGGTAAATTACTGATTGGAAAGTAATTTTAAATGGGCAATTACTTGTTAAAGTAATTAAAG

>CL1Contig775_All/repeat/mobile_element/Class_I/LTR/Ty3_gypsy/chromovirus/Tekay
AATTACATCATTAATCATATTAATTAATGATCCCTAATTACATTTTAATTAATTACTTTATTTAAATATAATTACGTTAAGTAATTAATCTAAATTAAATCATAACCAATGATCCCCCTCGATTAACCACATTCAGTAATTAACGGCCCTTTATCACTTCATTAAAGAAATGTATTACTCCTTGATTAATT

>CL1Contig776_All/repeat/mobile_element/Class_I/LTR/Ty3_gypsy/chromovirus/Tekay
ATTTGTATAATCATTCAGGAGATTAATTCAGATGATTAACTAAGGAGAAATTGATTTATTAAATGAAGGGAATAAATGGATAGCTAATTGTAGGTTGACTTAAATTAAGAGTTGTTAATGTTGTGGTTTAATTAATGTAATTAATTTGGATTAGGATAAACTGAGATATAATTGGGAATCATAAATTT

>CL1Contig777_All/repeat/mobile_element/Class_I/LTR/Ty3_gypsy/chromovirus/Tekay
TTCGAGTTTTGAAATCTAGAATTGAGTTTAAACTTCAGTTTTTAAAATAAAATAAGTTTTCAATTTAAATTTCTTAATGCTTTTGAAATAATGTTGAATGTTTTAAAGTTTAAAATGAAGATTTGTAATGTAAGAAAAGCTTTTAAAAATTTAAGTTAAATCTGGAATGAAGATTTAAAATTTGTATTTCAGATTTGAAATTAAAAGAAAATTTTAAATTGAACTTGTTTTTAAAATAATTTAGAATGTTTAAAGTGAATTTGTTTTATATTCTTTTCAACTTTTATTTTATAAAATGGAT

>CL1Contig778_All/repeat/mobile_element/Class_I/LTR/Ty3_gypsy/chromovirus/Tekay
ATTAATTTGTAATTAATAATGATTAATCTAAGTTAATTTCTTAATTAAGTAATAAAGAAAAATGAAGGTCATTAACTTAAGATTATTTAACAATAAATTAATGTGATTAATTTTTGATAATTAATTAGATTAATTAATTAATAATAATCAATTGTTTAAGTTCTAATTACTTAATGAAAGTAATTAGTGAATTAATTACTTAATGTAATTAATTAAGGTTATTATGATTTGTTTATATTAATTATT

>CL1Contig779_All/repeat/mobile_element/Class_I/LTR/Ty3_gypsy/chromovirus/Tekay
ATGTGATTTGTTAAGTTAATTAATTTAGTTTAATTAATCTAAGAAATCATTTAATGATTTAATAAGAGTAATTACTTAAGGTAATTAATGGAGCAGGATTACTTAAAGAAGTAATAAGTGATAATTACTGAAATGTAATTAATAAAAATGATTTTTATTAAAAATTTTGGTAGTTACTTTTGAAATTAATCAAGGG

>CL1Contig780_All/repeat/mobile_element/Class_I/LTR/Ty3_gypsy/chromovirus/Tekay
TAAAAATGATTTTAATTAAGTAATTTTGGTAATTACTTTTGTAATTAATCAAGGGATTAATTAATGGAGATAATTAATTATGAAGATAATTAATTTGTTAATGAGTAATTAAGGGCAGTTAGTTACTGGTTTAATATTAATCAAAGGTGATTAATAATTGTATTTTAATTTTAGATTAATTACTAAATGTAATTAATAAAGTTATTAATTTGAATTATAAATCATTAATTAATATAATTAATGATATAACTAAGGAT

>CL1Contig781_All/repeat/mobile_element/Class_I/LTR/Ty3_gypsy/chromovirus/Tekay
AATTTGAGATAATCATTTAATGGTTTAACGGAAGTAATTACTTAATTAATGGAGCAGGATTACTTAGAGAGGTAATGAGTGATAGATTGCTGGAATTAATTAGCGAAAGGTGATTTATTTTAATAAAGTAATTTGGATAATTACTTTTGTAATTAATTAAGGAATTAATTAATTAAGATAATTAATTATTGGATAATTAATTTGATTAATGAGTAATTAAAGATAGTTAATTACTAAATTGAATATTAATCAAGGTGATTAATAATTAGATTAATTACTAAATGTAATTAATTTTAATTAAGTAATTTATTTAAATATTAAAGATCATTAATTAATATTAATGATGTAATTAAGGATTGTTTAATTAAGTAATAATTAATTAAGTGATTAATTAATTGTAATTAATTAAGGATAAATATAATTAATTATAATTAATTAATAAATGAGTAATTAAATGTTAATTACTTATGATTAAGGTTAATTAATTAAGGACTAATTACTTATTGTAATTAGTGAATGATTAATCAAAGTTGTTTAATCAAGTTAAATACTTAGTAAATAATTAATTAACTGGGT

>CL1Contig782_All/repeat/mobile_element/Class_I/LTR/Ty3_gypsy/chromovirus/Tekay
AATTATACTAAATTCCATCATTAAGTAATTCTTTTAATTAATTAAACTTAATTAATTAACTAAAAATTAACCATAATAACTTAATTAATTACACTGAGTAATTAATTACTTTAATTACTTCATTAAGTAATTATATTTAAATAATTCTTCTAAATCATTAAGTAATTAACTTCTTAATTACTTATTAACTAATTATTTCTTAATTAATTAAACTTGATTAATTTAATTTCTAATCAAGTAATTAATTATACTAAACTAATTTACCTTAA

>CL1Contig783_All/repeat/mobile_element/Class_I/LTR/Ty3_gypsy/chromovirus/Tekay
AATAATTATAAACTTAATTACAATTATTAATCAAACCTGATTAATCACAATCAGTAAATAACTTCCTTAATTACAAAATCAATTAAACAATACCTTGATTAATTTCATTAATCAATTCTTTAATTACACTGAATAATTTTCATTAATTACTTCCCTTAAGTAATTATACT

>CL1Contig784_All/repeat/mobile_element/Class_I/LTR/Ty3_gypsy/chromovirus/Tekay
GTACAAGCCAATTCAATTTATTGCAATTGAATTTCAAACCTCAATTACTTAGATTTCTTCATTAATTTATTTCCAAACCAATTAATTAATCAACTCTTCCATATTCATTCATCTTAATTAATCACCCAGGATTAATTATCTTTCAATTTCATTCAAGTAATTATCTTTAATTAATTTCACGATATTAATTATCCTTAACCAAAATCAATAAGTAATCTTAATTACTTCATAAATTAATTAACAATATTAATTACATTAATCCTTAATTACTTATATTAATTAACTTCTCATAAGTCACTTATAATGAATTATTTTCTTAACTAATC

>CL1Contig785_All/repeat/mobile_element/Class_I/LTR/Ty3_gypsy/chromovirus/Tekay
TTAATTACTTCCGTTAAGCAATTATCCTTAACCAATTCCACAAATGATTATCCTTAATTAATTATCCAATTAATTATCTTAAATTAATCACATTAATTTACCATTTCACAATCCCTAGTTAATGATCTTCATTAGCATTAATAATTTTCTAATTACTTCTCTAAGTAATTAAAGTTTA

>CL1Contig786_All/repeat/mobile_element/Class_I/LTR/Ty3_gypsy/chromovirus/Tekay
TGTAATTAGTGGAAGATGGTTTAAGTGTGGAAGTAACCTAGATTAAATTACTTTATAATTAATCAAGGGATTAATTAAAGAAATTAATTAAGAAGTAATTAATTTGATAAGTAATTAAGCGTAGTTAATTACTGATTTTAATTAATCAAAGGGGATTAAT

>CL1Contig787_All/repeat/mobile_element/Class_I/LTR/Ty3_gypsy/chromovirus/Tekay
ACGACTCTACCTAATTGTCCAGATACCCACAGATAGATAATTCATATCATCATAATAGATAATCAATATTATCAGAAACAGGAAATCATCACAAATTGATAATCTATATTATCATCACCAATAGATACTTATATCATCATCACAATGCAACCAATGCATCCATAACACACAACACTATTTATCTCATGTCTGAGATTCAAACCATTCAGGGTAAACCATATCATCCATTCATAAGCAAGGATCTATAATCACACCATCTATAATTAATTTAAAATGAATTAAATTAATTACTTCTATCTCTAATTAATTTAAAGTGAATTAAATTAATTACCTATCTTTAATTAATTTAAAATGAATTAAATTAATTACTTCCTCATTTTAAATCTTGCTTACTTAACCATTAATTGATTACAAATCAATAAATAAATTATCCTCAAAT

>CL1Contig788_All/repeat/mobile_element/Class_I/LTR/Ty3_gypsy/chromovirus/Tekay
TAGATTATCACTTGATTAATTAAATAGTTAGAGATTAATTAATGAGTTTTATAGATAATTAAATTTTGTAATTAATAATGATTAATTTCAGTTAATTACTTTAGAAAAGTAATTAAAGATTTGTTATTGGTTAATGAAGGTCATTAACTTAATATTATTTTATAATTAATTAATGTAATTAATTTTAATAATTAATTGGATTAATTAATTTAAGATAATCCTTTGAATTGTTTAAGTAAATTACTTAATGAAAGTAATTAAGGAAATTAATTACTAATTGTAATTAATTAAGTTTATTTTGATTAATTAAGTTAATTAATTAA

>CL1Contig789_All/repeat/mobile_element/Class_I/LTR/Ty3_gypsy/chromovirus/Tekay
AAAAGTTTTTGAATTGTTTTAAAAGTTTTGTTAAAGTTAAAAATTGTATTCATTTTAAATCTTAAATTTAAAATGGAATTTAAAAGTAAATTTAAAAGCAAATTGTTTTTAAATACTTTGTTAATGATAATTTAATCATTAATAAGATTAAGGTTTATCTTAAAGTTAATTAAGACTTAATGATTTATAATTCATTAAATTATTAAGGT

>CL1Contig790_All/repeat/mobile_element/Class_I/LTR/Ty3_gypsy/chromovirus/Tekay
AGTACAAATTGATTAACTCTTAATCAATTAATTCATCCCAAATCAATTAATTAAATAAATTAACTAGTTATTCCTTAATTACTCCATTAATTAAATTAATTTCAAAACATTAATCTTAATTAAATTTTAAGATAAAACATTTCTTAATTATGTTTAAAAAACAAATTTATTTGAAACAAATTACCTTTGGACTTACTCTTAAAATT

>CL1Contig791_All/repeat/mobile_element/Class_I/LTR/Ty3_gypsy/chromovirus/Tekay
TTGAATTTGCAAGTTAAATATTAATGTATTTTGGTAGTTTAAATTTAAATAAAGATTTAAGTAGTTGAATTTAAAGGGCTTTTCCTATATAAGTTTCATATGTAAATAATAAATGTTATTCACATATATTTAAAAAATTATAAATTGAATTTAAATTTGGTAAATGATTAAACAATAAT

>CL1Contig792_All/repeat/mobile_element/Class_I/LTR/Ty3_gypsy/chromovirus/Tekay
AATGCTTGTCTTATAAAAGAAACTTATAAGAGTTTAAACCAAATTCACTTTTAAATTCAAATAATTTAAAAATACACTTTAACATACAAAGTTGTTTAAATCTTTCAAATTTAAAACTTCTTTTATTTCAAAAACTGAAATACATATTTAAATCTTTAATTTCCA

>CL1Contig793_All/repeat/mobile_element/Class_I/LTR/Ty3_gypsy/chromovirus/Tekay
TGTAATTAATATTGATTACTCTAAATTTAATTTCTTAAGAAAAGTAATTAAAGAATTGTTAATAGTTAATGAAGATCATTAACTTGAGATTATTAAATAATTAATTAATGTGATTAATTTTAATAATTAATTAGATTAATTAATTAAGGATAATCATTTGTGGAATTGTTTAAGTATAATTACTTAATGAAAGTAATTAAAGGAATTAATTACTCAATGTAATTAATTAAATTAATGTGATTAATTTTAATTA

>CL1Contig794_All/repeat/mobile_element/Class_I/LTR/Ty3_gypsy/chromovirus/Tekay
ACTTCATTAATATTTAAGTGTATTTCTATGATTGCAATTTAAATTTTAAATTCAAATTAATTTAAAAATACACTTAATCATTCATGTTATTTAGAACAATTTAAAATTCAAAAACTTCTTTTATTACAAAACTAAGATTCAAATTTAGATTGAATTCCAGATTTAAACTTGGATTAAATCTTTGTTTGAATTCATTTCTTTATAATTTTCAAATTCCATTTTAAATTC

>CL1Contig795_All/repeat/mobile_element/Class_I/LTR/Ty3_gypsy/chromovirus/Tekay
TGAAGTAATTAATGAATAATTACTGGATGAAATTAAAGGGAAATGACTGGATGAAAACTAACTGAAGAATTATTACTTAGTGAAAGTAATTAAGTGTTAATTACTCATTGTAATTAATTAAAGGATTAATTAAGGTAGTTAATCAAAGTGTTAATTTAATTATTGTAAATAATTA

>CL1Contig796_All/repeat/mobile_element/Class_I/LTR/Ty3_gypsy/chromovirus/Tekay
ATTATTCAATTTAATTAATCACCCTTGATTAATTAACTTTAATTACATTCAAGTAATTATCCTTTAATTTATTTCCACAAATAAATTATCTTAACCAAACATAGAAATTAACCTTAAATTACAAACATTACATTACTTCTTAATTACACTAATTAATTACTCTTTAATCCCTTATTATTATTTATATTTATTAATGATTACTAATTACATTTTAATCTCATTATTCTGTATTAAATTAATTACCTTAAGTAATTAATCTTCAATTAAACTATATTTATTAATCACCCCTGATTAATACTATTCAGTAATCAATCACCTTTAATTACTCTTATCACATCACTTAATTACTCCTCAACTGATTTCCTTAAAAATCAATCCCTTGATTAAATTGCACAAAGTAATTATACTCAAATTACTTCCATTATCATCCTTAATCAACTTCTTCTAGTCATTATCATCAATTACTTCTCCAAGTAATTACACTTATCACATCACCGAATAATT

>CL1Contig797_All/repeat/mobile_element/Class_I/LTR/Ty3_gypsy/chromovirus/Tekay
AGTAATCAACCCTTAACTACTTTTATAATCAATTAATTAACCTTTAATTAACTGATTAATTATCCATTAACTATTAATTAATAACCTTAACTATTAATCAATATCTCTTAATTACAAATTAATTAATCCATAATTAATCTTATAATTAATTAATTAATCATTAACAAACTAATTAATTATCTCTTAATTCTTAACTAATA

>CL1Contig798_All/repeat/mobile_element/Class_I/LTR/Ty3_gypsy/chromovirus/Tekay
CATAAAAACGAATTGTTTCCATTTTAATGTTAGTAAAGATTTAATGATTTGTGATTCATTAAATTAGTAGGGTGATTAGAATGGATAATAAATTAATTCAGTCAATTAATGATTGGGGCGATTAATTTAGTAATTAAAGGTTTGAATTAATAAATTAATTAAAGTTTAAGTTAATCTATTAAGTTTAATTAATCCAGAATAATCAATGGATGGTTTGATAAGCGATTATTTAATGAAATTAATAAAAGATGATTACTTGTGTAATTAATCAAGAGATTAATTAAGATAGATT

>CL1Contig799_All/repeat/mobile_element/Class_I/LTR/Ty3_gypsy/chromovirus/Tekay
CAAAATTAATTAGAAAAAGTAATTAGTACCTTAATTACTTTAACAAGTAATTATACTTAACAAAATACAATTAATTATATTCAATTAATTAATCTAGTCAATTATCAAAATTAATTGCATTAATTAATTACTAAATTATCCCTAGATAATTATCACCCATTATTAACAACATTCCATTAATTTTACACTTAAGAAAATTTGAATTAGATTAATAAATCATTTCTAATTAATATTAATCTAAATCATTATTTAAAAATCAAATAATTAAGTGAAATCCTTAATTATTCAACTAATTTAATTACTTATTAATTGACCCATTTAAATTCAAAATGTATTAAAACAATACATTTCTAAATTTAAATTCAAATTCCATTTTAAAATTTTGATATTTTAAAATATTTAACCATTTAAACCTAAATCTAAATTAACACTTCATATTTAGTTCAATATTAATAGAACTAAATTCTTCCTAGTTTTAAAACTTATT

>CL1Contig800_All/repeat/mobile_element/Class_I/LTR/Ty3_gypsy/chromovirus/Tekay
ATGATCTTCTAATTACTTCATAATTAATTATTCTTATAATTAATTTAATAATTAATCCTTAATTAATCACATTCATTAATCAACCTTGATTAATCATTTCAATAATTAACTATCTTTTAATTACTCACATTAATTAATTAACTCCTTAATTA

>CL1Contig801_All/repeat/mobile_element/Class_I/LTR/Ty3_gypsy/chromovirus/Tekay
AACTAGGGATTATTAAATTATTAGTTAATGTGATTAAATTTTAATAATTAATTAGATTAATTAATTAAAGATAATCATTTGTGAAATTGTTTAAGTGTAATTACTTAATGGAAGTAATTAAGGAATTAATTACTTAATGTAATTAATTGAGTTTAATGTGATTAGTTTAAATTAATTAATTAAGTTTAATTAATTTTAATCACTTGATGATTTGATAATAATTACTTAATGTAATTAATGAAGTATAATTACTTAGTGAAGTAATTAATGATAATTACTGGATGTAATTAGTGGAAGATGGTTTAATTGTGGAAGTAATTTGGATTAAATTACTTTATAATTAATCAAGGGATTAATTAAAGATAATTAATTAAGGAGTAATTAATGTGATAAAGTAATTAAGGTAGGTAATTACTGAATGTGATTAATCAAAGGTGATTAATAATTATGGTTTAAA

>CL1Contig802_All/repeat/mobile_element/Class_I/LTR/Ty3_gypsy/chromovirus/Tekay
CAAATCACAATCCAAATTAATAAGTAATTAATTCCTTAATTACTTAACAAATTACAATTAATTAGATTCAATTAATTAATCTAGTTAATTATCAAAATTAATTTCCTTAATTAATTACTAAATTATCCTTAGATAATTATCATCAATTATTAATTAACACATTTCATTAATTATATACTTAAGAAAATTTGAATTAGATTAATTATCAAAATTAATCTAAACCATTATTCAAAATCAAATAATTAAGTAAACCCTTAATTATCTTAAAGATTTTCAAAATAATCAAATTACTATCAAATGACTCATTTAAATTCAAAATGTATTAAAACAATACATTTCTAAGAATTAAATTCAATTTCAAATTTTATTTAAAGATTCATTAATTCCAAAAATAATTATAAACCATAAAATAAAAATGAATGTTTAA

>CL1Contig803_All/repeat/mobile_element/Class_I/LTR/Ty3_gypsy/chromovirus/Tekay
TTAATGTAGTTAATTTTTATAATTAATTAGATTAATTAATTTAATAATAATCAATTATAAATGGTTTGAGTATAATTACTTGATAAAGTAATTAAGAAATTAATTACTTAATGTAATTAATTTAATTTAATGTGATTGTTTAATTTAATTAATTAAGTTTAATTAATTTTAAACACTTGAGTTTTATAAATAATTACTTTATGTAATTAATGATTTGGAAATTACTTAGTTAAGTAATTGTTTAATAATTACATGATTGTAATTAAGTGGAGATGTTTAAGTATGAAGTAATTTGGATTAATTATTTAGTAATTAATCAAAGAATTAATTAAGAAATTAATTTAAGGATAATTAATTTGGTTTAATAGTGTAATTAAGTTAGTTAATTACTTAGAATAATTAA

>CL1Contig804_All/repeat/mobile_element/Class_I/LTR/Ty3_gypsy/chromovirus/Tekay
TACTCCTTAATTAATTATCTTTAATTAATCACTTGATTAATTATCTTTAGTAATTAAACTCAAATTACTTTCATTGACAAATCACCATTCAATTAATTACATCCAGTAATTATCCATTAATTACTTCCCTAAGTAATTATACTTTACTAATTACATTAAGTAATTACCAAACAAACCATCCAATGATTATTCTAAATTAATTAAAC

>CL1Contig805_All/repeat/mobile_element/Class_I/LTR/Ty3_gypsy/chromovirus/Tekay
TAATTGGTTGATAAGGTAATTAAAGAATGATCAATTAAGTAAATGGTTGTAATTAATTAATGATTGTTTAAGTAGGGATAGGTGATTAATTCTCAAGTAATTAATTTAATTTAAGTTGATTAAATTAATTATAATATGGATTAATGATTCCTGTTTGTGGATGATTGATTGAGTGGAATGTCTGAATTGAATGATGCTTATAGTTTGAATAATCTGTGATGTGCTATGATGTGATATTGATTATAGCTGTGATAAATATGTGATATTTATCTGTGA

>CL1Contig806_All/repeat/mobile_element/Class_I/LTR/Ty3_gypsy/chromovirus/Tekay
TTAATTATCCTTTAATTACATTCAAGTAATTAACATTCAATTAATTTCACAAATTAATTAATCCAAACCAAATTCAGTAATTAACCTGTAATTACTTTATTAATTAATTATAATTAATTACATTAATCCTTAATTAATTACATTAATTAATTCCTACATTGATTAATTATTCTTATTAATCAATCCTTAATTACAT

>CL1Contig807_All/repeat/mobile_element/Class_I/LTR/Ty3_gypsy/chromovirus/Tekay
AAATTGTTTAGTACTTGATCATTAACAAAGTTTGATCTTTAAGTAAATTAGAATTTAAAGATTTGTATTCATTAAATTTATAAGGAAATTTAATGGATAATTAATTTATTTTGATTAATTAATCATTTGGATTAATTAAATAAGCAATTAAAGGTTTAAACTAATTAATTAATGGTTAAGATTAATTAATTAGGAATAATTAATTTTGTAGTTAAGAATTATTATTTAGACTTTTATTAATAATTAT

>CL1Contig808_All/repeat/mobile_element/Class_I/LTR/Ty3_gypsy/chromovirus/Tekay
ATTACACCTAATCACTTATTATTGATTAATTAATCTTAATTAATCAATCTTAATTACATCATTAATTATATTAATTAATGATCCTTAATTATATTTAATTAATTATCTTATTTAAATTAATTACATTAAGTAATTAATCTCAATTAAACCATAATTATTAATCACCTTTGATTAATCACATTCAGTAATTAACTACCCTTAATTACTTATCAAATTAATTACTCCTTAATTAATTTCTTAATTAATCCCTTGATTAATTATACAAAGTAATTTAATCCAAATTACTTTCACAACCCAACATCATCCACTAATTACATCCAGTAATTATCTCTAA

>CL1Contig809_All/repeat/mobile_element/Class_I/LTR/Ty3_gypsy/chromovirus/Tekay
GAACTTGTAAGTTAAAATATTAATGTATTTTGGTAGTTTAAGTTTAAATAAAGTTAAGTAGTTCAATTTAAAAGATTTTCTTATATAAGTTCATATGTAAATAATAAATGTTATTTACATTTATTTAAAAAGATTTTAAATTGAATTTAATTTAGTTAATGTTTAAACAATAATCATTTTGAATCTTAAATTCAAAAATGAAATTTGAATTTAAAATTAAAATGTAATGTTCTAATGTACTTTAATAATAAAATCATTTATAAACAAAATAGATTATCTATAAATAATTAAGACCTTGAA

>CL1Contig810_All/repeat/mobile_element/Class_I/LTR/Ty3_gypsy/chromovirus/Tekay
AACAAAATTACTTGATTAAAATAAATCAAGCTTGAGAATAGATTGATTACATAACTTCAATTTTAAATTAACACTTCATATTTCAAACATGAAAAGAAATAATTTTTCTAAGTTTAAACCTTATTTGAAATCAAACTTCATTTCCAAATTCA

>CL1Contig811_All/repeat/mobile_element/Class_I/LTR/Ty3_gypsy/chromovirus/Tekay
CCAATTTCCTCTTAATTAATCGTCTTAATTAATCTCTTAATAAATTACACAAAGTAATTATATTTTAATTTAATTAAGTAATTATTCATCAAACCATCCATTGATTATTCTGAATTAATTAAACTTCATTAATTAACTTAATCCATAATTAATTAATTCCAAACCCTTGATTACAAAATTAATTAACCCAAATTATTAATTAATTGAACTAATTAATTATTCATTTTAATTACCCTACTAAATTCGATGAATCACAAATCATTAAGCCCCTATTAACAATGAAA

>CL1Contig812_All/repeat/mobile_element/Class_I/LTR/Ty3_gypsy/chromovirus/Tekay
ATTACTTCTTAATCACTTATCATTGATTAATTAATCTTAATTAATTAATCCTTAATTACATCATTAATGATCCTTAATTATATTTAAATTAATTACTTATTTAAATTAATTACATTAAGTAATTAACCTCAATTAAATCAAAATTATTAATCATACTTGATTAATTACATTTAGTAATTAATTATATTTATTAATCATCCTTGATTAATATCATTAGTAATTAATTA

>CL1Contig813_All/repeat/mobile_element/Class_I/LTR/Ty3_gypsy/chromovirus/Tekay
TTTAAGCTAGTTAATTCAGTTTAATTATTTTGAAATAATCACTTGATGATTAGATAAGTAAACTACTTAGGTAAGTAATTAATGGATAATTACTGGATGTAATTAATTGAATAGGTGATTTATTAATGAGAGTAATTTGGATTAAATTACCTTGTATAATTAATCAAGGGATTAATTAGAAATAATTAATTAAGGAGTAATTAATTTATTTGATGAAGTAATTAAGGGAAGTTAATTACTATTGTTATTAATCAAGGGTGATTAATAATTATGGTTAGTAATTAATTAATAAAGTAATTAAAGGTTAATTACTATATTGGGTTAAGGATAATTAA

>CL1Contig814_All/repeat/mobile_element/Class_I/LTR/Ty3_gypsy/chromovirus/Tekay
TTAGTAATCTTAAGTTAATTATCTTTATTAACTAATAATATTACTTTCTTAATTAATTTCCAATTATAAATTGATCTAAACTATTAATACATAAGTCATTTCTTAATTAACCTTTTATTCTTACGATAATTTATTTCTTTATTGATGACTTTATCAACATTACATTTTAAATTCAAATATCATTTGAATTTAAGATTCAAAATGACTA

>CL1Contig815_All/repeat/mobile_element/Class_I/LTR/Ty3_gypsy/chromovirus/Tekay
TAATTACAAAACTTAATTACCTAGATTAATTAATAAATGATTAAGTTCAAATCAACTTAATGATAATCATTTATTAATGATTTGATTATCATTATCAAAGTAATTTAAAAACAAATTGCTTTTAAATTTTTCTAAATTCCATTTTAAATTAAAATTAAAATGA

>CL1Contig816_All/repeat/mobile_element/Class_I/LTR/Ty3_gypsy/chromovirus/Tekay
ATTACTCTATCAATTAAACCAACTCCTTGATTAGTTATATGAATTAATCCTTTAGTTAAACCGAGTAATTATCACTTAATTTCTTCCATCAAATAATTATCCTTTAATTACTTCCCATCAAGTAATTTCCTTTTAATTAATTACATCCAGCAACTAATTACTTCACTAAGGAATTACACCTCATTAATTACCTTAATTAATTATAC

>CL1Contig817_All/repeat/mobile_element/Class_I/LTR/Ty3_gypsy/chromovirus/Tekay
ATAATTACATCATCTCATAAAAAGATAATCAATATCATCATCCAAACAGATAATTAAATATTATCATACTTAAACCAAGCATCCATATCACATAGATATTATTCATGTCATATCTGAATTCACAATCATCAAATGAAATATCAATATCATTCATCCATAAGCAATGATTTATAATCATACCATTTGTAATTAATTTAAAATGAATTAAATTAACTACTTCAATCTCTAATTAATTTAAAGTA

>CL1Contig818_All/repeat/mobile_element/Class_I/LTR/Ty3_gypsy/chromovirus/Tekay
AATTAATCTAGGAGTTGATTTAATTGATAAGTAATTAAAGGAAGTTAATTACTGATTGTGATTAATCAGGGTTGATTAATGAATGTAATTAAGTTAAAGGTTAATTATTAAATGAAATTTAAGAATAATTAACTAATGAAAGTAATTAGAGGATCATTAATTAATGTAATTAATGGAAGTGATCAATCTTGCTTATGAATGATTGAATGATGATAAGTGCTTTGGATTGGTTGATATCTCTGATATGAATTGCTTTGTGATATGATATGTTGGATGGACAGTGATAATGTGATTATCTATCAATTATGAATTGCTGTGTAAAAGTGTTATCTGGTAATTAAAGTTGAATGGTATTTCACTTGAATAACTTGAGCTAAATGGTATTGAATTCAAA

>CL1Contig819_All/repeat/mobile_element/Class_I/LTR/Ty3_gypsy/chromovirus/Tekay
ATTACAAATCAATCAATCAATTATCCTCAAATTAACCACCTTAATTAATTTACAAATTAATTATCCTTAACCAAAATCAGTAATTAACCATTAATTAATTAATTACATTAATTAATTACTTCCTTAATCACTTATCATTGATTAATTAATCCTTAATTACATCATTAATTATATTAATTAATGATCCCTAATTACATTTAAATTAATTAACTTCATTAAGTAATTAACCATAAATTATTAATCACCTTTGATTAATTAACTTCAGTAATTAACTATTCTTAGTTACTGCATTGAGTAAATT

>CL1Contig820_All/repeat/mobile_element/Class_I/LTR/Ty3_gypsy/chromovirus/Tekay
AAAGCAAAACTGAAATCATATCTAAATATGATTCCAAACCCAATTTTAAATCTTACTTAAAAATTTAAATGTTTCATTTTAACACTTTGAATTCAAACTCAATTCCAATTCAAACCTAAATTTGAATCTTGTTTTTAAATATTGAATCCACC

>CL1Contig821_All/repeat/mobile_element/Class_I/LTR/Ty3_gypsy/chromovirus/Tekay
TAATTAATCTAATTAAAAATCAATCACATTAATTTATTATAAAATAATCTAGTTAATGACCTTCATTAACATTTATTTGATTACTTTTCTAAACAATTAACTTACATTAACCGTTATTAATTATAAGTTTGATCAACCCCTAAAATTAATTAATTAATTGAGGTCTACTCTCTCGTTCTCCATCGCCTCTTCATCTTCT

>CL1Contig822_All/repeat/mobile_element/Class_I/LTR/Ty3_gypsy/chromovirus/Tekay
TATTTAAATGTAAATAGTTAAAATTTAAAAAATTGGTTGAATGATTGAATTAATTTGATGTATACTGGTGATCTGGTGAATTTGATTTTTGGTTAGTTCTCGAGTTAATTGTTGCTTGACTCGAAGTATTCGAGCTTTAAATTGTAACAAACTACATTCAAATA

>CL1Contig823_All/repeat/mobile_element/Class_I/LTR/Ty3_gypsy/chromovirus/Tekay
AATGAGTTATTAAAGATTAATTAATTTGTAATTAATAATGATAAATCTTAGTTAATTATTTTAGAAAAGTAATTAAAGAATTGTTAATAGTTAATGAAGGTCATTAACTAGAATTATTCAATAATTAATGGGATTAATTTTTAATAATTAA

>CL1Contig824_All/repeat/mobile_element/Class_I/LTR/Ty3_gypsy/chromovirus/Tekay
TCCAAAAATCTTTTAGAGTTCATTACTTGATAATTAATTAATTTCAAATCTAATAATTCAATTATCCCTTCAACATTCATCAGCATTAATCAACCTGGATTAATTATCCTTCAATTTCATTTAAACAACTATCTTTAAGTAACTTCACCATATTACTTATCCTTAACCAAACGATAAGTAATCTTAATTACTTCATGAACAAATTAACTATTTTAGTTACATTAATCTCTAATTACTTATATTAACTTCACATAAGTCACTCATTATTGATTAATCAATCTTAATTAATCAATATTTAATTACGTCATTGATTATATAAATTAACGATTTCCAAT

>CL1Contig825_All/repeat/mobile_element/Class_I/LTR/Ty3_gypsy/chromovirus/Tekay
GGATGATTAATTTAGTAATTAAGAGTTGAATTTATTAATTAAAGTTAAGTTAATTAATAAAGAATTTAAAATGATCAATGGATGGTTTAATAAGTAATTACTTAACGAAATTAATAAAATATAATTACTTGTGAAATTAATCAAGAGATTAATTAAGATAATTAATTAAGGAGAAATTAATTTATTCAATAAAGTAAACAAAAAGATAGATAATTACAGGTTAAGATAAATCAAGAATG

>CL1Contig826_All/repeat/mobile_element/Class_I/LTR/Ty3_gypsy/chromovirus/Tekay
TAATTATTCTTATTAACTAATAATATTTCTTAATTACTTTCTTAAGAAATTATCTTAGATTAATTCATTATTAATCATTTCTAATTATAAATTAATCAAAATTATTAATTTATAAATTAAATAAATCATTCTTTAATTACCTTATTAATTAAATCACTTAAAACCTTAATTATCCCTAATATAATTCATTTCCTTTACTTATGATTTAATTAACATTTAAGTGTATATTTAAAACATTACACTTTTAAAT

>CL1Contig827_All/repeat/mobile_element/Class_I/LTR/Ty3_gypsy/chromovirus/Tekay
TTAGTCAAGTTAATTAATTGATTTAATTAATTTATGACAGTCACTTGATGGTTTGTTAAGTATAATTACTGAATTTAATTGAAAATGTGTAATTACATAGTAAAGTAATTGATGGGTAACTACTGGATGCAATTAAATTGGAGTGGTAATTTTTAATGGAAAT

>CL1Contig828_All/repeat/mobile_element/Class_I/LTR/Ty3_gypsy/chromovirus/Tekay
AAGTATTTTATAAAGTGTTTTAAAAATCTAAAAAATGAGATTTAAAACAAGATTATAAATTTAAGTTTAAATCTGAATTGTAAATCTGAATTCAAATTGAATTTGAATCTTAGGTTTTGAAAAGAAAATAAAGCTTATAAATTCAAATGTTGTAATTAAGTTTGAATGTTAAAGTATTTTATAACATGTTTTTAAAATCTGAAATATAAGATTTAAACAGAATTTTCAAATCTAAGTTTAAAAATCTGGATTCAAAAATGAATTTATATCCTAG

>CL1Contig829_All/repeat/mobile_element/Class_I/LTR/Ty3_gypsy/chromovirus/Tekay
AGATACTAAAACCTTAATTAAGATAAAACATTATCTTATAAATGCTTTAATTACCCTTTACATCATTTACCTTTATAACTATCTTTACTTAATTAAATTATTAATTAAGTTTTTAAAATAAAACAATCATTTAACTTGATAAAATTAAAGTTATCAAAACACAACTTTAAATAGCTTAAATATTTATCAATTATTAGTTTTTGAAAACTATTTTCAATTTGAATTTAAAACTT

>CL1Contig830_All/repeat/mobile_element/Class_I/LTR/Ty3_gypsy/chromovirus/Tekay
TTTAGGTCCAAGTTGTTTAAAGTTAAACAATTCAACTATCTATATACACACAGAACAGATAATTCACAAGTCACAATTGATAATCACATTATCAAAATAAACAGATGATCCATAACAAAATAGGTAATCCATATCATCATCACAATAGATAATCTATATTACCATCACAATGCAACCAAGCATTCATACCACACAACATTACTTATCTCATTTCTGAGATCACAACCATTCAAGGCAATCAATATCATCCATTCATACATAAGCAAAGATTTACTTAATCACAATATAATTAATTTAAAATGAATTAAATTAATTACTTCCATCTCTAATTAATTTAAAGTGAATTAAATTAATTACTTCATCTTTAATTAATTTAAAATAAATTAAATTAAATAAATTACTTCAGCAATATAAATCTTGCTTACTTAACCATTTAA

>CL1Contig831_All/repeat/mobile_element/Class_I/LTR/Ty3_gypsy/chromovirus/Tekay
AATTAATGATCTCTAATTAATATTTAAATTGATTACTCAATTAAAAATTAATTAAATTAACCAATTAAATTAATTACAATTATTAATCACCTTGATTAATATTTAAATCCAGTAATTAACTACCTTAATTACTCATTAATAAATTAATTATCCAATAATTAATTATCTATATTAATTAATCCTTGATTAATTACAAAAGTAATTATCCAAATTACTTTATTAAAATAAATCACCTTTCCTTAATTACATTCCAGTAATTATCAATTAAAACTTCTCTAAGAAATCCTGCTCCATAAATTACATTATGTAA

>CL1Contig832_All/repeat/mobile_element/Class_I/LTR/Ty3_gypsy/chromovirus/Tekay
ATTAATTAATGTAATTAATTTTGATGGATTAATTAGATTAATTATTTTAGGAAAATATATTGTAATTTGATAAGTATAATTACTTTACCAAAAGTAATTAAGGAATTAATTATTTATTAATTCTGATAATATGCTTTGTTAAATTAATTAATTTAGTTTAATTAATTTAAGAATAATTTAATGATAATAATTACTTAATGTAATTT

>CL1Contig833_All/repeat/mobile_element/Class_I/LTR/Ty3_gypsy/chromovirus/Tekay
GAAGTAATTAAGTAAGGTTCATTAATTGATATGATTAATGAAAATAATTAAGGATTAATCACTTGATTAAGAGTTAAGTAATCATGATTCATTATTTAGGATGGTGATTTAGTAATTGGTTTAACTAATGGTTATTTAAGCAAGATTTATTTT

>CL1Contig834_All/repeat/mobile_element/Class_I/LTR/Ty3_gypsy/chromovirus/Tekay
AATTATTCTTACCAAATCGATGAATAATCTTTAATTATTTCACAAATTATTTAACTATAATCAATCAATCTAATTCTTAATTACTTATATTACTTAATTTCTCATGGGTCACTTTGATTAATTCATCTTACTTAATCAATCTTTAATTAAATCGTTGATTATAGAAATTGATGAATTCCAATTATGTTTTG

>CL1Contig835_All/repeat/mobile_element/Class_I/LTR/Ty3_gypsy/chromovirus/Tekay
AAACTACCTCAATTAATTACATCCAGTAATTACCCATTAATTACTTCACTAAGTAATTACACTTTATAAATTACATTAAGTAATTATACTTAACAAATCATCAAGTGATTATCTTAAATTAATTAAACTAATTAATTAACTTAAACTAATCACATTAATTTAATTAATTACATTGAGTAATTAATTCCTTTAATTACTTTCATTAAGTAATTATACTTAACCAATC

>CL1Contig836_All/repeat/mobile_element/Class_I/LTR/Ty3_gypsy/chromovirus/Tekay
TACTCTAACTAATTTAAAGTGAATTAAATTAATTACCTACATCAATATAAATCTTGCTTACATAACCATTAATTAATTACAAATTAATTAATTAATTATCCTCTAATTAATCACCTTAATTAATCACCCTTGATTAATTATTCTTTAATTAATTTCAAAAAATTAAT

>CL1Contig837_All/repeat/mobile_element/Class_I/LTR/Ty3_gypsy/chromovirus/Tekay
TCTTAATTAACCTATCATTTAATTATTTTAAATATCTTAATTATCCCTAAAATAATTCATTTCTTTATTTATGACTTTATTAAGTATATTAGAACATTACATTTCAAATTTAAATCCAAAATTTCATTTTGAATTTAAGATTCAAAATGGTTTTTATTCAAACATTTTCAAATTTTAATTC

>CL1Contig838_All/repeat/mobile_element/Class_I/LTR/Ty3_gypsy/chromovirus/Tekay
TAAATAATCATATCAGCTATAATTAATTTAAAATAAATTAAATTAATTACTTGTATCTCTAATTAATTTAAAGTAAATTAAATTAATTACTTAACCATTATAAATCTTGCTTATATAACAATTAACCAATTATCAATCAATTAATAAATTCATTTCACTTAATCACACTTGATTAATTAACATTTAATTTTATTCAAGTAACCATCTTTTAATTATTTTCACAAATTAATTATCTTATCCAAAT

>CL1Contig839_All/repeat/mobile_element/Class_I/LTR/Ty3_gypsy/chromovirus/Tekay
CTTAATCTAATCAAATTATACTCAATTAATTACAATGAGTAATTAATTCCTTAATTACTTCCATAAGTAATTAATGATTCTTAGTTAATTCACAAATGATTATCTTTAAATTAATTAATCTAATTAATTATTAAAAATTAATCACATGAATTAATTATTAAAAATCCCGGTTAATGATCTTCATTAATCATTCTTTAATTATTTTCATTAAGTAATTAAATTAGATTAATCACAAATTAAATTAT

>CL1Contig840_All/repeat/mobile_element/Class_I/LTR/Ty3_gypsy/chromovirus/Tekay
ATCCTTAATTAATTACATTTAATTAATCACTTTATAATCACTTATTATTGATTAATTACCCTTTAATTAATCAATCCTTAATTACATCATTAATTACATTAATTAATGATTCCTTAATTACTTCTTAATTAATTATTAACCATATTTAATAATTAGTCTTTAATTAAACTTTATTCATTAATCAACCTAGATTAATCAAAATCAGTAATTAATTA

>CL1Contig841_All/repeat/mobile_element/Class_I/LTR/Ty3_gypsy/chromovirus/Tekay
TTAATCAATAAGATTACTTATTGATTTTGGTTAAGTACAATTAATATCGTGAAGTTAATTTAAGATAATTACTTGAATGAAATTGAAAAATAATTAATCCAGGGTGATTAATTAAGATGAATAGTGAAGGGTTGACTAATTAATTGATTTGGAATTAATTAATATTGAATGAAGGAATCTAAATGAATGTAGTTAGGAATTCAATTAGATTCAATTGAATTGTTTTGTATGCGATTAAGCTTTG

>CL1Contig842_All/repeat/mobile_element/Class_I/LTR/Ty3_gypsy/chromovirus/Tekay
CATATCATATCACAAAACATTTCATATTAGAGATATCAATCAATTCAAGACAATTGATCAGCATTAAATCATTCATAAGCAAGATGGATCATTTCCAAAATTTATTTAATTTATCTCTAATTAAATTAATTACAAATCTTTAATTACTTAAATTATCTT

>CL1Contig843_All/repeat/mobile_element/Class_I/LTR/Ty3_gypsy/chromovirus/Tekay
GAAAATTAATGATTTCTAATTACATTTCAATTTATCCTAATCTAAATTAATTACATTAAATAATTAATCATTAATTAAACCATAAATATTAATCATTCTTGATTTATCTCAACCGATAATTAACTATCTTTTATTTACTTCATTAAATAAATCAATTACTCCTTAATTAATCATCTTAATTAATCTCTTGATTAATTTCACAAAGTAATTATATTTTATTAATACCATTAAGTAATTTCTATCAAACCATCCCTTGGTTTTCCAAATTAATTCGACTAAATTAACTTAAACCTTAATGAAT

>CL1Contig844_All/repeat/mobile_element/Class_I/LTR/Ty3_gypsy/chromovirus/Tekay
TAAATTCTTTCAAGTTTAAAACTTACTTGAAATCAAATTCTTTTTAAACATTTAAATATGTTCATTTCAATTTTTTTTTAAAATTTACAAACTGTTTTTAAAATCCAAACTGGTTTCCAAAGAAACTTGAAATACAGTCTTTAACTTAATTTCAAACTGAGTTTAAATCTTGCTTAAAACATTTAAATTTGTTCA

>CL1Contig845_All/repeat/mobile_element/Class_I/LTR/Ty3_gypsy/chromovirus/Tekay
CGACCCCGGTCTCTTCGAATTCAGTTTATCATAACACAAATTATTCAAGTGAAATGAAATTCAATTTTAAATAAAGATGTCACCTTTACTCAGCAATTCATCATTAATACATAACCACATTATCATTGCCCACCCAACACATTATATCACAAACCATTTCATATCAGGGGTATCAATCAATTCAGGGCATATAAACAATCACTTATCATACATAAGCAAGATAATCAATCACACCATCCATAATTGAATTTAATCAATCACCTTTAAGTCCTGCTTATTAATTA

>CL1Contig846_All/repeat/mobile_element/Class_I/LTR/Ty3_gypsy/chromovirus/Tekay
TAATTAAGGAAAGGTGATTAGAGAATCTCTTATTAATGAAATAAATTAATTAAGGAAACTAATCAAGGATTAGTTAAATAATGAGTATGATTAATTAAGGGATAATTGATCAATGAAGTGATTATAAGATAATTAATTTGTGTAATTAATTAAGAGTTAATTACTTATTGTAATTAAAGGATAATTAGTCAAGGGTGATTAATTAAGATGGATAATTAAAAGATGATT

>CL1Contig847_All/repeat/mobile_element/Class_I/LTR/Ty3_gypsy/chromovirus/Tekay
ATTAACTAATGAAATTAATGGAAGCAATCAATCTTGCTTATTAATGATTAAATGATGATGGGTGCTTTGAAATGAGTTGATATCTCTGATATGAATTGCTTTGGGAATGATATGTTGAATGGACGATAATAATGTGATTATAAATCAGTTATGAATTGCTGTGTAAAGT

>CL1Contig848_All/repeat/mobile_element/Class_I/LTR/Ty3_gypsy/chromovirus/Tekay
ATTTAATTAATCAAATAAATTATCAAAATTAACCACTTTAACTAATTATAAATAATCCCAAGTTAATGACCTTCATTAACTTATCAAAATTCCTTAATTACCTTACTTAAGTAATTAACTTAAATTAATAAATATTAATCACAAATTTATTAATCTTTTATTATTCATTTAATTACTCACTAATTATTTCATTAATTAACATAATTAATCTTATCCTCTTGATAAA

>CL1Contig849_All/repeat/mobile_element/Class_I/LTR/Ty3_gypsy/chromovirus/Tekay
TGATTAATCAAGTAATTAATAATTAATTAAAGGATGATTAATTACTTAAAAATAATTACTTAGTGAAAGTAATTAAGGATGGATAATTGATGATTAAAGATTGATTTAATCAAGTGTTTAAAGGTTAATTAATTAAGGATAATTAATTAATGTAATTAAGGTAATTAATTTAAGAAGTAATTGATTAATTAAAGGTATTTAATTAATAAAAGTAATTAATTAATGGTAA

>CL1Contig850_All/repeat/mobile_element/Class_I/LTR/Ty3_gypsy/chromovirus/Tekay
ATTTTCTTAAAATAATTAAACTAAATTAATTAACTTTAATTAATCAAAATATCCAAATTCAATTATAATAAGTGATTAATCCTTAATTGCTTCCATTAAGTAATTACATTTAACAATTTACAAATGATTATCTTAATTAACTAATTTAATTAATTATTTAAAATTAATTGCTTTAATTAATACTTAATAATCTTTAGTTAATTATCTGATAACATTTCTTAATTTCTTTTAATTAATCTCCAATTATAAATAATCTAAATCATTAATTTGTTAATTGAATAAATCATCCCTTAATTATCA

>CL1Contig851_All/repeat/mobile_element/Class_I/LTR/Ty3_gypsy/chromovirus/Tekay
TAATTTCCATAAAAATTTAATGAATTACAAATCATTAAATTCTAATTAACTTTAAGAAAAACATTATTCTTATTAAGGATCAAGTTATCATTTACAAAGTATTTTAAAACAATTTACTTTAAATTTACTTTCAAATATCATTTTAAATTTAAGATTTAAAATGGAAACAAATTATCTTTAACAAAGTTTAAAACACATTTCTAAAACATTTTCATGTCACAAGTTAAAGAAATACTCATTAAATGACG

>CL1Contig852_All/repeat/mobile_element/Class_I/LTR/Ty3_gypsy/chromovirus/Tekay
AAATTAATTAATTATCTTATTTAAATTACCTCACTAATTTAATAAATCACAATTCATTAAATCTTTGATTTACTTTAAAATAAAAACATTTCTTATTAATGATTACATTATCATTAACAAAGCAATTTAAAACAATTTACTTTAAATTTGTTTCAAAATTTCATTTTAAATTTTAGATTTAAAATGAAGTCAAACTTAACTTTAACAAAGTTTTAAAAACATTTTAAAAACCCTTTAAAACTTATGCTAAAGAATTTCTTATTTTATAAAAGAAGTTTAAAGGAATTTAAACCCAAATTCATTTTAAAAATACAAATCATATTTTAAATTACCTTAAACATTCAAAGTTGTTTTAAAACAATTTAAATTTAAAAAAATCCCTTTATTTCAAAATTATGATTC

>CL1Contig853_All/repeat/mobile_element/Class_I/LTR/Ty3_gypsy/chromovirus/Tekay
AATAAAGTATAAGTTAATTAATTTAAGGTAAATCAATTGGTAATTAAAAATCGTTGATTAAATAAGGTTTAATTTTTAATTAATGATTAGTAATCAATTAATGAATTAATAAAGGATTAATTAATGAGTTATTAAGACTAATTTAAAATGTAATTGATAATAAATCTTAGTTAATTACTTTAGGAAAAGTAATTAAAGAATTATAAATAGTTAATGAAGGTCATTAACTAAGATTATGAAATAATCAATTAATGGGATTATTTTTAATAATTAATTAAATTATTTATTTAAGATAAGCAATTGTGAATTGTTAAGCATAATTACTAAATGGAAGTAATTAAGGAATTAATTACTCAAGGTAATTAATTCAATTTAATATGAATT

>CL1Contig854_All/repeat/mobile_element/Class_I/LTR/Ty3_gypsy/chromovirus/Tekay
ACTTGATTAATTAAGTAATTAGAGATTAATTAATTGATAATTAAAAATTTAACTAATTTGTAATTAATAATGGTTAATTAAAGTTTAATTACTTAAGGAAAGTAATTAAAGAATTGTTAATAGTTAATGAAGATCATTAAATAGGGATTATTAGATAATTAATTAATGTGATTAATTTTCACAATTAATTATATTAATTAATTAAAAATA

>CL1Contig855_All/repeat/mobile_element/Class_I/LTR/Ty3_gypsy/chromovirus/Tekay
GATTAATTAAGTAATTCAGGATTTTTAAATTGATTAATTAAAGACTTAAGATTAATTAATTAAGGTTAATTAATCTATAATTAAGGATTGTTAATTAAATTTTAATTAATGATTAAGATTTATTAATCAAGTGATTAAGGATTAATTAAGATTGTAATTAACACTTAATTAATTAATAATTAGAGATTAATTAAATTGTAATTAAATATTAATTAATTTGTAATTAATAATGATTAATATAAGTTAATTTCTTAATTAAGTAATTAAGAAATGTTAATGAAGGTCATTAACATAAGATTATTTAAAATTA

>CL1Contig856_All/repeat/mobile_element/Class_I/LTR/Ty3_gypsy/chromovirus/Tekay
AAGTAATTCCTTAATTAATTACACTTAGTAATTATTCATTAATTACTTCACTAAGTAATTACACATTTTTAATTACATTAAGTAATTATACTTAATTCCATCATTAAGTAATTCTTTTTAATTAATTAAACTTAATTAATTAACTAAAAATTAACCATAATAACTTAATTAATTACAATGAGTAATTAACTTTAATTACTTCATTAAGAAAGTATGCTTAAATAATTCTTCTTAACTATTAAGTAATTAA

>CL1Contig857_All/repeat/mobile_element/Class_I/LTR/Ty3_gypsy/chromovirus/Tekay
AATTAATCAAGTGATAATTAAAAACTTAATTAATTTTTAATTACTTGATTAATAAATTCAATTCATTAATTAAATTAAATCAAATCTTATTTAAATGATTTCTAAATTACACTTTAATCAAGTCTAATTAACTTACTTAATCCTTTTAATTAATTAAATAAAACCCTTAAAAAGTTAATTAATTATCCTAATTATTAATTAATTAAATTACAAAACTAAATTACCTAGATTAATTAATAAATCCTTAAGTTCAAATAAAC

>CL1Contig858_All/repeat/mobile_element/Class_I/LTR/Ty3_gypsy/chromovirus/Tekay
AGATTTTAAAATTAGATCTGAAACAAAATGTTGCTGCAGTTAAATATGATTTTTGTTAAAGTTTTGATTCAAATGGATATTTGAATTTTTAAAGTTTAAAATGAATTTGGATTTAAAAATCGAGTTTCTGACTCTAGTTGTTAAAAGAAAGTTAAATCGAAGTTTTAAATCAAGATAAATTGAGGAATTCAAGTTTACTTAAAATCCAAATCTGAAAGCTTAAATCAGTTTTAAATATGAATGTTT

>CL1Contig859_All/repeat/mobile_element/Class_I/LTR/Ty3_gypsy/chromovirus/Tekay
TTTTGGTTAATTAATCTTAATTAATTAATCAATCTTTAATTACATCATTAATTATATAAATTAATGATTTCCAATTATATTTTAATTTATCCTAATCTAAATTAATTACTTTAATTAAACCACAATATTAATCATTCTCGATTAATCTCAACCTGTAATTAACTATCCTTTATTTACTTCATTAAATAAATAAATTACTCCTTAAAAAACAAAAATTTAAA

>CL1Contig860_All/repeat/mobile_element/Class_I/LTR/Ty3_gypsy/chromovirus/Tekay
ATAATTAATACTTAATAATCCTTAGTTAATTATCTTCATTAACTAATAACATTTCTTAATTACTTTCTTAAGAAATTATCTTAGATTAAATCATTATTAATCATTTCTAATTATAAATTAATCTAAATTATTAATTTATAAATTAAATAAATCATTCTTTAATTACCTTATTAATTAAATCATTTTATTACCTTAATTATCTCTAAGATAATTAATTTCTTTATTAATGATTTCATTAACATTTAAGTGTATTTTAAACATTACACTTTAAATTTAAATTCAAATTCCATTTTGAATTTAAGATTCAAAATGATTATATATTTAAACATTTACCAAATTTAAATATCCACTTATAAACCTATATAAGAAAAGTTCTAACTAATTTACTTAAATTTTTATTTAAAATTTAAGCTTTAAAATACATTACATTTTATCTTGCAAATTCAAGTTAAAACAATTTATTTAACTCTTCACTCAAAATTAAGAAAACCTTTATAAAAGAATTTTATCAAAATCAAGTTAAACATTTGTTTGAAAACAAATATACTTTTAAAAGCTATTTAATTTAAACTTGTTTAAAACACATTCAGATTTAAAACTAATTTAAATTTCCAGATTTGGATTCAAAGAGACTTGAATCCATATTTTAATTTTGATTTAAACTTTGATTTTAAATTCTTGATTTTAAATTCTTTATTTAAAATCCAAACTTATTTTAAAACTTAAAGATTTAAAAGTTTATTTGAAAACTGAACATAACTTTGAATTTAAACCCAATTTAAATTCTGTTTCAGATTTTAAGTTAATTTTAAAAATATGAAAACTGTCA

>CL1Contig861_All/repeat/mobile_element/Class_I/LTR/Ty3_gypsy/chromovirus/Tekay
TTAAACAATTTAAATTTAAAAACTTCCTTTATTTCAAAACTAAGATTCAAAATTGGATTTGAATCCAGATTTAAACTTAAGTTAAATCTCTACTTTTATTTTAAAGCTTTACTTTTAAATTAAACTATTTAAACCCTTTTAAAGTTGTTTAAAACATTTTAATTTATAAAAGTTAATTAAATTTTAAAACTTGCATTCAAACTCAGTTTTGAATCCAT

>CL1Contig862_All/repeat/mobile_element/Class_I/LTR/Ty3_gypsy/chromovirus/Tekay
TTAAATTTGTTTAAACTTTGTTTAAACATTTCTTTACATTCAATTTCCAATTTAAATTCAAATTTCTTTAAAAACATTTTAAACAACAAACCCCTTTAAAGTATTTAAACAAAATTTGAATGTTTAAAAAAAACTTAGTCTTTTCTATCTTAATATTCAAATTAAAATTGAATCTATAGTTTAAAATTAGATTTAAAACATAT

>CL1Contig863_All/repeat/mobile_element/Class_I/LTR/Ty3_gypsy/chromovirus/Tekay
GAATTTGTTTTAAAATAACTTGGAATGTTTAGGAATGTTTTTAAATTGATTTGAATTTAAATTGGATTGATATTTAAATTCTTTTAAACTTATTTTTATAAAGTGTATGTTTCTTTTAACATATGAAATAAAGGTTTTGAATTGTTTTTAAAATCTTTTTTGAGTTAACATTTGTAT

>CL1Contig864_All/repeat/mobile_element/Class_I/LTR/Ty3_gypsy/chromovirus/Tekay
TGTATTCAAAAAGGGAGTTAAATTCTAAAATAAATTATAAATGGTTAAAGAAAGTACTCAGACAAGTTAACACCAAGGAAATCAGGACTCAGATATGAAAAGCTAGATTTGGGAACTAAAATAAAGTTTTATAATTTAATAAATTTTAGGTGTAATTAAATATGTAAGTTAAAAA

>CL1Contig865_All/repeat/mobile_element/Class_I/LTR/Ty3_gypsy/chromovirus/Tekay
AAACTTAAGATACAAATTTAACTTAAACAAGGTTTAAAAACAATTCAAAACCTTTTTATCTCATATGTTAAAGAAACATCCATTTTATAAAATAAAAGTTTAAAAGAATATAAAACAAATTCACTTTAAACATTCCAAGTATTTTCATTTTTAAAAAAAACAAGTTCAATTTAAAATTTTCTTTTGATTTCAAATCTGAAATACAAATC

>CL1Contig866_All/repeat/mobile_element/Class_I/LTR/Ty3_gypsy/chromovirus/Tekay
CAACCCTTAATTACATCATTAATTATATTAATTAATGATCTCCAATTAGTTCTTTAATTAATTATTAATCATATTTAATAATTAATCTTTAATTAATCTTTATTCATTAATCAATCTTGATTAATCACATTCAGTAATTAATTACCCTTAATTACTTCATTAAATAAATTAATTACTCCTTA

>CL1Contig867_All/repeat/mobile_element/Class_I/LTR/Ty3_gypsy/chromovirus/Tekay
GAATGGGTAATTACTGGATGTAATTAATTAAAGGGAAATTACTTAATGGAAAGTAATTGAAGGATAATTACTTAGTGGAAGTAATTAAGGATTAATTACTTGGTGTAATTAATTAAAGAATTAATTAATATAATTAATTAAGGAGTTAATTAATTAATGTAAGTAATTAAAGGATAGTTAATTACTGAAATGATTAATCAAGGTTGATTAATGAATGCGATTAATTAAGGATTAATTAT

>CL1Contig868_All/repeat/mobile_element/Class_I/LTR/Ty3_gypsy/chromovirus/Tekay
TATCATCGTCAACAGATAAACAAAATCAACATTATAAACAGATAATCCATATCATCATCACAATGCAACCAATGCATCCATATCACATAACATTACTCATCTCATAGCTGAGATTACAAACCATTCAAGGCAACCAATATCATCCATTCATACATAAGCAATGATCTAATGATCACACCATCTATAATTAATTTAAAATGAATTAAATTAATTACTTCCATCTCTAATTAATTTAAAATGAATTAAATTAATTACTTCATCATTATAATCCT

>CL1Contig869_All/repeat/mobile_element/Class_I/LTR/Ty3_gypsy/chromovirus/Tekay
ATTAATTAATTTGATTAATTTATGGTTAGAATTAATTAATTAAAGGTTAGTTAATTAATTAGGGGTTAATTAATTTGAAATTAAGGATCATTAATTAGATAAGTTAAGATTATTAATTAATGATTAGAAATTAATTAATCAAGTAATTAAAGATTAATTAAGTTACAGTTAAGCACTTAATTAATTAAGTAATTAAAGATTAATTAATTTGTGATAAATAAATAATTAATTTGTAATTAATA

>CL1Contig870_All/repeat/mobile_element/Class_I/LTR/Ty3_gypsy/chromovirus/Tekay
TTATTAATGTGATTAATTACGCAAGATAATCAATTTAAAAGATGGTTAATTTAATTAAAATTAATTACTTAATGAAATTAATTAGTGATAACTATGGAAGTAATTACTTAATAACATTAACTAAAGAAGATAATTAATAGGTAATTACTAAATATGATTTATTTGATGAGAATACTTATGGAAAGTAATTAAAGATTAATTACTTAGTGTAATTAATT

>CL1Contig871_All/repeat/mobile_element/Class_I/LTR/Ty3_gypsy/chromovirus/Tekay
ATTGATTAATGAAATTAATCAAGGTATTGTTTAATTGATGTGATTAATCAGGTTTGATTAAAAATTGTAATTAAGTTTATAATTAATACTTAAATATAATTAAAGAAATTAGAGGGTCATTAATTAATGTAATTAATGAATAATTAATTGTTTAATTAATTAATAAATGTGATTAATTATAAGATAATTAATCAATGAAGTGAGAAAGAAGTAATAATTAATTAATGAAATTAATTAAGGATTTTGTAATGAATTATTGTTAATTAATTAATTAGAAATTAATTAAGATTAATTAATGATTAAAGATAAATTAATCTGTGTAATTAATTTAAAGGCTAATTACATAGTGTAATTAAAGAATAATTAATCTAGGTGATTAATTAAGAATATGATTAAAGGATAATTAATCTGTAA

>CL1Contig872_All/repeat/mobile_element/Class_I/LTR/Ty3_gypsy/chromovirus/Tekay
ATTAAAGAATAGTTAATTAAGTAATTAAGGTAAAATAAATTGATTAGGAAGTAATAAATTAAATAGCATGAAATAGAATAATTAAATAATTAAGGAATTAATTACTTAATGTAATTAATGAAGTTTAATATGAATTGTTTAAGTTTATTAATTAAGTT

>CL1Contig873_All/repeat/mobile_element/Class_I/LTR/Ty3_gypsy/chromovirus/Tekay
TTATTTACAAAAGTAATTAAAGTATAACGACTTAATTAACTAAAATAAGTAATTTAAGTAATTAAATTAAGATAAATTAATTTGTGTAATTAATTAAGTATAGTTTATTACTTAATTAAGAATTGATTAATCAAGGTTAATCAATTAAGAAATAATTAAGCAATAAGTAATTAAGAGGTTAATTACTTAATGTAAAAGAATTATTATGAATAATTACTTAATGAAGTAATTAAAGGAATTAATTACTCAGTGTAATTAATTAAGTTAATATGGTTAATTTTAGTTAATTAATTAAGTTTAATTAATTAAAGGGAATTATTTGATGATGGGTTAAGTATAATTACTTAAGGTGATTAATGAGGTATAATTACTTA

>CL1Contig874_All/repeat/mobile_element/Class_I/LTR/Ty3_gypsy/chromovirus/Tekay
TCCAAATTACTTTTAAGTAAATCACCTTTCCTTAATTACATTCCAGTAATTATCACTTCTCTAAGTAATCTTACTCCATAAATTACATTAAGTAATTATTATCATTAAATTATTTCTTAAATTAATTAAACTAAATTAATTAATTTAACAAAGCACATTATCAGAATTAATTACAATAAGTAATTAATCCCTTAATTACTTTTATAAAGTAATTATACTTAAATTACAATTGATTATCTTAAATTAATTAATCTAATTAATCCATCAAAATTAATTACATTAATTAATTATTAATTATCCTTAGATAATTAACAACATTTTCATTAATTCCTTACTTAAGAATAATTACCTTAAATTAATTATTCATTAATCATCTTTAATTAAAATTAATTCAAGTTATTATTTAAAAATCAAATAGATAAGTAAATCC

>CL1Contig875_All/repeat/mobile_element/Class_I/LTR/Ty3_gypsy/chromovirus/Tekay
CATCCAGTAATTATCATCAATTACTTCCCTAAGTAATTATACTCATCACATCATCAAAATGGTTGTCTAAATTAATTAAACTTAATTAATTAACTTAAACAATTCATAGAATTAATTACAATGAGTAATTAATTCCTTAATTACTTTCGTTAAGTAATTATACTTAACAATTCACAATTGCTTATCTTAACTAAATAATTTAATTAATT

>CL1Contig876_All/repeat/mobile_element/Class_I/LTR/Ty3_gypsy/chromovirus/Tekay
AAATTTAATTAAGGAATAACTTATTAAATTGATTTTAATTAATGATTTAGATTAATTTTTAATTAGAGATGATTAATGAATAATTAATCTAAGATGATTTTTCTTAAGTAAATAATTTAAGAAAATATTTTTAATTAATAATGGTAATTAT

>CL1Contig877_All/repeat/mobile_element/Class_I/LTR/Ty3_gypsy/chromovirus/Tekay
TACTTTCTTAAGTAATTGTGCTCCATTGCATACACTAAGTAATTACACTTATCAATTTATCAAATGATTTTCTTAAATTAATTAAAATAAATTAACTTAAATTAATCATTTATCAAAATTAATTACAATAAGTAATTAATCTCTTAATTACTTTTATCAAGTAATTACATTTAACAATTTACAATAGATTATCTAATTAATCTAATTAATTATCCAAAATTAATCATATATATTAATTAATTAATAACTCTTAATTCACTATCTCCA

>CL1Contig878_All/repeat/mobile_element/Class_I/LTR/Ty3_gypsy/chromovirus/Tekay
TAATTTTAATCAAATTTAAACTTTGTTTAAACATTACTTTATATTGAAATTTCCAAATTTAAATTCAAATTCATTAAAAACATTTTTAAACAATAAATCCCCTTTAAACTTATTTTAAACAAATTAGAACTTAAAAACTTACATATTTCTAGCCATGACTCAAACTA

>CL1Contig879_All/repeat/mobile_element/Class_I/LTR/Ty3_gypsy/chromovirus/Tekay
CAAATTTAAATTAACACTTCATATCTTAATTCAAATATTAAAAGAAATAATTCTTCTAAGTTTAAACCTTATTTGAAACCAAATTTCATTTTCAAATTTACTTTTAAAACATTTGAATCTGTTCACAATTTTTTTTTTAAATTTACAAACTGTTTTGAAATCA

>CL1Contig880_All/repeat/mobile_element/Class_I/LTR/Ty3_gypsy/chromovirus/Tekay
ATTTTTATGAATTTCAAATTTTAAGACAAACTCTTGTTTGTCTTGAAATTTTTAAAAGGTTTTAAATTGTTTAAACTTTGATTTAGTTTAAAATATATTCATTTTAAATCATGTATTTAAAATGAAATTTAAAAGTAAGTTCAAAAGAAAATTTGTTTTCAAATAAATTTGTTTTTGAACATAATTTAGA

>CL1Contig881_All/repeat/mobile_element/Class_I/LTR/Ty3_gypsy/chromovirus/Tekay
CATTGGACATCAATTAATTCCAAATCCATTAATTAGTCTACCCATCATTATTCATCTAATTAATCACCCTGGATTAATCATTTTTCAATTGCATTCAATTAATTATCTTTAATCAACTTCTCGTTATTTATCATCCTTATTCCCAATCATTAAGTAATCCCAATTACTTCATAAATTAATTAATTATAGTTAA

>CL1Contig882_All/repeat/mobile_element/Class_I/LTR/Ty3_gypsy/chromovirus/Tekay
TTCTACGTAATTATACTCCATTTATTTCACTATGTAATTACACATACCAAATCATCAATTAATTTCTAAAATCAATTAATTAACTTAATTTAAATCTTATCATCAATTACTTATATATTCAAATTAATCATCTTTGATTTAAATATCCTTGACTGCATTCCAATAGTTTCCTTAATTTATTTACAGAAATTAATCCTGAATAAATCCATTAATTAATTACATTTATAT

>CL1Contig883_All/repeat/mobile_element/Class_I/LTR/Ty3_gypsy/chromovirus/Tekay
AGTTGATCACTTAATGTAATTAATAAGGGTTAATTAATTGGTGTTAATAATCAAAGTATAATTACTTAATGAAAGTAATTAATGGATAGTTAATGAGTGTAATTAATTTAAGGATCATTAACTAGTGATTAAGAGATAATTAATTAATGTAATTAATTTAAGATAATTGGTTTAATTAATTAAGGATAGTTAATTACTTGATTAATTAAGGGTTAATTAATCTAAGTAATTAAAGGTAATTAATTAAAGAGTAATTAATTAATGGAAGTAATTAAAGGGATTAATTACTCAATGTAATTAATTAAATTAATGTGATTAATTTAAGTTAATTAATTAGTTTAATTAATTAAAGATAATCACTTGATGATTGATTAAGTATAATTACTTAATGTAATAAATAAAGTGAAATTACA

>CL1Contig884_All/repeat/mobile_element/Class_I/LTR/Ty3_gypsy/chromovirus/Tekay
TTTTGGAAAATAATTAAGAATCATTTCTTTAAAAATAGTAATTAGGATTTGAATTAATAAATGTTTAAGTGATTGATAAATTTGTTATTAACTACTTAAGTTAATTAATGAATGATTAATAGTCAATCAATGATTTAGATAAATTTTATAATTAGAAAATAAATTAAAAGTGATTAAGAAATGTTATTAATTAACTAAGGATTATTAAGTATTGATTAAAGTGATTAATGTTATTAATTAATTGGATTTATTAATTTAGATAATCAATTATAAATTGCTTAAATGTAATTACTTAATGAAAGTAATTAAAGATTAATCACTTATTGTAATTAATTTTGGATAATTTAATTTATTAAAGTTAATTAATTTAGTTTAAGAAAATCATTAGATTAAATTGGAAATTAATGATTTCTTGTTATGAGATAATTACTTTATGATAAGTAATTAAAAGTTAATTTCTTAAGATAATTAATTAAGGAATT

>CL1Contig885_All/repeat/mobile_element/Class_I/LTR/Ty3_gypsy/chromovirus/Tekay
TGGGTAATTAAGATAAGTGAAATTACTGATTGGGAAGTAATTTTAAATGGGTAATTACTTGTTAAAGTAATTAAAGGTTTATTACTTGGTGTAATAAATCAATGAATTTATAAAGTAATTAAAAGTAATTAAGAAGTAATTAAGAATAATTAATTACTGTATTTAAGTTCATTAATTAAAAGCAATTAATTTAAGCATGATTAATTAATATAATTAATTAAGAAATAATGTAATTAATTATAG

>CL1Contig886_All/repeat/mobile_element/Class_I/LTR/Ty3_gypsy/chromovirus/Tekay
TACTAGATGAAAGTAATTAAAAATAAATTACTTAAGGGAAGTAATTAAGAATTAATTACTTAGGATATTAATTAAAGGATTGATTAATTAAGGAAATTAATTAAGGATTAGTTAATTAATGAGTGTGATTAATTAAAGGATAATTAATCAATGTAAGTGATTATAGGATAATTAATTTGAGTAATTAATTAAGGATAAATGTAATTAATGTGAATGGGTGAAGGTTAATTAATTTGTGTAATTA

>CL1Contig887_All/repeat/mobile_element/Class_I/LTR/Ty3_gypsy/chromovirus/Tekay
ACAAAGTAATCAATCTCAAAATACCATACTTCAATTAATTACCTCCAGTAATTTACTTATCTTAATTACTTCTCTAAGTAATTATACTTCATTGATTACTTATCAATCAAATGATTATTCTAAATTAATTAAACTTAATTAATTAATTTAAATTAATCCAATTAATAAATTAATTACAAAGAGTAATTAATATCTTTAATTATTTCCATAAAGTA

>CL1Contig888_All/repeat/mobile_element/Class_I/LTR/Ty3_gypsy/chromovirus/Tekay
ATAAATAGATGAAATTAATTTAATGTAATTACTTAATGTGATTAATCAAGAATGATTAATCAATAGAGATAATTGATAATTAATTTAATGGAGTTATTTTAAATAAAATAATTAATGATATAATTAAGGATTGATTAATTAAGAACAATTAATCAATAAAGGAATTAATTACTGTAATT

>CL1Contig889_All/repeat/mobile_element/Class_I/LTR/Ty3_gypsy/chromovirus/Tekay
TAATTAATTTCACAAATTAATTTATCCTTAACCAAATACAGTAATTAACCTTTAATTACTTCATTAATTAATTATTAACCATAATTATTAATCACCCTTGATTAATAACATCCAGTAATTAACTACCCTTAATTACTTCATTGAATAAATTAATCCTTAATTTATTCTCTAATTAATCCCTTGATTAATCCCATTCAGAAATCAACTATCCTTAATTACTTTATTTCAAAAATTAATTAAACTTAATTAATT

>CL1Contig890_All/repeat/mobile_element/Class_I/LTR/Ty3_gypsy/chromovirus/Tekay
TCTCATAACAAGAAATCATTAATTACCAATTTAATCTGATGACTTTTTCTTAAACTAAATTAATTAACTTAATAAATTTAGGTATCCAAAATTTATTACAATAAGTAATTAATTCCTTAATTACTTTAATTAAGTAATTAACAATTTACAAT

>CL1Contig891_All/repeat/mobile_element/Class_I/LTR/Ty3_gypsy/chromovirus/Tekay
TGGATTAATTTAAACTAGAGATTTATTAAGAAGTAATTAAAGAAAAGTAATTAAAAGAATTAATAATAGTTAATGATGGTCATTAACTAAGGTTTATTTAAAAATTAATTAATATGATTAATTTTTAATAATTAATTAGATTAATTAATTAATGATAATCATTTTGTGAAATTGTTTAAGTTAATTACTTAAATGAAAGTAATTAAGACATTAATTACT

>CL1Contig892_All/repeat/mobile_element/Class_I/LTR/Ty3_gypsy/chromovirus/Tekay
ATTGAGTTCTTTGAAATGATTAAGAAATGTAATTAATTTAATGTTATTACTAAATGTGATTGATCAGGAATGATTAATCAATAGAGATAATTGATAATTAATTTAATGGAGTTAGTTTGAATAAAGTAATTTGAGATCATTAATTAATGATATAAGTAAGGATTGATTAATTATGAACAATTAATCAATGAAGGTATTAATTAATGTAATTAATTAGG

>CL1Contig893_All/repeat/mobile_element/Class_I/LTR/Ty3_gypsy/chromovirus/Tekay
ACTAATTCATAATTAAGTGATCACCTTTAATTAATTAGTCTATATAATCTCATAGATAGATACATCATATCATCACCATTCAACCAAAGCACCTAATATCACAAATCAACACATATCTCATACCAGAGATAAACAATTCAAGGCATTCAATAACATTCAGCCATCCATAAGCAAAGATCTATTAATCACACCATCTATAATTAATTTAAAATGAATTAAATTAATTACTTCCATCTTTAATTAATTTAAAATAAATTAAATTAATTACTTCCATCACTATAAATCCTGCTTACTTAACCATTAATTAATTACAAACCAATTAATTAATCATCCTTTAATTATCCATCTTAATTAATCATCCTTGATTAATTATTCTTTAATTACATTAAGTAATTAGCCTTTAATTAATTACACAAATTAATTATCCTCAAACAATTATAGTAATTAACCTTTAATTACTCCTATTAATTAATTAACTATAATTAATTACATTAACCCTTAATTAATTACATTAATTAATTACTCTATAATCACTTCATTGATTAATTATCCTTTAATTAATCAACCCTTAATTACTTCATTAATTATATTAATTAATGATCCCTTAATTACTTCTTTAATTAATTATTGTTCTAATTAATCACATTTAATAATTAATCTTTAATTAATCACATTAATTAATCAACCTTGATTAATCATATCTAGTAATTAA

>CL1Contig894_All/repeat/mobile_element/Class_I/LTR/Ty3_gypsy/chromovirus/Tekay
TCAAGTCAAACCATAACATCCATTCATAAGCAAAGATCTATAATCACATCAACTAAAATTAATTTAAAATGAATTAAATTAATTACTTCTCTAATTAATTTAAAATGAATTAAATTAATTAGCTATCTTTAATTAATTTAAAATGAATTAAATTAATTACTTCACCATTTAAAACT

>CL1Contig895_All/repeat/mobile_element/Class_I/LTR/Ty3_gypsy/chromovirus/Tekay
TTTAATTATTTTTCTAAAGTAATTAACTAAGATTAATCATTATTAATTACAATTTAATTTTATCTTTAATAACTCATTAATTAATCCAATATTATTTAATTAATTAAGCATTAACTGTAACTAAATTAATCCTTAATTACTTAATTAATTAATTACTAA

>CL1Contig896_All/repeat/mobile_element/Class_I/LTR/Ty3_gypsy/chromovirus/Tekay
AAATGATTAAGTAAGAAAGATTTATATGGGTGAAGTAATTAATTTAATTAATTTAAAAATTAATTAAAGATGAGGTAATTAATTTAATTCACTTTAAATTAATTAGAAATAGAGATAGTTAATTTAATTCATTTTAAATTAATTATATTGTGGTATGAGTAAATCATTGCTTATGTATGAATGGATGACATTGATTGTCTTGAATGCTTTGTGATCTCAGTAATGAGATAAGTATGGTTGTGTGATATGAATGCTTGGTTGAATTGTGATTATCAATTGGAATGTTGATTATATGAATTACCTGTTATTTGATAATGTTATCAATTGTGGCCT

>CL1Contig897_All/repeat/mobile_element/Class_I/LTR/Ty3_gypsy/chromovirus/Tekay
GTGAGTAAATCCAACTAACATGGAATTCCAAAGCAAACAACTTAATTAAACCCGGGGCAACTTAAATTTCCCAATACTTCGAGTTAAGCAACAATTAACTCGAGAACCATCCAAACCAAAATCACCAGATCATCAATTCACAGTGCATATCAAATCAATTCAATCATTCAACCACATATTTAAATTTAACCATTTAAATTTAAATAGAAATCCAACAAAGTGAGATTTACTCACCTTTATTGTTTCGCAGTCCATTTCCCTTACGACTTATCCTTCACGATTATTGACCTTGGATA

>CL1Contig898_All/repeat/mobile_element/Class_I/LTR/Ty3_gypsy/chromovirus/Tekay
TTAATTATAGTGTGATTAAGTAAATCATTGCTTATGTATGAATGGATGACATTGATTGCCTTGAATGGTTGTGATCTCAGAAATGAGACAAGTAATGTTGTGTGGTATGAATGCTTTGGTTGCATTGTGATGATAATATAGATTATCTATTGTGATGATGATAT

>CL1Contig899_All/repeat/mobile_element/Class_I/LTR/Ty3_gypsy/chromovirus/Tekay
CTTTTTAAATTAAAACCATATAAATTTTAAATTATCATTTAAATTTGGTTTTAAACACTTAAATTTATAAAACTTAAATTCGTTTTACACCAAAGATTCAAAATTAGATTTGAATTAAATTTAAACTTTATTTAAACATTACTACATATTTCAATTTCAAACTAAAATTCAATTTTTTTTTAAAACATTTAAAAAAATAAACCTTT

>CL1Contig900_All/repeat/mobile_element/Class_I/LTR/Ty3_gypsy/chromovirus/Tekay
TTAAATAAGTTTAAAATTTGGTCTTTTGAAATAGTTTAAATTCAGCAAATCTCAAAGTTTGATTTTTTTTTATAAACAGAAAACTGTTTCTGTTATTTTTATGTAAAGGTAAATTTAAATTTAAATTTGCAGGAGAGATTTAAAACTGAGTTATATCTGAAATTTGAATATGAATTCAAATTTTGACTGTCTGAAATTTGAAATCAATTATGTTTTTAAATTTAAA

>CL1Contig901_All/repeat/mobile_element/Class_I/LTR/Ty3_gypsy/chromovirus/Tekay
AGATTTGAATTCATTTGAATTCCTAAATTAAATACTTAACCTTTAATTCAAATGCAAAACAACAATGCATTTTATACTTGAGAGTTTAAAAATCAAATTTAAATTTAAATCATAATTGATTTCAAATTTCAGACAGTCAAAATTGGAATTCATATTCAAATTTCAGATATAACTCAG

>CL1Contig902_All/repeat/mobile_element/Class_I/LTR/Ty3_gypsy/chromovirus/Tekay
TAATTAAGGTTCATTAACTGAAAGGGTTAATAAGAATAATTAAGAATTAACTACTTGATTAAGAGTTAATTAATCAAGGTTGATTATGATTAATTAATTGATTTAATTAATGTTTATTTAAGCAAGATTTATTGTGATGAAGGTAATTAATTTAATTAATTTTAAATTAATTAAGTGATTAAGTAATTAATTTAATTCACTTTAAATTAATTAGAGATAGTTAATTTAATTCATTTTAAATTAATTATGTTGTGATTAAGTAAATCATTGCTTATGTATGAATGGGTGACATTGATTGTCTTGAATGGATGTAATCTCAGAAATGAGATAAGTAATGTTGTGTGGTATGAATGCTTGGTTGCATTGTGATGGTAATATAGATTATCTATTGTGATAATGATGTGGATTACCTATTTTTGTTATGGATCATCAGTTTATTTGATAATGTA

>CL1Contig903_All/repeat/mobile_element/Class_I/LTR/Ty3_gypsy/chromovirus/Tekay
TATTAATCAACCTTGGTTAATATCATTAATCACATTAATTAATTAATGATCCTTATTAATTAAAAAATCCTTTAATTAATTAAATAATTAACTTATAATTAATCATTCTATTAATCATAATCAGTAATTAACAATTTGTAATTACTTATCTTAATTAATTAACTTCTTAATTAATTATATTAATCCTTTGATTAATTAATCTAATTAATTAATCTTTAATTACTTCATTAAGTAATTATTAATCAATTAAATTAACAAATAATCCTTAATTAATTACTTTATTAATTAATTACATCTTTAAATTAATTACCCTTAGTAATTAATCTTAAATTAATCTCATTCATTAATTGATTAAT

>CL1Contig904_All/repeat/mobile_element/Class_I/LTR/Ty3_gypsy/chromovirus/Tekay
TTACTTTTCTAAGTAATTTACTTCCAAAATATCAGTTAATTAAACTAAATTAATTAACTCAAATCAATTTACACAATTAATAAGTAATTAATTTCTTAATTACTTTCCAAATAAATAATTACATTTAAACTATTACAATGATTATTATTGAATTAATTAATCCAATTAATTTATTAAAAATCAATTACATTAATTAATTATAAAATAATCTAGTTAATGATCTTCATTAACACTTATTTAATTATTTTCTTCTAAAATAATTAACTTATATTAATCATTATTAATTATAAGTTTGATTAACCATTAAAATTTATTAATTTAAATAAAAATCTAATCTATGGTTCTTAATCACATATTAATTAATTAATTCATTATTTAACTTTAATTAATACATTTAAACTTATAATTACTAATTTAATTAATATCAATCATTAATTATTCATACTTAATTAACTTAAAGGTTAATGAATATAAATTCTAAGTCTTCATTACTTAAAGTAAACTGTCTTATTATTGATTAAATTTTCACTTCCAATATGTTTAAACATTTATTTTAATTTACTTTCTAAATAAAACCAATTTATCCTTAATAAAGTTTT

>CL1Contig905_All/repeat/mobile_element/Class_I/LTR/Ty3_gypsy/chromovirus/Tekay
GAATTGAAGGTGTAAATTGTAGGAAGAGTTTTAAAGAGTTTAAACTAAATTGAAAATGGAAGTTATATTTCAGTTTTGAGATTTTAAAGCAATTTTTAAATTTATTTGAATTCAAGTTGAATTGAAATCTAAATTGTTTTAAACTTATTAATAAAGTATATGTTTCTTTTAAACATATAAGATTAAGTTGTGTATTGTTTTAAACTCTTATTTAAGACAAATTTGAGTCTTAAGTTTAAAGAAAATGTTAAATGGAATTTAATGAAAATAAAAAAAAAACATTTTGTTTTTAAATGC

>CL1Contig906_All/repeat/mobile_element/Class_I/LTR/Ty3_gypsy/chromovirus/Tekay
TTACTTAATCAAAGCATTTAAAACAATTTGCTTTCAAATTTAACTTAAATTTCATTTTAAATTTAAGATTTAAAAATGGATACAAATTTAACTTAAACAAAAAAATTTTAAAATATATTTCAAACCCTTTCTATCCTACTTAAAAACATTTCTGTTCAATATTTAAAACTTCAACTTGA

>CL1Contig907_All/repeat/mobile_element/Class_I/LTR/Ty3_gypsy/chromovirus/Tekay
ATGATAATCAATTGTGGAATTTATTTAAGACTAATTACTTAATGAAAATAATTAAGGAATTAATTACTTAATGTAATTAATTAAGTTTAAATGTAATTTGTTTAAGTTAATTAATTAAGTTTAATTAAGTTAAACACTGGATGATTTGATAAATAATTACTTAATGTAATTAATGGATTGAAATTACTCAGTGAAGTAATTAA

>CL1Contig908_All/repeat/mobile_element/Class_I/LTR/Ty3_gypsy/chromovirus/Tekay
TAATTAATTATAATAAATAATGATTTATAATTACATTTCTTATTTAAATTAATTAAAATAAGTAATTAATATATAATTAAACCTTAATTGTTAATCACCCTCGATTAACTCCACTCAGTAATCAACTACCCTTAATTACTTAACCAAATAAATTAATTACT

>CL1Contig909_All/repeat/mobile_element/Class_I/LTR/Ty3_gypsy/chromovirus/Tekay
GAAATTACAGGTTTTGAAAACCTGTAGATTTTAATTTAAAGTTTGTTTTAAAACTAAATACAGGGTTTTGAAACAGAATTTAAGTCAAAATTAAATTTGAATTTCAAATGAGACTTGAATCCAGTTTGAAAATTTTAAATTTAAACTTTGGGGCAAAGATGTTTAAACAACTTCAAAGAGATTAAATATTTTAATTTTGAATAAAGCTTTAATTATAAGTAGA

>CL1Contig910_All/repeat/mobile_element/Class_I/LTR/Ty3_gypsy/chromovirus/Tekay
AAGAGAATTTTTAAATTTGATTTGAATTCAAAATGAAATCGTGTTTAAATTCTTTCAATCTTCCATTTTAAGAAAATTATTCTTTTAGTTGTGAAATAAAAAGGAGTTTGGAATTGTTAAGATTAATTTGATTTCATTTTAAATCTTAAATTTAAAATAAATTTAAAAGTAAAATTAAATTAAATTGTTTAAATACCTTATAAATGATAAATT

>CL1Contig911_All/repeat/mobile_element/Class_I/LTR/Ty3_gypsy/chromovirus/Tekay
CCTGATTTATTAATTACAAATCATTTGATATTAATTAACTTATCAACCACTTTAATTAATTAAATTATTCTTAAGCACTTTCACTTATTAATTAGTCCTTAATAAATTTATTGCTTAATCACTTGATTAATCACCTTTAATTATTAATTAATATTTAATTAATAATCCTTAATTTACAAATTAATTATTCCTTAATTAATTAATCTTTAAACCTTAATTAATTAATTTAAACCTTTAATTACTTATTTAATTAATCCAAATCATTAATTAATTAAATAAATTAATTATCCATTTTAATTAACTTAATAATTCAAAACATTAAATCCTTATTTATTTAAAGATAAAAATATACATTTTCTTATTAATGATCAAATTATCATTAACAAAGCATTTAA

>CL1Contig912_All/repeat/mobile_element/Class_I/LTR/Ty3_gypsy/chromovirus/Tekay
AATTATCTTCATTTTCTAATAACATTTCTTAAATTACTTTCTTAAGAAATTATCTTAGATTAATTTATTATTAATCATTTCTAATTATAAATTAATCTAATTATTTATTTATAAAATTAAATAAATCATTCTTTAATTTCCTTATTGGTTAAATCATATATCTTTTTTCTTAATTATCTCCAAGATAATTAATTTCTGCATTAATGATT

>CL1Contig913_All/repeat/mobile_element/Class_I/LTR/Ty3_gypsy/chromovirus/Tekay
TAATTTGTGTAATTAATTAGGAGTTTATTACTTTAATGTAATTAGAAAATAATTAATCAAGGAGGATTAATTAAGATAAATGATTATGGGATGATATTAAACAATTGGGTTGAAAATTAATAAATAAGCAGGACTTAAAGGTAATTGATTTAATTCAATTATGGCTAATTGG

>CL1Contig914_All/repeat/mobile_element/Class_I/LTR/Ty3_gypsy/chromovirus/Tekay
TTGAATAAAGTCATTTATAAAGGGTTTATAATAAGAAGATAAATGATTTGTTAACTGGAACTTATAATTTAAATAGTAATGTATTAAAAACTAAATTTTTAATTAAATTAAGTAAATTAAGACTTATCTTATATAAGTTTTAAATAAAAGTAATAAATATTATTTACATTTATTTTGAAAGGAGTATAAATGGAATTTAAATTGGTTTATGCTTAAATAAATA

>CL1Contig915_All/repeat/mobile_element/Class_I/LTR/Ty3_gypsy/chromovirus/Tekay
AAAACTTTTAATTAATTAAATAAATCCTTAATCATTTATTTAATTAACCAAATTATTAATTAATTAAATTAATTAATTACAAAACTTAATTACCTTGATCAATTAATAAATTATTAAGTTCAAATCAACTTAATGATAATCATTAATCTTATTAATGATTTAATTATCACTATCAAAGTAATTAAAAAATAATTTGGTTTT

>CL1Contig916_All/repeat/mobile_element/Class_I/LTR/Ty3_gypsy/chromovirus/Tekay
CCTTAATTAACCAATTCTTGATTGCCTCATTAATTATTAATTAATGATCTTTAATTTAGATTTAAATTAAATTACTTTGATTTAAATAACCACATTAAATGATTCCTCTTTAATTTAACTCAATTATTAATCGCCCTTGATTAATATCAATCAGTAATTAACTACCCTTAATTACATATTAATAAATTAATTATTCCATAATTAATTATTTCCATTTATTAATCCCTTGATAAATTTCAAAAGTAATTATCAA

>CL1Contig917_All/repeat/mobile_element/Class_I/LTR/Ty3_gypsy/chromovirus/Tekay
TAATTAATGAGTGTGAATTAATTGAAGGATAATTAATCAATGTAAGTGATTGTCAGATAATTAATTTGGGTAATTAATTAAGATGGTAATTAAAGGTTAATTAATGTGATGGGTTTGAGAATAATTAATTTGTGTAATTAATTAAAGACAAATTACTTAATGTAATTAAAGAATGATTAATCAAGGATGATTAATCAAGATGAATAATTAAGGGATGATCAATTAAGTGAGTGTAATGAATTAATGTTAAATAAGCAAGATTTATAAAGTAAC

>CL1Contig918_All/repeat/mobile_element/Class_I/LTR/Ty3_gypsy/chromovirus/Tekay
ATTAATTATATTAATTAATCATGCTTAAATTAACTGCTTTCATTAAATCAACTTAAATAATTATAAACAATAATAAATTACTCTTAATTACTTTTAATTACATTTATAAATCCTTTGATTTATTACACCAAGTAATAAATCCTTAATTACTTTACCAAGTAATTATCCATTTAAAATTACTTCCCAATAAGTAATTTCCCTTATCTCAATTACCTCCAGTAATTTATTCATCAATTACTTATCTTAAGTAATTACTCTTATCAAAACTTCATTAAGTAAGCATACTTAATCAATTA

>CL1Contig919_All/repeat/mobile_element/Class_I/LTR/Ty3_gypsy/chromovirus/Tekay
CCTTAATTACATCATTAATTAATTAATGATCCCTTAATTACATCTTAATTAATTATTAATCATATTTAATCTTTATTCATTAATCAACCTTGATTAATCACAATTAGTAATTAATTACCCTTAATTAATTACATCACTTAATTATCTTCAAATAACTTTATTAATCAATTCTTAAATTAATTACACTAAGTAATTAATTATTAATTACTTTCACTAAGTAATTATCCTTCTTATTAATTACACAAAGTAATTAAACCCAAATTACTTCCATTAAGTAATTATCCTTTTAACTAATTGCATTCAGTAGTTACCCATTAATTACTTACACTAAG

>CL1Contig920_All/repeat/mobile_element/Class_I/LTR/Ty3_gypsy/chromovirus/Tekay
AATTTAATTAATTAATTAGTCATTAAATTATACTATTTATTTAATGAATCACCAACCATTAAACCTTTATTGATTTTAATCTGAACCATTTTCTTATTTACGATTTAAGTTTAAAACCATTTAAAACCCAAATGCTTCGAGTCAAACAACAATCAACTCGAGAACCAAACAAAAACCAAAGTCACCAAATCATCAACACACATTCAATTAACTCA

>CL1Contig921_All/repeat/mobile_element/Class_I/LTR/Ty3_gypsy/chromovirus/Tekay
CATCATTAATTATCAATTAATTAATATTTAATTATAATTTAATAAATCTCAAATTATTAGTTAATTAAGTGTTAATTAAAATCATTAAAAAAAACTTTAATCATTAATTAAAATTTAATTAACAATCTTTAACTATAGATTAATTAACCTTAATTAATTAATCTCAAATCTTAATTAATTAATTTAAAAACTATTAATTACCTAATTAATCATCCACATTAATAATTAAACAATAATAAATATACCATTTAAATTAATTAAATAATTTAAATGAAACCAATTTT

>CL1Contig922_All/repeat/mobile_element/Class_I/LTR/Ty3_gypsy/chromovirus/Tekay
CAAAGTTAAGTATAGATTCAAATGAACTTTGGAATCTTAAGGTTTTAAATGGATTTGGATTTGGAAAATCAAGTTTTTAATTCAAGTTATTAAAAGAAAGATTCAATCAGAATTTTAAAAGTTAAATAAATTGTTTAACTTGAATTTGCGAG

>CL1Contig923_All/repeat/mobile_element/Class_I/LTR/Ty3_gypsy/chromovirus/Tekay
AAGTTCTTTTATTGAACAATTTTGAATGAAAATATATGATTTGTTTTTAACTTGAATTCGCAAGTTAAATAATTAATATATTTTAAAAGCTTAATTTTTAAATAAAAATTAAGTAATCTAGTTTAAAACTTTTCTTATATAAGTTTCATATATAAGTAATGAATGTTCTTTACATTGTTTAAAAGTTTTATAAATGGAATTTAAATTTGGTAATGTTTAATTGATTAATCATTTTGAATCATAAATTCAAAATGGAATTTGAATTTAAATTTAGAAGT

>CL1Contig924_All/repeat/mobile_element/Class_I/LTR/Ty3_gypsy/chromovirus/Tekay
ATAAACTTGGTTTTAAATTTCTTTTTGATCTTCTTTATGAAATGAATACTAATTTAACATGTGAATTAAGGTTTTGAATTGTCTTTAAGCTTTGTTTAAAGTCAATTTGCATTCATTTTTAAATCTTAAAATTTAAATGAAATTTGAAGAAAAATTTAAAGTAGATTTATTTCAAATGTATTTGTTAATGACAAATTAACCATAATTAAGAAATGTTCATCTTAAAATTTAATTAA

>CL1Contig925_All/repeat/mobile_element/Class_I/LTR/Ty3_gypsy/chromovirus/Tekay
CTTAAACCAATCATTCATATCATATAGATACAATCATCTCATTTCTGAGATCACAACCATTCAATCAATAACATCCATAAACAATGAATTAACCATCAATTATAATTAATTTAAAATGAATTAAATTAATTACAACCATCTCTAATTAATTTAAAATAAATTAAATAACACTTCTATAAATCCTGCTTAATATCCATAAATTAATTAACCTAGTTAATTAATTATCCACT

>CL1Contig926_All/repeat/mobile_element/Class_I/LTR/Ty3_gypsy/chromovirus/Tekay
TGGTTTTAATTAATTTGTGTAATTAATTAAGGATGATTACATAATATAATTAGAGAATGATTAATCAAGGATGATTAATCAAGATGAATAATTAAGGGATGATTAATTAATTGAATATAATTAATTAATGTTAAATAAGCAAGATTTATAAGTAATAAGTAATTAATTTAATTCATTGGTAGTTAATTAAATTAATTAGAAATGGTATGACTAATTTATCTTGCTTATGGATGATTGAATGATATTTAA

>CL1Contig927_All/repeat/mobile_element/Class_I/LTR/Ty3_gypsy/chromovirus/Tekay
TATTTCAGTTCAAATTTGAATTTAAAAATAAACTTGAATTCAAATTTGCAAACTGAATTTAAACTTGAATTTATACTTAACTTTTATTTTAACTTAGTTCAACTTTGTTATAATTTAAAGTTAAGCTTCAGGAGATTGAACAGGTTCTGGAACCTGTAACAAGTATTTACTCGAGTCTCCCACCTTGCTTCGAGTCTCAATCCAAAAACTTC

>CL1Contig928_All/repeat/mobile_element/Class_I/LTR/Ty3_gypsy/chromovirus/Tekay
AACTTGATTAAACATCTTTGATTAATCATTCACTAATTACAATAAGTAATTAGTATTAAATTAATTAACCTTAATCATAAGTAATTAACATTTAATTACTCATTTATTAATTAATTATATTTATCCTTAATTAATTACAATTAATTAATCACTTAATTAATTAATTATTCCTTAATTAAACAATTCTTAATTACATCATTAATTATATTAATTAATGATCTCTAATTTATATTTAAATTAATTACTTTATTTAAAATTAATTACATTTAGTAATTAATCTAAAATTTAAAATACAATTATTAATCACCCTTGATTAATATTCAATCCAGTAATTAACTACCCTTAATTACTCATAACAAATTAATTATCCCATAATTAATTATCTTCATTAATTAATCCCTTGATTAATTACAAAAGTAATTATCCAAATTACTTATTACATTTCAGTAATTACCATTCATTAGTTCTCTAAGTAATCCTGCTTAATATTCATTAAGTAATTACACTCTTAAAATAATTAGATG

>CL1Contig929_All/repeat/mobile_element/Class_I/LTR/Ty3_gypsy/chromovirus/Tekay
AATAATTAATGAAGTAATCAACAATTAAAAACTTGATAATCAAGTTATTTGATTCATAATTAAGGTTTGCAACTAATGAGTAAGGAAAAGCTAATTAAGTAATTAAGGTAAACAAATTGATTTAAGTGGATTACTTGAGTAATTAAGGAAT

>CL1Contig930_All/repeat/mobile_element/Class_I/LTR/Ty3_gypsy/chromovirus/Tekay
GGATTAATTATTTAATAATTAATCGGGATATTAATTAAGAAATTAAATTAAGGATAATTAATTTGGGTTAATATAGTAATTGAGTTGTTAATTACTTTGAGTAATTAATCTAAGAAATAATTTAGATCATTAATTATTTAATTAGTGATGTAATTAAGGATGATTAATTAGGATTAATTAATCAATAATAGGTAATAAATTAATGTAATTAATTTAGAAGTAATTAAAGAAGCAATTAAGGGTAGTTCATTACTAATGAAAGTGATTATGTGAGGAATAGATTTAAAACCACATAGATTTATTCATCTTAATTGTAGATGTTTGATTGCCAATTGAATGCTTCATGATGGATTGATATGTTTGGGGATGCTATGCAATGCATGG

>CL1Contig931_All/repeat/mobile_element/Class_I/LTR/Ty3_gypsy/chromovirus/Tekay
GGATTATTAATTAGATATAATTATATTTTAATTAAGGAGTGGAAGATTAATTAATCAAGTAATTAAGGATTAATTAAGTTACAGTTAACACTTAATTAATTAAATAATTAAAGGTTAATTAATTGGTTATTAAAGATTAATTAATTTGTAATTAATAATGATTAATCTAAGTTAATTACTTAAGAAAAGTAATTAAAGAATTGTTAATAGTTAATGAAGGTCATTAACTTAAGATTATTTAATAATTAATTAATGTGATTAATTTTAATAATTAATTAGATTAATTAATTAAGGATAATCATTTATGGAATTGTT

>CL1Contig932_All/repeat/mobile_element/Class_I/LTR/Ty3_gypsy/chromovirus/Tekay
TACCCTTAATTAATTACATCTCTTAATCCTCTTCAAATAATTTATTAACCAATTCTAAATTAATTACACTAAGTAATTAGTTATTAATTACTTCCTCTTAAGTACTTATCCTTTATATTAATTACATGAAGTAATTAATTTCTAAAACCTTTCATTACCCAATTATCCTTTCATTTAATTACATCTAGTAATTATCTTCCTAATTACTTCACTAAGTAATTATTTATTA

>CL1Contig933_All/repeat/mobile_element/Class_I/LTR/Ty3_gypsy/chromovirus/Tekay
AGATAATCCGTATTATCATCACAAATAGATAATCCATATTATCATCACAACGCAACCAAAGCATCCATATCACACAGCATCACTTATCTCATATCTGAGATCTCAAACCATTCAAGGCAATCAATATCATCCATCCATACATAAGCAAGGATTAATCACTATCTATAATTAATTTAAAATGAATTAAATTAATTACTTCATCTCTAATTAATTTAAAATAAATTAAATTAATTACTTCATCATTAAAAAACTTACTTACATAACCGTTA

>CL1Contig934_All/repeat/mobile_element/Class_I/LTR/Ty3_gypsy/chromovirus/Tekay
CAAAATGTAATTATGGATCATTAATTAATATAAATAATGATGTAATTAAGAATTGATTAATTAAGATTAATTAATCAATAATAATTAATGAATGAAGGAATTAATTAATGTAATTAATTAAGGATTAATGTAATTAATTATAGTTAATTAATTAATGAAGTAATTAAAAGGTTAATTACTGAATTTGGTTTAAAATAATTAATTTGTGGAATTAATTAAAGGAAATAACTT

>CL1Contig935_All/repeat/mobile_element/Class_I/LTR/Ty3_gypsy/chromovirus/Tekay
GTTAATTACTTGAATGTAATTGAAAGATAATTAATCCAGGGTGATTAATTAAGATGAATAATGAAGGAATGATTGATTAATTGATTTGAAATTAATTAATGTTAAATGAAGAAATCTAAGTGGTTGAGGTTAGTAATTCAATCAGGATTAATTAAATT

>CL1Contig936_All/repeat/mobile_element/Class_I/LTR/Ty3_gypsy/chromovirus/Tekay
ATTATCTAAATTAATTAATCTAATTAATTATCAAAATTTAATCGCATTAATTAATTATTTAATAATCATTAGTTAATTGTCTCAATTAACTAATCACATTTCTTTAATTACTTCCTTAATTAATTTCAAATTCTAATTCATTAATTTCAAATTAGACAAAT

>CL1Contig937_All/repeat/mobile_element/Class_I/LTR/Ty3_gypsy/chromovirus/Tekay
GGTTAATCAAGGGTGATTAACAATTATGATTTAAATAAAGATTAAATTACTTAATGTAATTAATTTAATTTGAAAATGTAATTAGAAAATCATTTAATTATTATAATTAATGATGTAATTAAGATTGATTAATTAAGATTAATTAATCAATAATAAGTGATTAAAGGTAATTAATTTTAGGTAATTAATTAAGGAAGTAATTAAAGGTTAATTACTGTATTTGGTTAAATATAATTAATTTGAGAA

>CL1Contig938_All/repeat/mobile_element/Class_I/LTR/Ty3_gypsy/chromovirus/Tekay
CAAATGACTTTATTTACATTCAAAATGTATTTACACAATACATTTCTAAATTTAAATTCCATTTTTAAAATTTTGATATTTTCAAAATGTTTAACCATTTAAACATAAATCTAAATGAACACTTCATATTTTAAATTCAAATACTAAGGAACTAAATTCTTTCAAGTTTAAACTTATTTGAAATCAAATTTTATTTTCAAATCTA

>CL1Contig939_All/repeat/mobile_element/Class_I/LTR/Ty3_gypsy/chromovirus/Tekay
TGGAGATTTTAAACTGAGTTATATCTGAAATTTGAATATGAATTCAAATTTTAACTGTCTGAAATTTGAAATCAATTATGTTTTTAAATTTAAATTTGATTTTTAACTCTCAAGTATAAAATGCATTGTTGTTTTGCATTTGAAGTAAAAGGTTAAGTATTTAATTTAGGAATTCAAATGAATTCAAATCTGAAGTTTTAAAAATCTGGATTTTAAATTTTGAATTTCAGTTTTAAAGTAAAGATTTAAATTTAAATTGTTTTCAAATGACATACATTTGAATTGAAAGTGCAAATTGT

>CL1Contig940_All/repeat/mobile_element/Class_I/LTR/Ty3_gypsy/chromovirus/Tekay
TTACTTTTCTTAACCAATCATTAATTAATTAATCACAATCATTTAATTAATTAATCACTTCTTAATCAACCTCATTATCAATTAATTAATCTCTAATTAATTAATTATTTAATTACCCTTTAATTGTTAATTAATAACTCTAATTATTCATTATCAAAACTTGATTAAATAAAATTTAATCAATCCTTAAT

>CL1Contig941_All/repeat/mobile_element/Class_I/LTR/Ty3_gypsy/chromovirus/Tekay
CTTAAATTTAAAATGAAAATTTAAAAGTAAATGTAAATTAAATAGGTTAAAATACCTTATTAATGATAAATTGATCATTAAATAGAAAAAGGTTTTAAAAACTTAAGGATTTGTAATTATTAAGTTAACTAAATGGATAATTAATGACTAGAATTAATTAACTTAGAAATTAAGAGTTTAAATTTATTTAAATAAGATATAAGTTAATTAATTTAAGGTAAATCAATTGGTAATTAAGAATCATTAATTAAAAATGTAATTGATAATAAATCTTAGTTAATTACTTGAGGAAAAGTAAATAAAGAATTATAAATAGTTAATGAAGGTC

>CL1Contig942_All/repeat/mobile_element/Class_I/LTR/Ty3_gypsy/chromovirus/Tekay
AAATAAAAATGAAGCAATTGAGTTTAAAGGCTTTTCCCTTATATAAGCTTCCTATAAAAATAAATAAATAAATGTTCTTTACATTTATTCTAAGGTTTATAAAATGATATTGAATTTGATTAATGTTTTAGATAGTTAATCAAATTTGAAT

>CL1Contig943_All/repeat/mobile_element/Class_I/LTR/Ty3_gypsy/chromovirus/Tekay
TTAATTTAATTAACCACCAATGAATTAAATTAATTACTTAATTAATTATAAATCCTGCTTATTTAACATTAATTAATTACAAACCAAATAATTAATGATCATCTTAACTAATCATCCTCGATTAATTATCCATTAATTACATTAAGTAATTAACCTTTAAACAAATTAGTTATCCTTAAACCAATCATATTAATTAACCTTTGATT

>CL1Contig944_All/repeat/mobile_element/Class_I/LTR/Ty3_gypsy/chromovirus/Tekay
TTTATTTTAAATTAATTGAAGATGGGGTAATTAATTTAATTCACTTTAATTTAATTAGTAATAGAGACAGTTAATTTGATTCATTTTAAATTAATTATATTGTGTTGAGAAAATCATTGCTTATGTATGTATGGATGACATCGATTGGCTTGGATGCTTTATGATCCCAGTAATGAGATAAGTAATGTTGTGTCGTATGGATGCTTGATTGTAT

>CL1Contig945_All/repeat/mobile_element/Class_I/LTR/Ty3_gypsy/chromovirus/Tekay
TTTTTAGAAAAATCATTTAACTTTAGCCTATATTAAATTAAATTTAAAATATCTTCAATATTTCAAATGACATTGAAACATTTAAATTCAAATCTTATTTATATTACAACCTAAAATTCAAATCATGTTTCAGATTTAGATTCAAAGATTTAAATTTAAAACCCTGTTTTAAATTTTCATTTCATATGTTATAAAATTCTAAAAATATTCAACTTGAT

>CL1Contig946_All/repeat/mobile_element/Class_I/LTR/Ty3_gypsy/chromovirus/Tekay
AGTAATGCTTTAAAAGTAGAGTTTTAACCTAAGTTTAAATCTGGATTCAAATCCAAATTTGAATCAAAATTTTGAAATAAAGAAAGTTTCTAAATTTAAATTGTTTAAAAACAACTTTGAATGTTGAAGGTGTAATTTAAAATATGATTTGTATTTGGGTTTTAAATTTCTTTAAACATCTT

>CL1Contig947_All/repeat/mobile_element/Class_I/LTR/Ty3_gypsy/chromovirus/Tekay
TAATTAAGGAATAATTAATTAATAAAGGGTTAATGTAATTAGATTTAGTTAATTAATTGATTAAGTAATTACAAGTTAATTATTATAAAAGAGTTAAGTATAATTAACTTGTGTAATTAATTTAAAGGCTAATTACTTATTGTAATTAGAAAAATTGTTAATCAGGAATGATTAATTGAAATGAATAATGAGATGGTGATTAATTAATTGAAGTAATTAATGAATGGTTAAGTTAAGCAAGATT

>CL1Contig948_All/repeat/mobile_element/Class_I/LTR/Ty3_gypsy/chromovirus/Tekay
TTACTAAGTGTAATTAATTAAAAATGTAATTAATTAATAAAGTAATTAATTAAGGATTTATTTATTAATTTAATTGTTTAATAATTACTTAATGAAGTAATTAAGATTTATTAATTAAAGTAATTAATCAAAGGGTTAATATAATTAATTAAGAAGTTAATTAATTAAGATAAGTAATTACAAATTGTTAATTACTGTTTATGATTAATGAGATGATTAATTATAAGTTAATAAATTAAAATAATTATTAATTAATAAGGATCATTAATTAATGTAATTAATGATATTAATCAAGGTTGATTAATATAAGTGATTTAATTTAAGTGTGATTAATTAATTGTAATTAATTGAGGTATAATGTAATTAATTATAGTTAATTAATAAATGGAAGTAAATAAAGGATCATTAATTATTGTAA

>CL1Contig949_All/repeat/mobile_element/Class_I/LTR/Ty3_gypsy/chromovirus/Tekay
AATTTGATTTCTAACCCAATTTTAAATCTTGCTTATCATTCAAATGTTTCATTTTGAAGTCAAAGTATTCCTGAATCTAATTCAAATTCAAACCTGAATTTGAATCTAAATTTTAAACATTGAACTCCTTTAAAATTTTTAAAAAGAACCAAAACTGTTTTTAATTAAAATCTGGATTTAAAACCTGATTCTACACTTACACTGTTTTCCAGATTTGAATTTAAACTTAATTCTCATTCAAACCAAAA

>CL1Contig950_All/repeat/mobile_element/Class_I/LTR/Ty3_gypsy/chromovirus/Tekay
CCGTTCCTTCATTAAATATTAATTGATCTCAAATCAATTAATTAATCAACCCTTCATTTTCATCCTAATCAATCACAGTGGATTTAATTGTCTTTCGATTGCATTCAAGTAATTATCTTTAATTAATTATCACGATATAATTCTTCTTGAACACAATCAATAGCAATCTTAATTACCTCATGAATTAATTCACTTTTTAATTATAGTAATCCGTAATAACTTATATTACT

>CL1Contig951_All/repeat/mobile_element/Class_I/LTR/Ty3_gypsy/chromovirus/Tekay
ATTACACTAAGTAATTATACTTAACCCATCATCCAATGATTATTTTAAATTAATTAAACTAATTAATTAACTTAAACTAATCACATTAATTTAATTAATTACACTGAGTAATTAATCCCTTTAATTACTTTCATTAAGTAATTATACTTAAACAATTCCATAAATGATTATCCTTAATTAATTAATCTAATTAATCATCTTAAATTAATTACATTAATTAATCATCTAATAATCCTTAGTTAATGATCTTCATTAAATATTAACAATCATTTAATTACTTTTCT

>CL1Contig952_All/repeat/mobile_element/Class_I/LTR/Ty3_gypsy/chromovirus/Tekay
ACAGATAAGCAATATTATCATCACAACTGATAATTCATATTACTATCATACTACAATCAAGCATACATTTCATACAACATCATTTATCTCATACTAGAAATCTCAAACCATTCAAGATAAACAATATCATCCATCCATATATAAGCAATCATATCAGCTATAATTAATTTAAAATGAATTAAATTAATTACTTAATTAATTTAAAGTGAATTAAATTAATTACTTCACCATTTAAAACTTGCTTACACAATTATTAAT

>CL1Contig953_All/repeat/mobile_element/Class_I/LTR/Ty3_gypsy/chromovirus/Tekay
TTTTAATTAAATATTTTATTTAAATTAATTACATTAAGTAAATAATCTTAAATTAAACCACATTTATTAATCACTTTTTATTAATCACATTCAGTAATTAACTACCCTTAATTACTTCATCAAATAAATTAATTGCACCTTAATTAATTGTCTTAATTAATCCCTTGATTAATCTCATCTAGTAATTAACTACCCTTAATTACTTCATTAAATAAATTAATTACT

>CL1Contig954_All/repeat/mobile_element/Class_I/LTR/Ty3_gypsy/chromovirus/Tekay
ATTAATATAATTAATCAGATTAATTAGATAAGCCATTATAAATTGTTAAATGTAATTACTTGATAAAAGTAATTAAGAAATTAATTACTTATTGTAATTAATTTGATAAAATGATTTATTTAAGTTAATTAATTTAGTTTAATTAATTTAAGAAATCATTTGATGATTTGATATGTGTAATCACTTAGTGTATTCAATGGAGCATAATTACTTGAGGAAGTAATTAATGTAATTACTGAATGTAATTAGTGAAAATAATGTGTTAATAAAGTAATTGGGATAATTACTTTTGTAATTAATCAAGGGATTAATTAAATGAAGATAATTAATTGTGCAATAATTAATTTATTAATATGAGTAATTAAGGGAAATTAATTACTGGTTGCTATTAATCGAGGTGGTTATTAATTCTGTTTAATTAAGGATT

>CL1Contig955_All/repeat/mobile_element/Class_I/LTR/Ty3_gypsy/chromovirus/Tekay
GGTAATTTAAGATAATTAATTAAGGAGTAATTAATTTATTAATGAAGTAAATAAAAAGGTAGATCATTTCAGGTGGAGATAAATCAAGTATGATTAATAATGTGGTTTAATTAATATAATTAATTTAGATTTAGATAAATTGAAATATAATTGGAAATCAATAACTTATATAATTAATGAAGTAACTAAAGATTTGATTAATTAAGACTAATTAATCCAAAATAAGCGACTTATGAGAAGTTAATTAATAT

>CL1Contig956_All/repeat/mobile_element/Class_I/LTR/Ty3_gypsy/chromovirus/Tekay
ATTCCTTAATTACTTTATCAAGTAATTACTCTCTAACCATTTATAATTGATTAAATTAATTAATCTAATTACAAAATTTAACTACATTAATTAATTGTTAAATAATCATAGTTAATGACCTTCATTAACCATCCTCAAATTATTTTATAAAATAATTAACTTAAATTATTTAAATTATCTTTAATTATTTATTAATTAAAGTTAATTATTAAATTAATTAACCTTAATTT

>CL1Contig957_All/repeat/mobile_element/Class_I/LTR/Ty3_gypsy/chromovirus/Tekay
ATTGATGTATTGTGCACTGATGATCTGGTAACTTTGGTTTTGGTTGATTCCTGTGTTAATTGTTGCTTGACTCGAAGTATTCGGGTTTTAAATTATTTAAACTTAAATCATAAATAAGTAAATGTTTCCAAAGTTAATAAAGGTAACGATTTGTGGTTCATTAAATTAGTAGGTAATTAAAATGGATAATTAATTAATTCAATTAATTAATGATTTGGGATATTAAATTCAGTAATAAAAGGTATTTAAATAAATAA

>CL1Contig958_All/repeat/mobile_element/Class_I/LTR/Ty3_gypsy/chromovirus/Tekay
AATCATTTAACTTCCATTTAAAAACCTTTTATAAAAGAACTTTACCAAAAATCAAGTTCAAATATTAGTTTGAAAACAAATTTACTTTGAAAAAACTATTTTAATTTAAACTTGTTGTAAAAACATTCAGAATTTAAAAACTTATTCAAATACCCAGATCTGAATTCAAG

>CL1Contig959_All/repeat/mobile_element/Class_I/LTR/Ty3_gypsy/chromovirus/Tekay
CTTGGTTTTAAAAATAAATAAGTTTTATAAAAAAGAATATTTTAACAACTTTAAATTGTTAAAGTATTTTATAAAACGGTTTTAAAATTCTGAAAATAAAGATTTAAACAAGGTTTTAAATCTAAGTTTAAAATCTGGATTCAAAAATGAATTTGAGCCCTAGTTAGAAAT

>CL1Contig960_All/repeat/mobile_element/Class_I/LTR/Ty3_gypsy/chromovirus/Tekay
AACTTTGATAAAGTTAAGTTTGGTTTACATTTTAAATTTAAAATTTAAAATGAAATTTGGAAACAAATTTTAAAGTAAGTTGTTCTAAATATTGCTTTATAAATGATAATGAAATTATTAATAAGAAATGTTTATATTTTAAAAATAAATCAAAGATTCGATGATTTTGA

>CL1Contig961_All/repeat/mobile_element/Class_I/LTR/Ty3_gypsy/chromovirus/Tekay
TAATTATCTTGTTGATTCACTATTCCCAAATAAACCAATTTCTAATCCCATCATTAATTATATTAATGATTTCTAATTTCATTTTCATTTGTTTACTTTATATTAAAAATAAAAATCTTCAAAACACAAATATTAACCCTCTTGATTAATA

>CL1Contig962_All/repeat/mobile_element/Class_I/LTR/Ty3_gypsy/chromovirus/Tekay
TTGACCTTTAATTACTTAAATTAATTAACCCTTAATTAATCAAGTAATTAACTATTCTAAATTAACTAAATCAATTATCTTAAATTAATCACATTAATTAATTAATCTCTTATTCATTAGTTAATGATCCTTAAATTAATTTCACTCATTAACTATCCATTAATTACTTTCATTAAGTAATTAACTTTTAATTAATTTCACTAATTAATTATC

>CL1Contig963_All/repeat/mobile_element/Class_I/LTR/Ty3_gypsy/chromovirus/Tekay
AATAGTTAAAGGATAATTAATTAATTAAAGATTAATTAATTGATTTTAAGGTTAATTAAGAAGTGATTAATTAATTAAATTATTGAAATGAATTAATGATTGATTAAGCAAGGTTAAGTGATTAATTCTTAAGTAATTAATTTAATTTGAATTAATTAAATTAATTATAATATGGATTAAAGATGCTTGCTTATGGATGATTGTTTTGAGTAGAATGTCTGAATTGGATAAAAATCTATTGGATGATAATCTGTGATATTCTGTGATGGGATATTGTGTATATC

>CL1Contig964_All/repeat/mobile_element/Class_I/LTR/Ty3_gypsy/chromovirus/Tekay
AATATATTTAAAATGAAATTTAAAAGTAAGTCCAAAGGTAATTTATTTCAAATAAATTTGTTTTTAAACATAATTAAGAAATGTTTTATCTTAAAATTAAGTTAAGATTTAATGTTTTGAAATTAATTTAATTAATAAGGTAATTAAGGAATAATTAATTAATTTAATTAATTAATTGATTAGGGATTAATAAATAATTGATTAAGGGTTAATCAATTTGAAATTTAAGATCATTAATTAGATAATTAAAGATTATTAATTAATGATTAAAGATTTATTAATTAAGCAATAAGTTATAATCAAGGTTGATTAA

>CL1Contig965_All/repeat/mobile_element/Class_I/LTR/Ty3_gypsy/chromovirus/Tekay
TATCAATAGAATGTCACAGCACATTATCCAATAGATATCATTCAATTTATTCAACAACAATCATCCATAAGCAAGCATTATCAATTCATATCATAATTAATCATCTAATCCTGCTTAATTAACCATTAATTAATTTACAATCATTTAATTAATTCACCGCTCCTTGATTACCTTATCGATCAATCAATTAATCTCTGA

>CL1Contig966_All/repeat/mobile_element/Class_I/LTR/Ty3_gypsy/chromovirus/Tekay
AGACAAATACTAAATATGTTTTAATCAATGAATTACTTAATTATAGGTAAATAGAGAATCAATCTGTCGAAGGTTAATAAACTAATTAGCAATTAAAGATCAAATTAAACAAATGATCAGGGGTTGATTAATTAAGGATAATCAACCAATGGATAATTACTTTATGGATGAAATTTATTAAAAGAAAATTACTTAAGAGATGTAATTAAA

>CL1Contig967_All/repeat/mobile_element/Class_I/LTR/Ty3_gypsy/chromovirus/Tekay
AAAATAAATTAAATTAATTACTTCATCATTTTAAATCCTGCTTACTTAACCATTAATTGATTACAAATCAAAACATCCTCTAATTAATCACCTTAATTAATCACCCTTGATTAATTATCCTTTAATTACATTCAAGTAATTATCCTTTAATTAATTTCACAAATTAATTATTCTTAACCAAATACAGTAATTAATCCTTTAATTACTTCATTAATTAATTAACTATAATTAATTACATTAATCCTTAATTAATTACAATAAAATC

>CL1Contig968_All/repeat/mobile_element/Class_I/LTR/Ty3_gypsy/chromovirus/Tekay
CTGGAAATTAGAATTAATTAAATTTGTTATTAAGGAATATTAATTAATAATTGAGGGTTATTAATTAATAGTTAAAGAATAATTAATCTGTAATTAAGGATTAATTAATTTGTTTAAAGGGTAATTAAGGGATGAATTACTCAATTGTGATTAATGAGATGAATGTGATTAATTTAAGTTAATTAATTTGTTAATTAATTAAAGATAGTCACTTGGTAATTGATTAAGTATAATTACTTAATGAGATTTGATAAGAGTAATTACTTAATGAAAGTAATGAATAAATGAATTACAAAATGTAATTGATATAAGGGAAATTACTTAATGCGAAGT

>CL1Contig969_All/repeat/mobile_element/Class_I/LTR/Ty3_gypsy/chromovirus/Tekay
TATTCCAAATTTAATTAATTAATTAAATTAACTAATTTATCTTAATCACCTTATTAATTAATTCTAAACATAAATCTTAATCAAATTTCCAAAAAAAAACATAACTTAATTATGTTTAAAACAATTTAATTCAAAACAAAGTACTTTTGAAATTACCTTTAAATTTCAATTTAAATTCAAGTTTAAAATAGAATAATTTTAAAACTTATCAAAGTTTTAAATAATTTAAAACTTATTTAAATTTCAGGACAAATCAAAAGTTTGTCTTAAAATGAAATCATAAAATTTGAAGTTAAATTCATTTCAAAATTTTGGAAATTTCAATTCATTCTTAGTTTAAACTTTCAATTTAAATCTTCCTTTAAATTTAAACTGAACTTCAT

>CL1Contig970_All/repeat/mobile_element/Class_I/LTR/Ty3_gypsy/chromovirus/Tekay
ACTCAAAGTAATTAACAAACTTAATTACTATATTAAACCAAATTAATTATCCTTAAATTAATTTCTTAATTAATACCTTGATTAATTATTTAAATAATTAATCCAAATTCCTTCATACTTAAACATCTCCTTAATTACAACCTGTAATTATTAAATAATTACTTAACTAAGTAATTTCCAAATCATTAATTACATAAAGTAATTAT

>CL1Contig971_All/repeat/mobile_element/Class_I/LTR/Ty3_gypsy/chromovirus/Tekay
ATGATGTAAATTAGAATAAATTATTTGGAAATAATTAATAAATGAATTGATTTACTAATGCAATTAATTGAGAAATAATGTAATTAATGTTAGTAAATTCAAGGTAAATTCCTGTGTTTAGTTAAGGGTAATAAATTTGTGAAAATAATTAAAGAATAATTACTTAAATATAATTAAAAGTAAATTAATCAAGGATGATTAATTAAATTGAATAATTGAGTGATGATAAATTAATTGATTGGTAATCGATTAATAGTGATATAAGCAATAGAATGGTTAAGTAATTAATTTAATTTACTTTAAATTAATTAGAGATGCAAGTAATTAATTTAATTCATTTTAAATTAATTATAGCTGATATGATTGCTTATGTATGGATGGATGATATTGTTTACCTTGAATGGTTTGAGATCTCAAATATGAGATAAATGATGCTGTATGAAATGTATGCTTTGATTGAAGTATGATGATAATATGGATTATCTGTTATGATGATAATATG

>CL1Contig972_All/repeat/mobile_element/Class_I/LTR/Ty3_gypsy/chromovirus/Tekay
AATCCTTAATTACTTATATATTAACTCTCATAAGTCACTTATTATGGATTAATCAATTTTAATTAATCAATCTTTAATTACATCATTAATTATATAAATTTATGATTTCCAATTATATTTCAATTTATCCTAAGCTAAATTAATTACATTAAATAATTAATCATTAATTAAACCACAAATATTAATCACTCTTGATTTATCTCAACCTGTAATTAACTACCTTTTTATTTACTTCATTAAATAAATTAATTACTCATTTTATAAAAGAAGTTTAAAGGAATTTAAAACCAAATTCATTTTTAAATTCAAATCAATTTAAAAATGCACTTTAACATTCAAGTTGTTAAAACAATTTAAATTTAAAAACTTTATTTGTTTAAAAACTGAGATTCACTAACTTGAATTCCAGATTTAACTTTGATTTAAAACTTGTTTTAAATCTCTACTTTACAATTTAACTTCAGTTTTTAAATATCACTTTTATTTCTTTCCAATTCATTCTTATTTTTATTCTATAATTATTTCACTTCCAAAATTTACCCTTATATTTCTTTCAAAAATCCCAATTTATATATTTCGATAACTCAGGGTACCGAAATATTCAAGCA

>CL1Contig973_All/repeat/mobile_element/Class_I/LTR/Ty3_gypsy/chromovirus/Tekay
AGAATTTTTATATGCATTAACTCCTAAGTTGATTAAGTAAGAATAATTAATGATTGAAATTAATTAAACTAGTAATTATAGTTTAAAAGTAGTAATTAAAGTTAATTAATGAATTAATTAACTAATGTGTGATTTAGAACTATAGATTAGATTTTTAAATTAATAATGG

>CL1Contig974_All/repeat/mobile_element/Class_I/LTR/Ty3_gypsy/chromovirus/Tekay
TCTAAATTAATTACTTTAATTCGACCACAATATTAATCATTCTCGATTAATCTCAACTTGTAACTACTATCTGTTTACTTACTTCTTTAAATAAATTAATTACTCCTTAATCAATTATCTTGAGAAATCTCTTGATTCGTCTCACAAAGTAATTATATTTTATTAATTACGTTAAGTAATTACCTATCAATCCACCCGTTTATTATTCTAAATTAATTAAACTTAATTAATTAAC

>CL1Contig975_All/repeat/mobile_element/Class_I/LTR/Ty3_gypsy/chromovirus/Tekay
AATGTTATTTACATTTATTTCAAAGAATAATAAATGAAATTTAAAGTAGTTAATTCTTAATATCATTTTGAATTTAAAATCAAAAAGAAAATTTGAATTTAAATTTTTAAATGAAATGTTCTAAGTACATTTTAATTTTATGAAATTATTAA

>CL1Contig976_All/repeat/mobile_element/Class_I/LTR/Ty3_gypsy/chromovirus/Tekay
TAGGTAAGTTTTAAGATTTAAGTTTAAATCTGGAATGAATATTAAAGCTGTATTTCAGATTTAAAATTAAAAGAAATTTTTAAATTGAATTTGTTTTTAAAATAAACTTGGAATGTTTAAAGTAAAATTTTAAACTAATTTAAATTTAAAGATAAATTCGGTTTA

>CL1Contig977_All/repeat/mobile_element/Class_I/LTR/Ty3_gypsy/chromovirus/Tekay
TTAAAATTGATTAATTAAGTTTAATTAAGTCTAAATTACTTGATGGTCTGATGATAATTACTTAATGTAATTGATAAAGTATAATTACTTAGTGAAGTAATTAATGATAATTACTGGATGTAATTAGTGGAAGATGGAATTGTGAAAGTAATTTGGATTAAATTATTTTGTATAATTAATCAAAGGATTAATTAGAGATAATTAAGGAGTAATTAATTTATTTGATGAAGAAATTAAGAATAGTTAATTACTGATGTTATTAATCAAGG

>CL1Contig978_All/repeat/mobile_element/Class_I/LTR/Ty3_gypsy/chromovirus/Tekay
TTAAATTCAAATTTGTTTAAATAAAATTAAAAAAAAAATGGGTTAAGTGTTTAAAAGTGTTTTTAAACGAATTCGAATTTAAATTGGAATTTGAAATGTAAAGAAATGTTTTAAACAAAGTTTAAATTTGATTCAAATATAAATTTGAATCTCTGGTTTAAAAT

>CL1Contig979_All/repeat/mobile_element/Class_I/LTR/Ty3_gypsy/chromovirus/Tekay
TAAGATATAAGTTAATTAATTTAAGGTAAATCACTTGGTAATTAAGAATCATTGATTAAATAAGGTTAATTTTTAATTAATGATTAGCAATCAATTAATGAATTAAGTGAGGAATAATTAATGAGTTATTAAGATTAATAAAAATGTAATAGATAATAAATCTAAGTTAATTACTTTAGGAAAAGTAATTAAAGAATTTTAAA

>CL1Contig980_All/repeat/mobile_element/Class_I/LTR/Ty3_gypsy/chromovirus/Tekay
ACCACTAATTAATTCCCTTGATTAATCATTCTTTAATTACATTCAAGTAATTAATTTCACATATTACAGTAATTAACCTCTAATTACTTCATTAATTAATTACAATTAATCACATTAATCCTTAATTAATTACATTAATTAATTACTTCATTAATCACTTATCATTGATTTATTAATCTTAATAAATCTTAACTACATCATTAATTATATAACTTAAT

>CL1Contig981_All/repeat/mobile_element/Class_I/LTR/Ty3_gypsy/chromovirus/Tekay
GGTGGGGCGTCACAATATTTCTTAGTTAATGATCATGAAATTATTAACAAGAAATGTTTATTTATAATAAAACAAAGATTTAAATGATTTGGGTTATTAAATTAATAAGGTAATTAGATGGATAATTAATTAATTTATTTAATCAATTAAATAAGGATTTTGAAATTAA

>CL1Contig982_All/repeat/mobile_element/Class_I/LTR/Ty3_gypsy/chromovirus/Tekay
TATTTAAATTACCATACTAATATAATGAATCAAAATTCATTAAATCTTTAATTTACTTTAAAATAAAACATTTCTTATTAATGATTACATTATCATTAACAAAGTAATTTAAAACAATTTAACTTAAAATTGTTTCAAATTACATTTTAAATTTAAAATTTAAAAAGAAATCAAACTTAACTTAAACAAAGTTTTAAAAACATTTTAAAATCTTTTAAAGCTTTATACTAAAGATTTTCTTATTTTATAAAAGAAGTTATAAGAAATTTAAACCCCAAATTCATTTAAAATACAAATCATATTTAAATATGTTTCAACAGCCCATTTTGTTTAAACATTTA

>CL1Contig983_All/repeat/mobile_element/Class_I/LTR/Ty3_gypsy/chromovirus/Tekay
AGTAGAAGATTTAAATATATGTTTTAAATCTGGGAATCATGATCCAATTTGAATAAATGTTCGAAAATAAAGGAAGTTTTAAATATTTTAAATGTTTAAACAACTTTTGATGTTGTAACATATTTTAAATATGATTTGTATCTTAAAATAAATATGGGTTTAAATTCCTTTGAACTTCTTTATAAAATAGGAAATTCTTTTGCATAAGTTTTAAAAAGGTTTT

>CL1Contig984_All/repeat/mobile_element/Class_I/LTR/Ty3_gypsy/chromovirus/Tekay
AGTAATTACACATCCATTAATTACGAATTAATTAATACTTAATCACTGATTAATTAATCTTCAATTATTTAATTAATCAAGTGTTAACTGCAATCTTCGTTAATCCCTAATCATATGATTAATCAATTCGTAATCATTAATTAAAATCTAATTAATAATCTTTAATTATTCTCTA

>CL1Contig985_All/repeat/mobile_element/Class_I/LTR/Ty3_gypsy/chromovirus/Tekay
TCATATCTAAGATTTCAAACCATTCAAGGCAATCAATAATCATCCATCCATACATAAACAAAGATTAATCACTATCTATAATTAATTTAAAATGAATTAAATTAATTACTTCATCTCTAATTAATTTAAAATAAATTAAATTAATTACTTTCATCACATAAATCTTGCTTACATAACCATTAATTAATTACAAATCAATTAATTAATCATCCTCTAATTATCCATCTTAATTAATCACCCTTGATTAATCATTCTCTAATTACATTAAGTAATTAGCCTTTAATTAATTACACTAATTAATTATTCTTAACCTTTTACCAGTAATTAACCTTTGATTACCTTCATTAATTAATTAACTATAATTAATTATATTAATCC

>CL1Contig986_All/repeat/mobile_element/Class_I/LTR/Ty3_gypsy/chromovirus/Tekay
TTAAGGTTAATTAATTTAGGGATTGACAGAGGGATAATTACTTGATGGAAGTAAGTAAAGGTAATTTCTTAATGGAAGTAATTAAGGGTAAATTACTTGGTGTAATTAATAATAAAAAAGGGATTAATAATTAAGTAAGAATTTAATTACTTAAGTAAGTAATACAGAGGGGTAATTACTGCTTATGAGTAATTGGGGTTGATTAATG

>CL1Contig987_All/repeat/mobile_element/Class_I/LTR/Ty3_gypsy/chromovirus/Tekay
GCATTCACACTTGAGAGTTTAAAATCAAATTTGAATTTAAAAACATAAATGGTTTCAAATTCTCAGACAAATCAAAATTTGAATTCATATTCAAATTCCAAACTTAAACTCAGTTTAAATCCTACACCTGCAAATTTTAAACTTTATCTTAATACTTAAAACAGAAAACAGTTTTCTGTTTACTTTAAAACTTAAACTTTGAAATTTCCAGAACTTAAATAATTTCAAAAGAACAGAATTTC

>CL1Contig988_All/repeat/mobile_element/Class_I/LTR/Ty3_gypsy/chromovirus/Tekay
AAAGTTCTTTACGTTTATTTTAAAGGATTATAAATTAAATTTAAATCTGATTAATGTTTAAATGGTTAATCATTTTGGGATCTTAACTTCAAAATGGAATTTAAATTTTAAAATTTAAAAGTGTAATGTTTTAAATAAACACTTAAATGTTATTTAAATCATAAGTAAAGGAAATGAACTATGTT

>CL1Contig989_All/repeat/mobile_element/Class_I/LTR/Ty3_gypsy/chromovirus/Tekay
AAAATGAATTGGGTTTAAATTCTTTTAAAACTTCTTTGTAAATGGATATTTCTTTAACATATGAGAGAAAAAGGTTTTAAATTGTTTTTAAAACATTATTTAAATAAAATAGTATTCATTTTAAAATCTTAAAATTTTAAAATGAAATTTAAAGTGAAGTTTAAAATAAATTTGGAAACAAATTGTTTGAAATACTTTATATAAGAAGAAT

>CL1Contig990_All/repeat/mobile_element/Class_I/LTR/Ty3_gypsy/chromovirus/Tekay
AATGATTAAAGTATAATTAATTTGTGTAATTAATTTAAAGGCTAATTACTTAATGTAATTAAGTAATAATTAATCAAGGGTGATTAATTTAGAAGATAATTAAAGGACAATTAATATGTTAATTAAAGATAAATTAATTGGGTTATAAAGCGATTAAAGATGATTAATTAATTAAAGGGTTGTAATTAATTATTA

>CL1Contig991_All/repeat/mobile_element/Class_I/LTR/Ty3_gypsy/chromovirus/Tekay
ATTATGATTAATTAATCAATGATATGTAATTAAAGGTAATTAGTTATTGTAATTAATTAAGAATTAATGTAATTAATTAAGGATTAGGGTAATTAATTATGATTAATTAATTAATTGAAGTAATTAAAGGTTAATTACTGTTTAGTTGAGAATAATTAATTTGTGAAATTAATTAAGGATAATTACATGAATGTAATTAAGGGTAATTAATCAAGAGTGATTAATTAAAGTAATTTATGATTGATTAATTGATTGTAATCAATTAAGTGGTTAAGTAAGCAAGTTATAATTTGATGGAGTAATTAA

>CL1Contig992_All/repeat/mobile_element/Class_I/LTR/Ty3_gypsy/chromovirus/Tekay
CTTTGCAATAATTAACTTTTAATTAATCAATTCATTAACTAAAGTTAATCACATTAATCCTTTATTAATTAATTCATTTATTAATTATTCCTTAATTAATCAATTCCAAATTTACTTCATTAATTAATTAATGATTTCTAATTACATTTTAATCAATCTCTTATTATAAATTAATTACATTAAGTAATTAAACTTCAA

>CL1Contig993_All/repeat/mobile_element/Class_I/LTR/Ty3_gypsy/chromovirus/Tekay
AATTAATTAATGAATGAGATTAATTTAAGATTAATTACTAAGTGTAATTAATTAAAATTGTAATTAATTAATAAAGTAATTAATTAAGGATTTATTTATTAATTTAATTGTTTAATAATTACTTAATGAAGTAATTAAAGATTAATTAATTGGATTAATTAATCAAGGATTAATATAATTAAATTAGAAATTAATTAATTAAGAAGTTAATTAATTAAGATAAGTAATTACAAATTGTTAATTACTGTTTATGATTAATGAGATGATTAATTACAAGTTAATTATTTAATTAATTAAAGGATTATTAATTAATAAAGATTATTAATTAATATAATTAATGAAGTAATTAATTTAAGTAATTAATTTAAATATGATTAATTAATTGTAATTAATTAAGGATTAATGTAATTAATTATAGTTAATTAATTAATGAAGGATCATTAATTATTGTAATTAATGATAGTAATTAAAGGTTAATTACTGAATATGGTTAAGGATAATTACTTGAATGTAATTAAAGGATAATTAATCAAGGGAGATTAATTAAAGAAGATCATTAAGAGATGATTAATT

>CL1Contig994_All/repeat/mobile_element/Class_I/LTR/Ty3_gypsy/chromovirus/Tekay
AATTAAATAAATCCTTAATTATTTATTTAATTAATGAAATTATTAATTGATTAAATTAATTAATTAAAAACTTAATTACCTTGATTAATTAATAAATCATTAAGTTCAAAACAACTTAATGATAATCATTAATTCCATTAATGATTTAATTATCATTATCAAAGTAATTTAAAAACAAATTACTTTTAAATTTTCTAAATTCCATTTTAAATTAAAATTAAAATGAAATAAACTTAAACAAGATTTTAAATGT

>CL1Contig995_All/repeat/mobile_element/Class_I/LTR/Ty3_gypsy/chromovirus/Tekay
ACCACATTATCACTGTTCAACCCAACATATCATAAAACATTCATGCCACCTAGCATCACGATCAAATACCAGGGATAACAATTAATTCAAGGCATTCACATATCATTCAATTATCCATAAGCAAGATAAATTAGTCATACCATTCTAATTAATTTAATTATCTGTTAATGAATTACATTAATTACTTAATACTTATAAA

>CL1Contig996_All/repeat/mobile_element/Class_I/LTR/Ty3_gypsy/chromovirus/Tekay
TTATTACGTCATTGATTATATAAATTAATGATCTTCCATTTTAAATTTTCAATTTATCCTAATCTAATTTAATACATTAAATAATTAATCATTTATTAAGCCACACATATTAATCACTTTTGATTTACCTCAACCGGTAATTATCTACCTTGTT

>CL1Contig997_All/repeat/mobile_element/Class_I/LTR/Ty3_gypsy/chromovirus/Tekay
TTAATCAATTTAATAATTAGTAATCATTTAAATGGTAATTAAACACTAATTAATTTGTAATTAATAATGATTAATCTAAATTAATTTCTTAATTAAGTAATTAAGAAAAGTTAATGAAGATCATTAACTTAAGATTATTTAAAAACTAAACTAATGTGATAAATTTTAAAAATTAATTAGA

>CL1Contig998_All/repeat/mobile_element/Class_I/LTR/Ty3_gypsy/chromovirus/Tekay
AATTCATTTGTAATTAATTAATTAATGGTTAAGTAAGCAAGATTTTAGTGATGAAAGTAATTAATTTAATTTATTTTAAATTAATTAGAGATGAAGTAATTAATTTAATTCATTTTAAATTAATTATAGATGTGTGATTAAATAAATCATTTCTTATGAATGGCTGATTGATATTAAATGCCT

>CL1Contig999_All/repeat/mobile_element/Class_I/LTR/Ty3_gypsy/chromovirus/Tekay
AATTTATTTGATAATTAATTAAAGGTAAACTCTTGGAGGTTAATTAAATATAAATATTTGATGAGATTTAGTGAAGTAATTCATTATTACAGGATGTAACAAAGTAAAGAGAATTACTTAATGGGAAGTAAATAAAGGGTAATTACTTAATAGAAGTGATCAAGGATAAAT

>CL1Contig1000_All/repeat/mobile_element/Class_I/LTR/Ty3_gypsy/chromovirus/Tekay
AATAGATAACCTATGTTATCATCACAATACAACCAAGCATCCATACCACACAATATTATTTATCTCATTACTGAGATCACAAAGCATCCAAGACAATCAAGTTCAACCATTCATCCATAAGCAATGATTTACTCATCATCATATAATTAATTTAAAATGAATTAAATTAACTATCTCTATCTCTAATTAATTTAAAATGAATTAAATTAATTACTTCATCTTTAATTAATTTAAAATAAATTAAATTAATTACTTCACCAAATTATAACTTGCTTACTCAATCATTTAATTGATTACAATCAATTAATCAATCATTCAAAATAAATTACCTTAATTAATCACTCTTGATTAATTACCCTTAATTACATTCATGTAATTATCCTCAATTAATTTCACAAAATTAATTATCCTCAACTAAACAGTAATTAACCTTTAATTACTCAAATAAATAAT

>CL1Contig1001_All/repeat/mobile_element/Class_I/LTR/Ty3_gypsy/chromovirus/Tekay
AATTAATTACTTCAATTAATTACTTAAATAAATATAAACAGTAATTAATTATTCTTAATGACTTCTTAATTACTTTTAATTACAATTATAAATCCTTTGATTTATTACACCAAGTAATAAATCCTTAATTACTTTACCAAGTAATTATCCTTTTAAATTACTTCCCATTAAGTAATTTCCCTTATCTCAATTACCTCCAGTAATTTATTCATCAATTACTTACCTTAAGTAATTACTCTTATCAAATCTTATTAAGTAAGCATACTTAATCAATTACCATGTGACTATCTTTAATTAATTAACAAATTAATTAACTTAACTTAATCACATTCACCTCATAAATCATAACCGAGTAATTCATCCCTTAATTACTCTTAAACCAAATTAATCCTTAATTACAGATTAATTATCCTTCAACTATTAATTAATAAACCTTAATTATTAATCAATCCTTTAATACAAAGTAATCAATTCCTAATTACTTTTATAATTATTTAATTAACCTTGATT

>CL1Contig1002_All/repeat/mobile_element/Class_I/LTR/Ty3_gypsy/chromovirus/Tekay
TTATTAATTAATTACTTTAAGTAATTAATTTTGATAATTAATTAGATTAATTAAATTAGATAATCATTATGGAATTTGGTTAAGTATGATTACTTTGTGAAAGTAATTAAAGTTATTAATTACTCATTGTAATTAATTAATTTATTTGATTAGTTTAAATTAATTAATTAAGTTTAATTAATTTAGAATAATCATTTGATGGGTTGATAAGTAATCAACGATGAATAATTACTTAGAGAAGTAATTAAGATGAGTAATTACTGAATGTAACTTATTGAAGTATGGAAGAATTTGGGTTAATTGATTGTGTAAATTATTATGGAAGATAATTACTTTGAGAAGTAATTAATAATTAATTACTTAGTGTAATTAATTTAAGCATTGATGGATTAAGTCATTTAAAAATGATTAAGTAATGTAATTAATTAAGAGTAATTAATTACTGATGAGATTAATCAAGAATTATTAATCAAAATAATTAATGACTGAATGTAATTAATTTAGAAGTAATTAATTCAATTTTGATTAAGGATCATTAATTAATTAATTAATGATGTAATTAAGGATTAATTAATTAGGATTAATTAATCTAATGATAAGTGATTAAGGAAGTAATTAATTAATGTAATTAATTAATAAAT

>CL1Contig1003_All/repeat/mobile_element/Class_I/LTR/Ty3_gypsy/chromovirus/Tekay
TTGAAATTTATTTAATTAACAAAGTAATTAAGGAATGGTTAGTTATATTAATTAATTAATGATGTGAAATTAATAAATATTGATTAATGATTAATCAATTTATAATTAAGATCATTAATTAGATTTTTAAATTAATGATTAATGAATTATTAATTAAGTAATTAAGTTTTAATCAAGGTTAATTAAGTAAATAATTAAGTGTTAATT

>CL1Contig1004_All/repeat/mobile_element/Class_I/LTR/Ty3_gypsy/chromovirus/Tekay
TTAGTTTAAATCTAGATTCAAATTCAGGTTTGAATCATAATTTAGAAATAAAGGAAGTTTCTAAAATTTAAATTGTTTAAATACAACTTTGAATGTTAAGGTGTAAATTAAAATATGATTTTTATTTTAAAACAAATTTGAGTTTTAAATTTCTTTAAACATATTTTATGAAATGAGAAATTCT

>CL1Contig1005_All/repeat/mobile_element/Class_I/LTR/Ty3_gypsy/chromovirus/Tekay
ATTTAAACATTTGTGGATTGTTGATAATTACTTAAGGAAGTAATTAAATAATAATTACAGGATGTAATTAAGATATTTGATTTAGAAGTAATTGGATTTAAATTACTTTGAAATTAATCAAGGGGATTAATTTAGATAATTAATTAAGAATAATTAATTATGGGATGAGTAATTAAAGTAGTTAATTACTGAATGGTTATTAATCATGGGTGATTAATATATATGCTTTAAATTTCAGATTAATTACTTATGTAATTAACTGATATAGAGATTGATTAA

>CL1Contig1006_All/repeat/mobile_element/Class_I/LTR/Ty3_gypsy/chromovirus/Tekay
AATGATTAATTAAGATTAATTAACTAATGATAGGTGATGAAAGGTAATTAATTAATGGAATAATTAAGGATTAAGGTAATTAATTACAGCTAATTAATTAATTGAAGTAACTAAAGGTTAATTACTGCTTTTGGTTAAGAAAAATTAATTTGTGAAATTAATTAAGGATAATTACATGAAGGTAGTTAAAGGATAATTAATCAATGTTGATTAATTA

>CL1Contig1007_All/repeat/mobile_element/Class_I/LTR/Ty3_gypsy/chromovirus/Tekay
ATTTACTTTTGAATTTACTTTATAATTTCATTTCAAATATGAGATTTAAAATGAATATAATTTAACTTAAACAAAGTTAAATAATTTAAACCTTTTTAAATTACATGGCAAACAAATGCTTGTCTTGTAAAAAGAAATTCATAAGAGTTTAAAATTAATTCATTTTTAAATTCCAATCAGTTTTTGAAAAAAAATACA

>CL1Contig1008_All/repeat/mobile_element/Class_I/LTR/Ty3_gypsy/chromovirus/Tekay
AATGATTTAAACAATTTTAAATGTTTAAAGTGTATTTAAAATGATTTGAATTTAAAAGGAATTTGATTTAAACTCTTTTAAATTTATTTTATAGGATAAATATTTCTTAAACTTGTGAAATAAAAAGGTTTTTGAATTGTTTTTTAAACTTTGTTAAAGTTAATTTGTATTCATTTTAAATCTTAAATTTAAAATGAAATTTGAAAGTAAATTTAAAAGTA

>CL1Contig1009_All/repeat/mobile_element/Class_I/LTR/Ty3_gypsy/chromovirus/Tekay
AGATAATTCATATTATCATCATACTTCAACCAAACATCCACATCACACAGCATCACTTATCTCATATCTGAGATCTCAAACCATTCAAGGCAATCAATATCATCCATCCATACATAAGCAATGATCTATACCATCTCTAATTAATTTAAAGTGAATTAAATTAATTACTTCATCTCTAATTAATTTAAAATAAATTAAATTAATTACTTTCATCACTATACATCTTGCTTGCTTAATCAATAATTAATTATAAATCAATTAATTGAT

>CL1Contig1010_All/repeat/mobile_element/Class_I/LTR/Ty3_gypsy/chromovirus/Tekay
TCCTTTAATTAGTTTCATAAATTAATTATCCTTAACCAAAATCAGTAATTAACCTTTAATTACTTCATTAATTAACTATAATTAATTACATTAATCCTTAAATAATTACTTCATTAATCACTTACCATTGATTAATCAATCTTAATTAATCAATCCTTAATTACATCATTAATTATATTAATTAATGACGCCTAATTATATTTATTTATAATTACCCTATTTAAATTAATTACACTAAGTAATTAATCATCAATTAAAC

>CL1Contig1011_All/repeat/mobile_element/Class_I/LTR/Ty3_gypsy/chromovirus/Tekay
CCATTCATTATCTAAATATACATAGATAGATAATTCACAACACAATAGATAATTAACATTATCATTATCAACAGATAATTCATATCAGATAATCACTATTATCATCCAAAAGCAACCAATGCATCCATATCACATACACTACTCATCTCATAACTGAGATTACAAACCATACCAGACAACCAATACCAATCATCAAACATAAGCAAATGATCTAATGATCACACCTTCTATAATTAATTTAAAATGAATTAAATTAATTACTCAATCTCTAATTAATTTAAAATGTAATTACTTCATCATCAAAATCCTGCTTAACTTAACCATCAATTGATTTCAAATCAATTTATAAATAATCATCTCAATTAATCATTACTGATTAACTATCTCTAATTACAATAAGTAATTAGCTTATAAGTTGATTACACAAGTTAATTACTTAATTAATTACATTAGTAATTAATCTAAAACCAATCCCTACATATATATTAATCACCCTTGATTAATAATCAATCTGTAATTAACTACATTAATTACTCAACCCATAAATTAATTATTCTTAATTAATTATCTCCCTTGATTAATTTTCAAAGTAATTTAAATCCAAATTACTTCTATATTAAATATCTTTA

>CL1Contig1012_All/repeat/mobile_element/Class_I/LTR/Ty3_gypsy/chromovirus/Tekay
TCATTAAATAAATTCGTTCTCCTTAATTAATTATCTTAATTTATCTCTCAATAAATTACACCAAGTAATTATATTATTAATTGCACTAAGTAATCACTTATTAAACCACCCAACGGTCACTCTAATTAATTTAAACTTAATTAGTTAACCCA

>CL1Contig1013_All/repeat/mobile_element/Class_I/LTR/Ty3_gypsy/chromovirus/Tekay
ACCTTAATTACTTTCTTAATCACTCAAAAATTAATTATATTTATTAATCATCCTTGATTAATCTCATTAGTAATTAATTACTCTTAATTAATTACATCACTTAATTATTTCAAATAACTTAATTAATAAATGCTTAAATTAATTACATTAAGTAATTAATTATTAATCACTTCACAAAGAAATTATCTTCACATTAATTACACAAAGTAATTAATCCCAA

>CL1Contig1014_All/repeat/mobile_element/Class_I/LTR/Ty3_gypsy/chromovirus/Tekay
AATTGATTAATGATTGTATGAGCAGGATTAAGTGATTAAATTCTTAAAGGATTAATTTAATTTAAGTAATTAAATTAATTATGATATGAATTGATAATGCTTGCTTATGGATGATTGTTTGTTGAATGTCTGAATTGAATGATATCTATTGGATGATATGTTGTGACATTCTATGATATGATATTGGATATATCAATGATAAATGTGT

>CL1Contig1015_All/repeat/mobile_element/Class_I/LTR/Ty3_gypsy/chromovirus/Tekay
GGATGTAATTAATGGAAGATGATTTAAGAATGGAAGTAATTTGGATTAAATTACTTTATAATTAATCAAGGGATTAATTAAGATAATTAATTAAGGAGTAATTAATTTATTTAATGGAGTAATTAAGGGTAGTTAATTACTGAATGTGATTAATCAAAGGTGATTAATAATTATGGTGTAATTGAGATTAATTACTTATGTAATTCATTTAAATAAGCAATTAGTTTAATTTAATTAACGATCAATAATTAATATAATTAATGATGTAATT

>CL1Contig1016_All/repeat/mobile_element/Class_I/LTR/Ty3_gypsy/chromovirus/Tekay
AATTTAATAATGATTAATGTAAGTTAATTATTTTACGAAAATAATTAAAGAATGATTAATAGTTAAAGAAGGTCATTAACTAAGAATTATTTAACAATTAATTAGTGTGATCAATTTAAATAATTAATTAGATTAATTAATTAAACGATAATCAATTGGGGAGTTTATTTAAGTTTAATTACTTAGTGAAAGTAATTAATTACTTAATGTAATTAATGGTGTTTAGTGTGATTAGTTTAAAATTAATTAATTAAGTTTAATTAATTTTAAATCACTTGATGGTCTGATGATAATTACTTAATGTAATTGATGAAGTATAAATACTTA

>CL1Contig1017_All/repeat/mobile_element/Class_I/LTR/Ty3_gypsy/chromovirus/Tekay
TGATTTGTGATACATTAAATTAGTAGGGTAAATTGAAATGGATAATTAATTAATCAAATTAAATTAATGATTTGGGTTATTTAACTAAGTAATTAAACGTATTTAAATAAATATAAATTAAGTTGTAAGTTAATTAACTAAGTATAAGTAA

>CL1Contig1018_All/repeat/mobile_element/Class_I/LTR/Ty3_gypsy/chromovirus/Tekay
TTAAAATCTGGAATTAAATTTAAACTTCAGTTTTTAAAATAAAGGTTTAAAATCTAAATTTCTTTAAAATGATTAAATGATTTGCATTTAAATTGAAGATGTAGATTGTAAGAAAAGTTTTAAAGAGTTAAGTTAAATCTAGAATGAGTTTAAAAGCTGTATTTCAATTTTGAAATTTAAAAGTAATTTTTAAATTGATTTGAATTAAAATTGATTGGGATTTAAATTCTTTTAAAAACTTATTTTATAGAGTATATTTTTTCTTTG

>CL1Contig1019_All/repeat/mobile_element/Class_I/LTR/Ty3_gypsy/chromovirus/Tekay
AATTAAATTAATTACATCATTCAATTAATTTAAAGTAAATTAAATAAATTACTTCACCAATATAAACCTTGCTTATCATTATTAATTAATTATCAATCAATCAATTAATCATCATCCAATTATTCATTTTAATTAATCATCCCTGATTAATTAACCTTTAAGTAATTATCCACTAATTAATTTCTCAAATTAATTATACTTAACCAAATACAGAAATTAATC

>CL1Contig1020_All/repeat/mobile_element/Class_I/LTR/Ty3_gypsy/chromovirus/Tekay
TCAATTAACTAGTTATTTTCATTAATTAACTAATATTTAATTAATTAATCACTTCTTAAATTAATTACTTTTAATTACATTCACTAATTATCTTTAATTAATTAAACTTTAAACACCTGATTAATCAATCTTTAATCTCAATAATTATTTTTAATTACTTTCATTAGGCAATCATCTTTAAGTAA

>CL1Contig1021_All/repeat/mobile_element/Class_I/LTR/Ty3_gypsy/chromovirus/Tekay
TAATTTCAAAACATTAAATCTTAATTAAATTTCAAGATAAAACATTCCTTAATTATGTTTAAATTGTCAATAACAAATTTATTTGAAACAAATTACTTTTGAACTTACTTTTAAATTTCATTTCAAATACAAGATTTAAAATGAATATAATTTAAACTTAATCAAAGTTTAAACAATTTAAAACCTTTTAAAATTACAAGACAAATAAGTGTTTGTCTTAGAAATGAATTTTAAAGACCAAATTCATTTTAAGATTTCAATAATTTCAATTTATATTAAGTCTAA

>CL1Contig1022_All/repeat/mobile_element/Class_I/LTR/Ty3_gypsy/chromovirus/Tekay
AATTTCCTTAATTTAACTACTTCCGGTAATTATCCACTAATTACTTCACTAAGTAATTATACCTCATTAATTACCTTAAGTAATTATACTTAATCTTTAATTAATTACATTTATTAATCACCTTGATTAATCTCATACTGCAATTAATTACTCTTAATTAATTACATGACTTAATTAACTTCCCA

>CL1Contig1023_All/repeat/mobile_element/Class_I/LTR/Ty3_gypsy/chromovirus/Tekay
GCATATCACATAACAAAGATATCCAGTATCAACCAATATCAAACATCCAATATCAACCAATCATCCAATATCAATCTCCAAATATTGATCATCCAATATCAATCAATTAACCAATATTAATCAATCAACCCATATTAATCAAACATCCAAAACAGAATTGATTATCTCTTAATCAATTGGATTACCATAATCCTTCTTCATTAATTATTATTCCAAATAATAAATTAATCATCTCTAATGATCTTCCTTAATTAATCTTCCTTGATTAATTATATTTAATTACATTCAAGTAATTATCCTTAACCATATTCAGTAATTAACCTTTAATTACTATCATTAATTACAATAATTAATGATCATTCATTTACTTCTATTAATTAACTATAATTAATTGCATTATACCTCAATTAATTACAATAATTAATCACCCTTAAATTAATTACTTATATTAATCAACCTTGATTAATATCATTAATTACATTAATTAATGATCCTTATTAATTAATAATTACTTTAATTAATTAAATAATTAACTTATAATTAATCATCTCATTAATCATAATCAGTAATTAACAATTTGTAATTACTTATCTTAATTAATTAACTTCTTAATTAATTAATTTCTAAATTAATTATATTAATCCTTGATTAATTAATCCAATTAATTAATCTTTAATTACTTCATTAAGTAATTATTAATCAATTTAAATTAACAATTAATCCTTATTTAATTACTAAATTAATTAATTACTTTTTAATTAATTATACTTTGTAATTAATC

>CL1Contig1024_All/repeat/mobile_element/Class_I/LTR/Ty3_gypsy/chromovirus/Tekay
TACTATTCTGAGTAATTATGCTCCATTAATTACACTAAGTAATTACACATACCAAATCAACAATTACTTATATATTCAAATTAATCATCTTTGATTTAAATATCCTTTACTGCATTCCAGAAATTTCCTTTAATTTATTTACAGAAATTAATCTTGAATAAATCCATTAATTACATTTATATCGATTTATTTCCATTTAATTATCTTGTTGATTTATTATT

>CL1Contig1025_All/repeat/mobile_element/Class_I/LTR/Ty3_gypsy/chromovirus/Tekay
ATTTTCTTTAATTACATAAGTAATTATCCTTTCCATTTACAGTAATTAATCTTTAATTACTTCCATTAATTACATTAGCTAAGGATCTTTGATTAATTACTTTCATTAATCAACAGTAATTAACCGTCCTGTAATTACTCTACTTAATTAATTAACTCCTTAATTGATTATATAAATCCTC

>CL1Contig1026_All/repeat/mobile_element/Class_I/LTR/Ty3_gypsy/chromovirus/Tekay
TTAAATTAATTACCTTCATCATAATAAATCTTGCTTACATATCCATTAATTAAACCAATTAATTAATCATCATCTTAATTAATCACCCTTGATTAATTATCTTTAATTACATTAAGTAATTTACCCTTAATTAATTACACAAATTAATTATCTTCAAACCATTAAGTAATTAACCTTAATTACTCTATTAACAGTAA

>CL1Contig1027_All/repeat/mobile_element/Class_I/LTR/Ty3_gypsy/chromovirus/Tekay
AGGTTACTTAACTTAAAGTGATTAAGAAATCATTATTTATTAAGGAGTAATTAATCGATGTAATTTAATTAAGGAATAATAAATCTATTAATTAAGCAATCAAGGACAATTAATTATAACTAAGATTTAATCAATAATTAAAGGTTTATTATTTTTATTAAGTAATTAAGAAATAAGTAA

>CL1Contig1028_All/repeat/mobile_element/Class_I/LTR/Ty3_gypsy/chromovirus/Tekay
GATTTGGGAAGTATAATTACTTTATGTAATTTATTGAAGAGTAATTACTTAGGGTAGTAATTAATGGGTAATTACTGTAAGTAATTAATTAAAGATGATTTGATAAATGAAGTAATTTAAGTATAATTACTTTGTGAATTAATCAAGGGATTAATTAGAGATAATTAATTATGGAGTAGTTAATTTATTTGGTAAAGTAATTAAGGGTAGTTAATTACTAAATGGGGTTAATCAAGAGGGATTAACAATTATGGGTTAAATTAAGATTAATTTCTTAATGTAATTAATTAAAATAAGGTAACTAATTTAAATGTAATTAGAGATCATTAATTAAGATAATTAATGATGT

>CL1Contig1029_All/repeat/mobile_element/Class_I/LTR/Ty3_gypsy/chromovirus/Tekay
AACATAATTCTTAATCAAATTTCCAAAGTAAAACATAACTTAATTATGTTTAAAACAATATTATTCAAAACAAAGTACTTTTTGAACTTACCCTTAAATTTCAATTTTAAATTCATGTTTAAAATATAATGAATTTTAAACTTATCAAAGTTTTAAATAAATTTAATACTTTTACATTGCCAATCAAACTAATGCTATGGAAATTTTTTTAAAGTAAAAGTCATTTCAAAACTTTCAATAATTTAAA

>CL1Contig1030_All/repeat/mobile_element/Class_I/LTR/Ty3_gypsy/chromovirus/Tekay
TTTGAATCTTAAATTTTAAAATGGAATTTGTACTTAATTTAGAAATGTATTGTTTTGAAAACATTTGAAGGTTAATGAAGTCATTAATAAAGTAATGAATTATTTCAGAAATAATTAAGATAATAAAGAATTTAATTTATAAAAGAATTAAGGAATAATTTATTTATTCGATTAATGATTTAAACTGATTTATAATTAGAGATGATTAATAATGATTAATGTAGGATA

>CL1Contig1031_All/repeat/mobile_element/Class_I/LTR/Ty3_gypsy/chromovirus/Tekay
TTAAAATAAGTTTAAAATCTTAATTCAAAATGAGTATGAATTATATATTTAAAAATATATAAGTTTCATAAAAATAGAAGGTTTTTAACAACTTTGAATTTGTTAAAAGGATTTTATAAAATGTTTTAAAACCTGAAGTTTAAGGTTTAAAAGGAGTTTTAAAATTTAAATTTAAATATGAATTCAAATTTAAGTTTTT

>CL1Contig1032_All/repeat/mobile_element/Class_I/LTR/Ty3_gypsy/chromovirus/Tekay
AATTATCAAAATTAATCACATTAATTAATTGTTAAATAATCTTAAGTTAATGACTTCATTAACATTTCTTAATTACTTAATTAAGAAATTAACTTAAATTAATCATCATTAGTTATTAAGTAATTAATATTTAATTACTATTTAATTAATCTCTAATTATTAATTAACTAAGTGTTAATTAAAATCTTAATTATCATTAATCACTTGATTAAATAAATCTTAATCATAAATTAAAATTTAATTAACCACCCTTAA

>CL1Contig1033_All/repeat/mobile_element/Class_I/LTR/Ty3_gypsy/chromovirus/Tekay
TTTTATTTATTACACCAAGCAATAAACCCTTAATTACTTTAACAAGTAATTACCCATTTAAAATTACTTCCCAATCAGTAATTTTACTTATCTCAATTACCTCTGTAATTTATCAATTACTTATCTTAAGTAATTACCCTTATCAAAACTTATTAAGTAAACATACTTAATCTTTTATCAAGTGACTATAATTAATTAATTAAC

>CL1Contig1034_All/repeat/mobile_element/Class_I/LTR/Ty3_gypsy/chromovirus/Tekay
TTCCTTGATTCAATTATCTTAATTAATTAACCACATTAATTAATTTTTACTTTAAAGTAATTAACCTCAAATATTTGATTAATCAACCCTTAACCTTTAATTATCTTCTCTTAATTACTTTTACTAAGTAATTACTAATTTCATTTAATTATTTATTAATTACCTGATAAATTAACCTAATAATTTAATGAATCCAAAACATTAAATTCT

>CL1Contig1035_All/repeat/mobile_element/Class_I/LTR/Ty3_gypsy/chromovirus/Tekay
TCATTAATGAGATAAATGATTTTGTTTATTGTTTTGAAAACTTAATTATCTGATCAAGGTAATTAAGATTTTAATTAATTTAATTAATTAATAATTAGGATATTAATTAAATAATTAAGGGTTTATTTAATTAATAAAAAGATTAAGTAAGTTAGTTAAACTTTATTAAAGTGTGATTTAGAAATTAATTAAATAAGATTTGATTAATTTAATCAATGAATTGAATTAATTA

>CL1Contig1036_All/repeat/mobile_element/Class_I/LTR/Ty3_gypsy/chromovirus/Tekay
AGTTAGTATTAATTAATTAAGTTTAATTAATTTAAACACTTGAGGATTGATAAATAATTACTTTATGTAATTAATGGGATTGTAATTACTTAGGGAAGTAATTAATTGATAATTACTGGATGTAATTAAAGATGTTTATTTATGGAAGTAATTTGGATTAAATTACTTTGTAATTAATCAAGGGATTAATTGAGATAATTAATTAAGGGTAATTAATTTATGGAATGAAGTAATTAAGGGTAGTTAATTACTGAATGGAATTAATCAAGGGATTAATTAGAGAATAAAGTAAGGAGTAATTTATTAATGAAGTAATTAAGGGTAGTTAATTACTGGATGTTATTAATCAAGGGTGATTAATATATGTGGTTTAATTGAAGATTAATTACTTAATGTAATTAATTTAAATAGAGAGATTAATTAAAAATGTAATTTAGAAATCATTAATTAATAAAATTAATGATGTAAATTTAGAATTGATTAATTAAGGAATAATTAATAAATGAAGTAATTAATTAATAAAGGATTAATGTAATTAATTTTAGTTAATTAATTGATTAAGTAATTAAAAGTTAATTATTGTAAAGTGTTAAGTATAATTAACTTGTGTAATTAATTTAAAAGCTAATTACTTATTGTAATTAGGGAATTATTAATCAGTAATGAAT

>CL1Contig1037_All/repeat/mobile_element/Class_I/LTR/Ty3_gypsy/chromovirus/Tekay
AATTATTAAGTTAATTTGAATGATTAATTATGAAATTGGTTTAAAGGTTAATTTAATTAATATGGTAATTAAAGAATAATTTATTTGATTTTAAATTTATAATTTAGATTAATTTATAATCAGGGATGATTAATAAAAATTAATCTAAGATAATTTCTTAAGAAAGTAATTAAGGAAATGTTATTAGTTAATGAAGATAAATTAACTAGAGATTATTAAGTAATTAAATTAATGTGATTAATTTTGATAATTCATTAGATTAATTAATTTAGATAATCAATTATAAATTGTTTAAATGTAATTACTTAATGAAAGTAATTAAGGATTAATCACTTATTGTAATTAATTTTGGATATTTTGATTTAATTAAAGTTAATTAATTTAGTTTAATTAATTTAAGAAAATCATTAGATAAATTGGTAACAAATGATTTGTAATTAATAAATCAGAATTGGATAATAAATTCATAAGTAATTAATTA

>CL1Contig1038_All/repeat/mobile_element/Class_I/LTR/Ty3_gypsy/chromovirus/Tekay
TGAGTTAGTTTGAACCTTAGATTTGAAATGATTTAAGTTTTGAAATTTAAATTGGTTTTAACAACTTTTAAGTGTTTAAAGTATATTTGGTTCGAATTTTAAAACTAAAAGTTTAAATTGTAAATGGTTTAAAATAAGTTTTAAATCAAAGTTTTGAAAATCTAGAATTTGAGTTTGAATCTCAATTCAAAAAAAATAAGTTT

>CL1Contig1039_All/repeat/mobile_element/Class_I/LTR/Ty3_gypsy/chromovirus/Tekay
GATTTACTCATCACAATATAATTAATTTAAAATGAATTAAATTAACTATCTCCATCACTAATTAATTTAAAATAAATTAAATTAATTAATTCATCAAATATAAAACTTGCTTACTCAATCATTTAATTGATTACAATCAATTAATCAATCATAAATTACTTTAATTAATCACTCTTGATTAACTACCCTTAATTACATTCAAGCAATTATCCTAATTAATTTCACAAATTAATTATTCTCAACTAAACAGTAATTAACCC

>CL1Contig1040_All/repeat/mobile_element/Class_I/LTR/Ty3_gypsy/chromovirus/Tekay
ATTACTTCTTCCTTAATTAATTTAAAATGAATTAAATTAATTACTCATCCATATAAACCTTGCTTACATATCAATTAATTATAAATAAATCAATTAATTACCCTTAACAAGTTACCCTAATTAATCATCTTGATTAACTATCCTTTAATTACATTCAAGTAATTAACCTCTAATTAATTTCACAAGTTAATTATTCCAAACCAAATCTGTAATTAACCTGTAATTACTTCATTAAGTAATCCTTAATTAATTACATCAATTAATACCTTCATTGATTAATTGTTCTTATTAACCAATCCTTAATTATATCA

>CL1Contig1041_All/repeat/mobile_element/Class_I/LTR/Ty3_gypsy/chromovirus/Tekay
TTTAGTAATTAATTCCTTAATTACTTCCATTAAGTAATTAAACTTAACAATTTCACAATTGATTATCATTAATTAATCAATCTAATTAATTATTAAAAATTAATCATATTAATTAATTACTAAATAAACCTTAGTTAATGACCATCATTAACTATTATTAATTCTTTAATTACTTTTCTTTAATTACTTCTTAATTAATCTCTAATTTAAATTAATCCAAATTATTAATTATAAATTAAATAAATAAGTCATTCCTTAATTATCTTATTTATTTAATTATTTTAACACCTTAATAATTTCTAAGATAATCCATTCCTTATTAATAATTTTATTAATATTAAAGTGTACTTAGAACATTGCATTTTAAAATTTAAATTCAAATTCCATTTTGAATCTAAAATTCAAAATGATATTTATTAAAGTATTATCCAATTTAAATTCCATTTATAATCCTTAAAAAAATAAATGTAAATAACATTTATTACTTCATTTGAAAACTTATATAAGATAAGCCTTTAACTAA

>CL1Contig1042_All/repeat/mobile_element/Class_I/LTR/Ty3_gypsy/chromovirus/Tekay
TAAGTAATTATACTTAACAAATCATCCAGTGATTATCTTAAATTAATTAAACTTAATTAATTAACTTAAACTAATCACATTAAACTCAATTAATTACATTGAGTAATTAATTCCTTAATTACTTCCATTAAGTAATTATACTTAACCAATTTCACAACTGACTAT

>CL1Contig1043_All/repeat/mobile_element/Class_I/LTR/Ty3_gypsy/chromovirus/Tekay
TAGCATATATATGAGTTTCAGGTTTAAAAACCTGATAGTTTCCAAATTTTTAAAATTTTAAATCTGAAACAAAAGCTCTAACAGTAGTTTAAATTTGAGTTTAAAAAGTATTGATTCAAATGAATATTTGAATCTTAAGGTTTAAAATAGATTTGGATTTGAAAATTCAAGTTTTTAATTCAAGTTGTTAAAGGGAAGTTTAAATCAAAGTTTT

>CL1Contig1044_All/repeat/mobile_element/Class_I/LTR/Ty3_gypsy/chromovirus/Tekay
AAAATCATTTTTAAACAATAAATCCCTTTAAAGTTATTTTAAACAAAATTTGAATTTAAACTTATTTATATCCAGTTATGATTCAAATTAAATCTTGAATCTATAATTTAAAACTAGACTTAAAACTTAATTTAAACCTTTGCTTTATACTTTTAAATTTAAGTTTAAATTTGGGAAATAGGTCAAGTTTT

>CL1Contig1045_All/repeat/mobile_element/Class_I/LTR/Ty3_gypsy/chromovirus/Tekay
CTTTAATTAATCACTTTCATTAATCAACCTTAATTAATTTCATTAATTATATTAATTAATGATCCTCACTAATTAATTAACCTTTTAATTAATTAAATAATTAATCTTTAATTAACCACACTCATTAATTAGTCTTAATTAATCATAAACAGTAATTAACCACCTTGTAATTACTTACCTTAATTAATTAACTC

>CL1Contig1046_All/repeat/mobile_element/Class_I/LTR/Ty3_gypsy/chromovirus/Tekay
AAAGATTTGTTATTGGTAAATGAAGGTCATTAACCCAGTTTCATTCAATAATTAATTAATGTGATTAATTTTAATGATTAAATGTATTAATTAATTTAAAGATAATCATTTGAGAATTATTTAAGTATAATTACTTAATGAAAGTAATTAAGAAAATTAATTACTGATTGTAATTAATTAAGTTGTTGATTAATTAAGTTAATTAATTAAGTTTAATTAATTTAAATTAATCACTGGTTGATTTGAGAGGTAATTACAAATGTAATTAAAAATGAATAATTACTTAG

>CL1Contig1047_All/repeat/mobile_element/Class_I/LTR/Ty3_gypsy/chromovirus/Tekay
CTTATGGATGAATGATATTGATATTTCATTTGATGATTGTGATCTCAGATATGAGATGAATAATATCTATGTGATATGGATGCATGGTTAAGTATGATAATATTTAATTATCTGTTTGGATGATAATATTAATTATCTATTTATGAGAATAATATGGTTATCTATTG

>CL1Contig1048_All/repeat/mobile_element/Class_I/LTR/Ty3_gypsy/chromovirus/Tekay
CAATTAATTAAATAACTAATTACCCATTTAAATTAACTTAATAATTTAAAATGAATCCAAATTCTTAAATTCTAACTTAATTTAAGAAAACATTTCTTACTTATTTAAAGTATTTAAAAACACTTTGTTTCAAATTTACTTTAAATTTCACTTTAAATTTCATTTTAAATTTCATTTTAAGCTTAAGATACAAATTTAGCTTAAACAAGGTTTTAAAAATAATTCAAAACCTT

>CL1Contig1049_All/repeat/mobile_element/Class_I/LTR/Ty3_gypsy/chromovirus/Tekay
AATTAATTATCTTTAATAAATCCCTTGATTAATTTCACAAAGTAATTAAATCCAAAATTACTTTCAATCTTCAATTAATTACATCCTGTAATTACCATTACTAATTACTTCACTAAGTAATTACACTTCATTAATTACATTAAGTAATTACACTTAACAAATCATCAAGTGATTATCTTAAATTAATTAAACTAAATTAATTAACTTAAACTAATCACCTTATCATAATTAATTTCA

>CL1Contig1050_All/repeat/mobile_element/Class_I/LTR/Ty3_gypsy/chromovirus/Tekay
ATTAAGGATAATCATTTGTGGAATTGGATTAGGTATGATTACTTAATGAAAGTAATTAAAGGAATTAATTACTCAATGTAATTAATTAAATTAATGTGATTAGTCAAAATTAATTAATTAGTTTAATTAATTTAAGATAATCACTTGATAATTTGTTAAGCACAATTACTTGGTGTAATTTATAAAGG

>CL1Contig1051_All/repeat/mobile_element/Class_I/LTR/Ty3_gypsy/chromovirus/Tekay
GCAAGATAAATTAATTGTATCATTTATAATTAATTTAATTACTTTTAAATCCTGCTTACTTAACATTAATTAATTACAACCATTAATTAATCATCCTTTAATTATCAATCTAAATTAATTATCCATAATTACTTTCATTAAGTAATTATCCCATTGGTTAATTATCCTCAATTAATTAACCTTTAATTATTAATTAATTATCCTCTAATTACTAATTAAATTAATTAACCCTTAACAAATTAATCCTTTAATTACTTACATTAAGTAATTATCATTTAAGTAATCACATTTAGTAATTATCCATTAATTACCTATCTTAATTAATGACATTATGTAATTATTCTTTAATTACTTTCATTAAGTAAT

>CL1Contig1052_All/repeat/mobile_element/Class_I/LTR/Ty3_gypsy/chromovirus/Tekay
CCTTAAATTAATTTCTCAATTAATTATTTGATTAATTACTAAATAATTAATCCAAATTATCTCATACTTAAACATTTCCACTTAATTACAATCATGTAATTACTAATTAATTACTTAACTAAGTAATTACCCAAATCACCAATTACATAAAGTAATTATCCTTAAACCAAGTGTTTAAAACTAATTAAACTTAATTAATTAAATTAAACAATCTCAATCAATTAAATTAATTACAATAA

>CL1Contig1053_All/repeat/mobile_element/Class_I/LTR/Ty3_gypsy/chromovirus/Tekay
GTTTGAAACTTAAATCATAAGTAAGGAAATGGTTTATTTAAAATTAATAAGGATTCAATGAATTAGTAATTCATTAGATAGGTAGGATAATTTAAATGGATAATTGATTAATTAAACTTAATTAATGATTTGAGTTAATTAATTAAGTTTAAATTAATTTAGAATGATCATTGGGTGGT

>CL1Contig1054_All/repeat/mobile_element/Class_I/LTR/Ty3_gypsy/chromovirus/Tekay
TTATTGTTTAAAAATGTTTTTAAAGAAATTTGAATATAAATTGGAAATTTAAAATGTAAAGAAATATTTAAACAAAGTTTAAACTAATTCGAATCTGAATGTGAATCTTGGGTTTAAATTAAACTTAAGTTTTACAAATTTAAGTGTTTATGAATGATTAAGAAAAATTTAGATGTTTGAATTTAAAAAGAAATTTGTTTTTAAACTC

>CL1Contig1055_All/repeat/mobile_element/Class_I/LTR/Ty3_gypsy/chromovirus/Tekay
ATTAAATAAGAATTATTTACTAACTAATTAATATGAATAATTTTTAATAATTAATTAGATTAATTAATTAATGATAATCAATTGTGAAATTTATTTAAGTTTAATTACTTAAATGAAAGTAATTAAGACATTAATTACTTAATGTAATTAATGGAGTTTATTGAGATTGGTTTAAATTAATTAATTAAGTTTAATTAATTTTAAACATTGGATTTGATAATAATTACTTGATGTAATTAATGGGATTACTCAGTGAAGTAATTAAAGATAACTACTGGATGTAATTAGTGGATAATGATGGAATTGTGAAAATAATTTAGATTAAATTATT

>CL1Contig1056_All/repeat/mobile_element/Class_I/LTR/Ty3_gypsy/chromovirus/Tekay
TAATTAAGCATAGGTAATCATAATGATAAAATACTTTAAAATGATAATGGTAATAAGGCATTGATAAGATTAAGTTTTATCTTAAGATAATTAAGGTTTAATGCCTAGAGATTAATTAAGTTGATTAAGAAATTTGAGCATAATTAATTAATAAAATTTATGAGTGTAATTACTTAGTGAAATAATTGACGGATAAATTAACGATGTAATTAATATAAGGAAATTTTACTTAATGGAAG

>CL1Contig1057_All/repeat/mobile_element/Class_I/LTR/Ty3_gypsy/chromovirus/Tekay
TTTGAATTGAAAGGTTAAATATTTAAATTAGAAATTCAAAATGAATTCAAATCTGGGTTTTTAAATCTGGAATAAAATGTAAACTTCAGTTTTTAAATAAAGGTTGAAATTTAAATTGCTTTTAAATGATTAAAATGATATGCATTTGAATTGAAGTTGTAGATTGTAGAAAGAATTTTAAAGAGATAAAACTAAAATGAGTTTGGAAGTTGTATTTCAATTTTGAAATTTTAAAGTAATTTTAAATTGATTTGAATTTAAATTGAATTTGTAATTTAAATTGTTTAACTTATTAATAAGTAGATGTTTCTTTTAACATATATGATAAAAAGTTTTGAATTGTTTTAAAATCTTATTTAAGATAAATTTGAGTCTTAAGTTTAAAATGAAGTTAAATAGAATTTAAAGTAAATTTAAAAACATTTTGTTTTTAAATGCATAATTAAATAAGAAATGTTTATCTAAAAGATAAATAAAATTAAATGATTGGATTCATTTAATTATTAAGGTAATTAAGATGAATAATTAATTATTTAATTAATTAATAATGTGGATGATTAATTAAGTAATTAATAATTTTTAAGTTAATTAATTAGATTTGAGATTAATTAATTAAGGTTAATTAATCTATAATTAAGGATGGTTAATTAAATTTTAATTAATGATTAAGATTTATTTAATCAAGTGATTAAAGATAATTTAGGTTTTAATTAATACTTAATTAATAATTAGTGATTAATTAAGTTGTAATTAAGTATTAATTAATTGATAATTAATAATGATTAATTTAAGTTAATTCTTAATTA

>CL1Contig1058_All/repeat/mobile_element/Class_I/LTR/Ty3_gypsy/chromovirus/Tekay
CTAATTATTTAAAATCAAGCTTTAAAAATAAATTGATCATTTAACTTACAAATTTTTAAGTTAAACAATTTTTTATTAACTTTTCATTCTATATTAAAAAATCCTTTTATAAAAGAATCTATATAAAGCAAGTTTAAACCTTTATTTGAAA

>CL1Contig1059_All/repeat/mobile_element/Class_I/LTR/Ty3_gypsy/chromovirus/Tekay
ATTTTTTGTAATTAATTAAGGAATGATAAATCTGTAAATTAATCAATTAAGGACAATTAACTATAGTTAAGATTTAATCAATAAGTAAAGGCTTATTAATTAAAGTAATTAATTAAGAAATAAGCAATTAAGATTTAATAGATTACAATTAAGGTTAATTAATTAAGATAATTAATTAAAGAATGATAAATTATGAAGGTCATTAAAACTTAATCA

>CL1Contig1060_All/repeat/mobile_element/Class_I/LTR/Ty3_gypsy/chromovirus/Tekay
TAACTAATTAATAATGTGGATGATTAATTAAGTAATTAATAAATTTTAAATTTGAATAATTAAGATTTGAGATTAATCAATTAAGGTTAATTAATCTATAATTAAGAATTGTTAATTAAATTTTAATTAATGATTAAGAATTGATTAATCAACTAATTAAGGATTA

>CL1Contig1061_All/repeat/mobile_element/Class_I/LTR/Ty3_gypsy/chromovirus/Tekay
TCTGCAGGTTTAAATCAGTTTTTAAAAAATGAATGTCTTTGGAAATTTAAATTTAAATTAAGATTCAAACAATTGAATTTAAAGGCTTTCTTATATAAGTTTCATGTGTATGTAATTAAAGTTATTCACAAGATTATAAATTGAATTTAAACTTGATTAATGTTTAAATAAATAATACTTTTGAATCTTAAATTCAGAATGGAATTTGAATTTAAATTTAAAAGGTAAAGTTCTAATACACTT

>CL1Contig1062_All/repeat/mobile_element/Class_I/LTR/Ty3_gypsy/chromovirus/Tekay
ATTAATAACGTTTCCTTTAATTACTTTCTTAAGAAATTTATCTTAGATTAATCATTATTAATCATCTCTAATTATAAATTAATCTAAAACATTATTTAAAATCAAATAAATAAGTCATTCCTTAATTCTCTTATAAATTAAATTCTTTTTATTATCTTAATTATTTCTAAAATAATTCATTCACTTTATTAATGACTTCATTAAC

>CL1Contig1063_All/repeat/mobile_element/Class_I/LTR/Ty3_gypsy/chromovirus/Tekay
TAATTACTTCATTAATTAATTAACTCTAATTAATTACATTAATCCTTAATTAATTAAAATTAATCACTTACCAATTATTAATTAATCATAATTAATTAATCCACAATTACATCATTAATGATACAAATTAATGATCCCTAATCAAATTTTAATTAATTCCTTTATTTAAATT

>CL1Contig1064_All/repeat/mobile_element/Class_I/LTR/Ty3_gypsy/chromovirus/Tekay
TTATAAACAGAATTTCCAATGAAAAGTTAAATAATTGGTTTTCACTTGAATTGGCAAGTTAAAAATGAAATGTATGTTAAGACTTAAATTTGAAATAAAAATTTAAGTAAATTAGTTAGGACTTTTCTTATATAGGTTTATAAATTGATATTTAAATTTGGTTAAAATTAAATATCAAAATCTTAAATTTAAAATGGAAATTGAATCTAAATTTGAAAACGTAATGTTTAAATCCACTTTAATGAAGTCATTAATAAAGTAAATGGATTATCTTAGAAAAATTAAGATATTTAAGTGATTTAATTAGTAAGATAATTAAGAATGACTTATTTATTTAATTTATAAATGAATGATTAGATTAATTTAAAATTAGAAATGATTAAT

>CL1Contig1065_All/repeat/mobile_element/Class_I/LTR/Ty3_gypsy/chromovirus/Tekay
GTAAAATTAGTTTTTAATTATTAATTAATCAAGTACTAATATATTAGTTAAGTTTTAACTAACACTCAATTATTTAATTAATTAGGGGTTAATTAATGGGTTAATTAATGATTAATTAATTTGTAATTAATAATGATTTAAAATAAGTTAATTATTTTAGAAAATAATTAATGAATTGTTAATAGTTAATGAAGGTCATTAACTAAGGATTATTTAATAATTAATTAATGTGATTAATTTTAATAATTAATTAGATTAATTAATTTAAAGATAATCATTTGTGTAAATTGTTAAGTATAATTACTTATGGAAGTAATTAAGGAATTAATTACTTATTGTAATTAATTGAGTTTAATTTGATTAGATTAAGTTAATTAATTCAGTTTAATTAATTTAAAATAATCATTTGATGATTTGTGAAGTATAATTACTTAATGTAATTAAATGAAGAGAAATTACTTAGAGAAGTAATTAATGGGTAATTACTGTATGTAATTAATTGAAGGTGATTTGTTGATAAAAGTAATTTGAGTATAATTACTTTGTAAATTAATCAAGGAATTAAGTGGAGACAATTAATTAAGGAGTAATTATATTATTTTGTAAAGT

>CL1Contig1066_All/repeat/mobile_element/Class_I/LTR/Ty3_gypsy/chromovirus/Tekay
CGAAATATAATTAGAAATCATAAATTTATATAATCAACGATGTAATTAAAGATTGATTAATTAAGATTATCAATCAGAAATAAGTGACTTAAGAGAAGTTAATTAATATAAGTAATTAAGGATTAATGTAATTAAATAGTTAATTAATTCATGAAGTAATTAAGATTCCTTATTGATTTTGGTTAAGAATAATTAACATTGTGTTGTTAATTAAAGTTAATTACTTGAA

>CL1Contig1067_All/repeat/mobile_element/Class_I/LTR/Ty3_gypsy/chromovirus/Tekay
ATATTAAATTAACCTTAATTTAAAACTTAATTACATAATTAATAATATTCATTCATCATTAATTAATAATTTAATTAATGATCTTAATTATAAATTGATTAATCATTAATCAATTATTAATTCCAAATTCAATTAATTAATTAAATTAATTAATTAATCTTAATTACCTTATTAATTAATTCTAAAACATAAATCTTAATTTAAATTTCAAAATAAAACATAACTTAATTATGTTTAAAACAATTTAATTGAAACAAGGTACTCTTTGAACTTGCTTCCAAATTTCATTTTAAAGACAAGTTTTAAAATGAAAATAATTTAAACTTATCAA

>CL1Contig1068_All/repeat/mobile_element/Class_I/LTR/Ty3_gypsy/chromovirus/Tekay
TAATTAAAGGTTTGAAATTAATTAAGGTTAATTAAATTTGTAATTAATATTAATTAATATTAATTAATTTAAGTTAATTACTTAAGAAAGGTAATGAAGAATTTGTTAATGAAGGTCATTAACTTGTGATTATTTATTAATTAACTAATGTAATTAATTTTGATAATTAATTGGATTAGTTAATTTAAATAATCAATTATGAAACTTAATT

>CL1Contig1069_All/repeat/mobile_element/Class_I/LTR/Ty3_gypsy/chromovirus/Tekay
TTCATTTTAAATTTAAGATTTAAAATGAAATCAAATTAATCTTAACAAGTTTAAAACAATTCCAAACTCCTTTTTATTTTACAACTAAAAGAATAGTTATCTTAAAATAGAAGATTAAAAGAATTTAAACACGGTTTCATTTTGAATTCAAATCAAATTTAAAAATTCACTTTATCATTCAAATTTGTTTAAAACAAATTTTAAACTTAAAAATCTTATTTATTTAAAGGCTGAGATTCAAACTACGTTTTGAATCCAATCTTATCTTCTTTTAAACTTTGTTTAAAATACGTATATTTTCTATTTAAAAGCTCGTTTTAACAATTTTA

>CL1Contig1070_All/repeat/mobile_element/Class_I/LTR/Ty3_gypsy/chromovirus/Tekay
ATTAATTACTTGATGTTAATAATAATAAAGGTATAATTACTTAGTATAAGTAATTAGAGGATAGTTAATGATTTTAATTAATTTAACATCATTAACTAGTGATAACGAAATAATTAATTAATGTGATTAATGTAAGATAATTAATTAGAATAATTTATTAAGATAATC

>CL1Contig1071_All/repeat/mobile_element/Class_I/LTR/Ty3_gypsy/chromovirus/Tekay
AATCACTTAACTTTGCTTAATCAATAATTAATTAACCTTTAATTAATGAACCATCCTTCAAATATCTATCTTAATTAATCACCTTGATTAATTATTCTTCAATTACATAAAGTAATTATCCTTTAATTAATTTCACAAATTAATTATCCTTAACCATTACAGTAATTAACCTTTAATTACTCTCATTAATTAAAATTTAATCACATTAATTAATGATCCTTAATTACTTACTTCCAATAATTAATTAATTATAATTAATT

>CL1Contig1072_All/repeat/mobile_element/Class_I/LTR/Ty3_gypsy/chromovirus/Tekay
GAGGTTTAATGTAATTAATTATAGTTAATTAATAAATGGAAGTAAATGAAGGATCATTAATTATTGTAATTAATGATAGTAATTAAAGGTTAATTACTGAATATGGTTAAGGATAATTACTTGAATGTAATTAAAGGATAATTAATCAAGGAAGATTAATTAAGGAAGATCATTAAGAGATGATTAATTTATTTATTTGGAATAAATTAATGAAGAAGGATTTAAGATAAATCCAATTGATTAGATTTAATCAATTCTGTTTATGGATGATTGGTTGATATTGGATGATTGATATTGAATGTTGAATGATGTTGGATGATTTGGATATCTATGATATGTGATATGCTG

>CL1Contig1073_All/repeat/mobile_element/Class_I/LTR/Ty3_gypsy/chromovirus/Tekay
TTTAAATTCAAATTCCAATTCATTTTAAAAAAAATTTAAAGATTCAAAATGTTTAATCGTTTAAACATTAATCCCAATTAAAATAATTATAAACCTTAAAATAAAAATGAATGTTTAAACAACATTCATTACTTAAAAATAAAAGAAAGATTTACATAATTTACTTGGTTGAAATAAATTAAGC

>CL1Contig1074_All/repeat/mobile_element/Class_I/LTR/Ty3_gypsy/chromovirus/Tekay
AAATAGCCTGTAATTTGTTTTCAAATAAATATTTGAATTGGATTTTTGATAAAGTTCTTGTATAAAAGAATTTTGAATGGTAAGTTAGATAATTCGTTTTAATTTGAGTTTGCAAGATAAAAAAAAAGTGATGTATTTTAAAGCTTAAATTTTAGTTAAAAATTTAAGTAATT

>CL1Contig1075_All/repeat/mobile_element/Class_I/LTR/Ty3_gypsy/chromovirus/Tekay
ATTAATTAGAGATAGAAGTAGTTAATTTAATTCATTTTAAATTAATTACAAATGGTATGATTATAAATCATTGCTTATGAATGAATGATATTGATATTTCATTTGATGATTGTGATCTCAGATATGAGATGGGTAATATCTTGTGATATGGATGCTTGGTTTAAGTATGATAATATTTAATTATCTGTTTGGATGATAATATTAATTATCTGTTTATGATGATGTGATTATCTATTATGAGATGTGAATTATCTATCTGTGCATATTGATAATATTGAA

>CL1Contig1076_All/repeat/mobile_element/Class_I/LTR/Ty3_gypsy/chromovirus/Tekay
CACAACAATACTAATCAAATATCTAAGATTCATACCATTTAAGGCAATCAATATCATCCACACATAAGAAATGATCTATAATCACACCATCTATAATTAATTTAAAATGAACTAAATTAATTACTTCCATCTTTAATTAATTTAAAGTGAACTAATTAATTACTTCATCTTTAAAATCTTGCTTACATAACCATTTGATCGATTACAAATCAATTAATTAATCATTCAAATTAATCACCTTAATTAATCACCCTTGATTAATTATCCTCTAATTACATTCAAGTAATTGTTCTTTAATTAATTTCACAAATTAATTATCCTTAACCAAAAATAGTAATTAACCTTTAATTATTTCATTAATTTAAACTATAATTAATCCTTAATTAATTACATTAATTAATTACTCTAAATCACTTATCATTGATTAATTAATCTTAA

>CL1Contig1077_All/repeat/mobile_element/Class_I/LTR/Ty3_gypsy/chromovirus/Tekay
AAAATGAATTAAATTAATTACCTAAACTCTAATTAATTTAAAATGAATTAAATTAATTACTTCATCATTAAAATTCTGCTTATCTTAATCATCAATTGATTACAAATCAATTTATAAATCATCATCTCAATATTCATTTCACTTAATCATTATTGATTAACCATCTCTAATTACAATAAGTAATTAGCATTTAATATTAATTATACCTTAATTAATCAATTCCAAATTACATCATTAATTAATTAATGATTTCTAACTACAATTAATCAATCTCTAAATATAAATTAATTACATAAGTAATTAATCTACAATTTAAACCATATATATATATATATTAATCACCCATGATTAATAACCATTCAGTAATTAACTACTTTAATTACTAATCCCACAAACTAATTACTCTTAATTCATTATCTAAATTAATCCCTTGATTAATTTCAAAGTAATTTAAATTACTTCCATAATTAATATCTTTAATTACATCCAGTAATTATTTAATTAATTACTTCCCTAAGTAATTACAAATCCACAAATTACATAAAGTAATTATCAACAATCAACAAATGTTTAAATTAATTTATCTTAATTAATCTAAACTAATCACATTAAACAAATTTAATTACACCAAGTAATTAATTAATTAA

>CL1Contig1078_All/repeat/mobile_element/Class_I/LTR/Ty3_gypsy/chromovirus/Tekay
ATTAATGATTAAGATTTACTTAATCAATTGATTAAAAGATAATTTAGATTTTAATTAACACTTAATTAATAAATAATTAGAGATTAATTAAATGATAATTAAAGATTAATTAATTGATAATTAATAATGATTAATTGAAGTAAATTCTTAATTAAGTAATTAAGTAATGTTAATGAAGGTCATTAACTTAAGATTATTTTAACAATTAATTAATGTGATTAATTTTAAAAATTAATGACTCATTAATTAATTAATAATAGTCAATTAT

>CL1Contig1079_All/repeat/mobile_element/Class_I/LTR/Ty3_gypsy/chromovirus/Tekay
CACTTAACCCATCATCAAATGATAACCTTTAATTAATTGAACTTAATTAATTAACTAAAATTAACCACATTAACTTAATTAATTACACTGAGTAATTAATTACCTTTAATTACTTTATTAAGTAATTATCATTAATAATCCTCTTATCATT

>CL1Contig1080_All/repeat/mobile_element/Class_I/LTR/Ty3_gypsy/chromovirus/Tekay
TATTAATTAATTTAATTAATTAATTATCCATTTTAATTATCTTACTATAATAAATCACAAATCATCAAATCCTAATTATTTTTAAGATAAACATTTTTCTTATTAATGATTAAATTATCATTAACAAAGCATTCAAAAACAATTTACTTTT

>CL1Contig1081_All/repeat/mobile_element/Class_I/LTR/Ty3_gypsy/chromovirus/Tekay
ATTATATTAATTAATTAAGAATAATTATTTGGGAAATTGTTTAAGTATAATTACTTAATGAAAGTAATTAGAGGAATTAATTACTCAAGGTAATTAATTAAATTAATATGATTAGTTTAAGTTAATTAATTGGTTTAATTAATTTAAATAATCACTGGATGATGGGTTAAGTAAATTTACTTAAT

>CL1Contig1082_All/repeat/mobile_element/Class_I/LTR/Ty3_gypsy/chromovirus/Tekay
AATTAATTAAATTAATTATAATATGAATTAGAAATATGCTTGCTTAAGGATGATTGTTTTGAATTGAATATCTGGAATTGGTTGATATCTGTTGGATGATAGTCTGAGATATTCTGCGATCAGATAATGTATATATCTGTGATAGATATTGGTTAT

>CL1Contig1083_All/repeat/mobile_element/Class_I/LTR/Ty3_gypsy/chromovirus/Tekay
AGTTTAAATATTTGAATTTATGATAAAGATTTGAATTTTAGTAAAGATTTACACACAAGTTTAAATTTGGAATCAAACTTCAATTTTGAAACAATGTTTTGAAAATAAAGAAAGTTTCAAAAGAAATTTAAATGTTTGGGTTGTTCAAACATGTTTAAATATGATTTGTATTTTTAAATGAATTTGGAGTTTAAATTTCTTATAACTTCTTTATAAAATAAGAATAAAGTTTTTAAAAGATTTTAAAATGTTTTAAAACTTTATTTAAGTTAAGTTTGTTTTCTTTTTAAATTTT

>CL1Contig1084_All/repeat/mobile_element/Class_I/LTR/Ty3_gypsy/chromovirus/Tekay
ATCACACTCATTAATCTACTAACCGTTAATTAATCAATCCTTTAATTAATTACACTAAGTAATTAATCCTTAATTACTTCCATTAAGTAATTTACCTTTAATTACTTTCATCAAGTAATTATCCCATTGGTTAATTATCCTCAATTAATTAACCTTTAATTATTAATTAAATTAATCCTTGACA

>CL1Contig1085_All/repeat/mobile_element/Class_I/LTR/Ty3_gypsy/chromovirus/Tekay
AATATTTACTTATCAATTAATTAATTTCTAATTATTAAATTAATTAACTGTTAACTGCAACTTAATTAATCCTTAATCACTCGATTAATTAATCATTAATCAATAATTTAATTAACAACCCCTAATTACAGATTAATTAACCTTAATTATTTAATCTTAAGACTTTAATTAATCAATTAAAAATTCTCAAT

>CL1Contig1086_All/repeat/mobile_element/Class_I/LTR/Ty3_gypsy/chromovirus/Tekay
TGAGAAAATCGTGGAGTCAATCGAGAATGAAGTGGATTGCAAATATAAGGGGGCAAAGGTGAGTAAATCTCACTCCGTTGGATTTTTATTTAAATTTAAATGGTTAAATTTAAGTATTTGGTTGCATGATTGAATTGATTTGATGTGCACTGTGAACTGATGATCTGGTGACTTTGGTTTTGGTTGGTTCTCGAGTTAATTGTTGCTTGACTCGAAGTATTCGGGTTTTAAATTGTTTTAAACTTAAATCATAAATAAGAAAATGGTTCATTTTAAAGTTAACAAGAGTTTAAGGTTTGGCGATTCATTAAATAGGTAGTATAATTTTAATGCATAATTAATGAATTAAATAAATTAATGATGTGGGCT

>CL1Contig1087_All/repeat/mobile_element/Class_I/LTR/Ty3_gypsy/chromovirus/Tekay
TTAATTAGTTTAACTTAATTAATCACATTTAATTAAATTAGAATAATCACTTGATAATTTGATGAGTATAATTACTTGGTGAAGTAATTAACAGAAAATTACTGGATGTAATTAATTAAATGATGATTTGGTAAAGGAAGTAATTTGAGTATAATTACTTTGCGAAAGTAATCAAGGGAGTAATTAAGATAATGAATGAAGGG

>CL1Contig1088_All/repeat/mobile_element/Class_I/LTR/Ty3_gypsy/chromovirus/Tekay
GGTCCAAGTTGTTTTAAGTTTAAAACAATTCAATTCATTATCTAAATATACACAGATAGATAATTCACAACACAATAGATAATCAACCTTATCATTATCAACAGATAATTCATATCATAATCAGATAATCCATATTATCATCCAAAAGCAACCAATGCATCCATATCACATACACTACTCATCTCATAACTGAGATTACAAACCATACCAGGCAACCAATACCAATCATCAAACATAAGCAATGATCTAATGATCACACCTTCTATAATTAATTTAAAATGAATTAAATTAATTACTCAATCTCTAATTAATTTAAAATGAATTAAATTAATTACTTCATCATTAAAATTCTGCTTAACTTAACCATCCATTGATTTCAAATCAATTTATAAATCATCATCTCAATATTTCAATTAATATTGATTAACTATCTCTAATTACAATAAGTAATTAGCTTATAAGTTAATCACACAAGTTAATTACTTAAACCCTTTGCAAATAATTAACTTGTAATTACTAAATTAATTGATTAACTAAAATTAATTACATTAATTATTTATTCATTATTAATTATACCTTAATTAATCAATTCCAAATTACATCATTAATTAATTAATTAATGATTTCTAACTACAATTAATCAATCT

>CL1Contig1089_All/repeat/mobile_element/Class_I/LTR/Ty3_gypsy/chromovirus/Tekay
AAGTTTAAATTAGAATAAATTTTAAACTCATCAAAGTTTTAAATAATTTAAAACTTATTTAATTTCAGGAAAATTTAAAGGTTTGTCTTAAAAATCAAATTATAAGAACTTGTAGTTAAATTCATTTCAAAATTTTAGAAGTTTCAATTCAATTTTAGTTTAAAGCTTCCAACTTTGAATCTTCTTTAAATTTGAGCTGAGCTTCAT

>CL1Contig1090_All/repeat/mobile_element/Class_I/LTR/Ty3_gypsy/chromovirus/Tekay
AAGAATTTTAAAACCAAGTTCGTTTTCAACTTTCAAACCATATTTAAAACATTCAAAGTTGTTTTAAAACATTTAAATCCAAAAAAACTTTATTCATTTCAAACTAGAATTCAAACTAAGATTTGAATTCAGATTTAAACTTAAATTTAAAATCCTGTTTAAATCTTATTTTCAGATTTTAAAACC

>CL1Contig1091_All/repeat/mobile_element/Class_I/LTR/Ty3_gypsy/chromovirus/Tekay
TAAAGTAATTAAAGAAATTAATTAATAATTCAAGTTAATTAATCAAGTAATTAATGAATGATTAAATAAAAATAATAATTACTTAGTGAAAGTAATTAAGAGAAGATAATTAAAGATTAAAGATTGATTAATCAAATATTAAGAGTTAATTACTTTAAAGAATAATTAATTAATGTGGTTAATTAATTAAAGTAATTTAATTAAGGAATAAATTAATTAAAGTAATTAAGATTTAATTACAATT

>CL1Contig1092_All/repeat/mobile_element/Class_I/LTR/Ty3_gypsy/chromovirus/Tekay
TTTTAAACACTTGATGATTGATGAATAATTACTTAATGTAATTAATGGAAGTGTAATTACTTAGGGAAGTAATTAATTAATAATTACTGAATGTAATTAAAGATGTTTAATGATGAAAGTAATTTGGATATAATTACTTTGTAATTAATCAAGGGATTAATTGAGATAATTAATTAAGAGTAATTAATTTATGGAATGAGTAATTAAGGGTAGTTAATTACTGAATGGGATTAATCAAGGAATTAATTAGAGAATAAATTAAGGATTAATTTATTAAATGAAATAATTAAGGGAAGTTAATTACTAGATGATATTAGTCAAGGGTGATTAATAATTATAGTTAATATTTAATTTAATGAGATAATTAAAGG

>CL1Contig1093_All/repeat/mobile_element/Class_I/LTR/Ty3_gypsy/chromovirus/Tekay
TTAAGAATGAAAGTAATTTGGAAATATAGTTACTTAGTAATTAATCAAAGGATTAATTAAGGATAATTAATTAAGGAATAATTTATTTATTTTAATGAAGTAATTAAGGTTAGTTAATTACTGAATGTGATTAATCTGGAATGATTAATAAT

>CL1Contig1094_All/repeat/mobile_element/Class_I/LTR/Ty3_gypsy/chromovirus/Tekay
ATCCATACTTTAATTAATCATACTAAGTAATTAATCCTCAATTACCACCATCAAGTAATTTTCCTTTAATTACTTTCATCAAGTAATTATCCCATTGGTTAATTATCCTCAATTAATCAACCTTTAATTATTAATTAATTTAACTTTTAAT

>CL1Contig1095_All/repeat/mobile_element/Class_I/LTR/Ty3_gypsy/chromovirus/Tekay
TACCAAGTTAATGACCTTCATTAACTTATTAAAAATTTCCTTAATTACCTTACTTAAGTAATTAATTTAAATTAATCATTATTAATCACAAATTTATTAATCTTTAATAATCATTTAATTAATCACTATTTATTTCATTAATTAAGTTTTTAACTTAATTAATCTTAACCTCTTGATTAATTTCTAATCATTAATTAAAATCATAACTAAATTAATTAATGATCTTATTCCCAAATTAATTAATCTTAATTAATTAACCTCAACCTTAATTAAT

>CL1Contig1096_All/repeat/mobile_element/Class_I/LTR/Ty3_gypsy/chromovirus/Tekay
TAATTATCTTTACTTAATTATCACGATATAATTCTCCTTAAACACAATCAATAGAAATCTTAATTACCTCATGAATTTAATTCACTATTTTAATTACAGTAATACGTAATAACTTATATTACTTAACTTCATAAGTCTCTTTTATGAGTTAATCAATCTTAATTAGTCAATCTTTG

>CL1Contig1097_All/repeat/mobile_element/Class_I/LTR/Ty3_gypsy/chromovirus/Tekay
ATTCTTATTAATGATTAAATTATCATTAACAAAGAAATTGAAAATAATTTACTTCCAAATTTACTTTAAATTTGATTTTAAATTTAAGATTTAAAATGAATACAAATTTTAACTTAAATAAAGTTTTAAAACAATTTAAAAACCTTTTAAATTACATGTTAAAGAAATATTTGTCTT

>CL1Contig1098_All/repeat/mobile_element/Class_I/LTR/Ty3_gypsy/chromovirus/Tekay
AATTATCTTTAATTACATAAAGTAATTACCCTTAACCATTCAATAATAGAGCTTTAATTACTTTAATTAATTACATTAATTAATGATCCTTAATTAATCACTTCCATTTATCAGCCTTAATCAACCATAAACAGTAATTAACCATCCTGTAATTTATTTATCTTAATTAATTAACCCCTTAATCAGTCATATTAATCCTCTAATTAATTTAA

>CL1Contig1099_All/repeat/mobile_element/Class_I/LTR/Ty3_gypsy/chromovirus/Tekay
ACTAACTTCAATCACTTAAATTCCTTCACTTGTCATTAATTAATTTCAAATCAATTAATCAATCATCCCTTCATTATTCATCTTAATTAATCACCCTGGATTAATTATCCTTCAATTACATTCAAGTAATTATCTTTAATTAATTTCACAATATTAATTATTCTTAACCAAAATCAATAAGTAATCTTAATTACTTCATAAATTAATTAACTATATTAATTACATTAATCCTTAATTACTTATATTAATTAATTTCTCATAAGTCACTTATTATTGATTAATTAATCTAAATGAATCAATCT

>CL1Contig1100_All/repeat/mobile_element/Class_I/LTR/Ty3_gypsy/chromovirus/Tekay
TGGATATTAATTAAAAGATAATTACTCGAGGGAAGTAATTAAGTGATGATTACTCAGTGTAATTAAAGGATTAATTAATGAAATTAATTAAGGGGTTGATTTAATTAATATAAGTAATTAAAGGAAGTTAATTACTGATTGTGATTAATCA

>CL1Contig1101_All/repeat/mobile_element/Class_I/LTR/Ty3_gypsy/chromovirus/Tekay
AGATAATTAATTAAGGGTAATTAAATTATGAAATGAAGAAATTAAGGGTAGTTAATTACTGGATGTTATTAATCAAGGGTGATTAATAATTATGGTTAATAATTAATTAATGAGGTAATTAAAGGTTAATTACTGTATTTGGTTAAGGATAAATTAATTTGTGAAATTAATTAAGGGATAAATAGAATGATATTGGAAGCC

>CL1Contig1102_All/repeat/mobile_element/Class_I/LTR/Ty3_gypsy/chromovirus/Tekay
ATTAGTTAAGCCAAATCATCAATTAATTAAATCAATCAATTATTCATTTCAAATTCCCTACTAATTTAATGAATCACAACACATCAAGCCCTTACTAAATTTAAAATGAAATCATTTTCTTATTTATGATTTAAGTTTAAAACAATTTAAAACCCCATATACTTCGAGTCAATCCACAATTAACTCGAGAATCAATCAAAACCAAAGTCACATCATCATCAGTATACATCCAATCAACTTAAACACTCAACCAATTATTTAAATTTTAACCATATAAATTTAAATGAAGGGAACCCAACAGAGTGAGGTTTAC

>CL1Contig1103_All/repeat/mobile_element/Class_I/LTR/Ty3_gypsy/chromovirus/Tekay
CTAAAGGTTGTTAATTAATCAATATATGTGATTAATTTTGATAATTAATCAGATTAATTAGATAATCTATTGTAAATTGTTAAGTGTAATTACTTGATAAAAGTAATTAAGAGATTAATTACTTATTGTAATTAATTTTGATAAAATGATTAATTTAAGTTAATTAATTTAGTTTAATTAATTTAAGAAAATCATTTGATAAATTGATAAGTGTAATTACTTAGTGTATGCAATGGAGCACAATTACTTAAGGAAGTAAT

>CL1Contig1104_All/repeat/mobile_element/Class_I/LTR/Ty3_gypsy/chromovirus/Tekay
TATTTAATAATTAAAGATTAATTAATGATTAAAGGTGAATTAATTGATGATTAAAAGTTAATTAAATCAATTCAATTAATAATTTAAGAGTATTGGTTAATGTGGATACTTTAATTTAAGTTGATTAATCAAGTGATTAAGTAATAATTAATGTAAGGATAATGTGATAAACTAATTACAGTAATTAATTTGAGAATAATTAACTTATTAAAGTAATT

>CL1Contig1105_All/repeat/mobile_element/Class_I/LTR/Ty3_gypsy/chromovirus/Tekay
AATGTAATTTAAAGGTGAAATGTTTTACACTTAACTATTAGTGAAGTCATTAACAAAGAAATGAATTTGCCTTAGAAAAATTAAGCTGATTAAGTGATTTAACTAATATGATAAGTAAGGGATGATTTATTCAATTAACAAATTAATGATGTAGATTAGTTATAATTG

>CL1Contig1106_All/repeat/mobile_element/Class_I/LTR/Ty3_gypsy/chromovirus/Tekay
GATTATATTTTCACTTCATTAATTAACTTAAATCTTCATTAATTAATTCAAATCCTTAATTACTAAATTAACCAACCCAAATCATTCCTTGCAAAAATCCAATTTATATATTTTCGATAACTCGGAGAATATTCAAGCAATCCAATTACTAAAAATATTCATCACAGGATATCAATCATTCCAGTAT

>CL1Contig1107_All/repeat/mobile_element/Class_I/LTR/Ty3_gypsy/chromovirus/Tekay
AATTTAAAATGAATTAAATTAATTACAACACTCAAATTAATTTAAAGGGAATTAAATTAATTACTTCATCAATATAAATCTTGCTTATTACCATTAATTAATTACAAATTAATTAATTAATCATCTTCCAATTTATCACCTTAATTAATCACCTTTGACTAATTATTCCTTAA

>CL1Contig1108_All/repeat/mobile_element/Class_I/LTR/Ty3_gypsy/chromovirus/Tekay
GAATTAATTACTAATTGTAATTAATTAAGTTTATTCTGATTAGCTTAAGTTAATTAATTAAGTTTAATTAATTTAAGAAGTAATTACTTAATGTAATTAATGAAGAATAATTACTGAGTGAAGTAATTAAGAAGATAATTACTATATGTAATTAAATTGAAGGA

>CL1Contig1109_All/repeat/mobile_element/Class_I/LTR/Ty3_gypsy/chromovirus/Tekay
AATTTCAAAGTAAAGTTTAGTTTCCAAATAAACTTTTGAATCTTAAAAGGTTTTAAAATGAAATTTGAATTTAAATTTAAAGTGTAAGTTTAAAATACACTTGAATGATAAATGAAATCATTAATAAAGGAATTGATTATATTAGAGACAATTAAGG

>CL1Contig1110_All/repeat/mobile_element/Class_I/LTR/Ty3_gypsy/chromovirus/Tekay
AGGTTTTTAAATCTAGAATTAAATTTAAACTTCAGATTTTAAAATAAAATAAGTTTAAATTTAATTTTTTTAATTACATTGAAAGGTTAAATGATTTGATTCTTTTAAAAAGGATGATGAAAAAGGTAAACAAAGCTTTAAAGATTTAGGTTTAAATCTGGAATCAAAGGATTCAAACTGTATTTCAGTTTTGAAATTAAAAGTAAATTTTTAAATTGAATTTGTTTTAAAATAACTTGGAATGTTTAAAAT

>CL1Contig1111_All/repeat/mobile_element/Class_I/LTR/Ty3_gypsy/chromovirus/Tekay
AATAATCATTTTGAATTTTAAATCCCAAATACAATTTAAACCTAAATGAAAAGTGTAATGTTTAAATTACACTTAAATGATTAATGAAATCATTAATAAAGAAATTTATTATCTTAGAAATAATTAAGGTAATCAAATGATTTAATAAATATAGTAATTAAAGAAT

>CL1Contig1112_All/repeat/mobile_element/Class_I/LTR/Ty3_gypsy/chromovirus/Tekay
TAAAGGTTGAAGAATTTATTCAAAATAAGGATTTATTAAGTTATAGTTAACACTTAATTTATTAAATAATTAAGGATTAATTAATAAGGTAATTGAAGAATGATTTATTTAATTTATAAATAAATAATTTAGATTAATTTATAATTAGAAATGATTAATAATGAATTAATCTAAGATAATTTCTTAAGAAAGTAATTAAAGAAATGTTATTAGTTAATGAAGATAATTAACTAGGGATTATTAAGTAATTAAATTAATGTGATTAATTTTGATAATTAATTAGATTAATTAATTAAGATAATCAATTGTAAATTGTTAATTACTTAATGAAAGTAATTAAGGGGTTAATTACTAATT

>CL1Contig1113_All/repeat/mobile_element/Class_I/LTR/Ty3_gypsy/chromovirus/Tekay
ATTAATTATTATAATTAATGATGTAATTAAGAATTGTTTAATTAAGTAATGAATTAATTAAATGTAATTAATTAAGGATAAATGTAATTAATTATAGTTAATTAATAAATGAAGTAATTAAATGTTAATTACTAATGATTAAGGTTAATTTGTGAAATTAATTAAAGACTAATTACTTATTGTAATTAGAAAATGAGTAATCAAAGGTGTTTAATCAACATGAA

>CL1Contig1114_All/repeat/mobile_element/Class_I/LTR/Ty3_gypsy/chromovirus/Tekay
TGATGACGTGACTTTGGATTTAGTTGGTTCTCGAGTTAATTGTGGTTTGACTCGAAGTATTCGGGTTTTAAATTGTTTTAAACTTAAGTCATAAATAAGAAAATGTTTTCATTTTAATGTTAATAAGGGCTTAATGATTTGTGATTCATCAAATTACAAGGGTAATTAAAC

>CL1Contig1115_All/repeat/mobile_element/Class_I/LTR/Ty3_gypsy/chromovirus/Tekay
AATGGAAGTAATTAAGGATTAATTAATATAATTAATTAAGGAGTTAATTAATTAAAGTAAGTAATTAAAGGATAGTTAATTACTAAATGTGATTAATTAAGGTTGATTAATGAATGTGATTAATTAAAGATTAATTATTAAATGTAATTAGAAGAATAATTAATTAATGAAAGTAATTAGAGGATCATTAATTAATGTAATTAATGATAATAATTAAAGGTTTAATTGATTAATAAATGTGATTAATTAAAGGAAAATTAATCAATGAATAATGTAATTGATGGATAAATTACTGGATG

>CL1Contig1116_All/repeat/mobile_element/Class_I/LTR/Ty3_gypsy/chromovirus/Tekay
TTTCCTGATGAAAGTAATTAAAGGAAATTACTTGATGAAAAGTAATTAAAGAATAATTATTTAATGGAAGTAATTAAGAATTAATTACTTAGTGTAATTAATAAAAGGATTGATTAACTAAGGAAATTAATTAAGGATGAGTTAATTAATGAGTGTGAATTAATTAAAGGATAAGTAATCAATGTAAGTGATTGTCGGATAATTAATTTGGG

>CL1Contig1117_All/repeat/mobile_element/Class_I/LTR/Ty3_gypsy/chromovirus/Tekay
AAACCATATTTAAAATATACTTTAACATTCAAAGTTGTTAAAACATTTTAAATTCAAAACTTTATTTCAAAACTAGGATTCATACTAAACTTGAATCCAGATTTAAACTTAGATTTAAAACTTTGTTTAAATCTTTACTTTCATATTTTAAAATCATTTATAAAATACTTTAACATTTTAAAGTTGTTAAAACATTTCATTTTTAT

>CL1Contig1118_All/repeat/mobile_element/Class_I/LTR/Ty3_gypsy/chromovirus/Tekay
TAAATTAAATGTGAAAATTGAAATAATCAATTTATTTTTCAAAGATTAATTTATTTAAATCAAGTAAATTTGTTTTAAATCTTTCTTTATATTTAAGTAATGAATGTTCTTTAAACATTCATTTTATTTTAAGAATTTTACTTATTTAAAATCTGGACCAATGTTTAATTAGTTAAAC

>CL1Contig1119_All/repeat/mobile_element/Class_I/LTR/Ty3_gypsy/chromovirus/Tekay
TTAGATTAACTATTAATTACTTAATTAATCATCCACATTATTAATTAATTAAATAATTAATTATTCATCTTAAATTATCTTAATAATTTAATGAATCCAATCATTAAAGTTTATTTATTTTTCAAGATAATGTTTTTTCTTAGTTTAGAACTTATAAACAAAT

>CL1Contig1120_All/repeat/mobile_element/Class_I/LTR/Ty3_gypsy/chromovirus/Tekay
GTAATTATTTACTTCACTCAGTAATTACATTCCATTAATTACATTAAGTAATTATTATCAAACCAACAAGAGATTAAAATTAATTAAACTTAATTAATTAATTAATTTAAACTAATCACAATAAACTTCATTAATTACATTAAGTAATTAATGTCTTAATTACTTTCATTTAGTAATTAAACTTAAATAATTTACACAATTGATTATCATTAAATTAAGTAATCTAATTAATTATTTAAATTAATCACATTAACTAATTATTAAATAATCTTAAGTTAATGACCATCATTAACCATTAACCAAACTTTAATTACTTCTCTTAAGTAATTAACTTTAATTAAT

>CL1Contig1121_All/repeat/mobile_element/Class_I/LTR/Ty3_gypsy/chromovirus/Tekay
GAATTTGTTTCCTTTAATATTTGAATTAAGATATGAAGTGTTAATTTAAAACTGAAAGTTAAAGTAATCAATTTATTTTCAAAGCTTGATTTATTTTAATCAAGTAATTTTGTTTTAAACTTTTCTTTTATATTTAAGTAATGAATGTTCTTTAACATTCATTTTATTTTAAGGTTTATATTTATTTAAATTTGGATTAATGTTTAAATAGTTAAACATTTTAAATATTAAATTTTTAAATGGAATTTGAATTTAATTTTAGAAATGTATTGTTTTAATACATTTTGAATGTAAATGAGTCATTTGATAAGTAATTAAATTATTTTGAAAATATTTAAGATAATTAAGGATTTACTTAATTATTTGATTTTAAATAATGATTTAGATTAATATTAATTAGAAATGATTTATTAATCTAATTCAAATTTTCTTAAGTATGTAATTATTGAAATGTTGTTAATTAATAAATGGTGATAATTATCTAAGGATAATTTAGTAATTAATTAATGTAATTAATTTTGATAATTAACTAGATTAATTAATTGAATATAATTAATTGTAATTTGTTAAGTATAATTAATTGTTAAAGTAATTAAGGAATTAATTACTTATTGTAATTAATTTTGATATGTGATTTAATTAAGTTAATTAATTTAGTTTAATTAATTTAAGT

>CL1Contig1122_All/repeat/mobile_element/Class_I/LTR/Ty3_gypsy/chromovirus/Tekay
ATCAATCATCTCTCAATTATCCATCTTAATCAATCACCATGGATTAATTATCCTTTCATTATATTAAGTAATAGCCCTTAATTAATTATACAAATTAATTAACCTTCACCCATTCAATATTAACTACATTTTATCCTTAATTAATTACTCGAATTAATTATTCTATAACCACTTACATTGATTAATC

>CL1Contig1123_All/repeat/mobile_element/Class_I/LTR/Ty3_gypsy/chromovirus/Tekay
AGTTAATAATGAGTATAATGGAAGTAAATGATAATTAACTAATGTAAATGATTATCGAATAATTAATTTAAGTAATTAATTTTGGACAAATGTAATAAATGTGAATGGGTGATAGTTAAATTAATTTTGTAATTAACTAAAAGCAAATTACTTATTGTACTTAAAAGTGACAATTAAGGATTGATTAATAA

>CL1Contig1124_All/repeat/mobile_element/Class_I/LTR/Ty3_gypsy/chromovirus/Tekay
TATACTGCTTTAATCACTTTATTAAGTAATTATTCATAATAATTCCTTTATATTAAGTAATAACCTCTTAATTACTTATCACTTAATTATTTCTTAATTGATTAACCTTGATTAATCAATCCTTAATTGTCACTTTTAAGTACAATAAGTAATTAGCCTTCAATTAATAATATAAATAATTATTCTTCGCCCATTCACATTAATTACACTTACCCTATATTAATTACTCAAAATCTTTTTATCATGTAATCACTTTGTAATTAATTATCCTTCAAACTCATTAATTAACTAATCCTTAATTAAGCAATCCTTTAATTAATTACTCTAAATA

>CL1Contig1125_All/repeat/mobile_element/Class_I/LTR/Ty3_gypsy/chromovirus/Tekay
ATCACAAAACATTTCATATCATAGAATAACACAGCATATCATCCAATAGATATCATCCAATTCAGATATTTTACTCAAACAATCATTCATAAGCAATCATTGTTAATCCCTATTATAATTAATTTAATTAACTTAAATTAAATCAATTACTTAAGAATAAATCACCTAACTTTGCTTAATCAACCATTAATTAATTACAACCTTTAAATTAATCAATCATCTTCAAATATCCATCTTAATAAATCACCTGGATTAATTATCTTCAATTACATAG

>CL1Contig1126_All/repeat/mobile_element/Class_I/LTR/Ty3_gypsy/chromovirus/Tekay
ATTAATTACTTAGTATAATTAATTTTAAGAATTAATTAATAATAATTAATTAAGAAGTTAATTAAGTAATGTAAGTAATTAAGGATAGTTAATTACTGAATGTGATTAATCAAGGTTAATTAATGAATGTGATTAATTAAAGATTACTTATTAAATGTAATTAATTAAAAGAGTAATTAATTAACCAAAGTAATTAGAGGATCATTAACTAATGTAATTAATGAGAATAGTTAGAGT

>CL1Contig1127_All/repeat/mobile_element/Class_I/LTR/Ty3_gypsy/chromovirus/Tekay
CCAAATCATTAATTAATTTGAATTAATAAATTTTCTATTTTAATGACCCCACTAATTAAATGAATCACAAATCATTAAGCCCTTATCAACATTAAGGTGAAACATTTCCTTATTTATGACTTAAGTCAACAACAATTTAAAATCCAAATACTTCGAGTCAAACCACAATTAACTCGAAAACCAACCAAAAACCAAAGTCACATCATCATTAGCACACACCTAGTCAAATTCATCACTC

>CL1Contig1128_All/repeat/mobile_element/Class_I/LTR/Ty3_gypsy/chromovirus/Tekay
ACTGATTATGATTAATGAGTTGATTAATTATAAGTTAATTAGTTAATTAAAGTATTATTAATTAATAAGGATCATTAATTAAGGTGATGAATTGATATTAATCAGGGTTGATTAATATAAGTGTTTAATTTAAATGTGATTAAGTAATTGTAATTAATTAAGAATTAATGTAATTAATTATAGTTAATTAATTAA

>CL1Contig1129_All/repeat/mobile_element/Class_I/LTR/Ty3_gypsy/chromovirus/Tekay
TTAAATCTTGTATTTAAAATGAAATTTAAAAGTAAGTTCAAAGGAAATTTGCCTTCAAATAAATTTGTTTTTGAACATAATTTAGAAATGTTTTATCTTAAAAATAATTAAGATTAATGTTTTGAAATTAATTTAAATAATAGAATAATTAAGGAATGGATAATTAATTTAATTAATTAATGATTTGGCGTTAATAAATATTGATTAAGGATTAATCAATTTAT

>CL1Contig1130_All/repeat/mobile_element/Class_I/LTR/Ty3_gypsy/chromovirus/Tekay
TTTAATTGATTAATAATTACTTAATGAAGTAATTAAAGATTAATTAATTAGATTAATTAATCAAAGAATTAATATAATTAATTAAGATATTAATTAAGATAAGTAATTACAAGTTGTTAATTACTGATTATGATTAATGAGTTGATTAATTACAAGTTAATTATTTAATTAAAGGAATTATTAATTAATAAGGATCATTAGTTAATAAATGATATCAATCAAGGTTGATTAATAAAAGTAATTAATTAAAGTGTGATTAATTAATTGTAATTAATTGAGGTTTAATGTAATTAATCATAATTAATAAATTAATGAAAGTAAATG

>CL1Contig1131_All/repeat/mobile_element/Class_I/LTR/Ty3_gypsy/chromovirus/Tekay
AAATTGGGTTAGAAATCAAATTCAAATATGATTTCAGTTTTTACTTTAAAACCTGTTTTAATTCAAATCAGTTTGAAAAGTTTTAAATATTGAACAAAAATGTTATTAAGTAGAATTCAAATATGAATTTGATTTCAAACAAAGGTTTAAATTTAAAAGATTTCTTCTTTTAAGTATTAAATAAAATTATGATATGTTAACTTTAAATTGAAAGTTGAATTAAATTTTAGGAATGTATTATTTTAATACATTTTGAATATTAATTAAGTTATAAATAAGTAAATGAATTATTTTGGAAATAATTAAGGATTTACTTATTTATTTGATTTTTAAATAATAACTTGAATTAATTTATAATTAAAAATGATTAATGTATAATTAATTCAAGTAAGGAATTATTGAAAATATTGTTAATTGAATAAGTTAATTATCTAAGGATAATTAATAATTAATTAATG

>CL1Contig1132_All/repeat/mobile_element/Class_I/LTR/Ty3_gypsy/chromovirus/Tekay
AATTTGGTTTTAAATTCTTATAAATTTCTTTTATAAGATAAGTGTTTCTTTAACATGTGATTTAAAAGGTTTTTAAATTGTTTTAAATTTTGTTAAAGTTAAATTTGTATTCATTTTAAATCTTAAATTTGAAATGAAATTTAAAAGTAAATTTGAAAGTAAAATGTTTTCAAATGTATTTGTAAATGATAATTAAATCATTAATAAGAATAATGTTTTTATCTTAAAGTTAATAAAGATTTAATGATTTGTGATTCATTAAATTATTAAGGTAATTAAAATGGATAATTAATTAATTGATGATTT

>CL1Contig1133_All/repeat/mobile_element/Class_I/LTR/Ty3_gypsy/chromovirus/Tekay
TTTCCTAAGTAATTTATCTTCATTTAATTACATTAAGTAATTATACTTCACAAATCACCAAATGATTATTTAAATTAATTAAACTGAATTAATTAACGTAAGCTAATCAAATTAAACTAAATTAATTACAATAAGTAATTAATTCCTTAAT

>CL1Contig1134_All/repeat/mobile_element/Class_I/LTR/Ty3_gypsy/chromovirus/Tekay
AATTACAAAAGTAATTATCCAAATTACTTTATTAAAATAAATCAACTTTCCTTAATTACATTCCAGTAATTATCAATTAAAACTTCTCTAAGAAATCCTGCTCCATAAATTACATTAAGTAATTATTATCATTAAATTATTAAATTATTTCTTAAATTAATTAAACTAAATTAATTAATTTAACAAAACACATTATCAGAATTAATTACAATAAGTAATTAATCCCTTAATTACTTTTATAAAGTAATTATACTTAACAAATTACAATTAATTATCTTCAATTAATTAAT

>CL1Contig1135_All/repeat/mobile_element/Class_I/LTR/Ty3_gypsy/chromovirus/Tekay
AATTAATCCATAATTGCTTCCCGTAAATAATTAGCCTCCATTAATTTACCTTGATTATTAATGAATTTAACCTTTAATTTTTAATTAAATTAATGAACCCTCAACAGATTAATCCTTTAATTACTTACATTAAGTAATTATCATTTAAGTAATTAATCTCTAATTACTTAATTAATTTATCCTTAATTACGAATTAATTAATCTCTAATTAATTAACTCATAATTAATTAAATTAATTAACTACCCTTGCATCATTAATTAATTAAATAAATAAA

>CL1Contig1136_All/repeat/mobile_element/Class_I/LTR/Ty3_gypsy/chromovirus/Tekay
TATATATGATTAACTTTGGATAATTAATTAGATTAGTTAGGTAATTACTTGATGGAAGTAATTAAGAGATAAATTACTTATGGTAATTAATTTTGATAAGATGATTAATTTAAGTTAGTTAATTTAATTTAATTAATTTAGAGAAATCATTTGCTAAATTGATTAATTACTAGTGTATGCAATGGAGCATAATTACTTAATGAAGTAATTAAT

>CL1Contig1137_All/repeat/mobile_element/Class_I/LTR/Ty3_gypsy/chromovirus/Tekay
CAATCATCCCTTCATTATTCATCTTAATTAATCACCCTAGATTAATTATCTTTAATTACATTCAAGTAATTAACTTTAATTAACTTAACAAAATCAATAAGTAATCTTAATTACTTCATAAATCAATTAACTATATTAATTACATTAATCCTTAATTACTTACATTAATTAATTTCTCATGAATCACTTATGATTAATTCATCTTAATTAATCAATCTTTAATTACATCTTTGA

>CL1Contig1138_All/repeat/mobile_element/Class_I/LTR/Ty3_gypsy/chromovirus/Tekay
GTAATTGATTATAGTTAATAAATTTGTGGACTAATCAAAGATTACTTATTGATTATGGGTCAAGAATATTTAATATCGTGAAATGAATTAAAAACAATCACCTGAATATAATTGAAAGAAATTTATCCAAGGTGATAAATTAAAATGAATGGATATGGAAGAGTTG

>CL1Contig1139_All/repeat/mobile_element/Class_I/LTR/Ty3_gypsy/chromovirus/Tekay
ATCCTTATTAATTTTAAAATAAACCATTTCCTTATTTATGATTTAAGTTTTAAACAATTTAAAATCCCAAATGCCTCGAGTCAATCAACAATTAACTCGAAAACCAACCAAAACAAAAATCACCAAATCATCAGTGCACATCCAAACAATTCAATCAATCAT

>CL1Contig1140_All/repeat/mobile_element/Class_I/LTR/Ty3_gypsy/chromovirus/Tekay
ATCACAAGCTATAGTTAATTTAAAATAAATTAAATTAACTACTTCCATTTTAATTAATTTAAAATAAATTAAATTAATTACTCATTCCATAAATCCCGCTCTCATAATCAATAATTGATTATAAATCAAATTACTAAATCATTCTCTAATTACAAGAATACATTAGTCTTTAATAAATTCCTTAAATGAATTATTCTA

>CL1Contig1141_All/repeat/mobile_element/Class_I/LTR/Ty3_gypsy/chromovirus/Tekay
GATTACTTAATTTATATTTAAAAATTTAGCTTTTTAAATACATTAATTATTTAACTTGCAAATTCAAGTTAACAAATTATTTAACTTTCATTCAAAATCATTTAATAGAAGAATTAAATCAAAGATCAAATTTAAACATTTGTTTAGGAACTAATT

>CL1Contig1142_All/repeat/mobile_element/Class_I/LTR/Ty3_gypsy/chromovirus/Tekay
TGATTAATCAATTTAATTAATGATTGTGAGAGCAGGATTTATGGAATGAGTAATTAATTTAATTTATTTTAAATTAATTAAAATTGGAAGTAGTTAATTTAATTCATTTTAAATAACTATAGCTTATGATTCATAAATCATTGCTTATGGATGATATGGATATTTCACTGATTGATTGTAATCTCAGGAATGTGATGGGTAATGTCTATGTGATATGGA

>CL1Contig1143_All/repeat/mobile_element/Class_I/LTR/Ty3_gypsy/chromovirus/Tekay
TGACATTAAGTAATTATCTATAAAACCATCCATTGATTATTCTAAATTAATTCGACTAAATTAACTTAACCAAAATGAATTCAAACCTTTACTTACTAATTAATCAACTCGATTTATTCATTAATTTAATTAATAAATTATCCATTTCAATTACCCTAATGATTTTGATGAATCACATATCATCAAACTTTTTATTTTAATTTAAGTTTAAACAATTTAAAACCCGAATATTTCGAGTCAAACCACAGTTA

>CL1Contig1144_All/repeat/mobile_element/Class_I/LTR/Ty3_gypsy/chromovirus/Tekay
GATGATCGATATTATCATTATAAACAGATAATCCATACTATCATCAAAATAGATAATCCATATCACAATGCAACCAAAGCATTCATATCACACAACATTACTTATCTCATTTCTGAGATTACAAACCATTCAAGGCAACCAATATCATCCATCCATACATAAGCAATGATCTATAATCACACCATCTATAATTAATTTAAAATGAATTAAATTAATTACTTCCATCTCTAATTAATTTAAAGTGAATTAAATTAATTACTTACATCAATATAAATCTTGCTTACATATCCATTAATTAATTACAAATTAATTAATTAATTATTCTCTAATTATCCACCATAATTAATCACCCTTGATTAATTATCCATTCAAGTAATTATCCTTTAATTAATTTCACAAATTAATTATTCTTAACCAC

>CL1Contig1145_All/repeat/mobile_element/Class_I/LTR/Ty3_gypsy/chromovirus/Tekay
GCTTTTAAATTAATTACACAAGTTAACTATACCTAACCCTTACAATAATTAACTTTTAATTACTTAATTAATTAATTAACTAAATTTAATTACATTAATCCTTTATTAATTAATTACTTCATTTATTAATTATTCCTTAATTAATCAATTCCAAATTACATCATTAATTTATTGATTAATGATTTCTAATTACATTTAAATCAATCTCTCTATATAAATTAATTACATAAGTAATTAATCTGCAATTAAAACACATATATATTAATCACCCATGATTAATAACCATTCAGTAATTAACTACTTTAATTACCATTCCATAATTAATTACCCTTAATTAATTATCTTCAATTAATCCTTGATTAATTTTCAAAGTAATTTAAATCCAAATTA

>CL1Contig1146_All/repeat/mobile_element/Class_I/LTR/Ty3_gypsy/chromovirus/Tekay
TAATTACTTGGTGTAATTAATTTGATTAATGTGATTAGTTTATATTAATTAATTAAGTTAAATTAATTTAAACATGTGTGGATTGATGAATAATTACTTTATGTAATTAATGAATTTGTAATTACTTAGGGAAGTAATTAATTAATAATTACAGGATGTAATTAAAGATATTTATTATAGAAGTAATTTGGATTTAAATTACTTTGAAAATTAATCAAGGAATAATTAAGATAATTAATTAAGAGTAATTAATTATGGAACGAGTAATTAAAGTAGTTAATTACTAATATTATTAATCATGGGTG

>CL1Contig1147_All/repeat/mobile_element/Class_I/LTR/Ty3_gypsy/chromovirus/Tekay
TTAATTTGAATTAATGTTTAATAGTTAAACATTTTAAATATCAAATTTTTAAATAGAATTTGAATTTAAATTTAGAAATGTATTGTTTTAATACATTTTGAATGTAAATGAGTCATTTGATAAGTAATTAAATTATTTTGAAAAATAATTAAGATAATTAAGGATGTACTTAATTATTTGATTTT

>CL1Contig1148_All/repeat/mobile_element/Class_I/LTR/Ty3_gypsy/chromovirus/Tekay
ATTAATTGATTTGTAATTAATTAATGGTTATGTAAGCAAGTTTTATAATGATGAATTAATTAATTCACTTTAAATTAATTAGAGATGCAAGTAATTAATTTAATTCATTTTAAATTAATTATAGTGTGATTAATTAATCCTTGCTTATGTATGGATGGATGATATTGATTGCCTTGAATGGTTTGAGATCTCAGATATGAGATAAGTAATGCTGTGTGATATGGATGCTTTGGTTGAATTGTGATGATAATATGAATTATCTATTTGTGATGATAATATGGATTATCTATTTGTGATGATAATGTGGATTATTTGTTGGTGATGATA

>CL1Contig1149_All/repeat/mobile_element/Class_I/LTR/Ty3_gypsy/chromovirus/Tekay
TTATGATAATGTGATTAGTTTAAGTTAATTAATTTAGTTTAATTAATTTAAGTAAATCATTTGATGATTTAATAAGAGTAATTACTTAATGTAATTAATGGAGCATGATTACTTAGGGAAGTAATAAATGATAATTACTGGAATGTAATTAGTGAAAGATGATTTATAATGAAGTAATTTGGGTAATTACTTTTGTAATTAATCAAGGGATTAATTAATGAAGATAATTAATTATGGAATAATTAATTTGTTAATGAGTAATTAAGGGTAGTTAATTACTGGATTGATATTAATCAAGGGTGATTAATAATTGTAGATTAATTACTAAATGTAATTAATTTTAAATAAAGTAGTTGATTTAAATA

>CL1Contig1150_All/repeat/mobile_element/Class_I/LTR/Ty3_gypsy/chromovirus/Tekay
[truncated: 11,795,478 more chars]
