# Supplementary material for: Comparative Dissection of Three Giant Genomes: Allium cepa, Allium sativum, and Allium ursinum
Source: Int J Mol Sci. 2019 Feb 9;20(3):733. doi: 10.3390/ijms20030733 (PMC6387171; doi:10.3390/ijms20030733)
Supplement: Supplementary file 1 [file ijms-20-00733-s001.zip › 5.ijms-430914-S/suppl_file/File_S9_allium_ursinum_repeatexplorer_annotated_contigs.fasta]

>CL1Contig1_putative All/repeat/mobile_element/Class_I/LTR/Ty3_gypsy/chromovirus/Tekay
AATCACAACTTGGAAACAAATATATGATTTTTTTGTGTTCTGTTGATTGTGATTTGATTTGTATACTGTTGATTGTGATTTGATTTGATTGTGACTTTAGACTGATGATGTATTTATATGGATATAATCTGGTTAGGTTATAATGAATCTTGTTGGGAATTTTCCTTCCTGACTCGAGTATATGTGTTTTCCATATATGCTCGGGTCAGATTCGAGCATATATATATATATATATTCTACAGGTTCTAGATTTTGACTTGAGATGATTTGAAGTTGGAGCTATCTTTT

>CL1Contig2_putative All/repeat/mobile_element/Class_I/LTR/Ty3_gypsy/chromovirus/Tekay
TAAACAATTCTTCAACATAATCAAAATGCGGATAACTAAAGAAAGATAAAACATCTCCAGACGTTGTTCTTCCTGGTCCAAGAAACTAACGGACCTGCATACACATATGCTCAGTCTGACCCGAGCATATATGGAAAACACACATACTCGAGTCAGGAAGGATAAATTCCCAACAAAGAGATTCATTATAACCTAACCAGAGTATATCCATATAAATACATCATCAGTCCAAAATATCACAATCAAATCAATCACAATCAACTGGATAAAATCAAATCATTTCTTTGTTCCTAAGTTGTAATTAGCAAAAAGGGTCCGTGCTAATCACACT

>CL1Contig3_putative All/repeat/mobile_element/Class_I/LTR/Ty3_gypsy/chromovirus/Tekay
TGTGGAAGCAGGAAATAACATAGAACCACTCGTGTGGTCTTCAACTCCGTCTTATGTCCCATACCAGAAACATCTACTCAAAATAAATAGAAGCTGTAGTAGATAGATAGCTCCAAAATCCAAGCAATCTCAAATGCAAACTAAGAACCTGTAGAATATGTATATGCTCGATCTGACCCGAGCATATACAGAAAACAAATACATACTCGAGTCAGGCTAGGATATCCAAATCAGAAAGATATGGGGAGTCCTAGCGTGAGATTTCCCAAAACAATAGACAAGTAAGTCCCACGATAGT

>CL1Contig4_putative All/repeat/mobile_element/Class_I/LTR/Ty3_gypsy/chromovirus/Tekay
TGTCTAGAGTTTAGGAAATCTCACGCTAGGACTCCCGATCTGTTCTGATTTGGATATCCTAGCCTGACTCGAGTATATTTGTTTTCTGTATATGCTCGGGTCAGATCGAGCATATATATATTCTACAGGTCTTGATTTGTGACTTGAGATGATCTGAAGTTGGAGCTGTCTTCTACTGCTTCTATTTCTATTTGATTTACCGTCTCTGGTATGGGACAGAAGACGGAGTTGAAGGCCACACGGGTGGTATATCTTCTATTGTATCTTATTGCTTCCGCATTATGAAATCTAACTGTATTCTATTTTTCCGCTGCAAAACTAGTGTAAACTCTGATGTATATATACAGTTTATCTTTTATGA

>CL1Contig5_putative All/repeat/mobile_element/Class_I/LTR/Ty3_gypsy/chromovirus/Tekay
TGATGCATTTGATTGTGATGTATTTGATTGTGATGTGATTTTCTGGATATACTCTGGTTAGGGTATAATGAATCTCTTTGTTGGGAATATTTCCTTCCTGACTCGGGTATGTGTGTTTTCCATATATGCTCGGGTCAGACTGAGCATGTATGTCTGCAGGTCCTTTAGCTTTCTCGACAGATATTTATGGACCATGGAGGACAACATCTTTGGAGCTACTATTATCTATCTTCATTTTCAGCATTTGCTTTTGTTTAGACTATCGTGTGTTTATGTTTGTAGCACTGTTTAGCTACTAGAACCTATTTCTATTTGTTTCAGTACTTCTTATTATCAGAC

>CL1Contig6_putative All/repeat/mobile_element/Class_I/LTR/Ty3_gypsy/chromovirus/Tekay
ATCGTATCTTGTACAAGGGTTCTTGTGTTAAAAAGTTGGATCGTTTCAGTTGGTATCAGAGCCAGGTTCCCGATAGCTTGAGCCTGTTGGGTTATGGTACATCGAATTAGGATTTCTTAGGATTCATATTCTTAAAAATGATTTAGCTTTGATTTGAAATGGTTTTTAACAT

>CL1Contig7_putative All/repeat/mobile_element/Class_I/LTR/Ty3_gypsy/chromovirus/Tekay
TTGTTTATCTATCCGAACATATTTATTTCAGTACTCTTTATTTCAGACTATTGTGGATATTGTTGTACCTTGAGATATTATTTTGATCTATTTTCCGCTGCATGTAATATTCTGATGAATGATTGTTCTTTTAATTATCTGTACTATTATATAACCCTTAAAACATAATAAACATCTTAACTGATTAATAAAAGAATTAATAGTACCGGATATTCGTAT

>CL1Contig8_putative All/repeat/mobile_element/Class_I/LTR/Ty3_gypsy/chromovirus/Tekay
TATAAGTGTACTCAAAGAAATATGTTTCAAAAGCTAAACAATGCTTTAAAACATAAACATAGATAAGGGAAATAAAGATAGATGGTGACAGCTCCAAGTGCTGTCCTCCTGGTCCCTGAAAGCTAACGGACCTGCATACATATATGCTCAGTCTGACCCGAGCATACATGGGAAAACACACATACTCGAGTCAGGAAGGAAAATTCCCAACAAAGAGATTCATTATACCCTAACCAGGATATATCCA

>CL1Contig9_putative All/repeat/mobile_element/Class_I/LTR/Ty3_gypsy/chromovirus/Tekay
TTCTTATGATGTGATTTTCTGGATATACTCTGGTTAGGGTATAATGAATCTCTTTGTTGGGAATTTTCCTTCCTGACTCGAGTATGTGTGTTTTCCCATGTATGCTCGGGTCAGACTGAGCATATATGTATGCAGGTCTGTTAGCTTTCAGGGACCAGGAGGACAACACCGGGAGTTGTCACCATCTATCTT

>CL1Contig10_putative All/repeat/mobile_element/Class_I/LTR/Ty3_gypsy/chromovirus/Tekay
AAAGATGATTAAGTAGGGTGATTAGCCTGGACCCTTTTTGGCTAATTACAACTTAGGAACAAAGAAATGATTTGATTTTATCCAGTTGATTGTGATTGAGTTGATTGTGATATTTTGGACTGTTGATGTTTGTATATGGATATACTCTGGTTAGGTTATAATGAATCTCTTTGGGAATTTATCCTTCCTGACTCGAGTATGTGTGTTTTCCATATATGCTCGGGTCAGTCTGAGTATATATGCTTTCAGGTCTTTAGTTCTTGGACCAGGACAGACAGCGTCGGGAGCTGTTTCACCTTCCT

>CL1Contig11_putative All/repeat/mobile_element/Class_I/LTR/Ty3_gypsy/chromovirus/Tekay
ATCTCACGCTAGGAATTCCTATCTTACTGATTTGGGATATCCTAGCCTGACTCGAGTATGTATTTGTTTTCTATATATGCTCGGGTCAGATCGAGCATATACATATTCTACAGGTTCTTAGATTCCTTTTGAGATTGCTTGGATTTTTGGAGCTATCTATCTAGTACAGATTTCATTTCTATTGAGTAGTCGTTTCTGGTATGGGACAGAAGACGGAGTTGAAGACCACACGAGTGGATTCTTATTTTTTCTTCCGCATTCATTTATTGATTCATAAACTGTATTCTATTTCCCCGACAAATTTTATTGTAAACTCTGATGTATCTTGTTTTAGAAAACCACTTGTACAGTTTAT

>CL1Contig12_putative All/repeat/mobile_element/Class_I/LTR/Ty3_gypsy/chromovirus/Tekay
ATGATAAATCAGAGTTTACATCAAAGTCTTATAACGGAAAAAATAGAATACAGTTTGAATACATAATGCGGAAGCAACTAATACAATAGAAACTGTAACCACTCGTGTGGTCTTCAACTCCGTCTTCTGTCCCATACCAGAAACGGTGAATCAATAATAAAGTGGAAGCAGTAAAAGATAGCTCCAACTTCAGATCATCTCAAGTCAAAAACTAAAACCTGTAGAATATATATATATATGCTCGAATCTGACCCGAGCATATATGGAAAACACATATACTCGAGTCAGGAAGGAAAATTCCCAACAAAGAGATT

>CL1Contig13_putative All/repeat/mobile_element/Class_I/LTR/Ty3_gypsy/chromovirus/Tekay
TGGATCTGATACCAACTGAAAGTTGGTATCCCGAAAAACAAACCCTTCAGACCCAAGTTATCTGACAACTTGGCTCTGATACCAACTGAAACGATCCAACTTTTTAACACAAGAACCCTTGTACGGGATACGACGATCCGATACAAACATTCTTATATTAATCAGTGTAGATGTTTTTATTTATTAATTAAGTTATTTAATTTAATTTTAGAACAACAAACAGATACAATATCAACAGTCTGATAAATCGACAAGAAAAGAATTTGTCATAAAAGATAAACTGTATATATACATCAGAGTTTACAACAAAAGTTTTGCAGCGGAAAAATAGAATACAGTTTGTCAAAATAAATGCGGAAGCAACAAAATACAATAGAAGATATAACCACTCGTGTGGCCTTCAACTCCGTCTTCTGTCCCATACCAGAAACGGTAAATCAAATAAAAGTAGAAGCAGTAGAAGATAGCTCCAACTTCAGATCATCTCAAGTCAAAATCAAGGACCTGTAGAATATATATATGCTCGATCTGACCCGAGCATATACAGAAAACAAATATACTCGAGTCAGGCTAGGATATCCAAATCAGAACAGATCGGGAGTCCTAGCGTGAGATTTCCTAAACTCTAGACAGGCAAGTCC

>CL1Contig14_putative All/repeat/mobile_element/Class_I/LTR/Ty3_gypsy/chromovirus/Tekay
GTATACGTGTTTTCCATATATGCTCGGGTCAGATGCGAGCATATATATATTCTACAGGTTTTGATTTCGACTTGAGATGATCTGAAGTTGGAGCTATCTTACTGCTTCCACTTTATTATTGATTTACCGTTTCTGGTATGGGACAGAAGACGGAGTTGAAGACCACGCGAGTGGTGCTACTTTATTGTTGCTTCCGCATTCATTTGTTTTTTTCCGCTGCAGTTTATTTTGAAACTCTGATGTATCATTGTGTATTGAAACTC

>CL1Contig15_putative All/repeat/mobile_element/Class_I/LTR/Ty3_gypsy/chromovirus/Tekay
ATTTTTTTGATTAAATGACATGAAAATGGTTGATTTGTTGGATAGTATTGTATTTTGAACTGACTGGTACTTTATTTGTGTTAATTAAATTTAACTGAAAAAAATATTGAAATATGAAAACACAAAAACTCGAATATAAATAATAAGTAAAATTTACTATCGTGGGACTTGCCTGTTCATAGTTTGGGAAATCCCACGCTAGGACTCACTATCTTTCTGATTTGGATA

>CL1Contig16_putative All/repeat/mobile_element/Class_I/LTR/Ty3_gypsy/chromovirus/Tekay
TTATAAGGAGGAAGGAAACCCTTATAAGCTATTTTGATATTAGTTCTTTATATCTGCATATCATTAAATATTTGACATTTTATTTAATGAGGCGGTACCGAAGTTTGACCTTGCCACGGTACCACATTTTCAGATTAAATTACATGTAAATAATTGAAATGATTGATAGTACTGTATTTTGACCTGATAGTACTTTATTTTTATTAAATGAATTTAACTGAAGAAAATATTGAAATATGAAAACAGAATAACTTGAATGCAATAATTAGTTAAAATGTGAAATTTACTATCGTTGGACTTGCCTGTC

>CL1Contig17_putative All/repeat/mobile_element/Class_I/LTR/Ty3_gypsy/chromovirus/Tekay
AATAGAAAGGAAAAAGGTAAAATCAAATACAACAGTGTTTGTACAGAAACAGAAATTATCATAAATGATAAAACTGTATTCGAATACAACAGGGATTCAATACAAAAAGATACATCAGAGTTTAAAAGTAAACTGCAGCGGAAAATACAAATGAATGCGGAAGCACAATAAAATAGCACCACTCGGTGGGTCTTCAATTTCGTCTTCTGTC

>CL1Contig18_putative All/repeat/mobile_element/Class_I/LTR/Ty3_gypsy/chromovirus/Tekay
TTGATTTTGATTCAAGATGACTTAAAGCTTGGAGGTTTCTATCAACATCTTTTCACTTGTATCAAGTATCCGCTTCTGGTATGGGACAGAGGACGGAGTTGAAGACCACACGAGTGGTTTTCTATTTTATTGTTGCTTCCGCATTCATTTATTTTTCCGCTGCACTACAGTTTGAACTCTGATGTATCTTATTGTAGAAATTCTGATGTAAACGATTTACAGTTTATCATTTATGATATCTTCTATTTCTGTTGTAAACACTGTTGTGTTTGATTTTACCTTTTTATCTATCTATAATTTAAATTAAATAACCTAATTAATAAATAAAAACATCTACACTGATTAATATAAGAATGTTTGTATCGGATCGTCGTATCCCGTACAAGGGTTCTTGTGTTAAAAAGTTGGATCGTTTCAGTTGGTATCAGAGCTTGAGTTCCCGATAACTTGAGCCTGTTGGTTATGTTTTTGGGATACCACTTTCAGGTGGTATCAGAGCACAGGTTACCCGATTAACTTATGCCCGTGATAGCTGATTGAGCTCGTGTTACCCGATTAACCTGAGCCTGACAGAGTTTCAGCTGGTATATTATACATCGTAGGATCCATTGTTAGAATTCTTTCTTTTATTTCGACTGATTTTGAGTTACCCC

>CL1Contig19_putative All/repeat/mobile_element/Class_I/LTR/Ty3_gypsy/chromovirus/Tekay
ATCCAGTTAAATATACTTAACATAAATAAGTACTGTTTAGTTAAATTACAGTATCACTAATTAAATCAATCATTTTAATTATTTACTTGTAATTTAAATCTCAAAAATGTGGTACCGTGGCAAGGTCAAACTTCGGTACCGCCTCATTAGTTTACTTATACTTAATATCCTTATTCCCTATT

>CL1Contig20_putative All/repeat/mobile_element/Class_I/LTR/Ty3_gypsy/chromovirus/Tekay
ATATGTAAAACACACATACTCGAGTAAGGAAGGAAAATTCCAAAAAAAAAGATTTATTATACCCTAACCAGAGTATATCCAGAAATCACATCTCAAATCAATCACAGTCATACTCAATTCAAATCAAGACATTTCTTATTCCTAAGATGTAATTATCAAAAGAGGTC

>CL1Contig21_putative All/repeat/mobile_element/Class_I/LTR/Ty3_gypsy/chromovirus/Tekay
TTTCCCGGTGCAGGTGGGGGAATAGGTATCAGATGGTACTGCGGTATCACAGGAGGCTGATCCGGTTATGTCATCTGTTTAAGATAGAGTTCAGGATTAAAATCATTTCTAAATCAAAGATAAAATGTTTCTAAGAATATGAATCCTACGAAATCCTAATTCGATGTACCATAACCCAACAGGCTCAAGTTATCGGGAACTTGGCTCTGATACCAACTGGAACGATCCAACTTTTAACACAAGGGCGCTCGCGAAGGATAGGAATATCCGACTCAAGTAAT

>CL1Contig22_putative All/repeat/mobile_element/Class_I/LTR/Ty3_gypsy/chromovirus/Tekay
TACAAGATACGCATATCCGATACAAGTAATTCTTATATTAATAAGTTTGATGTCTTATTTTATTATAGGTTATTTATCTTTAGTTATTCAAGATAAAAAGATAGAATTAAACACAACAGTGTTTACAACAGGAATAGAAAATATCATAAATGATAAACTGTATATGAATACATCAGAGATTCAATACAAAAAGAATACATCAGAGTTTCAGAATAAAAGCAGCGGAAAAATACAAATGAATGCGGAACAAACAATAAAGTAGCA

>CL1Contig23_putative All/repeat/mobile_element/Class_I/LTR/Ty3_gypsy/chromovirus/Tekay
TGGGAAATCTCACGCTAGGACTCCATATATCTTTCTGATTTGGATATCCTAGCCTGACTCGAGTATGTATTTGTTTTCTGTATATGCTCGGGTCAGATCGAGCATATACATATTCTACAGGTTCTTAATTTCATTTGAGATTGCTTGGATTTTGGAGCTATCTATCTACTACAACTTCTATTTATTTTGAGTAGTCGTTTCTGGTATGGGATAGAATACGGAGTTGAGGACCACACGAGTATTTTCGTTAT

>CL1Contig24_putative All/repeat/mobile_element/Class_I/LTR/Ty3_gypsy/chromovirus/Tekay
CAACTTCGTCTTCTGTCTCATACCAGAAGCGGATACTCAATACAAGTGAAAAGCTGTGGATAAATAGCTCCAAGCTTCAAGTCATCTCGAATAAAAATCAAGAACCTGTAGAATATATATATACTCGATCTGACCCGAGCATATATGGAAAACACATATACTCGAGTCAGGAAGGAAAATTCCCAACAAAGAGATTCATTATAACCTAACCAGAGTATATCCATATAAATACATCATCAGTCTAAAATCACATATCAATCAATCACAATCAGCAGAAT

>CL1Contig25_putative All/repeat/mobile_element/Class_I/LTR/Ty3_gypsy/chromovirus/Tekay
CTGACTCGAGTATGTATTTGTTTTCTGTATATGCTCGGGTCAGATAGAGCATATACATATTCTACAGGTTCTTAGCTCATTTGAGATTGCTTGGATTTTGGAGCTATCTATTCTACCTCAGATCTTCTTTATTATTTGAGAAACCGCTTCTGGTATGGGACAGAAGACGGAGGTGAAGACCACACGAGTGGT

>CL1Contig26_putative All/repeat/mobile_element/Class_I/LTR/Ty3_gypsy/chromovirus/Tekay
ACGAGGCGGTACCGAAGTTTGACTTTTGACACAGTACCTCATTTTGATAATTATTAAGTATAGGTTTAAAGGATAAACACTTAATAGGAAATGACTTGATTTGTATTTGACTTGATTATGATCTGTGACTTATGATGTGATTTATATAGAT

>CL1Contig27_putative All/repeat/mobile_element/Class_I/LTR/Ty3_gypsy/chromovirus/Tekay
GCATCCATGAAACATTTACACTTAGTAAATAGGGATTAAGAATATTAACTATAAATAAACTAATGAGGCGGTACCGAAGTTTGACCTTGCCACGGTACCACATTTTGAGATTTAAATTACAAGTAAATAATTAAAATGATTGATTTAATTAGTAATACTGTAATTTGACTGCACAGTACTTATTTTATGTTAAATGGATTTAACTGGAGAAAATATTGAAGTATGAAAACAGAATAACTCGAATGTAATAATAAGTAAAATGTGAAATTTACTATCGTGGGACTTGCCTGTTTATAGTTTGGGAAATCTCACGCTAGGACTCCCTATCTTATTGAATTGGGATATCCTAGCCTGACTCGAGTATGTATTTGTTTTTATGTATATGATCGGGACAAATCGAGCATATACATA

>CL1Contig28_putative All/repeat/mobile_element/Class_I/LTR/Ty3_gypsy/chromovirus/Tekay
AGAATAGATCCTACGAATAACCCTTCAGGCTCAAGCTATCGGGAACTTGGGACTGATATTAACTGAAATGTTGGTATCCTGACACATAACCAACAGGCTCAAGTTGTCGGGAACTTAGCTCTGATACCAACTGAAACGATCCAACTTTTTAACACAAGAACGCCTCGTATGAAATACGACGATCCCATACGAATTATTCTTATATTAAGAAGTTAAATGTTTTTATTTAATATTTGGGTTTATATATATAATTCTAGACAATAAAAGATAAAACAAAACACAACAGTGTTTAGAACAACAAGAAGAATCTCTCATAAATGATAACTGTATAATACAACAGAGTTTCGATACAAATATACATCAGAGTTGCTAAACAACAAGTAGCACAGCGGAAAAATAAAGGTGGAAAAATATCCAATAAATAGAAAGAACCACTGGTGTGGTCTTCAACTCCGTCTTCTGTCCCATACCAGAAGCGGGTAATCAAATAGAAGTGAAGAGCTGTTGATAGATAGCTCCAGAACTTCATGACATCTCGAATCAAAATCAAGAACCTGTACAATATAGATACTCAATCTGACCCGAGTATATACGTA

>CL1Contig29_putative All/repeat/mobile_element/Class_I/LTR/Ty3_gypsy/chromovirus/Tekay
AATATATATACATAGTTATAGAAAGGTAAAAAAGGTAAAATAAAACACAACAGTGTTTTTCAACAACAAATAGAATATGTCATAAACTGTAAACTGTATGGTACAACAGAGTTTACAACAAATAGAATAAATAAGAATTTCTATACAAAGTGTAGCGGAAAAATAGTTGTGGAAACAACAATAAAATAGAACCACTCGTGTGGTCTTCAACTCCGTCTTCTGTCCCATACCAGAAACGGTGAATCAACAATAAAGTGGAAGCAGTAAAAGATAGCTCCAACTTCAGATCATCTCAAGTCAAAATCAAGACCTGTAGAATATATATATGCTCGATCTGACCCGAGCATATATGGAAAACACATATACTCGAGTCAGGAAGGAAAATTCCCAACAAAGAGATTCATTATAACCTAACCAGAGTATATCCATATAAATACATCATCAGTCTAAAATCACAATCAAAAAATAATCACAATCAACAGAAAA

>CL1Contig30_putative All/repeat/mobile_element/Class_I/LTR/Ty3_gypsy/chromovirus/Tekay
TCTTCTATTTCTGGTATAAACACGGTTGTGTTTTGATCTTTACCTTTTTATCTATCTATAATTTAAACTAAATAACCTAATTAATAAAATAAAAAAATCTACACTGATTAATATAAGAATGTTTGTATCGGATCATCGTATACCGAACAAGGGTCTTGTGTTAAAAAGTGGGATCGTTTCAGCTGGTATCAGAG

>CL1Contig31_putative All/repeat/mobile_element/Class_I/LTR/Ty3_gypsy/chromovirus/Tekay
CAGATCGAGCATATATATATTCTACAGGTTCATAGTTTTCTTTTGAGATGGCCTGGATTTTTGGAGCTATCTATCAGTGATTTCATTTCTATTGAGTAGCCGCTTCTGGTATGGGACAGAAGACGTATTTTGAAGACCACACGAGTGGTTTTATATTTTATTTTGCTTCCGCATTTACTTATTGATTCAGAAACTGTATT

>CL1Contig32_putative All/repeat/mobile_element/Class_I/LTR/Ty3_gypsy/chromovirus/Tekay
TGATCCGAGCATATACAAAAAAACAAATAAATACTCGAGTCAGGCTAGGATATCCAAATCAGAAAAAAAGATAGGGAGTCCTAGCGTGAGATTTCCCAAACTATGAACAGGCAAGTCCCACGATAGTAAATTTCACATTTTACTTATTATTTATATTCGAGTTGTTCTGTTTTCATATTTCAATATTTTCTTCAGTTAAATTTAATTAACACAAATAAAGTACTGGTCAGGTCAAAATACAGTACTATCAAATCAATCAACCATTTACATGTAATTTAATCTAAAAAATATGGTACCGTGGCAAGGTCAAACTTCGGTACCGCCTCATTAATCAATTTAAAATTTAAATATGAAAATAGGTACCATGGCAAGTCAAACTTGGTACCACCTCATTAAATGTTTAATGATATGCAGATATAAATAACTAA

>CL1Contig33_putative All/repeat/mobile_element/Class_I/LTR/Ty3_gypsy/chromovirus/Tekay
ATGAATGCGGAAGCAAGAAATAAATGAATCCACTCGTGTGGTATTCAACTCAGTCTTCTGTCCCATACCAGAAACGACTACTCAAAATAAATAAAAATCTGTAGTAGATAGATAGCTCCAAAATCCAAGTCATCTCAAAAGAAAACTAAGAACCTGTAGAATATATATATGCTCGATCTGACCCGAGCATATACAGAAAATAATACATACTCGAGTCAGGCTAGGATATCCCAAATCAGTAAGATAGGAAGTCCTAGCGTGAGATTTCCCAAACTATAAACAGACAAGTCTCACGATAGTAAATTTCACACTTAGTTTACTATTACATTCGAGTTATTCAGTTTTCACATTTCAACATTTTCTTCAGTTAAATTCATTTAACAAAATAAAGTACTGTCAGGTCAAAATACAGTACTATCAATCACTTCAATTATTTACATGTAATTTAATCTGAAAAATATGGTACCGTGGCAAGGTCAAACTTCGGTACCGCCTCATTAATCAATTTAGAAATTTAAATTTGAAAATAGGTACCATGGCAAGTCAAACTTGGTACCGCCTCATTTAATATTTAATGATATGCAGATAAAAAAGAAATAATAATCAAGTAGCTTTATAAG

>CL1Contig34_putative All/repeat/mobile_element/Class_I/LTR/Ty3_gypsy/chromovirus/Tekay
ATTGCTTCCACTCCTATTTTGTTTACCGTCCCTGGTATGGAACAGAAGACGGAGTTGAAGGCCACACGAGTGGTTATATCTTCTATTGTATTTTGTTGCTTCCGCATTATGAAATCAAACTGTATTCTATTTATTTTTCCGCTGCAAAACTTTTGTTGTAAACTCTGATGTATATATACAGTTTATCTTTTATGAGAAATTCTTTTCTTGTCGATTTATCAGATTGTGTTGATATTTTATCTGTTTCATTGTTCTAAAATTATATCTATAAACCCTAATATTAAATAAAAACATCTACACTGATTAATATAAGAATGTTTGTATCGGATCGTCGTATCCCGTACAAGGGTTCTTGTGTTGAAAAGTTGGATCGTTTCACTTGGTATCAGAGCCAAGTTCCGATAACTTGAGCCTGATGGTT

>CL1Contig35_putative All/repeat/mobile_element/Class_I/LTR/Ty3_gypsy/chromovirus/Tekay
ATAATGAATCATTTCGTTGGGAATTTATCCTTCCTGACCCGAGTATGTGTGTTTTCCATATATGCTCGGGTCAGTCTGAGCGTGTATGATTTCAGGTCCTTAGCTTCCACGGACCAGGGAGGACAGCATTGGGAGCCGTATTTATCTATCTATAGTTTACGCACCATTTTATTGTTGAAGAAATTGTTTAGCTTCTT

>CL1Contig36_putative All/repeat/mobile_element/Class_I/LTR/Ty3_gypsy/chromovirus/Tekay
GTGAATGATATACTTTATTATCTGTACTTTTATTTAACCCTTAAATCATTATAGACATTTGACTGATTAATATGGGGATTTCTCGTACCGGATATTCGTATCTTGTCCGAGTGTTCTTGTGTTAAAAAGTCGGATCGTTTCAGTTGGTATCAGAGCTCAAGTTCCCGATAACTTGAGCCTGATGGGTTATGGTACATC

>CL1Contig37_putative All/repeat/mobile_element/Class_I/LTR/Ty3_gypsy/chromovirus/Tekay
TCGGCTCAGATAGATTCGAGCATATATATATTCTACAGGTCTTGATTCTTGACTTGAGATGATCTGAAGTTGGAGCTATCTTACTGCTTCCACTTTATTATTGATTTACCGTTTCTGGTATGGGACAGAAGACGGAGTTGAAGACCACGCGAGTGGTGCTACTTTATTGTTGCTTCCGCATTCATTTATTTTTCCGCTGCACTTTGTATTCAAACTCTGATGTATCTTTTTTTATTGAATCTCTGATGTATTCAAATACAGTTTATCATTTATGATATTTTCTATTTCGGTTGCAAACACTGTTGTGTTTTGATTTTACCTTTTTACCTTTCTATAACTATAACTAAATAACCCCTAAAATAAAATAAACATTCAAACTAATTAATATGGGAA

>CL1Contig38_putative All/repeat/mobile_element/Class_I/LTR/Ty3_gypsy/chromovirus/Tekay
ACAAAAGTTTTGAAGCGGAAAAAATAGAATATAGTTTGCCAAAATAAATGCGGAAGCAATAAAATACAAATAGAATCTGTAACCACTCGTGTGGTCTTCAACTCCGTCTTCTGTCCCATACCAGAAACGGTGAATCAAATAAAAGTAGAAGCAGTAGAAGATAGCTCCAACTTCAGATCATCTCAAGTCAAAATCTAGGACCTGTAGAATATATATATATATATATATATATATGCTCGATCTGACCCGAGCATATACAGAAAACAAATATATACTCGAGTCAGGCTAGGATATCCAAATCAGAATGATAGAAAGGCCTAGCATGAGATTTACCAAACTATAAATAGGCAAGTCCCACGATAGTAAATTTCA

>CL1Contig39_putative All/repeat/mobile_element/Class_I/LTR/Ty3_gypsy/chromovirus/Tekay
ACCTATTTTTCTGATTTAATTTTCTAAATTTATTAATGAGGCGGTTCCGAAGTTTGACCTTGCCACGGTACCACATTTTCAGATTAAATTACATGTAAATAATTGAAATGATTGATAGTACTGTATTTTGACATGACAGTACTTTATTTTTGTTAAATGAATTTAACTGAAGAAAATATTGAAATATGAAAACAGAATAACTCGAATGTAATAATAAGTAAAATGTGAAATTTACTATCGTGGGACTTGCCTGTTTATAGTTTGGGAAATCTCACGCTAGGACTCCCTATATTTATGATTTGGATATCCTATCTTAACTCGAGTA

>CL1Contig40_putative All/repeat/mobile_element/Class_I/LTR/Ty3_gypsy/chromovirus/Tekay
GCCACAGTACCATATTTTTAAATTAAATTAAATGTAAATGGTTGATTGATTTGATAGTACTGTATTTTTGCCTGACCAGTACTTCATTTGTGTTAAATGAATTTAAATGAAGAAAATATTGAAATATGAAAACAAAATAAATCTAATGTAATACTAATTAAAAATGTGAAATTTACTATCATGAGACTTTCCTTTTTATAGTTTGGGAAATCACACGCTAG

>CL1Contig41_putative All/repeat/mobile_element/Class_I/LTR/Ty3_gypsy/chromovirus/Tekay
CTCGTGTGGTCTTCAACTCCGACTTCTATCCCATACCAGAAACAACTACTCAAATAAATAGGAAGCTGTAGTGGATAGATAGCTCCAAAAGTCTAAGTCATCTCAATAGAAACTAAGAACCTGTATAATATGTATATACTCAATCTGACCTAAGTTTATACAAAAAAACAAATACATACTCCAGTCATACTAGGATA

>CL1Contig42_putative All/repeat/mobile_element/Class_I/LTR/Ty3_gypsy/chromovirus/Tekay
GGTTATAATGAATCTCTTTGTTGTGAATTTATCCTTCCTGACTCGAGTATGTATGTTTTTTCCATATATGCTCAGGTCAGACTGAGCATATGTGTATGCAGGTCCTTTAGTTTCTTGGACCAGGGAGAACAACGTCTGGAGCTGTTTATCTATCTTTGTTTATCCGCACTTTGATTATGATTAGAAGCAGTGTTTAGCTTCTCAAGACTATTATATTTCAGTACCTATATTTCAGACCATTA

>CL1Contig43_putative All/repeat/mobile_element/Class_I/LTR/Ty3_gypsy/chromovirus/Tekay
CAGTTTGAATGTCTATTATGTTTTATGGGTTATATATATATAGTACAGATAATAAAGAACAATCATTCATCAGAATAATAAATGCAGCGGAAATATTTCAAATAGAATTCTCAAGTACAACAATATTCATAATGGTCTGAAATAAAGGTACTGAAAGAAAATAGGTTCGAAGACTAAACAGTGTTTCTCAACATAATAAAAAGTGTGGAAAAATAGAGATAGATAATAACAACGC

>CL1Contig44_putative All/repeat/mobile_element/Class_I/LTR/Ty3_gypsy/chromovirus/Tekay
AATATTTAATGAGGCGATACCGAAGTTTGACCTTGCCACGGTACCACATTTTGAGATTAAATTACATGTAAATAATTGAACTAATTAATAATACTGTATTTTGACTTGACAGTAATTTAATTTTTGTTAAATAAATTTAACTGAAGAAAATATTGAAATATGAAAACAGAATAACTCGAATGTAATAATAAGTAAAATGTGAAATTTACTATCGTGGGACTTGCCTGTTTATAGTTTGGGAAATCTCACGCTAGGACTCCCTATCTTTTTGATTTGGATATCCTAGCCTGACTCGAGTATGTATTTGTTTTCTGTATATGCTCGGGTCAGATCGAGCATATACATATTCTACAGGATCTTGATTTCTATTGTGATGGCTTGGATTTTGGAGCTATCTATCTACTACAACTTCTATTTATTTTGAGTAACAATTTCTGGTATGAGACAGAAGATGGAGTTGAAGACCA

>CL1Contig45_putative All/repeat/mobile_element/Class_I/LTR/Ty3_gypsy/chromovirus/Tekay
TTGTGTTTGATTTTACCTGTTTATCTATCTATAACTATAACTAAATAACTTAATTATATAAATAAAAACATCTATACTGATTAATATAAGAATGTTTGTATCGGATCGTCGTATCCCGTACAAGGGTTCTTGTGTTAAAAAGTTGGATCGTTTCAGATGGTATCAGAGCTAAGTTACCCGATTAGCTTGAGCCTGTTGGTTATGTTTTTAAGGTACCAAGTTTCAGCTTGTATCTTGTACATCGTAGGATCTA

>CL1Contig46_putative All/repeat/mobile_element/Class_I/LTR/Ty3_gypsy/chromovirus/Tekay
GAGCATACGTGTATGCAGGTCCTTAGCTCTCACAGACCAGGGAGAACAACATTTGGAGATGTTACTATCTATCTTACTTTCCGCACTTTTGTTATGATTAGAACCATTGTTTAGCTTCTCAAAACTATTTCCTTTCAGTACTTTCATTTCAGACCATTATGAATA

>CL1Contig47_putative All/repeat/mobile_element/Class_I/LTR/Ty3_gypsy/chromovirus/Tekay
ATAAGAATAATAAGTCTAAAACTTGCAAACTTAGGATATAACTGAATATAGAAATACTAGGTTAAACTAGGATTTCAACTAATACATTTGTATAACCCCATCTTATGAGTTGATGTTTTGGATTGTGATGTATTGATATGATGTGATTTCTGGATATACACTGATTAGGGTATAATAAATCTTTTTGTTGGGAATTTTCCTTCCTGACTCGAGTATGTGTGTTTTACATGTGTGCTCGGGTCAGACCGAGTACATATGCCTGCAGGACATTAGATTTCCATGGACCAAGGAGGACAGTACTTTTGGAGCTGTCATTATCTATCTTTAGATTTCTAACATTTGTGTTTATGATAAAGGCAAATGTTTAGCCATTTGAATGTATTTCTCC

>CL1Contig48_putative All/repeat/mobile_element/Class_I/LTR/Ty3_gypsy/chromovirus/Tekay
GGTATAATGAATCTCATCGGTTAGGAATTTTCCTTCATGACTCGAGTATGTATTATTTTCCATATACGCTCGGGTCAGATCGAGCATATATATATTATACAAGTCCTTAGTTTGCATTAGAGATTACTTGGGTAGTTGGAGTTATCTATCTACCAAAACTTCTTATTTA

>CL1Contig49_putative All/repeat/mobile_element/Class_I/LTR/Ty3_gypsy/chromovirus/Tekay
GTTCAGGTTAATCGGGTAACACGAGCTCTGATATCGGCTATCACAGGCACAAGTTAATCGGGTAAACTTGGCTCTGATACCACCTGAAAGTGGTATCCCATAAACACAACCAACAGACTCAAGTTATCGGGAACTCAAGCTCTGATATCGGCTATCACAGGCACAAGCTAATCGGGTAACCTGTGCTCTGATACCAACTGAAAGTTGGTATCCCATAATCATAACTCACAGACCC

>CL1Contig50_putative All/repeat/mobile_element/Class_I/LTR/Ty3_gypsy/chromovirus/Tekay
AACAGTATTCAAATAATAGTCAACAGAATACGGTACGAAAGAAATAGTTCTACGAAGCTAAACAATGCTTCAACAAAATGAAAAGTGCAGCTAAATAAAGATAGATAGATAGACAGCTCCATACATTGCTCTCCCTAGGCCATGAAGCTAAGGACCTGCAACATATATACTCAGACTGACCCGACCATATATGGAAAACACACCTACCCGCGTCAGGGAGGCTAACGTCCCAACAAATAGCTGAAGTATAACCTA

>CL1Contig51_putative All/repeat/mobile_element/Class_I/LTR/Ty3_gypsy/chromovirus/Tekay
TGCTCGGGTCAGACTGAGCATATGTGTATGCAGACCCTTTAGCTCTCACGGACCAGGGAGAACAGCACTTGGAGCTGTTACTATCTATCTTTAATTTTCCGCACTTAGGTTATGATTAGAAGCACTGTTTAGCTTCTCGAACCTATTTTCTTTCAGTACCTTTATTTCAGACCATTATGAATATTGTTGTACTGTGAGATATTCTATTTGAACTATTTCCGCTGCATATTATTATTCTGATGAATGATTATTCTGTTATTATTTGTACTATTTATTAACCCATAAAGAATAA

>CL1Contig52_putative All/repeat/mobile_element/Class_I/LTR/Ty3_gypsy/chromovirus/Tekay
TAATATTTGGGTTTATATATATAATTCTAGACAATAAAAGATAAAACAAAAAACAACAGTGTTTACAACAACAAATAGAATCTCTCATAAATGATAAATTGTATAATACAACAGAGTTTCAATAAATAGATACATCAGAGTTCTAAACAAAAAGTAGCACAGCGGAAAAATAAATGTGGAAACACATCAAAATAAATAGAAAGAACCACCCGTGTGTTCTTC

>CL1Contig53_putative All/repeat/mobile_element/Class_I/LTR/Ty3_gypsy/chromovirus/Tekay
GAAGACAGAGTTGAAGGCCACGCGAGTGGTGCTACTTTATAGTTTCTTCCGCATTCATTTGTATTTTCCGCTGCAGTTTATTCTGAAACTCTGATGTATTCTTTTTGTATTGAATCTCTGATGTATTCAAATACAGTTTATCATTTATGATATTTTCTATTTCTGTTGTAAACACTGTTGTGTTTAATTCTACCTTTTTATCTTTTATAATTAAAACTAAATAACCTAAAATAAAATAAGACATCAAACTTATTAATATAAGAATTATTCGTATCGGATCGTCGTATCTTGTACGAGGCTTCTTGTGTTAAAAAGTTGGATCGTTTCAGCTGGTATCAGAGCAAAGGTTACCGATAACTTGTACCTGCTGGTTATACTGATAGA

>CL1Contig54_putative All/repeat/mobile_element/Class_I/LTR/Ty3_gypsy/chromovirus/Tekay
ATTGTAGAAATTCTGATGTAAACTATTTACAGACAGTTTATCATTTATGATATCTTCTATTTCTGTTGTAAACACTGTTGTGTTTGATTTTTACCTTTTTATCTATCTATAATTTAAACTAAATAACCTAATTAATAAATAAAAACATCTACACTGATCAATACTTGTGTTCTAGTATAGGATATGCGTATCTTGTACTAGAGTGCTTGTGTTGAAAAGTGGGATCGTTTCAGCTGGTATCAGAGCCAAGTTCACCGATAACTTGTGCTTGTGGATTATGCTGATAGAGCCAAGTTCCCGATAACTTGTGCTTGTTCGTTGTGTAGTATTGTCTTGAGTTCCCGATA

>CL1Contig55_putative All/repeat/mobile_element/Class_I/LTR/Ty3_gypsy/chromovirus/Tekay
ATGGCTCTAAAAATCCAAGCAATCTCAAATGAAAACTAAGAACCTGTAGAATATGTATATGCTCGATCTGACCCGAGCATATACAGAAAAACAAATACATACTCGAGTCAGGCTAGGATATCCCAAATCAGTAAGATAGGAAGTCCTAGCGTGAGATTTCCCAAACTATAAACAGGCAAGTCTCACGATAGTAAATTTCACATTTAGTTTATTATTACATTCGAGTTATTCAGATTTCATATTTAAACA

>CL1Contig56_putative All/repeat/mobile_element/Class_I/LTR/Ty3_gypsy/chromovirus/Tekay
AAAATTCCCAACAGAAAGATTTATTATACCCTAACCAGAGTATATCCAGAAATCACATATCAAATCAAATACAATTCAATTCAATACACGAAAAATCAATTATTAACTTATACTTAATTTCCAGATTTTATAAGTTCAGTTTTATTATTTC

>CL1Contig57_putative All/repeat/mobile_element/Class_I/LTR/Ty3_gypsy/chromovirus/Tekay
TGTGATTAGCACGAACCCTTTTTGCTAATTACAACTTAGGAACAAAGAAATGACTTGATTTGTATTCAGTTGATTGTGATTGATTTGATTGTGATATTTTGGACTGATGATGTATTTATATGGATATACTCTGGTTAGGTTATAATGAATCTCTTTGTTGGGAATTTTCCTTCCTGACTCGAGTATATGTGTTTTCCATATATGCTCGGGTCAGATCGAGCATATATATATTCTACAGGTCTTGATTTTTGACTTGAGATGATCTGAAGTTGGAGCTATCTTTCTACTGCTTCTACTTTATTGTTGATCCACCGTTTCTGGTATGGGACAGAAGACGGAGTTGAAGACCACACGAGTGGTTCTATTTTATTGTTGCTTCCGCATTCATTTGTTTTTCCGCTGCACTACATTTTGAAACTCTGATCTTTTTGTTGAAACTCTAATGTATCTTTTTGTTGAAACTCTGATGTAAACCATTTACAGTTTTATCTTTTATGACATA

>CL1Contig58_putative All/repeat/mobile_element/Class_I/LTR/Ty3_gypsy/chromovirus/Tekay
GTGTTAGAACCATTCAAATCAAAGATAAAGCATTCTAAGGATAAGGATCCTACGAAATCCTAATTCGATGTACCATAACCCAACAGGCTCAAGTTATCGGGAACCTGGCTCTGATACCAACTGAAACGATCCAACTTTTTAACACAAGAACACTAGTACAAGATATAAATATCCGATACTAATAATTCTTATATTAATCAGTTAAGATGTTTATTATGTTTTATGGGTTATATATAACAGTACAGATAATAAAAGAATAATCATTCATCAGAATTTTACATGCAGCGGAAATAGATAAATAGAATATCTCAAAGTACAACAATATCCAAAGTAGTCTGAATAAAAGAGTACTG

>CL1Contig59_putative All/repeat/mobile_element/Class_I/LTR/Ty3_gypsy/chromovirus/Tekay
AGCTGAAACGAGGTATCTTACTACATAACCAACAGGCTCAAGCTATCTAAAACTCAAGACAATACTACACAACGAAAACCACAAGTTATCGGTAACTCGGCTCTATCAGCATAATCCACAAACACAAGTTATCGGGGTAACTAGGCTCTGGTATCAGCGGAAACTCTGTCAGGCTCAG

>CL1Contig60_putative All/repeat/mobile_element/Class_I/LTR/Ty3_gypsy/chromovirus/Tekay
TTTTGGATATACTCTGGTTAGGGTATAATGAATCTTTGTGTTGGGAATATTTCCTTCTTGACTCGAGTATGTGTGTTTCCCATGTATGCTCGGGTCAGACTGAGCATATATGTATGCAGGTCCGTTAGCTCTCAGGGACCAGGGAGAACAACACTTGGAGCTGTTACCATCTATCTTTAGTTTTCCGTTCTTATGTTATGATTAGAAGCACTGTTTAGCTTCTCGAACCTATTTTCTTTCAGTACCTTTATTTCAGACCATTATGAATATTGTTGTACTGTGAGATATTCTATTTGAACTATTTCCACTGCATTTATTATTCTGATGAATGATTGTTTTTTATTATCTGTACTATTTATTAACCCATAAAACATAATAGACATTCAAACTGATTAATATGGGAATTACAAATACCGGATGTTTGTATCTTGTGTGAG

>CL1Contig61_putative All/repeat/mobile_element/Class_I/LTR/Ty3_gypsy/chromovirus/Tekay
CCGAAAGATTTATTATATCCTATCCAGAATATATCCAGAAATCACATCTCAAATCGAATACAACATCGCAATCAATGCAAAGCATCATTTTTCAAATATCAAGTGTTAAATCATTTAAACATATATTTTAACTTTATCAATTTATTACTAGT

>CL1Contig62_putative All/repeat/mobile_element/Class_I/LTR/Ty3_gypsy/chromovirus/Tekay
TAGGGAGTCCTAGTTTGATATTTCCCAAACTATGAACAAACAAGTCCCACGATAGTAAATTTCACACTTAGTTTACTATTACATTCGAGTTATTCAGTTTTCACATTTCAACATTTTCTTCAGTTAAATTAACTTAACATAAATAAAGTACTGTCAGGTCAAAATACAGTACTATCAATCATTTCAATTATTTACATGTAATTTAATCTCAAAATGTGGTACCGTGGTAAGGTAAAAATTCAGTACCACCTCA

>CL1Contig63_putative All/repeat/mobile_element/Class_I/LTR/Ty3_gypsy/chromovirus/Tekay
ATCACAACTTAGAAACAAGAAATGATGTGATGTCTGTTCAGTTGATAGTGATTGACTTGATTGTGATATTTTGATGATGATGTATGTATATGGATATACTCTGGTTAGGGTATAATGAATCTTGTTGGGAATTTTCCTTCCTGACTCGAGTATGTGTGTTTCCATATATGCTCGGGTCAGACTGAGCATATGTGATTGCAGGTCTTAGCCTCACGGTCTAGGGAGAGCATTGCATGGAGCTATCTATCTATCTATCTATCTTATTTAGTTGCATTTTCATTCTGTTGAAGCATTGTTTAGCTTCGTAGAACTATTTGTTTTCAGTACAGTATTCTGCAGACTATTGTTGAACAAGTTGTACTTTGATATTTTATTCAAAACTATTTTCCGCTGTGCATTCGTATTCTGATGAATGTTGTAATTTATTTTCTGTACTGTTTATTTAACCCTTAAGTCATTATAAACATTCATACTGATTAATATAAGAATGTTAGTATCGGATATGCGTATCCCGTACTAGGGTTCTTGTGTTAAAAAGTTGGATCGTTTCAGTTGGTATCAGAGCCAAGTTCCCGATAACTTGAGCCTGATGGGTTAATGGTACATCGTATTAGGAATTTCTTAGGAC

>CL1Contig64_putative All/repeat/mobile_element/Class_I/LTR/Ty3_gypsy/chromovirus/Tekay
ATTCACATTCTTAGAAATGGTATATATTTGATTGTAAATGGTTTTAACACTCTGTGTACCTTAAACAGATGGATACCAGAGGCAAGGCAGCCAAAGATGCAACTAGGGGAGGAAAGTCAAGTAGGGGAGGCAAGTCTGGTGGAAAGGGAGGATCTACATCTAAAGTTACTCCTGACCCCACACCTAGACCCACACCTGAGCCCATACCGGGCG

>CL1Contig65_putative All/repeat/mobile_element/Class_I/LTR/Ty3_gypsy/chromovirus/Tekay
AATCTCTCATAAATGATAACTGTATAGTACAACAGAGTTCCACTAAATAGATACATCAGAGTTTCACTAAATAGATACATCAGAGTTTCTAAAGAAAAGTAGCACAGCGGAAAAACAAATGTGGAAAATATCCACTAAATAGAACCACTCGCGTGGTCTTCTGTCCCATACCAGAAGCGGGTAATCAAAAGAAGTGAAGAGCTGTAGATAGATAGCTCCAGAACTTCAAGACAGCTCGAATCAAATCAATCGAACCTGTAGAACATATATATACTCGATCTGAACCGAGTATATACGTAAAACAACATATACTCGAGTC

>CL1Contig66_putative All/repeat/mobile_element/Class_I/LTR/Ty3_gypsy/chromovirus/Tekay
TACGATACGACGATCCCATACGAATTATTCTTATATTAAGAAGTTAAATGTTTTTATTTAATATTTGGGTTTATAGATATAGTTCTAGACAATAAAAGATAAAATAACACGAACAGTGTTTACAACAACAAATAGAATCTCTCATAAATGATGAATTGTATGATACAACAGCTTTCGATACAAATATACATCAGAGTTCTAATCAAAAAGTAGCACAGCGGAAAATAAATGTGGAAACACATCCAAAAATAAATAGAAAGAACCACTCGTGTGGTCTTCAACTCCGTCTTCTGTCCCATACCAGAAGCGGCAAATTAAATAGAAGTGAAG

>CL1Contig67_putative All/repeat/mobile_element/Class_I/LTR/Ty3_gypsy/chromovirus/Tekay
AGAAAATATCATAAATGATAAACGGTATGTGAATACATCAGAGATTCAATACAAAAAGATACATCAGAGTTTCAATAACAAAGTGCAGCAGAAACAACAATAAAGTAGAACCACTCGGGTGGTCTTCAACTCCATATTCTATCCCATACCAGAAA

>CL1Contig68_putative All/repeat/mobile_element/Class_I/LTR/Ty3_gypsy/chromovirus/Tekay
TACAAGTAGTGATAAGTATAGATGTCATTTGAATTTATTAAGGTTGTTAACTATAGTTTTATAATAATAATAATAATAATAATAATAATAATAGAAAGGAAAAAGGTAAAATCAAACACAACAGTGTTTGTACAGAAATAGAAATTATCATAAATGATAAACTGTATTTGAATACATCAGAGTTTCCAATACAAAGAGATACATCAGAGTTTCATAATAAACTGCAGCGGAAAAATACATAAAGTAGAACCACATGGTGGGTCTTCAACTCCGTCTTCTGTCCCATACCAGAAGCGGTGAATCAATAGTAAAGTGGAAGCCGTAAAAGATAGCTCCAACTTCAGATCATCTCGAGTCAAGAATCAAAACCTGTCGAATATATATGCTGGAATCTGACCCGAGCATATATGGAAAACAC

>CL1Contig69_putative All/repeat/mobile_element/Class_I/LTR/Ty3_gypsy/chromovirus/Tekay
CCATTACTAATAAGGAGGAAATGGCAACCCTTATTAGTCTATTGTTATTTATTTTATTATTATGCATTCATGCCTTATAACATGATTAGAAATAATAAAACTGAACTTATAAAATCTGGAATTAATTGTATAAGTTAATAATTGATTTTCGTGTATTGAATTAAATTGTATTTGATTAAAATGTGATTTCTGGATATACTCTGGTTAGGGTATACTAAATCTTTCTGT

>CL1Contig70_putative All/repeat/mobile_element/Class_I/LTR/Ty3_gypsy/chromovirus/Tekay
CTCGAGTTAGGCTAGGATAACCAAATCAAAAAGAAAGGGAGTCCTAGCGTGAGAATTCCCAAAATTTAAACATGCAAATCCCACGATAGTAAATTTCTCATTTTACTTATTATTTATGTATGAGTTGTTCTGTCTTGATATTTCAATATTTCCTTTAGTTACATTTAATTAACACAAATACATTA

>CL1Contig71_putative All/repeat/mobile_element/Class_I/LTR/Ty3_gypsy/chromovirus/Tekay
ATTAACTATATATAAATTGTTTGATGAGGCGGTACCAAGTTTGACCTGCCATGGTACCTATTTTATGTATGTTAAATGAATTTAACTGAAGAAAATATTAAAATATGAAAACAGAATAACTCGAATGTAATAATAAGTAAAATGTGAAATTTACTATCGTGGGACTTGCCTGTTTATAGTTTGGGAAATCTCAAGCTAGGAATCCCTATCTTACTGGTTTGGATATCCTAGCCTGACTCGAGCACGTATTG

>CL1Contig72_putative All/repeat/mobile_element/Class_I/LTR/Ty3_gypsy/chromovirus/Tekay
TTTAATGAGGAGGCACTGAAATTTGACCTTCCACGGTACCATACTTTGAGACTAAAAATTTCATATAAACATTTGAACTAATTAACAACACTGTTTTGACCTGTCAGTAGTATTTTTATGTTGATTGAATTTAACTGAAAATTATATATATTCGAATGTAATAATAAGTAAAATGTGAAATTTACTATCGTGGGACTTGCCTGTCTATAGTTTGGGAAATATCACGCTAGGACTCCCTATCTCTTTCTGATTTGGATATCCTAGCCTGACTCGAGTATGTATTTGTTTACTGTATATGCTCGGGTCAGATCGAGCATATACATATTCTACAGGTTCTTAGATTGCATTTGAGATTGCTTGGAGATTGGAGCTATCTATTTACAGCTTCTATTCATTTTGAGTTGACCGCTTCTGGTATGGGACAGAAGACGGAGTTGAAGGCCACACGAGTGGTTCTATTTATTGTTCTTGCTTCCGCTACTATTATTGTTCAAACTATGTTCATTTTCCGCTGCTATCTATGTGTAAACTCTGATGTATCTAGGTA

>CL1Contig73_putative All/repeat/mobile_element/Class_I/LTR/Ty3_gypsy/chromovirus/Tekay
ACACTGTGTATTGACATGACAATAGTGTATATATGTTAAGTTAATTTAACTGAAGGAATTGTTAAATGTGAAAACTGAATAACTTGAGTGTGATAATAAATAAAATGTGAAATTTACTATCGTGGGACTTACCTGTTTATAGTTTGGGAAAGCTCACGCTAGGAC

>CL1Contig74_putative All/repeat/mobile_element/Class_I/LTR/Ty3_gypsy/chromovirus/Tekay
TTATAGATATAGTTATAGAAAGATAAAAAGGTAAAATCAAACACAACAGTGTTTACAACAACAAATAGAATATGTCATAAATGATAAACTGTATATATGGTTTACATCAGAGTTTCAACAAAAAGATACATCAGAGTTTCAAAACAAAGTGCAGCGGAAAAACAAATGAATGCGGAAGCAACAATAAAATAGAACCACTCGTGTGGTCTTCAACTCCGTCTTCTGTCCCATACCAGAACACACTACTCGACACAAGTGAAAATTTGTTGATAGATTGCTCCAAGCTTCAAGTCATTTTGAATCAAA

>CL1Contig75_putative All/repeat/mobile_element/Class_I/LTR/Ty3_gypsy/chromovirus/Tekay
TAGATAGATAGCTCCAGAACATCAAGACGTCTCGAATCAAAATCAAGAACCTATAGAATATATATATATATATATACTCGAATCTGCTGACCCGAGTATATATGAAAACAACATATACTCGAGTCAGGAAGGAAAATTCCCAACAGAAAGATTTATTATACCCTAACCAGAGTATATCCAGAAATCACATCTAAAAAAAATACAAATCAATTCAATAAATCAAACAACATAAAAAGGTTTAATCAGTATATC

>CL1Contig76_putative All/repeat/mobile_element/Class_I/LTR/Ty3_gypsy/chromovirus/Tekay
ATGTGCTCGGGTCAGACCGAGTATGTATGTCTACAGGTCCTTAGCTTTCCCATGGACCAAGGAGGACAACACTTTTGGAGCTGTCATTATCTATCTTCATATTTCCCACATTTATGTTTATGTTAGAAGCACTGTTTATCTATTCGAACACATTACTTCAGTACTCTTTATTTCAGACTATT

>CL1Contig77_putative All/repeat/mobile_element/Class_I/LTR/Ty3_gypsy/chromovirus/Tekay
AAGTCCCATGATAGTAAATTTCACATTTAATTTATCATTACATTTGAGTTATTCATTTTTATATTTAAACATTTTCTTCAGTTAAATTAGCTTAACATAAGTATAGTACTGCTAGGTCAAAATACATTACTATTAATACACTCAATTATTCACATGTAGTTTA

>CL1Contig78_putative All/repeat/mobile_element/Class_I/LTR/Ty3_gypsy/chromovirus/Tekay
CAGTTCTTCACTTCTATTGATTACCCGCTTCTGGTATGGGACAGAAGACGGAGTTGAAGACCACGCGAGTGGTTCTATTTAGTGGATATTTTCCACATTTGTTTTTCCGCTGTGCTACTTTTCTTTAGAAACTCTGATGTATCTATTTAGTGAAACTCTGTTGTACTATACAGTTATCATTTATGAGAGATTCTATTTGTTGTTGTAAACACTGTTGTGTTCATTTTCCTTTTTATCTGTCTAGAAACTATATCTATAAACCCAAATATTAAATAAAAACATTTAACCGATTAATATAAGAATGTTTGTATCAGATCGTCGTATCTCGTACAAGGGTTCTTATGTTAAAAAGTTGGATCGTTTCAGTTGGTATCAGAGCCAAGTTCCCGACAACTTGAGCCTGTTGGTTGTGTGTCAGGATACCAACATTTCAGTTAATATCAGAGCCAAGTTCCCGAT

>CL1Contig79_putative All/repeat/mobile_element/Class_I/LTR/Ty3_gypsy/chromovirus/Tekay
CTGTATTTGAATACATCAGAGTTTCAATACAAAAGGATACATCAGAGTTTCTATACAAAAGGATACATCAGAGTTTCAATACAAAATGATACATCAGAGTTTCAGAATAAAGTGCAGCGGAAAAACAAATGAATGCGGAAGCAACAATAAAGTAGAACCACTCGGTGGGTCTTCAACTCCGTCTTCTGTCCCATACCAGAAACGGTGAATCAATAATAAAGTGGAAGCCGTAAAAGATAGCTCCAACTTCAGATCATCTCAAGTCAAAATCTAGAACCTGTAGAATATATATATGCTCGAATCTGACCCGAGCATATATGGAAAACACATATACTCGAGTCAGGAAGGAAAATCCCAACAAGATTCATTATAACCTAACCAGAGTATATCCATATAAATACATCATCAGTCAAAATATCACAATCAAGTCAAATCACAATCAACAGTATATAGATCAAATCACAATCAACTGTTTATAAATCAAATCATTTCTTGTTTCTAAGTTGTGATTAACAAAAAGGGTCCGTGATAATC

>CL1Contig80_putative All/repeat/mobile_element/Class_I/LTR/Ty3_gypsy/chromovirus/Tekay
AAGGTGATGTCCTCCCTGGTCCATGAGAAAGCTAAGGACCTGCAGACATACATGCTCAGTCTGACCCGAGCATATATGGAAAACACACATACCCGAGTCAGGAAGGAAATATTCCCAACAAAGAGATTCATTATACCCTAACCAGAGTATATCCATAAAATCACATCACAAACAATTAC

>CL1Contig81_putative All/repeat/mobile_element/Class_I/LTR/Ty3_gypsy/chromovirus/Tekay
AAGTTCTATGTTTTTATTTATGTTATAGGGTTTATAGATATAGAAAGATAAAAAGGTAAAATCAAACACAATCGGGTTATTCAACAAAAGTAGAATATGTCATAAATGATAAACTGTATATATATGATACATCAGAGTTTACATCAAAATGTTTGCAGCGGAAAAATAGAATACAGTTTGAACAATAAATGCGGAAGCAAGAAATAAAATAGAACCACTCGTGTGGTCTTCAACTCCGTCTTCTGTCCCATACCAGAAGCGACTACTCAATACAAATGAAATCTGTACTAGATAGATAGCTCCAAAAAACCAAGGCCATCTCAGAAGAAAACTATGAACCTGTAGAATATATATATGCTCG

>CL1Contig82_putative All/repeat/mobile_element/Class_I/LTR/Ty3_gypsy/chromovirus/Tekay
TTTCCTTATTTCTGCATAACATTTAACTCCAGTGGATAAATTTTCAAAGTAAATAATTATAATGATTGGTTTAATTAATAATCTTATAATTTTGACTTCACAGTTCTTATTTATTGTTAAACGAATTTAACAGAAGAAATTATTGAAATATGAAAACATAATAACTCAAAATGTAATAACAAGTAAAATGTGAAATTTA

>CL1Contig83_putative All/repeat/mobile_element/Class_I/LTR/Ty3_gypsy/chromovirus/Tekay
TTAGATTGCACGGACCAGGGAGAACAGTAGTGGAGCTGTTATCATCTATCTTTACTTTTCCGCACTTTAATTTATGTTAAAGAACAATGTTTAGTATTTGAACCTATTTCTTTTCAGTACCTTTATTTCAGTCCATTATGAATACTGTTGTACTGTAAGATATTATATTTTGAAATTTCCGCTGCATTTACTATTCTGATGAATGTTGTTCTTTATTTATTTGTACTATTTATTAACCCATAAAACATAATAGACATATAACTGATTAATATGAGA

>CL1Contig84_putative All/repeat/mobile_element/Class_I/LTR/Ty3_gypsy/chromovirus/Tekay
TTTTATTGCTTCCGCATTATGAAATCAAACTGTATTCTATTTTCCGCTGCAAAACTATTGTATAAACTCTGATGTGTATATATACAGTTTATCTTTTATGACAAATTCTTGTCTTGTCGACTTATCAGACTGTTGATATCGTATCTGTTTGTGGTTCTAAAATTAAATTAA

>CL1Contig85_putative All/repeat/mobile_element/Class_I/LTR/Ty3_gypsy/chromovirus/Tekay
AGATAAACTATATATATACATCAGAGTTTACAACAAAAGTTTTGCAGCGGAAAAATAGAATACAGTTTGTCAAAATAAATGCGGAAGCAAAAAATACAAATAGAATCTGTAACCACTCGTGTGGTCTTCAACTCCGTCTTCTGTCCCATACCAGAAACGGTGAATCAAATAAAAGTAGAAGCAGTAGCAGATAGCTCCAACTT

>CL1Contig86_putative All/repeat/mobile_element/Class_I/LTR/Ty3_gypsy/chromovirus/Tekay
TATTTAATGAGGCGCTACCGAAGTTTGACCTTGCCACGGTACCATATTTTCAGAATAACAAAACATGTAAATGATTGATCTTGTTGATAATACTTTATTTTGACGTGATAGTACTTTATTTTTTTGTTAAATGAATTTAAATAAAGAAAATGTTGAAATATGAAAAATAAATTACTTGAATTAAATAATAATT

>CL1Contig87_putative All/repeat/mobile_element/Class_I/LTR/Ty3_gypsy/chromovirus/Tekay
ATGGAATATTTACACTTAGTAAATAGGGATTTAGGGATAGGCTAGAAATAAATTAGTTAAACACTTAATATGAAATGACTTGATTTGTATTTGACTTGATTATGATTTATGACTTGATGTGATTTATATAGATATTCTCTAGTTAGGATATAATAAATCTTTTGGGTTAGGAATTTTCCTTCCTGACTCGAGTATGTGTTGTTTTACATATATACTCGGGTCAGATCGAGTATATATATATTCTACAGGTTCTTGATTTTGATTCGAGATGACTTGAAGCTTGGAGCTATCTATCTACAGCTCTTCACTTGTATTGAGTAGCCGCTTAT

>CL1Contig88_putative All/repeat/mobile_element/Class_I/LTR/Ty3_gypsy/chromovirus/Tekay
TTTTGTTAAATGAACTTAACTAAAGAAATATTGAAATATGAAAACAGAATAACTCGAATGTAATAATAAGTAAAAATGTGAAATTTACTATCGTGGGACTTGCCTGTTTATAGTTTGGGAAATCTCACGCTAGGACTCCCTATCTTTCTGATTTGGATATCCTAGCCTGACTCGAGTATGTATTTGTTTTCTGTATATGCTCAGGTCAGATTGAGCATATATATATATTCTATAGGTAC

>CL1Contig89_putative All/repeat/mobile_element/Class_I/LTR/Ty3_gypsy/chromovirus/Tekay
AATAATGTAAAGCCTACTGCCATTTTCTTTATGACTATTTACTTTATTGATATATGCATCATTAAATATTTGACGTTTTATTTAAATACTTAATGAGGCGGTACCGAAGTTTGACCTTGCCATGGTACCACATTTTCAGATTAAATTACATGTAAATAATTGAAATGATTGATAGTATTGTATTTGAGATGACAATACTTTATTTATGTTAAGTAAATTTACCTAAAGAAAT

>CL1Contig90_putative All/repeat/mobile_element/Class_I/LTR/Ty3_gypsy/chromovirus/Tekay
ATAGGAACGACTTGATGATGTTGATTATGATTATATATGATTTGATGTGTGTTCAGTCGATGATGATTTGATTTTATCCAGTGATGTGATGACTTGATTATGATTTGATTTATGATGTGATTTATATGGATATATTCTGGTTAGGATATAATGAATCTCTTTTGGGTTAGGAATTTTCCTTCCTGACTCGAGTATGTATTGTTT

>CL1Contig91_putative All/repeat/mobile_element/Class_I/LTR/Ty3_gypsy/chromovirus/Tekay
ATAAATGCAGCGGAAAAAAATTCAAAATAGAATATCTTACAATACAACAGTATTCATAATGGACTGAAATAAAGGTACTGAAAGAAAATAGGTTCAAATACTAAACAGTGTTTCTCAACATAAATCAAAGTGCGGAAAGTAAAGATAGATAGTAACAACTCCAAGTGCCGTTATCCCTGGTCCGTGAGAGCTAA

>CL1Contig92_putative All/repeat/mobile_element/Class_I/LTR/Ty3_gypsy/chromovirus/Tekay
CCACTTAATAAAGAATAAGTAAGTAGTGTAATTAGCACGGACCTCTTTTGCTAATTACAACTTAGGAACAAGAAATGACTTGATTTGAATTGAGTATGACTATGAATGATTTGATTGTGATGTATTGGACTTGTGATGTGATTTATATGGATATACTCTGGTTAGGATATAATGAATCTCTTTTGTTGGGAATTTACCTTCCTGACTCGAGTATGTGTGTTTCCCATATATGCTCGGGTCAGACTGAGCATATGTGTATGCAGGTCCTTTAGCTCTCACGGACCAGGGAGAACAGCACTTGGAGCTGTTACTATCTATCTTTATTTTCCGCACTTAGGTTATGTTAGAAGCACTGTTTAGCTTCTCGAAAACTATTTCTTTCAGTACCTTTATTTCAGACCATTATGAATATTGTTGTACTGTGAGATATTCTATTTGAACTATTTCCGCTGCATTTATTATTCTGATGAATGATTGTTCTTTTATTATCTGTACTATATATATAACCCATAAAACATAATAGACATTCAAACTGATTAATATAAGAATTATTAGTATCGGATATTCGTATCTTGTACTAGTGTTCTTGTGTTAAAAAGTTGGATCGTTTCAGTTGGTATCAGAGCCAAGTTCCCGATAACTTGAGCCTGTTGGGTTATGGTACATCGTAGTTAGGATTTCTTAGGATTTCCCATATTAGAAAAGTATTCTTTATATCTTTGGATTTAAGAATGATTTTGACCCTATCATTTGAACATGATGAGTACCA

>CL1Contig93_putative All/repeat/mobile_element/Class_I/LTR/Ty3_gypsy/chromovirus/Tekay
AAATATAACAATGTCCATCAGTAGAACAAGAAATATCATAAAAAGGATAAACTGTATATGTGGTTTCTCAAAAAAATAATATCAGAGTTTACAATAAATAATAGCAGCGGAAATGAAATACAGTTTAAATATAGATCCACTCGTGTGGTCTTCAACCCCATCTTCTGTTCCATACCAGAAGCGGTTAATTAA

>CL1Contig94_putative All/repeat/mobile_element/Class_I/LTR/Ty3_gypsy/chromovirus/Tekay
AAGCATATATATATTCTATAGGTTCTTAGTTTTAATTTCAAGATGGCTTAGATTTTGGAGCTATCTATCCACTAAAGCTTTTCATTTGTATTGAGTAGTCGCTTCTGGTATGGGACAGAAGACGGAGTTGAAGACCACACGAGTGGTTACATTTCTATTTTATTTCTTGCTTCTGCATTTATTGTTTTGGACTGTATTCTTTTTTTCCGCTG

>CL1Contig95_putative All/repeat/mobile_element/Class_I/LTR/Ty3_gypsy/chromovirus/Tekay
TTTTTATTTTATTATTACGTTATTTAATTTACAATTATAGATAGATACAAAGGTAAAATCAAACACAACAGTGTTTACAACAAAACTGGAAGATATCATAAATGATAAACTGTAAATAGTTTACATCAGAATTTCTACAATAAGATACATCAAAGTCTCAAACTGTAGTGCAGCGGAAAAATAAATGCGTGGAAGCAACAAAATAAAGAAGAACCACTGGTGTGGTCTTCAACTCCGTCCTCTGTCCCATACCAGAAGCGGATACTCGATACAAGTGAGAAGCGGTGGATAAATAGCTCCAAGCTTCAAATCATCTCGAATCAACAATCTAGAACCTGTAGAATATATATATATATACTCGATCTGACCCGAGTATATATATGTAAAACAATACATACTCGAGTCAGGAAGGAAAATTCCTAACCCAAAAGAGATTCATTATATCCTAACCAGAATATATCCATATAAATCACATCATCAATCAAATCATAATCAAGTCATCACAATCAACTGGATACAATCAAATCATCATCGACTGAACACAAATCAAAACCATATATAATCATAATCAACAACATCAAATCATTCCTA

>CL1Contig96_putative All/repeat/mobile_element/Class_I/LTR/Ty3_gypsy/chromovirus/Tekay
CCATTTCTTTTGCAAACACTGTTGTGTTTTATTTTACTTTTCTTTTACCATTCTATAACTATAACTAAATAACACCTAAAATAAAATAGACATTCAAACTGATTAATATGGGAATTACTTGTATCGGATATGCGTATCTTGTATGAGGAGTTCTATGATAAAAAAGTTGGATCGTCACAGCTGGTATCAGAGCCAAGTTCCCGATAACTTGTGCATGTTGGTTGTGTAGATAGAG

>CL1Contig97_putative All/repeat/mobile_element/Class_I/LTR/Ty3_gypsy/chromovirus/Tekay
ATGTCATAAAGGATAAACTGTATAAATGATACATTAGAGTTTACAACAAAATGTTTGCAGAGAAAAAATAGAATACAGTTTGAAACAATAAATGCGGAAACAACAATAAATAGATAACCACTCGTGTGGTCTTCAACTCCGTATTATGTCCCATACCAGAGACGGTTAAT

>CL1Contig98_putative All/repeat/mobile_element/Class_I/LTR/Ty3_gypsy/chromovirus/Tekay
GATAATGTAAAGCTTACTACTATTTTATTTTATCACTATTTACTTTATTGATATCTGCATCATTAAATAATTGAAGTTTTATTTAAAATACTTAATGAGGCGGTACCGAAGTTTGACCTTGCCACGGTACCATATTTTTAGATTTAATTACATGTAAATAATTGAAATGAGTGATTTATTTAATAGTACTATATTTTGACATGACAATACTATATTATGTTAAATGA

>CL1Contig99_putative All/repeat/mobile_element/Class_I/LTR/Ty3_gypsy/chromovirus/Tekay
CGGTAACTCAGCTCTATCAGCATAATCCACAAGCTCAAGTTATCTGGGAACTTGACTTTGGTATCAGCTGAAACTCTGTCAGGCTCAGGTTAATCGGGTAACAAGAGCTCTGATACTGGCTCTCACAGGCACAAGCTAATCGGGTAACCTGTGCTCTGATACCAACTGAAACGATCCAACTTATTAACACAAGAACCCTTGTACGGGATACGACGATCCGATACAAACATTCTTATATTAATCAGTGTAGATGTTTTTATTTATTAATTAGGTTATTTAATTTAAATTATAGATAGATACAAAGGTAAAATCAAACACAACAGTGTTTACAACAAAACTAGAAGATATCATAAATGATAAACTGTAAATAGTTTACATCAGAATTTCTACAATAAGATACATCAGAGTCTCAAACTGTAGTGCAGCGGAAAAATAAATGCGTGGAAGCAACAATAAGGAAAACCACTCGTGTGGTCTTCAACTCCGTCCTCTGTCCCATACCAGAAGCGGATACTCGATACAAGTGAGAAGCGGTGGATAAATAGCTCCAAGCTTCAAATCATCTCGAATCAACAATCTAGAATCTGTAGAATATATATATACTCGATCTGACCCGAGTATATATATGTAAAACAATACATACTCGAGTCAGGAAGGAAAATTCCTAACCCAAAAGAGATTCATTATATCCTAACCAGAATATATCCATATAAATCACATCATCAATCAAATCAAAATCAAGTCATCACAATCAACTGGATACAATCAAACCATCATCGACTGAACACAAATCAAATCATATATAATCATAATCAACATCATCAAGTCGTTCCTATTCCTAAGCTG

>CL1Contig100_putative All/repeat/mobile_element/Class_I/LTR/Ty3_gypsy/chromovirus/Tekay
AACCTTAAGATACTAGCATTACCCATAGGACTCTTAATGAACAATGGTCTCACCTCCTCACTACAATCTATCCCTATCTAAAATAATCCAACTTTTTAACACAAGAATACTAGTACGGGATATAAACATCCGATACCAGAAATTCCTATATTAATAAGTTTAGATGTTTATTATGTTTTATGGGTTATATAATAGTACAGAAAATAAAGAACAATCATTCATCAGAATAATACATGCAGCGGAAATAGATCAAAAGAATATCTCAAGGTACAACAATATCCAAAGTAGTCTGAATTAAAGAGTACTGAAAGAAATATGTTCGAATAGCTAAACATTGCTTCTAACATAAACATAAATGCGGAAAATATGAAGATAGATAATGACAGCTCCAACAGTGTTGTCCTCCCTGGTCCAAGGGAAAGCTAAGGACCTGTAGACATACATACTCAGTCTGACCCGAGCACATATT

>CL1Contig101_putative All/repeat/mobile_element/Class_I/LTR/Ty3_gypsy/chromovirus/Tekay
CCATACCAGAGACGGTAAATCAACAGAAAAAGTAGAATCAGTAGAAGATAGCTCCACTTCGGATCATCTCAAATCAAAATCTAGAACCTGTAGAATATATATATATATGCTCGATCTGACCCGAGCATATACAGAAAACAAATACATACTCGAGTCAGGCTAGGATATCCAAATCAGAAAGATAGGGAGTCCTAGCGTGAGATTTCTAAAA

>CL1Contig102_putative All/repeat/mobile_element/Class_I/LTR/Ty3_gypsy/chromovirus/Tekay
CAGGTTCTTGATTTTGATTCGAGATGTCTTGAAGTTCTGGAGCTATCTATCTACAGCTCTTCACTTCTATTGAGTATCCGCTTCTGGTATGGGACAGAAGACGGAGTTGAAGACCACACGAGTGGTTCTATTTTATTGTGTTTCCACATTTGTTTTTCCGCTGCATTGTACTTTGAAATTCTGATGTATCTATTATTGAAATCTGATGTATCGAACAGTTTATCTTTTATGACAGATTCTATTGTTGTTGTAAACACTGTTGTGTTTCATTTTACCTGTTTATCTTTCTGTAACTATATCTATAAACCCTATATATAAATAAAGTCTACACAACTTATTAATATAAGAATTATTAGTATCGGATATTTATATCCCGTACTAGGCGTTCTTGTGTTGAAAAGTTGGGTCATCTCAGCTGGTATCAGAGCACAAGTTC

>CL1Contig103_putative All/repeat/mobile_element/Class_I/LTR/Ty3_gypsy/chromovirus/Tekay
GATGTTATTAAACATGAATATGAATGGTCTGATCTTGATGTATTTAACTTGATGTTATTGAGTATGATCGTATATGATGTGATTTTTATACATTTGACTGATGATGTGAGTTATATGGATATATTCTGGTTAGGATATAATGAACCTCTTTTTGTTTAGGAATTTTTCTT

>CL1Contig104_putative All/repeat/mobile_element/Class_I/LTR/Ty3_gypsy/chromovirus/Tekay
TATCCCAAATCAGTAAGAAAGGAAGTCCTAGTGTGAGATTTCCCAAACTATAAACAGGAAAGTCCCACGGTAGTAAATTTAACTTTTTACTTATTATTACATTCGAGTTATTCTATTTTTATATTTCAATATTTTCATCAATTAAATTCATTTAAAAAAAATACGGTCAGGTCAAAATATAGTTCTATCAATCATTTCAATTATTTACATGTAAT

>CL1Contig105_putative All/repeat/mobile_element/Class_I/LTR/Ty3_gypsy/chromovirus/Tekay
TAAAATATTAAAAATGAATAACTTGAGTGTAATAGTACACTAAATGTGAAATTTACTATCGTAGGACTTTCCTGTTTATAGTTTGGAAAATCTCATGCTAGGACTTCCTATCTTACTGATTTGGGATATCCTAGCCTGACTCGAGTACATATGGTTTTCTACATATGCTCGGGTCAAATCGAGCACACA

>CL1Contig106_putative All/repeat/mobile_element/Class_I/LTR/Ty3_gypsy/chromovirus/Tekay
GAAGCTCGGATGTATCTATCAACAGCTTTTTACTTGTATCGAGTAGTCTCTTCTGGTATGGGACAGAAGACGGAGTTGAAGACCACACGAGTGGTTCTATTTTATTATTGCTTCCACATTTTTTTACGCTGCACATTGTTTTTGAAACTCTGATGTATCTTTTTGTCGAAACTCTGATGTAAACCATTTACAGTTTATCATTTATGACATAT

>CL1Contig107_putative All/repeat/mobile_element/Class_I/LTR/Ty3_gypsy/chromovirus/Tekay
AAGTTATCGGAAACTTAGGCTCTGATACCAGCTGAGACGACCCAACTTTTTAACACAAGCACACTAGTACAAGATATAAATATCCGGTAATAGAAATACAAGTATTAATCAGTTGTTTAGTCTTTATTTATTTATAGGGTTTATAGATATAATTATAGATATAGATATAGAACAATGAACAGGTAAAATATCAACACAATCTGATAAATCGACAAGAATAGAATATGTCATAAATAGTCAACTGTATAAACGATACATCAGAGTTTACATCAAAAGTTTTGCAGCGGAAAAATAGAATACAGTTTGAATACATAATGCGGAAGCAACTAATACAATAGAAACTGTAACCACTCGTGTGGTCTTCAACTCCGTCTTCTGTCCCATACCAGAAACGGTGAATCAACAATAAAG

>CL1Contig108_putative All/repeat/mobile_element/Class_I/LTR/Ty3_gypsy/chromovirus/Tekay
ATGACTTGAAGCTTGGAGTTATTTATCCACCGCTTTCACTTGTATCGAGTATCCGCTTCTGGTATGGGACAGAGGACGGAGTTGAAGACCACACGAGTGGTTCTTCTTTATTGTTGCTTCCACGCATTCATGTATTTTTTCCGCTGCACTACAGTTTGAGACTCTGATGTATCTTATTGTAGAAATTCTGATGTAAACCATTTACAGTTTTATCATTTATGATATCTTCTATTCTGTTGTAAACACTGTTGTGTTTGAGTTTTACCTTTTTATCTATCTATAATTTAAACTAAATAACCTAATTAATAAATAAAAACATCTACACTGATTAATATAAGAATGTTTGTATCGGATCGTCGTATCCCGTACAAGGGTTCTTGTGTTAATAAGTTGGATCGTTTCAGCTGGTATCAGAGCTTGAGTTTCAGATAGCTTGAGCCTGTTGGTTATGTTTTAAGGTACCAAGTTTCAGCTTGTATCTTGTACATCGTAGGATCTATTGTTAGAATTCTTTCTT

>CL1Contig109_putative All/repeat/mobile_element/Class_I/LTR/Ty3_gypsy/chromovirus/Tekay
TATATATACAGTTTATCATTTATGACATATTCCATTGTTGTTGTAAACACTGGTGTTTGATTTTACCTTTTTATCTTTCTATATCTATATCTATAAACCCTATAAATAAATAAAGACATCTAAACTTATTAATACTTGAATTATTAGTATCGGATATTTATATCTTGTACTAGTGTTCTTGTGTTAAAAAGTAGGATCGTCACAACTAGTATCAGAGCCCAAGTTCCCGATAACTTGA

>CL1Contig110_putative All/repeat/mobile_element/Class_I/LTR/Ty3_gypsy/chromovirus/Tekay
GTGTGTTTCCCATATATGCTCGGGTCAGACTGAGCATATGTGTATGCAGGTCTTAGCTCACGGACCAGGGAGAACAGCAGTTGGAGCTGTTATCATCTATCTTTACTTTTCCGCACTTTGATTTTTGTTTAGAAGCACTGTTTAGCTTCTCAAAACTATTTC

>CL1Contig111_putative All/repeat/mobile_element/Class_I/LTR/Ty3_gypsy/chromovirus/Tekay
AGAGTCTTGAATAATAGAAATAGAGTATGTCATAAAAGAATAAACTGTGTATAAGTACATCAGAGTTTACACAAAAGTAGCAGCGGAAAATGAACACAGTCTGAACAATAATAGCGGAAGCAAGAACAATAAATAGAACCACTCGTGTGGCCTTCAACTCCATCTTCTGTCCCATACCAGAAGTGGTCAACTCAAATGAATAGAAGCTGTAAATAGATAGCTCCAAACTCCAAGCAATCTCAAATGCAAAATCAAGAACCTGTAGAATATGTATATGCTCGATCTGACCCGAGCATATACAGAAAACAAATACATACTCGAGTCAGGCTAGGATATCCAAATCAGAAAGAGATAGGGAGTCCTAAC

>CL1Contig112_putative All/repeat/mobile_element/Class_I/LTR/Ty3_gypsy/chromovirus/Tekay
CTCGAGTCAGGAAGGAAAACTCCTAACCCAAAAGAGATTCATTATATCCTAACCAGAATATATCCATATAAATCACATCATCAGTATCAACACATCAAATCATCACAATCAACTGGATAAAACCAAATCATCATCGAATGAACACAAATCAAATCATATATAATCATAAT

>CL1Contig113_putative All/repeat/mobile_element/Class_I/LTR/Ty3_gypsy/chromovirus/Tekay
ATACTAATAATTCTTATATTAATAAGTTTAGATGTCTTATTTATATATAGGGTTTATAGATATAGTTATAGAAAGGTAAAAGGTACAATCAAACACAACAGTGTTTACAACAGAAATAGAAGATATCATAAATGATAAACTGTAAATGGTTTACATCAGAATTTCTACAATAAGATACATCAGAGTTTCAAACTGTAGTGCAGCGGAAAAATAAATGAATGCGGAAGCAACAATAAAGAAGAACCACTCGTGTGGTCTTCAACTCCGTCCTCTGTCCCATACCAGAAGCGGATACTCGATACAAGTGAAAAGCTGTGGATAAATAGCTCCAAGCTTCAAGTCATCTCGAATCAAAATCAAGAACCTGTAGAATATATATATATATATATATATATATATATATATATACACAATCTGACTCGAGCATATATGGCAAATACACATACTCGAGTCAGAAAGGATAAATTCCCAACAAAGAGAT

>CL1Contig114_putative All/repeat/mobile_element/Class_I/LTR/Ty3_gypsy/chromovirus/Tekay
GTATTTTCCGTTGCAGTTTACTCTTAGACTATGTTGTATATTTTTGTATTGAAACTCTGATGTATTCAAATACAGTTTATCATTTATGATAATTTCTATTTCTGTACAAACACTGTTGTGTTTGATTTTACCTTTTTCTTTCTATTATTATTATTATAAAACTATAGTTAACAACCTTAATAAATTAAAATGACATCTATTCTGATCAATACTTGTATTCTAGTATCGGATATGCGTATCTTGTACTAGAGGGCTTGTGTTGAAAAGTTGGATCGTCACAGCTGGTATCAGAGCATAAGTCCCGATAACTTGTGCATGTTCGTTGTGTAGTTTGGTCTTGAGTTCCCGATAAC

>CL1Contig115_putative All/repeat/mobile_element/Class_I/LTR/Ty3_gypsy/chromovirus/Tekay
ACCCTTGTACGGGATACGACGATCCGATACAAACATTCTTATATTAATCAGTGTAGATGTTTTTTTTTAAGTTATTTAATTCAAATTATAGACAGATAAAAAGATACAATCAAACACAACAGTGTTTACAACAAAACTAGAAGATATCATAAATGATAAACTGTAAATCGTTTACATCAGAATTTCTACAATAAGATACAACAATGTCTCAAACTGTAGTGCAGCGGAAAAATACATGCGTGGAAGCAACAAAATAAAGAAGAACCACTCGTGT

>CL1Contig116_putative All/repeat/mobile_element/Class_I/LTR/Ty3_gypsy/chromovirus/Tekay
TTCTGCTTTTATTTGATTTACCGCTTCTGGTATGGGACAGAAGACGGAGCTGAAGGCCACACGAGTGGTTATATCTTCCAATGGAATTATATTGCTTCCGCATGTATTGTGACAAACTGTATTCTATTTTCCGCTGCAAAACTATTGTAGAAACTCTGATGTATATATACAGTTTATC

>CL1Contig117_putative All/repeat/mobile_element/Class_I/LTR/Ty3_gypsy/chromovirus/Tekay
ACCACACAAGTGGTTATATATTCTATTGTATTTTATTGCTTCCACATTTATTGTATCAAACTGTATTCTATTTTTCCGCTGCAAACTTTTGATGTAAACTCTGATGTATCATTTATACAGTTGATCATTTTTATGATATTCTACTTTTGTTGAATAACCCGATTGTGTTTGATTTTACCTTTTTATCTTTCTATATCTATATCTATAAACCCTATAACATAAATAAGACATCTAAACTTATTAATATAAGAATTATTAGTATCGGATATTTATATCTTGTACTAGTGTTCTTATGTTAAAAAGTTTG

>CL1Contig118_putative All/repeat/mobile_element/Class_I/LTR/Ty3_gypsy/chromovirus/Tekay
TGCATTCATGACACCCTAAACTGATTTAAATGATAAAAACCTGCTTATTAATATATACAGTTGATGTTGATTGAATTTAACAGAAAATTATATATATTCGAAAGTAATAATAAGTAAAAATGTGAAATTTACTATCGTGGGACTTGCCTGTCTATAGTTTGGGAAATCTCACGCTAGGACTCCCTATCTCTTTCTGATTTGGATATCCTAGCCTGACTCGAGTATGTATTTGTTTTCTGTATATGCTCGGGTCAGATCGAGCATATACATATTCTACAGGTTCTTAGATTGCATTTGAGATTGCTTGGAGTTTGGAGCTATCTACAGCTTCTATTCATTTGACTTAACCACTTCTGGTATGGGACAGAAGATGGAGTTGAAGGCCACACGAGTGGTTCTATTTATTGTTCTTGCTTCCGCTAGTATTGTTTTCAAACTGTGTTCACTTTCCGCTGCTACTTT

>CL1Contig119_putative All/repeat/mobile_element/Class_I/LTR/Ty3_gypsy/chromovirus/Tekay
TATCCATCGCTTTTCACTTGTATCGAGTATCCGCTTCTGGTATGGGACAGAGGACGGAGTTGAAGACCACACGAGTGGTTCTTCTTTATTGTTGCTTCCACGCATTTATTTTTCCGCTGCACTACAGTTTGAGACTCTGATGTATCTTATTGTAGAAATTCTGATGTAAACGATTTACAGTTTATCATTTATGATATCTTCTATTTCTGTTGTAAACACTGTTGTGTTTGACTTTTACCTTTGTATCTATCTATAATT

>CL1Contig120_putative All/repeat/mobile_element/Class_I/LTR/Ty3_gypsy/chromovirus/Tekay
TGTTTTAAGGGTTATATAATAGTATAGATAAATAAAAGAATAATCATTCATCAGAATATTACATGCAGCGGAAAATAGATCAAATAGAATATCTCAAGTACAACAATATCCAAAGTAGTCTGAATAAAAGAGTACTGGAGAAATACATTCGAATACCTAAACATTGCTTTTATCATAATCACAAATG

>CL1Contig121_putative All/repeat/mobile_element/Class_I/LTR/Ty3_gypsy/chromovirus/Tekay
GCAGACCACACCAGTGGTTCTTCTTTATTTTGCTTCCACGCATTCATTTATTTTTCCGCTGCACTACAGTTTGAGACTCTGATGTATCTTATTGTAGAAATTCTGATGTAAACGATTTACAGTTTTTATCATTTATGATATCTTCTATCTCTGTTGGGAACAC

>CL1Contig122_putative All/repeat/mobile_element/Class_I/LTR/Ty3_gypsy/chromovirus/Tekay
AAACCATATATACAGTCTTCATTTATGGCATATTCTATTTTTGTTGTAAACACTGTTGTGTTTGATTTTACCTTTTTATCTTTTATAACTATATCTATAAACCCTATATATAAATAAGACATCTAAACTTATTAATATAAGAATTATTAGTATCGGATATTTATATCCCGTACTAGTGTTCTTGTGTTAAAAAGTTGGATCGTCACAGCTGGTATCAGAGCACAAGTTCCCGATAACTTGAGCCTGAAGGGTTATTCGTAGGAT

>CL1Contig123_putative All/repeat/mobile_element/Class_I/LTR/Ty3_gypsy/chromovirus/Tekay
CATAAATATAATATCTTACAGTACAACAGTTTGCACAATAGGCTGAAATAAAGGTACTGAAAGAAAGTAATCTCAAGAAGCTAAACACTGCTTCTATTCATAATCAACAGTTGAGAATCATACGATAGGTGAATACAGCTCCAAATGTTGTTCCTCCTGGTCCGTGAAATCTAAAGGACCTGCATACACATATGCTCGA

>CL1Contig124_putative All/repeat/mobile_element/Class_I/LTR/Ty3_gypsy/chromovirus/Tekay
TGTCGGGAACTTGGCTTTGGTATCAGCTGAAACTCTGTCAGGCTCAGGTTAATCGGGTAACAAGAGCTCAATCAGCTATCACAGGCACAAGCTATCTGAAAACCTGGCTCTGATACCAGCTGAAACGATCCAACTTTTTAACACAAGAACACTCGTACAAGATACGACGATCCGATACAAATAATTCTCATATTAATCAGTTAAATGTTTATTTTATTTTATTGGTTATTAACTATAGTTTTTATTATAATAATAGAAAGGAAAAAGGTAAAATCAAAACACAACAGTGTTTCCAACCGAAATAGATAATATCATAAATGATAAACTGTATTTGAATACATCGTAGATTCAATACAAAAAGAATACATCAGAGTTTGAATACAAAGTGCAGCGGAAAATAAATGAATGCGGAAGCAACAATAAAGTAGAACCACTCGTGTGGTCTTCAACTCCGTCTTCTGTCCCATACCAGAAACGGTGAATCAATAATAAAGTGGAAGCAGTAAAATTACCAACAAAAGAGATTCATTATATCCTAACCAGAGTATATCCAGAAATCACATCTCAAAT

>CL1Contig125_putative All/repeat/mobile_element/Class_I/LTR/Ty3_gypsy/chromovirus/Tekay
AATTATGTTAGAAGCACCGTTTAGCTTCTTGAAAACTATTTCTTTCAGTACCTTTATTTCAGTCCATTATGAATACTGTTGTACTGTAAGATATTCTATTTTGAACTATTTTCCGCTGCATTTATTCTGATGAATGATTGTTCTTTATTATTTGTACTATTTATTAACCCATAAAACATAATAAACATTCAAACTGATTAATATAGGAATCACGAGTACCAGATATTC

>CL1Contig126_putative All/repeat/mobile_element/Class_I/LTR/Ty3_gypsy/chromovirus/Tekay
GCAAGAACAATAAAACCACTCGGGTGGTCTTCAACTCCGTCTTCTGTCCCATACCAGAAGCGGTCAACTCAAAATGAATAGAAGCTGTAAATAGATAGCTCCAATCTCCAAGTAATCTCAAATGCAAAATCAAGAACCTGTAGAATATGTATATGCTCGATCTGACCCGAGCATATACAGAAAACAAATACATACTCGAGTCAGACTAAGATATCCAAATCAAAAAATATAGGGAGTCAT

>CL1Contig127_putative All/repeat/mobile_element/Class_I/LTR/Ty3_gypsy/chromovirus/Tekay
GATTTCCCAAACTATAGACAGGCAAGTCCCACGATAGTAAATTTCACATTTTTACTTCTTATTACATTCAAGTTAATATGTTTTCATACTTAAATATTTCTTCAGTTAAATCTACTCAACATAAAATAAGTACAGTTCAGTTAAATTACAATATCAATAATTAAATCAATCATTTT

>CL1Contig128_putative All/repeat/mobile_element/Class_I/LTR/Ty3_gypsy/chromovirus/Tekay
CTGTTGTGTTTGATTTTACCGTTTCTTTCTATTATTATTATTATAAAACTATAGTTAACAACCTTAATTAATAAATAAAAACATCTACACTGATTAATATAAGAATGTTTGTATCGGATCGTCGTATCTCGTACAAGGGTTCTTGTGTTAAAAAGTTGGATCGTTTCAGCTGGTATCAGAGCCAAGTTCACCGATAACTTGTGCTTGTGGATTATGCTGATAGAGCCAAGTTCCCGATAACTTGTGCTTGTGGATTATACTGATAGAGCCAAGATCCCGATAACTTGTGCTTGTTCATTGTATAGTATTGTC

>CL1Contig129_putative All/repeat/mobile_element/Class_I/LTR/Ty3_gypsy/chromovirus/Tekay
TAACCCGAGCATATACATGAAATAAATACATACTCGAGTGAGGCTAGGATATCCAAATCAGTAACATAGGGAGTCCTAGCGTGAGATTTCCCAAACTATAAATAGACAAGTCTCATGATAGTAAATTTCACACTTAGTTTACTATTACATTCGAGTTATTCAGTTTTCACATTTCAACATTTTCTTCAGTTAAATTAACTTAACATCAATATAGTACTGTCAGGTCAAAATGTACTATCAAATAAATAAATCAATTCAATTACTTACATGTAATTTAATCCTGAAAATGTGGTACCGTGGCAAGGTCAAACTTCGGTACCGCCTCATTAAATATTTAATGATATGAAGATATAAATAATATAAAAGTTTTATATAAAATAAAATAGCAGTAG

>CL1Contig130_putative All/repeat/mobile_element/Class_I/LTR/Ty3_gypsy/chromovirus/Tekay
TCCAAGAAAATCTGATAAGTAAAGCTAGGGACCTGTAGACATATATGCTCAGTCTAAACAGAGCATATATGGGAAAACACACATACCCGAGTCAGGAAGGAAAATTCCCAACAAAGAGATTCATTATAACCGAACCAGAGTAGACCCAGAAAATAACATCGAAAGATATCACATCC

>CL1Contig131_putative All/repeat/mobile_element/Class_I/LTR/Ty3_gypsy/chromovirus/Tekay
CTATATCACAAATAGAAGAGATAATTTCTAAGAATGTGAATCCTACGAAATCCTAACTTCGATGTATCATAACCCAACAGGCTCAAGTTATCGGGAACTTGAGCTCTGATACCAACTGAAACGACCCAACTTTTTAACATAAGAACACTAATATAAGATATAAATATCCTATAC

>CL1Contig132_putative All/repeat/mobile_element/Class_I/LTR/Ty3_gypsy/chromovirus/Tekay
CTAGTCTAACTCGAGTATGTATTTATTTTTTGTATATGCTCGGGTCAGATCAAGCATATACATATTCTACAGGTTCTTAGTTTTCATTTGAGATGGCTTGGATTTTGGAGCTATCTATCTACTACAGATTGTCATTTATTTTGAGTAGTCGTTTCTGGTATGGGACAGAAGATGGAGTTGAAGACCACACGAGTGGATTCATATTTTTTTCTTGCTTCCGCATTTTTTGTTTAAACTGTATTCTTTTTCCGCTGTTATTTATTGTG

>CL1Contig133_putative All/repeat/mobile_element/Class_I/LTR/Ty3_gypsy/chromovirus/Tekay
AGTTAAAAGTTTTTATTATATATTTGGGTTTATAGATATAGTTCTAGACAATAAAAAGATAAAACAAACACAAACAGTGTTTACAACAACAAGAAGAATCTCTCATAATGATAAACTGTATAATACAACAGATTTCCAATAAAAAATACATCAGAGTTTCTATACAAAAAGTA

>CL1Contig134_putative All/repeat/mobile_element/Class_I/LTR/Ty3_gypsy/chromovirus/Tekay
TTGCAGGTCCTTAGCTTCATGGCCTAGGGAGAGCAATATATGGAGCTGCTTATCTATCTATCTTATTTAGTTGCATTTCCATTTTGTAGAAGCACTGTTTAGCTTCGTAGAACTATTACCTCAGTATTGTATTCTGCACACTGCTATTTGAATACTATTGTACTGAATATTTCTATTCGAATTATTTCCGCTGTGCATTCTTATTCTGATGAATGTTGTAATTTATTTTCTGTACTGTTTTATTAACCCTTAAGTCATTATAAACATTCATACTGATTTACATAAGACCACTTGTATCGGATATCCGTATC

>CL1Contig135_putative All/repeat/mobile_element/Class_I/LTR/Ty3_gypsy/chromovirus/Tekay
TATAGATCCATATGAGTAGTCTTCAACTCCGTCTTCTCTCCCATACCAGAAACGGTTACTCAACAATAGATAGAAGCTGTAGTAGATAGATAGCTCCAAATCCAATCATCACAAATAGAAATCAAGAACCTGTAGAATATGTATATGCTCGATCTGACCCGAGCATATACAGAAAACAAATACATACTCGAGTCAGGATAGGATATCCAAATCAGAAAGATAGGGAGTCCCAACATAAGATTTCCCAAACTATAGACTGGAAAG

>CL1Contig136_putative All/repeat/mobile_element/Class_I/LTR/Ty3_gypsy/chromovirus/Tekay
GACATAAGACGGAGTTGAAGACCACACGAGTGGTTCTATTCATTTATTTTTCCGCTGTGCAACTTTCTGTTTAGAAATTCTGATGTATCTATTATTGAAACTCTGTTGTATTATACAGTTTATCTTTTATGACAGATTCTATTGTTGTTGTAAACACTGTTGTGTTCTATTGTACCTTTTATCTTGTATAACTAAATCTATAAACCCTATATATAAATAAAAACATCTAAACTTATTAATACAAGAATTATTAGTATCGGATATTTATATCCCGTACTAGGCGTTCTTGTGTTGAAAAGTTGGATCGTTTCAGCTGGTATCAGAGCCAAGTTCCCGATAACTTGAGCCTGAAGGG

>CL1Contig137_putative All/repeat/mobile_element/Class_I/LTR/Ty3_gypsy/chromovirus/Tekay
GAACAACAAGAATAATCTCTCATAAATGATCACTGTATAATACAACAGAGTTTTGATACAAATATACATCAGAGTTGCTAAACAACAAATAGCACAGCGGAAAAATAAAGGTGGAAAACTATCCAATAAAAAGGAAGAACCACTGGTGTGGTCTTCAACTCCGTCTTCTGTCCCATACCAGAAGCGGTAATCAAATAGAAGTGAAGAGCAGTCGATAGATAGCTCCAGAACTTCAAGACATCTCGAATCAAAATCAAGAACCTGTACAATATATATATACTCGAATCTGACCCGAGTATATACGTAAAACAACATATACTCGAGTCA

>CL1Contig138_putative All/repeat/mobile_element/Class_I/LTR/Ty3_gypsy/chromovirus/Tekay
CACAAGCCCTCTAGTACAAGATACACATATCCGATACTAGAGATACAAGTATTGATCAGTATAGATGTCATTTTAATTTATTAAGGTTGTTAACTATAGTTTTATAATAATAATAATAGAAAGGAAAAAGGTAAAATCAAACACAACAGTGTTTGTACAGAAATAGAAATTATCATAAATGATAAACTGTATTTGAATACATCAGAGATTCAATACAAAAAGAATACATCAGAGTTTCAAAGTAAACTGCAGCGGAAAATAAAAGTGAATGCGGAAGCA

>CL1Contig139_putative All/repeat/mobile_element/Class_I/LTR/Ty3_gypsy/chromovirus/Tekay
TATTTGATTTTCCGCTGCAATTTGCGATTCTGATGAATGTTCTTTCTTTTCTGTACTAAACCAACCCGTAAAATAAAATAAACATTTAACCGATTAATATAAGAATGTTTGTATCAGATCGTCGTATCTCGTACAAGGGTTCTTATGTTAAAAAAGTTTGATCGTTTCAACTGTGCAGTAAATTAATTACTATTTATACTTCTATGAAAGTATGGTGATC

>CL1Contig140_putative All/repeat/mobile_element/Class_I/LTR/Ty3_gypsy/chromovirus/Tekay
CACAAGAACACTCGCGTAAGATAGGAATATCCGACACAAGTAATTCCCATATTAATCAGTTTGAATGTTTATAATATTTAAGGGTTAATAAATAGTACAGATAATAAATAACATCATTCATTCATCAGAATAATAATGCACAGCGGAAATAATTTCAAATAGAATTTCTCAATACAACAGTATTCAATAATAATCTGAAATACAGGTACTGAAAGAAATAGTCTTGAGAAGCTAAACAGTGCTTCAACATAATCAAAATGCGGATAACTAAAGAAAGATAAAACAGCTCCAAACGTTGTCCTTCCTGGTCCAAGAAACTAAATACCTGAAAGCATACATAC

>CL1Contig141_putative All/repeat/mobile_element/Class_I/LTR/Ty3_gypsy/chromovirus/Tekay
TAATAAGTTTAGATGTCTATATTTATATATAGGGTTTATAGATATAGTTATAAAAGGTAAAAGGTAAAATCAACACAATAGTGTTTACAACAGAAATAGAAAATATCATAAATCATCAACTGTTTATGAATACATCAGAGTTTCAACAAAAAAATAAAATCAGAGTTTCAAAATCAAAGTGCAGTGGAAAAACAAATGAATG

>CL1Contig142_putative All/repeat/mobile_element/Class_I/LTR/Ty3_gypsy/chromovirus/Tekay
GAGTTTCAGCTGATACCAGAGCCAAGTTCCTCAATAACTTATGCTTGTGATTATGCTGATAGAGCTGAGTTGCCGATAACTTGTGCTTTTCGTTGTGTAGTATTGTCTTGAGCTTGCAAATAGCTTGAGCCTGTTGGTTACGTTTTTAAGGTACCAAGTTTCAGCTGGAATCTTGTACATCGTAGGATCTATACTTAGAATTCTTTATTTTGTTTCGACTGAGTTGAGTTACCCC

>CL1Contig143_putative All/repeat/mobile_element/Class_I/LTR/Ty3_gypsy/chromovirus/Tekay
CTGACCCGAGCATATATGAAAAAACACACATACTCGAGTCAGGAAGGAAAATTCCCAACAAAGAGATTCATTATAACCTAACCAGAGTATATCCATATAAATACATCATCAGTCCAAAATATCACAATCAAATCAATCACAATCAACAGGATACAAGTCAATTCACAATCAACAGTATACAAATCAAACCACAATCAACTGAATACAAATCAAATCATTTCTTATTTTTAAG

>CL1Contig144_putative All/repeat/mobile_element/Class_I/LTR/Ty3_gypsy/chromovirus/Tekay
AATAAGATACATCAGAGTTCAAACTGTAGTGCAGCGGAAAAATAAATGCGTGGAAGCAACAATAAAGAAGAACCACTCGTGTGGTCTTCAACTCCGTCCTCTGTCCCATACCAGAAGCGGATACTCGATAAAAGTGAAAAGCAGCGGATAAATAGCTCTAAGCTTCAAGTCATATCAAC

>CL1Contig145_putative All/repeat/mobile_element/Class_I/LTR/Ty3_gypsy/chromovirus/Tekay
AAGGTACATCAGAGTTTCAAAAAAAAAGTCAACCGAAAAAAAAATGAATGCGGAAGCAAAAATAAAATAGAAAACCACTCGTGTGGTCTTCAACTCCATCTTCTGTCCCATACCAGAAAACGCTACTCGATACAAGTGAAAAGCTGTGGATAGAAAGCTCCAAGCTTCAAGTCAATCTCGAATAAAAATCAAGAACCCATGGAATATATATATACACGAGATCTGACCCGA

>CL1Contig146_putative All/repeat/mobile_element/Class_I/LTR/Ty3_gypsy/chromovirus/Tekay
AGAAGATACGACGATCTGATACGAATAACGCTTATATTAATAAGTTCGATGTTTTTATTTAATATTAGGGTTTATAGATAAAATTTTAGAACAATGAAACAGATAAAATATCACAATCTGATAAATCAACAAGAAAAGGATTTCTCATAAAAGATAAACTGTATATATACATCAGAGTTTACAACAAACGTTTTGCAGCGGAAAAATAAATAGAATACAGTTTGATTTCATAATGCGGAAGCAACAAAAATACAATAGAAGATATAACCACTCGTGTGGCCTTCAACTCCGTCTTCTGTCCCATACCAGAGACGGTAAATCAAATAGAAGTAGAAGCAGTAGAAGATAGCTCCAACTTCAGATCATCTCAAGTCAAAATCAAGGACCTGTAGAATATATATATGCTCGATCTGACCCGAGCATATACAGAAAACAAATATACTCGAGTCAGGCTAGGATATCCAAATCAGAACAGATAGGGAGTCCTAGCGTGAGATTTCCCAAACTATAGACAGGCAAGTCCCACGATAGTAAATTTCACATTTTACTTATTATTCGAGTTATTCTGTTTTCATACTTTACTATTTTCTCCAGTTAAATCTACTTAACATAAAATAGTACTGTTCAGTTAAATTACAATATTACTAATTAAATCAATCAGTTTAATTATTTACTTGTAATTATATCTGTAATCCCTATTTACTACGTGTAAATGTC

>CL1Contig147_putative All/repeat/mobile_element/Class_I/LTR/Ty3_gypsy/chromovirus/Tekay
AGCTGTATATGGAAAATGCTAGAGTAGACAAGGATTTAACTGATACACCTTTATGACCCCATATATTGATTTGATATATTGGATTGGATTTGATTGTGATGTATTGACCTATGATGTGATTTCTGGATATACACTGTTTAGGGTATAATAAAT

>CL1Contig148_putative All/repeat/mobile_element/Class_I/LTR/Ty3_gypsy/chromovirus/Tekay
CAAGCTTCAAGTCATCTCGAATCAAAATATAAAACCTGTAGAATATATATATATATATATACTCAATCTGACCCCTAGTATATATATGTAAAACAATACATACTCGAGTCAGGAAGGAAAATTCCTAACCCAAAAGAGATTCATTATATCCTAACCAGAATATATCCATATAAATCACATCATCAGTCAAATACATAAAAATTAGATCAGTCATAATCATATTCAATAACATCAAGTCATTCCTATTCCTAAGCTGTAATTAGAAAAAAGTGGT

>CL1Contig149_putative All/repeat/mobile_element/Class_I/LTR/Ty3_gypsy/chromovirus/Tekay
AAAAATACACAATGAACAGGCACAAGTTATCGGGAACTTATGCTCTATTCTTCACAACCATCAGGCACAAGCTATCGGGAACCTGGCTCTGATACCAGCTGTGACGATCCAACTTTTCAACACAAGCCCTCTAGTACAAGATACGCATATCCGATACTAGAGATACAAGTATTGATAAGTATAGATGTCTTATTTATTTATTAAGGGTTATTAACTATAGTTATAATAATAATAATAGAAAGAAAAAGGTAAAATCAAACACAACAGTGTTTGTAAAAGAAATAAAAATTATCATAAATGATAAACTGTA

>CL1Contig150_putative All/repeat/mobile_element/Class_I/LTR/Ty3_gypsy/chromovirus/Tekay
ATGATCAACTGTATAATACAACGGAATTTCCAATACAAAGATACATCAGAGTTCTAATCAAAAAGTAGCACAGCGGAAAATAAATGTGGAAACACATCAAAAATAAATAGAAAGAACCACTCGTGTGGTCTTCAACTCCGTCTTCTGTCCCATACCAGAAACGGTTAATCAATAGAAGTGAAGAGCTGTAGATAGATAGCTCCAGAACTTCATGACATCTCGAATCAAAATCAAGAACCTGTAGAATATATATATATATATACTCGATCTGACCCGAGCATATATGGAAAACACATA

>CL1Contig151_putative All/repeat/mobile_element/Class_I/LTR/Ty3_gypsy/chromovirus/Tekay
AAAAGGCTAGGGTAGACTAGGATTTAACTAATACACCTTTATGACCCCATATGTTGATTTGATGCATTTGATTTGGTTTGGACTTTTGATATAGTGACCTATGATGTGATTTCTGGATATACACTGTTTAGGGTATAATGAATCTTTTTGTTGGGAATTTACCTTCCTGACTCGAGTATGTGTGTTTTCCATATATGCTCGGGTCAGACTGAGCATATGTGTCTACAGGTCCTTAGTTCTATTTGACAGATTCCTCATGGACCCTAGAGATACTCTACTGGAGTTTCCACTTCTA

>CL1Contig152_putative All/repeat/mobile_element/Class_I/LTR/Ty3_gypsy/chromovirus/Tekay
TATTATTTCCGAATTTATGTTTAGACCATAAGCAATGTTGTTATTCAAACATATTTCTTTCCGTACTATCTTTTATTCAGACTATGTTGGATGATGTTGTATCTTGAGATATTTTGTCTGATCTATTTTCCGCTGCTTATATTATTCTGATGAATGATTGTTCTTTATTTTCTGTACTATTATATAACCCATAAAACATAATAAACATCTTAACTGATTAATATAAGAATTACAAGTACCGGATATTCGTATCTTGTGCGAGTGTTCTTGTGTTAAAAAGTTGGATCGTTTCAGTTGGTATCAGAGCCAAGTTCCCGATAACTTGAGCCTGTTGGGTTATGGTACATCGAAGTTAGGATTTCGTAGGATTTCCCTTATTAGAAATTATTGCTTATATCTTTGATTTAAGAATGATTTTGACCCTATCATCTTCCTTAAAACAGGATGAGTACGAGAGCTCAGGTAGCCGCCGCTACGGCAGCAGCCGTAGCAGCAGGGAGAGGAGGAGCAGGAGGAGGAGCTGGTAGAGGATGAGGTAGAAGAGGAGGAAGAGGAGGTAGAGGTGGATCCACACCTACTCCC

>CL1Contig153_putative All/repeat/mobile_element/Class_I/LTR/Ty3_gypsy/chromovirus/Tekay
GGATATAATGAATCTCTTTTGGGTTAGGAATTTTTCCTTCCTAACTCGAGTATGTATTGTTGTACAAATATATACTCGGGTCAGATCGAGTATATATATAGTCTACAGATTCTAGATTATTGATTCAAGATGACTTAAAGCTTGGAGTTATTTATCTACAGTTCTTCACTTGTATCGA

>CL1Contig154_putative All/repeat/mobile_element/Class_I/LTR/Ty3_gypsy/chromovirus/Tekay
TATATATATTTAAATAAATAAAGATTAAGGAATTAAACTAGTAATAAATTGATAATTATTAATTATATGTTTAATGATTAAACACTTGATAAGATATAATTTGATTTGAATTGATTGAAATGATGTATTCGATTTGAGATGTGATTTCTGGATATATTCTGGATAGGATATAATAAATCTTTCGGTTAGGAATTTTCCTTCC

>CL1Contig155_putative All/repeat/mobile_element/Class_I/LTR/Ty3_gypsy/chromovirus/Tekay
TCCAGAAAATCACATAAAAATCAAATACATAAAAATCAAATACATCACAATCAAATGCATCATAATCAAATCATTCATAATCACATCATCCAGATCAGATCAAACCATACATAATCATACTCAATTCAAATCAAGTTATTCCTTATTTCTTAGCTGTAATTAGCAAAAGAGGTCCGTGCTAATTACAATACTTAATTACTCTTAATTAAGTGTCTAATCATTATTAATCAATACTTTATTTATCTCAAAATGTGGTACCGTGGCAAGGTCAAACTTCGGTACCGCCTCATTAATTATTTAATGATATGCAGATATAAAGAACTAAT

>CL1Contig156_putative All/repeat/mobile_element/Class_I/LTR/Ty3_gypsy/chromovirus/Tekay
CATATGGAAAACACACATACTCGGGTCAGGAAGGATAAATTCCCAACAAAGAGATTCATTATAACCTAACCAGAGTGTATCCATATAAACACAACATCAATCAAACATCAATAAAATCAAATCAATCATCAACATACCAAACAAATCCTATGTTTGTTCCTAAGTTGTGATTAGTAAAAAGGGTCCACACTAATCACACTACTTAAT

>CL1Contig157_putative All/repeat/mobile_element/Class_I/LTR/Ty3_gypsy/chromovirus/Tekay
TGCGGAAGCAAGAAAAATATGAAACCACTTGTGTGGTCTTCAACTCCGTCTTCTGTCCCATACCAGAAACGGTTACTCAAAATAAATGACAATCTGTAGTAGATAGATAGCTCCAAAAATCCAAGAAATATCAAATGAAAACTAAGAACCTGTAGAATATGTATATGCTTGATTTGACCTG

>CL1Contig158_putative All/repeat/mobile_element/Class_I/LTR/Ty3_gypsy/chromovirus/Tekay
TGCTTCCGCATTATGAAATCAAACTGTATTCTATTTTCCGCTGCAAAACTATTGGTGTAAACTCTGATGTATATATACAGTTTATCTTGTATGACAAATTCTTTCTTGTCGATTTATCACACTGTGTTGATATTGTATCTGTGTGTTGTTCTAAACTTATATTAAATAACTTACTTAATACATAACGACATCTCTACTGTTTACTATACGCATGTTT

>CL1Contig159_putative All/repeat/mobile_element/Class_I/LTR/Ty3_gypsy/chromovirus/Tekay
ATAATAAATATTTCACTTAGGAATTTTCCTTCCTGACTTGAGTATATGTTGTTTTACATATATACTCGGGTCAGATTCGAGTATATATATATTCTACAGGTTCTTGATTTTGATTCGAGATGTCTTGAAGTTCTGGAGCTATCTATCTACAGCTCTTCACTTCTATTGATTAGCCGCTTCTGGTATGGGACAGAAGACGGAGTTGAAGACCACACGAGTGGTTCTATTTATTGGATATTTTCCACATTTGTTTTTCCGCTGTGCTACTTTCTGTTTAGAAACTCTGATGTATATATTTATCGAAACTCTGTTGTATTATACAGTTTATCATTTATGAGAGATTCTATTTGTTGTTGTAAACACTGTTTGTGTTTATTTTATCTTTTTATTGTCTAGAACTATATCTATAAACCCAAATATTAAATAAAAACATTTAACTTCTTAATATAAGAATAATTCGTATGGGATCGTCGTATCTTATACGAGGCGTTCTTGTGTTAAAAAGTTGGATCGTTTCAGTTGGTATCAGAGCCAAGTTCCCGATAACTTGAGCCTGAAGGGTTATTCGTAGGATCCATTCGTAG

>CL1Contig160_putative All/repeat/mobile_element/Class_I/LTR/Ty3_gypsy/chromovirus/Tekay
TAATCCATAAGCACAAGTTATCTGTTAACTTGGCTCTGGTATCAGCTGAAACTATAACAGGCTCAAGTTAATCGGGTAACCTGGCTCTGATACCAACTGAAACGATCCAACTTTTTAACACAAGAACACTCGTACAGGATACGACGATCCGATACAAATAGTTCTCATATTAATCAGTTAAATGTTTTTGTTTATTTTAATTGTTATTAACTATAGTTTTTATAATAATAATAGAAAGGAAAAAGGTAAAATCAAAACACAACAGTGTTTACACCCGAAATAGAATATATCATAAATGATAAACTGTATTTGAATACATCGTAGATTCAATACAAAAAGATACATCAGAGTTTCAATACAAAATGCAGCGGAAAATAAAAGAA

>CL1Contig161_putative All/repeat/mobile_element/Class_I/LTR/Ty3_gypsy/chromovirus/Tekay
AAATGATCAAGTTTTATATATGATACATCAGAGTTTATATAAAAATGTGTGCAGCGGAAAAATAGAATACAGTTTGAAACAATAAATGCGGAAGCAAGAAATACAATAGATAACCACTCGTGTGGTCTTCAACTCCATCTTCTGTCCCATACCAGAAGCGGTTACTCAATACAAATGAAAAGATGTAGTAGATAGATAGCTCCAAACTTCAAGCAT

>CL1Contig162_putative All/repeat/mobile_element/Class_I/LTR/Ty3_gypsy/chromovirus/Tekay
GAAACACTGTGTAGTATTTGAACCTATTTTCTTTCAGTACCTTTATTTCAGTCCATTATGAATACTGTTGTACTGTAAGATATTCTATTTTGAACTATTTCCGCTGCATTTATTCTGATGAATGATTATTCTTTATTATCTGTACTATTTATTAACCAATAAAACATAATAGACATTTAACTGATTAATATGAGAATACGAGTAC

>CL1Contig163_putative All/repeat/mobile_element/Class_I/LTR/Ty3_gypsy/chromovirus/Tekay
GTATTTTTCCGCTGCACTATAGTTTGAGACTCTGATGTATCTTATTGTAGAAATTCTGATGTAAACTATTTACAGTTTATCATTTATGATATCTTCTATTCTGTGTAAACACTGTTGTGTTTGATTTTACCTTTGTATCTATCTATAATTTAAATTAAATAACCTAATTAATAAATAAAAACATCTACACTGATTAATATAAGAATGTTTGTATCGGATCGTCGTATCCCGTACAAGGGTTCTTGTGTTAATAAGTTGGATCGTTTCAGTTGGTATCAGAGCACAGGTTACCCGATTAACTTGTGCCTGTGATAGCTGATTGAGCTCTTGTTACCCGATTAACCTGAGCCTGACAGAGTTTCAGCTGATACCAGAGCCAAGTTCCCCGATAACTTGAGCTTGTGGATTATGCTGATAGAGCCGAGTTACCGATAACTTGTGCTTTTCGTTGTGTAGTATTGTCTTGAGTTTCAGATAGCTTGAGCCTGTTGGTTATGTTTTAAGGTACCAAGTTTCAGCTGGTATCTTGTACATCGTAGGATCTATTGTTAGAATTCTTTCTTTTGTTTCAACCGAATTTGAGTTACCCCG

>CL1Contig164_putative All/repeat/mobile_element/Class_I/LTR/Ty3_gypsy/chromovirus/Tekay
AGATGTTTTTTATTTATTTATAGGGTTTATAGATATAGATATAGATATAGAAAGATACAAAAAAGAAAAATCAAACACAACAGTGTTTTTCAACAACAAATAGAATATGTCATAAATGATAAACTGTATATATATGATACATTAGAGTTTACAT

>CL1Contig165_putative All/repeat/mobile_element/Class_I/LTR/Ty3_gypsy/chromovirus/Tekay
ATCCTAGCCTGACTCGAGTATGTATTTATTTTCTATATATGCTCGGGTCAGATCGAGCATATACATATTCTACAGGTTCTTAGATTGCTTGGAGTTTGGAGCTTATCTATTTACAACTTCGATTCATTTTGAGTTGACCACTTCTGGTATGGGACAGAAGATGGAGTTGAAGGCCACACGAGTGGTTCTATTTATTGTTCTTGCTTCCGCTACTACTGTTATTGTTCAGACTATGTTCTACTTTTCTCGCCACAGTTATTCTTTCTAAACTCTGATGTATTTATATACAGTTCACTCTTTATGAGATACTCTATTTTTGTTGTTAAACACCTTTGTGTTTAATT

>CL1Contig166_putative All/repeat/mobile_element/Class_I/LTR/Ty3_gypsy/chromovirus/Tekay
AAAAATAAAGAACCTGTAGAAAATATATACACTCGATATGACCCGAGTATATATGTAAAAACAACACATACTCGAGTCAGGAAGGAAAATTCCTAACCGAAAGATTTATTATATCCTAACCAGAATATATCCATATAAATACATCATCAGTCAAAAGTCACAATCAAAACAGATCAAAATCCATAGTGTATAAATCTAATCACAATCAACAT

>CL1Contig167_putative All/repeat/mobile_element/Class_I/LTR/Ty3_gypsy/chromovirus/Tekay
GCAAGTCCCACGATAGTAAATTTCACATTTTACTTATATTACATTCAAGTTATTCTGTTCTCATATCTCAATATTTTCTTCAGTTAAATTCATTTAACATAAATATAGTACCACCAAGTCAAAAATACAGTACTATCAAATAAATCAGTCATTCACATGTAATTTAATCTAAAAAATGTGGTACCGTGGCAAGGTCAAACTTCGGTACCGCCTCATTAATTCATTTTTTAGAAATTCAAAAATAAATAAAATAGGTACCGTGGCAAGGT

>CL1Contig168_putative All/repeat/mobile_element/Class_I/LTR/Ty3_gypsy/chromovirus/Tekay
TGACGACCCAACTTTTTAACACAAGAACACTAGTACAAGATACGAATATCCGATACTAATAATTCTTATATTAATAAGTTAGATCGACGTATTTATTTATTTATAGGGTTTATAGATATAGATATAGAACAATGAAAGGTAAAATCAAACAACAATCAGGTTATCCAACAATAATAGAATATCTCGCAAAAGATAAACTATATACATAATACATCAGAGTTTACATCAAGAAATT

>CL1Contig169_putative All/repeat/mobile_element/Class_I/LTR/Ty3_gypsy/chromovirus/Tekay
ATATGAAACCACTCGTGTGGTCTTAAACTCCGTCTTCTGTCCCATACCAGAAATGGTTACTCAAAATAAATAGAAGCTGTAGTAGATAGATAGCTCCAAAATCCAAGAAATCTCAAATGCAAACTAAGAACCTGTAGAATATGTATATGCTCGATCTGACCCCGAGCATGTATAGAAAACAATACATACTTGAGTCAGGCTAGGATATCCCAAATCAGTAAGATAGGAAGTCCTAACATGAGATTTCACAAACTATAAACAGACAAGTCATGTGATAATAAATTTCACATCTATTTTACTATTACACTCGA

>CL1Contig170_putative All/repeat/mobile_element/Class_I/LTR/Ty3_gypsy/chromovirus/Tekay
CACTTTATTTATTTATTCACCGTTTTTAGTATGGGACAGAAGACGGAGTTGAAGACCCACCGAGTGGTTCTACTTTATAGTTGCTTCCGCATTCATTTATTTTTCGCTGCAGTTTATTCTGAAACTCTGATGTATCTTTTTGTATTGAAACTGATGTATTCAAATACAGTTTATCATTTATGATAATTTCTATTTCTGTACAAACACTGTTGTGTTTGATTTTACCTTTTTCCTTTCTATTATTATTATTATAACTATAGTTAATAACAAACTTTAATAAATAAGACATCTATACTTATCGATACTTGTATCTCTAGTATTGGATATG

>CL1Contig171_putative All/repeat/mobile_element/Class_I/LTR/Ty3_gypsy/chromovirus/Tekay
GGATTTCACATATTAGAAAAGTATTCTTTATATCTTTGATTTAAGAATGATTTTGACCCTATATCTTCTTTAAAACAGGATGAGTACCAGAGCTACTGTAGTTACCCCCGAGGGAACACCTCCAGTACCACAGTACCAATTAGTACCTGTCCCAGGGCCCGATCCAGGG

>CL1Contig172_putative All/repeat/mobile_element/Class_I/LTR/Ty3_gypsy/chromovirus/Tekay
CGCTAGGCCTCCCTATCTGTTATTATTTGGATCCCCTAGCCCGACTCGAGTATATATTTGTTTTCTATATATGCTCAGGTCAGATCGAGCATATATATATTCTACAGTTCTTGATTTTTGACTTGAGATGATCTGAAGTTGGAGCTATCTTTCTACTTCTACTTTATTGTTGATTCACCGTTTATGG

>CL1Contig173_putative All/repeat/mobile_element/Class_I/LTR/Ty3_gypsy/chromovirus/Tekay
CTTAAAACATAACCAACATGCTCAAGCTATCTGAACTCAAGATAATACTACACAACGAACAAGCACAAGTTATCGGGAACTTCGCTCTATCAGCATAATCCACAAGCACAAGTTATCGGTGAACCTGGCTCTGATACCAGCTGAAACTCGGTACCTTAAAACATAACCAACAGGCTCAAGCTATCTGAAAACCCAAGCTCTGATACCA

>CL1Contig174_putative All/repeat/mobile_element/Class_I/LTR/Ty3_gypsy/chromovirus/Tekay
AAATGTTTTTATTTAATATTTGGGTTTATATATATAATTCTAGACAATAAAAAGATAAACAAACACAACAGTGTTTACAACAACAAACAGAATCTCTCATAAATGATGAATTGTATAATACAACAGATTTCGATACAAATATACATCAGAGTTTCTAAACAAAAAGTAGCACAGCGGAAAAATAAAGGTGGAAAAATATCCAATAAATAGAAAGAACCACTGGTGTGGTCTTCAACTCCGTCTTCTGTCCCATACCAGAAGCGGGTAATCAAAATAGAAGTGAAGAGCTGTAGATAGATAGCTCCAGAACTTCAAGACATCTCGAATCAAAATCAAGAACCT

>CL1Contig175_putative All/repeat/mobile_element/Class_I/LTR/Ty3_gypsy/chromovirus/Tekay
CAATAAATAAATGCGGAAGCAACAAAATAAATGAAACCACTCGTGTGGTCTTCAACTCCGTCTTCTGTCCCATACCAGAAGCGGCTACTCAAAATAAATGACAAATCACTGATAGATAGATAGCTCCAAAGTCCAAGCCATCTCAAATGAAACCTACGAACCTGTAGAATATATATATATGCTCGATCTGACCCGAGCATATACAGAAAAACAATACATACTCAAGTCAGGCTAGGATATCTTAAATCAATAAGATATCATGTCCTAACATGAGATTTACAAAACTATAAACAGGAAAGTCCCATGATA

>CL1Contig176_putative All/repeat/mobile_element/Class_I/LTR/Ty3_gypsy/chromovirus/Tekay
ATTAGGGTATATAAATATAATTTTAGAACAATGAAACAGATAAAATATCAACACAATCTGATAAATCGACAAGAAAAGAATTTCTCATAAAAGATAAACTGTATATATACATCAGAGTTTACAACAAAAGTTTTGCAGCGGAAAAATAGAATACAGTTTGTCAAAATAAATGCGGAAGCAACAAAATACAATAGAAGATATAACCACTCGTGTGGCCTTCAACTCCGTCTTCTGTCCCATACCAGAGACGGTAAATCAAATAGAAGCAGAAGCAGTAGAAGATA

>CL1Contig177_putative All/repeat/mobile_element/Class_I/LTR/Ty3_gypsy/chromovirus/Tekay
AATCACTAATAGATAGATAACTCCAAATGTCCAAGTTATTTCAAATGAAACCTACGAACCTGTAGAATATATATATGCTCGATCTGACCCGAGCATATACAGAAAACAAGATACATACTCGAGTCAGGCTAGGATATCCCAATCAATACGAATACGATAGGAAGTCCTAGCGTGAGATTTCTCAAACTATAGACAGACAAGTCTCACGATAGTAAATTTCACAATCTGTTTACCATTACATTCAAGTTATTCAGTTTTCTCAATTTAACATTTTCTTCAGTTAAATTAACTTACATAAATAAAGTACTGTCAGATCAAAATACAGTGTTTTCAATTAGTTAAATTACTTACATGTAATTTAATCCTGAAAATATGGTACCGTGGCAAGGTCAAACTTTGGTACCGCCTCATTATATATTTA

>CL1Contig178_putative All/repeat/mobile_element/Class_I/LTR/Ty3_gypsy/chromovirus/Tekay
CTCTGATGTCAGCTGAAACTCTGTCAGGCTCAGGTTAATCGGGTAACCTGTGCTCTGATACCAACTGAAAGTTGGTATCCCAAAAACATAACCATCAGGCTCAAGTTATCGGGAACTCTGGCTCTGATACCAACTGAAACGATCCAACTTTTTAACACAAGAACCCTTGTACGGGATACGACGATCCGATACAAACATTCTTATATTAATCAGTGTAGATGTTTTTATTTATTAATTAGGTTATTATTTTAAATTATAGATAGATA

>CL1Contig179_putative All/repeat/mobile_element/Class_I/LTR/Ty3_gypsy/chromovirus/Tekay
TCCATGTCTTTCAGATTATATTGAATCCTGTTGTATTGAGAAATTGTATATGAAATTTATTCCGCTGTGCATTTTATTCTGATGAATGAATGATGTTATTTATTATCTGTACTTTTATTAACCCTTAAATATTATAAACATTCAAACCGATTAATATGAGAATTACTTGTGTCGGATATTCCTATCTTACGCGAGTGTCCTTGTGTTAAAAAGTTGGATCGTTTCAGTTGGTATCAGAGCCAAGTTCCCGATAACTTGAGCCTGTTGGGTTATGGTACATCGAATTAGGATTTCGTAGGATCCATTCTTAGA

>CL1Contig180_putative All/repeat/mobile_element/Class_I/LTR/Ty3_gypsy/chromovirus/Tekay
TTCAACTCCGTCTTCTGTCCCATTCCAGAAGCGGGTACTCGATACAAGGGAAAACCTATGGAAATATATCGCCAAGCTTCAAGCCATCTCAAATAAAAATCAAGAACCTGTAGAATATATATATATATATACTCGATCTGACCCGAGCATATACATAAAACAAATATATACTCAAGTCAGGCTAGGATATCCAAATCA

>CL1Contig181_putative All/repeat/mobile_element/Class_I/LTR/Ty3_gypsy/chromovirus/Tekay
ACTGCTTCTACTTTATTATTGATCCACCGTTTCTTATATGGGACAGAAGACGGAGTTGAAGACCACACGAGTGGTTACATATTCTATTGTATTTGTTGCTTCCGCATTTATTTTGTCAAACTGTATTCTATTTTTTTTCCGCTGCAAAACTTTTGTTGTAAACTCTGATGTATATATACAGTTTATCTTTTTATGAGAAATTCTATTCTTGTCGATTTATCAGATTGTGTTGATATTTTACCTGTTTGTTGTTCTAAAATTATATCTATAAACCCTAATATTAAATAAAAACATCTACACTTATTAATATAAGAATTATTCGTATCAGATCGTCGTATCTTGTACGAGTGTTCTTGTGTTAAAAAGTTGGATCGTTTCAGCTGGTATCAGAGCCAGGTTCCCGATAACTTGAGCCTGAAGGGTTATTCGTAGGATCCATTCTT

>CL1Contig182_putative All/repeat/mobile_element/Class_I/LTR/Ty3_gypsy/chromovirus/Tekay
CACATATCCCCGAGTAAGGAAGAAAAATCCCAACAAGATTCATTATAACCTAACCAGAGTATATCCATATAAATACATCATCAGTCAAAATATCACAATCAAGTCAAATCACAATCAACAGTATCTAGATCAAATCACAATCAACTGAACAACAAATCACATCACAATCAAGTGAATACACATCAAAACGTTTCATGTTTCTAAGTTGTGATTA

>CL1Contig183_putative All/repeat/mobile_element/Class_I/LTR/Ty3_gypsy/chromovirus/Tekay
AGACTAGGATTTAAAATGATTTAACACTTAGAAACAAACACATGATTTGTTTTGTTGTTCTGATGATATGATTTGATTTGTATATAGTTGATTGTGATTTGATTTATATCCAGTTGATTGTGATTGACGTGATAGGGATATTTTGACTTTTGACTGATGATGTATTTACATGGATT

>CL1Contig184_putative All/repeat/mobile_element/Class_I/LTR/Ty3_gypsy/chromovirus/Tekay
AACTCAAGTCCAGAAATAAAGACCTGTAGAATATATATGCTCGAATCTGACCCGAGCATATATGAAAACACATATACTCGAGTCAGGAAGGAAAATCCCAACAAGATTCATTATAACCTAACCAGAGTATATCCATATAAATACATCATCAGTCCAAAGTCACAATCAAATCAATCACCATCAACCGTATACAAATCAAACCACAATCAACTGTATACAAATCAAATCATTTCTTGTTTCTAAGTTGTGATTAGCAA

>CL1Contig185_putative All/repeat/mobile_element/Class_I/LTR/Ty3_gypsy/chromovirus/Tekay
TACAGGTTCTTGATTTTGATTCGAGATGTCATGAAGTTCTGGAGCTATCTATCTACAGCTCTTCACTTCTATTGATTTGCCGCTTCTGGTATGGGACAGAAGACGGAGTTGAAGACCACACGAGTGGTTCTATTTATTTTGATGTGTTTCCACATTTATTTTTCCGCTGTGCAACTTTCTGTTTAGAAACTCTGATGTATCTATTTATTGAAACTCTGTTGTATTATAC

>CL1Contig186_putative All/repeat/mobile_element/Class_I/LTR/Ty3_gypsy/chromovirus/Tekay
TGTACTGAAGATATTCTATTTGAACTATTTTCGCTGCAATTATTATTCTGATGAATGATTGTTCTTATTTTATTATCTGTACTATTTATTAACCCATAAAACATAATAGACATTCAAAATGATTAATATGGGAATTACGAGTACCGGATATTCATATCTTGTGCGAGTG

>CL1Contig187_putative All/repeat/mobile_element/Class_I/LTR/Ty3_gypsy/chromovirus/Tekay
CTTTTGGAGTTGTCATTACCTATCTTCATATTTCCCGCATTTATGTTTATGTTAGAAGAACTGTTTATCTATTCAAACATATTTCTTTCAGTACTCTTTTATTCATACTACTTTGGATATTGTTGTACTTGAGATATTCTTTTGATCTATTTTCCGCTGCATGTATTATTCTTATGAAAGACTAT

>CL1Contig188_putative All/repeat/mobile_element/Class_I/LTR/Ty3_gypsy/chromovirus/Tekay
CGAAGTTTGACATTGCCACGGTACCTCATTTTGATAATTATTAAGTATAGGTTTAAAGGATAAACACTTAATATGAAATGACTTGATTGTATTTGACTTGATTATGATTTGTGACTTATGATGTGATTTATATAGATATTCTCTGGTTAGGATATAATAAATCTCTTTTGTTGGGAATTTACCTTCCTGACTCGAGTATGTGTGTTTCCCATATATGCTCGGGTCAGACTGAGCATATGTGTATGCAGGTCTTAGTTCACGGACCAGGGAGGACAGCAGTAGGAGCTGTTATCATCTATCTTTACTTTTCTGTATTTTGATTTCTGTTTAGAAGCACTGTTTAGCTTCTCAAGACTATTTCCTTTCAGTATATTGTTTCAGTCCTTTATGAAAACTGTTGTACTGAAAGATATTCTATTTGAATTTCCGCTGCGTTTACTATTCTGATGAATGTTGTTCTTTATTATCTGTACTTAATTAACCCATAAAACATAATAGACATTTAACCGATTAATATAAGAATGTTTGTATCAGATCGTCGTATCTCGTACAAGGGTTCTTGTGTTAAAAAGTTGGATCGTTTCAGCTGGTATCAGAGCTTGAGTTTCAGATAACTTGAGCCTGTTGGTTATGTTTTTAGGATACCAGTTTCAGATGGTATCTTGTACATCGTAGGGTCTTTTCTTAGAATTCTTTCTTTTGT

>CL1Contig189_putative All/repeat/mobile_element/Class_I/LTR/Ty3_gypsy/chromovirus/Tekay
TTATTCTTATAACTATAGTTAACAACCTTTAATTAATAAAATGACATCTATTCTGATCAATACTTGTATTCTAGTATCGGATATGCGTATCTTGTACTAGAGGGCTTGTGTTGAAAAGTTGGATCGTCACAGCTGGTATCAGAGCCAGGTTTCCAGATAGCTTGTGCCTGATGGTTGTGAAGAATAGAGCCAAGTTCCCGATAACTTGTGCATGTTCGTTGTGTAGATAGGTCTTGAGTTCCTGATAACTTGAGCC

>CL1Contig190_putative All/repeat/mobile_element/Class_I/LTR/Ty3_gypsy/chromovirus/Tekay
AATATTAATGAGGCGGTACCAAAGTTTGACCTTGCCACGGTACCACATTTTGAGATTTAAATTACAAATAAATAATTAATCTGATTGATTTAATTAGGAATATTGTAATTTAACTGAACAGTGCTATTTTTATGTTAAGTAGATTTAACAGGAGAAAATAGTGAAGTATGAAAACAGAAACTCGAATATAATAAGTAAAATGTGAAATTTACTATCGTGGGACTTGCCTGTCTATAGTTTAGGAAATCTCACGCTAGGACTCCCTATCTGTTCTGATTTGGATATCCTAGCCTGACTCGAGTATGTATTTGTTTTCTGGATATGCTCGGGCCAGAGCCAGCAAATACACATTCTGCAGGA

>CL1Contig191_putative All/repeat/mobile_element/Class_I/LTR/Ty3_gypsy/chromovirus/Tekay
TGTGTCTGTTGGGTTATGGTACATCGAAGTTTGGATTTCTTAGAATTTATCTTCTTAGAAATTATCTCTTGTCTCTTTGATTTAGAAATGATTTTAACTCTATCATCTTCCTTCAAAACAGGATGACTACTCGCGCTCAAGTAGCAGCAGCCATGGCAAAAACCACAGTAGAAGGAAGAGGTAGAGGAAGAGGAGGAGGTAGAGGAG

>CL1Contig192_putative All/repeat/mobile_element/Class_I/LTR/Ty3_gypsy/chromovirus/Tekay
ACGACGATCCGATACAAATAATTCCCATATTAATAAGTTAAATGTTTATTTTATTTATAGGGTTTATAGATATAGTTATAGAAAGGTAAAAAGGTAAAATCAAACACAACAGTGTTTACAACAACAATGGAATATGTCATAAAAGATAAAACTGTAAATGGTTTACATCAGAGTTTCAACAAAAAGATACATCAGAGTTTCAAAACAAAGTGCAGCGGAAAAACAAATGAATGCGGAAGCAACAATAAAATAGAACCACTCGTGTGGTCTTCAACTCCATCTTCTATCCCATACCAGAAGAGGATACTCAATGCAAAAGAAAAGCTATGGATAGATAGCTCCAAGCTTCAAGTCATCTCGAATCAAAATCAAGAACCTATAGAATATATATATATATACTCGATCTGACCCAAGCATATATGGAAAACACACATACTCGGGTCAGGAAGGATAAATTCCCAACAAAGAGATTCATTATAACCTAACCAGAGTGTATCCATATAAATACATCATCAGTCAAACATATCAATCAAGTCAATCACAATCAACAGAATACAAAACAAATCATATATTTGTTTCTAAGTTGTGATTAGCAAAAAGGGTCCGTACTAATCACCCTACTCATTTATCCTTAACTAAGT

>CL1Contig193_putative All/repeat/mobile_element/Class_I/LTR/Ty3_gypsy/chromovirus/Tekay
AGGAAGGTAAATTCCCAATAAAAAGATTTATTATACCCTAAACAGTGTATATCCAGAAATCACATCATAGATCAATACATCACAGTCCAAAACACAATCCAATATATCACATCAACATGTGAGGTTATACAAGTGTATTGTTTAAATCCTAGTTTACCCTAGAAGTTTTCATATACAGTAAATTCCATATTTTAAGTTATAGTTTTATTATTCCTATTAATTGTCATACAGAGAATGAATGC

>CL1Contig194_putative All/repeat/mobile_element/Class_I/LTR/Ty3_gypsy/chromovirus/Tekay
TAGTACTACCAGGTCAAAATACAGTAATATCAAATAAATTAATCATTTCAATTATTTACATTCAATTTAATCTGAAAATCTGATACCATGGCAAGGTCAAACTTTGGTACCGCCTCATTAAGCATTTTAAATAAAACTTCAAATATTTAATGAAGCAGATATCAATAAAGTAAATAGTGATATAAGAAAATAGAAGTAGGCTTTACATTATCCACCTACTATATTTTTAGGGGTGAA

>CL1Contig195_putative All/repeat/mobile_element/Class_I/LTR/Ty3_gypsy/chromovirus/Tekay
CTATCTACTACAGCTTTTCAGTTGTATTGAGTAGCCGCTTCTGGTATGGGACAGAAGACGGAGTTGAAGAACACACGAGTGGTTCTATTGTATTTCTTGCTTCCGCATTTATTGTTTCAAACTGTATTCTATTTTTCCGCTGCAAACATTTTGATGTAAACTCTGATGTATCATATATACAGTTTATCATTTATGACATATTCTACTTTTGTTGAATAACCTG

>CL1Contig196_putative All/repeat/mobile_element/Class_I/LTR/Ty3_gypsy/chromovirus/Tekay
AAACGTTAAAACTGATATAATCCCATGTGATGATTTTGATGTATTGATCGTGATGTGATTTCTGGATATACATTGATTAGGGTATAATAAATCTTTTTGTTGGGAATTTACCTTCCTAACTCGAGTATGTGTGTTTTCCATATATGCTCGGGGTCAGACTGAGCATATA

>CL1Contig197_putative All/repeat/mobile_element/Class_I/LTR/Ty3_gypsy/chromovirus/Tekay
CACACTCGAGTCAGGCTAGGATATCCCAAATCAGTAAGATAGAATATCCTAACGTGATAATTTTCAAACTATAAACATGCAAGTCATGTGATAGTAAATTTCACGTTTAGTTTATTATTACATTCGAGTTATTCAGTTTTCATATTTCAACATTTTCTTCAGTTAAATTAACTTAACATAAATAAAGGACTGTCAGATCAAAACACAATACCATCAATCACTTCAATTT

>CL1Contig198_putative All/repeat/mobile_element/Class_I/LTR/Ty3_gypsy/chromovirus/Tekay
GTAATCCCTTGTAATTGATTGTGATGTGATTGTCTGGATATACTCTGGTTAGGGTATAATGAATCTCTTTGTTGGGAATATTTCCTTCCTGACTCGAGTATGTGTGTTCCATATATGCTCGGGTCAGACTGAGCATGTATGTCTGTAGGTCCTTTAGCTTTCTCGACAGATATTTATGGACCATGGAGGACAACATCTTTGGAGCTACTATTATCAATCTTCATTTTCAGCAGTTGCTATTGTTTAAACTATCGTGTGTTTATGGCCGTAGCACTATTTAGCTAGTAAAACCTATTTCTATTT

>CL1Contig199_putative All/repeat/mobile_element/Class_I/LTR/Ty3_gypsy/chromovirus/Tekay
ATACTCGAATCTGCTGACCCGAGTATATATGTAAAACAACACATACTCAAGTCAGGAAGGAAAATTCCCAACAGAAAGATTTATTATACCCTAACCAGAGTATATCCAGAAATCACATCTTCAACATCAAAATCAAGTCATAATACAACAAATATCAAAAAAAGAGTTTCATAAGTGTATCTTACGTACTAGT

>CL1Contig200_putative All/repeat/mobile_element/Class_I/LTR/Ty3_gypsy/chromovirus/Tekay
GTATGTAGATAGCTCCAAAATCCAAGCCATCTTAACTGAAAACTAAGAACCTGTGGAATATATATGCTCGTCTAACCCAAGCATATACATAAAATAATATATAGTCGAGTTAGGCTAGGATATCCTAAATCAGTAAGATAGGAAGTCCTAACGTGAGATTTCTCAAACCATAAATAGACAAGTCACGTGATAGTCAATTTCACACATAGTTTATTATAACACTCGAGTTATTCAGTTTTCATATTTCAACATTTTCTTTAATTAAATTCATTTAACATAAATATAGTACTGTCAGGTCAAAATACAGTACTATCAATAATTTCAATTATTCATAAGTAAGTTAATCTAAAAATATGGTACTGTGGCAAGATCAAACGTTGGTACTGCCTCATTAAATTAATTTTATGAATTAAAAAATAAATAAAATATGGTA

>CL1Contig201_putative All/repeat/mobile_element/Class_I/LTR/Ty3_gypsy/chromovirus/Tekay
TTATTCGAGATGGTCCGAAGTTTCGGAGTTATCTATCTACTACAGCCTTTCAGTTGTGTTGAGTAGCCGCTTCTGGTATGGGACAAAAGACGGAGTTGAAGACCACACGAGTGGTTACATTTCTATTGTATTTCTTGCTTCCGCATTTATTGTTTCAAACTGTATTCTATTTTTCCGCTGCAAAAATTTTGATGTA

>CL1Contig202_putative All/repeat/mobile_element/Class_I/LTR/Ty3_gypsy/chromovirus/Tekay
GATAAATTATTGAGTTCAAGTTTAAATGATTAAACACTGAATAAAGAAGTAATTTGATTTGAATTGATTGAAATGATGTATTCGATTTGAGATGTGATTTCTGGATATATTCTGGATAGGATATAATAAATCTTTCGGTTAGGAATTTTCCTTCCTGACTCGAGTATATGTTGTTTACGTATATACTCGGGTCAGATCGAGTATATATATATTCTACAGGTGTTTGATTTTGATTCAAGATATCTTGAAGTTTCTGGAGCTATTTATCTACAGCTCTTCACTTCTATTGATTTTCCGCTTCTGCTATGG

>CL1Contig203_putative All/repeat/mobile_element/Class_I/LTR/Ty3_gypsy/chromovirus/Tekay
TCTGTTTTCATTCTTAAATATTTTCTCCAGTTAAATCAACTTAACATACAATAAGAACTGTGCAGTCAAATTACAGTATTATTAATTAAACCAATCATTTTAATTATTTACTTGTAATTTAAATCTCAAAAATGTGGTACCGTGGCAAAATCAAACTTCGGTACCACCTCATTTATGTTCAATGATA

>CL1Contig204_putative All/repeat/mobile_element/Class_I/LTR/Ty3_gypsy/chromovirus/Tekay
CGTACAAGATACGACGATCTGATACGAATAATTCTTATATTAATAAGTTAAATGTTTTTATTTAATATTAGGGTTTATAGATATAGTTTTAGACAGATAAAAGATAAAATAAACACAACAGTGTTTTCAACAACAAATAGAATCTCTCATAAATGATAAACTGTATAATACAACAGAGTTTCAATAATATATACATCAGAGTTTCAAAGTACAATGCAGCGGAAAAACAAATGAATAGAACCACTCGTGTGGTCTTCAACTCCGTCTTCTGTACCATACCAGAAGCGGA

>CL1Contig205_putative All/repeat/mobile_element/Class_I/LTR/Ty3_gypsy/chromovirus/Tekay
CTAGAGTTAATTGGGTAACTCATACTCGGTTGAACCAAAAGAAAGAATTCTAAGAATAGATCCTACGAAATCCTCAATCGATGTACCATAACCCATCAGGCTCAAGTTATCGGGGTAACTTGGCTCTGATACCAACTGAAACGATCCAACTTTTTGACGCAAGAACCCTTGTATAAGATACGACGATCCGATACAAACATTCTTATATCCATCAG

>CL1Contig206_putative All/repeat/mobile_element/Class_I/LTR/Ty3_gypsy/chromovirus/Tekay
ATATACTCGGTCTGACCCGAGTACACAAAGAAAAAAATATATACTCGAGTAAGACTAGAATATCCCAAATCAGTAAGATAGGAAGTCATAACACGAGATTTCTCAAACCATAAACAGACAAGTCATGTGATAGTCATTCACAAACTCAATTTATTATTATTACTCGAGTTATTAAGTTTTCATGTTTCACATTTCCTTTCAATTAAAAACATTTATTAAATCATCCTATTTTAAATTTATAATAATATAGTGTGTAAGCAAGGAAATTACACTCTGTTAGTGTGTACATACTAGGTGCCAACCTAGGATGCAGACAAAACT

>CL1Contig207_putative All/repeat/mobile_element/Class_I/LTR/Ty3_gypsy/chromovirus/Tekay
AGGTGGTACCAAAATTTTGACCATGCCACGGTACCATATTTTGAGATTAAAAATTTCATATAAACATTTGAACTAATTAACAACACTGTATTTGACCTGTCAGTAGTATTTTTATGTTGATTGAATTTAACTGAAAAATATATATTCGAATGTAATAATAAGTAAAATGTGAAATTTACTATCGTGGGACTTGCCTGTCTATAGTTTGGGAAATCTCACGCTAGGACTCCCTATCTTTTCTGATTTCGATATCCT

>CL1Contig208_putative All/repeat/mobile_element/Class_I/LTR/Ty3_gypsy/chromovirus/Tekay
GAGTATATATGTCAAACAACACATACTCGAGTTAGGAAGGAAAATTCCCAACAAAAAGATTTATTATACCCTAACCAGAGTATATCCAGAAATCACATCACAAGTCCAAGACATCACAATCAAATCATTCATAGTCATACTCAATTCAAATCAAGCCATTTCTTTTTCCTAAGTTATTATTATCAAAAGAGGTCTGTA

>CL1Contig209_putative All/repeat/mobile_element/Class_I/LTR/Ty3_gypsy/chromovirus/Tekay
CGGGAACTCAAGACATAAATACACAATGAACAAGCACAAGTTATAGGGAACTTGGCTCTATCAGCATAATCCACAAGCTCAAGTTGTCGGGAACTTGGCTCTGATACCAGCTGTGACGATCCAACTTTTCAACACAAGCCCTCTAGTACGGGATACGCATATCCGATACTAGAATACAAGTATTGATCAGAATAGATGTCATTATTTATTTATTAAGGTTGTTAACTATAGTTTTATAATAATAATAGAAAAGAAAAAGGTAAAATCAAACACAACAGTGTTTGTACAGAAATAGAAATTATCATAAATGATAAACTGTATTTGAATACATCAGAGATTCAATACAAAAAAGATACATCAGAGTTTCAAAGTAAACTACAACGGAAAAT

>CL1Contig210_putative All/repeat/mobile_element/Class_I/LTR/Ty3_gypsy/chromovirus/Tekay
CTTATCTTCTTGGACTAGGGAGAACAACGTCTGGAGCTGTTTTATCTATCTTTATTTATCCGCACTTTTGTTAGGTTAGAAGCATTGTTTAGCTTCTTAGAAACTATTTCTTTCAGTACCGTATTCTTCAGACTATTATTGAATACTGTTGTACTGTGAGATTCTATTTGAAACTATTTCCGCTGTGCATTATTATTCTGATGAATGATGTTGTTTATTATCTGTACTATTTATTAACCCTTAAAACATTATAAACATTCAAACTGATTAATATGGGAATTACTTGTATCGGATATTCGTATCTTGTGCGAGTGTTCTTGTGTTAAAAAGTTGGATCGTTTCAGTTGGTATCAGAGCCAAGTTCCCGATAACTTGAGCCTGTTGGGTTATGGTACATCGTATTAGGAATTTCTTAGGACTCTCATTCATATCATGCTTTATCTTTGATTTGAATTGGATTTGATAATCTGTATACTTCAAAACAGATGAATACTAGAGCTAAAGCCGCCGCAGCACCAGCAGTTGTAGGTAGGAAAGGCAAGGCCCCAGCTAGAGGGGGCAAGACCACACAAGCTAGTACTAGTAGGGGAGCAGGCACATCCCAGGTACCTGCGATTGAGACACCTGAGCAGATAG

>CL1Contig211_putative All/repeat/mobile_element/Class_I/LTR/Ty3_gypsy/chromovirus/Tekay
TATCTTCTATACCTTTGAATTTGAAATGATTATTGATCCTATCTTCTACCCTTGAACAGGATGTCTACTCATATTCGAGTAGAAGAGGCCCCAGCCGCAGATGAGATAGATAGAGGAGGAGGATCTACATCTATACTGACACCTGATCTTA

>CL1Contig212_putative All/repeat/mobile_element/Class_I/LTR/Ty3_gypsy/chromovirus/Tekay
CAATAATAGTCTGAAGAATACGGTACTGAAAGAAATAGTTTCTAAGAAGCTAAACAATGCTTCTCACCTAACAAAAGTGCGGATAAATAAAGATAGATAAAACAACTCCAGACGCTGTTCTCCCTAGTCCAAGAAGCTAAAGGACCTGCATAAACATATGCTCAGTCTGACCCGA

>CL1Contig213_putative All/repeat/mobile_element/Class_I/LTR/Ty3_gypsy/chromovirus/Tekay
TAATCCCTCAATGAAACGATCCAACTTTTAACATAAGAACACTCGTACAGCATACGACGATCCGATAAAAATATTCCCATATTAATCAGTTAAATGTTTTTATTTTGTTTTAAGTTATTTATTATTAGTTATAAAAGAAAAAAAAGGTAGAATTAAACACAAACAGTGTTTACAACAGAAATAAAAAATATCATAAATGATAAACTGTATATGAATACATCAGAGATTCAATACAAAAAGGTACATCAGAGTTTCTAAACAGAAAGTTGCACAGCGGAAAAACAAATGTGGAAAACATCAAGTAAATAGAACCACTCGTGTGGTCTTCAACTCCGTCTTCTGTCCCATACCAGAAACGGTAAATCAATAATAAA

>CL1Contig214_putative All/repeat/mobile_element/Class_I/LTR/Ty3_gypsy/chromovirus/Tekay
TTTGGAGCTGTTACCATCTATCTTTATTTTTTTCGCACTTTGATTTTGTTTAGAAGCACTGTTTAGCTTCTCAAAACTATTTCCTTTCAGTACCTTTATTTCAGTCCTTTATGAATACTGTTGTACTGTAAGATATTCCATTTGAAACTATTTCCGCTGCATTTACTATTCTGATGAATGTTGTTCTTTTATTATTTGTACTATTTATTAACCCATAAAACATAATAGACATTTAACTGATTAATATGGGAATACGAGTACCGGATATTCTTATCTTGTGCGAGTGTTCTTGTGTTAAAAAGTTGGATCATTTCAATAGGTAACAGAAGCATGCCGGACCACTCCTTAACGTTTTTTTCT

>CL1Contig215_putative All/repeat/mobile_element/Class_I/LTR/Ty3_gypsy/chromovirus/Tekay
GGAAGGATAAATTCCCAAAGAGATTCATTATAACCTAACCAGAGTATATCCATATACAAACATCAACAGTCTAAAACATCACAATCAACTCAATCACAATCAACTGGATAAAATCAAATCATCCTTGTCCCTAAGTTGTAATTAGCCAAAAAGGGTCCAGGCTAATCACACTACTTAATCGTCTTTAAT

>CL1Contig216_putative All/repeat/mobile_element/Class_I/LTR/Ty3_gypsy/chromovirus/Tekay
ATCTCGAATCAAAATCAAAAACTAAAATATATATATACTCGATCTGACCCGAGTATATATGTAAAAACAACACATACTCGAGTCAGGAAGGAAAATTCCTAACCGAAAGATTTATTATATCCTAACCAGAATATATCCAGAAATCACATCTCAAATCGAATACATCATTTTACTCAATTCAAATCAAATTATTTCTTTATTAAGTGTTTAATCATTAAACTTATACTTAATAAATATCAAAATTTTGGTACCGTGGTATGGTCAAACTTCGGTACCGCCCTATCAGTTTA

>CL1Contig217_putative All/repeat/mobile_element/Class_I/LTR/Ty3_gypsy/chromovirus/Tekay
AGTTTGACTTGCCATGGTACCTATTTTCAGATTTAAATTTCTAAATTGATTAATGAGGCGGTACCGAAGTTTGACCTTGCCACGGTACCACATTTTCAGATTAAATTACATGTAAATAATTGAAATGATTGATAGTACTGTATTTTGACCTGACAGTACTTTATTTATTGTAAATTTAATTTAACTGAAGAAAATATTGAAATGTCAAAACAGAATAACTCGAATGTAATAATAAG

>CL1Contig218_putative All/repeat/mobile_element/Class_I/LTR/Ty3_gypsy/chromovirus/Tekay
AGAATAATAACGCAGCGAAAATTTCATAAATACAATATCTTACAGTACAACAGTATTCATAATGGACTGAAATAAAGGTACTGAAGAAAGTAATCTTAAGAATCTAAACAATGCTTCTGTTCATAATCAATAGTGTGAGTAAAATACGATAGGTAAATACAGCTCCAAGTGTTGTTCTCCCTGGTCCGTGAAAGCTAAGGACCTGCATACACATATGCTCAGTCTGACCCGAGCATATATGGGAAACACACATACTCGAGTCAGGAAGGTAAATTCCCAACAAAAGAGATTCATTATATCCTAACCAGAGTATATCCATATAAATCACATCACAAGTCAAATGCATCACAATCAAATCATTCATAGTCATACTCAATTCAATCAAGTCATTTCTTGTTCCTAAGTTGTAATTAGCAAAAGAGGTCCGTGCTAATTACACTACTTACTTATTCTTTATTAAGCGTTT

>CL1Contig219_putative All/repeat/mobile_element/Class_I/LTR/Ty3_gypsy/chromovirus/Tekay
TGTTTTGCATATGATGATTTTGATGATTGATTTGTATATTTTGACTGATGATGTATATATATATGGATACACTCTGGTTAGGTTATAATAAATCTCTTTGTTGGGAATTTATCCTTCCTGACCCGAGTATGTGTGTTTTCCATATATGCTCGGGTCAGTCTGAGTATGTATGTTGCAGGTCCTTAGCTTCATGGCCTAGGGAGAGCAATATATGGAGCTGCTTATCTATCTATCTTGTTTAGTTGCATTTCCATTTTGTAGAAGCACTGTTTAGCTTCGTAGAACTATTATCAGTATTGTATTCCGCACACTACTATTGAATACTATTGTACTGAATCTTTCTATTTGAATTATTTCCGCTGTGCATTCTTATTCTGATGAATGTGTAATTTATTATCCGTACTGTTTTATTAACCCTTAAGTCATTATAAACATTCATACCGATTAGTATGGGAACCACTTGTATCGGATATTCGTATCCCGTACGAGTATTCCTGTGTTAAAA

>CL1Contig220_putative All/repeat/mobile_element/Class_I/LTR/Ty3_gypsy/chromovirus/Tekay
TAAGTTAAATGTTTTTATTTATATTAGGGTTTATAGATATAGTTCTAGACAATAAAAAGGTAAAACAAACACAACAGTGTTTACAACAACAAATAGAATCTCTCATAAATGATGAACTGTATAATACAACAGAGTTCCTAATACAAAGATACATCAGAGTTATAAACACAAAGT

>CL1Contig221_putative All/repeat/mobile_element/Class_I/LTR/Ty3_gypsy/chromovirus/Tekay
AAATGAATGCAGAAGCAACAAAAATATATGTAACCACTCGTGTGGTCTTCAACTCCGTCTTCTGTCCCATACCAGAAGCGGCTACTCAAAATAAATGACAAATCACTGATAGATAGATAGCTCCAAAAGTCCAAGCCATCTCAAATGAAACCTACGAACCTGTAGAATATATATATGCTCGATCTGACCCGAGCATATACAGAAAACAAGATACATACTCGAGTCAGGCTAGGATATCCAAACCAGATAGATAGGGAGTCCTAGCGTGAGATTTCTAAAACTATAGACAGACAAGTCTCACGATAGTAAATTTCACAAATCAGTTTACTATTACATTCAAGTTATTTAGTTTTCACATTTCAACATTTTCTTCTGTTAAATTAACTTACATAAATAAAATACTGTCAGGTCAAAATACAGTGTTTTCAATTAGTTCAATTACTTACATGTATAGTTCAATCATTTACACT

>CL1Contig222_putative All/repeat/mobile_element/Class_I/LTR/Ty3_gypsy/chromovirus/Tekay
TATGATAATTTCTATTTCTGTACAAACACTATTGTGTTTGAGTTTACCTTTTTCCTTTCTATTATTATTATATAAAACTATAGTTAACAACCTTTAATAAATAAATAAGACATCTATACTTATCAATACTTGTATCTCTAGTATCGGATATGCGTATCTTGTACTAGAGGGCTTGTGTTGAAAAGTTGGATCGTCATATCTGGTATCAGAGAAAAAGTTCCCGATAACTTGTTCCTGTTCG

>CL1Contig223_putative All/repeat/mobile_element/Class_I/LTR/Ty3_gypsy/chromovirus/Tekay
CTATTTTATTTTTTGTTTCCGCATTTATAGATTAAACTGTATTCTATTTTTCCGCTGCCGATTTTGATGAAACTCTGATGTATCAATATACAGTTTATTATTTTATGACATATTCTATTTCTATTTTTAAGCACTATTGTGTTTGATTTTGACTTTTCTATTTTTTTATATCTATATAAACC

>CL1Contig224_putative All/repeat/mobile_element/Class_I/LTR/Ty3_gypsy/chromovirus/Tekay
CAAGTTATCGGGAACTTAGCTTATCAGTATAACCAGCAGGCACAAGCTATCGGGAACATGTGCTCTAATACCAACTGAAACGATCCAACTTTTTAACAGAAGAACACTTGTACAGTATACGACGATCCGATACAAATATTCCCATATTAATCAGTAAAATGTTTTTATTATTTTAAGTTATA

>CL1Contig225_putative All/repeat/mobile_element/Class_I/LTR/Ty3_gypsy/chromovirus/Tekay
AACAGTTTGACATAAAGAATTACTTAAAAGCAAATAGAAATCTGTTCAAGTAGCTAAAAAAATGCTACTGACATAAACACACAATAGTCTGAACAAAAGCAAAAGCTGAAAATGAAAATAGATGATAATAGCTCCAAAGATGTTGTCCCCATGATCCATAAATATCTGCCAAGAAAGCTAAGGGACCTGTAGACATACATGCTCAGTTTGACCCGAG

>CL1Contig226_putative All/repeat/mobile_element/Class_I/LTR/Ty3_gypsy/chromovirus/Tekay
ATTGTCGTTTTTAATTATACCTTTTTATCTTTTATAACTAAAAATAAATAACTTAAAACAAAATAAAAACATTTAACTGATTAATATGAGAATTATTTGTATCGGATCTTCGTATCTTGTACGAGTGTTCTTGTGTTAAAAAGTTGGATCGTTTCAACTGGTATCAGAGCTAAGTTCACTGATAGCTTGTTCCTGTTGATTATGCTGATAGAGCCAAGTTTCCGATAACTCGTGCATATTCGTTGTGTTGATAAGT

>CL1Contig227_putative All/repeat/mobile_element/Class_I/LTR/Ty3_gypsy/chromovirus/Tekay
TAAGAATGTTTGTATCGAATCGTCGTATCTTGTACAAGGGTTCTTGTGTTAAAAAGTTGGATCGTTTCAGCTGGTATCAGAGCCAAGTTCCAGATAACTTGTGCTTGTGGATTATGCTGATAGAGCCAAGTTCCCGATAACTTGTGCTTGTGGATTACGCTGATAGAGCCAAGTTCCAGATAACTTGAGCTTGTGGATTATGCTGATAGAGCCGAGTTCCCA

>CL1Contig228_putative All/repeat/mobile_element/Class_I/LTR/Ty3_gypsy/chromovirus/Tekay
CTGATACCAACTGAAACGATCCAAACTTTTTAACACAAGAACACTCACACAAGATACGAATATCCGGTACTTGTAATTCTTATATTAATCAGTTAAGATGTTTATTATGTTTTATGGGTTATATAATAGTACAGATAATTAAAAGAATAATCATTCATCAGAATATTACATGCAGCGGAAAATAGATCAAAAGAATATTTCAAGTACAACAATATCCAAAATAGTCTGAATAAAAGAGTACTGAAAGAAATATGTTCGAATAGCTAAACAGTGCTTCTAACATAAACATAAA

>CL1Contig229_putative All/repeat/mobile_element/Class_I/LTR/Ty3_gypsy/chromovirus/Tekay
TAGAAATAAACAAATGAGGCGGTAACAAAATTTGACCTTGCCACAGTAACACATTTTAAGATAAACAAATTATTGATTAATAATGATTAGACGCTTAATTAAGAGTAATTAAGTATCATAATTAGAACGGACCTCTTTTGCTAATTACATCTATGAAATAAGGAATATTTGATTTGAATTGAGTGTGATG

>CL1Contig230_putative All/repeat/mobile_element/Class_I/LTR/Ty3_gypsy/chromovirus/Tekay
TAGCTCCACCTCCTCTATCTATCTCGTCTACGGCTGGGGCCACTGCTACTCGAATATGAGTAGACATCCTGTTCAAAGGTAGAAGATAGGGTCAAAAATCATTTCAAATCAAAGATATAGAAGATAATTCCTAAAGAGGGTAAATCCTATAAAGTCTTAACTACGATGTACCATAACCCATCAGGCTCAAGCTATCGGGAACCTGGCTCTGATACCAACTGAAACGATCCAACTTTTTAACACAAGAACACTCGGACAAGATACGAATATCCGGTCCGAGTAATTCCCATATTAATCAGTCAAATGTCTATAATGATTTAAGGGTTATATAATAAAGTACAGATAATAAAAATATCATTCATCAGAATAATAATGCAGCGGAAACTTTCATAATACAATATCTTACAGTACAACAGTATTCATAATGGACTGAAATAAAGGTACTGAAAGAAAATAGTCTTAAGAAGCTAAACAATGCTTCTATTCATAATCAACAGTGCGGGAAAATAAAGATAGATAAATACAGCTCCAAGTGTTGTTCTCCCTGGTCCGTGAAAGCTAAAGGACCTGCATACACATATGCTCAGTCTGACCCGAGCATATATGGGAAACACACATACTCGAGTCAGGAAGGTAAATTCCCAACAAAAGAGATCTATTATATCCTAACTAGAATATATCAATATAAATCACATCATAAGTCAAATACATCAAAATCAGATCATCCATAATCATACTCAATAACATCAAGTCGTTTATTCCTAAGTTGTAATTAGCAAAAGTGGTCCGTGCTAATTACACTACTTACT

>CL1Contig231_putative All/repeat/mobile_element/Class_I/LTR/Ty3_gypsy/chromovirus/Tekay
TACCAGAAGCGGTTACTCGATATAAGTGAGAAGCAGTGGATAAATAGCTCCAAGCTTCAAGTCATCTCGAATCAAAAATCTGTAGAATATATATATACTCGATCTGACCCGAGTATATATATGTAAAACAATACATACTCGAGTCAGGAAGGAAAAATTCCTAACCCAAAGAGATTCATTATATCCTAACCAGAATATATCCATATAAATCACATCATCAGTCAAATGATAAAAAAGTCATCACAACAAACAGGATACAATCA

>CL1Contig232_putative All/repeat/mobile_element/Class_I/LTR/Ty3_gypsy/chromovirus/Tekay
TAGGAATAGGAATGACTTGATGTTAGTAAACATGATTATGACTGATTTGATTGTGATGCACTTGACTTGATGTTTGTTGAGTATGATAGTATATGATCTGATTTTGATGTATTTGACTGATGATGTGATTTATATGGATATATTCTGGTTAGGATATAATGAATCTCTTTTGGGTTAGGAATTTTCCTTCCTGACTCGAGTAT

>CL1Contig233_putative All/repeat/mobile_element/Class_I/LTR/Ty3_gypsy/chromovirus/Tekay
CTCAAATCAAAATCAAGAACCGATAGAATATATATATATATATATATATATATATATATATACTCGATCTGACCCAAGTATATATGTAAAACAACACATACTCGAGTCAGGAAGGAAAATCCCCAACAAAAAAGATTCATTATACCCTAACCAGAGTATATCCAGAAATCACATCTCAAATCAATTACATTCATACTTAATTCAAATCAAGTCATTTCTTGTTTCT

>CL1Contig234_putative All/repeat/mobile_element/Class_I/LTR/Ty3_gypsy/chromovirus/Tekay
AAACACAACAGTGTTTAGCAACAGAAATAGAAAATGTCATAAATCATCAACTGTATATGAATACATCAGAGTTTCAACAAATAGATACATCAGAGTTTCAAAATAAAGTGCAGCGGAAAAACAAATAAATGCGGAAGAAACAATAAAATAGAACAACTCGTGTGGTCTTCAACTCCATCTTCTATCCCATACAAGAAGACGCTACTTGATACAA

>CL1Contig235_putative All/repeat/mobile_element/Class_I/LTR/Ty3_gypsy/chromovirus/Tekay
AAAGTTTAAAAGATAAGAACCTGAGATTAACTATATATGTCAAATACTAGGGTAGACTAGGATTTAAATGATACAGTTATGAAACCCTTACTATTGATTTGTTGACTTGATGTTTGGATCTTTTATGTGATTTCTGGATATACACTGTTTAGAGTATAATGAATCTTTTTGTTGGGACTTTACCTTCCTGACTCGAGTATGTGTGTTTTACATATGTGCTCGGGTCAGACTGAGTATGTATGCTGCAGGTCCTTAGTTTGATCAGGGAGGACCGCACTGTTGGAGCTAGGATTATCTATCTCCTATTTCCTGCATTTTTCTTATGTCGTAGCACTGTTTAGCTACTTAGAACATATTGTATTCAGTAGTGATACCATCGTACTATATCTGTTGTACTTGAGTATTTCTATTGAAAGTATTTCCGCTGCTTATGAAATTCTGATGAATGAATGTTTTATTTATCTGTACTGTTATATATAACCCTTAAATCATTATAAACACCAAACTGATTAATATAGGATTATTGGTATCAGATGTTTACGTCTCGTACCCGTATTCTTATGTTAAAAAG

>CL1Contig236_putative All/repeat/mobile_element/Class_I/LTR/Ty3_gypsy/chromovirus/Tekay
TCTCTTTGGGAATTTATTCTTCCTAACTCAAGTATGTGTGTTTTCCATATGTACTCGGGTCAGACTGAGTATATATGCTTTCAGGTCTTAGCTTCTTGGACCAGGAAGAACATCGTCTGGAGCTGTTTTATCTTTCTTTAGTTATCCGCACTTTGATTATGTTGAAGCATTGTTTAGCTTCTCAAAATCTATTTTCTTTCAGTACCTGTATTTCAGATTATTATTGAATACTGTTGTATTGAGAAATTCTATTTGAAATTATTTCCGCTGTGCATTATTATTCTGATGA

>CL1Contig237_putative All/repeat/mobile_element/Class_I/LTR/Ty3_gypsy/chromovirus/Tekay
TATAAAGTGGAGGCAGTAAAAGATAGCTCCAACTTCAGATCATCTCAAGTCAAAAATCAAGATCAGTAGAATATATATATATATATACTCGATCTGACTCGAGTATATATGTAAAACAACACATACTCAAGTCAGGAAGGAAAATTCCCAAA

>CL1Contig238_putative All/repeat/mobile_element/Class_I/LTR/Ty3_gypsy/chromovirus/Tekay
AACAAATGTCCTCGCGTCCGGCTCGGATATCCAAATCAGAACAGATAGGGAGTCCTAGCGTGAGATTTCCTAAACTGTAGACAGGCAAGTCCCACGATAGTAAATTTTACATTTTATTATATTCGAGTTTCTGTTTTCATACTTCACTATTTTCTACTGTTAAATCTATTCAACATAAAATAATACTGTTCAGTTAAATTATAATATTCCTAATTAAATCAATCAGATTAATTATTTATTTGTAGTTATATCTGTAATCCCTATTTACTACGTATAAATGTTTCATGATATGCAGATAATAATAAAC

>CL1Contig239_putative All/repeat/mobile_element/Class_I/LTR/Ty3_gypsy/chromovirus/Tekay
TTCTAACAATAGATCCTACGAATAACCCTTCAGGCTCAAGCTATCGGGAACTTGGGACTGATATCAACTGAAATGTTGGTATCTCAGAAACACAACCAACAGGCTCCAGTTAATCGGGTAACCAGAGCTCTGATACCAACTGAAACGATCCAACTTTTTAACACAAGAACGCCTCGTATGAGATACGACGATCCCATACGAATAATTCTTATATTAATAAGTTAAATGTTTTTATTTAATATTAGGGTTTATAGATATAGTTTTAGACAAATAAAAAGATAAAATAAACACAACAGTGTTTACAACAACAAATAGAATCTCTCATAAATGATAAACTGTATAATACAACAGAGTTTCAATAAATAGATACATCAGAGTTTCTAAACAGAAAGTTGCACAGCGGAAAAACAAATGGGAAAAATATCCAATAAATAGAACCACTC

>CL1Contig240_putative All/repeat/mobile_element/Class_I/LTR/Ty3_gypsy/chromovirus/Tekay
ATTTGCAGCGAAAATAGAATATAGTTTATGAATCAATAAATGAATGCGGAAGAAAAAATATGAATCCACTCATGTGGTCTTCAACTCCGTCTTCTGTCCCATACCAGAAACGACTACTCAAAATAAATGACAATCTGTAGTAGATAGATAGCTCCAAAATCCAAGCAATCTCAAATGAAAACTAAGAACCTGTAGAATATGTATATGCTCGATCTGACCCGAGCATATACAGAAAACAATACATACTCGAGTCAGGCTAGGATATCCAAATCAGAAAAGATAGGGAGTCCTAGCGTGAGATTTCCCAAACAATAGACAGGAATCTCCCATGATA

>CL1Contig241_putative All/repeat/mobile_element/Class_I/LTR/Ty3_gypsy/chromovirus/Tekay
CAAAGGTTTTGCAACGGAAAAATAGAATACAGTTTGTCAAAATAAATGCGGAAGCAACAAAATACAATAGAATATGTATAACCACTCGTGTGGCCTTCAACTCCGTCTTCTGTCCCATACCAGAAACGGTGAATCAAATAAAAGTAGAAGCAGTAGAAGATAGCTCCAACTTCAGATCATCTCAAGTCAAAAATCAAGACCTGTAGAATATATATATGCTCGATCTGACCCGAGCATATACAGAAAACAAATATATACTCGAGTCAGGCTAGGATATCCAAATCAGAACAGATAGGGAGTCCTAGCGTGAGATTTCCCAAACTATAAACAGGCAAGTCCCATGAT

>CL1Contig242_putative All/repeat/mobile_element/Class_I/LTR/Ty3_gypsy/chromovirus/Tekay
TGATTCTCAACTATTGACTATGAATAGAAGCAGTGTTTAGCTTCTCGAGATTACTTTCTTCCAGTACCTTTATTTCAGCCTATTGTGAAAACTGTTGTACTGAAAGATATTGTATTTATGAAATTCCGCTGCGTTATTATTCTGATGAATGATATTGTTTATTATCTGTACTTTTATTTAACCCTTAAATCATTATAGACATTTAACTGATTAGTATAAGAATGTTTGTATCGGATCGTCGTATCTCATACAAGGGTTCTTGTGCTAAAAAGTTGGATCGTTTCAGTTGGTATCAGAGCCAGGTTCCCGATAGCTTGAGCCTGATGGGTTATGGTACATCGTAGTTAAGACTTAATAGGATTTACCCTCTTTAGGAAGTATCTTCTATATCTTTTGATTTGAAATGATTTTGATCCTATCTTCTACTTTTGAACAGGATGTCTACTCATATTCGAGTAGAAGCGGCCCCAGCCGCAGATGAGATAGATAGAGGAGGAGGATCTACATCTGTACCGACACCTGATCTTACCGCTATAGGAGCACCTTCACAGATTCCTATAGTACATCAGTATCAGATTTCACCAATTCCCCCACCTGCACCGGGGAAAGAGT

>CL1Contig243_putative All/repeat/mobile_element/Class_I/LTR/Ty3_gypsy/chromovirus/Tekay
ACGATGTATTCAAATACAGTTTATCATTTATGATATTATCTATTTCGGTTGGAAACACTGTTGTGTTTGGAGTTTACCTTTTCCTTTCTATTATTATTATAAAAACTATAGTTAATAACAAATAAAATAAATAAAAACATTCAGCTTTCTCAATATGAGAACTATTTGTATCGGATCGTCGTATCTTGTACGAGGCGTTCTTGTGTTGAAAAGTTGGGTCGTTTCAGTTGGTATCAGAGCCAAGTTTCGGATAGCTTGAGCCTGAGGGGTATGTTTTTGGGATACCACTTTCAGCTGGTATCAGAGCCAGGTTCCCGATAACTTGAGCCTGTTGG

>CL1Contig244_putative All/repeat/mobile_element/Class_I/LTR/Ty3_gypsy/chromovirus/Tekay
TATTCTTGTCTATTTATCAGATTGTGTTGATATTTTACCTGTTCATTGTTCTATATCTATATCTATAATTATATCTATAAACCCTATAAATAAATAAAGACTAAACAACTGATTAATACTTGTGTACTATTACCGGATATTTATATCTTGTACTAGTGTGCTTGTGTTAAAAAGTTGGGTCGTCT

>CL1Contig245_putative All/repeat/mobile_element/Class_I/LTR/Ty3_gypsy/chromovirus/Tekay
TGAATCTATGATGTATTCAAATACAGTTTATCATTTATGATATTTCTATTCTGTTACAAACACTATTGTGATTGATTTTACCTTTTCCTTTCTATTACTATTATAATAACTATAGCTAATAACCCCTAATAATAAATAAGACATTCATACTGATTAATATGGGGATTACTTGTATCGGATCGTCGTATCCTGTACTAGGCGTTCTTGTGTTAAAAAGTTGGATCGTCACATATTATGTATTTATTTTAT

>CL1Contig246_putative All/repeat/mobile_element/Class_I/LTR/Ty3_gypsy/chromovirus/Tekay
ATAAAACATCTCCAGATGCTGTTCTCCCTAGTCCATGAAGCTAAGGATTTGTAAGCATATATACTCAGACTGACCGGAGCATATATGGGAAACACACATACTTGAGTCAGGAAGGTAAATTCCCAACAAAAGAGATTCATTATATCCTAACAGAGAATATCTATATAAATCACATCATAAGTCAAAAGTCATAATCAAGTCAAATACAATCAAGTCATTACATATTAAGTGTTTATCCTT

>CL1Contig247_putative All/repeat/mobile_element/Class_I/LTR/Ty3_gypsy/chromovirus/Tekay
TATTTAATGAGGCGGTACCGAAGTTTGACCTTGCCACGGTACCACATTTTTTAGATTAAATTACATGTAAATAATTGAAATGATTGATAGTACTGTATTTTTACCTGACAAGTACTTTATTTATGTTAAATGAATTTAACTGAAGAAAATATTAAAATATGAAAACAAAA

>CL1Contig248_putative All/repeat/mobile_element/Class_I/LTR/Ty3_gypsy/chromovirus/Tekay
GTAAAGCCTGCTTCTATTTTATTTTATCACTATTTACTTTATTGACTTATGCATAATTAAATATTTGAAGTTTTATTTAAATAATTAATGAGGCGGTACCAAAGTTTGATCTTGTCACGGTACCATATTTTTAGATTAACAAAACTTGTAAATGATTGAACTTATTAATAGTATTGTATTTTGACCTGACAGTACTATATTTATGTTAAACAAATTTAATTGAAGAAAATGTTGAAATATGAAAACTGAATAACTCGAATGTAATAATAAGTAAAATGTCAAATTTACTATCGAGGGACTTGCTTGTT

>CL1Contig249_putative All/repeat/mobile_element/Class_I/LTR/Ty3_gypsy/chromovirus/Tekay
AAACCCTTATAAGCTACTTGATTATTAGTTCTTTATATCTGCATATCATTAAATATTAAATGAGGCGGTACCCAGTTTGACCTGCCAGGGTACCTATTTTCAGATTTAAATTTCTAAATTGATTAATGAGGCGGTACCGAAGTTTGACCTTGCCACGGTACCATATTTTGTAGATTAAATTACATGTAAATAATTAAAGTGATTGATAGTACTGTATTTTGACATGACAGTACTTTATTTATGTTAAGTTAATTTAATTGAAGAAAAGTTGAAATAAGAAAACTGAGTAACATAAGTGTAATAATAAAACTAGATGTGAAATTTACTATCACGTGACTTGTCTGTTTAT

>CL1Contig250_putative All/repeat/mobile_element/Class_I/LTR/Ty3_gypsy/chromovirus/Tekay
TACAGTTTGAAACAATAAATGCGGAAGCAAGAAATACAATAGAAATGTAACCACTCGTGTGGTCTTCAACTCCGTCTTCTGTCCCATACCAGAAGCGGCTACTCAATACAAATGAAAAGCTGTAGTAGATAGATAGCTCCAAAACTTCGGACCATCTCAAATCAAAATCAAGAAACTGTAGAATATGTATATGCTCGATCTGACCCGAGCATATACAGAAAAATAAATACATACTCGAGTCAGGCTAGGATATCCAAATCAGAAAGATAGGGAGTCCTAGCGTGAGATTTCCCAAACTATAAACATGCAAGTCCCACGATAGTAAATTTCACATTTTACTTATTATTACACTCAAGTTATTCAGTTTTCATATTTTAACAATTTCTTCAATTAAATTAACTTAACATACATAAAATACTGTCATGTCAAAATACAGTGTTATAACTAAGTTTAATTATTTACATGTGGTTTTAATCTAAAAAAATATGGTACCGTGGCAAAGTCAAACTTCGCTACCGCCTCATTAAATCATTTTTAAGAATTTAAAATAAATAAAATAGGTACCGTGGCAAGGTCAAACT

>CL1Contig251_putative All/repeat/mobile_element/Class_I/LTR/Ty3_gypsy/chromovirus/Tekay
TGTTTATTTTATTTTATTAGTTATTAACTATAGTTTTTATTATAATAATAGAAAGGAAAAAAAAGTAAAATCAAAACACAACAGTGTTTCCAACCGAAATAGAAAATATCATAAATGATAAACTGTATTTGAATACATCAGAGATTCAATACAAAAAAGATACATCAGAGTTTGAAT

>CL1Contig252_putative All/repeat/mobile_element/Class_I/LTR/Ty3_gypsy/chromovirus/Tekay
AAAAAGCTGAGACTAACTGTATATGCTAAATACTAAGGTAGACTAGGATTTAAATGATACAGTTAGGAAACCCTTACTATTAATTTGTTGACTTGATATTTGGATCTTTTATGTGATTTCTGGATATACACTTTTTAGAGTATAATGAATCTTTTTGTTAGGACTTTATC

>CL1Contig253_putative All/repeat/mobile_element/Class_I/LTR/Ty3_gypsy/chromovirus/Tekay
TCCATATCATTAAACATTTAATGAGGCGGTACCGAAGTTTGACCTTGCCACGGTACCATATTTTCTGATTAAATCACATGTAAATAATTGAACTAATTGATAATACTGTATTTTGACCTGACAGTATTTTATTTATGTAAGTTAATTTAACAGAATAAAATGTTG

>CL1Contig254_putative All/repeat/mobile_element/Class_I/LTR/Ty3_gypsy/chromovirus/Tekay
ATCTTGCCACGGTACCACATTTTCAGACTAAATTACATGTGAATAATTGATTTATTTGATAGTACTGTATTTTGACCTGACAGTACTATATTTATGTTAAATTAATTTAACTGAAGAAAATGTTGAAATATGAAAACTGAATAACTCGAGTGTAATAATAAACTAGATGTGAAATTTACTATCATGGGACTTGCCTGTTTATAGTTTGGGAAATCTCACGCTAGGAATTCCTATTTTACTGATTTGGGATA

>CL1Contig255_putative All/repeat/mobile_element/Class_I/LTR/Ty3_gypsy/chromovirus/Tekay
AGAATTGACTTGATTATGAATTGATTATGATATGGGACTTATGATGTGATTTATATGGATATACTCTGGTTAGGATATAATGAATCTCTTTTGTTGGGAATTTTCCTTCCTGACTCGAGTATGTGTTGTTTTACATATATACTCGGGTCAGATCGAGTATATATATATATTCTACAGGTTCTTGATTTTGATTCGACATGACTTGAATCTTGGAGCTATCTATCCATAGCTTTTAACTTGTATCAAGTAGTG

>CL1Contig256_putative All/repeat/mobile_element/Class_I/LTR/Ty3_gypsy/chromovirus/Tekay
AATAAATAAATACTTCTACACCGATCAATACATGTGTTCTAGTATAGGATTTGTGTATCTTGTACTAGGGTTCTTGTGTTGAAAAGTGGGATCGTTTCAGCTGGTATCAGAGCCAGGTTTCCGATAACTTGTGCTTATGGATTATGCTGATTGAGCCAAGTTTTCAGATAGCTTGAGCCTGTTGGTTATGTTTTGAGGTACCAAGTTTCAGCTGGTATCTTG

>CL1Contig257_putative All/repeat/mobile_element/Class_I/LTR/Ty3_gypsy/chromovirus/Tekay
TTCACTTCTATTGAGTAGCTGCTTCTGGTATGGGACAGAAGAAGGAGTTGAAGACCACACGAGTGGCTCTATTTATTTGGTGTTTCCACATTTGTTTTTTCGCTGTGCAACTTTCTGTTTAGAAACTCTGATGTATCTTTTATTGAAACTCTGTTGTATTATACAGTTTATCATTTATGACAGATTCTATTGTTGTTGTAAACACTGTTGTGTTTTATTTTACCTTTTATCTATCTATAACTATATCTATAAACCCTATATATAAATAAAAACTATACAATTGATTAATACTTGTATTTCTAGTATCGGATA

>CL1Contig258_putative All/repeat/mobile_element/Class_I/LTR/Ty3_gypsy/chromovirus/Tekay
CCAGTAAGTGGATAATGTAAATCTTACTGTTATTTTATATTACTTTATTATTACTATTATTATTATTATGCATTCATGCCCTGTATAACATTTAATAGAAATAATAAAACTAAACTTATAAATCTGGAATTAACTATATATGATTAATGCTATAAAAAGATGTTGGACTAGGATTGTAATGTATTTGATTTGAGATGTGATTTCTGGATATACTCTGGTTAGGGTATAATAAATCTTTTTGTTGGGAATTTTCCTTCCTGACTCGAGTATGTGTTGTTTACATATATACTCGGGTCAGATCGAGTATATATATATATATATATATTCTACAGGTTCTTGATTTTGATTCAAGGTGACTTGAAGCTTGGAGCTATCTATCCACAACTTCTCACTTATATCGAGTAGCCGCTTCTGGTATCGGAC

>CL1Contig259_putative All/repeat/mobile_element/Class_I/LTR/Ty3_gypsy/chromovirus/Tekay
TTAATTACAGCTTAGGAATGAAATGATTTGATGTTAGTAAACATGAATAGGAATGATCTGATTTTGATGATTTGACTTGATGTTGTTGAGTATGATTATATATGATTTGATTTGTGTTCAGTTGAGGATGATTTGATTGTATCCCGCTGATTGTGTTGACTTGATTTTTATCATTTGACTGATGATGTGATTTATATGGATATATTCTGGTTAGGATATAATGAATCTCTTTTGGGTTAGGAATTTTCCTTCCTGACTCGAGTATGTATTGTTTTACATATATATACTCGGGTCAGATCGAGTATATATATATTATACAGGTTCTTGATTTGATTCGAGATGTCTTGAAGTTCTGGAGCTATCTATCTACAGCTCTTCACTTCGATCGAGTATCCGCTTCTGGTATGGGACAGAGGACGGAGTTGAAGACCACACCAGTGGTTCTTCTTTATTTTGCTTCCACGCATTGATGTATTTTTCCGCTGCACTACAGTATGTGACTCTGATGTATCTATATTGTAGAAATTCTGATGTAAACGATTTACAGTTTATCATTTATGATATCTTCTATCTCTGTTGTAAACACTGTTGTGTTTGATTTTACCTTTTTATCTATCTATAACTATAACTAAATAACCTAATAATAAATAAAGACATCGAACTTATTAATATAAGAATTATTCGTATCAGATCGTCGTATCTTGTACAAGGGTTCTTGTGTTAAAAAGTTGGATAGTTTCATTAGGCTATCAAATAAAAATCAAGATCGAGTATA

>CL1Contig260_putative All/repeat/mobile_element/Class_I/LTR/Ty3_gypsy/chromovirus/Tekay
GGGAACTCAAGACCAAACTACACAACGAACAGGCACAAGTTATCGGGAACTTATGCTCTGATACCAGCTGTGACGATCCAACTTTTTAACACAAGAACCCTAGTACGGGATACGCATATCCGATACTAACATTCTTATATTAATCAGTATGAATGTCTTATTTATTTATTAAGGGTTGTTAACTATAGTTATAATAATAATAATAGAAAGGAAAAAGGTAAAATCAAACACAACAGTGTTTGTACAGAAATAGAAATTATCATAAATGATAAACTGTATTTGAATACATCAGAGATTCAATACAAAAAGATACATCAGAGTTTCAGAGTAAACTGCAGCGGAAAATACAAGTGAATGCGGAAGCAACTATAAAGTAGAACCACTCGGTGGGTCTTCAACTCCGTCTTCTGTCCCATACCAGAAACGGTAAATCAACAAAGAAGTAGAGGCAGTATAAAGATAGCTCCA

>CL1Contig261_putative All/repeat/mobile_element/Class_I/LTR/Ty3_gypsy/chromovirus/Tekay
TCGAGTATGTATTTGTTTTTTTATATGCTCGGGTCAGATCGAGCATATATATATTCTATAGGTCCTAGATTTTGACTTGAGATGATATGAAGTTGTAGAGCTATCGTCTACTTCTTGTACATTATCGTTGATTAACCATTTCTGTTATGGGACAGAAGACGGAGTTGAAGGCCACACAAGTGGTTATATA

>CL1Contig262_putative All/repeat/mobile_element/Class_I/LTR/Ty3_gypsy/chromovirus/Tekay
CACATACTCGAGTCAGGAAGGAAAATTCCCAACAAAAAGATTTATTATACCCTAACCAGAGTATATCCAGAAATCACATCTCAAATCAAATACGTCATCACACTCAATTCAAATCAAGTATTCCTTATTTCTTAGTTGTAATTAGCAAAAGAGGTCCATGCTAATTACAATACTTAATTACTCTTAATTAAGTGTTTAATCATTTAAACTTATCCTTAATAAATCTCAACATGTGTGT

>CL1Contig263_putative All/repeat/mobile_element/Class_I/LTR/Ty3_gypsy/chromovirus/Tekay
GAATAGATCCTACGAGGTACAAGATACCAGCTGAAACTTGGTACCTTTAAAACATAACCAACAGGCTCAAGCTATCTGAAACCCAAGCTCTGATACCAGCTGAAACGATCCCACTTTTCAACACAAGAACCCTAGTACAAGATACGCATATCCGATACTAGAATACAAGTATTAATCAGTATAGATGTTTTTATTTATTATTAAGTTATTTAGTTATAGTTATAGATAGATAAAAAGGTAAAATC

>CL1Contig264_putative All/repeat/mobile_element/Class_I/LTR/Ty3_gypsy/chromovirus/Tekay
CCCTAGTACGGGATACGACGATCCAATACTAACATTCTTATATTAAGTGTAGATGTTTTTTTTATTAGTAGGTTATTTAGATATAGTTATAGATAGATAAAAAGGTAAAATCAAACACAACAGTGTTTACAACAGAAATAGAAAATATCATAAATGATAAACTGTAAATGAGGTTTACATCAGAGTTTCTAAACAAAAAGTTACATCAGAGTTTCTAAACAAAAGTGCAGCGGAAAATAAATGAATGCAGAAATAACAATAAAATAGAACCA

>CL1Contig265_putative All/repeat/mobile_element/Class_I/LTR/Ty3_gypsy/chromovirus/Tekay
TTCATAGGTTTCATTTGAGATGTCTTGGAATTTAGATCTATCTATCAATGATTTGTCATTTATTTTGAGTAGACGGTTCTAGTATGGGACAGAAGACGGAGTTGTAGACGACACTAGTGGATTCATTCATTTTCTTGCTTCCGTATTTATATTGTTTAAACTG

>CL1Contig266_putative All/repeat/mobile_element/Class_I/LTR/Ty3_gypsy/chromovirus/Tekay
TTTCAGAATTTAAATTTCTAAATTGATTAATGAGGCGTTACTGAAGTTTTACCTTGCCACGGTACCATGTTTTTCAGGATTAAATTACATGTAAATAATTGGACTAATTGATAATACTATATTTTGACCTGACAGTATTATATTTATGTTAAGTTAATTTAACTAAAGAAAATATTGAAATATGAAAACTGAATAACTCGAGTGTAATAATAAACTAGTTGTAAAATTTACTCTCATGGGACTTTCCTGTTTTATAGTGT

>CL1Contig267_putative All/repeat/mobile_element/Class_I/LTR/Ty3_gypsy/chromovirus/Tekay
GAGTTATGACGTGTGATCTTCCGATCTTCCGCTGCAAACATTTTTTTGTAAACTCTGATGTATCATTATATACACCTTGATCATTTATGATATTCTACTTTTGTTGATTAACCAGATTGTGTTTTATTTTAACTTTTATCTTTCTATATCTATAAACCCTATAACAATAATAATACATCTAAACTTATTAATATAAGAA

>CL1Contig268_putative All/repeat/mobile_element/Class_I/LTR/Ty3_gypsy/chromovirus/Tekay
GGCTCCGAAAGGGCGGGTCGTCACAACTTTATTCTGAAACTCTGATGTATCATTTTGTATTGAAACTCTGATGTATTCACATACAGTTTATCATTTATGATATTTTCTATTTCTGTTGCAAACACTGTTGTGTTTGATTTTACCTTTTTACCTTTCTATAACTATAACTAAATAACCCCTAAAACATAATAAACATTCAAACTGATTAATATGGGAATTACTTGTATCGGATATTCGTATCTTGTACGAGTGTTCTTGTGTTAAAAAGTTGGATCGTTTCAGTTGGTATCAGAGCATAAGTTCCCGATAACTTGTGCCTGTTGGGTAATGGTACATCGTAGGATCTATTGTTA

>CL1Contig269_putative All/repeat/mobile_element/Class_I/LTR/Ty3_gypsy/chromovirus/Tekay
AGTTATAGTTAAAAAAAAAAAAAGGTAGAATTAAACACAACAGTGTTTACAACAGAAATAGAAAAATATCATAAATGATAAACTGTATGTGAATACATCAGAGATTCAATACAAAAAGATACATCAGAGTTTGAATACAAAGTGCAGCGGAAAAACAAATGAATATGTAAGCAACAATAAAATAAAACCACTCGTGTG

>CL1Contig270_putative All/repeat/mobile_element/Class_I/LTR/Ty3_gypsy/chromovirus/Tekay
ATGTTTTTATTTAATATTAGGTTTTATAGATATAATTTTAAGAACAGATATAAAAACAAAAAAAAATAAAATATCAACACAATCTGATAAATCGACAAGAAAAGAATTTCTCATAAAAAGATAAACTGTATATATACATCAGAGTTTACACAAGAGTTTTGCAGCGGAAAAATAGAATACAGTTTGTCCAAAATAAATGCGGAAACAATAAAAATATAATAGAAGATATAACCACCCGTGTG

>CL1Contig271_putative All/repeat/mobile_element/Class_I/LTR/Ty3_gypsy/chromovirus/Tekay
GCGGTACCAAGTTTGACCTGCCACATGACCTATTTTATTTATGTTAAATGAATTTAATTGAAGAAAATATTAAAATATGAAAACAAAATAACTCGAATGTAATAATAAGTAAAATGTGAAATTTACTATCGTGGGACTTGCCTGTTTATAGTTTGGGAAATCTCATGCTAGGACTCCCTATCTTTCTGATTTGGATATCCTAGCCTGACTCGAGTATGTATTTTTTTCTGTATATGCTCGGGTCAGATCGAGCATATACATATTCTACAGGTTCTTAGTTTTCATTTGAGATGGCTTGGATTTTGGAGCTATCTATCTACTACAGATTGTCATTTATTTTGAGTAGCCGCTTCTGGTATGGGACAGAAGATGGAGTTGAAGACCACACGAGTGGATTCATTTATTTCTTGCTTCCGCATTCATTTATTGATTCTTAAACTATATCTTATTTCCGCTGTTGATTTTGTGTAAACTCTGATGTATCTTGTTTTTAGAAATCCATATTGTACAATTT

>CL1Contig272_putative All/repeat/mobile_element/Class_I/LTR/Ty3_gypsy/chromovirus/Tekay
TACAACTTAGGAATGAGAAATGACTTGATTGGATTGAGTAGGATTAGGAATGACTTGATTAGGATGCATTTGACTTGTGATGTGATTTATATGGATATTCTCTGGTTAGGATATAATGAATCTCTTTTGTTGGGAATTTACCTTCCTGACTCGAGTATGTGTTTCCCATATATGCTCGGGTCAGACTGAGAATATGGGTGTGTAGGTCTCAGATCA

>CL1Contig273_putative All/repeat/mobile_element/Class_I/LTR/Ty3_gypsy/chromovirus/Tekay
TGTAAACTTTATTTATATATAGGGTTTATAGATATATTTACAGAAAGATAAACAGGTAAAATGAAACACAACAGTGTTTACAACAACAATAGAATCTGTCATAAAAGATAAACTGTATAATACAACAGAGTTTCAATAAATAGATACATCAGAGTTTCTAAACAGAAAGTTGCACAGCGGAAAAACAAATGTGGAAACATCAAATAAATAGAACCACTCGTGTGGTCTTCAACTCCGTCTTCTGTCCCATACCAGAAGCGGCTAATCAATAGAAGTGAAGAGCTGTAGATAGATAGCTCCAGAACTTCAAGACATCTCGAATCAAAATCAAGAA

>CL1Contig274_putative All/repeat/mobile_element/Class_I/LTR/Ty3_gypsy/chromovirus/Tekay
ATTAAGGAATTAAACTAGTGATAAATTAATAAGGCGGTACCGAAGTTTGACCTTGCCACGGTACCACAGTTTGATATCTATTAAGTATAATTTTAATGATTAAACACTTAATAAAGAAATAATTTGATTTGAATTAAGTAAAATGATGTATTCGATTTGAGATGTGATTTCTGGATATATTCTGGTTAGGATAAATCTTTCGGTTAGGAATTTTCCTTCCTGACTCGAGTATATGTTGTTTTATGTA

>CL1Contig275_putative All/repeat/mobile_element/Class_I/LTR/Ty3_gypsy/chromovirus/Tekay
ACTGTATTCTATTTTTCCGCTGCAAACATTTTGATGTAAACTCTGATGTATCTTATATACAGCTTGATCATTTATGATATTCTACTTTTGTTGAATAACCAGATTGTGTTTGATTTTACCTTTTATCTTTCTATAACTATATCTATAAACCCTATAAATAAATAAGACATCTAAACTTATTAATATAAGAATTATTAGTATCGGATATTTATATCCCGTACTAGTGTTCTTGTGTTAAAAAGTCGGATCGTCACAGCTGGTATCAGAGCAAGGTTCCCGATAACTTGAGCTTGTTGGTTATGTGATTAGGGCTTAAGTTAGCGATAACTTAAGCCTGA

>CL1Contig276_putative All/repeat/mobile_element/Class_I/LTR/Ty3_gypsy/chromovirus/Tekay
ATATTAAGGTTTATGGATATAATTTTAGAACAACGAAACAGGTAAATATCAACACAATCTGATAAATCGACAAGAATAGAATTTCTCATAAAAGATAAACTGTATATATACATCAGAGTTTACATCAAAAGTTTTGCAGCGGAAAAATAGAATACAATTTGTCAAAATAAATGCGGAAGCAATAAATACAAATAGAATCTGTAACCACTCGTGTGGTCTTCAACTCCGTCTTCTGTCCCATAC

>CL1Contig277_putative All/repeat/mobile_element/Class_I/LTR/Ty3_gypsy/chromovirus/Tekay
AAGTAGCCAGACAGTGCTACTGACATAGATATACATCTGTCTGAAAAACAAAATAAAAGCTGGAAATAAAGACAGATGGAAGCAGCTCTCCCCAAAGTATATCTTCTAGGTCCGTGATAATCTGAAGAGTAGAACTAGGGACCTGTAGACATATGCTCAGTCTGACCCGAGCATATATGGAAAACACACATACTCGAGTCAGGAAGGTAAATTCCCAACGAAAAGATTTATTATACCCTAATCAATGTATATCCAGAAATCACATCAAGGATCAACACATCAAAATCAAATCAAATCAATACCATCAAACTCAAATCAAATCAAGTCAAACAATCACAATCACCACATGAGATTATATCAGTTTTAAATGTTTATAGTTAAAGTTCAAATACTTAACATTTAACATTTTACTATTCAAGTTAAACTACTTAACATTTTAAGTCTGTATACCTTACATT

>CL1Contig278_putative All/repeat/mobile_element/Class_I/LTR/Ty3_gypsy/chromovirus/Tekay
TACAGTTAAATCAATAAATGTGGAAGAAATAAATAAAGTAGAACCACTCGTGTGGCCTTCAACTCCATCTTCTGTCCCATACCAGAAGCGGTCTCTCAATAATAAAGAAAATCCGAAGTAGAATAGATAGCTCCAAAATCCAAGCAATCTCAAATGAACTAAGAACCTGTAGAATATATATATACTCGGTCTGACCCGAGCATATACAGAAAACAATACATACTCGAGTCAGGAAGGAAACATTCCCAACAAAGATATTCA

>CL1Contig279_putative All/repeat/mobile_element/Class_I/LTR/Ty3_gypsy/chromovirus/Tekay
TGTCTCATACCAGAAGAGGCTACTCAAAAATAAATAGGAAGCTGTAGTAGAGAGATAGCTCAAAAATCCAAACAATCTCGAATAAAAACAAAGAACCTGTAGAATATGTATATGCTCGATCTGACCAAAACATATACAAAAAACAAATAAATACTCGAGTCAGGATAGGATAT

>CL1Contig280_putative All/repeat/mobile_element/Class_I/LTR/Ty3_gypsy/chromovirus/Tekay
AGTTAAATTCATTTAACAAAAAAAATTACTGTCATGTCAAAATATAGTGTTATCAATCAATTCAATTATTTACATGTAATTTAATCTCAAAATATGGTACCATGCCAAGATCAAACTTCGGTAACGCCTAATTAATTAATTTATATATAGT

>CL1Contig281_putative All/repeat/mobile_element/Class_I/LTR/Ty3_gypsy/chromovirus/Tekay
ATCTTACAGTACAACAGTTTCCATAGGACTGAAACAAGGTACTAAAAGGAAATAGTTTTGTGAAGCTAAACAGTGCTTCTAAAACAGAAATCAAAATACAGAAAAGTAAAGATAGATGGTAACAGCTCCTACTGCTGTCCTCCGTGATCCATGAATCTAAGACCTGCATACACATATGCTCAGTCTGACCCGAGCATATATGGGAAACACACATACTCGAGTCAGGAAGGTCAATTCCCAACGGAAGAGATTTATTATATCCTAACTAGAGAATATCTATATAAATCACATCATATGGCACATATCATAATCAAGTCATAAACAAATCAAGGCATT

>CL1Contig282_putative All/repeat/mobile_element/Class_I/LTR/Ty3_gypsy/chromovirus/Tekay
ATTTCATGAGGCGGTACCGACGTTTGATCTTACCACGGTACCATATTTTCAGATTAACTTACTTATGAATAATTGAACTTATTGATAGTACTGTATTTTGACATGACAGTACTATATTTATGTTAAATTAATTTAATTGAAGAAAATGTTGAAATATGAAAACTGAATAACTCGAGTGTAATAATAAACTAGATGTGAAATTTACTATCACGTGACTTGTCTGTTTATAGTTTGAGAAATCTCACGTTAGGACTTCCTATCTTACTGATTTGGGATATCCTAGCCTGACTCGAGTATGTATTGTTTTTCTGTATATGCTCGGGTCAAATCGAGCATATATATATTCTACAGGTTCTTAGATTTCATTCAAGATGGTTTGGATTTTGAATTTATCTATATGTCAGTGATTTGT

>CL1Contig283_putative All/repeat/mobile_element/Class_I/LTR/Ty3_gypsy/chromovirus/Tekay
AGGTTTTACCACATTTTATTGTTTGCAAAACCCGGGTATTTAAATATGAGAAACTGGTTTTCAAAGGAGATGACTGAATTAAATTGATGAGGCGGTACCATGTTTGATTTGCCATGGTACATATTTTCATATTTAAATTTCTAAATTGATTAATGAGGCGGTACCGAAGTTTGACCTTGCCACGGTACCACATTTTCAGATTAAATTGCATGTAAATAATTGAAATGATTGATTTATTTGATAGTACTATATTTTGACCTGACAGTACTTTATTTTGTTAAATGAATTTAACTGAAGAAAATGTTGAAATGTGAAGACTAAATAACTC

>CL1Contig284_putative All/repeat/mobile_element/Class_I/LTR/Ty3_gypsy/chromovirus/Tekay
AAGCAAGATAAAATATGTGAAACCACTCGGGTGGTCTTCAATTCCGTCTTCTGTCCCATACCAGAAGCGGCTACTCAAAAATAAATAGGAAGCTGTGGTAGATAGATAGCTCCAAAAATCCAAGCAATCTCAAATGCAAACTAAGAACCTGTAGAATATGTATATGCTCGATCTGACCCGAGCATATACAGAAAACAAATACATACTCGAGTCAGGCTAGGATATCCAAATCAGAAAGGATAGGGAG

>CL1Contig285_putative All/repeat/mobile_element/Class_I/LTR/Ty3_gypsy/chromovirus/Tekay
TGGTCTTCAACTCCGTCTTATGTCCCATACCAGAAGTGACAACTCAAAATAAATAGAAGTTGTAATAGATAGCTCCAGAATCCAAGTAATCTCAATTGCAAAATAAGAACCTGTAGAATATGTATATGCTCGATCTGACCCGAGCATATACAGAAAACAAATACATACTCGAGTCAGGCTAGGATATCCAAATCAGAAAGAGATAGGGAGTCCTAGCGTGAGATTTCCCAAACTATAGACAGGCAAGTCCCACGATAGTAAATTTCACATTTTACTTATTATTACATTCGAATATATATTTAATTTTCAGTTAAAATCAATCAACATAAAAATACTACAAACAAGTCAAAACAGTGTTGTTTAATTAGTTCAAATGTTTATATAAAATTTTAATCTCAAAATATGGTATTGTGGTAAGGTCAAACTTCGGTAC

>CL1Contig286_putative All/repeat/mobile_element/Class_I/LTR/Ty3_gypsy/chromovirus/Tekay
ATGTAGATAGATAACTCTAGAACTTCAAGACATCTCGAATCAAAATCAAGAACCTGTAGAATATATATATATATATATATATATATATGATCGATCTGACCCGAGTATATATGTAAAACAACACATACTCGAGTCAGGAAGGAAAATTCCCAACAAAAAGATTTATTATACCCTAACCAGAGTATATCCAGAAATCACATCTCAAATCAAATACATCATCATACTCAATTCAAATCAAGTTATTCCTTATTTCTTAGCTGTAATTAGCAAAAGAGGTCCGTGCTAATTACGATACTTAATTACTCTTAATTAAGCGTCTAATCATTATTAATCAATAATTTATTTATCTCAAAATGTGGTACCGTGGCAAGGTCAAACTTCGGTACCGCCTCATTAGTTTATTTATAGTTAATTCCATATTTA

>CL1Contig287_putative All/repeat/mobile_element/Class_I/LTR/Ty3_gypsy/chromovirus/Tekay
AAATCCAACCCAACAGTGTTTACAACAAAACTGGAAGATATCATAAATGATAAACTGTAAATAGTTTACATCAGAATTTCTACAATAAGATACATCAAAGTCTCAAACTGTAGTGCAGCGGAAAAATACATCAATGCGTGGAAGCAACAATAAAGAAGAACCACTCGTGTGGTCTTCAACTCCGTCCTCTGTCCCATACCAGAAGCGGATACTCGATACAAGTGAAAAGCGGTGGATAAATAACTCCAAGCTTCAAGTCATCTCGAATCAACAATCTAGAACCTGTAGAATATATATATATATATATACTCGATCTGACCCGAGTATATATATGTAGAACAA

>CL1Contig288_putative All/repeat/mobile_element/Class_I/LTR/Ty3_gypsy/chromovirus/Tekay
CTTGATTTCTGGACTTGAGTTGATCTGAAGTTGGAGCTATCTTTTTACTGCTTCTTCTTTTATTATTGATTTACCGCTTCTGGTATGGGACAGAAGACGGAGTTGAAGACCACATGGGTGGTACCATTTTATTGATGCTTCCGCATTCATTTATTTTACGCTGCACTTTG

>CL1Contig289_putative All/repeat/mobile_element/Class_I/LTR/Ty3_gypsy/chromovirus/Tekay
TCCTTTAGCTCTCACGGACCAGGGAGAACAACACTTGGAGCTGTTATTATCTATTCTTATTTCCCACACTCTTGATTAGGTTGAGAAGCACTGTTTAGTATTCGAACCTATTTTCTTTCAGTACCTTTATTTCAGACCATTATGAATATTGTTGTACTGTGAGATATTCTATTTGAACTATTTCCGCTGCATTTATTATAATGAATGATTGTTATTTATTATCTATACTATTTATTAACCCATAAAATATAATAAACATTC

>CL1Contig290_putative All/repeat/mobile_element/Class_I/LTR/Ty3_gypsy/chromovirus/Tekay
TCTATATCTATATCTATAATTATATCTATAAACCCTATAAATAATAATAACGTCGAACTTATTAATATAAGAATTATTACTACCAGATATTTATATCATGTACTAGTGTTCTTGTGTTAAAAAGTGGGATCGTCACAACTGGTATCGAAGCCAGGTTCCCGATAACTTGTGTCTGCTGGTTGTGTAGATAGGTCTTGAG

>CL1Contig291_putative All/repeat/mobile_element/Class_I/LTR/Ty3_gypsy/chromovirus/Tekay
TTGACGTTGCCACGATACCACATTTTCAGGATTAAATTACATGTAAATAATTGAAATGATTGACTTATTAGATAGTACTGTATTTTGACCTGACAATACTTTATTTTGTTAAATGAATTTAACTGAAGAAAATGTTAAAATGTGAAAACTGAATAACTCGAATGTAATAGTAAACTAAGTGTGAAATTTACTATCGTGAGACTTGTCTGTTTATAGTTTGGGAAATCTCACACTAGGACTTCCTATCTTGCTGATTAGGGATATCCTAGCCTGAT

>CL1Contig292_putative All/repeat/mobile_element/Class_I/LTR/Ty3_gypsy/chromovirus/Tekay
GACTAGATAAACAGTGCTACTGACATAGACACACATACTATCTGATAACAAAAATAAATACTGAAAGAAAGGATAGATAGAAGCAGCTCTCCAAAAGTATATCTCCAAGGTCCATGAAAATCTGACAAGTAGAGCTAAGGACCTGTAGACATATATGCTCAGTCTGACCCGAGCATATATGGAAAACACACATACCCGAGTCAGGAAGGAAATATTCCCAACAAAGAGATTCATTATACCCTAACCAGAGTATACCCAGAAAATCACATCATAAGAATCAC

>CL1Contig293_putative All/repeat/mobile_element/Class_I/LTR/Ty3_gypsy/chromovirus/Tekay
AAATAACTTAATAATAAAATAAAAATAGTCTACACTGATTAATATAAGAATGTTTGTATCGGATCGTCGTATCTTGTACAAGGGTTCTTGTGTTAAAAAGTTGGATCGTTTCAGCTGGTATCAGAGCTCTTGTTACCCGATTAACCTGAGCCTGACAGAGTTTCAGCTGATACCAGAGCCAAGTTCCCGATAACTTGAGCTTGTGGATTATGCTGATAAAGCCGAGTTACCGATAACTTGTGCTTTTCGTTGTGTAATAATGTCTTCAGTTTCAAATAGCTTGAGTCTATTGGTTATAGTTCAAGGTACCGAGTTTTAGCTAGT

>CL1Contig294_putative All/repeat/mobile_element/Class_I/LTR/Ty3_gypsy/chromovirus/Tekay
ATAAGTGAAAAGCGGTGGATAAATAGCTCCAAGCTTTAAGTCATCTTGAATCAACAATCTAGAATCTGTAGAATATATATATATATATATATATATACACTCGATCTGACCCGAGTATATATATGTAAAACAATACATACTCGAGTCAGGAAGAAAAATTCCCAACAAAATGATTCATTATAACCTAACCAGAGGATATCCATACAAATACATCAACAATCAAATCATAATCAAATCAATCAATCATCACATCAAAATGTGGTACCGTGGCAAGGTCAAACTCCGGTACCGCCTCATTAGTT

>CL1Contig295_putative All/repeat/mobile_element/Class_I/LTR/Ty3_gypsy/chromovirus/Tekay
TGATTTCTTTGATGTGATTTTCTGGATATACTCTGATTAGGGTATAATGAATCTTGTTGGGAATTTTCCTTCCTGACTCGAGTATGTGTGTTTTCCCATGTATGCTCGGGTCAGACTGAGCACACATGTTTTCAGGTCCCTAGTTCTTCCATTCAGATTCTTCTTGGACCGATG

>CL1Contig296_putative All/repeat/mobile_element/Class_I/LTR/Ty3_gypsy/chromovirus/Tekay
CTTTTTAACACAAGAACACTCGTACAAGATACGACAATCTGATACGAATAATTCTTATATTAATAAGTGTAGATGTTTTTATTTATATATAGGGTTTATAGATTTAATTATACAAGATAAAAGATACAATAGAACACAACAGTGTTTACAACAATAAGAATCTGTCATAAAAGAATAAACTCTATAATACAACAGAGCTTCAATAAATAGATACATCAGAATTTCT

>CL1Contig297_putative All/repeat/mobile_element/Class_I/LTR/Ty3_gypsy/chromovirus/Tekay
TCCATATATGCTTAGGTCAGTCTGAGTATGTATGATTTCAGGTCCTTAGCTTTCACGGACCAGGGAGAACCGCACTAGGAGCTGTATTTATCTATCTTTATTTTCCGCACTGTTGATTATGAATAGAAGCATTGTTTAGCTTCTTAAGACTATTTTCTTTCAGTACCTTTATTTCAGTCCATTATGAATACTGTTGTACTGTAAGATATTGTATTATGAAATTTCCGCTGCATTATTATTCTGATGAATGATATTCTTTATTATCTGTACTTTTTATTAACCCTTAAATCATTATAGACATTTAACTGATTAATATGGGAATTACTCGTACCGGATATTCGTATCTTGTGCGAGTGTTCTTGTGTTAAAAAGTTGGATCGTTTCAGTTGGTATCAGA

>CL1Contig298_putative All/repeat/mobile_element/Class_I/LTR/Ty3_gypsy/chromovirus/Tekay
ACAATAAGATACATCAGAGTTCAAACTGTAGTGCAGCGGAAAAATAAATGAATGCGGAAGCAACAAAATAAGAAGAACCACTCGTGTGGTCTTCAACTCCGTCCTCTGTCCCATACCAGAAGCGGATACTCGATACAAGTGAAAAGCTGTGGATAAATAGCTCCAAGATTCAAGTCATCTCG

>CL1Contig299_putative All/repeat/mobile_element/Class_I/LTR/Ty3_gypsy/chromovirus/Tekay
CTATTATTATTCAGACTGTGTTCATTTTCCGCTGCTACTTTTGTGTAAACTCTCATGTACTTATACACAGTTTATTCTTTTATGACATATTCTATTTCTGTTATCCTACACTATGGTGTATTATTTTATCTTTTCATTTTCTATTTCATTT

>CL1Contig300_putative All/repeat/mobile_element/Class_I/LTR/Ty3_gypsy/chromovirus/Tekay
ATACGAATATCCAGTACTCGCAATTCTCATATTAATCAGTTTGAATGTTTATTATGTTTTATGGGTTAATAAATAGTACAGATAATAAAGAACATTCATTTATCAGAATAATAAATTGCAGCGGAAATAGAATATCTTCAGTACAACAGTATTCATATATGGTCTGAAATAAAGGTACTGAAAGAAAATAGTCTTGAGAAGCTAAACAATGCTTCTATTCATAATCAACAGTGCGGAAAGTAAAGATATATAAA

>CL1Contig301_putative All/repeat/mobile_element/Class_I/LTR/Ty3_gypsy/chromovirus/Tekay
AATACCACACGGGTGGTTCTATTTATTTGATGTTTCCACATTTGTTTTCCGCTGTGCAAATTTATGTTTAGAAACTCTAATGTATCTATTTATTGAAACTCTGTTGTATTATACAGTTTATCATTTATGACATATTCTATCTATTGTTGAAACACTGTTGTGTTTTATTTTACCTGTAGAATATATATATACTCGAATCT

>CL1Contig302_putative All/repeat/mobile_element/Class_I/LTR/Ty3_gypsy/chromovirus/Tekay
CCTTATTGTTGCTTCCACGCATTTATTTTTTTCCGCTGCACTACAGTTTGAGACTTTGATGTATCTTATTGTAGAAATTCTGATGTAAACCATTTACAGTTTATCATTTATGATATCTTCTATTCGGTGTAAACACTGTTGTGTTTGATTTTACCTTTTTATCTATCTATAATTGTAAATTAAATAACTTAATAATAAAATAAA

>CL1Contig303_putative All/repeat/mobile_element/Class_I/LTR/Ty3_gypsy/chromovirus/Tekay
AGGCAAGTCCCATGATAGTAAATTTCACATTTTACCTTTTTTATTACATTCGAGTTATTCTGTTTTCATAGTTCAATTATTTCCTTCAGTTAAATTCATTTAACATACATAAAATAAGTACCATGGAAAGTCAAACTTGGTACCACCTCATTAAATATTTAATGATATGCAGATATAAGTAAAGTAAATAGTGATA

>CL1Contig304_putative All/repeat/mobile_element/Class_I/LTR/Ty3_gypsy/chromovirus/Tekay
GAACGCCTAGTACGGGATATAAATATCCGATACTAATAATTCTTATATTAATAAGTTTAGATGTTTATATATATATAGGGTTTATAGATTTAATTATAAAAGATAAAAGATACAATACAAACACAACAGTGTTTACAACAACAATAGAATCTATCATATATGATAAACTGT

>CL1Contig305_putative All/repeat/mobile_element/Class_I/LTR/Ty3_gypsy/chromovirus/Tekay
GATACTAACCGAAACGATCCGACTTTTTAACACAAGAACACTCGGGCAAGATACGAATATCCGGTCCGAGTAATCCCCATATTAATCAGTCAAATGTCTATAATGATTTAAGGGTTAATAAAAAGTACAGATAATAAAAAAAATCATTCATCAGAATAATAATGCAGCGGAAATTTCATAATACAATATCTTACAGTACAACAGTATTCATAATGGACTGAAATAAAGGTACTGAAAGAAAATAGTCTTAAGATGCTAAACAATGCTTCTATTAATAATCAACAGTGGGGGGAAATACGATAGGTAAATACAGCTCCAAGTGTCG

>CL1Contig306_putative All/repeat/mobile_element/Class_I/LTR/Ty3_gypsy/chromovirus/Tekay
AAATATAGGTACTGAAAGAAATAGTCTTAAGAAGCTAAACAGTGCTTCACATAATCAAAATGCGGATAACAAAGAAAGATAAAACAGCTCCAGACACTGTCCTTCCTGGTCCAAGAAACAAAAACCTGAAAACATATATACTCAGACTGACCCGAGCATATATGGGAAAACACACATACTCGAGTCAGGAAGGATAAATTCCCAAAGAAATTCATTATAACCTAACCAGAGTATAGC

>CL1Contig307_putative All/repeat/mobile_element/Class_I/LTR/Ty3_gypsy/chromovirus/Tekay
GGAATTTCTTAGGACTCTCATTCATACCATGCTTTATTATTTGATTGAAAAGGTTTTAATAATCCGTCTACTTTGAACAGATGAATACCAGAACCAAAGCCGTCGTTGTACCAGCAGTTGCAGGTAGGAAAGGCAAGGCCCCAGCTAGAGGGGGAAAGACCACTCAGG

>CL1Contig308_putative All/repeat/mobile_element/Class_I/LTR/Ty3_gypsy/chromovirus/Tekay
GTCTTCCAACCACTCTAATACCTTGGGGATGTCTACCCCCTCACCTCTAAACTGTACACCCTGCATATCTGTGAAGCGCTTGCAAAGGTCCTGAAACTCTTTCCCCGGTGCAGGTGGGGGAACAGGAATCAAATGGTACTGTGGTATAGCAGGAAGTGGGTTTGGTATCACCGGTGCTGGTGGTACGCCTATAGGAGTAGGATCGGGGGTCACCTCGGGGGTAACATCAGGAATAACCTGTGGTAATA

>CL1Contig309_putative All/repeat/mobile_element/Class_I/LTR/Ty3_gypsy/chromovirus/Tekay
TGTCTTTATTTATTAATTAGGTTATTTAGTTATAGTTATAGATAGATAAAAAAGGTAAAACCAAACACAACAGTGTTTACAACAGAAATATAAGATATCATAAATGATAAAATTGTAAATAGTTTACATCATAATTTCTACAATAGGAAACATCAGAGTTCAAA

>CL1Contig310_putative All/repeat/mobile_element/Class_I/LTR/Ty3_gypsy/chromovirus/Tekay
AAAAAATACAGTCTAATGCTAGAATAGATACAAGATAGAAATCTGTAATACATCCAGTTATAAATAATAAAAAGAAAGGAAGTGAAATACGGAAGCAAAAAATAGCAGTGGGAATCCCAAGCGGTAGATAGATAGCTCCAAAAATCCAAGCCATCTCAAATAAAAACTAAAAACATGTGGAATATATATACTCGGTCTGACCCAAGCATATACGTA

>CL1Contig311_putative All/repeat/mobile_element/Class_I/LTR/Ty3_gypsy/chromovirus/Tekay
AGAAGATGGAGTTGAATACCACCCGAGTGGTTCTATTGTATTTCTTACTTCCGCATTTACTTTTTCAAACTGTATTCTATTTTTCCGCTGCACACATTTTGATGTAAACTCTGATGTATCATATATACAGCTTTATCATTTATGACATTCTATTTTTGTTGAATAATCCTATTGTGTTTGATTTTACCTTTTCATTTTCTATATCTATATCTATATAAACCCTATAACATAAATAAAAACTAGCGAACTTATTAATACTTGTATTACTATTACTAGATT

>CL1Contig312_putative All/repeat/mobile_element/Class_I/LTR/Ty3_gypsy/chromovirus/Tekay
GCTAGGACTCTCTATCTTTCGAGTAGGGATATCCTAGCCTGAATCGAGTATGTATCTAGTTTTCTGTATATGCTTGGGTCAGACCAAGCATATATATATTATACAGGTTTGTAGTTTTAATTCGAGATGACCTGGATCTTTGGAGCTATCTA

>CL1Contig313_putative All/repeat/mobile_element/Class_I/LTR/Ty3_gypsy/chromovirus/Tekay
GCAGCGGAAAAATAATTGATCAGAAGTTTCAAAGTACAACAATATCCAAGACTGAAAGGAATATGTTTGAATAGCTAAATAATGCTTTCTAACATAAATGCAGAAAAAGGAAGATAGAAAGTGACAGCTCCAGAAGTACTGTCCTCTCTGGTCCATAGAAAATCTAAGTCATGCAGTCATATCTACTCGGTCTGACCCGAGCACACATGTAAAACACACATACTCAAGTCAGGAAGGAAAATTTCCAACAAAAA

>CL1Contig314_putative All/repeat/mobile_element/Class_I/LTR/Ty3_gypsy/chromovirus/Tekay
TAGATGTCTTATTTATTTATAGGGTTTATAGATATAGTTATAAAAGATAAAAAGGTAAAATCAACACAGTGTTTACAACAACAAATAGAATATGTCATAAAAGATAAAACTGTAAATAGTTTAAATCAGAGTTTCAACAAAAAAATACATCAGAGTTTCAAAATGTAGTGTAGCAGAAAAAACAAATGAATGCGGAAGCAACAATAGAATAGAACCAC

>CL1Contig315_putative All/repeat/mobile_element/Class_I/LTR/Ty3_gypsy/chromovirus/Tekay
CTCGAGTATGTATTTGTTTTCTGTATATGCTCGGGTCATATCGAGCATATACATATTATACAGGTTTTTAGTTTGCATTTAATATTGCTTGGAGTTTGGAGCTGTCTGTCTACAGCTTCTGTTAATTTTGAGTTGCCGCTTCTGGTATGGGACAAAAGACGGAGTTGAAGACCACACGAGTGGTTCTATTTTATTTCTTGTTTCC

>CL1Contig316_putative All/repeat/mobile_element/Class_I/LTR/Ty3_gypsy/chromovirus/Tekay
GTTGAAGATCACACGAGTGGTTATAAATTCTATTGTATTTATTGCTTCCACATTTATTGTTTCAAACTGTATTCTATTTTTCCGCTGCAAACATTTTGATGTAAACTCTGATGTATCTTATAAACAGTTTGATCATTTATGATATTCTACTTTTGTTGAATAACCAGATTGTGTTTAATTTTACCTTGTATCTTTCTATATCTATATCTATAAACCCTATAACAATAATAAGACATCTAAACTTATTAATATAAGAATTATTAGTATCGGATATTTATATCCCGTACTAGTGTTCTTGTGTTAAAAAGTTGGGTCGTCACAGTTGGTATCAGAGCCTAAGTTCCCGATAACTTGTGCATGTTG

>CL1Contig317_putative All/repeat/mobile_element/Class_I/LTR/Ty3_gypsy/chromovirus/Tekay
ATTAATCAGTGGTTTATTCTTTATTTATTTATAGGATATATAAATATAAGTATAGATATAGAACAATGAACAGGTAAAATATCAACACAATCTGATAAATAGACAAGAATAGAATATGTCATAAATAGTCAACTGTATAAACGATACATCAGAGTTTACATCAAAAGTTTTGCAGCGGAAAAATAGAATACAATTGGACAAAAGAAGTGCGGAAGCAACAAAT

>CL1Contig318_putative All/repeat/mobile_element/Class_I/LTR/Ty3_gypsy/chromovirus/Tekay
TAATTAATAATACTGTATTTTGACCTGATAGTATTTTATTTATGTTAAATGAATTTAACTGAAGAAAATATTGAAATATGAAAACAGAATAACTCGAATGTAATAATAAGTAAAATGTGAAATTTACTATCGTGGGACTTGCCTGTTTATAGTTTGGGAAATCTCACGCTAGGACTTCCTATCTTACTGATTTGGGATATCCTAGCCTGACTCGAGTATGTATTTGTTTTCTGTATATGCTCGGGTCAGATCGAGCATATACATATTCTACAGGTTCTTAGTTTTCATTTGAGATTGCTTGGATTTTTGGAGCTATCTATCTACTACAGATTCTCATTTATTTTGAGTAGACGCTTCTAATATGGAACAGAAGACGGAGTTGAATACCACACGAGTGGAATCATTTAT

>CL1Contig319_putative All/repeat/mobile_element/Class_I/LTR/Ty3_gypsy/chromovirus/Tekay
CCAGAAGCGGGAAATCAATAGAAGTGAAGAGCTGTAGATAGATAGCTCCAGAACTTCAAGACATCTCGAATCAAAAAGAGAGAACCTGTAGAATATATATATATATATATACTCGATCTGACCCGAGTATATACGTAAAACAACATATACTCGAGTCAGGAAGGAAAATTCCTAACCGAAAGATTTATTATATCCTGACCAGAATATATCCAGAAATCACATCTCAAATCCAATGTAATCAATTCAAATCATCAATCACTAATATCAAGTGTTTAATCATTTACTAGTTTAATTCCTTAATC

>CL1Contig320_putative All/repeat/mobile_element/Class_I/LTR/Ty3_gypsy/chromovirus/Tekay
TTCTTGAGTTTGATTAGAGATGTCTTGAAGTTCTGGAGCTATCTATCGACTGCTCTTCACTTCTATTTTGATTACCGCTTCTGGTATGGGACAGAAGACGGAGTTGAAGACCACACCAGTGGTTCTTTCTTTTTGGATAGTTTTCCACCTTTATTTTTCCGCTATGCTACTTGTTGTTTA

>CL1Contig321_putative All/repeat/mobile_element/Class_I/LTR/Ty3_gypsy/chromovirus/Tekay
TATTGATTCAACCCCCTTTATATCTACTTTGATATTAGTTCTTTATATCTGCATATCATTAAATATTTAATGAGGCGGTACCAAGTTTGACTTGCCATGGTACCTATTTTCAGATTTAAATTTCTAAATTGATTAATGAGGCGGTACCGAAGTTTGACCTTGCCACGGTACCATATTTTCAGATTTATATTACATATAAATAATTCAAATGATTGA

>CL1Contig322_putative All/repeat/mobile_element/Class_I/LTR/Ty3_gypsy/chromovirus/Tekay
AAATATCACAGTCAAATCAATCACAATCAACTGAATACAATCAAGTCATTTCACTATTCCTAAGTTGAGATTAGAAAAAAGGTCCGTGCTAATCACACTACTCATTTATCCCTAATTAAGTCTTAAATCATAATTAACCTACTTAATTAATCTCAAAATGTGTTACTGTGGCAAGGT

>CL1Contig323_putative All/repeat/mobile_element/Class_I/LTR/Ty3_gypsy/chromovirus/Tekay
GAACAATAATAGCAAAAGCAAGAACAATAAATAGAACCACCCGTGTGGCCTTCAACCCCGTCGTCTGGCCCATACCAGAAGCGGTCAACTCAAAATGAATAAAAGCTGTAGATAGATAGATCCAAACTCCAAGCACTCTCAAATGAAAAAT

>CL1Contig324_putative All/repeat/mobile_element/Class_I/LTR/Ty3_gypsy/chromovirus/Tekay
CACGCGAGTGGTGCTACTTTATTGTTGCTTCCGCATTCATTTATTTTTCCGCTGCAGTTTATTCTGAAACTCTGATGTATCTTTTTGTATTGAATCTCTGATGTATTCAAATACAGATTATCATTTATGATAATTTCTATTTCTGTACAAACACTGTTGTGTTTGATTTTATTTTTTTTCCTTTCTATTATTAAGATAAAAACTATAGTTAATAACCTTTAATAATTAAATAAGACATTCATACTGATTAATATAAGA

>CL1Contig325_putative All/repeat/mobile_element/Class_I/LTR/Ty3_gypsy/chromovirus/Tekay
TTCTAATCATAACTTAGAAACATGAAATGATATGATTTGTATTCACTTGATTGTGATGTGATTTATGTTCACTTGATTGTGATATTTTGACTGATGATGTATGTATACGGATATACTCTGGTTAGGGTATAATGAATCTTGTTGGGAATTTTCTGAAACGATCCAACTTATTAACACAAGAACGCCTCGTATGAAATACGACGATCCCATACGAATTATTCTTATATTAAGAAGTTAAATGTTTTTATTTAATATTTGGGTTTATATATATAATTCTAGAAAAATAAAAAGATAAACAAACACAACAGTGTTTACAACAACAAACTGAATCTCTCATAAATGATGAAATGTATAATACAACAGATTTCGATACAAATATACATCAGAGTTTCTAAACAAAAGTAGCACAGCGGAAAAATAAATGTGGAATCACATCAAAATAAACAGGAAGAACCACCCGTGTGGTCTTCAACTCCGTCTTCTGTCCCATACCAGAAACGGGAAATCAAATAGAAGTGAAGAGCAGTCGATAGATAGCTCCAGAACTTCATGACATCTCGAATC

>CL1Contig326_putative All/repeat/mobile_element/Class_I/LTR/Ty3_gypsy/chromovirus/Tekay
AAGTTATCGGGAACCTGGCTCTGATACCAACTGAAACGATCCAACTTTTTAACGCAAGAACACTCGTACAAGATACGAATATCCGATACGAATAATTCCCACATTAATCAGTTAAATGTCTATAATGATTTAAGGGTTAATAAATAAGGTACAGATAAATAAACAACATCATTCATCAAAGTAAATTGCAGCGGAAATATTCAACATAGTCTTTCAGTACAACAATTTTCATATGGTCTGAATAAATAAGTACTGAAGAGATAGTTCTAAGAAGCTAAACACTTGCTTCAACAATAACAAGGTACATAAATAGATAGATAGGGGTAACAGCTCCCACACTGCTACTGCTGGTCCAAGCAAGGATAGGGACCTGCATACATACATACTCAGACTGACCCGAGCATATATGGAAAACACACATACTCGGGTCAGGAAGGATAAATTCCCAACAAAGAGATTCATTATAACCTAACCAGAGTATATCCATACAAATACATCATCAGTCAAAATCATAATCAAATCAATCAATCATCACATCAAATTCTTGTCCTTAAGTTGTGATTAGCAAAAAGGGTCCGTGCTAATCACACTACTTACTCATCTTTAATTAAGAATCAAAATGTGGTACCGTGGCAAAGTCAAACTTCGGTACCACCTCATTAGTTCATTTATGG

>CL1Contig327_putative All/repeat/mobile_element/Class_I/LTR/Ty3_gypsy/chromovirus/Tekay
GCTAATGAATTTAAGCATCAACAAGGCGGTACCAAAATTTGACCTTACCACGGTACCATATTTTGAGATTAAAAATTTCATATAAACATTTGAACTAATTAACAACACTGTATTTGACCTGTCAGTAGTATTTTTATGTTGATTGAATTTAACTGAAAATTAAATATATATTCGAATGTAATAATAAGTAAAC

>CL1Contig328_putative All/repeat/mobile_element/Class_I/LTR/Ty3_gypsy/chromovirus/Tekay
TATTATTATTATGCATTCATGCCCTATATAACATTTAATAGGAATACCAAAAACAAAACTTATAAAATCTGAAATTAACTGTATATGAAAAATGCTAGGGTAAACTAGGATTTAAACAATACACTTATATAACCCCATATGTTGATTTGATGTATTGGATTGTGTTTGGATTGTGATGTATTGATCTATGATGTGATTTCTGGATATACACTGTTTAGGGTATAATAAATCTTTTTGTTGGGAATTTACCTTCCTGACTCGAGTATGTGTGTTTTACATATGTGCTCGGGTCAGACTGAGTATGTATGTCTGCAGGTCCTTAGCTTTCCCTTGGACCAGGGAGGACAACACTGCTGGAGCTGTCATTATCTATCTTCATATTTTCCGCATTTATGTTTATGTTAGAAGAAATGTTTAGCTATTCGAACATATTTCATTCAGTACTACTTTGGATATTGTTGCACCTTGAGATATTCTATTGATCTATTTCCGCTGCATGTATTATTCTGATGAAAGATTGTTTCTTTTAATTATCTGTACTATTATATATAACCCATAAAACATAATAAACATCTTAACTGATTAATATAAGAATTACAAGTACCGGATATTCGTATCTTGTGCGAGTGTTCTTGTGTTAAAAAGTTGGATCGTCTCAGTTGGTATCAGAGCCAGGTTCCGATAACTTGAGCCTGAATGGTTATTCGTAGGATCCA

>CL1Contig329_putative All/repeat/mobile_element/Class_I/LTR/Ty3_gypsy/chromovirus/Tekay
ACATAAAATAGTATTGTCCAGTCAAATTACAATATTACTAATTAAATCAATCATTTTAATTATTTACTCGTAATTAAATCTCAAAATATGGTACCGTGGCAAAGTCAAACTTCGGTACCGCCTCATTTAAATATATATATAGTTAATTCCAAAGTTAA

>CL1Contig330_putative All/repeat/mobile_element/Class_I/LTR/Ty3_gypsy/chromovirus/Tekay
CCAAAAAGGCTTCTTATTCGACTTCTTCTCAAATAATGTGCTTCTGACGATCCAACTTTTTAACACAAGAACACTCGTACAAGATACAAATATCCAGTACAAGTAATCCCCATATTAATCAGTTAAATGTTTATTATGTTTTTAGGGGTTATTTAGTTATAGTTATAGAAAGGTAAAAAGGTAAAATCAAACACAACAGTGTTTGTAAACAGAA

>CL1Contig331_putative All/repeat/mobile_element/Class_I/LTR/Ty3_gypsy/chromovirus/Tekay
GTTAGGGTATAATGAATTTCTTTTGTTGGGAATTTACCTTCCTAACTCGAGTATATGTGTTTTCCATATATGCTCGGGTCAGATCGAGCATATATATATATATATATATATTCTATAGGTCTTGATTTTTGACTTGAGATGATCGTAAGTTGGAGCTATCTTTTACTGCT

>CL1Contig332_putative All/repeat/mobile_element/Class_I/LTR/Ty3_gypsy/chromovirus/Tekay
GAGTGGTTCTATTTTATTGTTGCTTCAGCATTAATTTATTTTTCCGCTGCACTTTGCTGTGAAAATATGATGTATCTTTTGTTGAAACTCTGATGTAAACCATATTTACAGTTTATCATTTATGACATATTATATTTGTTATGTAAACATTGTTGTGTTTGATTTTACCTTTTT

>CL1Contig333_putative All/repeat/mobile_element/Class_I/LTR/Ty3_gypsy/chromovirus/Tekay
AAGCGCTTTAACTGCACAGATATAGATATAGATATAGATATAGAAAAATGAAAAGGTAAAATTCAAACACAATAGTGTTTATAAACAGAAATAGAATATGTCATAAATGATAAACTGTATATGAATACATCAGAGTTTGTATAATAATCAGCAGCGGAAATAAATACAATTTAAGAAATAAATGCGGAAGCAAGAAATAAATGAATCTTTAACTCCGTCTTCTGTCCCATACCAGAAGAGGCAACTCAAAATAAATAGAAGCTATAATAGATAGATAGCTCCAAAATCCAAGCA

>CL1Contig334_putative All/repeat/mobile_element/Class_I/LTR/Ty3_gypsy/chromovirus/Tekay
ATGAAGTTCTGGAGCTATCTATCAACAGCTCTTCACTTCTATTTGATTACCCGCTTCTGGTATGGGACAGAAGACGGAGTTGAAGACCACACGGGTGGTTCTTTCTATTTATTTTGATGTGATTCCACATTTATTTTTCCGCTGTGCTACTTTTTGTTTAGAAACTCTGATGTATCTTTTTATTGGAAATCTGTTGTATTATACAGTTTATCATTTATGAGAGATTCTATTTGTTGTTGTAAACACTGTTTGTGTATTTTATCTTTTTATTGTCTAGAACTATATCTATAAACCCTAATATTAAATAAAAACATTTAAATT

>CL1Contig335_putative All/repeat/mobile_element/Class_I/LTR/Ty3_gypsy/chromovirus/Tekay
TTTGAATACAAAGTGCAGCGGAAAAAACAAATGAATGCGGAAGCAACAATAAAGTAGAACCACTAGTGTGGTCTTCAACTCCGTCTTCTGTCCCATACCAGAAACAGTGGATCAACAATAAGTGGAAGCAGTAAAAAGATAGTTCCAACTTCAGATCATCTCAAGTCAAAAATCAAGACCTGTATAATATATATATATATATACTCGATCTGACCTGAGCATATAC

>CL1Contig336_putative All/repeat/mobile_element/Class_I/LTR/Ty3_gypsy/chromovirus/Tekay
CGGGAACTCAAGACAAAAATACTCAACGAACAAGCACAAGTTATCGGGAACTTGGCTCTATCAGCATAATCAACAGGCACAAGCTATCAGTGAACCTGGCTCTGATACCAGCTGAAACGATCCAACTTTTTAACACAAGAACACTCGTACAAGATACGACGATCCGATACAAATAATTCTCATATTAATCAGTTAAATGTTTATTGTATTGGTTATTAATTATAGTTTTTATTATAATAATAGAAAGGAAAAAGGTAACATCAAAACACAATAGTGTTTCCAACCGAAATAGAAAATAT

>CL1Contig337_putative All/repeat/mobile_element/Class_I/LTR/Ty3_gypsy/chromovirus/Tekay
TTTATGAGAGATTCTATTGTTGTTGTAAACATTGTTGTGTTCATTTTATCTTTTTATCTGTCTAAAAACTATATCTATAAACCCTAATATTAAATAAAAACATTTAACTGATTAATATAAGAATTATTCGTATCGGATCATCGTATCCTGTACGAGGCGTTCTTGTGTGAAAAAGTTGGAACGTTTCAGCTGGTATCAGAGCATAATTTCCTGATAACTTGTGCCTGATG

>CL1Contig338_putative All/repeat/mobile_element/Class_I/LTR/Ty3_gypsy/chromovirus/Tekay
TGCAAACATATTTCTTTCCGTACCATCTTTTATTCAAACTATGTTGGATGATGTTGTATCTTGAGATATTTTGTCTGATCTATTTTCCGCTGCTTACATTATTCTGATGAATGAATGTTCTTTAATTTCTGTACTATTATATAACCTATAAAACATAATAAACATCTTATCTGATTAATATGAGAATTACTGGTATCGGATATTCTTATCTGGTGCAAGTGTTCTTGTGTTAAAAAGTTGGATCGTTTCAGTTGGTATCAGAGCCAGGTTCCCGATAACTTGTGCCTGTT

>CL1Contig339_putative All/repeat/mobile_element/Class_I/LTR/Ty3_gypsy/chromovirus/Tekay
GATACCAGTTGAGATGACCCAACTTTTCAACACAAGAACACTAGTACAGGATATAAATATCCGATACTAATAATTCAAGTATCGATCAGTTGTGTAGACTTTATTTATATATAGGGTTTATAGATATAGTTATAGATAGATAAAAGGTACAATAGAACACAACAGTGTTTACAACAACAATAGAATCTGTCATAAAAGATAAACTGTATAATACAACAGAGTTTCAATAATAGATACATCAGAATTTCAAAGTACAATGCAGCGGAAAAACAAATGTGGAAACACAATAAAATAGAACCACTCGTGTGGTCTTCAACTCCGTCTTCTGTCCCATACCAGAAGCGGCTAATCAATAGAAGTGAAGAGCTGTAGATAGATAGCTCCAGAACTTCAAGACATCTCGAA

>CL1Contig340_putative All/repeat/mobile_element/Class_I/LTR/Ty3_gypsy/chromovirus/Tekay
AAGTACAATAGGATTCTACATAGTCTGAATATAAATGTAATCAAAGAAATATGTTTCAAAAGCTAAACAGTGCTTTAAAACATAAACATAGATAAGGAAAAGTAAAGGTAGATGATGACAGCTCCAAGTGTTGTCCTCCTGGTCCCTGAAACAGCTAACGGACCTGCATACACATATGCTCAGTCTGACCCGAGCATACATGGGAAAGCACACATACTCGAGTCAGGAAGGAAAATTCCCACTAAAAAGATTCATTATACCCTAACC

>CL1Contig341_putative All/repeat/mobile_element/Class_I/LTR/Ty3_gypsy/chromovirus/Tekay
AACAAATACAATCTTAACAACAATAGCGGAAGAAAGAACAATAAATAGAACCACTAATGTGGCCTTCAACTCCGTCTTCTGTCCCATACCAGAAGCAGTCAACTCAAAATGAATAGAAGATGTAAATGATACCTACAAACTCCAAGAAATCTCAAATGCAATCTAAGAACCTA

>CL1Contig342_putative All/repeat/mobile_element/Class_I/LTR/Ty3_gypsy/chromovirus/Tekay
TGATACTAATAATTCTTATATTAATAAGTTTAAATGTCTTATTTATATATAGGGTTTATAGATATAGAAAGGAAAAGGTAAAATCAAACACAACAGTGTTTACAACAGAAATAGAAATTATCATAAATGATAAACTGTATATGAATACATCATAGTTTCAATACAAGAAAAGATACATCAGAGTTTCAATATATTTGTGCAGCGGAAAAACAAATGAATGCGGAAGAAACCATAAAGTAGAAGCACCCGTGTGGTCTTCAACT

>CL1Contig343_putative All/repeat/mobile_element/Class_I/LTR/Ty3_gypsy/chromovirus/Tekay
GTCGGTTCTGGTAGAGGACAGAAGACAGAGTTGAAGACCACACGAGGGGTTCTATATTTTACTTGCTTCCGCATTCATATTGTTTAAACTGTATTCATTTTCGTTGCTGATTGTATTGAAACTCTGAGGTATCGATTTGTGTAAACCACGTATATAGTTTGTCTTTGATGACATTTCTATTT

>CL1Contig344_putative All/repeat/mobile_element/Class_I/LTR/Ty3_gypsy/chromovirus/Tekay
TAAATGATAAATTCTATATATGATAAATAAAAGTTTACATCAAAATGTTTGCAGCGGAAAAATAGAATACAGTTTGAATCAACAAATGCGGAAGCAACAAAATATAATAGAATATATATAACCACTCGTGTGGCCTTCAACTCCGTCTTCTGTCCCATACCAGAAACGGTTACTCAATACAAATGAAAAGCTGTAGTAGATAGATAGCTCCAAAACTTCAGGCCATCTCGAATCAAAATCAAGAACCTGTAGAATATATATATGCTCGATCTGACCCAAGCATATACAAAAAAATAAATAC

>CL1Contig345_putative All/repeat/mobile_element/Class_I/LTR/Ty3_gypsy/chromovirus/Tekay
GGAAGGTAAATTCCCAACAAAAGAGATTTATTATATCCTAACCAGAAAATATCTATATAAATCACATCATAAATCAAAGGACCTAATCAAGTCAAATAACATAAAGGCAATTCATATTAAGTATTTATCCTTTAAACTTATACTTAATATTTATCAATTGAGGTACCGTAGAAAAAGTCAA

>CL1Contig346_putative All/repeat/mobile_element/Class_I/LTR/Ty3_gypsy/chromovirus/Tekay
TAAAAAGAAGTTAGACTAAGATTAAAATGTATTTGATTTGAGATGTGATTTTTGGATATACTATAGTTAGGGTATAATAAATCTTTTTGTTGGGAATTTTCCTTCCTGACTCGAGTATGTGTTGTTTTACATATATACTCGGGTCAGATCGAGTATATATATATATATTCTACAGGTTCTTGATTTTGATTCGAGATGACTTGAAGCTTGGAGCTATCTATCCACAGCTTTTCACTTGTATCGAGTAGCCGCTTCTGGTATGGGACAGAAGACGGAGTTGAAGACCACACGAGTGGTTCTATTTTATTGTTGCTTCCACATTTGTTTTTCCGCTGCACTTTTGTTTTTTTGAAACTCTGATGTATCTTTTTGTTGAAACTCTGATGTATTCATAAACAGTTGATGATTTATGATATTTTCTATTTCTGTTGTAAACACTGTTGTGTTGATTTTACCTTTTACCTTTTAATAACTATATCTATAAACCCTATATATAAATAAAGACATCTAAACTTATTAATATAAGAATTATTAGTATCGGATATTTATATCCTGTACTAGGCGTTCTTGTGTTAAAAAGTGGGATCGTCTTAGCTGGTATCAAAGAAAAAGTTCCTGATAACTTGAGCCTG

>CL1Contig347_putative All/repeat/mobile_element/Class_I/LTR/Ty3_gypsy/chromovirus/Tekay
ATGAATCTCTCACCAGGTGTGGGCTGGTGTGATGGTCCGAACCTATAAGTGGGAGTCACATCATAAGTGCCTCCTCCAACTGCAGCTGTGGCTGCATCGGCTCTAGTATCCATCTGTTCAAGGTAAACAGAATATCAGAACCATTTCAAATCAAAGATAAAATATCCTAAGAATATGAATCCTAAGAAATCCTAATTCGATGTACCATAACCCAACAGGCTCAAGTTATCGGGAACTTGGCTCTGATACCAACTGAAACGATCCAACTTTTTAACACAAGAACACTCGCGTAAGATAGGAATATCCGACACAAGTAATCCTCATATTAATCAGTTTAAATGTTTAT

>CL1Contig348_putative All/repeat/mobile_element/Class_I/LTR/Ty3_gypsy/chromovirus/Tekay
TTGATTCACCATTTCTTGTATTAGACGGAAGACGATGTTGAAGGCCACACGAGTGGTTATACATATTCTATTGTATTTTGTTGCTTCCGCATTTATTTTGACAAACTGTATTCTATTTTTCCGCTGCAAAACTTTTGATGTAAACTCTGATGTATATATACAGTTTATCTTTTTATGACAAATTCTATTCTTGTCGATTTATCAGATTGTGTTGATATTTTACCTGTTCATTGTTCTAAAATTATATCTATAAACCCTAATATTAAATAAAAA

>CL1Contig349_putative All/repeat/mobile_element/Class_I/LTR/Ty3_gypsy/chromovirus/Tekay
AATCAAAAGTGCGGAAAAATAGAGATAGATAATAACAGCTCCAAGTGCTGTTCTCCCTGGTCCGTGAGAGCTAAAGGACCTGCATACACATATGCTCAGTCTGACCCGAGCATATATGGGAAAACACACATACTCGAGTCAGGAAGGTAAATTCCCAACAAAAGAGATTCATCATATCCTAACC

>CL1Contig350_putative All/repeat/mobile_element/Class_I/LTR/Ty3_gypsy/chromovirus/Tekay
TAAAGGTACTGGAGACTTAAAATAGAAATAGGTTCAGGTAGCTAAACAGTGCTACCGACATATACAAACATACTGTTCGATACAAAAGTCAAACTGAAGGTAAAAGATAGATAGTAGCCCTCCAAAATATATCTCCACGGTCCAAGAAAAATCTGATAAGAAGAGCTAGGGACCTGTAAACATATATGCTCAGTCTGACCCGAGCATACATGGGAAAACACACATACTCGAGTCAGGAAGGAAAATTCCCAACAAAGAGATTCATTATACCCTAATCAGAGTATATCCAG

>CL1Contig351_putative All/repeat/mobile_element/Class_I/LTR/Ty3_gypsy/chromovirus/Tekay
TTGTTTAGAAACTCTGATGTATCTATTTATTGAAACTCTGTGTATTATACACTTTATCATTTATGAGAGATTCTATTTGTTGTTGTAAACACTGTTGTGTTCATTTTATCTTTTTATCTGTCTAAAAACTATATCTATAAACCCTAATATTAAATAAAAACATTTAACTTATTAATATAAGAATTATTCGTATCGGATCGTCGTATCTTGTACGAGGCGTTCTTGTGTTAAAAAGTTGGATCGTTTCAGATGGTATCAGAGCCAGGTTTGCAGATAGCTTGAGCCTGTTGGTTATGTAGTAAG

>CL1Contig352_putative All/repeat/mobile_element/Class_I/LTR/Ty3_gypsy/chromovirus/Tekay
TCCCATATTAATCATTTTTAATGTCTATTATGTTTTGTGGGTTATATAAATAGTACGGATAATAAAAGAACAACATTCATCAGAATAGTAAATGCAGCGGAAATAGTTTCAAATAGAATATCTTACAGTACAACAGTATTCATAATGGACTGAAATAAAGGTACTGAAAGAAAATAGGTTCAAATACTAAACAGTGTTTCTCAACATAAATCAAAGTGCGGAAAGTAAAGATAGATGATAACATCTCCAACTGTTGTTCTCCCTGGTCCGTGAGCTAAGACCTGCATACACATATGCTCAGTCTGACCCGAGCATATATGGGAAACACACATACCCGAGGCCGGAAGGTCGATTCC

>CL1Contig353_putative All/repeat/mobile_element/Class_I/LTR/Ty3_gypsy/chromovirus/Tekay
AATAAACTGTGTTTGAGTACAACAGAGTTTGTACAAAAGTAGCAGCGGAAAATGAAAACAGTCTGAACAATAATAGCGGAAGAAAGAACAATAAATAGAACCACTCGTGTGGCCTTCAACTCCATCTTCTGTCCCATACCAGAAGTGGTCAACTCAAATGAATAGAAGCTGTAAATAGATAGCTCCAAACTCCAAGCAATCTCAAATGCAATCTAAGAACATGTAGAATATGTATATGCTCGATCTGACCCGAGCATATACAGAAAACAAATACATACTCGAGT

>CL1Contig354_putative All/repeat/mobile_element/Class_I/LTR/Ty3_gypsy/chromovirus/Tekay
AAATGATAAACTGTATAATACAACAGAGTTTCAATAATAGATACATCAGAATTTCTAAACAGAAAGTTGCACAGCGGAAAAATAAATGAATAGAACCACTCGTGTGGTCTTCAACTCCGTCTTCTGTCCCATACCAGAAGCGGATACTCAATAGAAGTGAAGAGCTGTAGATAGATAGCTCCAGAACTTCAAGACATCTCGAATCAAAATCAAGAACCTGTAGAATATATATATATACCCGAATCTGCTGACCCGA

>CL1Contig355_putative All/repeat/mobile_element/Class_I/LTR/Ty3_gypsy/chromovirus/Tekay
TATTATATTTTTCCGCTGCAAACATGTTGATGTAAACTCTGATGTACCTTATATACAGCTTGATCACTTATAATATTCTACTTTTGTCGAAAACCCGATTGTTTTTTATTTTACATTTTTATCTTTCTAAATCTATATCTATAAACCCTATAACATAAATA

>CL1Contig356_putative All/repeat/mobile_element/Class_I/LTR/Ty3_gypsy/chromovirus/Tekay
ATATCCAAATCAGATAGATAAGGAGTCCTAGCGTGAGATTTCCCAAACTATAAACAGTCAAGTCCCACGATAGTAAATTTCACATTTTACTTATTATTACAATTCGAGTTATTCTGTTTTCCTATTTCAATATTTTCTCCAGTTAAATTCATTTAACAATAAATAAGAACTGTGTAGTCTAATTACAATATTATTAATTAAATCAATCATTTTAATTATTTACTTGTAATTTAATCTCAAAATATGGTACCGTGGCAAGGTCAAACTTCGGTACCGCCTCATTAATTTATATATAGTTAATTCCAAAATTATAAAATAAGTTTTATCAACTCCAAGAAAAC

>CL1Contig357_putative All/repeat/mobile_element/Class_I/LTR/Ty3_gypsy/chromovirus/Tekay
TATCCTGAAATCATATCTCAAATCGAATACATCATCTTACTCAATTCAAATCAAATTATTTCTTACTTCTTAACGGTAATTAGCAAAAGAGGTCAGTGCTAATTACGATACTTAATTACTCTTTATCAAGTGTTTAATCCTTTAAACTTATATACTTAA

>CL1Contig358_putative All/repeat/mobile_element/Class_I/LTR/Ty3_gypsy/chromovirus/Tekay
AAGATAAGAATATTCAGTACTCGTAATTCCCGTATTAATCAGTTTGAATGTCTATTATATTTTATGAGTTATATAAATAGCACAGATAATAAAAACAATCATTCATCAGAATAATAATTTACAGCGGAAAAAGTTCAAATAGAATATCTCACAGTACAACAGTATTCATAATGGTCTGAAATA

>CL1Contig359_putative All/repeat/mobile_element/Class_I/LTR/Ty3_gypsy/chromovirus/Tekay
TGCTCGGGTCAGATCGAGAATATACATAATCTACAGGTTCTTAGTTTGCATTTTAGATTGCTTGGATGTTTGGAGATATCTATCTACTTCAGTTTTCTATGTATTTGGAGTAACCGTTTATGGTATGGGACAGAAGACGGAGTTGAAGACCAGACGAATGGTTTCATATAATTTTCTCGCTTCCGCATTTGTTGGTTAAAACTGAATTTCAGTTTTGGCTGCTATTTATTT

>CL1Contig360_putative All/repeat/mobile_element/Class_I/LTR/Ty3_gypsy/chromovirus/Tekay
GTGAAATTTACTATCGTGGGACTTGCCTATTTATAGTTTGGGAAAATCTCATGCTAGGACTCCGTATCTTTTTTTCTTCTGATTTGGATATCCTAGCCTGACTCGAGTATGTATTTGTTTTCTGTATATGCTCGGGTCAGATCGAGCATATACATATTCTACAGGTTCTTAGTTTGCATTTGAGATTGCTTGGAGTTTGGAGCTATCTATTTACAGCTTCTATTCATTTGAGTTGACCACTTCTGGTATGGGACAAAAGATGGAGCTGAAGACCACACGAGTGTTTCTATT

>CL1Contig361_putative All/repeat/mobile_element/Class_I/LTR/Ty3_gypsy/chromovirus/Tekay
CTTTGGAATTAACGATCACAATTTGAATTAATTAAGTAGTGTGATTAACACGGACCCTTTTTGTTAATCACAACTTAGGGACACGAACTGATTTGATTTGTATTCATTTGTTTTGTGATGTGATTTCTGTTCAGTTGATAGTGATTGACTTGATTGTGATATTTTGATGATGATGTTGTATATGGATATACTCTGGTTAGGGTATAATGAATCTTGTTAGGATTTTCCTTCCTGACTCGAG

>CL1Contig362_putative All/repeat/mobile_element/Class_I/LTR/Ty3_gypsy/chromovirus/Tekay
GTATTCTATTTTTTCCGCTACAAAACTTTTGATGTAAACTCTGATGTATATATACAGTTTATCTTTTTATGACAAATTCTATTCTTGTCGATTTATCAGATTGTGTTATATTTTATTGTTCATTGTTCTCAAATTATATCTATAAACCCTAATATTAAATAAAAACATCTATACTGATTAATACTTGTATTTCTAGTATCGGATATT

>CL1Contig363_putative All/repeat/mobile_element/Class_I/LTR/Ty3_gypsy/chromovirus/Tekay
GGATATTCTATCCTGACTCGAGTATGTATTTGTTTTCTGTATATGCTCGGGTCAGATCGAGCATATATATATTCTACAGGTTCTAGATTTTGATTCGAGATGATCCGAAGTTGGAGCTATCTTCTACTGCTTCTACTTTTATTGTTGATTAACCGTCTCTGGTATGGGACAGAAGACGGAGTTGAAGACCACACGAGTGGTTATATATTCTATTGTATTTTTTTGCTTCCGCATTTATTGTTTCAAACTGTATTCTATTTTTCCGCTACAAACATTTGATGTAAATTCTGATGTATCATTTATACAGTTTATTAGTTATGACAT

>CL1Contig364_putative All/repeat/mobile_element/Class_I/LTR/Ty3_gypsy/chromovirus/Tekay
GGTATAATTAAACCCTTTGTTGGGAATATTACCTTACTGACTCGAGTATGTGTATTTTCCATAAATGCTCGGGCCAGACTGAGCATGTATGACTGCAGGTCCTTTAGCTTTCTCGACACATATTTATGGACCATGGAGGACAACATCTTTGGAACGGTTACTATCTATCTTCATTTTTC

>CL1Contig365_putative All/repeat/mobile_element/Class_I/LTR/Ty3_gypsy/chromovirus/Tekay
AATATACGATACAAGTAATCCTTATATTAATCAGTATGAATGTTTATAATGACATAAGGGTTAAAAAACAGTACAGAAAATAAATTACAACATTCATCAAAATAAGAATGCACAGCGGAAATAAATTTCAAATAGAAGTTTACAGTACAACAGTATTCAGATAATAGTGTGAAG

>CL1Contig366_putative All/repeat/mobile_element/Class_I/LTR/Ty3_gypsy/chromovirus/Tekay
GTATTTTGTTGCTTCCGCATTTGTTGATTCAAACTGTATTCTATTTTTCCGCTGCAAAACTTTTGATGTAAACTCTGATGTATATATACAGTTTATCCTTTATGACAAATTCTATTCTTGTCGATTTATCAGATTGTGTTGATATTTTACCTGTTCATTGTTCTATATCTATATCTAAAATTATATCTATAAACCCTATAAATAAATAAAGACATAACAACTGATTAATACTTGTATTTCTAGTATCAGATATTTATATCTTGCACTAGAGTGCTTGGGTTAAAAATTTGGGTCGT

>CL1Contig367_putative All/repeat/mobile_element/Class_I/LTR/Ty3_gypsy/chromovirus/Tekay
CCACACGAGTTGTTCTTCTTTATTGTTGCTTCCACGCATTCATGGATTTTTTTCCGCTGCACTACAATTTGAACTCTGATGTAACTTATTGTAGAAAATCTGATGTAAACGATTTACAGTTTATCATTTATGATATCTTCTAGTTCTGTGGACACAC

>CL1Contig368_putative All/repeat/mobile_element/Class_I/LTR/Ty3_gypsy/chromovirus/Tekay
AGTCTCACGATAGTAAATTTCACACTTAGTTTACTATTACATTCGAGTTATTCAGTTTTCACATTTTAACATTTTCTTCAGTTAAATTCATTTAACAAAATAAAGTACTGTCAGGTCAAAATACAGTACTATCAAATCAATCAATCATTTACATGTAATTCAATCAGAAAATATGGTACCGTGGCAAGGTCAAACTTCGGTACCGCCTCATTAATCAATTTAGAAATTTAAATCCGAAAAAATAAGTACCATGGCAAGTCAAACTTGG

>CL1Contig369_putative All/repeat/mobile_element/Class_I/LTR/Ty3_gypsy/chromovirus/Tekay
AATTTTCCTTCCTAACTCGAGTATGTGGGTTTTCCATATATGCCCAAGGTCAGATCGAGCATATATATATATATATATATATTCTACAGGTTCTTGATTTTGATTAGAGATGGTCCGAAGTTTTGGAGCTATATATCTACTACAGCTTTTCATTT

>CL1Contig370_putative All/repeat/mobile_element/Class_I/LTR/Ty3_gypsy/chromovirus/Tekay
TTGCTAATTACAGTTTAAGGATAGGAATGACTTGATGTTATTGAACAGGATGATGATTGATCTGATTTTGATTCACTTGACGTGATGTTGTTGAGTATGATTGTATATGATCTGATTTGATGTATTTGACGGATGATGTGATTTATATGGATATATTCTGGTTAGGATATAATGAATCTCTTTTGGGTTAGGAATTTTTCCTTCCTGACTCGAGTATGTATTGTTTTACATATATATATACTCGGGTCAGATCGAGTATATATATATATATTCTATAGGTTCTAGATTG

>CL1Contig371_putative All/repeat/mobile_element/Class_I/LTR/Ty3_gypsy/chromovirus/Tekay
TTAATTAAAGTTGATTAAGTAGTGTGATTAACACGGACCCTTTTTGTTAATCACAACTTAGGAACAAGAAACGATATGATTTGTATTCACTTGTTTGTGATGTGATTTCTGTTCAGTTGATTATGATTTGACTTGATTGTGATATTTTGATGATGATGTATGTATATGGATATACTCTGGTTAGGGTATAATGAATCTTGTTGGGATTTTCCTTCCTGACTCGAGTATATGTGTTTTCCATATATGCTTGGGTCAGATTCGAGCATATATATATTCTATAGGTTCTAGATTTCGACTTGAGATGATCTGAAGTTGGAGCTATCTTTTATGGCTTCCACTTTAC

>CL1Contig372_putative All/repeat/mobile_element/Class_I/LTR/Ty3_gypsy/chromovirus/Tekay
GACTAGGGAGAACAACGTCTGGAGTTGTTTTATCTATCTTTATTTATCCGCACTTTGTTATGTTAGAAGCATTGTTTAGCTTCTTAGAAACTATTTCTTTCAGTACAGTATTCTTCAGACTATTATTGAATACTGTTGTACTTTGAAATTCTATTTGAAACTATTTCCGCTGTGCATTCTTATTCTGATGAATGATGTAATTTATTTTCTGTACTATTTATTAACCCTTAAAACATAATAAACATTCAACCCGATTAATGTGGG

>CL1Contig373_putative All/repeat/mobile_element/Class_I/LTR/Ty3_gypsy/chromovirus/Tekay
AGTTAACAAGGTAACTCAAACTCAGTTGAAACAAAAGAAAGAATTCTAACAATGGATCCTACGATGTACCAGCTGAAAGTGGTATCCCAAAAACACAACCAACAGGCTCAAGTTATCGGGAAACCTGGCTCTGATACCAACTGAAACGATC

>CL1Contig374_putative All/repeat/mobile_element/Class_I/LTR/Ty3_gypsy/chromovirus/Tekay
CATAAATGATAAACTGTATATGAATATATCATAGTTTCAAAAACAAAGTGCAGCGGAAAAAACAAATGAATGCAAAAGAAACAATAAAATAAAACCACTTGTGTGGTCTTCAACTCCGTCTTCTGTCCCATACCAGAAGAGGATACTTAATACAAAACAAAAGCACCAGATAGATAGATCCAAGCTTCAAGTCATCTTGAATCAAAA

>CL1Contig375_putative All/repeat/mobile_element/Class_I/LTR/Ty3_gypsy/chromovirus/Tekay
ACTCGTATGAGATACGAATATCCGATACAAGTGGTTCTCATATTAATCAGTGTGAATGTTTATAATGACTTAAGGGTTAATAAACAGTACAGAAAATAAATTACAACATTCATCAGAATAAGAATGCACAGCGGAAATAGTTTTCAAATAGAAGTTTACAGTACAACAGTATTCAAATAACAGTGTGCAGAATACAGTACTGAGAAATAGTTCTATGAAGCTAAACAATGCTTCAACAAAATGGAAATGCAACTAAATAAAGATAGATAGATAAGCAGCTCCGTACATTGCTCTCCCTAGGCCATGAAGCTAAGGACCTGCAACATACATACTCAGACTGACCCGAGCACATATGGA

>CL1Contig376_putative All/repeat/mobile_element/Class_I/LTR/Ty3_gypsy/chromovirus/Tekay
TGTAGCAGGAGTAGGTTCCTGAATCGGTATATGAGTAGGTACCTGCTTGGGTGTCTCAATTGGAGTCACCTGTGATGGACCTGCACCCCTACTAGTACTAGCCTGAGTGGTCTTGCCCCCTCTAGCTGGGGCCTTGCCTTTCCTACCTACAACTGCCGGTTTAGCGGCGGATCTTGTTCTAGTA

>CL1Contig377_putative All/repeat/mobile_element/Class_I/LTR/Ty3_gypsy/chromovirus/Tekay
AATTTGGGAAACATCACGCTAGGACATCCTATCTTACTAATTTGGGATATCCTAGCCTAACTCGAGTATGTATTTGTTTTACTGTATATGCTCGGGTCAGATCGAGCATATACATATTCTACAGGTTCTTAGATTCCTTTTGAGATTGCTTGGATTTTTGGAGCTATCTATCTAGTACAGATTTCATTTCTATTGAGTAGCCGTTTCTGGTATGGGACAGAAGACGGAGTTGAAGACCACACGAGTGGTTCTATATTTTACTTGCTTCCGCATTTATATTGTTAAAACTGTATTCATTTTCCCGCTGCTGATTACAAATAATTTAGTAGCCGGCATTTA

>CL1Contig378_putative All/repeat/mobile_element/Class_I/LTR/Ty3_gypsy/chromovirus/Tekay
GTGCTCTAGTACTCATCCTGTTTTAAAGAAGATGATAGGGTCAAAATCATTCTTAAATCAAAAGATATAAGCAATAATTTTCTAATAAGGGGAATCCTAACTACGATGTACCATAACCCAACAGGCTCAAGTTATCGGGAACCTGGCTCTGATACCAACTAAAAC

>CL1Contig379_putative All/repeat/mobile_element/Class_I/LTR/Ty3_gypsy/chromovirus/Tekay
TGAGTGGTTTTCCTTATTGTTGCTTCCACGCATTTATTTTTCCGCTGCACTACAGTTTGAGACTCTGATGTATCTTATTGTAGAAATTCTGATGTAAACCATTTACAGTTTTATCATTTATGATATCTTCTATTCTGTTGTAAACACTGTTGTGTTTGATTTTACCTTTTTATCTTTCTATAACTATATCTATAAAACCTAAAAATAAATAAGACATCTAA

>CL1Contig380_putative All/repeat/mobile_element/Class_I/LTR/Ty3_gypsy/chromovirus/Tekay
TAAATTATAGATAGATAAAAAGGTAAAAAAATCAAACACAACAGTGTTTACAACAAAAATAGAAGATATCATAAATGATAAACTGTAAATAGTTTACATCAGAATTTCTACAATAAGATACATCAGAGTTCAAACTGTAGTGCAGCGGAAAAATAAATGCGTGGAAGCAATAACTAAAAGAAGAACCACTCGTGTGGTCTTCAACTCC

>CL1Contig381_putative All/repeat/mobile_element/Class_I/LTR/Ty3_gypsy/chromovirus/Tekay
CTTAGCTGTAATTAGCAAAAAGAGGTCCATGCCAATTACGATACTTAATTATTCTTAATTAAGCATCTTATCGTTATTGATCAATACTTAATAAATATCAAAATGTGGTACCGTGGCAAGGTCAAATTTTGGTACCGCCTCAAAAATTAAATCTCTCTCTTTAATCTACAAAATGTGGTATCGTG

>CL1Contig382_putative All/repeat/mobile_element/Class_I/LTR/Ty3_gypsy/chromovirus/Tekay
AATAAGGGGGTGCTGAATTTTGACCACGCCACGGTACCTCGAATTGATAAATATTAAGTAGAAGTTTAGGGAATAAACAATTGATATGAATTGACTTGATGATTATTTAACTTGATTCTGATTTGGATATATGTTGTGATTTATATAGATATTCTCTAGTTAGGA

>CL1Contig383_putative All/repeat/mobile_element/Class_I/LTR/Ty3_gypsy/chromovirus/Tekay
CTGTCCCTGTGCTGGGGCAGGAGTAGGGGCAGGTATCGGTATCGGAGTTGCTATCTGCTCGGGAATCTCAACCAGAGGTACCTGGGATGGACCTGCACCCCTACTAGTACTAGCCTGTGCGGTCTTGCCCCCTCTAGCTGGGGCCTTGCCTTTCCTACCTGCAACTGCCGGTTCAGCGGCGGCTCTTGCTCTAGTATTCATCTGTTCAAAGTAGACAGATTATTAAAATCATTTCAAATCAAAGATAAAGCATGATATGAATAAAAATCCTAAGAAATTCCTAATAC

>CL1Contig384_putative All/repeat/mobile_element/Class_I/LTR/Ty3_gypsy/chromovirus/Tekay
ATATACAGAAAATAATACATACTCGAGTCAGGCTAGGATATCCCAAATCAGTAAGATAGGAAGTCCTAGCGTGAGATTTCCCAAACTATAAACAAGCAAGTCCCACGATAGTAAATTTCACAACTAGTTTATTATTACACTCGAGTTATTCAGATTTCATATTTAAACATTTTCTTCAGTTAAATTAA

>CL1Contig385_putative All/repeat/mobile_element/Class_I/LTR/Ty3_gypsy/chromovirus/Tekay
TCACATTTCAACACTTTCTTCAGTTAAATTAACTTAACAAAAATAAAGTACTGTCAGGTCAAAATATAGTACTATCAATCATTTCAATTATTTACATGTAATTTAATCTGAAAAATGTGGTACCGTGGCAAGGTCAAACTTCGGTACCACCTCATTAAATATTTAATGATATGCAGATATAAACAACTAATAA

>CL1Contig386_putative All/repeat/mobile_element/Class_I/LTR/Ty3_gypsy/chromovirus/Tekay
ACTCCTGTTAAATCTACTTAACATAAATAGTAATGTTTAGTTAAATTACAATATTCCTAATTAAATCAATCATTTTAATTATTTACTTGTAATTTAAATCTCAAAATGTGGTACCGTGGCAAGGTCAAACTTCGGTACCGCCTCATTAGTTTATTTATAGTTAATATCTTAATCCCTATTTACTAAGTGTAAATATTCCATGGATGTAGAATAGTAATACTAATAATAAAC

>CL1Contig387_putative All/repeat/mobile_element/Class_I/LTR/Ty3_gypsy/chromovirus/Tekay
GACGGAGTTGAAGACCCACCGAGTGGCTCTACTTTATAGTTGCTTCCACATTCATTTGCATTTTTCCGCTGCAGTTTACTTTGAAAACTCTGATGTATAATTTTTGTATTGAAACTCTGATGTATTCAAATACAGTTTATCATTTATGATAATT

>CL1Contig388_putative All/repeat/mobile_element/Class_I/LTR/Ty3_gypsy/chromovirus/Tekay
TTTTTGATTTGGATATCCTAGCCTGACTCGAGTAAGTATTGTTTTCTTTATATGCTCGGGTAAGATCGAGCATATACATATTCTGCAGTTTCTAAGTTGCATTTGAGATTGCTTGGAGTTTGGAGCTATCTATCTACAGCTTCTATTTATTTTGAGTTGTCGCTTCTGGTATGGGACAGAAGACGGAGTTGAAGACCACACGAGTGGTTACATATTTTTCTTGCTTCCGCATTTATTGATTCTTAAAATGTATTTTATTTCAGCTGCTGATTTATTGTAAAATCTCTGATGTATTCTTTTTAGAAAAACCACTTGTACAAATTATTC

>CL1Contig389_putative All/repeat/mobile_element/Class_I/LTR/Ty3_gypsy/chromovirus/Tekay
TTAACTATATGTAAATTAATGAGGCGGTACCGAAGTTTTGACCTTGCCACGGTACCATATTTTGAGATTAAATTACAAGTAAATAATTAAAATGATTGATTTAATTAATAATACTGTAATTTGACTGAACAATACTTATTGTATGCTAAATGAATTTAACTGAAGAAAATATTGAAATAGGAAAATAAGATAACTCGAATGTAA

>CL1Contig390_putative All/repeat/mobile_element/Class_I/LTR/Ty3_gypsy/chromovirus/Tekay
CGAGCATATATATATTCTACAGGTCCTTGGTTTTGACTTGGGGTGATTTGAAGTTGGAGCTATTTTCTACGGCTTATGCTTCTATTTGATTTACCGTCTCTGGTATGGGACAGAAGACGGAGTTGAAGGCCACACGAGTGGTTATATCTTCTATTGTATTTTTGTTGCTTCCGCATTATGAAATCAAACTGTATTCTATTTTTCCGCTGCAAAACTTTTGTTGTAAACTCTGATGTATATATACAGTTTATCTTTTATGAGAAATTCTTTTCTTGTCGATTTATCAGATTGTGTTGATATTTTATCTGTTTGTTGTTCTAAAATTAAATTAAAAAAACGTAATTAATAAATAAAAACATCTAC

>CL1Contig391_putative All/repeat/mobile_element/Class_I/LTR/Ty3_gypsy/chromovirus/Tekay
TAATTTTACATACAGCGGAAAATAGATCATAAGAATATCTCAAAGTACAACAATATCCAAAATAGTCTGAAGATAAAAGTACTGGAGAAGTATGTTCAAATAGCTAAACATTTCTTTTAACATAATCATAAATGTAAGAAATGTGAAGATAAATGACGACAGCTCCAAAAGTGTTGTCCTCCTTGGTCCATGGGAAATCTAAGGACCTGTAAGCATACATACTCGGTCTGACCCGAGCACATATGTAAAACACACATACTCGAGTCAGGAAGGTAAATTCCCAACAAAAAGATTTATTATACCCTAAACAATGTATATCCAGAAATCACATCATAGATCAATATCACAATCCAAAATATCAAATCAACATATGGGGTTATACAAGTGTATCAATTACAAATCCTAGTTTACCCTAACATTTCTATATACGGTTGTGCCCTAACTTTGCAAGT

>CL1Contig392_putative All/repeat/mobile_element/Class_I/LTR/Ty3_gypsy/chromovirus/Tekay
AGTATGAAGGCTTATTATGTTTTAAGTTATTTAGTTTTAGTTATAAAAGATAAAAAGGTAGAATTAAACACAACAGTGTTTACAACAGAAATAGAAAATATCATAAATGATAAACTGTATGTGAATACATCAGAGATTCAATACAAAAAGATACATCAGAGTTTCAGAATAAAGTGCAGCGGAAAAAAAAAATGAATGCGGAAGCAACAATAAAG

>CL1Contig393_putative All/repeat/mobile_element/Class_I/LTR/Ty3_gypsy/chromovirus/Tekay
CCTAACCCAAAAGAGATTCATTATATCCTAACCAGAATATATCCATATAAATCACATCATCAAATCAAATCAAAATCCAGTTGATTGTGATGACTAGATTTTGATTTGATTTGATGATGTGATTTATATGGATATATTCTGGTTAGGATATAATGAATCTCTTTTGGGTTAGG

>CL1Contig394_putative All/repeat/mobile_element/Class_I/LTR/Ty3_gypsy/chromovirus/Tekay
GATTTGGATATCCTAGACTAACTCGAGTATGTATTTGTTTTCTGTATATACTCAGGTCAAATCGAGCATATATATATTCTACAGGTTCTTAATTTTTAGTTGAGATGGCTTGGATTTTGGAGCTATCTATCTACTACAGCTTTCTTTATTTTGAGTAGTCGTTTCTAGTATGGGACAGAAGGCAGATTTGAATTCCACACGAGTGGTTTCATATTT

>CL1Contig395_putative All/repeat/mobile_element/Class_I/LTR/Ty3_gypsy/chromovirus/Tekay
GAATATATATATGCTCAAAATCTGACCCGAGCATATATGGAAAACACATATACTCGAGTCAGAAAGGAAAATCCCAACAAGATTCATTATAACCTAACCAGAGTATATCCATATAAATACATCATAAATCAAGAATATCACAATCAAGTCAAATCACAATCAACTGAACAACAAATCACATCACAATCAAGTGAATACACATCAAAACGTTTCATGTTTCTAAGTTGTGATTAGCAAA

>CL1Contig396_putative All/repeat/mobile_element/Class_I/LTR/Ty3_gypsy/chromovirus/Tekay
CTTCAAGCTCAAAATATCAAGAACCTGTCTTTGAAACCAGCTAAAACGATCCAACTTTTTAACACAAGAACCCTAGTACGGGATACGACGATCCAATACTAAAATTCTTATATTAATAAGTTTAGATGTCTTTATTTATTATTAGGTTATTTAGTTATAGTTATAGATAGATAAAAAAGGGAAAAATCAAACACAACAGTG

>CL1Contig397_putative All/repeat/mobile_element/Class_I/LTR/Ty3_gypsy/chromovirus/Tekay
AGTGAAAAGCAATGGAGAAATAGCCCCAAGCTTCAAGTCATCTCGAATCAAAATCTAGAACCTGTAGAATATATATATATACTCGATCTGACCCGAGTATATATATGTAAAACAATACATACTCGAGTCAGGAAGGAAAATTCCTAACCCAAAAGAGATTCATTATATCCTAACCAGAATATATCCATATAAATCACATCATCAGTCAAATACATCAAAATCAGATCATATACAATCATACTCAACAACATCAAGTCAAATGAATCAAAATCAGATCAGTCATAATCATGTTCAATAACATCAAGTCATTCCTATTCCTAAGCTGT

>CL1Contig398_putative All/repeat/mobile_element/Class_I/LTR/Ty3_gypsy/chromovirus/Tekay
AAATAAAGGAATTCTAAGAAGATTCAATTGATTAGAGTTAATGGGGTAACTCAAACTCAGTTGAAACAAAAAGAATTTCTAACAATAGATCCTACGATGTACCATAACCCATCAGGCTCAAGTTATCGGGAACTTGGCTCTGATACCAACTGAAACGATCCAACTTTTTAACACAAGAACACTCGCACAAGATATGAATATCCGGTACTCGTAATTCCCATATTAATCAGTTTGAATGTCTATTATGTTTTATGGGTTAATAAATAGTACAGATAATAAAAGAACAATCATTCATCAGAATAATAAATGCAGCGGAAATATTTCAAATAGAATTCTCAAGTACAACAGTATTCATAATGGTCTGAAATAAAGGTACTGAAAGAAAATAGTTTCGAAAGATAAACATTGCTTCTCAACCTAATAAAAGTGTGGAAAATAAAGATAGTAATAACAGCTAAAAGTGTTATTCTCCTGGTCTGTGAGAGCTAAAGGACCTGCATACACAT

>CL1Contig399_putative All/repeat/mobile_element/Class_I/LTR/Ty3_gypsy/chromovirus/Tekay
AAGATGTGGATAAATATCTTCAAGCTTCAAGTCATCTCGAATCAAAATCAAGAACCTGTAGAATATATATATACTCGATCTGACCCGAGTATATATGTAAAACAACACATACTCGAGTCAGGAAGGAAAATTCCCAACAAAAGAGATTCATTATATCCTAACCAGAGTATATCCAGAAATCACATCTCAAATCAAATACATCATCATACTCAATTCAAATCAAGTTATTCCTTATTTCTTAGCTGTAATTAGCAAAAGAGGTCCGTGCTAATTACACTACTTACTTACTCTTTATTAAGTGTTTAATCATTTAATCTTATACTTAATAAATCTCAAAATGTGGTACCGTG

>CL1Contig400_putative All/repeat/mobile_element/Class_I/LTR/Ty3_gypsy/chromovirus/Tekay
ATTAATAAGTGTAGATGTTTTCAGTTAATATTAGAGTTTATAGATATAATTTTAAGAATAGATATAGAACAATGAACAAGTAAAATATCAACACAATCTGATAAATCGACAAGAATAGAATTTGTCATAAAAAGATAAACTGTATATATACATCAGAGTTTACAACAAAAGTTTTGCAGCGGAAAAATAGAATACAGTTTGAATACATAATGCGGAAGCAAAAAAATACAATAGAATGAATATAACCACTCGTGTGACCTTCAACTCCGTCTTCGGTCCCATACCAGAAACGGTAAATCAAATAAAAGTAGAAGCAGTAGAAAGCCGCTCCAACTTCAGATATTCTCTAGTCAAAAATAAGGAC

>CL1Contig401_putative All/repeat/mobile_element/Class_I/LTR/Ty3_gypsy/chromovirus/Tekay
ATAGAAGATGTAGATAGATACCTCCAAACTTCAAGCAATCTCAAATGAAAATCAAGAACCTGTAGAATATGTATATGCTCGATCTGACCCGAGCATATACAGAAAACAATACATACTCGAGTCAGGCTAGGATATCCAAATCAGAAAGATAGGGAGTCCTAGCGTGAGATTTCCCAAACTATAAACAGGCAAGTCCCACGATAGTAAATTTCACATTTTACTTATTATTTATATTCGAGTTGTTCTGTTTTCATATTTCAATATTTTCTTCAGTTAAATTTAATTAACACAAATCAATTACTGTCAAGTAAAAATATAGTGTTATCAATCAA

>CL1Contig402_putative All/repeat/mobile_element/Class_I/LTR/Ty3_gypsy/chromovirus/Tekay
AACTCTTATAAGCTATTTTAATTAGTTCTTTATATCTACATATCATTAAATAATTAATGAGGCGGTACCGAAGTTTGACCTTGCCACGGTACCACATTTTGAGATTAAATTACAAGTAAATAATTAAAATGATTGATTTAATTAATAATACTGTAATTTGACTGCACAGTACTTATTTTATGTTAAATGGATTTAACTGGAGAAAATATTGAAGTATGAAAACAGAATAACTCGAATGAAATAATAAGTAAAAATGTAAAATTTACTATCGTGGGGACTTGCCTATTTATAGTTTGGGAAATCTCACACTAG

>CL1Contig403_putative All/repeat/mobile_element/Class_I/LTR/Ty3_gypsy/chromovirus/Tekay
ACCCTTCAGGCTCAAGTTATTGGGAACTTGGCTCTGATACCAGATGTGACGATCCAACTTTTTAACACAAGAACGCCTAGTACAGAATATAAATATCCGGTACTAATAATTCTTATATTAATAAGTTCGACGTTATTATTTATTTATAGGGTTTATAGATATAATTATAGATATAGATATAGAACAATGAACAGGTAAAATATCAACACAATCTGATAAATCGACAAGAATAGAATTTGTCATAAAGGATAAACTGTATATATACATCAGAGTTTACATCAAAAGTTTTGCAGCGGAAAAATAGAATACAGTTTGAATACATAATGCGGAAGCAACTAATACAATAGAAACTGTAACCACTCGTGTGGTCTTCAACTCCGTCTTCTGTCCCATACCAGAAACGGTGAATCAACAATAAAGTGGAAGCAGTAAAAGATAGCTCCAACTTCAGATCATCTCAAGTCAAGAATCAAGACCTGTAGAATATATATATGCTCGAATCTGACCCGAGCATATATGGAAAACACATATACTCGAGTCAGGAAGGAAAATTCCCAACAAGATTCATTATACCCTAACCAGAGTATATCCATATACATACATCATCATCAAAATATCACAATCAAGTCAATCACTATCAACTGAACACAAATCACATCTCAATCAAGTGAATACAAATCAAATCGTTTCTTATTCCTAAGTTGTGATTAGCAAAAAGGGTCCGTGCTAATCACACTACTTAATCAACTTTAAT

>CL1Contig404_putative All/repeat/mobile_element/Class_I/LTR/Ty3_gypsy/chromovirus/Tekay
ACTATAGCGGAAGCAATATAGAACCACTCGTGTGGTCTTCAACTCCATCTTTTGTCCCATACCAGAAGTGGTCTCTCAAATGATAAAGAAAATCTGAAGTAGAATAGATAGCTCCAAAATCCAAGCAATCTCAAATAAGCTAAGAACCTGTAGAATATGTATATACTCGATCTGACCCGAGCATATACAGAAAAACAAATACATACTCGAGTCAGAAAGGAAAGTTCCCAACAGAAGATTTTTTATACTATAACTAGAGTATATCCAGGAAATCA

>CL1Contig405_putative All/repeat/mobile_element/Class_I/LTR/Ty3_gypsy/chromovirus/Tekay
TGAATATAATGGTTTAGGATTTATCCTGCCTGACTCGAGTATGTATGTTTTACGTATATGCTCGGGTCAGACCGAGCATATATATTCCACAGGTTCTTAGTTTTCATTTGAGATGGCTTGGATTTTGGAGCTATCTATCTACCACAGATTTCCATCTTTTGAGTAGCCGCTTCTGGTATGGGACAGAAGACGGAGTTGAAGACCACATGAGTGGATTCATATTTCTTGCTTCCGCATTCATGTTTCTTAAACTGTATTTCATTTTCTCTATT

>CL1Contig406_putative All/repeat/mobile_element/Class_I/LTR/Ty3_gypsy/chromovirus/Tekay
TATTTTGACCTGACTAGTACTTTATTTTTGTTAAATGAATTTAACTAAAGAAAATATTATGAAAACAGAATAACTCGAATGTAATAATAAGTAAAATGTGAAATTTACTATCGTGGGACTTTCCTGTTTATAGTTTGGGAAATATCATGCTAGGACTTCCTATCTTACTGATTTGGGATATCCTAGCCTGACTCGAGTATGTATTTGTTTTTCTGTATATGCTCGGGTCAGATCGAGCATATACATATTCTACAGGTTCTTAGTTTTCATTTGAGATTGCTTGGATTTTTGGAGCTATCTATCTAGTACAGATTTCATTTCTATTGAGTAGCCGCTTCTGGTATGGGACAGAAGACGGAGTTGAAGACCACACGAGTGGATTCATTTATTTTTTCTTGCTTCTGCATTT

>CL1Contig407_putative All/repeat/mobile_element/Class_I/LTR/Ty3_gypsy/chromovirus/Tekay
AATGAGGCGGTACCGGAATTTGACCTTGTCACGGTACCACATTTTGAGATTTATTAAGTATTGATCAATAACGATAAGACGCTTAATCAAGAGTAATTAAGCATCGTAATTAGCACGGACCACTTTTGCTAATTACAGATAAGAAATAAGGAATACTTGATTTGAATTGAGTGTGATGACGTATTTGACTT

>CL1Contig408_putative All/repeat/mobile_element/Class_I/LTR/Ty3_gypsy/chromovirus/Tekay
ACCCGAGTATATATATGTAAAACAATACATACTCGAGTCAGGAAGGAAAATTCCTAACCCAAAAGAGATTCATTATATCCTAACCAGAATATATCCATATAAATCACATCATCAGTCAAATCACAATCAAGTCAAATGATCAAAATCAGATCATACATAATCATACTCAACAACATCAAGTCAAGTGTATCAAAATCAGATCAGTCATACTCATGTTCAATAA

>CL1Contig409_putative All/repeat/mobile_element/Class_I/LTR/Ty3_gypsy/chromovirus/Tekay
AATGAATCTTTTTGTTGGGAATTTACCTTCCTGACTCGAGTATGTGCATTTTCCATATATGCTCGGGTCAGACTGAGCATATGTGTCCACAGGTCCTTAGCCCCACTTGTCAGATTCTCATGGACCTTGGAGATATACTGCTGGATTTTCCACCATCTATCTTTTATTTTTTTATTTATGTT

>CL1Contig410_putative All/repeat/mobile_element/Class_I/LTR/Ty3_gypsy/chromovirus/Tekay
AAAAAACATCTATACTGATTAATATAAGAATGTTTGTATCGGATCGTCGTATCCCGTACAAGGGTTCTTGTGTTAAAAAGTGGGATCGTTTCAGCTGGTATCAGAGCCAGGTTTGCAGATAGCTTGTGCCTGTGATAGCTGATTGAGCTCTAGTTACCCGATTAACCTGAGCCTG

>CL1Contig411_putative All/repeat/mobile_element/Class_I/LTR/Ty3_gypsy/chromovirus/Tekay
CATGTGGCCATCAACACCGTCTTCTATCCTATACCAGAAACAGTCACCAAATAATAAAGAAAATCCAAAGTAGAATAGATAGCTCCAAAATCCAAGCAATCTCAAATAAACTAAGGACATGTAGAATATATATATATACTCGGTCTGACACGAGCATATACTGTAAAACAATACATACTCGAGTCAGGAAGGAAACAT

>CL1Contig412_putative All/repeat/mobile_element/Class_I/LTR/Ty3_gypsy/chromovirus/Tekay
CTGGTTAGGGTATAATGAATCTCTTGTTGGGAATTTTCCTTCCTGACTCGGGTATGTGTGTTTTCCATATATGCTCGGGTCAGACTGAGCATATATGTCTACAGGTCCCTAGCTCTACTTATCAAATTTTATTGGACCTTAGAGATATATTTTGGAGAGCTACTGTCTATCTTTTACCTTCAGCATT

>CL1Contig413_putative All/repeat/mobile_element/Class_I/LTR/Ty3_gypsy/chromovirus/Tekay
ATAAGGAACGCCTAACATGTGATATAAATATCCAATGCTACTAGTTCGTTATATTAAGAAAGATAAATGTTTATTATATTTGAGGTGTTATTTAGTTTTAGTTATAGAAAGGTAAAAGAAAAGTAAAATCAAACACAACAGTGTTTGCAACAGAAATGGAAAATATCATAAATGATAAACTGTATTTGAATACATCAGAGTTTCAATACAAAATGATACATTAGAGTTTCAGAATAAAGTGCAGCGGAAAAAAAAAATGAATGCGGAAGAAACAATAAAGTAGAACCACTCGTGTGGTCTTCAACTCCGTCTTCTGTCCCATACCAGAAACGGTAAATCAATAATAAAGTGGAAGCAGTAAAAGATAGCTCCAACTTCAGATCATCTCAAGTCAAAAATCAAGACCTGTAGAATATATATATATGCTCGATCTGACCCGAGCATATATGGAAAACACATATACTCGAGTCAGGAAGGAAAATTCCCAACAAGAGATTCATTATAACCTAACCAGAGTATATCCATATAAATACATCATCAGTCCAAAATCACAATCAAATCAATCACCATCAACTGAACACAAATCAAACCACAATCAACTGTATACAAATCAAATCACAATCAACAAAATACAAAACAAATCATATATT

>CL1Contig414_putative All/repeat/mobile_element/Class_I/LTR/Ty3_gypsy/chromovirus/Tekay
CGAGCCAAGTTCCCGATAACTTGAGCCTGTTGGGTTATGGTACATCGAATTAGGATTTCGTAGGACTCATATTCTTATCATGCTTTATCTTTGATTTGAAATGGTTTTAACACTCTGTCTACCTTGAACAGATGAACACTAGGGCTAGAGCAGCCGCAGTGCCAGTAGGTGGAGGCAGAAAGGGAAAGGCCCCAGCTAGAGGGGACAAGGCTACGCAATCAGGTACTGGCAGGGGTGT

>CL1Contig415_putative All/repeat/mobile_element/Class_I/LTR/Ty3_gypsy/chromovirus/Tekay
TACCTCATTTTGATATTTATTAAGGATAGGTTTAAAGGATAAACACTTAATAAGAAATGACTTGATTGTATTGAGTATGACTATGACTTGACTTGATTATGATTCTTTGACTTGTGATGTGATTTATATGGATATTCTCTGGTTAGGATATAATGAATCTCTTTTGTTGGGAATTTACCTTCCTGACTCGAGTATGTGTGTTTTCCATATATGCTCGGGGTCAGATCGAGCATATATATATTATACAGGTCTT

>CL1Contig416_putative All/repeat/mobile_element/Class_I/LTR/Ty3_gypsy/chromovirus/Tekay
CTATAATAAGATACATCAGAGTCTCAAACTGTAGTGCAGCGGAAAATAAATGCGTGGAAGCAACAATAAAGAGAACCACTCGTGTGGTCTTCAACTCCGTCCTCTGTCCCATACCAGAAGCAGATACTCGATACAAGTGAGAAGCGGTGGATAAATAGCTCCAAGGTTCA

>CL1Contig417_putative All/repeat/mobile_element/Class_I/LTR/Ty3_gypsy/chromovirus/Tekay
TTGTATAAGATACAACAATCCGATACAAACATTCTTATATTAATCAGTATAGATGTTTTTATTTATTAATTAGGTTATTTAGTTATAGTTATAGATAGATAAAAAGGTAAAAATCAAACACAACAGTGTTTACAACAGAAATAGAAGATATCATAAATGATAAACTGTAAATAGTTTACATCAGAATTTCTACAATAAGATACATCAGAGTTCAAACTGTAGTGCAGCGGAAAAATACATGAATGCGGAAGCAACAAT

>CL1Contig418_putative All/repeat/mobile_element/Class_I/LTR/Ty3_gypsy/chromovirus/Tekay
TAAATGATTAAACACTTAGTAAAGAACAAGTAAGTAGTGTAATTAGCACAGACCCCTTTTCGCTAATTACAGCTTAGGAATAAGAAATGACTTGATTGTATTGAGTATGACTATGATTTGATTTGATTATGATGCATTTGACTTGTGATGTGATTTATATGGATATACTCTGGTTAGGATATAATGAATCTCTTTTGTTGGGAATTTACCTTCCTGACTCGAGTATGTGTGTTTCCCATATATGCTCG

>CL1Contig419_putative All/repeat/mobile_element/Class_I/LTR/Ty3_gypsy/chromovirus/Tekay
TCTCATAAATGATAACTGTATAATACAACAGAGTTCCGATACAAATATACATCAGAGTTTCTAAAACAACAAGTAGCACAGCGGAAAAATAAAGGTGGAAAAAAATATCCAATAAAGAGAAGATCCACTCGTGTGGTCTTCAACTCCGTCTTCTGTCCCATACCAGAAGAGGGTAATCAATAGAAGTGAAGAGCAGTTGATAGATAGCTCCA

>CL1Contig420_putative All/repeat/mobile_element/Class_I/LTR/Ty3_gypsy/chromovirus/Tekay
TCTATTATTATTATGAAAACTATAGTTAATAACAAATAAAATAAATAAAAACATTCAGCTTTCTCAATATGAGAACTATTTGTATCGGATCGTCGTATCCTGTACGAGCGTTCTTGTGTTGAAAAGTTGGGTCGTTTCAACTGGTATCAGAGCCAAGTTCCCGATAACTTGAGCCTGTTGGTTACTGGGTAAGGTACC

>CL1Contig421_putative All/repeat/mobile_element/Class_I/LTR/Ty3_gypsy/chromovirus/Tekay
GATTTTATTGTGATGTGAATATTCTGGACATACTCTGGTTAGGGTATAATGAATCTCTTTGTTGGGAATGTTTCCTTCCTGACTCGAGTATGTGTGTTTTCCATATATGCTCGGGTCAGACCGAGTATATATATATTCTACAGGTCCTTAGTTCATTTGAGATTGCTTGGATTTTGGAGCTATCTATTCTACTTCGGATTTTCTTTATTATTTGAGAGACCGCTTCTGGTATGGGACAGAAGACGGAGTTGAAGACCA

>CL1Contig422_putative All/repeat/mobile_element/Class_I/LTR/Ty3_gypsy/chromovirus/Tekay
ACATAAGCATAAGTGCAGAAAGTAAAGATAGGTAATGACAGCTCCAAGTGTTGTCCTCCCTGGTCCATGAGAGAGAGATAAAGGACATGCATACATATATACTCAGTTTGACCCGAGCATATATGGGAAACACACATACTCGAGTCAGGAAGGTAAATTCCCAACAAAAGATATTCATTATATCC

>CL1Contig423_putative All/repeat/mobile_element/Class_I/LTR/Ty3_gypsy/chromovirus/Tekay
GGTGTTATCATCCAGTTCCATGGCGCTACAAATGCGCTCAGCTTCCTCTAACCATTCCAATACCTTTGGAATATCTATCCCCTCCCCTCTGAATTGCACTCCCTGCATATCGGTATAACGCCTGCAAAGATCCTGAAATTCTTTCCCCGGTGCAGGTGGGGGAACAGGAATCAGGTGATAATGTGGGATAGCAGGTAGTGGGTCAGGTATCACTGGTGCAGGAGGTGCCCTAACCGGAGTCTGTACCGGAGTCAATACTGGAGTATCGTCC

>CL1Contig424_putative All/repeat/mobile_element/Class_I/LTR/Ty3_gypsy/chromovirus/Tekay
GACAGCTCCAAAAACGATGTCCTCCTTGGTCCATGGGAAATCTAAGGACCTGCAGGCATACATACTCGAGTCTGACCCGAGCACATATGTAAACACACATACTCGAGTCAGGAAGGTAAATTCCCAACAAAAAGATTTATTATACCCTAAACAGTGTATATCCAGAAATCACATCTCAAATCAAATACATCATCATACTCAATTCAAATCAAGTTATTCCTTATCTTTTTATCTGTAATTAGCAAAAGAGGTCCGTGCTAATTACAATAATTAATTACTCTTAATTAAGCATCAAATCCTTATTAATCAATAATTTGTTT

>CL1Contig425_putative All/repeat/mobile_element/Class_I/LTR/Ty3_gypsy/chromovirus/Tekay
ATATGCTCAGGTCAGATCGAGCATATATATATTCTACAGGTTCTCTATTTTGATTCGAGATGGTCCGAAGTTTTAGAGCTATCTGTCTACTACAACTTTTCATTTGTATTGAGTTGTCGCTTCTGATATGGAATAAAAGATGGAGTTGAAGACCACATGAGTGGTTATCTATTTTATTTCTTGCTTCCGCATTTATT

>CL1Contig426_putative All/repeat/mobile_element/Class_I/LTR/Ty3_gypsy/chromovirus/Tekay
ACACCCTCCATATCAGTAAAACACTTGCAGAGATCCTAAAATACTTTCCCCGGTGCAGGTGGGGGAACATGAATCAGGTGATACTGTGGTATAACAGGTAGTGGGTCCGACATCACCGGTGCTGGTGGTGCTCCAATAGGAGTCTGATCAGGGGTCATCTCGGGAGTATCATCGGGAATAACCTGTGGTGCTATGACCGGTGGGGGATCAAGTGTAGGGGGAGATGTGGGCTCTCTAGTAGCTGCGGATGTGGATCCTCCTCTACTAGACTTGCCTCCCCTAATTGCAGTCTGAGCTGCCTTGCTCCTAGTAGCCATCTGTTTAAGGATAAACAGAATGTCAAAAACATTTCAAATCAAAGCTAATTCATCCTAAGAATATGAATCCTAAGAAATCCTAATTCGATGTACCATAACCCAACAAGCTCAAGATATCGGGAACATGGCTCTGATACCAACTGAAATGATCCAACTTTTTAACATAAGAAC

>CL1Contig427_putative All/repeat/mobile_element/Class_I/LTR/Ty3_gypsy/chromovirus/Tekay
AAAAGATAAACTGTATATATACATCAGAGTTTACAACAATAGTTTTGCAGCGGAAAAATAGAATACAGTTTTCAACACAAATGCGGAAGCAATAAAATACAATAGAAGATATAACCACCCGTGTGGCCTTCAACTCCGTCTTCTGTCCCATACCAGAAACGGTAAATCAAAT

>CL1Contig428_putative All/repeat/mobile_element/Class_I/LTR/Ty3_gypsy/chromovirus/Tekay
AAGCAGAAGAAGATATCTCCAAATTCAGAACATCTCAAGTCAAAAATAAAGACCTGTAGAATATATATACTCGATCTGACCCGAGCATATATAGAAAACAAATATATACTCGAGTCAGGCTAGGATATCCAAATCAGAACAAATAGGGAGTCCTAGCGTGAGATAGCCCAAACTA

>CL1Contig429_putative All/repeat/mobile_element/Class_I/LTR/Ty3_gypsy/chromovirus/Tekay
ATAATAATGCACAACGGAAATAAATTTCATATATAATTTATCAATACAACAATATTCAATATAATCTGAAATACAGGTACTGAAAGAAATAGTCTTGAGAAGCTAAACAATGCTTCAACATAATCAAAATGCGGATAACTAAAGAAAGATAAAACAGCTCCAGACGTTGTCCTTCCTGGTCCAAGAAACTAAAGACCTGAAAGCATATATACTCAGACTGACCCGAGTATATATGGA

>CL1Contig430_putative All/repeat/mobile_element/Class_I/LTR/Ty3_gypsy/chromovirus/Tekay
ATCTAGAATCTGTAAAAAGTATATATATACTCAATCTGACCCGAGTATATATATATGTAAAACAATACATACTCGAGTCAGGAAGGAAAATTCCTAACCCAAAGAGATTCATTATATCCTAACCAGAATATATCCATATAAATCACATCATCAGCCAAATGATCAAAATCAAGTCAACACAATCAGCGAGATACACTCAAATCATCCTCAACTGAACACAAATCAAATCATAAAAATCATATCATTCCTATTCATGTTTAC

>CL1Contig431_putative All/repeat/mobile_element/Class_I/LTR/Ty3_gypsy/chromovirus/Tekay
AATAGAGATTAAGGAATTAAACTAGTAATAAATTGATAATTATTAATTATATGTTTAATGATTAAACACTTGATATTAGAAAATGATGATTTGAATTGATTGAAATGTTATATTCGATTTGAGATGTGATTTCTGGATATATTCTGGACAGGATATAATAAATCTTTCGGTTAGGAATTTTCCTTCCTGACTCGAGTATATGTTGTTTTACGTATATACTCGGGTCAGATTCGAGTATATATGTATTGT

>CL1Contig432_putative All/repeat/mobile_element/Class_I/LTR/Ty3_gypsy/chromovirus/Tekay
CAAACTATAATCATACAAGTCGCACGATAGTAAATTTCACATTTTAATTATTACATTCGAGTTATTCTGTTTTCATATTTCAATATTTTCTTCAGTTAAATTCATTTAACAAAAATAAAGTACTGTTAGGTCAAAATACAGTACTATCAATCATTTCAATTATTTACATGTAATTTAAATCTGAAAATATATTCTTTATATTTTTATAT

>CL1Contig433_putative All/repeat/mobile_element/Class_I/LTR/Ty3_gypsy/chromovirus/Tekay
GAGCTTCAAGTCATCTCGAATCAAAATCTAGAACCTATAGAACATATATATATATATATATATACTCGATCTGACCCGAGTATATATATGTAAAACAATACATACTCGAGTCAGGAAGGAAAATTCCTAACCCAAAAGAGATTCATTATATCCTAACCAGAATATATCCATATAAATCACATCATCAATCAAATGCATAAAAATCAAATCATATATAATCATACTCAACAACATCAAGTCATTCCTATTCCTAAGCTGTAATTAGCAAAAGTGGTCCGTGCTAATTACACTGCTTACTTCT

>CL1Contig434_putative All/repeat/mobile_element/Class_I/LTR/Ty3_gypsy/chromovirus/Tekay
ATACCATATTCTTTTTAGATTAAACCACATGTGAATAATTAAGCTTATTTATAACACTGTATTTTGACATGACAGTATTTTATGTATGTTAAGATAATTTAACTGAAGAAGATATTAAATTGTGAAAACTGAATAACTTAAATATGATAATAAATTAAATGTGAAATTTACTATCGTGGGACTTTCCTGTTTATAGTTTAGGAAATCTAACGCTAAGACACCCTATCCTTTTTTCCTGATTTGGATATCCTAGACTG

>CL1Contig435_putative All/repeat/mobile_element/Class_I/LTR/Ty3_gypsy/chromovirus/Tekay
TTATCTACATATCATTAAATATTAATGAGATGGTACCGAAGTTTGACCTTGCCACGGTACCACATTTTGAGATTTAAATTACAAGTAAATAATTAAAATGATTGATTTAATTAGTGATACTGTAATTTAACTGAACAATACTTATTTATGTTAAGTAGATTTAACTGGAGAAAATATTTAAGTATGAAAACAGAATAACTCGAATATAATAATAAGTAAAATGTGAAATTTACTATCGTGGGACTTTCCTGTCTATAGTTTGGGAAATATCACATTAGGACTCCGTATCTTTCTGAT

>CL1Contig436_putative All/repeat/mobile_element/Class_I/LTR/Ty3_gypsy/chromovirus/Tekay
AACTCAATCTTCTGTCCCATACCAGAAGTGGTCTCTCAGATAATAAAGAATCCCCAAGGTAGAATAGATAGCTCCAAAATCCAAGCCATCTTAAATGAAAACTAAGAACCTGTAGAATATGTATATGCTCGATCTGACCCGAGCATATACAGAGAACAAATACATACTCGAGTCAGGCTAGGATATCCAAATCAGAAAAAGATAGGGAGTCCTAGCGTGAGATTTCCTAAACTATAAACAGGCAAGTCTCATGATAGTAAATTCCACATTTAATTTATTATCATATTCAAGTTATTTAGTTTTCACAATTTAATATCTTCTTCAGTTAAATTATCTTAAGATAAAACAAAATCCTGTCATGTCAAAATAAGCTTAATTATTCACACGTGGTTTAATCTAAATAGATTACATCAAGGAAATTACTTTAATGTTAAACATGCAGGGGTAAACAACTTACATCATTTTAAATCACATAAATCACATATAGGAGTGAACATGTAAATCATATTAATTACATACAAGGGGTGAACTTGTTAATCATATAAAACATATATGAGGGTGAACATGTAAATCATATTAAATCACTGTAAAGTCAAAATAA

>CL1Contig437_putative All/repeat/mobile_element/Class_I/LTR/Ty3_gypsy/chromovirus/Tekay
AATTAAACTAGAAATAAATTAATAAAGCGGTACCGAAGTTTGACCTTGCCACGGTACCACAGTTTGATATTTATTAAGTATAATTTTAACGATTGAACACTTAATAAAGAAGTAATATGATTTGAATTGAAGTAAAATGATGTATTCGTTTTGAGTTGTGATTTCTGGATATATTCTGGATAGGATATAATAAATCTTTCGGTTAGGAATTTTCCTT

>CL1Contig438_putative All/repeat/mobile_element/Class_I/LTR/Ty3_gypsy/chromovirus/Tekay
GTCGTATCTTATACGAGGCGTTCTTGTGTTAAAAAGTTGGATCGTTTCACCTGTAGACATATATGCTCAGTCTGACCCGAGCATATATGGAAAACACACATACTCGAGTCAGGAAGGTAAATTACCAACAAAAAGATTTAGGGCATGAGTG

>CL1Contig439_putative All/repeat/mobile_element/Class_I/LTR/Ty3_gypsy/chromovirus/Tekay
CGGTACCATATTTTGAGATTAAATTACAATAATTAATTAAAATGATAGATTTAATAAATAATATTGTAATTAGACTACACAGTTCTTATTTATTGTTAAATGAATTTAACTGAAGAAAATATTGGAATATGAAAAAAAATAACTCGAATGTAATAATAAGTAAAATGTGAAATTTACTATCGTGGGACTTGCCTGTTTATAGTTTAGGAAATCTCACGCTAGGACTCCCTATCTTTCTGATTTGGATATCCTAGCCTAACTCGAGTATGTATTTTTTTCTGTATATGCTCGAGTCAGATAGAGCATATATATATATATATATATATTCTATAGGTTCTTGATTTTGATGGTCCGAAGTTTTGGAGCTAT

>CL1Contig440_putative All/repeat/mobile_element/Class_I/LTR/Ty3_gypsy/chromovirus/Tekay
ATTTTTACACTTAAATAAATAGGGATTAGGATAAATAACTATAAATAAACTAATGAGGCGGTACCGAAGTTTGACCTTGCCACGGTACCAAATTTTGAGATTTAAATTACAAGTAAATAATTAAAATGATTGATTTAATTAGGAATACTGTAATTTAACTGAACAGTACTTATTTATGTTAAGTAGATTTAACTGATGGAAATATTTAAGT

>CL1Contig441_putative All/repeat/mobile_element/Class_I/LTR/Ty3_gypsy/chromovirus/Tekay
AGTTTATCATTTATGATAATTTCTATTTCTGTTTCAAACATTGTTGTGTTTGATTTTACCTTTTTCATTACTATTATTATTATTATTATAACTATAGTTAATAACCCCTAAAATAAATAATGACATTCATACTGATTAATATAAGAATGTTAGTATCGGATATGTGTATCCCGTACTAGGGTTCTTGTGTTAAAAAGTTGGATCGTCACAGCTGGTATCAGAACCAAGTTTCCAATAAATTGTTCCTGTTGGTTATGTTGATTAGGTCTTAAGTTCCCGATAACTTGAGCTTGAAG

>CL1Contig442_putative All/repeat/mobile_element/Class_I/LTR/Ty3_gypsy/chromovirus/Tekay
GAGATGGAGTTGAAGACCACACGAGTGGTTTTATTCATTTATTTTTCCGTTGTGCAACTTTCTGTTTAGAAACTCTGATGTATCTATTTATTGAAACTCTGTTGTATTATACAGTTTATTCTTTGATGACAGATTCTTTTGTTGTTGTAAACACTGTTGTGTTCTATTGTATCTTTTATCGTGTATAATTAAATCTATAAACCATATATATATATATATATATATAAACATATAAACTTATTAATACAAGAATTATTATTATCGGATATTTATATCCTGTA

>CL1Contig443_putative All/repeat/mobile_element/Class_I/LTR/Ty3_gypsy/chromovirus/Tekay
AAGATGGAGTTGAAGACCACACGAGTGGTTCTATTTTATTGTTGCTTCCGCATTCATTTGTTTTTCCGCTGCACTTTGTATTCAAACTCTGATGTATCTTTTTTGTATTGAAACTCTGATGTATTCACATACAGTTTATCATTTATGATATTTTCTATTTCTGTTGTAAACACTGTTGTGTTTAATTCTACCTTTTTATCTTTTATAACTATAACTAAATAACCCCTAAAATAAAATAAACATTCATACTGATTAATATGGGAATTACTTGTATCGGATCGTCGTATCTTGTACGAGTGTTCTTGTGTTAAAAAGTTGGATCGTTTCAGCTGGTATCAGAGCCAAGTTCCCGATAACTTGTGCATGTTGGTTGTGTAGATAGGTCTTGAGTTCCCGATAACTTGAGCCTGAAGGGTTATAATACA

>CL1Contig444_putative All/repeat/mobile_element/Class_I/LTR/Ty3_gypsy/chromovirus/Tekay
TATATATACTCGGGTCAAATCAAGTATATATTTATATTCTACAGGTTCTAGATTTTTGATTCGAGATGACTTGAAGCTTGGAGCTATTTATCCACAGCTTTTCACTTGTATCGAGTATCCGCTTCTGGTATGGGACAGAAGACGGAGTTGAAGACCACACGAGTGGTTCTATTTAATTGTTGCTTCCGCATTCATTTGTTTTTCCGCTGCACTTTATTTTGAAACTCTGATGTATTCATATACAGTTGATCATTTATGACATTTTCTATTTCTGTTGCTAAACACTATTGTGTTTAATTTTACCTTTTTATCTTTTACAACTATATCTATAAACCCTATAACATAAATAAACATTCAGCTTCTTAATATAATGAACTACTAG

>CL1Contig445_putative All/repeat/mobile_element/Class_I/LTR/Ty3_gypsy/chromovirus/Tekay
ATATTTGTTTTTCTGTATATGCTTGGGCCAGATCGACCATATGTATATTCTATAGGTCTTGATTTTGTACTTGAGATGATATAGTTGGAGCTATATTTTACTGCTTCTACTTTATTGTTGATTCACCGTTTATGGTATGGGACAGAAGACGG

>CL1Contig446_putative All/repeat/mobile_element/Class_I/LTR/Ty3_gypsy/chromovirus/Tekay
AACCTGTATACCTCCCTGTCGGCTGCTCCCCTCGACAACACTAGCTATACCCTTTGATCGGGTGTGCATCATGTTAAAAGGTAAACAGAGTGTCAAAACCTTTCAGATCAAAGATATATAATTTCTAAAGATATGAATCCTAATTCGATGTACCATAACCCATCAGGCTCAAGTTATCGGGGAACTTGGCTCTGATACCAACTGAAACGATCCAACTTTTTAACACAAGAACACTCGTACAAGATACGAATATCCGATACAAGTAATTCCCATATTAATCAGTTAAATGTTTATTATGTTTTAAAGGGTTAAAATAAAGGTACAGATAATAAACAACATCATTCATCAAAGTAAAATGCAGCGGAAATAATTTCAAATAGAATCTCACAG

>CL1Contig447_putative All/repeat/mobile_element/Class_I/LTR/Ty3_gypsy/chromovirus/Tekay
CATTCATGCCTTTTTAACACGATTAGAAATAATAAAACTGAACTTATAAAATCTGGAATAAATTGTATATAAACTAATGAGGCGGTACCGAAGTTTGACCTTGCCACGGTACCTCATTTTGAGATTTATTAAGTATAAGTTAATAATTGATTTTTCGTCTATTGAATTGAAT

>CL1Contig448_putative All/repeat/mobile_element/Class_I/LTR/Ty3_gypsy/chromovirus/Tekay
CTCAAGTTATCGGGAACTTGGGCTGTGATACCAACTGAAACGATCCAACTTTTTAACACAAGATATAAATATCTGATACTAATAATTCCTATATTAATAAGTTCGACGTTTTTATTTATTTATAGGGTTTATAGATATAGATATAGATATAGATATAGAACAATGAAAGGTAAAATCAAACACAATAGGGTTATCCAACAAAAATAGAATATGTCATAAATGATAAACTGTATATATGATACATCAGAGTTTACATCAAAAATGTTTGCAACGGAAAAATAGAATACAGTTTGAACAATAAATGCGGAAGCAAGAAATACAATAGAAATGTAACCACTCGTGTGGTCTTCAACTCCGTCTTCTGTCCCATACCAGAAGCGGCAACTCAATAAGAATGAAAAGATGTAATAGATAGATAGCTCCAAAACTTCAGACCATCTCAAATTAAAATA

>CL1Contig449_putative All/repeat/mobile_element/Class_I/LTR/Ty3_gypsy/chromovirus/Tekay
AAGCAAGAAAATTATATGAAACCACTCGTCTGGTCCTCAACTCCGTCATCTATCCCATACCAGAAACGACTTCTCAAAAATAAAAAAAGTTGTAGTAGATAAATAGCTCTAAAAATCCAAGAAATCTCAAATGAAAACTAAGAACCTGTAGAATATATATCTG

>CL1Contig450_putative All/repeat/mobile_element/Class_I/LTR/Ty3_gypsy/chromovirus/Tekay
TGGAAGTAAATAGTTCATGAAGCTAAACAATGCTTTCTAACAGAAATCAAAATACAGAAAATATAAAGATAGATGTAGCAGCTCCTACTGCTGTCCTCCGTGCTCCCTGAATCTAAGATCTGCATATATATGCTCAGTCTGACCCGAGCATATATGGAAAACACACATACTCGAGTCAGGAAGGTAATTCCCAACAGAAGA

>CL1Contig451_putative All/repeat/mobile_element/Class_I/LTR/Ty3_gypsy/chromovirus/Tekay
GATAGATGAGACCTCTCCAAGTGCTATCCTCCCTTGTCCATGAGAGCAAAGGGACCTGCATACACATATGCTCAGTCTGACCCGAGCATATATGGAAAACACACATACTCGAGTCAGGAAGGTAAATTCCCAACAAAAAGATTTATTATACCCTAATCAATGTATATCCAGAAATCACATCAAAGATCAATACATCAAAATCAAATCAAATCAATACAATCAAC

>CL1Contig452_putative All/repeat/mobile_element/Class_I/LTR/Ty3_gypsy/chromovirus/Tekay
TATTGTTAGCGGGAACTCAAGACCTATCTACACAACGAATAGGCACAAGTTATCAGGAACCTGGCTCTGATACCAGCTGTGACGATCCAACTTTTTAAACACAAGAACACCTCGTACAAGATACACATATCCGATACAAGTAGTTCTCATATTAATCAGTATGAATGTCTTATTTTTATTTTAGGGGTTATTAACTATAGTTATAGTAATAGTAATAGAAAGGAAAAAAGGTAAAATCAAACACAACAGTGTTTGTAACAGAATAGAAAATATCATAAATGA

>CL1Contig453_putative All/repeat/mobile_element/Class_I/LTR/Ty3_gypsy/chromovirus/Tekay
TCTTGATTTTGATTCGAGATGGCTTGAATCTTGGAGCTATCTATATACAGCTTTTCATGTTGTATTCAGTATCCGCTTCTGGTATGGGACAGAAGACGGAGTTGAAGACCACACGAGTGGTTCTATTTTATTGTTGCTTCCGCATTCATTTGTTTTTCGCTGCACTTTTGTTTTTGAAACTCTGATGTATCTATTTATTGAAACTCTGATGTAAACCATTTACAGTTTTATCTTTTATGACATATTCCATTGTTGTTGTAAAC

>CL1Contig454_putative All/repeat/mobile_element/Class_I/LTR/Ty3_gypsy/chromovirus/Tekay
AAAACTTGGCTCTATTCTTCACAACCGACAGGCACAAGTTATCAGGAAACCTGGCTCTGATACCAGCTGTGACGATCCAACTTTTTAACACAAGAACCCTAGTACGGGATACGCATATCCGATACTAACATTCTTATATTAAGCCGTATAAATGTCATTATTTATTAAAGGTTGTTAACTATAGTTATAATAATAATAATAGAAAGAAAAAGGTAACCTCAAACACAAACAATGTTTGTACAGAAATAGAAATT

>CL1Contig455_putative All/repeat/mobile_element/Class_I/LTR/Ty3_gypsy/chromovirus/Tekay
ATATTCATAGGTCCGTGAAGCTCTCACCAGGTGTGGGCTGGTGTACTAATACAAGCTGATAAATGGGAGTCACATCGGAAGTGCCTCCACCAACTGCAGCTGCGGCTGCATTGGCTCTAGTATCCATCTGTTTAAGGTAAACAGAATATCAGAACCATTTCAAATCAAAGATAAAGCATTCTAAGAATATGAATCCTAAGAAATCCTAATTCGATGTACCATAACCCAACAGGCTCAAGTTATCGGGAACTTGTGCTCTGATACCAACTGAAACGATCCAACTTTTTAACACAAGAACACTCGCACAAGATATGAATATCCGGTACTTGTAATTCCCATATTAATCAGTTTGAATGTCTATTATGTTTTATGGGTTATAAAATAGTACAGATAATAAAAGAACAATCATTCATCAGAATAATACATGCAGCGGAAATAGTTCAAATAGAATATCTCAAGTACAACAATATCCATAATAGTCTGAAATAAAGTGTACTGAAAGAAATATGTTCGAATAGCTAAACAGTGCTTCTAAACATAAGCATAAGTGCGGAAAATAAAGATAGATAATGACAGCTCCAAGTGCTGTCCTCCCTGGTCCATGAGAGAGCTAAAGGACCTGCAGACATACATGCTCAGTCTGACCCGAGCATATATGGGAAACACACATACTCGAGTCAGGAAGGTAAATTCCCAACAAAAGAGATTTATTATATCCTAACTAGAGAATATCTATATAAATCACAACATAAGTCACCCATCACAATCAAATCAAATCAAGTCATTTCATATTAAGTGTTTTATCCCCCTAATTCCTATTTATAAATGTAAATATTTCATGGATGCAGGATAATACTAATAGAAATAAA

>CL1Contig456_putative All/repeat/mobile_element/Class_I/LTR/Ty3_gypsy/chromovirus/Tekay
ATAGACGTCATTTTAATTTATTAAGGTTATTAACTATAGTTTTAATAATAATAATAATAGAAAGGAAAAGGTAAAATCAAACACAACAGTGTTTGTACAGAAATAGAAATTATCATAAATGATAAACTGTATTTGAATACATCAGAGATTCAATACAAAAAGATACATCAGAGTTTCAAAACAAACTGCAGCAGAAAAAAAAAGTGAATG

>CL1Contig457_putative All/repeat/mobile_element/Class_I/LTR/Ty3_gypsy/chromovirus/Tekay
TACAAACATTCTTATATTAATCAGTGTAGATGTTTTTATTTAATAATTAAGTTATTTCATTTAAATTATAGATAGATACAAAGATAAAATCCAACACAACAGTGTTTACAACAAAACTGGAAGATATCATAAATGATAAACTGTAAATAGTTTACATCAGAATTTCTACAATAAGATACATCACTGTCTCAAACTGTAGTGCAGCGGAAAATACATCAATGCGTGGAAGCAACAAAATAAAGAAGAACCACTGGTGTGGTCTTCAACTCCGTCCTCTGTCCCATACCAGAAGCGGATACTCGATACAAGGGAGAAGCGGAGGATAAATAGCTC

>CL1Contig458_putative All/repeat/mobile_element/Class_I/LTR/Ty3_gypsy/chromovirus/Tekay
TAATAGTAATACAAGTATTAATAAGTTCGATGTTTTTATTTATGTTATAGGGTTTATATAGATATAGATATAGAAAAATGAAAAGGTAAAATCAAACACAATAAGGTTATTCAACAAAAATAGAAGATGTCATAAATGATAAACTGTATATATGATACATCAGAGTTTACA

>CL1Contig459_putative All/repeat/mobile_element/Class_I/LTR/Ty3_gypsy/chromovirus/Tekay
CTTGGATTTTGGAGTTATCTATCTTCTACATATTGTCATTTATTTTTGGAGAAACCACTTCTGGTATAGGACAGAAGACAGAGTTAAAGACCACACGAGTGGATCTATTTATTTATTTCTTCCGCATTCATATGGTTTAAACTGTATTCTA

>CL1Contig460_putative All/repeat/mobile_element/Class_I/LTR/Ty3_gypsy/chromovirus/Tekay
TGTAGATGTTTTTATTTAGTTAATAGGGTATTTAGTGATAGGTATAGATAGATAAAAAGATAAAATCAAACACAACAGTGTTTACAACAGAAATAAAAGATATCATAAATGATAAACTGTAAATAGTTTACATCAGAATTTCTACAAAAAAGATACATCAGGGTCTCTAATATGTAGTGCAGCGGAAAAATACATC

>CL1Contig461_putative All/repeat/mobile_element/Class_I/LTR/Ty3_gypsy/chromovirus/Tekay
GGTGGATCGGGAGTAGAGCTTGGTGTGGGGTTCTGTACCCCAGTAGCTATAGGATCAGGTGTCTCTACCTGAATAACTCCCTGTCGGCTACTCTCCCCCACAGCACTCGCTATACCCTTAGAACGGGTATGCATCCTGTTAAAAGTTAAACGGAGTGTCAAAACCTT

>CL1Contig462_putative All/repeat/mobile_element/Class_I/LTR/Ty3_gypsy/chromovirus/Tekay
CAGTCCATTATGAATACTGTTGTACTGTAAGATATTCTATTTTGAAATTTCCGCTGCAATTACTATTCTGATGAATGTTGTTCTTTTATTATCTGTACTATTTATTAACCCATAAAACATAATAAACATTCAAACTGATTAATATGGGAATTACTTGTATCGGATATTCGTATCTTGTACGAGTGTTCTTGTGTTAAAAAGTTGGATCGTTTCAGTTGGTATCAGAGCCAAGTTCCCGATAACTTGAGCCTGATGGGTTATGGTACATCGTATTAGGAATTTCTTAGGATTCTTATTCATATCATGCTTTATCTTTGATTTGAAATGATTTTGATAATCTGTCTACTTTGAACAGATGAATACTAGAGCTAGTCTCGCCGCAGCACCAGCAGCTGCAGGTAGGAAAGGCAAGGCCCCAGCTAGAGGGGGAATGACCATACAGGCTAGTACTAGCAGGGATGCAGGTCCATCCCAGGTGCCCTTGATTGAGACACCCGAGCAGGTACCGACTCCGATACCGATACCAGCACCTACTCCTGCCCCAGCTCAGGGACAGCAGCCAGCTCCAGCGGTTCAGCAGGAGCCTATTCTGGTGGGGACACCCGCTGTGACTCCA

>CL1Contig463_putative All/repeat/mobile_element/Class_I/LTR/Ty3_gypsy/chromovirus/Tekay
AAGAAAGAAATACAATAGAACCACTCGTGTCTTCTTCAACTTCGTCTTCTGTCCCACACCAGAAGCGGCTATTTAATACAAATAAAAAAGATATAGTAGATAGATAGCTCCAAAACTTCAGGCCATCTCAAATCAAAATCAAGAACCTGTAGAATATATATATATATATATATATATATATGCTTGATCTAACCCAAGCATATACATAAAACAAATATATACTTGAGTCAGGCTA

>CL1Contig464_putative All/repeat/mobile_element/Class_I/LTR/Ty3_gypsy/chromovirus/Tekay
CTTGCATTCTAGTATCGGATATGCGTATCCCGTACTAGAGGGCTTGTGTTGAAAAGTTGGATCGTCACAGCTGGTATCAGAGCCAGGTTCCCGATAACTTGAGCTTGTTGGTTATGTTATAAGGTACCATCGTTTCAGCTGATTTAGCCAA

>CL1Contig465_putative All/repeat/mobile_element/Class_I/LTR/Ty3_gypsy/chromovirus/Tekay
CTCGGGTCAGATCGAGCATATATATTCTACAGGTTCTTGATTTTAATTTGAGATGGCCTGAAGTTCGGAGCTATCTATCTACTACAGCTTTTCATTTGTATTGAGTTACCGCTTCTGGTATGGGACAGAAGACGGAGTTGAAGACCACACGAATGGTTACATTTCTAGTGTATTTGTTGCTTCCACATTTATTGTTTCA

>CL1Contig466_putative All/repeat/mobile_element/Class_I/LTR/Ty3_gypsy/chromovirus/Tekay
TAATGTTATTTTCCTTTATATAAAACATTTACAGTATTGATATCTGCATCATTAAATATTTGAAGTTTTATTTAAAATACTTAATGAGGCGGTACCGAAGTTTGACCTTGCCACGGTACCACATTTTCAGATTAAATTACATGTAAATAATTGAAATGATTGATAGTACTGTATTTTGACCTGACAGTACTTTATTTTTGTTAAATGAATTTAACTGAAGAAAATATTGAAATATGAAAACAGAATAACTCGAATGTAATAATAAGTAAAATGTGAAATTTACTATCGTGGGACTTGCCTGTTTATAGTTTGGGAAATCTCACGCTAGGACTCCCTATCTTTCTGATTTGGATATCCTAGCCTGACTCGAGTATGTATTTGTTTTCTGTATATGCTCGGGTCAGATCGAGCATATATATATTCTACAGGTTCTTGATTTTGATTTGAGATGGTCCGAAGTTTTGGAGCTATCTATCTACTACAGCTTTTCATTTGTATTGAGTAGCCGCTTCTGGTATGGGACAGAAGACG

>CL1Contig467_putative All/repeat/mobile_element/Class_I/LTR/Ty3_gypsy/chromovirus/Tekay
GATAGAGTTAAAATCATTCTTAAATCAAAGGTATAAGAAAAAATTTCTAATTAGGGAAATCCTACGAAGTCCTAACTTTGATGTACCATAACCCAACAGGCTCAAGTTATCGGGAACTTGTGCTCTGATACCAACTAAAACGATCCAACTTTTCAACACATGAATACTAGTATCAGATGTAAACATCTGATACCAGAAATCCCTATGTTAATCAGTTCGATGTTTATAATGACTTACAGGGTTATATATAACAGTACAGATAAATAAAACATTCATTCAACAGAATAACTTAAAGCAGCGGAAAATAGTTCTACATAAACACTTAGATACAACAGGTGTCCAAATGTATAATAGTAGAAATACTGAATGAAATAGGTTCTATGCAGCTAAACAATGCTACAACTTAAACAAAATGCATAAATAGATAGATAGATAAAGCTGGCTCCAGCAGGGCAGTCATCCCAGATCGAACTAAGCACCTGCAATCATATGAGCTCAGACTGACCCGAGCACATATGTAAAACACACATACTCGAGTCAGGAAGGTCAAGTTCCCAACAAAAAGATTCATTATACTCTAAATAGGGTATAACCAGAAATCACATCATCAATATCCAAATCAAGTCAATAAATGTCCATTCAGCCAAAGAAAGAGTTTCATAA

>CL1Contig468_putative All/repeat/mobile_element/Class_I/LTR/Ty3_gypsy/chromovirus/Tekay
CATATACATATTCTACAAGTTCTTGATTTTGATTTGAGATGGCCTCAAGTTTGGAGCTATCTATCCACAACAACCTTTCATTTGTATTGAGTAGCCGCTTCTAGTATAGGACAAAAAACGAAGTTGAAGACCACACGAGTCGTTATATATTGTATTTGTTGC

>CL1Contig469_putative All/repeat/mobile_element/Class_I/LTR/Ty3_gypsy/chromovirus/Tekay
TAAATTAAAGATCAATATGTAGTGTGATTAGCACGGAACCTTTTTGGCTAATCACAACTTAAGGACAAGAACTTGATGTGATGTTCATTGATTTGATTATGTTTTTGACTGATGATGTATTTATATGGATATACTCTGGTTAGGTTATAATGAATCTCTTTGTTGGGAATTTATCCTTCCTGACCCGAGTATGTGTGTTTCCATATATGCTCGGGTCAGTCTGAGTATATATGCGTGCAGGTCCTTAGCTTCATGGACTAGGGAGAACAGCGTCTGGAGTTGTTTATCTATCTTTATTTATCCACACTTTTGTTAGGTTAGAAGCATTTTTTAGCTTCGTAGAAACTATTCCTTTCAGTACTATATTCTTCAGACTATTATATACTATTGTACTGTGAAATTCTATTTGAAACTATTTCCGATGTGCATTATTATTCTGATGAATGATGTTGTTTATTACCTGTACTAT

>CL1Contig470_putative All/repeat/mobile_element/Class_I/LTR/Ty3_gypsy/chromovirus/Tekay
TATCAGGAACACAAGACCTATCTACACAACCAACAGGCACAAGTTATCGGGAACTTAGCTCTGATACCAGCTGTGACGATCCAACTTTTTAACACAAGAACGCCTCGTACAAGATACGCATATCCGATACAAGTAGTTCCCATATTAATCAGTATGAATGTCTATTTTATTTTAGGGGTTATTAACTATAGTTATAATAATAGTAATAGAAAGGAAAAAGGTAAAATCAAACACAACAGTGTTTGTAACAGAAATAGAAAATATCATAAATGATAAACTGTATTTGAATACATCAGAGTTTCAATACAAAAAGATACATCAGAGTTTCAGAATAAAGTGCAGCGGAAAAATAAATGAATGCGGAAGCAACAATAAAGTAGAACCACTCGTGTGGTCTTCAACTCCGTCTTCTGTCCCATACCAGAAACGGTAAATCAATAATAAAGTGGAAGCAGTAAGATAGCTCCAAATCTCAAGTCAAGAATCAAGACCTGTAGAATATATATATGCTCGAAATCT

>CL1Contig471_putative All/repeat/mobile_element/Class_I/LTR/Ty3_gypsy/chromovirus/Tekay
GATAGATAGTAACAGCTTTCCAAAAGTATATCTCCAGTGTCGAAGAAAATTTGATAAGTAGAGCTAAGGAACTGTAGACATATATGCTCAGTCTGACCCGAGAATATATGGAAAACACATATACCCGAGTCAAGAAGGAAATATTTCCAAC

>CL1Contig472_putative All/repeat/mobile_element/Class_I/LTR/Ty3_gypsy/chromovirus/Tekay
TTTAAGAAACAATGAATCCGGAAGCAAGAAAAATATGAATCCACTCGTGTGGTCTTCAACTCCGTCTTCTGTCCCATACCAGAAGCGGCTACTCAAAAATAAATGGAAAGCTGTAGTAGATAGATAGCTCCAAAATCCAAGCAATCTCAAATGAAAACTAAGAACTTGTAGAATATGTATATGCTCGATCTGACCCGAGCATATACAGAAAACAAATACATACTCGAGTCAGGCTAGGATATCCCAAATCAGTAAGATAGGAAGTCCTAGCGTGAGATTTCCCAAACTATAAACAGGCAAGTCCCACGATAGTAAATTTCACATCTAGTTTATTATTACACTCAAGTTATTCAGTTTTAATATTTCAACATTTTCTTTTGTTAAATTATTTTATCGTAAATATAGTACT

>CL1Contig473_putative All/repeat/mobile_element/Class_I/LTR/Ty3_gypsy/chromovirus/Tekay
GGTCTTCAAAATACGTATTCCGTCCCATACCAGAAGCGGCTACTCAATAGAAATGAAATCACTGATAGATAGCTCCAAAAAATCCAGGCCATCTCAAAAGAAAACTACGAACCTGTAGAATATATATATGCTCGATCTGACCCGAGCATATATAGAAAACAAGATACATACTCGAGTCAGGCTAGGATATC

>CL1Contig474_putative All/repeat/mobile_element/Class_I/LTR/Ty3_gypsy/chromovirus/Tekay
ATAATTTTGATATTTATTAAGTAGAAGTTTAATTATTAAACACTTAATAAAGAAAATAATTTGATTTGAATTTGATTAAAATGATGTATTCGATTTGAGATGTGATTTCTGGATATATTCTGGTTAGGATATAATAAATCTTTCGGTTAGGAATTTTCCTTCCTGACTCGAGTATGTGTTGTTTTACATATATACTCGGGTCAGATCGAGTATATATATATATATATATTCTACAGGTTCTTGATTTTGATTCGAGATGACTTGAAGCTTGGAGCTTTCTATCCACAGCTTTTCACTTGTATTGAGTAACCGCTTCTAGTATGGGGCGGAAGACGGAGTTGAAGACCACACGAGTGGTTCTATTTATTTGATGCT

>CL1Contig475_putative All/repeat/mobile_element/Class_I/LTR/Ty3_gypsy/chromovirus/Tekay
TTTTTAGTTATAAAATATAGAAAAAGTAGTGTTAAACACAAACAGTGTTTACAACAGAAATAGAAAATATCATAAATGATAAACTGCATGTGAATACAACAAAGATCCAATACAAAAAGATACATCATAATTCCAGAATAAAATGTAGTGGAAAAACATACGAATGCGGAAGCAACAATAAAGTGGAACCAC

>CL1Contig476_putative All/repeat/mobile_element/Class_I/LTR/Ty3_gypsy/chromovirus/Tekay
ATATATATAGTTACAAAAAAATAAACAGGTAAAATGAAACACAACAGTGTTTACAACAACAATAGAATCTGTCATAAAAGATAAACTGTATAATACAACAGAGTTTCAATAAATAGATACATCAGAGTTTCTAAACAGAAAGTTGCACAGCGGAAAAACAAATGTGGAAACACAATAAAATAGAACCACTCGTGTGGTCTTCAAC

>CL1Contig477_putative All/repeat/mobile_element/Class_I/LTR/Ty3_gypsy/chromovirus/Tekay
AGATCCTCCCCTACCACCTGACTTGCCTCCCCTGCCACCTCTACTTGCGGCCTTTCCTCCTCTAACAGCAGCTGCGGCTGCCTTGGCTCTAGTATCCATCTGTTTAAGGTAAACAGAGTGTTAAAACCATTTCAAATCAAAGATATAATATTTCTAAGAATATGAATCCTACGAAATCCTAATTCGATGTACCATAACCCAACAGGCTCAAGTTATCGGGAACTTGGCTCTGATACCAACTGAAACGATCCAACTTTTTAACACAAGAACACTCGCACAAGATACGAATATCCGGTACTCGTAATTCCCATATTAATCAGTTTGAATGTTTATTTTATTTTAGGGGTTATTAGTTATAGTTATTATTATAGTAATAGAAAGGAAAAAGGAAAAATCAAACACAAT

>CL1Contig478_putative All/repeat/mobile_element/Class_I/LTR/Ty3_gypsy/chromovirus/Tekay
ATATTAATCAGTTAAATGTTTAGCTTATTTTATTTGTTATTAACTATAGTTTTTATAATAATAGAAAGGAAAAAGGTAAACTCAAAACACAACAGTGTTTACAACCGAAATAGATAATATCATAAATGATAAACTGTATTTGAATACATCGTAGATTCAATACAAAAAGATACATCAGAGTTTAAAAGTAAACTGCAACGGAAAATAATAAAGTAGAACCACATGGTGGGTCTTCAACTCCGTCTTCTGTCCCATACCAGAAGCGGTAAATCAATAATAAAGTGG

>CL1Contig479_putative All/repeat/mobile_element/Class_I/LTR/Ty3_gypsy/chromovirus/Tekay
TTGATAATCACAACTTAGAAACAAAAAAATGATTTGATTTGTGTTCTGTTGATTGTGATTTGATTTGTATATAGTTGATTGTGATTTGATTTGTATCCAGTTGATTTTGATTGACTTGATTGTGATATTTTGACTGATGATGTATTTATATGGATATACTCTGGTTAGGTTATAATGAATCTTGTTGGGAATTTTCCTTCCTGACTCGAGTATATGTGTTTTCCATATATGCTCGGGTCAGATCGAGCATATATATTCTACAGGTCTTGATTTTTGGACTTGAGTTGATCTGAAGTTGGAGCTATCTTTTACTGCTTCCACTTTATTATTGATCTACCGTTTCTGGTATGGGACAGAAGACAGAGTTGAAGACCACGCGAGTGGTGCTACTTTATTGTTGCTTCCACATTCATTTATTTTCCGTTGCAGTTTATTCTGAAACTCTGATGTATCTTTTTTGTATTGAATCTCTGATGTATTCAAATACAGTTTATCATTTATGATATATTCTATTTCTGTTACAAACACTATTGTGTTTTGATTTT

>CL1Contig480_putative All/repeat/mobile_element/Class_I/LTR/Ty3_gypsy/chromovirus/Tekay
TATTTATATTTGCATATCATAAAATAATTAATGAGGCGGTACCAAGTTTGACTTACCATGGTACCTATTTTCAGATTTAAATTTCTAAATTGATTAATGAGGCGGTACCGAAGTTTGACCTTACCACGGTACCATATTTTTAAATTAAATTACATGTAAATAATTTAAGTGGTTGATAATACTGTGTTTTGATATGATAGTACTTTATTTCGTTAAATGAAT

>CL1Contig481_putative All/repeat/mobile_element/Class_I/LTR/Ty3_gypsy/chromovirus/Tekay
TAACTTGATTTGAATTGAGTAAGTTGATGTATTTGATTCGAGATGTGATTTCTGGATATATTCTGGTTAGGATATAATGAATCTCTTTTGTTGGGAATTTACCTTCCTGACTCGAGTATGTGTGTTTCCCATATATGCTCGGGTCAGACTGAGCATATATGTATGCAGATCTGAGTTCACGGACCAAGGGGAACAACACTTGTAGCTGT

>CL1Contig482_putative All/repeat/mobile_element/Class_I/LTR/Ty3_gypsy/chromovirus/Tekay
AATGTATATCCATAAATCACATTATTTATCACAATCAAAAACATCGAAATCAACACATGGGGTCATAAATAGTATATCAGTTAAATCCTAGTCTACCCCAGCATTTTACATATACAGTTATTTCCAGATTTTAGAAGTTAAGTTATTTATTATTCCTATTTCATGTTGTACAAGGCATGAATGCATAATAATAATAAATTAC

>CL1Contig483_putative All/repeat/mobile_element/Class_I/LTR/Ty3_gypsy/chromovirus/Tekay
GACAATGTTTACAACAACAATGGAATATGTCATAAATGATAAATTCTATTATATGGTTTATATCAGAGTTTAAACAAATAGATACATCAGAGTTTCAAAACAAAGTGTAGCGGAAAAAACAAATGAATGCGGAAGCAACAATAAAATAGAACCACTCGTGTGGTCTGCAACTCCGTCCTCTGTCACATACCAGAAGAGGATCCTCGATACAAGTGAAAAGCTT

>CL1Contig484_putative All/repeat/mobile_element/Class_I/LTR/Ty3_gypsy/chromovirus/Tekay
ACATTTGAGTTATTCTGTTTTCATACTTCAATATTTTCTCCAGTTAAATCCATTTAACATAAAATAAGAACTGTGCAGTCAAATTACAGTATTATTAATTAAATCAATCATTTTAATTATTTTCATGTAATTTAAATCTCAAAATGTGGTACCATGGCAAAGTCAAACTTCGGTACCGCCTCATTTATTGACATATAGTTAATTTCCAAAATTATAAAATAAGTTTTATCAACT

>CL1Contig485_putative All/repeat/mobile_element/Class_I/LTR/Ty3_gypsy/chromovirus/Tekay
AAGTGCGGAAAATAAAGATAGATAATGATAGTTCAAAGGCTGTCCTCCCTGGTCCATGAGAGAGCTAAACGACCTACAGACACACATGCTCAGTCTGACCCGAGCACATATGGAAAACACACAAACTCAAGTCAAGAAGGTAAATTCCCAACAAAAAGATTTATTATACCCCAAATAAT

>CL1Contig486_putative All/repeat/mobile_element/Class_I/LTR/Ty3_gypsy/chromovirus/Tekay
CCATCTACAATGAAAACTAAAAACCTGTAGAATATAGATATATACTCGATCTAACCCAAACATATACAGAAAACAATACATACTCGAGTCAGGCTAGGATACACCAAATAAGTAAGATAGGAAGTCCTAACATGAGAATTCCCAAACTATAAATGGACAATTCACATTATTGTAAATTTCACATATATT

>CL1Contig487_putative All/repeat/mobile_element/Class_I/LTR/Ty3_gypsy/chromovirus/Tekay
AGTTTAATCAATAAATGAATGCGGAAGCAAGAAAAATATGAATCCACTCGTGTGGTCTTCAACTCCGTCTTCTGTCCCATACCAGAAGCGGCTACTCAAAATAAATGACAATCTGTAGTAGATAGATAGCTCCAAAATCCAAGCCATCTCAAATGAAAACTAAGAACCTGTAGAATATATATGCTCGATCTGACCCGAGCATATACAAAAAACAATACATACTCGAGTCAGGCTAGGATATCCCAAATCAGTAAGATAGGAAGTCCTAGCGTGAGATTTCCCAAACTATAAATATGCAAGTCC

>CL1Contig488_putative All/repeat/mobile_element/Class_I/LTR/Ty3_gypsy/chromovirus/Tekay
ATATCTTCTATTTCTGTTGTAAACACTGTTGTGTTTGATTTTATATGTTTATCTATCTATAATTTAAATTAAATAACTTAATAAATAAATAAAAACATCTACACTGATTAATATAAGAATTATTCGTATCAGATCGTCGTATCTTATACGAGGCGTTTTTGTGTTTAAAAGATGGATCGTTTCATCATATAGCAAGTC

>CL1Contig489_putative All/repeat/mobile_element/Class_I/LTR/Ty3_gypsy/chromovirus/Tekay
ATAGCTAGTGTTGCCGAGGGGAGCAGCAGACAAGGAGGTATACAGGTGGAGACACCTGATCTGATTGCCACTGGGGTACAGAACCCTACACCTGACTCCACACCTGACCCTCCACCCATGGCTGCCCCGCCACCACAGCAGGCACAACAGATGCTGCTAGCTCAGCTTGTACCACAGATACAGCAGATGCAGCCAACACCT

>CL1Contig490_putative All/repeat/mobile_element/Class_I/LTR/Ty3_gypsy/chromovirus/Tekay
AATAAAGAAGTAAGCAGTGTAATTAGCACGGACCACTTTTTGCTAGTTACAACTTAGGAACAAAGAAATGATTTGATTTGTATTCAGTTGATGATGATGTGATTGTATCCAGTTGATTGTGTTGACTTGATTTTGATTTGACTTATGATGTGACATATGGATATATTCTGGTTAGGATATAATAAATCTCTTTTGGGTTAGGAATTTTCCTTCCTGACTCGAGTATGTATTGTTTTACATATATATACTCGGGTCAGATCGAGTATATATATTCTACAGATTCTAGATTGTTGATTCGAAATGACGGAAACTTGGAGCTATTTATCCACCGCTTCTCACTT

>CL1Contig491_putative All/repeat/mobile_element/Class_I/LTR/Ty3_gypsy/chromovirus/Tekay
ACCAGAAGCGGCTACTCGATACAAGTGAAAAGTTGTAGATAGATAGCTCCAAGCTTCAAGTCATCTCGAATCAAAATCAAGAACCTGTAGAATATATATATATATATACTCGATCTGACCCGAGTATATATGTAAAACAACACATACTCGAGTCAGGAAGGAAAAT

>CL1Contig492_putative All/repeat/mobile_element/Class_I/LTR/Ty3_gypsy/chromovirus/Tekay
TAAAAGGGATGATAGAGTTAAAACCATTTATAAATCAAAGATAGAAGAGAAAATTTCTAAGAATGTGAATCCTACGAAATCCTAACTTCGATGTACTTAACCCAACAGAATCAAACTATCGGGAACTTGACTCTGATACCAGTTGA

>CL1Contig493_putative All/repeat/mobile_element/Class_I/LTR/Ty3_gypsy/chromovirus/Tekay
AACACACATACTCGAGTCAGGAAGGATAAATTCCCAACAAAGAGATTCATTATAACCTAACCAGAGTATATCCATATAAATACATCATCAGTCCAAAATGTCAATCAAATCAACCACAATCAACGAAATACAAATCAAGTCATTTCTTTAATCCTAGGTTGTAATTAGTAAAAAGG

>CL1Contig494_putative All/repeat/mobile_element/Class_I/LTR/Ty3_gypsy/chromovirus/Tekay
ATTTTAATATTTTATTTAGTTAAATTCATTTAACAAAAATAAAGTATTGTCAAGTCAAAATACAGTACTATCAATAAGATCAATCATTCACATGTAATTTAATCTGAAAAATGTGGTACCGTGGAAAGATCAAACTTCGGTACCGCCTCATTAAATAAAATGTCAAATATTTAATGATATGAAAATATAAGGAAACAATATCAAAA

>CL1Contig495_putative All/repeat/mobile_element/Class_I/LTR/Ty3_gypsy/chromovirus/Tekay
TTATAGTTGCTTCCACATTCAAGGAATTTTCCGCTGCAGTTTACTCTGAAACTCTGATGTATCTTTTTTGTATTGAAACTGATGTATTCAAATACAGTTTATCATTTATGATAATTTCTATTTCTGTACAAACACTGTTGTGTTTGATTTTACCTTTTTCTTTCTATTATTATTATAATTATAATTAACAACATAACTATAGTTAAAAACCTAAATAAATAAATAATGACATCTATTCTG

>CL1Contig496_putative All/repeat/mobile_element/Class_I/LTR/Ty3_gypsy/chromovirus/Tekay
ACCATGATTGATTTGATTTTTGATGCATTTGACTTATGATGTGATTTATATTGATATATTCTGGTTAGGATATAATAGATCTCTTTTGTTGGGAATTTACCTTCCTGACTCGAGTATGTGTGTTTCCCATATATGCTCGGGTCAGACTGAGCATATGTGTATGCAGGTCTTAGTTCACGGACCAGGGAGAACAACACTTGGAGCTGTATTTATCTATCGTATATTTCCCGCACTGTTGATTATGAATAGAAGCATTGTTTAGCTTCTTAAGACTAGTTTCTTTCAGTACCTTTATTTCAGTCCATTATGAATACTATTGTACCGTAAGATATTGTATTATGAAAGTTT

>CL1Contig497_putative All/repeat/mobile_element/Class_I/LTR/Ty3_gypsy/chromovirus/Tekay
AGTATCACCCAATTAAATAAATAGGGACTAGGTAGATTAACTTATAAATAACTAATAAGGCGGTACCGGAGTTTGACCTCGCCACGGTACCACAAATCTGAAATTTATTAAGTAGTGTGATTAGTGTGGACCCTTTTTACTAATCACAACTTAGGAACAAACATAGGATTTGTTTGGTATGTTGATGATTGATTTGATTTTATTGATGTTTGATTAAGATGTGATTTCTGGATATATTCTGGTTAGGATATAATAAATCTTTCGGTTAGGAATTTTCCTTCCTGACTCGAGTATGTGTTTGTTTTACATATATACTCGGGTCAGATCGAGTATATATATATTGTACAGGTTCTTGATTTTGATTCGAGATGTCATGAAGTTCTGGAGCTATCTATCTACAGCTCTTCACTTCTATTTGATTACCCGCTTCTGGTATGGGACAGAAGACGGAGTTGAAGACCACACGGGTGGTTCTTCCTATTTATTTGGATAGTTTTCCACCTTTATTTTTCCGCTGTGCTACTTGTTTGTTTAGAAACTCTGATGTATCTGATATTGAAATCTGTTGTATTATACAATTCATCATTTATGAGAGATTCTGTTTGTTGTTGTAAACACTGTTGTGTTTTGTTTTATCTTTTATTGTCTAGAATTATATATATAAACCCAAATATTAAATAAAAACATTTAACTTCTTAATAT

>CL1Contig498_putative All/repeat/mobile_element/Class_I/LTR/Ty3_gypsy/chromovirus/Tekay
TTCTGATGTATCTATTATTGAACGTTGTTGTATTATACAGTTTATATTTTATGACAGATTCTATGGTTGTTGTAAACACTGTTGTGTTCTATTGTACCTTTTATCTATCTATAACTATATCTATAAATCCTATATATAAATAAAGTCTACACAACTTATTAATACTTGAATTATTAGTACCGGATATTTA

>CL1Contig499_putative All/repeat/mobile_element/Class_I/LTR/Ty3_gypsy/chromovirus/Tekay
AGGAATTAAACTAGTAATAAATTGATAATTATTGAGTACAAGTTGAAATGATTAAACGTTGAATAAAGAAGTAATTTGATTTGAATGAAGTAAAATATTGTATTGATTTTGAGTTGTGATTTCTGGATATATTCTGGACAGGATATAATAAATCTTTCGGTTAGGAATTTTCCTTCCTGACTCGAGTATGTGTTGTTTTACGTATATACTCGGGTCAGATCGAGTATATATATTCTACAGGTTCTTGATTTTGATTCGAGATGACTTGAAGCTTGGAGCTATCTATCCACAGCTTTTCACTTGTATCGAGTATCCTCTTCTGGTATGGGACAAAGGACGGAGTTGAAGACCACACGGGTGGTTTTTCTTTATTTTGTTGCTTCCACGCAT

>CL1Contig500_putative All/repeat/mobile_element/Class_I/LTR/Ty3_gypsy/chromovirus/Tekay
GCTCAAGTTATCCGGAACTTGTGCTCTGATACCAACTGAAACGATCCAACTTTTTAACACAAGAACGCCTCGTACAAGATACGACGATCTGATACGAATAATTCTTATATTAATAAGTTCGATGTTTTTATTTAATATTAGGGTTTATAGATATAATTTTAGAACAATGAAACAGATAAAATATCAACACAATCTGATAAATCGACAAGAAAAGAATTTCTCATAAAAGATAAACTGTATATATACATCAGAGTTTACAACAAAAGTTTTGCAGCGGAAAAATAGAATACAGTTTGTCCAAAATAAATGCGGAAGCAATAAAATACAATAGAAGATATAACCACCCGTGTGGCCTTCAACTCCGTCTTCTGTCCCATACCAAAAAA

>CL1Contig501_putative All/repeat/mobile_element/Class_I/LTR/Ty3_gypsy/chromovirus/Tekay
GGAACAAGAAATGGCTTGATTCAAATTAAGTATGACTATGAATGATTTGATGTTTTGGACTGTGATGTATTGATTTGTGATGTGATTTCTGGATATACACTGTTTAGGGTATAATGAATCTTTTTGTTGGGAATTTACCTTCCTGACTCGAGTATGTGTGTTTTACATATGTGCTCGGGTAAACTCGAGTATGTATGCCTACAGGTCCTTAGATTTCACGTGGACCACGGAGGACA

>CL1Contig502_putative All/repeat/mobile_element/Class_I/LTR/Ty3_gypsy/chromovirus/Tekay
TTGTTGTGTTCTATTGATTTTGATTTGATTTGTATATTGTTGATGGTGATTGAGTTGATTGTGACTTTTGACTGATGATGTATTTATATGGATATACTCTGGTTAGGTTATAATGAATCTTGTTGGGAATTTTCCTTCCTGACTCGAGTATATGTGTTTTCCATATATGCTCGGGTCAGATCGAGCATATATATATTCTACAGGTCTTGATTTTTGACTTGAGATGATCTGAAGTTGGAGCTATCTTTTACTGCTTCCACTTTATTGTTGATTCACCGTTTCTGGTATGGGACAGAAGACGGAGTTGAAGACCACACGAGTGGTTCTACTTTATTGTTGCTTCCGCATTCATTTGTATTTTCCGCTGCAGTTTATTCTGAAACTCTGATGTATCTTTTTTGTATTGAATCTCTGATGTATTCACATACAGTTTATCATTTATGATATTTTCTATTTCTGTTGTAAACACTGTTGTGTTTAATTCTACCTTTTTATCTTTTATAACTATAACTAAATAACCCCTAAAATAAAATAACACATCAAACTGATTAATATAAGAATTATTAGTATCGGATATTCGTATCCTGTACTAGGCGTTCTTGTGTTAAAAAGTTGGATCGTCTCATAATGTGCAAGGAATCATTCAGGTTACCGAGGTCATATGGCACAAGACTTAAAAGTACAAA

>CL1Contig503_putative All/repeat/mobile_element/Class_I/LTR/Ty3_gypsy/chromovirus/Tekay
AATCTAATTTAATTTGACTATTGTTTGCGTTGATAAATTTTGAACATTTTAATCTGAAACTGACACTAAGATTGAGACGACCCAACTTTTTAACACAAACACTCTAGTACAAGATATAAATATCCGATACTAGAAATACAAGAATTAATCAGTTGTTTAGTCTTTATTTATTTATAGGTTTTATAGATATAGTTATAAAAGATAAAAAGGTAAAATAAACACAACAATGTTTACAA

>CL1Contig504_putative All/repeat/mobile_element/Class_I/LTR/Ty3_gypsy/chromovirus/Tekay
GGCTGCTACTCGAGCTCTCCGACTCATCCTGTTTTAAGAAAGATATATGGTCAAAATCCTTCTTAAATCACAGATATAAGCAATAATTTCGAATAAGGAAATCCTACGAAAACCTAACTACGATGTACCATAACCCATCAGGCTCAAGTTATCGGGAACTTGGCTCTGATACCAACTGAAACGATCCAACTTTTTAACACAAGAATACTGGTACGAGATGTAAACATCTAATACCAATAAATCCCATATTAATCAGTTTGGTGTTTATAATGATTTAAGGGTTATATAAAACAGTACAGATAAAATAAAACATTCATTCATCAGAATTCATAAGTAGCGGAATCAATT

>CL1Contig505_putative All/repeat/mobile_element/Class_I/LTR/Ty3_gypsy/chromovirus/Tekay
ATTTCACATTTTACTTATTATTAAAATTCGAGTTATTCTGTTTTCATATTTCAATATTTTCTTCAGTTAAATTCATTTAACAATAAATAAGAACTGTGCAGTCTAATTACAATATTATTAATTAAATCTATCATTTTAATTTATATATAGTTAATTCCAAAATTATAAAATAAGTTTTATCAACTCCAAGCAAACAAGCACAAATCATTAAAAA

>CL1Contig506_putative All/repeat/mobile_element/Class_I/LTR/Ty3_gypsy/chromovirus/Tekay
GTGTGGTCTTAAACTCTGTCTTCTGTCTCATACCAGAAGCGACTACTCAACACAAAATTGAAGTTGTAGTAGATAGATAGCTCCAAAATCCAATCATCACAATAGAAATCAAGATCCTGTAGAATATGTATATGCTCGATCTAACCCGAGCATATACAGAAAACAAATACATACTCGAGTCAGGCTAGGATATCCAAATCAGAAAGATAGGGAGTCCTAGCGTGAGATTTCCCAAACTATAAACGGGCAAGTCCCACGATAGTAAATTTCACATTTAATTTATTATCACACCCAAGTTATTCAGTTTTCATGTTTAAACATTTTCTTCAGTTAAATTCATTTAAAAAAAATAAAACATTGTCCAGTAAAAATGCAATGTTATAAATAAGTT

>CL1Contig507_putative All/repeat/mobile_element/Class_I/LTR/Ty3_gypsy/chromovirus/Tekay
TTCTGCATTTATGTTAGAAAAAATTGTTTAGCTATTCAAACATATTTCTTTCAGTACTCTTTATTTCAGTCTTGGATATTGTTGTACTTTTGAAACTTCTGATGAATTATATTTCCGCTGCAATGTAATATTCTGATGAATGATTATTCTTTTATTTATCTGTACCAATATATATATAACCCATAAAACATAATAAACATCTCTACTGATTAATATAAGAATTATTAGTATCGGATATTCGTATCTTGTACTAGTGTTCTTG

>CL1Contig508_putative All/repeat/mobile_element/Class_I/LTR/Ty3_gypsy/chromovirus/Tekay
TATCATTAAACATTTAATGAGGCAGTACCAAGTTTGACTTGCCATGGTACTTATTTTTAGGATTTAAATTTCTAAATTGATTAATGAGGCGGTACCGAAGTTTGACCTTGCCACGGTACCACATTTTCTGATTGAATTACATGTAAATGATTGATTTATTTGATAGTACTGTATTTTGACCTGACAGTACTTTATTTTTGTTAAATGAATTTAACTGAAGAAAATATTAAAATATGAAAACAGAATAACTCGAATGTAATAATAAGTAAAATGTGAAATTTACTATCGTGGGACTTGCTTATAGTTTGGGAAATCTCACGCTTGGACTCCCTAT

>CL1Contig509_putative All/repeat/mobile_element/Class_I/LTR/Ty3_gypsy/chromovirus/Tekay
TCTAAAATAGATACATCCGAGTTTAAAATAAATAATAGCAGCGGAAATGAATACAGTTTAAACAAAAAATGCGGAAGAAAAGAAAATATATGAAACCACTCATGTGGTCTTCAACTCCGTCTTCTGGCCCATACCAAAAACGGATAATCAAAATAAA

>CL1Contig510_putative All/repeat/mobile_element/Class_I/LTR/Ty3_gypsy/chromovirus/Tekay
AAACTCAGTTGAAAAAAAAGAATTTCTAACAATGGATCCTACGATGTACCATAACCCTTCAGGCTCAAGTTATCGGGAACCTGGCTCTGATACCAACTGAAACGATCCAACTTTTTAACATAAGAACCCTTGTACGAGATACGACGATCTGATACAAACATTCTTATATTAATCGGTTAAATGTTTATTTATTATTTTACGGGTTAATTAAGTACAGATAGTAAAGAACAACATTCATCAGAATAGTAAACGCAGCGGAAATTCAAATAGAATATCTTACAGTACAACAGTTTTCATAGGACTGAAACAAGGTACTGAAAGGAAATAGTTCATGAAGCTAAACAGTGCTTTACAACAGAAATCAAAATACAGAAATGTAAGATAGATGGTAACAGCTCCTACTGCTGTCCTCCGTGATCCCTGGATCTAAGACCTGCATATACATATGCTCAGTCTGACCCGAGCATATATGGAAAACACACATACTCGAGTCAGGAAGGTAAATTCCCAACAAAAGAGATTCATTA

>CL1Contig511_putative All/repeat/mobile_element/Class_I/LTR/Ty3_gypsy/chromovirus/Tekay
AGATGGTAACACCTCCCACTTCTGTCCTCCGTGGGCCATAAATCTAAGACCTGCATACACATATGCTCAGTCTGACCCGAGCATATATGGAAAACACACATACTCGAGTCAGGAAGGTAAATTCCCAACGGAAGAGATTCATTATATCCTAACTAGAGAATATCTATATAAATCACATCATAAGTCACAAATCAAAATCAAGTCAAAATCAAGTCAATTCATATTAAGTGTTTATCCTTTAAACCTATACTTAATAATTATCAAAATGAGGTACCGTGGCATGGTCAAACTTCGGTACCGTGGCATGGTCAAACTTTGGT

>CL1Contig512_putative All/repeat/mobile_element/Class_I/LTR/Ty3_gypsy/chromovirus/Tekay
CTTAGCTTTCACGGACCAGGGAGGACAACACTAGAAGCGGTATTTATCTATCTATAGTTTCCGCACTATTTTATTGTTGAAGCAATTGTTTAGCTTCTTGAACTATCTTCAGTACTTATTATTCAGACCATATGAAACTGTTGTACTGAAAGACTATTTTGAATATTCCGCTGCAATTTACTTTGATGAATGATGTTGTTTACTTATCTGTACTTTATTTATTAACCCTTAAATCATTATAGACATTTAACTGATTGATATAAGAATGTTTGTATCGGATCGTCGTATCTTATACAAGGGTTCTTGAGTCAAAAAGTTGGATCGTTTCAGTTGGTATCAGAGCCAGGTTACCCCGATAACTTGAGCCTGATGGGTTATGGTACATCGAATTAGGATTTCATATCTTTAGAAATTATATATCTTTGATCTGAAAGGTTTTGACACTCTGTTTACCTTTTAACAGGATGCACACCCGTTCAAAGGGTATAGCTAGTGCTGCAGGGGAGAGCAGCAGACAGGGAGGTATTCAGGTAGAGACACCTGACCTTATTTCAACTCCTGATCCTCCACCCATGGTAGCCCCACCCCCACAGCAGGCACCGCCACCCCAGTAGGTGCCACCTCTACAGCAGGCACAGCAGATGCCTCTAGTTCAGCCTGTACCCCAGGTACAGCAGGTGCAACCAGCACCTATAGCTCCCGGGCAGCAGGTACCATAGGTACCCTA

>CL1Contig513_putative All/repeat/mobile_element/Class_I/LTR/Ty3_gypsy/chromovirus/Tekay
TAATAAGTTCGATGTCTTATTTATGTTATAGGGTTTATAGATATAGATATAGAAAGATAAAAAGGTAAAATCAAACACAATCGGGTTATTCAACAAAAATAGAATATCATAAATGATCAAGCTGTATATAAGATACATCAGAGTTTACATCAAAATGTTTGCAGCGGAAAAATAGAATACAGTTTGAAACAATAAATGCGGAAGCAATAAATACAATAGAAATGTAACCACTCGTGTGGTCTTCAACTCCGTCTTCTGTCCCATACCAGAAACGGTGAATCAACAATAAAGTAGAAGCAGTAGAAGATAACTCCT

>CL1Contig514_putative All/repeat/mobile_element/Class_I/LTR/Ty3_gypsy/chromovirus/Tekay
AATAATGTTTACAACAACAAATAGAATCTCTCATAAATGATAAACTGTATAATACAACAGAGTTTCAATAATAGATACATCAGAATTTCAAAATACAATGCAGCGGAAAAACAAATGAATGCGGAAGCAACAATAAAATAGAACCACTCGTGTGGTCTTCAACTCCGTCTTCTGTCCCATACCAGAAACGACTACTCAATAGAAATGAAATATGTACTAGATAGATAGCTCCAAAAATCCAAGAAATCCCAAAAGGAATCTAAGAACCTGTAAAATATATATAT

>CL1Contig515_putative All/repeat/mobile_element/Class_I/LTR/Ty3_gypsy/chromovirus/Tekay
GTAGATACATAGCTCCAAAATCCAAGTCATCTCAAATGAAAACTAAGAACTTGTGGAATATATATGCTTGGTATGACCCGAGCATATATAGAAAACAATATATACTCGAGTCAGGCTAGGATATCCCAAATCAGTAAGATAGGAAGTCCTAACT

>CL1Contig516_putative All/repeat/mobile_element/Class_I/LTR/Ty3_gypsy/chromovirus/Tekay
CACTTAATAAAGACTAAGTAAGTAGTGTAATTAGCACGGACCTCTTTTGCTAATTACAACTTAGGAACAAGAAATAACTTGATTTGAATTGAGTAAGATGATGTATTTGATTCGAGATGTGATTTCTGGATATACTCTGGTTAGGATATAATAAATCTCTTTGTTGGGAATTTTCCTTCCTGACTCAAGTACGTGTTGTTTTACATAT

>CL1Contig517_putative All/repeat/mobile_element/Class_I/LTR/Ty3_gypsy/chromovirus/Tekay
CAAGGTATCGGGAACCTGGCTCTGATACCGGCTGAAACGACCCAACTTTTTAACACAAGAACGCCTAGTACGGGATACGAATATCCAATACTAATAATTCTTATATTAATAAGTTCGATGTTTTTATTTACTAATAGGGTTTATAGATATAATTATAGAAAAAGAAATAGAACAATGAACAAGTAAAATATAACCAAAA

>CL1Contig518_putative All/repeat/mobile_element/Class_I/LTR/Ty3_gypsy/chromovirus/Tekay
GGAAGCAAGAAAAAAATAGATCCACTCGTTTTATCTTCAACTTCATCTTCTGTCCCATACCAGAAAACGGATACTAAAAATAAATGAAAATCTATAGAAGATAAATAGCTCCAAAATACAAGCCATCTCAAATGAAAACTAAGAACTTGTAGAATATGTATATGCTCGATCTGACCCGAGCATATACAGAAAACAAATACATACTCGAGTCAGGCTAGGATATCCCAAACAGAAAAGATAGGGAGTCCTAGCATGAGATTT

>CL1Contig519_putative All/repeat/mobile_element/Class_I/LTR/Ty3_gypsy/chromovirus/Tekay
GTCTATAATGATTTAAAGGTTAATAAAATAAGAACAGATAAGTAACAACATCATTCATCAAAGTAAATTGCAGCGGAATATTCAACATAGTTTTCAGTACAACAGTTTCACATAGTCTGAACAAAAGTACTGAAGAAATAGTCAAGAAGCTAAACACTTGCTTCAACAATAATAACAGTACGGAAACTAAAGATAGATAGATACAGCTCCC

>CL1Contig520_putative All/repeat/mobile_element/Class_I/LTR/Ty3_gypsy/chromovirus/Tekay
TGCTTCCGATTTAGTATTGAGTAACCGCTTCTGGTATGGGACAGAAGACGGAGTTGAAGACCACACGAGTGGTTCTATTTTATTGTTGCTTCCGCATTCATTTGTTTTTCCGCTGCACTTTGTTTTTGAAACTCTGATGTATCTTTTTGTTGAAACTCTGATGTATTCATATACAGTTTATCATTTATGATATTTTCTATTTCTGTTGTAAACACTGTTGTGTTTGATTTTACCTTTTTACCTTCTATAACTATA

>CL1Contig521_putative All/repeat/mobile_element/Class_I/LTR/Ty3_gypsy/chromovirus/Tekay
AGAGTTGAAGACCACACGAGTGGTTCTATTTTATTGTTGCTTCCACATTTGTTTTTCCGCTGCACTTTATTTTGAAACTCTGATGTATCTTTTTTGTTGAAACTCTGATGTATTCATATACAGTTTATCATTTATGATATTTTCTATTTCTGTTGTAAACACTGTTGTGTTTGATTTTACCTTTTTATCTTTCTATAACTATATCTATAAACCCTATATATAAATAAGACATCTAAACTTATTAATATAAGAATTATTAGTATCGGATATTTATATCTTGTACTAGTGTTCTTGTGTTAAAAAGTTGGATCATCACAGCTGGTATCAGAGCACAAGTTCCCGATAACTTGAGCCTGAAGGGTTATTCGTAGGATACATTTT

>CL1Contig522_putative All/repeat/mobile_element/Class_I/LTR/Ty3_gypsy/chromovirus/Tekay
TGCAAAATTTTTTATGTAAACACTGATGTATCATATATACAGTTTATCATTTATGACATATTCTATTATTGTTGGATAACCCGATTGTGTTTGATTTTACCTTTCATTGTTCTATATCTATATCTATAAACCCTATAAATAAATAAAAACGTCGAACTTATTAATATAAGAATTATTAGTATCGGATATTTATATCTTGTACTAGTGTTCTTGTGTTAAAAAGTTGGATCGTCACAGCTGGTATCAGAGCCAAGTTTCCCGATAACTTGTGCCTGCTGGTTGTGTAGATAGGTCTCAGGTTCACGATAACTTGAGTCTGTAGGGTTCTAATACATCGTAGGATCTATTGTTA

>CL1Contig523_putative All/repeat/mobile_element/Class_I/LTR/Ty3_gypsy/chromovirus/Tekay
ACACTGATTAAACCTTTTTATGTTGTTAGATGTACTGAATTGAATTGTATTTGATTAAGATGTGATTGCTGGATATACTATGGGTAGGGGATAATAAACCTTTCGGTTGGGAATTTTCCCTTCCTGAATCGAGTATATGTTGTTTTAAAAAATATACCCGGGTCAGAAGATTCGAGTATATATATATTCTACAG

>CL1Contig524_putative All/repeat/mobile_element/Class_I/LTR/Ty3_gypsy/chromovirus/Tekay
CACAAGTAATTCTCATATTAATCAGTTTGAATGTTTATAATATTTAAGGGTTAATAAAAAGTACAGATAATAAATAACATCATTCATTCATCAGAATAAAATGCACAGCGGAATAAATTTCATATAAAATTTCTCAATACAACAGTATTCAATATAATCTGAAATACAGGTACTGAAAGAAATAGTCTTGAGAAGCTAAACAGTGCTTCAACATAATCAAAATGCGGATAACTAAAGAAAGATAAAACAGCTCCAGACGCTGTCCTTCCTGGTCCAAGAACTAAAGACCTGAAAGCATATATACTCAGACTGACCCGAGCATATATGGAAAACACACATACTCGAGTCAGGAAGGATAAATTCCCAAAAAGATTCATTATAACCTAACCAGAGTATATCCATATAAATACATCATCAGTCCAAAATATCAAAAAC

>CL1Contig525_putative All/repeat/mobile_element/Class_I/LTR/Ty3_gypsy/chromovirus/Tekay
ACGATACCATATTTTGAGAATAAATTTCAATGTAAATAATTTTAATGATTGGTTTAATTAATAATATTATAATTTTGACTTCACAAAAATTAATTTATGTTAAATGAATTAAAAAAAAGAAACTATTGAAATATGAAAACATAATAACACGAATTGTAATAACAAGTAAAATATAAAATTTACTA

>CL1Contig526_putative All/repeat/mobile_element/Class_I/LTR/Ty3_gypsy/chromovirus/Tekay
CACGGACCTCTTTTTGCTAATTACAACTTAGGAACAAAGAAATGATTTGATTTGTATTCTGTTGATTGTGTTTGACTTGACTGTTATGTTTTGGACTGATGATGTATTTATATGGATATACTCTGGTTAGGTTATAATGAATCTTGTTGGGAATTTTCCTTCCTGACTCGAGTATATGTGTTTTCCATATATGCTCGGGTCAGATTCGAGCATATATATATTCTACAGGTTTTGATTTTGACTTGAGATGATCTGAAGTTGGAGCTATCTTTTACGGCTTCCACTTTATTATTGATTCACCGTTTCTGGTATGGGACAGAAGACGGAGTTGAAGACCCACCGAGTGGTTCTACTTTATAGTTGCTTCCGCAATTCATTTATTTTCCGCTGCAGTTTATTTTGAAACTCTGATGTATCTTTTTGTATTGAATCTCTGATGTATTCAAATACAGTTTATCATTTATGATAATTTCTATTTCTGTTACAAACACTGTTGTGTTTGATTTTACCTTTTTCCTTTCTATTACTATTATTATAACTATAGTTAATAACCCCTAATAATAAATAAGACATTCATACTGATTAATATGGGAACTACTTGTATCGGATATGCGTATCTTGTACGAGGTGTTCTTGTGTTAAAAAGTTGGATCGTCACAGCTGGTATCAGAGCATAAGTTCCCG

>CL1Contig527_putative All/repeat/mobile_element/Class_I/LTR/Ty3_gypsy/chromovirus/Tekay
GTAATTAAGTAGTGTAACTAGCACGGACCTCTTTTGCTAATTACAGCTAAGAAATAAGAAATAACTTGATGGTAATGTACTTAATTTGAGATGTGATTTCTGGATATACTCTGGTTAGGGTATAATAAATCTTTTTGTTGGGAATTTTCCTTCCTA

>CL1Contig528_putative All/repeat/mobile_element/Class_I/LTR/Ty3_gypsy/chromovirus/Tekay
AAGAACACCTCGTACAAGATACGCATATCCTATACAAGTAGCTCTCATATTAATCAGTATGAATGTATTATTTATTTTAGGGGTTATTAACTATAGTTATAATAATAATAGAAAGGAAAAAGGTAAAATCAAACACAACAGTGTTTGTAAACAGAAATAGAAATTATCATAAATGATAAACTGTATTTGAATACATCAGTTTCAATACAAAAAGATACATCAAAGTTTCAAAATAAACTGCAGTGGAAAAATAATAAAGTAGAACCACATGGTGGGTCTTCAACTCCGCCTTCTGTCCTA

>CL1Contig529_putative All/repeat/mobile_element/Class_I/LTR/Ty3_gypsy/chromovirus/Tekay
AAATAGGGAGTCCTATCATGATATTTTCAAAACTATAAACAAAAAAGTCCCACTATAGTAAATTTCACATTTTACTTATTATTACTTTCGAGTTATTCTATTTTAATATTTAAATATTTTCTTTAGTTAAATTCATTTAACCTAAATATAGTATTGTCGGATCAAAATATAGTACTATTAATCATTTAAATTATTTACA

>CL1Contig530_putative All/repeat/mobile_element/Class_I/LTR/Ty3_gypsy/chromovirus/Tekay
ACACTTTATTTAAATGGTTAATAATGCGGTACTGAAGTTTGATCTTGCCACGATACCACATTTTAAGATTAAATAACTTATGAATATTGAATTTATTGATAGTACTCTAGTTTGACCTGATAGTATTATATTTATGTTAAATTGATTTTACTAAAGAAAACATTGAAATATA

>CL1Contig531_putative All/repeat/mobile_element/Class_I/LTR/Ty3_gypsy/chromovirus/Tekay
GTCTTCCAACCACTCCAAAACCTTTGGGATATCTATCCCCTCCCCTCTGAACTGTACACCCTGCATATCAGTAAAACGCTTGCAGAGATCCTGAAATTCTTTCCCCGGTGCAGGTGGGGGAACAGGAATCAGGTGATAATGTGGGATAGCAGGTAGTGGGTCCGGTATCACTGGTGCAGGAGGTGCTCTAACAGGAGTCTGTACCGGAGTCAATACTGGAGTATCGTCCGGAATAATCTGAGGTGCAATAACCGGTGGGGGCTCAGGTGTGGGATCTCTGGGAGCTGCGGATGTGGATCCTCCTCCCTTAGATGCAGTCTGAGCTGCTTTGCTCCTGGTAGCCATCTGTTTAATGGTAAACAAGATGTCAAAAGCAATTCCAATTAAAGATAAATTTTCCTAAGAATATGAAGTCTAAGAATCCTTAATTCGATGTACCATAACCCAATCAGGCT

>CL1Contig532_putative All/repeat/mobile_element/Class_I/LTR/Ty3_gypsy/chromovirus/Tekay
TAATTAAACTTATTTATAACACTGCATTTTGACTAGACAGTATTTTATGTATGTTAAGTTAATTTAACTGAAGAACATATTAAACTATGAAAACATAATAACTCGAATGTAATAATAAGTAAAAATATGAAATTTACTATCGTGGGACTTTCCTGTTTATAGTCAAGGAAATCTCACACTAGGACTCCCTATCTTTCTGATTTGGATATCCTAGCCTGACGCGAGTATGTATTTTTTTTAATATGCTCGGGTCAGATCGAGC

>CL1Contig533_putative All/repeat/mobile_element/Class_I/LTR/Ty3_gypsy/chromovirus/Tekay
CAAATATATCACGATACAACATCATCCAACATAGTCTGAATAAAAGATAGTACGGAAAGAAATATGTTTGAATAACAACATTGTTTCTTGTCTAAACATAAATGCAGGAAAAAAAGATAGATGGTGGCAACTCCAGCAGTATATCTCCAAGGTCCATGAAAAATCTGTCAAATA

>CL1Contig534_putative All/repeat/mobile_element/Class_I/LTR/Ty3_gypsy/chromovirus/Tekay
ACCCTTATAAGCTATTTTAATTAGTTCTTATTATCTGCATATCATTAAATAATTAATGAGGCGGTACCGAAGTTTGACCTTGCCACGGTACCACATTTTGAGATTTAAATTACAAGTAAATAATTAAAATGATTGATTTAATTAGGAATATTGTAATTTAACTGAACAGTACTATTTTATGTTAAGTAGATTTAACAGGAGAAAATAGTGAAGTATGAAAACAGAAACTCGAATATAATAAGTAAAATGTGAAATTTACTATCGTGGGACTTGCCTGTCTATAGTTTAGGAAATCTCACGCTAGGACTCCCTATCTGTTCTGATTTGGATATCCTAGCCTGACTCGAGTATATATTTGTTTTCTGTATATGCTCGGGTCAGATCGAGCATATATATATTCTACAGGTCTTGATTTTTGACTTGAGATGATCTGAAGTTGGAGCTATCTTCTACTGCTTCCACTTTATTGTTGATTCACCGTTTCTGGTATGGGACAGAAGACGAAGTGAAGACCACACGAGTCGTGCTACTTAATTGTTGCTTCCGCATTCATTT

>CL1Contig535_putative All/repeat/mobile_element/Class_I/LTR/Ty3_gypsy/chromovirus/Tekay
AGAACCCTAGTACGGGATACGCATATCCGATACTAACATTCTTATATTAATCAGTATGAATGTCAATTTTATTTTAGGGGTTATTAACTATAGTTATAATAATAATAATAATAATAGAAAGGAAAAAGGTAAAATCAAACACAACAGTGTTTGTAACAGAAATAGAAATTATCATAAATGATAAACTGTATTTGAA

>CL1Contig536_putative All/repeat/mobile_element/Class_I/LTR/Ty3_gypsy/chromovirus/Tekay
AGAAATGCCATAAAATAATAAACTATATAAGTGGTGTTCTAAAATAAATACATCAGAGTTTACAAAATAAATCACTAGCAGAAAATGAAATACAATTTAAACAACAAATGCGGAAGAAAGAAAAATATGAAACAACTCATGTGGTCTTCAACTCCATCTTTTGTCCCACACTAGAAGCGGC

>CL1Contig537_putative All/repeat/mobile_element/Class_I/LTR/Ty3_gypsy/chromovirus/Tekay
GCGAAAGCAAGAAAAAAAATAAAACCACTCGTGTGGTCTTCAACTCCGTATTCTCTCCCATACCAGAAGCGGCTACTCAAAATAAATGACAAATCACTGATAGATAGATAGCTCCAAACTCTAAACCATCTCGAATGAAATCTACGAACCTGTAGAATATATATATGCTCGATATAACCCGAGCATATACAAAAAAAAAGATACATACTCGAGTAAGGATAGGATATCCAAAACA

>CL1Contig538_putative All/repeat/mobile_element/Class_I/LTR/Ty3_gypsy/chromovirus/Tekay
TAACTTGAGATATTTGTTTGATCTATTTCCGCTGCTTATATTATTCAGATGAATGATTGTTCTTTAAATTTCTGTACTATTATATAACCCATAAAACATAATAAACATCTTATCTGATTAATATGAGAATTACAAGTACCGGATACTCGTATCTACTGCGAGTGTTCTTGTGTTAAAAATTT

>CL1Contig539_putative All/repeat/mobile_element/Class_I/LTR/Ty3_gypsy/chromovirus/Tekay
AATGGAAGCGGTAAGATAGATCCAACTTCAGATCATCTCAAGTCAAGAATCAAGAACTGTAGAGAATATATATATGCTCGAATCTGACCCGAGCATATATGGAAAACACATATACTCGAGTCAGGAAGGAAAATTCCCAACAAGATTCATTATAACCTAACCAGAGTATATCCATATAAATACATCATCAGTCAAAATATCACAATCAAGTCAATCACAATCAACTGAACACAAATCACATCACAATCAAGTGAATACAAATCAAATCATTTCTTGTTTCTAAGTTGTGATTAGCAAAAAGGGTCCGTGCTAATCACACTACT

>CL1Contig540_putative All/repeat/mobile_element/Class_I/LTR/Ty3_gypsy/chromovirus/Tekay
GTAATTAGCACGGACCACTTTTGCTAATTACAACTTAGGAATAGAATGACTTGATGTTATTGAGTATGATTATGGATGATCTGATTTTGATGCATTTGACTTATGATGTGATTTATATGGATATATTCTGGTTAGGATATAATGAATCTCTTTTGTTGGGAATTTACCTTCCTGACTCGAGTATATGTGTTTTCCATATATGCTCGGGTCAGATCGAGCATATATATATTCTACAGGTCTTGATTTTTGACTTGAGATGATCTGAAGTTGGAGCTATCTTTTACAGCTTCCACTTTATTGTGATCCACCGCTTTTGGTATGGGACAGAAGACG

>CL1Contig541_putative All/repeat/mobile_element/Class_I/LTR/Ty3_gypsy/chromovirus/Tekay
GAACAGTACTTATTTTATATTAAGTAGATTTAACTGGAGAAAATATTTAAGTATAAAAACAGAATAACTTGAATATAATAATAAGTAAAATGTGAAATTTACTATCATGGGACTTGCATGTTTATAGTTTGGGAAATCTCACGCTAGGACTTCCTATCTTACTGATTTAGGATATCCAAGCCTGACTCGAGTATGTATTTTTTCTGTATATGCTCAAGTCAAATCGAGCCTATACATATTCTACATGTTCTTAGATTCTTTTTGCGATTGGTTGGCTTTTTGGAGC

>CL1Contig542_putative All/repeat/mobile_element/Class_I/LTR/Ty3_gypsy/chromovirus/Tekay
GGACCTTTTTTGCTAATTACAACTTAGGAACAAGAAACAGCTTGATTTGAATTAAGTATGACTAGGAATGATTTGATGTTTTGGACTGTGATGTACTGATCTATGATGTGATTTCTGGATATACACTGTTTAGGGTATAATAAATCTTTTTGTTGGGAGTTTAAATTCCTGACTCGAG

>CL1Contig543_putative All/repeat/mobile_element/Class_I/LTR/Ty3_gypsy/chromovirus/Tekay
AGGTGGTACCGAAGTTTTGACCTTGCCACGGTACCATATTTTGAGATTAAATTACAAGTAAATAATTAAAATGATTGATTTAATTAATAATACTGTAATTTGACTGCACAGTACTTTATTTATGTTAAGTGGATTTAACTCAGAAAATATTTAGGTATGAAAACATAAT

>CL1Contig544_putative All/repeat/mobile_element/Class_I/LTR/Ty3_gypsy/chromovirus/Tekay
ACTCTAGTTAGTCTAGGATAACCAAATCAGAAAGAGATAGGGAGTCCTAGCGTGAGATTTCCCAAACTATAGACAGGCAAGTCCCACGATAGTAAATTTCACATTTTACTTATTACTACATTCGAATATATATATTTTTTCAGTTAAATTCAATCAACATAAAAATACTACTGACAAGCCAAATACAGTGTTGTTAATTAGTTAAAATATTTATATGAAAATTTTAAATCTCAAAATATGGTATCGTGGTATGGTCAAAACTTTGGTACTAC

>CL1Contig545_putative All/repeat/mobile_element/Class_I/LTR/Ty3_gypsy/chromovirus/Tekay
TACATCAGAGAATCAATACAAAATGATACATCAGAGTTTCAGAATAAAACTGCAGCGGAAAATAAATGAATGCGGAAGCAACAATAAAGTAGAACCACTCGGTGGGTCTTCAACTCCGCCTCCTGTCCCATACCAGAAACGGTAAAAAAATAATAAACTGGCAGCCGTAAAAGAGAGATCCAACTTCAGAACATCTCAAG

>CL1Contig546_putative All/repeat/mobile_element/Class_I/LTR/Ty3_gypsy/chromovirus/Tekay
TATATATATATATATATATATATATATATATATATATATGCTCGATCTGACCCGAGCATATATAGAAAACACATATACTCGAGTCAGGAAGGAAAATTCCCAACAAGATTCATTATAACCTAACCAGATTATATCCATATAAATACATCATCAGTCAAAAGTCACAATCAAATCAAATCACAATCCATAGTGTATAAATCAAATCACAATCAACATAACAACAAAACAAATCATGTGTTTGTT

>CL1Contig547_putative All/repeat/mobile_element/Class_I/LTR/Ty3_gypsy/chromovirus/Tekay
ATTCCACATTTATTTTTCCGCTGTACTACTTTCTGATTAGAAACTATGATGTATTTTGTTTATTGAAACTCTGTTGTATCATACAGTTATCATTTATGAGAGATTCTATTTGTTGTTGTAAACACTGTTTGTGTTGGTTTATCTTTTTATTGTCT

>CL1Contig548_putative All/repeat/mobile_element/Class_I/LTR/Ty3_gypsy/chromovirus/Tekay
TATTTTATTATTACGCATTCATGCCCTGCATAACATTTAATAGAAATAAATGAAACTAAACGTATAAAATCTGAAATTAACTTTATAGGATTAATGCTATAAAAAGATGTTAGACTAGGATTGTAATGTATTTGATTTGAGATGTGATTTCTGGATATACTCTGGTTAGGGTATAATAAATCTTTTTGTTGGGAATTTTCCTTCCTGACTCGAGTATGTGTTGTTTTACATATATACTCGGGTCAGATCGAGTATATATATATTCTACAGGTTCTTGATTTTGATTCGAGATGACTTGAAGCTTGGAGCTATCTATCCACAGCTTTTCACTTGTATCGAGTAGCCGCTTCTGGTATGGGACAGAAGACGGAGTTGAAGACCACACGAGTGGTTCTATTTTATTGTTGCTTCCGCATTCATTTGTTTTTCCGCTGCACTTTGTTTTGAAACTCTGATGTATCTTTTTGTTGAAACTCTGATGTAAACCATATATACAGTTTTCATTTATGACATATTCCATTGTTGTTGTAAACACTGTTGTGTTTGATTTTACCTTTTTATCTTTCTATAACTATATCTATAAACCCTATAAATAAATAAGACATCTAAACTTATTAATACTGGAATTAATAATACCGGATATTCGTATCTTGTGCGAGAGTTCTTGTGTTAAAAAGTT

>CL1Contig549_putative All/repeat/mobile_element/Class_I/LTR/Ty3_gypsy/chromovirus/Tekay
CTATGTACCTAAAAGGAGGATGGCAACCCTTTTAGGGCTATTTTTATATTAGTTCTTTATTTTGCATCCATGATATATGCACATTTTGAGATTTAAATTACATATAAATAATTAATCTGATTGATTTAATTAGGAATATTGTAATTTAACTGAACAGTACTATTTTATGTTAAGTAGATTTAACTAGAGAAAATAGTGTAGTATGAAAACATAAACTCGAATTAAATAAGTAAAATGTGAAATTTACTATCGTGGGACTTGCCTGTCTATAGTTTAGGAAATCTCACGCTAGGACTCCCTATCTGTTCTGATTTGGATATCCTAGCCTGACTCGAGTATATTTGTTTTCTGTATATGCTCGGGTCAGATCGAGCATATATATATTCTACAGGTCCTTGATTTTGACTTGAGATGATCTGAAGTTGGAGCTGCTTTCTACTGCTTCTACTTCTATTTGATT

>CL1Contig550_putative All/repeat/mobile_element/Class_I/LTR/Ty3_gypsy/chromovirus/Tekay
GGACTAGAGAGGACAGCACTTGGAGTTGTCATTGTTTTCTATCTTACTACTTTCCGTGTTTATGATAGAAACAAATGTTTAGCTATTTGAATGTATTTCTTCAGTACTTTGTATTCAGACTACTTTGGATATTGTTGTACTTGAAATATTCTTTTGATATATTTTTCCGCTGCATGTAATATTCTGATGAATGATTATTCTTTTATTTATCTGTACCATATATATATAACCCATAAAACATAATAAACATCTCTACTGATTAATATAAGAATTATTAGTATCGGATATTCGTATCTTGTACTAGTGTTCTTGTGTTAAAAAGTTGGATCGTTTCAGTTAGTATCAGAGCCAAGTTACCGATAACTTGAGCCTGTTGGGTTATGGTACATCGTATGATCTATT

>CL1Contig551_putative All/repeat/mobile_element/Class_I/LTR/Ty3_gypsy/chromovirus/Tekay
AATCAAGATCCTGTAGAATATGTATATGCTCAATCTGACCCGAGCACAGAAAACAAATACATACTCGAGTCAGGCCAGGATATCCACATCAGAAAGATAGGTATTCCTAGAGTGAGATTTACCAAACTATAGAGAGGAAAGTCCCATGATAGTAAATTTCACATTTTACTTATCATTTTATTTGAGTAATTCTGTTTTCATACTTCAATACTTTCTCCAGTTAAATCAATTAACATAAAATGAGTACTGTTTAGTTAAATTACAGTGTCACTACTTAAACCAATCATTTT

>CL1Contig552_putative All/repeat/mobile_element/Class_I/LTR/Ty3_gypsy/chromovirus/Tekay
CTAAGTGCTTTCAAACAAAAACAAAAGTGCGGAAAAATAAGATAGATAGTAACAGCTCCAAATGCTGTTCTCACTGGTCTGTGAGATCTAAGGACCTGCATACACATATACTCAGTCTGACCCGAGCAGATATGGGAAACACACATACTCGAGTCAGGAA

>CL1Contig553_putative All/repeat/mobile_element/Class_I/LTR/Ty3_gypsy/chromovirus/Tekay
ATAACTTGATACCAGCTGACACTGGTATCCAACAGACATAACCAACAGGCTCAAGCTAATCGGGTAACTTGGCTCTGATACCAACTGAAAGTTGGTATCCCAGAAATACCACCAACAGGCTCAAGTCAATCGGGTAACTTGAGCTCTGATACCAACTGAAAGTTGGTATCCCACAGACATAACCAACAGGCTCAAGTTCTC

>CL1Contig554_putative All/repeat/mobile_element/Class_I/LTR/Ty3_gypsy/chromovirus/Tekay
ATGTACCATAACCCATCAGGCTAAAGTTATCGGGGTAACCTGGCTCTGATACCAGCTAAAACGATCCAACTTTTTCAACACAAGAACCCTTGTACGGGATACGACGATCCGATACAAACATTCTTATATTAATCAGTGTAGATGTTTTTATTTATTTATTAAGGTTGTTAACTATAGTTTTATAATAATAATAATAGAAAGGAAAAAGGTAAAATCAAACACAACAGTGTTTGTACAGAAATAGAAATTATCATAAATGATAAACTGTATTTGAATACATCAGAGATTCAATACAAAAAGAATAC

>CL1Contig555_putative All/repeat/mobile_element/Class_I/LTR/Ty3_gypsy/chromovirus/Tekay
TTCCCAAACTATAAACATGAAAGTCCCACGATAGTAAATTTCACATTTAGTTTATTATTACATTCGAGTTATTCAGTTTTCATATTTCAACATTTTCTTCAATTAAATTAATTTAACATAAATAAAGTACTGTTAGGTCAAAATACAGTACTATCAATAAAATCAATCATTTACATGTAATTTAATATAAAAAATATGGTACCGTGGCAAGGTCAAACTTCGGTACCGCCTCATTAATCAATTTAGAAATTTAAATCTGAAAATAAGTACCATGGCAAGTCAAACTTAGTACCGCCTCATTAAATATTTAGAAAATTAAATCTGAAAATAAGTACCATTGTAAGTCAAACTTGGTACCGCCTCATTAAATATTTCATGATATGCAGATATAAATAC

>CL1Contig556_putative All/repeat/mobile_element/Class_I/LTR/Ty3_gypsy/chromovirus/Tekay
CAAAAGGCTGAAATAAAGGTACTGGAAGAAAGAAATCTCAAGAAGATATACGATGCTCCTATCCATAATCAACAGTTGAGAAACATACAATAGGTGAATACAGCTCCAAATGTTGTTCCTCCTGGTCCGTGAAATCTAGAGGTCCTGCATACACATATGCTCGATCTGACCCGAGCATATATGGGGAAAACACACATACTCGAGTCAGGAAGATAAATTCCCAACAACAGAGATCTATTATATCCTAACTAGAATATATCAATATAAATCACATCACAAGTCAAGTATATCCAAATCAGATCATAAGTCAAATCATCCAAATCATAATCAGTAACAC

>CL1Contig557_putative All/repeat/mobile_element/Class_I/LTR/Ty3_gypsy/chromovirus/Tekay
ATATGATCTGGTCAGATCGAGCATATACATATTCTACAGGTTCTTAGTTTGCATTTGAGATTTCTTGGATTTTTGGAGCTATCTATCTACCACAGCTTCCTATTTATTTTTGAGTAGCCGCTTCTAGTATGGGACAGAAGATGGAGTTGAAGACCACACGAGTGGATCTA

>CL1Contig558_putative All/repeat/mobile_element/Class_I/LTR/Ty3_gypsy/chromovirus/Tekay
ATGGTACCACATTTTCAAGATTAAATTACATGTAAATAATTGAAATGATTGATAGTACTGTATTTTGACCTGACAGTACTTTATTTATTGTAGAGTTAATTTAACTGAAGAAAATGTTAAAATGTGAAAACTGAATAACTCGAATGTAATAGTAAACTAAGTGTGAAATTTACTATCGTGAGACTTGTCTGTCTATAGTTTGAGAAATCTCACGCTAGGACTCCCTATCTATCTGATTTGGATATCCTAGCCTGACTCGAGTATGTATCTTTTTTTCTGTATATGCTCGGGTCAAATCG

>CL1Contig559_putative All/repeat/mobile_element/Class_I/LTR/Ty3_gypsy/chromovirus/Tekay
GGACCGGGAAGAATATCACTTGGAGTTGTATTTACCTATCCTATTTTTCCTTCACCGTTGATTATGAATAGAAGCATTGTTTAGCTTCTTAAGACTATTTCCTTTCAGTACCTTTATTTCAGTCCATTAAGAATATTGTTGTACTATAAGATATTCTATTTAAAATATTTCCGCTGCAATTTACTTTGATGAATGATGTTGTTTATTATATATACCTTATTTATTAACCCTTAAATCATTATAGACATTTAACTGATAATGTGGGAATTATTCGTATTGGATA

>CL1Contig560_putative All/repeat/mobile_element/Class_I/LTR/Ty3_gypsy/chromovirus/Tekay
GCATTCATGCCCTGTATAACATTTAATAGAAATAATGAAACTAAACTTATAAAATCTGAAATTAACTATATACGAAAAATGCTAGGGTAAACTAGGATTTAAATAATACACTTATATAACCCCATATGTTGATTTGATGTATTGGATTGTGATTGGATTGTGATG

>CL1Contig561_putative All/repeat/mobile_element/Class_I/LTR/Ty3_gypsy/chromovirus/Tekay
CAAGACAAAACTACACAACGAACAAGCACAAGCTATCAGGAACTTATGCTCTGATACCAGCTGTGACGATCCAACTTTTCAACACAAGCCCTCTAGTACAAGATACGCATATCCGATACTAGAGATACAAGTATTGATAAGTATAGATGTCATTTTAATTTATTAAGGTTGTTAACTATAGTTATAATAATAATAATAGAAAGAAAAAGGTAAAATCAAACACAACA

>CL1Contig562_putative All/repeat/mobile_element/Class_I/LTR/Ty3_gypsy/chromovirus/Tekay
TGACCCGAGTACATATGTGAAACACACATACTCGAGTCAGGAAGGTAAATTCCCAACAAAAAGATTTATTATACCCTAAACAGTGTATATCCAGAAATCACATCATAGATCAATACATCACAATCCAAAACATCAAATCAACATATGGGGTTATAAAAGTGTATCAGTTAAAATCCTAGTCTACCCTAGCATTTTTCATATACAGTTAATTTCATATTTATAAGTTTAGTTTCATTATTTCTATTACATGTT

>CL1Contig563_putative All/repeat/mobile_element/Class_I/LTR/Ty3_gypsy/chromovirus/Tekay
TCCCACACTACTACTGCTGGTCCAAGAAAGAAAAGGGACCTGCATACATACATACTCAGACTGACCCGAGCATATATGGAAAACACACATACTCGGGTCAGGAAGGATAAATTCCCAACAAAGAGATTCATTATAACCTAACCAGAGTATATCCATACAAATACATCATCAATCAAACATGTCCAAATCAAATCAATCAAACTCAAATCAATTCTTTGTTCTTAATTTGAAATTAGCAAA

>CL1Contig564_putative All/repeat/mobile_element/Class_I/LTR/Ty3_gypsy/chromovirus/Tekay
ATACTCGAGTCAGGCAGGATAAATTCCCAACAAGATTCATTATAACCTAACCAGAGTATATCCATATACAAACATCAATAGTCTACACTATCAAATCAGCACAATCACAATCAACTGGATAAAATCAAATCAATAATGTCCCTAAGTTGTAATTAGCAAAAAAGGGTCCAGACTAATCACACTACTTAATC

>CL1Contig565_putative All/repeat/mobile_element/Class_I/LTR/Ty3_gypsy/chromovirus/Tekay
TACTGTCAGGTCAAAATATAGTACTATCAATAAGTTTAATTATTCATAAGTAAGTTAATTTGAAAATATGGTACCATGGAAAGATCAAACGTCGATACCACCTCATTAAATTATTTTAAGGAATTTAATAGAATAAAAAAAGGTATAGTTTTTTATTATTTAAAT

>CL1Contig566_putative All/repeat/mobile_element/Class_I/LTR/Ty3_gypsy/chromovirus/Tekay
TAACTTGATTATCTATGTCTTACGTATATGCTCGGGTCAGATCGAGCATATATATTCCACAGGTTCTTAGTTTTCATTTGAGATGGCTTGGATTTTGGAGCTATCTATCTACCACAGATTTTCATTTATTTTTGAGTAGCCGCTTCTGGTATGGGACAGAAGACGGAGTTGAAGACCACACGAGTGGATTCATTTATTTTCTTTCTTCCGCATTCATATTGTTTAAAATGTATTTTATTTTCCGCTGCTGATTTATTTTGATATAAACTCTGATGTATTTTTTTCTAGATAA

>CL1Contig567_putative All/repeat/mobile_element/Class_I/LTR/Ty3_gypsy/chromovirus/Tekay
ACTCGAGTATGTATTGTTTTACATATATATATACTCGGGTCAGATCGAGTATATATATATTCTACAGATTCTAGATTGTTGATTCGAGATGACTTGAAGCTTGGAGCTATTTATCCACCGCTTTTCACTTGTATCGAGTATCCGCTTCTAGTATGGGACAGAAGACGGAGTCGAAGACCACACGCGTGGCTCTGCTTTATCTTTTCTTCGGCATTCATTTATTTTTCCGCTGC

>CL1Contig568_putative All/repeat/mobile_element/Class_I/LTR/Ty3_gypsy/chromovirus/Tekay
TAACTAAAGGAAAGATAAAACGGCTTCAACCGCTGTTCTCCCTAGTCCAAGAAGCTAAAGACCTGAAAACATATATACTCAGACTGACCCAAGCATATATGGAAAACACACATACTCGAGTCAGGAAGGATAAATTCCCAACAAAGAGATTCATTATAACCTAACCAGAGTATATCCATATAAATACATCATCAGTCCAAAATCACAATCAAATCAATCACAATCAACTGAATACAAATCAAATCATTTCTTTGTTCCCAAGTTTGTAATTAGCAAAGAGGGTCCATGCTAATC

>CL1Contig569_putative All/repeat/mobile_element/Class_I/LTR/Ty3_gypsy/chromovirus/Tekay
CAGTGGAAAAAGAAATGTCATAATAGAATAAAATCTACACGTGTATTTCTAGAATAAGATATATCAGAGTTTACAAAATAAATTAGCAGCAAAAATGAAATACAGTTTAAGAATCAACAAATGAATGCGGAAGTAAGAGAAAATAAAATGAATCCACTCGTGTGGTCTTCTACTCCGTCTTCTGT

>CL1Contig570_putative All/repeat/mobile_element/Class_I/LTR/Ty3_gypsy/chromovirus/Tekay
TTTATTATGTTTAAGGGTTAGAAATAAAGGTACGTATAATAAACAACATCAATCATCAAAGTAAAATGCAGCCGAAAATACTCAAATAGAGTCTTACAGTACAACAGTTTTCATAATGATCTGAATGTAAAGTACTAAAGAAAAAGTTCTTAAAGAAGCTAAACAATG

>CL1Contig571_putative All/repeat/mobile_element/Class_I/LTR/Ty3_gypsy/chromovirus/Tekay
ATACAGTTTATCCTTTATGAAAAATTCTATTCTTGTCGATTTATCAGATTGTGTTGATATTTTACATGTTCATTGTTTTATATCTATATCTATAATTATATATATATAAACCTTATTAATAAATAAAGACAAGACAACTGATTAATACTTGTGTACTATTGCCGGATATTTATATCTTGTACTAGTGTATTTGTGTTAAAAAGTTGGATCGTC

>CL1Contig572_putative All/repeat/mobile_element/Class_I/LTR/Ty3_gypsy/chromovirus/Tekay
ATATATTTTCTACAGGTACTTAGTTTTGACTTGCAATGGCCTGTATTCTAGAGCTATCTATCTACTACAAATTATCATTTATTTTTGAGTAGCCGCTTCTGGTATGGGACAGAAGACGGAGTTGAAGACCACACGAGTGGATCTATTTTATTTCTTGCCTCCACATTTATTTATTA

>CL1Contig573_putative All/repeat/mobile_element/Class_I/LTR/Ty3_gypsy/chromovirus/Tekay
AAGGAAACCCTTATAATCTATTTTAATTAGTTAGTTATATCTGCATATCATTAAATAAGTAATGAGGCGGTACCGAAGTTTGACCTTGCCACGGTACCACATTTTTGAGATTTAAATTACAAGTAAATAATTAAAATGATTGATTTAATTCATAATACTGTAATTTGAATGCACAGTACTTATTTTATGTTAAATGAATTTAACTGGAGAAAATATTGAAATATGAAAA

>CL1Contig574_putative All/repeat/mobile_element/Class_I/LTR/Ty3_gypsy/chromovirus/Tekay
TGTGATTGACTTGATGAATAGTTTGGACTGATGATGTATTTATATGGATATACTCTGGTTATGGTATAATGAATCTCTTTGTTGGGAATTTTCCTTACTAACTCGAGTATATGTGTTTTCCATATATGATCGGGTCAGATCGAGCATATATATTCTAAAGGTCTTGATTTTGACTTGAGATGATCTGAAGTTAGA

>CL1Contig575_putative All/repeat/mobile_element/Class_I/LTR/Ty3_gypsy/chromovirus/Tekay
AACAGTATTCAAGAATAGTATGAAAAATACAGTACTGAAAGAAATAGTTTCTAAGAAGCTAAACAATGCTTCTAACCTAACAAAAGTGCGGATAAATAAAGATAGATAAAACAGCTCCAGACGCTGTTCTCCCTAGTCCAAGAAGCTAAGGACCTGCAAGCATATATACTCAGTCTGACCCGAGCATATATGGAAAACACACATACTCGAGTCAGGAAGGATAAATTCCCAACAAAGAGATTCATTATAACCTAACCAGAGTATATCCATATAAATACATCATCAGTCCAAAATATCACAGTCAAATCAATCACAATCAACTGAATACAAATCAAGTCATTTCTTTGTTCCTAAGTTGTAATTAGCAAAAAGGGTCCGTGCTAATCACACTACTTAATCACCTT

>CL1Contig576_putative All/repeat/mobile_element/Class_I/LTR/Ty3_gypsy/chromovirus/Tekay
AAATATATGAAACCACTCGTGTGGTCTTAAACTCCATCTTTTGTCTCATACCAGAAACAACTTCTCAAATATAAAATAAAATCTATAGTAGAAAGATAGCTCCAAAATCCAAGCAATCTCAAATAAAAATCAAGAACCTGTAGAATATGTATATGCTCGATCTGACCCGAGCATATACAGAAAACAAATACATACTCGAGTCAGGCTAGGATATCCAAATCAGAAAGATAGGGAGTCCTAGCGTGAGATTTCCCAAACTATAAACAGGCAAGTCCCATGATAGTAAATTTCACATTTTTACTTATTATTATATTCGAGTTATTCTATTATCAT

>CL1Contig577_putative All/repeat/mobile_element/Class_I/LTR/Ty3_gypsy/chromovirus/Tekay
AGTTTAGATGTCTTATTTATATATAGGGTTTATAGATATAGTTATAGAAAGGTAAAAAGGTAAAATCAAACACAACAGTGTTTACAACAGAAATAGAAAATATCATAAATGATAAACTGTATATGAATACATCAGAGTTTCAACAAAAAGATACATCAGAGTTTCAAAACAAAGTGCAGCGGAAAAACAAATGAATGTGGAAGAAACAATAAAATAGAACCACTCGTGTGGTCTTCA

>CL1Contig578_putative All/repeat/mobile_element/Class_I/LTR/Ty3_gypsy/chromovirus/Tekay
TATTAATCAGTTAAGATGTTTATTATGTTTTATGGGTTATATAATAGTACAGAAAATAAAGAACAATCATTCATCAGAATAATACATGCAGCGGAAATAGATCAAACAGAATATCTCAAGATACAACAATATCCAACATAGTCTGAAAATAGAGAGTACTGAAAGAAATATGTTTGAATAACAACATTGCTTCTGGTCTAAACATAAATGCAGAAATATAAAGATAGATGGTGACAGATCCAACAGTGTCATCCTTCCTAGTCCAAGGGAAAACTAAGGACCTGCAGACATACATGCTCAGTCTGACCCGA

>CL1Contig579_putative All/repeat/mobile_element/Class_I/LTR/Ty3_gypsy/chromovirus/Tekay
AGATAAAATATAGGACCACTCGTGTGGTCTTCAACTCCGTCTTCTGTCCCATACCAGAAGCGGTTTCTCAATAAGAAGAATAGATAGCTCCAAAATCCAAGCAATCTCAATTGAGCTAAGAACCTGTAGAATACATATATACTCGATCTGACCCGAGCATATATGGAAAACAATACATACTCCAGTCAGGAAG

>CL1Contig580_putative All/repeat/mobile_element/Class_I/LTR/Ty3_gypsy/chromovirus/Tekay
TTTAATTTACAATTATAGATAGATAAAAAGGAAAAATCAAACACAACAGTGTTTACAAAAAAACTAGAAGATATCATAAATGATAAAACTGTAAATAGTTTACATCAGAATTTCTACAAATAAGATACATCAGAGTCTCTAAATGTAGTGCAGCGGAAAAATACATGCGTGGAAG

>CL1Contig581_putative All/repeat/mobile_element/Class_I/LTR/Ty3_gypsy/chromovirus/Tekay
TTGACCTTACCATGTTACCACAATTTCATATTTAAATTACAATGAAATAATTAAAACGATTAATTTAATTAGTGATACTGTAATTTAACTGAACAATACTTATTTTATGTTAAGTAGATTTAACTGGAGAAAATATTTAAGTATGAAAACAGAATAACTCGAATATAATAATAAGTAAAATGTGAAATTTACTATCGTGGGACTTGCCTGTCTATAGTTTGGGAAATCTCACGCTAGGACTCCCTATCTATTCTGATTGGGATATCCTAGC

>CL1Contig582_putative All/repeat/mobile_element/Class_I/LTR/Ty3_gypsy/chromovirus/Tekay
TTGACATGTCAGTAGTATTTTTATGTTGATTGAATTTAACTGAAAAAATATATATTCGAATGTAATAATAAGTAAAATGTGAAATTTACTATCGTGGGACTTGCCTGTTTATAGTTTGGGAAATCTCACGCTAGGACTCCCTATCTTTCTGATTTGGATATCCTAGCCTGACTCGAGTATGTATTTGTTTTCTGTATATGCTCGGGTCAGATCGAGCATATACATATTCTACAGGTTCTTAGTTTGCATTTGAGATTGCTTGGAGTTTGGAGCTATCTATCTACAGCTTCTATTCATTTTGAGTTGCCGCTTCTGGTATGGGACAGAAGACGGAGTTGAAGACCACACGAGTGGTTCTATTTTTTTTCTTGCTTCCGCTATTATTGTTCAGACTGTATTCATTTTCCGTTGCTGTTTATTTTAAACTCTGATGTA

>CL1Contig583_putative All/repeat/mobile_element/Class_I/LTR/Ty3_gypsy/chromovirus/Tekay
CCAAATTTTGAGATTTAAATTACCAACAAATAATTAAACTGATTGATTTAATTAGGAATATTGTAATTTAACTGAACAGTACTATTTTATGTTAAATAGATTTAACAGTAGAAAATAGTGAAGTATGAAAACAGAAACTCGAATTAAATAAGAAAAATGTGAAATTTACTATCGTGTGACTTGACTGTCTATAGTTTTAGGAAATCTCACGCTAGGACTCCCTATCTATTCTGATTTGGATATCCTAGCCTAACTCGAGTATATTTGTTTTCTATATATGCTCGGGTCAGATCGAGCATATATATATTCTACAGACACTTTGATTTTGATTTGAGATCATCTGAAGTTG

>CL1Contig584_putative All/repeat/mobile_element/Class_I/LTR/Ty3_gypsy/chromovirus/Tekay
TCCCCCGACCCATACCCCTAGCTACTGTTGTTGCTTGTGCTCTAGTAGCATCCTGTATTTTCAAAAGGGATGATAGAGTTAAAACCATTTCTAAATCAAAGATAGAAGAGATAATTTCTAAGAATGTGAATCCTACGAAATCCTAACTTCGATGTACTTAACCCAACAGGCTCAAGCTATCGGGAACTTGGCTCTGATACCAACTGAAACGACCCAACTTTTTTTAACATAA

>CL1Contig585_putative All/repeat/mobile_element/Class_I/LTR/Ty3_gypsy/chromovirus/Tekay
AAACAAAGAAATGATTTGATTTGTATTCAGTGATTGTGATTTGATTTGTATACAGTTGATTGTGATTTGATTTGTATACTGTTGATTGTGATTTGATTTGATTGTGATTTGGACTGATGATGTATTTATATGGATATACTCTGGTTAGGGTATAATGAATCTCTTTGTTGGGAATTTTCCTTCCTGACTCAAGTATGTGTGTTTTTCACATATATGCTCGGGTCAGACTGAGCATATATGTATACAGGTCCCTAGCTCTTCTTATCAAACTCTTCTTGGACCATGGAGATACATTTTGGA

>CL1Contig586_putative All/repeat/mobile_element/Class_I/LTR/Ty3_gypsy/chromovirus/Tekay
GTTTTACCTCGCCACGGTACCAACAAATTTGGAATATATTAATTTGAGTGATTAGTATGGACATTTTTACTAGTCACAACTTAGGAATGAATATATGATTGTTTTGCATATTGTTGATTTTGATGATTTGTTGACATGTTGACTGATGATGCATATATATATGGATACACTCTGGTTAGGTTATAATGAATCTCTTTGTTGGGAA

>CL1Contig587_putative All/repeat/mobile_element/Class_I/LTR/Ty3_gypsy/chromovirus/Tekay
TATAGTTATAAAAAAAAAAAAAAGTAAAATCAACACAACAGTGTTTACAACAGAAATATAAAATATCATAAATGATAAACTGTATATGAATACATCAGAGTTTCAACAAAAAGATACATCAGAGTTTCAAAATAAAGTGCAGCGGAAAAAAAACAAATGAATGCGGAAGCAACAATAAAATAGAACCT

>CL1Contig588_putative All/repeat/mobile_element/Class_I/LTR/Ty3_gypsy/chromovirus/Tekay
GCTGCTTATCTATCTATCTTTATTTAGTTGCATTTCCATTTTGTTGAAGCATTGTTTAGCTTCATTGAACTATTTTCTCAGTACTGTATTCTGCACACTGTTATTTGAATACTATTGTACTGTAAATTTCTATTTGAAATTATTTCCGCTGTGCATTCTTATTCTGATGAATGTTGTAATTTATTTTCTGTACTGTTTATTAACCCTTAAGTCATTATAAACATTCATACTGATTAATATGGGAATCACTTGTATCGGATATTCGTATCCCGTACGAGTATTCTTGTGTTAAAAAGTTGGATCGTTTCAGTTGGTATCAGAGCCAAGTTCCCGATAACTTGAGCCTGATGGGTTATGGTACATCGTTTTAGGAATTTCTTAGAATTCTTATTCATATCAAGCTTTAT

>CL1Contig589_putative All/repeat/mobile_element/Class_I/LTR/Ty3_gypsy/chromovirus/Tekay
TTTACATTTACTAAATATGGATTAAGGAATTAATTATAAATAAACTAATGAGGCGGTACCGAAGTTTGACCTTGCCACGGTACCACATTTTGAGATTTAAATTACAAGTAAATAATTAAAATGATTGATTTAATTAGTAATACTGTAATTTAACTGAACAGTACTATTTTATGTTAAGTAGATTTAACAGGAGAAAATAGTGAAGTATGAAAACAGAAACTCGAATATAATAAGAAGTAAAATGTGAAATTTACTATCGTGGGACTTGCCTGTCTATAGTTTGGGAAATCTCACGCTAGGACTCCCTATCTGTTCTGATTTGGATATCCTAGCCTGACTCGAGTATATATTTGTTTTCTGTATATGCTCGGGTCAGATCGAGCATATATATATTCTACAGGTCCTAGATTTTGACTTGAGATGATCTGAAGTGGAGCTATCTTCTACTGCTTCTACTTCTATTGATTTACCGTCTCTGGTATGGGACAGAAGACGGAGTTGAAGGCCACACGAGTGGTTATACCTTCTATTGTATTTTTGTTGCTTCCGCATTTATGTTGAAACTGTATTCTATTTTTCCGCTGCAAACTTTGATGTAAACTCTGATGTATATATACAGTTTATCTTTTATGAGAAATTCTATTCTTGTCGATTTATCAGATTGTGTTGATATTTTACTTGTTCATTGTTTTATATATGTTCTAAAATTATATCTATAAACCCTAATATTAAATAAAACCATTTCCACTTATTGATGTAAGAATTATTCGTATT

>CL1Contig590_putative All/repeat/mobile_element/Class_I/LTR/Ty3_gypsy/chromovirus/Tekay
CCAACAAAAAGATTTATTATACCCTAACCAGAGTATATCCAGAAATCACATCTCAAATCAAATACATTACAATCCTAGTCCAACATCTTTTTATAGCATTAATCATATATAGTTAATTCCAGATTTTATAAGTTTAGTTTCATTATTTCTATTACATGTTATACAGGGCATGAATGCGTAATAATAAAATAAACTACTAAAAAATAGCCTAATGAGG

>CL1Contig591_putative All/repeat/mobile_element/Class_I/LTR/Ty3_gypsy/chromovirus/Tekay
GATAGATAGCTCCAAAATCCAGACAGTTTCAAATGAAAACTAAGAACCTGTAGAAATATATATGCTCGATCTGACCCGAGCATATACAGAAAATAATACATACTCGAGTCAGGCTAGGATATCCCAAATCAGTAAGATAGGAAGTCCTAACGTGAGATTTCTCAAACTATAAACAGACAAGTCACGTGATAGTAAATTTCACATCTAGTTTATTATTACACTCGAGTTATTCAGTTTTCATATTTCAACATTTTCTTTAATTAAATTAATTTAACATAAATATAGTACTGTCAGGTCAAAATACAATACCATCAATTAATTCAATTATTCACAAGTTATTTATTCTAAAAATGTTGTACCGCGGCAAGATCAAACTTCGGT

>CL1Contig592_putative All/repeat/mobile_element/Class_I/LTR/Ty3_gypsy/chromovirus/Tekay
ATTGTGAGATTTTCCTGTTTATAGTTTGATAATTCACACGATAGGACTCCCTATCTTTCTGATTTGGATATCCTAGCCTGACTCGAGTATGTATTTGTTTTCTGTATATGCTCGGGTCAGATCGAGCATATACATATTCTACAGGTTCTTAGTTTCTATTGAGATGACTTGGATTTTGGAGCTATATATCTACTACAACTTCCTATTTATTTTTGAGTAGCCGCTTCTGGTATTGGACAGAAGACAGAG

>CL1Contig593_putative All/repeat/mobile_element/Class_I/LTR/Ty3_gypsy/chromovirus/Tekay
TTTTTGGCTAATTACAACTTAGGAAAAAAAAAATGATTTGATTTTATCCAGTTGATTGTGATTGAGTTGATTTTGATATTGTAGACTATTGATGTTTGTATATGGATATACTCTGGTTAGGTTATAATGAATCTTGTTGGGAATTTATCCTTCCTGACTCGAGTATGTGTGTTTTCCATATATGCTCGGGTCAGACTGAGCATATGTGCTTGCAGGTCCTTAGCTTCATGGACTAGGGAAAACAGCGTCTGGAGCTGTTTTATCTTTCTTTAGTTATCTGCACTTTGATTATGTTGAAGCACTGTTTAGCTTCTTAGAAATTATTTCTTTCAGTACCTGTATTTCAGATTATTATTAAA

>CL1Contig594_putative All/repeat/mobile_element/Class_I/LTR/Ty3_gypsy/chromovirus/Tekay
ATAGGTTCTTAGTTTTCATTTGAGATGGCTTGGATTTTGGAGCTATATATACTACAAATTGTCATTTATTTTTGAGTAGCCACTTCTGGTATGGGACAGAAGACGGAGTTGAAGATCACATGAGTGGATCTATTTGTTTCTTGCTTCCGCATTTATTGTTTAAACTGTATTCATTTTCCGCTACACATTTTACTGTAAAATCTGATGTACCAC

>CL1Contig595_putative All/repeat/mobile_element/Class_I/LTR/Ty3_gypsy/chromovirus/Tekay
GTTAATAAGTTGGATCGTTTCAGTTGGTATCAGAGCTCTGGTTACCCGATTAACTGGAGCCTGTTGGTTGTGTTTCTGAGATACCAACATTTCAGTTGGTATCAGAGCCAAGTTCCCGACAACTTGAGCCTGTTGGTTATGTGTCAGGATACCAAAATTCAAAGAATATCAGTCTCTTGTTACCCGATTAACTTGAGCC

>CL1Contig596_putative All/repeat/mobile_element/Class_I/LTR/Ty3_gypsy/chromovirus/Tekay
TCGTGGGACTTGCTAGTTCATAAGTTGGAAAATCTCATGCTAGGACTCCCTATCTTTCTGATTTGGATATCCTAGCCTGACTCGAGTATGTATTTGTTTTCTGTATATGCTCGGGTCAGATCGAGCATATACATATTCTACAGGTTCTTTGTTTTCATTCAAGATTGCTTGGATTTTGGAGCTATCTTTCTACTACAGATTTTCTTTTATATTTGAGAAGTCGTTTCTGGTATGGGACAGAAGACGGAGTTGAAGACCACACGAGTGGTTTCATATTTT

>CL1Contig597_putative All/repeat/mobile_element/Class_I/LTR/Ty3_gypsy/chromovirus/Tekay
TTCCTTCCTGACTCGAGTATGTATTGTTTTTCTATATATGCTCGGGTCAGATCGAGCATATATATATTCTACAGGTTCTTAGTTTTCATTTCAAGATGGCTTGGATTTTGGAGCTATCTTTCTACTACAGATTTTCTTTTATATTTGAGAAGCCGCTTCTGGTATGGGACATAAGACGGAGTTGAAGACCACACGAGTGGTTCTACTTTATTTCTTTCTTCCGCTATT

>CL1Contig598_putative All/repeat/mobile_element/Class_I/LTR/Ty3_gypsy/chromovirus/Tekay
AGTTATCGGATACCAACTGAGACGTGGTACCGTAACCAGTAACCAACAGGCTCAAGTTATCAGAAACTTGGCTAAATCAGCTGAAACGATGGTATCCTAACACATAACCAACAGGCTCAAGTTATCGGGAACCTGGCTCTGATACCAACTGAAACGATCCAACTTTTTAACACAAGAACACTCGTACAAGATACGAAGATCCGATACGAGTAATTCCCATATTAATCAGTTAAATGTCTATTTTATTTTAGGGGTTATTTAGTTATAATTATAAAAGATAAAATGGTAGAATTAAACATAATAGTGTTTAC

>CL1Contig599_putative All/repeat/mobile_element/Class_I/LTR/Ty3_gypsy/chromovirus/Tekay
CCTTCTATTTATTGGATATGTTTCCACATTTATTTTTCCGCTGTGCTACTTTTTGTTTAGAAACTCTGATGTATATTTGTATCGAAACTCTGTTGTATTATACAATTCATCATTTATGAGAGATTCTGTTTGTTGTTGTAAACACTGTTGTGTTTATTTTATCTTTTTATTTTCTAGAACTATATCTATAAACCCAAATATATAATAAA

>CL1Contig600_putative All/repeat/mobile_element/Class_I/LTR/Ty3_gypsy/chromovirus/Tekay
GAAAACACACATACTCGAGTCAGGAAGGTCAATTCCCAACGGAAGAGATTTATTATATCCTAACCAGAGAATATCTATATAAATCACATCATGTGTAACACATCATAATCATGTCAAACTCAAATCAAAACATTTCATAGTCAGTGTTTAACTAATTTATTCCTAGCCTATCCC

>CL1Contig601_putative All/repeat/mobile_element/Class_I/LTR/Ty3_gypsy/chromovirus/Tekay
TTTATGATAATTTCTATTCATGTACAAACACTGTTGTGTTTGATTTTACCTTTTTCCTTTCTATTATTATTATTATTATTATTATTATAACTATAGTTAATAACCCCTAAAATAAAATAAGACATTCATACTGATTAATATAAGAATGTTAGTATCAGAGATGTATATCCCGTACAATGGTTCGTGTGTTAAAAGTTGGATCTTCACATATT

>CL1Contig602_putative All/repeat/mobile_element/Class_I/LTR/Ty3_gypsy/chromovirus/Tekay
TGAATATTCTCTAGTTAGAGTATAATAAATCTACTGTTGGGAATTTTCCTTCCTGACTCGAGTATGTATTGTTTTCCATATATGCTCGGGTCAGATCGAGTATATATGTATTCTACAGGTTCTTAGATCAATTGAGATTGCTTGGATTTTGGAGCTATCTATTCTACTTCAGATTTTCTTTATTTTGAGTTGCCGTTT

>CL1Contig603_putative All/repeat/mobile_element/Class_I/LTR/Ty3_gypsy/chromovirus/Tekay
TTCGAGTATGTATTTGTTTTATGTATATGCTTGGGTCAGATCGAGCAAAAACAAATAAATATATATATTCTACAGGTTCTTGATTTTGATTTGAGATGGTCCGAAGTTTTGGAGCTATCTATCTACTACAGCTTTTCATTTGTATTGAGTAGCCGCTTCTGGTATGGGACAGAAGACGGAGTTGAAGACCACACGAGTGGTTCTATTGTATTTCTTGCTTCCGCATTTATTGTTTCAAACTGTATTCTATTTTTCCGC

>CL1Contig604_putative All/repeat/mobile_element/Class_I/LTR/Ty3_gypsy/chromovirus/Tekay
GATAGCTCCAAAATCTAAGTCATCTCAAATAAAAACTAAGAACCTATAGAATATGTATATGCTTAATCTGACCCAAGCATATACAGAAAACAATACATACTCGAGTCAGACTAGGATATCCCAAATCAGTAAGATAGGAAGTCCAAGCGTGAGATTTCCAAAAATATAAGCA

>CL1Contig605_putative All/repeat/mobile_element/Class_I/LTR/Ty3_gypsy/chromovirus/Tekay
TATTGGTTCAACCCCCTATATATCTATTTTGATATTAGTTCTTTATATCTGCATATCATTAAATACTTAATGAGGCGGTACCGAAGTTTGACCTTGCCACGGTACCACATTTTCAGATTAAATTACATGTAAATAATTGAACTAATTGATAATACTGTATTTTGACCTGACAGTACTTTATTTATGTAAGTTAATTTAACAGAAGAAAATGTTGAAATGTGAAAACTAAATAACTTGAATGTAATAGTAAACTGATTTGTGAAATTTACTATCGTGAGACTTGTCTGTCTATAGGTTGAGAAATATCACGCTAGGACTTCCTAT

>CL1Contig606_putative All/repeat/mobile_element/Class_I/LTR/Ty3_gypsy/chromovirus/Tekay
CTATATTAAAAGGTTTGAATGTTTATAATGTTTTAAGGGTTAATAAATAGTACAGATAATAAACAACATCATTCATCAGAAAATAATGCACAGCGGAAATAGTTTCAAATAGAATCTCACAGTACAACAATATTCATAATGGTCTGAAATACAGGTACTGAAATATA

>CL1Contig607_putative All/repeat/mobile_element/Class_I/LTR/Ty3_gypsy/chromovirus/Tekay
ATCAATAAATGCGAAAGTAACAAAAATATGAAACCACTCATGTGGTCTTCAACTCCGTCTTCTGTCCCATACTAGAAACGACTACTCAAAATAAATAGAAGTTGTAGTAGATAGATAGCTCCAAAATCCAAGAAATCTCAAATGAAAACTAAGAACCTGTAGAATATGTATATGCTCGATCTGACCCGAGCATATACAGAAAATAAATACATACTCGAGTTAGGCTAGAATAT

>CL1Contig608_putative All/repeat/mobile_element/Class_I/LTR/Ty3_gypsy/chromovirus/Tekay
CTTGAAGCTTCGAGCTTTCTATCCACAACTTTTCACTTATATCGAGTAGCCGTTTCTAGTATGGGACAGAAGACGGAGTTGAAGACCACACGAGTGGTTCTATTTTATTGTTGCTTCCGCATTCATTTGTTTTTTTCCGCTGCACTTTGTTTTGAAACTCTGATGTATCTTTTTGTTGAAACTCTGATGTAAACCATATATACAGTTTATCATTTATGACATATTCCATTTGTTGTTGTAAACATTGTTGTGT

>CL1Contig609_putative All/repeat/mobile_element/Class_I/LTR/Ty3_gypsy/chromovirus/Tekay
GAATATCTATATAAATCACATCATAAGTCACAAATCATAATCAAGTAAAATACAATCAAGTCATTTCATATTAAGTGTTTAACCCTTTTAAACCTATACTTAATAATTATAAAAATGAGGTACCGTGGCAAAAGTCAAACTTCGGTACCGCCTCGTTAGTTTAATCATAG

>CL1Contig610_putative All/repeat/mobile_element/Class_I/LTR/Ty3_gypsy/chromovirus/Tekay
TCAGGTCCTTAGTTTCCACGGGCAGGAAAGGACAGCATTGGGAGCCGTATTTATCTATCTATAGTTTCCGCACTGTTTTTATTGTTGAAGCAATTGTTTAGCTTCTTGAACTATCTTCAGTATTTGATATTCAGACCATGAAACTGTTGTACTGAAAGATTATGTGAAATATTCCGCTGCAATTTACTTTGATAAATGATGTTGTTTACTTATCTGTACTTTATTTAATAACCCTTAAATCATTATAGACATTTGACGGATTGATGCAAGAAGGTTTGTATCGGATCGTCGTATCCGCTACAAGAGTTCTTGCATCGAAAAGTTGGATCGTTTCAGTTGGTATCAGAGCCAGGTTACCCCGATAACTTGAGCCTGATGGGTTAGGGTACATCGAATTAGGATTTCTTATCAGTAGAAATTTATATCTTTGATCTGAAAGGTTTTGACATTTTGTTTACCTTAAACAGGATGCATACTCGTTCCAAGGGTATAGCCAGTGCTGTTGGGGAGAGTAGCCGACAAGGAGTGATTCAGGTAGAGACACCTGATCCTATAGCTACTGG

>CL1Contig611_putative All/repeat/mobile_element/Class_I/LTR/Ty3_gypsy/chromovirus/Tekay
TCGAGTATATTTTTTTTTCTGTATATGCTCAGGTCAGATCGAGCATATATATATTCTACAGGTCCTAGATTTTGACTTGAGATGATCTGAAGTTGGAGCTATCTTCTACTGCTTCTACTTTATTGTTGATTCACCGTTTCTGGTATGGGACAGAAGACGGAGTTGAAGGCCACACGAGTGGTTATATATATTCTATTGTATTTTGTTGCTTCCGCATTTGTTGATTCAAACTGTATTCTATTTTTCCGCTGCAAACATTTTGATGTAAACTCTGATGTATCATATATACAGTTTATCATTTATGACATATTCTATTATTGTTGGATAACCCGATTGTGTTTGATTTTACCTTTCATTGTTCTATATCTATATCTATATCTATAAACCCTATAAATAAATAAAAACGTCGAACTTATTAATATAGGAATTATTAGTACCGGATATTTATATCTTGTACTAGTGTTCTTGTGTTAAAAAGTTGGATCGTCACAGCTGGTATCAGAGCACAGTTCCCGATAACATGTGCATGTTGGTTGTGTGGATAGGTCTTGAATTCCTGATAACTTGA

>CL1Contig612_putative All/repeat/mobile_element/Class_I/LTR/Ty3_gypsy/chromovirus/Tekay
TGTGGTCTTCAACTCTGTATCTTGTCCCATACCAGAAGCGGATACTCAATAAGAATAAAAAGTTGTAATGAATAGATAGCTCCAAAAACTTCAGATCATCTCAAATCAAAATCTAGAACCTGGAGAATATATATATATATATATATATATATATATATATATATATATTCTCGA

>CL1Contig613_putative All/repeat/mobile_element/Class_I/LTR/Ty3_gypsy/chromovirus/Tekay
CAACTCACAATGGATAGAAGTTGTAAATAAATAGCTCCAAATTCCAAGAAATATCAAATGCAAAATCAAGAACCTATAGAATATGTATATGCTCGATCTGACCCGAGCATATACAGAAAAACAAATACATACTCGAGTCAAGGTAGGATATCCAAATCTGAAAAGATAGGGAGTCCTA

>CL1Contig614_putative All/repeat/mobile_element/Class_I/LTR/Ty3_gypsy/chromovirus/Tekay
ATCCATGCCCTGTATAACATAAACATGAATAATAGGTCTAAAACTAAAAAAATCTGAACTTAGCTGTATATGTAAAATGCTAGGGTAAACTAGGATTTAAACAATACACTTATATACCCCATATGTTGATTTGATATTGGATTGTGATTGGACTGTGATGTATTGATCTATGATGTGATTTCTGGATATACATTATTTAGGGTATAATAAATCTTTTTGTTGGGAATTTACCTTCCTGACTCGAGTATGTGTGTTTTACATATGTGCTCGGGTCAGACCGAGTATGTATGCCTACAGGTCCTTAGATTTCCCATGGACCAAGGAGGACAACACTTTTGGAGCTGTCATTATCTATCTTTAGATTTCCCACATTTGTGTTTATGATAAAGGAAATGTTTAGCCATTTGAATGTCCAGTATGCTTTTATTCAGACTACTTTGAATACTGTTGTACTTGAGATATTCTTTTGATAT

>CL1Contig615_putative All/repeat/mobile_element/Class_I/LTR/Ty3_gypsy/chromovirus/Tekay
TTGAAACACTGTTGTGTTGAATTCTACCTCTTTACCTTTCTATAACTATATCTACAAACCCTATAAATAAATAAAGACATCAAACTTATTAATATAAGAATTATTAGTATCGGATATTCGTATCCTGTACTAGGCGTTCTTGTGTTAAAAAGTGGGATCGTTTCAGCTGGTATCAGAGCACAGGTTCTCGAT

>CL1Contig616_putative All/repeat/mobile_element/Class_I/LTR/Ty3_gypsy/chromovirus/Tekay
TTTGAGATTAAATTTTATGTAAATAAGTGAAGTAATTCATAATATTGTATTTTGACCTGACAGTATTTTATTTATGTTAAATGAATTTAACTGGAGAAATTTTGAAATAGGAAAAAAGAATAACTTGAATGTAATAATAAGTAAAATGTGAAATTTACTGTGGTGGGACTTTACTGTTTATAGTTTGGGAAATCTCACGCTAG

>CL1Contig617_putative All/repeat/mobile_element/Class_I/LTR/Ty3_gypsy/chromovirus/Tekay
GGGTCAGACTGAGCATATGTCTACAGGTCCTAGTTCTACTCTTCAGATTATCACGGACCTGGAAGATATACCTTGGGAAGAGCTGCTTCCATCTACCTAAATTTTCAGCTTTTATTTTGTTATTCAGACAGATGTATATCTATGTCAGTAGCACTGTCTGGCTACTTGAACTTATGACTATTTT

>CL1Contig618_putative All/repeat/mobile_element/Class_I/LTR/Ty3_gypsy/chromovirus/Tekay
GTAGGGTTAAACGAGTTAACACTTAATTAAAGATGAGTAAGTAGTGTGATTAGCACGGACCCTTTTTGCTAATCACAACTTAAGGACAAGGATTTGATGTGATGATTGATTGATTTGATTATGATTTGATTGATGATGTATTTGTATGGATATACTCTGGTTAGGTTATAATGAATCATTTTGTTGGGAATTTATCCTTCCTGACCCGAGTATGTGTGTTTTCCATATATGCTCGGGTCAGTCTGAGTGTGTATGATTTCAGGTCCTTAGCTTCCACGGACCAGGAAGGACAGCATTGGGAGCTGTATTTATCTATCTTTAGTTTCCGTACTGTTATTATTGTTGAAGCAAGTGTTTAGCTTCTTGACTATTTCTTCAGTACTTTTG

>CL1Contig619_putative All/repeat/mobile_element/Class_I/LTR/Ty3_gypsy/chromovirus/Tekay
CAAGTTATCGAGAACTTGGCTCTGATACCAACTGAGACGACCCAACTTTTCAACACAAGAACGCCTAGTACGGGATATAAATATCCGATACTAATAATTCTTATATTAATAAGTTGTGTAGACTTTATTTATATATAGGGTTTATAGATATAGTTATAGACAGATAAAAAGATAAAATAA

>CL1Contig620_putative All/repeat/mobile_element/Class_I/LTR/Ty3_gypsy/chromovirus/Tekay
TAGAAGGATCCTATCCCCTAGAGAGGAGAATTTTCAAAAAATATAAAGTCAACAAATCTTAATGAAACGATCCAAATTTTTAACACAAGAACGCCTAGTAAGGGATACGAATATCCAATACTAATAATTCTTATATTAATAAGTTTAGATGTCTTATATTTATATATAGAGTTTATAGATATAGTCATAGAAGATAAAAATATAAAATCAAACACAACAATG

>CL1Contig621_putative All/repeat/mobile_element/Class_I/LTR/Ty3_gypsy/chromovirus/Tekay
CACTCGTGTGGTCTTCACTCCGTCTTATGTCCCATACAAGAAACGACTACTAAAAATAAATGACAATCTGTAGTAGATAGATAGCTCCAAAATCCAAGCCATCTCAAATGAAAACTAAGAACCTGTAGAATATATATGCTCGATCTAACCCGAGCATATACAGAAAAACAATACATACTCGAGTCAGACTAGGATATCCCAAATCAGTAGTTAGGAAGTACTAACGTGAGATATCCCAAACTATAAACATGCAAGACCCACTATAGTAAATTT

>CL1Contig622_putative All/repeat/mobile_element/Class_I/LTR/Ty3_gypsy/chromovirus/Tekay
GAGCGGCGGATGTGGATCCTACTCCCTCGGATGCAGTCTGAGCTGCTTTGCTTCTGGTAGCCATCTGTTTAATGGTAAACAAGATGTCAAAAGCAATTTCAATTAAAGATAAATTTCCTAAGAATATGAAATCTAAGAATCCCTAATTCGATGTACCATAACCCAATCAGGCTCAAGCTATCGGGAACCTGGCTCTGATACCAACTGAAACGATCCAACTTTTTAACATAAGAACCCTTGTACGAGATACGACGATCTGATACAAACATTCTTATATTAATCGGTTAAATGTTTATTATATTTTACGGGTTGGTTAAGTACAGATAATAAAGAACAACATTCATCAGAATTGCAAATTGCAGCGGAAAATCAAATAGCATATCTTTCAGTACAACAGTTTTCATGGGACTGATACAAAGTACTGGAAGTAAATAGTTCATGAAGCTAAACAATGCTTTCTAACAGAAATCAAAATACAGAAATATAAAGATAGATGTAGCAGCTCCTACTGCTGTCCTCCGTGATCCCTGAATCTAAGACCTGCATATACATATGCTCAGTCTGACCCGAGCATATATGGAAAACACACATACTCGAGTCAGGAAGGTCAATTCCCAACGGAAGAGATTTATTATATCCTAACTAGAGAATATCTATATAAATCACATCATATGTAACACATCATAATCAAGTCAAATACAAATCAAGACATTTCATATTAAGTGTTTAACTAATTTATTTCTATCCTATCCCTAAATCCCTATTTACTAAGTGTAAATATTTCATGGATGAT

>CL1Contig623_putative All/repeat/mobile_element/Class_I/LTR/Ty3_gypsy/chromovirus/Tekay
TACAGCTTAGGAATAGGAACGACTTGATGTTGTTGATTTTGATTATATATGATTTGATGTGTGTTCAGTCGATGATGACTTGATGATTGATGAGTATGATTGTGATGACTTGATTTTGATTTGATTTGATGATGTGATTTATATGGATATATTCTGGTTAGGATATAATGAATCTCTTTTGGGTTAGGAATTTTCCTTCCTGACTCGAGTATGTATCGTTTTACATATATATACTCGAGTCGGATCGA

>CL1Contig624_putative All/repeat/mobile_element/Class_I/LTR/Ty3_gypsy/chromovirus/Tekay
GAAAGAAAAATCCCAACAAGATTCATTATAACCTAACCAGAGTATATCCATATAAATACATCATAAGTCAAAATATCACAATCAAGTCAAATCACAATCAACAGAACACAAATCACATCACAATCAGGTGAATACAAATCAAATCGTTTCATGTTTCTAAGTTGTGATTAGCAAAAAAAGTCCGTGC

>CL1Contig625_putative All/repeat/mobile_element/Class_I/LTR/Ty3_gypsy/chromovirus/Tekay
TTATTATGCACTCATGCTTTTATAACATGATTAGAAATAATAACATTAAACTTAAAATCTGGAATTAGCTATATATAAACTAATGAGGCGGTACCGAAGTTTGACCTTGCCACGGTACCTCATTTTGAGATTTATTAAGTATAAGTTAATAATTGATTTTTCGTGTATTGAATTGAATTGTATTTGATTAAGATGTGATTTCTGGATATACTCTGGTTAGGGTATAATAAATCTTTCTGTTGGGAATTTTCCTTCCTGACTCGAGTATGTGTTGTTTTACATATATACTCGGGTCAGCAGATTCGAGTATATATATATTCTACAGGTTCTTGATTTTGATTCGAGATGTCTTGAAGTTCTGGAGCTATCTATCTACAGCTCTTCACTTCTATTGAGTATCCGCTTCTGGTATGGGACAGAAGACGGAGTTGAAGACCACACGAGTGGTTCTATTCATTTGTTTTTCCGCTGCATTGTACTTTGAAATTCTGATGTATCTATTATTGAAACTTTGTTGTATTATACAGTTTATCTTTTATGACAGATTATATTGTTGTTGTAAACACTGTTGTGTTTTATTTTACCTGTTTATCTTTCTGTAACTATATCTATAAACCCTATATATAAATAAAGTCTACACAACTGATCGATACTTGAATTATTAGTATCGGATATTTATATCCCGTACTAGTGTTCTTGTGTTGAAAAGTTGGGTTGTCTCAAGGGGAGAGAAGTTAGAGTAAGCTCTAGAATTCTTGACATA

>CL1Contig626_putative All/repeat/mobile_element/Class_I/LTR/Ty3_gypsy/chromovirus/Tekay
ATAGTAAAACAAGTATTAATAAGTTCGATGTTTTATTTATGTTATAGGGTTTATAGATATAGATATAGAAAGATAAAAAGGTAAAATCAAACACAATCGGGTTATTCAACAAAAGTAGAATATGTCATAAATGATAAACTGTATATATGATACATCAGAGTTTACATCAAAATGTTTGCAGCGGAAAAATAGAATACAGTTTGAAACAATAAATGCGGAAGCAACAAATACAATAGAAAATGTAACCACTCGTGTGGTCTTCAACTCCGTCTTCTGTCCCATACCAGAAGCGGCTACTCAATAAGAATGAAAAGCTGTAGTGGATAGATAGCTCCAAAACTTCGGATCATCTCAAATCAAAATCTAGAACCTGTAGAATATATATATGCGCGAGATGACCCG

>CL1Contig627_putative All/repeat/mobile_element/Class_I/LTR/Ty3_gypsy/chromovirus/Tekay
TTTACACTAAGCCATCACAAATAGAAATCAAGATCAAATAGAATATGTATATGCGCGATCTGACCCGAGAATATACAGAAAACAAATACATACTCGAGTCAGGCTAGGATATCCAAATCAGAAAAGATAGGGAGTCCTAGCGTGAGATTTCCCAAACTATAAACAGTCAAGTCCCACGATAGTAAATTTCACATTTTACTTATTACATTCGAGTTATTCTGTTTTCCTATTTCAATATTTTCTCCAGTTAAATTCATTTAACAATAAATAAGAACTGTGCAGTCTAATTACAATATTATTAATTAAATCAATCATTTTAATTATTTACTTGTAATTTAATCTCAAAATATGGTACCGTGGCAAAGTCAAACTTCGGTACCGCCTCATTAAAATA

>CL1Contig628_putative All/repeat/mobile_element/Class_I/LTR/Ty3_gypsy/chromovirus/Tekay
AACCGTTTCTGGTATGGGACAGAAGACGGAGTTGAAGACCACACGAGTGGTTCTTTCTATTTATTTTTGATGTGTTTCCACATTTATTTTTCCGCTGTGCTACTTTTTGATTAGAACTCTGATGTACCTTTGTATTGGAAATCTGTTGTATTATACAGTTGATCATTTATGAGAGATTCTATTTGTTGTTGTAAACACTGTTTGTGTTTATTTTATCTTTTTATTGTCTAGAACTATATCTATAAACCCAAATATTAAATAAAAAACATTTAACTTATTAATATAA

>CL1Contig629_putative All/repeat/mobile_element/Class_I/LTR/Ty3_gypsy/chromovirus/Tekay
TTTACACAGAATAGAAGATATCATAAATGATAAACTGTAAATCTTTTACATCAGAATTTCTACAATAAGATACATCAAGTCTCAAAACTGTAGTGCAGCGGAAAAATAAATCAGTGCGTGGAAGCAACAATAAAGAAAACCACTCGTGTGGTCTTCAACTCCGTCCTCTGTCCCATACCAGAAGCGGATACTCGATCGAAGTGAAAAGCG

>CL1Contig630_putative All/repeat/mobile_element/Class_I/LTR/Ty3_gypsy/chromovirus/Tekay
TGAACTTATTAATAATACAGTATTTTGACCCGACAGTACTTTATCTTCGTTAAATAAATTTAACTGAAAAAAATATTGAAATATGAAAACAAAATAACTCGAATGTAATAATAAGTAAAAATGTAAAATTTATAATCGTTGGACTTGCCTG

>CL1Contig631_putative All/repeat/mobile_element/Class_I/LTR/Ty3_gypsy/chromovirus/Tekay
TATTTATTAGTATTATCTTGCATCCATGAAATATTTATTTGTAAATAAATAGAGATTAAGGAATTAAACTAGTAATAAATTGATAATTATTAATTATATGTTTAAGGATTAAACACTGAATAAAGAAGTAATTTGATTTGAATTGATTGAAATGATGTATTCGATTTGAGATGTGATTTCTGGATATATTCTGGATAGGATATAATAAATCTTTCGGTTAGGAATTTTCCTTCCTGACTCGAGTATATGTTGTTTTACGTATATACTCGGGTCAGATCGAGTATATATATATTCTACAGGTTCTTGATTTTGATTCGAGATGTCTTGAAGTTCTGGAGCTATCTATCTACAGCTCTTCACTTCTATTGATTACCCGCTTCTGGTATGGGACAGAAGACGGAGTTGAAGACCACACGAGTGGTTCTTTCTATTTATTTTGATGTGATTCCACATTTATTTTTCCGCTGTGCTACTTTTTGTTTAGAAACTCTGATGTATATTTGTATCGAAACTCTGTTGTATTATACAGTTATCATTTATGAGAGATTCTTCTTGTTGTTATAAACACTGTTTGTGTTTGTTTTATCTTTTTATTGTCTAGAACTATATATATAAACCCAAATATTAAATAAAAACATTTAACTTCTT

>CL1Contig632_putative All/repeat/mobile_element/Class_I/LTR/Ty3_gypsy/chromovirus/Tekay
AGTGGTTCTATTTATTGTTGCTTCCGCATTCATTTATTTTTCCGCTGCACTACATTTTGAAACTCTGATGTATCTTATTGTAGAAACTCTGATGTAAACTATATACAGTTTTATCATTTATGACATATTCTATTTCTGTTGTAAACACTGTTGTGTTTAATTCTACCTTTTAACTTTTTATAACTTTATCTTTAAACCCTAATAATAAATAAGACATCAAACTTATTAATATAAAAATTATTAGTATTAGATATTCGTATCATATACTAGGCGTTTTTGTGTTAAAAAGTTCGGT

>CL1Contig633_putative All/repeat/mobile_element/Class_I/LTR/Ty3_gypsy/chromovirus/Tekay
GATCCAACTTTTTAACACAAGAACCCTAGTACGGGATATAAATATCCGATACTAGAATACAAGTATTAATCAGTTTAGATGTCTTATTTATTATTAGGGTTTATAGTTATAGTTATAGATAGATAAAAGGTAAAAACAAACACAACAGTGT

>CL1Contig634_putative All/repeat/mobile_element/Class_I/LTR/Ty3_gypsy/chromovirus/Tekay
TGGATATACACTGTTTTGGGTAAAAAAAAAATCTTTGTTGGGAATTGACCTTCCTGACTCGAGTATGTGTGTTTTCCATATATGCTCGGGTCAGACTGAGCATATGTGTCTACAGGTCCCTAGCTCTATTTGACAGATTTTTCATGGACCTTGGAGATACACTGCTGGAGTTGCCACTTCTATCTTTTATTCCTGCATTTATGTTTAGACTTGAAACTATGTTGTCATTCAAACATATTTCTTTTCGTACTATCTT

>CL1Contig635_putative All/repeat/mobile_element/Class_I/LTR/Ty3_gypsy/chromovirus/Tekay
TCTATCAGTATAACCAACAGGCACAAGTTATCAGAAACTTATGCTCTGATACCAGCTGAAACGATCCAACTTTTTAACACAAGAACACTCGTACAAGATACGAAGATCCGATACAAGTAATTCCCATATTAATCAGTATGAATGTTTATTTTATTTTTAGGGGTTATTTAGTTATAGTTATAGTTATAGAAAGGTAAAAAGGTAAAATCAAACACAACAGTGTTTGCAACAGAAATAGAAAATATCATAAATGATAAACTGTATGTGAATACCAGAGTTTCAATACAAAAGATACATCAGATTTTCAACACAAAGTGCAGCGGAAAAAACAAATGAAT

>CL1Contig636_putative All/repeat/mobile_element/Class_I/LTR/Ty3_gypsy/chromovirus/Tekay
TAAAACAATACATACTCGAGTCAGGAAGGAAAATTCCTAACCCAAAAGAGATTCATTATATCCTAACCAGAATATATCCATATAAATCACATCATAAGTCAAATCCAATCAATCAAATCATATATAATCATACTCAACAACATCAAGTCAAATCATCAAAATCAGATCATTCCTATTCATG

>CL1Contig637_putative All/repeat/mobile_element/Class_I/LTR/Ty3_gypsy/chromovirus/Tekay
TTTATATCTGCATATCATTACATGTTTAACATTTTATTTAAATATTTAATGAGGCGGTACCGAAGTTTGATCTTTCCACGGTACCACATTTTCAGATTAAATTACATGTGAATAATTGAACTTATTGATAGTACTGTATTTTGACCTGATAGTACTATATTTATGTTAAATTAATTTAATTGAAGAAAATGTTAAAATATG

>CL1Contig638_putative All/repeat/mobile_element/Class_I/LTR/Ty3_gypsy/chromovirus/Tekay
AATCAAATACGTCATCACACTTAATTCAAATCAAATCATTTCTTGTTTCTTATCTGTAATTAGCAAAAGAGGTCCGTGCTAATTACAATACTTAATTACTCTTAATTAAGCGTCTAATCATATAAAGTTAATTCCAGATTTTATATGTTTA

>CL1Contig639_putative All/repeat/mobile_element/Class_I/LTR/Ty3_gypsy/chromovirus/Tekay
AAGACAACCCTTATAAGCTATTTTAATTAGTTCTTTATATCTACATATCATTAAATAATTAAAATGATTGATTTAATTAATAATACTGTAATTTGACTGCACAGTTCTTATTTTATGTTAAATGAATTTAACTGGAGAAAATATTGAAATATGAAAACAGAATAACTCGAATGTAATAATAAGTAAAATGTGAAATTTACTATCGTGGGACTTGACTGTTTATAGTTTGGGAAATCTCACGCTAGGACTCCCTATCTTTCTGATTTGGATATCCTAGCCTGACTCAAGTATGTGTTTGTTT

>CL1Contig640_putative All/repeat/mobile_element/Class_I/LTR/Ty3_gypsy/chromovirus/Tekay
TTTTATAAATCTTTTTGTTGGGAATTTACCTTCCTGACTCGAGTATGTGTGTTTACATATGTGCTTGGGTCAGACTCGAGTATGTATGCCTATAGGTCCTTAGATTTCCCATGGACCAAGGAGGACAACACTTTTGGAGCTGTCATTATCTATCTTTAGATTTCCCACATTTGTGTTTATGATAAAGGCAATGTTTAGCCATTTGAATGTATTTCTCCAGTACTCTTTTATTCAGACTACTTTGAATACTGTTGTACTTGAGATATTCTTTTGATATATTTTTCCGCTGCATGTAATATTCTGATGAATGTTTATTCTTTTAATTATCTATACTATTATATAACCCCTAAAACATAATAAACATCTTAACTGATTAATATAAGAATTATTAGTATCGGATATTCGTATCTTGTACTAGTGTTCTTGTGTTAAAAAGTTGGATCGTTTCAGTTGGTACTAGAGCCAAGTTTCCCGATATTTTGAGCCTGTTGGGTTATGGTACATCGAAGTTAGGATTTTGTAGGATTTCCCATATTAAAAAAGTATTATTTAT

>CL1Contig641_putative All/repeat/mobile_element/Class_I/LTR/Ty3_gypsy/chromovirus/Tekay
TGACTCAAGTATGTGTTGTTTTACATATATACTCGGGTCAGATCGAGTATATATATATATTCTACAGGTTCTTGATTTTGATTCGAGATGACTTGAAGCTTGGAGCTATCTATCCACAGCTTTTCACTTGTATCGAGTAGCCGCTTCTGGTATGGGACAGAAGACGGAGTTGAAGACCACACGAGTGGTTCTATTTTATTGTTGCTTCCACATTTGTTTTTCCGCTGCACTTTGTTTTGAAACTCTGATGTATCTATTTGTTGAAACTCTGATGTAAACCATATATACAGTTTATCATTTATGACATATTCCATTGTTGTTGTAAACACTGTTGTGTTTGATTTTACCTTTTTATCTTTCTATAACTATATCTATAAACCCTATAAATAAATAAGACATCTAAACTTATTAATATAAGAATTATTAGTATCAGATATTTATATCTTGTACTAGTGTTCTTGTGTTAAAAAGTCGGATCGTCACAGCTGGTATCAGAGCACAAGTTCCC

>CL1Contig642_putative All/repeat/mobile_element/Class_I/LTR/Ty3_gypsy/chromovirus/Tekay
ATTTATTAAGCGTATGTTAATAATTGATCTTCCGTGTATTGAATTGAATTGTATTTGATTAAGATGTGATTTCTGGATATACTCTGGTTAGGGTATAATAAATCTTTCTGTTGGGATTTTTCTTTCCTGACTCGAGTATATGTGTTTACATATATACTCGGGTCAGAAGATTTGAGTATATATCTATTCTGCAGGTTCTTGATTTTGATTCGAGATGTCTTGAAGTTCTGGAGCTA

>CL1Contig643_putative All/repeat/mobile_element/Class_I/LTR/Ty3_gypsy/chromovirus/Tekay
CAAGTAAATGGTGTAATTAGCACGGACCTCTTTTGCTAATTACAACTTAGGATAAGGAATAACTTGATTTGAATTAAGTATGAATATGAATGATTTGATGCTTTGATTTGAGATGTGATTTCTGGATATACACTGTTTAGGGTATAATGAATCTTTTTGTTGGGAATTTTCCTTCCTGACTCGAGTATGTGTGTTTTACATGTGTGCTCGGGTCAGACCGAGTACATATGCCTGTAGGACATT

>CL1Contig644_putative All/repeat/mobile_element/Class_I/LTR/Ty3_gypsy/chromovirus/Tekay
CCTAGCCTGACTCAAATATGTATCTTGTTTTTTGTATATGCTCGAGTCAGATCGAGCATATATATATTCTACAGGTTCGTAGTTTTCTTTTGAGATGGCCTGGATTTTTGGAGCTATCTATCTAGTACAGATTTCATTTCTATTGAGTAGCCGTTTCTGGTATGGGACAGAAGACGGAGTTGAAGACCACACGAGTGGTTTCATTTATTTTTTTTGCTTCATCATTTATATTG

>CL1Contig645_putative All/repeat/mobile_element/Class_I/LTR/Ty3_gypsy/chromovirus/Tekay
TAATTAAGTACATATAGTAAAGAACAACATTCATCAGAATAGTAAACGCAGCGGAAATTCAAATAGAATATCTTACAGTACAACAGTTTTCATAGGACTGAAACAAGGTACTGAAAGGAAATAGTTCATGAAGCTAAACAATGCTTTCATAACAGAAATCAAAATACAGAAATGTAAAGATAGATGGTAACAGCTCCTACTGCTGTCCTCCGTGATCCCTGAATCTAAGACCTGCATACACATATGCTCAGTCTGACCCGAGCATATATGGGAAACACACATACTCGAGTCAGGAAGG

>CL1Contig646_putative All/repeat/mobile_element/Class_I/LTR/Ty3_gypsy/chromovirus/Tekay
TCCTACATGTTCTTCATTTTGATTCGAGATGTCTTGAAGTCTGGAGCTATCTATCTACAGTTCTTCACTTCTATCGAGTAGCTGCTTCTGGTATGTGTAACGGCCCGCATTTTTACGCCTTAAAAATCACTCAGAATTAAAAAATTTATTTAAATAAACCCGAGGGAATT

>CL1Contig647_putative All/repeat/mobile_element/Class_I/LTR/Ty3_gypsy/chromovirus/Tekay
ACGGACCAGGGAGGACAGCATTGGGAGCTGTATTTATCTATCTTTAGTTTCCGCACTGTTTTTATTGTTGAAGCAAGTGTTTAGCTTCTTTGAACTATCTCTTCAGTACTTATTATTCAGACCATATGAAAACTGTTGTACTGAAAGACTATGTTGAATATTCCGCTGCAATTTACTTTGATGAATGATGTT

>CL1Contig648_putative All/repeat/mobile_element/Class_I/LTR/Ty3_gypsy/chromovirus/Tekay
TTTATTATATCCTAACCAGAATAAATCCAGAAATCACATATCAAATCGAATACAACATTTTACATAATTCAAATCATTATTACTTCTTTATTAAGTGTTTAATCATTAAACGTATACTTAATAATTAACAATTTATTACTAGTTTAATTCCTTA

>CL1Contig649_putative All/repeat/mobile_element/Class_I/LTR/Ty3_gypsy/chromovirus/Tekay
GATGAATAAGTAGTGTGATTAGCATGGACCCTTTTTGCTAATTACAACTTAGGAACAAAGAAATGATTTGATTTGTATTCTGTTGATTGTGATTGATTGATTGTGATTTTAGACTGATGATGTATTTATATGGATATACTCTGGTTAGGTTATAATGAATCTCTTTGTTGGGAATTTATCCTTCCTGACT

>CL1Contig650_putative All/repeat/mobile_element/Class_I/LTR/Ty3_gypsy/chromovirus/Tekay
AAAGTGCAGCGAAAAAAAAATGAATACGGAAGCAACAATAAAATAGAACCACTCGTGTGGTCTCCAACTCCGTATTCTATCCCATACCAAAAAACGCTACTCGATACAAGTGAAAAAGCTGTGGATAGAAAGCTCCATGCTTCAAGTCTTC

>CL1Contig651_putative All/repeat/mobile_element/Class_I/LTR/Ty3_gypsy/chromovirus/Tekay
AAGAGATTCATTATAACCTAACTAGAGTATATCCATATACAAACATCAACATCTAAAACATCACAATCAAACTCAATCACAATCAACTGGATAAAATCAAATCATCCTTGTCCCTAAGTTGTAATTAGCCAAAAAGGGTCCAGGCTAATCACACTACTTTAATCATTTTTAATTAAGTGTTCAATCAATTTAAACCTACTTAATTAA

>CL1Contig652_putative All/repeat/mobile_element/Class_I/LTR/Ty3_gypsy/chromovirus/Tekay
TTTGCTAATTAAAGTTTAAGAATAGGAACGACTTGATGTTGTTGATTATGATTATATATGATTTGATTTGTGTTCAGTCGATGATGATTTGATTGTATCCAGTTGATTGTGATGACTTGATTATGATTTGACTTATGATGTGATTTATATGGATATATTCTGGTTAGGATATAATGAATCTCTTTTGGGTTAGGAATTTTCCTTCCTGACTCGAGTATGTATTGTTTTACATATATATACTCGGGTCAGATCGAGTATATATATATTTTACAGATTCTAGATTGTTGATTCGAGATGTCTTGAAGTTCTGGAGCTATCTATCTACAGCTCTTCACTTCGATCGAGTATCCGCTTCTGGTATGGGACAGAGGACGGAGTTGAAGACCACACGAGTGGTTTTCTTTATTGTTGCTTCCACGCATTGATGTATTTTTCCGCTGCACTACAGTTTGAGACTCTGATGTATCTTATTGTAGAAATTCTGATGTAAACCATTTACAGTTTATCATTTATGATATCTTCTATTTCTGTTGTAAACACTGTTGTGTTTGATTTTACCTTTTTATCTATCTATAATTTAAATTAAATAACCTAATTAATAAATAAAAACATCTACACTGATTAATATAAGAATGTTTGTATCGGATCGTCGTATCCCGTACAAGGGTTCTTGTGTTAAAAAGTTGGATCGTTTCAGTTGGTATCAGAGCTCAGGTTACCCGATTAACTTGAGCCTGTTGGTTGTGTTTATGGGATACCACTTTCGGTTGGTATCAGTTTCAGCTTGT

>CL1Contig653_putative All/repeat/mobile_element/Class_I/LTR/Ty3_gypsy/chromovirus/Tekay
GCTAGGACTCCCTATCTTTCTAATTTGGATATCCTAGCCTGACTCGAGTATGTATTGTTTTCTATAGATGCTCGGGTCAGATCGAACATATACATATTCTACAGGTTCTTAACTTGCGTTCATGTTTGATTGGAGTTTGGAGCTATATATCTA

>CL1Contig654_putative All/repeat/mobile_element/Class_I/LTR/Ty3_gypsy/chromovirus/Tekay
CGTCTTCTGTCACATATTAGAAGCGGCTACTCAAAAGAAAAGGAAATCTGTGGTAGATAGATAGCTCCAAAATCCAAGCCATCTCAAATGAAAAATAAGAACCTGTAGAATATATATGCTCGATCTGACCCTAGCATATACAAAAAACATACATACTCTAGTCAGGGAGG

>CL1Contig655_putative All/repeat/mobile_element/Class_I/LTR/Ty3_gypsy/chromovirus/Tekay
TTCTACTTTTATTTGATTCACCGTCTCTAGTATGGGACAGAAGACAAAGTGGAAGGCCACACGAGTGGTTATACCTTCTATTGTATTTTGTTGCTTCCGCATTATGTATTCAAACTGTATTCTATTTTTCCGCTGCAAAACTTTTGATGTAAACTCTGATGTATATATACAGTTTATCTTTTTATGACAAATTCTATTCTTGTCGATTTATCAGATTGTGTTGATATTTTACTTGTTCATTGTTTTATATCTGTTCTAAAATTATATCTATAAACCCTAATATTAAATAAAAACATCTACACTTATTAATATAAGAATTATTCGTATCAGATCGTCGTATCTTATACGAGGCGTTCTTGTGTTAAAAAGTTGGATCGTTTCAGTTGGTATCATAGCCAGGTTCCCGATAACTTGAGCCTGAAGGGTTATGGTACATCGTAGGATCTATTGTTAGAAATTCTCTTTGTTTCAACTGAGTTTGAGTTACCCCA

>CL1Contig656_putative All/repeat/mobile_element/Class_I/LTR/Ty3_gypsy/chromovirus/Tekay
TTTTAGTACAAGAACCCTTGTATGAGATACGACGATCCGATACAAACATTCTTATACTAAGCAGTTAAATGTCTATAATGATTTAAGGGTTAAATAAAAGTACAGATAATAAACAATATCATTCATCAGAATAATAACGCAGCGGAATTTTCATAAATACAATATCTTCAGTACAACAGTATTCATAATAGACTGAAATAGAGGTACTGATAGAAAGTAATCTCAAGAAGCTAAACAATGCTTCTATTCATAATCAACAGTGTTAGAACCATACGGTAGGTGAATACAGCTCCAAATGCTGTTCCTCCTGGTCCGTGAAATCTAAAGGACCTGCATACACATATGCTCGATCTGACCCGAGCATATATGGGGAAAACACACATACTCGAGTCAGGAAGATAAATTCCCAACAACAGAGATCTATTATATCCTAACTAGAATATATCAATATAAATCACATCATAAGTCAAATACATCACAAGCAAATCACAAAAAAAATCATCCCAAATCAGACCATCCA

>CL1Contig657_putative All/repeat/mobile_element/Class_I/LTR/Ty3_gypsy/chromovirus/Tekay
ATGCTCGGGTAAGATCGAGTATATATATATTCTACAGGTTCTTAGTCTTCAGTTCAAGATGACTTGGATTTTAGAGCTACCTTTCTACCACAGATTTTCTTTTATATATGAGAAACCGCTTCTGGTATAGGACAGAAGATGGAGTTGAAGACCACACGAGTG

>CL1Contig658_putative All/repeat/mobile_element/Class_I/LTR/Ty3_gypsy/chromovirus/Tekay
CTAGTGGTAATCAGATCAGGTGTCTCCACCTGTATAACTCCCTGTCTACTGCTTCCCTCCGCAGCGTCTGCCATACCTTTCGATCGGGTGTGCATCCTGTTCAAGGGTAAACAGAGTGTCAAAACCATTTCAGATCAAAGATATAAAATTTCTAAAGATATGAATCCTAACTCGATGTACCATAACCCAACAGGCTCAAGTTATCGGGAACTTGGCTCTGATACCAACTGAAACGATCCAACTTTTTAACACAAGAACACTCGCACAAGATAAGAATATCCGGTACTCGTATTCTCATATTAATCAGTTAAATGTCTATTATGTTTTATGGGTTAATAAATAGTACAGATAATAAAGAACAACATTCATCAGAATAGTAAATGCAGCGGAAATTCAAATAGAATATCTTACAGTACAACAGTTTTCATAAAGGACTGAAACAAATGTACTGAAAAGAAATAGTTTTGAGAAGCTAAACAGTGCTTCTAAACAGAAATCAAAATGCGGAAAAGTAAAGATAGATGACAACAGCTCCTACTACTGTTCTCCCAG

>CL1Contig659_putative All/repeat/mobile_element/Class_I/LTR/Ty3_gypsy/chromovirus/Tekay
GATATAATTTTTAGAACAATGAAACAGATAAAATATCAACACAATCTGATAAATCGACAAGAATAGAATTTGTCATAAAAAGATAAACTGTATATATACATCAGAGTTTACATCAAAAGTTTTGCAGCGGAAAAAATAGAATACAGTTTGTCAAAATAAATGCGGAAGCACAAAATACAAATAGAAGATATAACCACTCGTGTGGCCTT

>CL1Contig660_putative All/repeat/mobile_element/Class_I/LTR/Ty3_gypsy/chromovirus/Tekay
AAATGCACAGCGGAAATAATTTCAAATAGAATTTCTCAATACAACAGTATTCAATATAATCTGAAATACAGGTACTGAAAGAAATAGTTTCTAAGAAGCTAAACAGTGCTCCAACATAATCAAAGTGCGGATAACTAAAGAAAGATAAAACAACTCCAGACGCTGTTCTTCCTGGTCCAAGAAACTAAAG

>CL1Contig661_putative All/repeat/mobile_element/Class_I/LTR/Ty3_gypsy/chromovirus/Tekay
TAAACTGTATTTGAATACATCAGAGTTTCAATACAAAAGAAACATCAGAGTTTCAAAGTAAACTGCAGCGGAAAATACAAGTGAATGCGGAAGCAACTATAAAGTAGAACCACTCGGTGGGTCTTCAACTCCGTCTTCTGTCCCATACCAGAAACGGTAAATCAACAATAAAGTGGAAGCAGTAAGATAGCTCCAACTTCAGATCATCTCAAGTCAAGAATCAAGACCTGTAGAATATATATATTATGCTTGATCTGACCCGAGCATATATGAAAAACACATATACTCAAGTCAGGAAGGAAAATTCCCAACAAGATTCATTATAACCTAACCAGAGTATATCCATATAAATACATCATCAGTCAAAATATCACAATCAAGTCAAACACAATCAACTGAACACAAATCACATCACAAACAAGTGAATACAAATCAAATCATTTATTTTTTATAAGTTTTGTTTACCAAAAAGGGTCCG

>CL1Contig662_putative All/repeat/mobile_element/Class_I/LTR/Ty3_gypsy/chromovirus/Tekay
GAGATTAAAATTAAATAATTGAATTGATTGATAACAATATATTTTTACTCGACAGTAATTTATTTATCTTAAAATAAGTTTAACTGAAGAAAATATTAAAATATGAAAACAGAATAACTCGAATGTAATAATAAGTAAAATGTGAAAATTACTATCGTTGGACTTTCCTGTT

>CL1Contig663_putative All/repeat/mobile_element/Class_I/LTR/Ty3_gypsy/chromovirus/Tekay
TGATTTAAAAAGATTTTGATAATCTGTCTACTTTGAACAGATGAATACTAGAGCTAGTATTGCCGCAGCACCAGTAGCTGCAGCTAGGAAAGGCAAGGCCCCAGCTAGAGGGGGCAAGTCAGCACAGGGAGGTACGAGTAGGGATGCAGGACCATCCCAGGTGCCTCTGATTGAGACACCAGAGCAGTTACCTACTCCGATACCGATACCGGCACCTACTCCTGCACCCGCTTAGGGAAAGCAGCCAGCTCCCGCTATTCAGC

>CL1Contig664_putative All/repeat/mobile_element/Class_I/LTR/Ty3_gypsy/chromovirus/Tekay
ATGCGGAAGTAAGAAAAAAATAGAACCACTAGTGTGGTCTTCAACTCCGTATTCTGTCCCATACAAAAAACGGTGAATCAACAATAAAGTGGAAGCAACAAAAGATAGCTCCAACTTCAAATCATCTCAAGTAAAAAATCAAGGACCTATAGATTATATATATG

>CL1Contig665_putative All/repeat/mobile_element/Class_I/LTR/Ty3_gypsy/chromovirus/Tekay
TATATCCTAACCAGAATATATCCAGAAATCACATATCAAATCGAATACTCATTTTACTCAATCCAAATCAAATTACTTCTTTATTCAATGTTTAATCATTAAAAATTATATTTAATAATTATCATTTTAATACTAGTTTAATTCCTTAATCTCTATTTATTTACATATA

>CL1Contig666_putative All/repeat/mobile_element/Class_I/LTR/Ty3_gypsy/chromovirus/Tekay
AATTGCAGCGGAATATTCAAAATAGTCTTTCAGTACAACAGTTTCATATGGTCTGAATAATAAGTACTGAAGATAGTTCAAGAAGCTAAACACTTGCTTCAACAATAAAAACAGTGCGGAAACTATAGATAGATAAATACAGCTCCCAATGCTGTCCTCCCTGGTCCGTGAAAGCTAAGGACCTGAAATCATACACACTCAGACTGACCCGAGCATATATGGAAAACACACATACTCGGGTCAGGAAGGATAAATTCCCAACAAAGAGATTCATTATAACCTAACCAGAGTGTATCCATATAAACACATCATCAGTCAAAACATATCAATCAAGTCAATCACAATCATCAACATACCAAACAAATCCTATGTTTGTCCCTAAGTT

>CL1Contig667_putative All/repeat/mobile_element/Class_I/LTR/Ty3_gypsy/chromovirus/Tekay
CTCAATACAAATGAAAAGCTGTAGTAGATAGATAGCTCCAAAACTTCAGGCCATCTCAAATCAAAATCAAGAACCTATAGAATATATATATGCTCGATCTGACCCGAGCATATACAGAAAACAAATACATACTCGAGTCAGGCTAGGATATCCAAATCAGAAAGATAGGGAGTCCTAGCGTGAGATTTCCCAAACTATAAACAGGCAAGTCCCACGATAGTAAATTTCACATTTTACTTATTATTACAATTCGAGTTATTATGTTTTCAAATTTCATTA

>CL1Contig668_putative All/repeat/mobile_element/Class_I/LTR/Ty3_gypsy/chromovirus/Tekay
CTAAATAAAGGAGGAAGTAGTGTAATTAGCGTGGACCTCTTTTGCTAATTACAGTTTAAGAATAGGAATGACTTGATGTTGGTGATTATATATGATTTGATTTGTGTTCAGTCGATGATGATTTGATTTTATCCAGTTGATTGTGATGACTTGATTATGATTTGATGATGTGATTTATATGGATATATTCTGGTTAGG

>CL1Contig669_putative All/repeat/mobile_element/Class_I/LTR/Ty3_gypsy/chromovirus/Tekay
AACATTTTATTCAGTTAAATTAACTTAACATAAATAAAGCACTGTCAAGTAAAAATACAGTACTATCAATAAGATCAATCATTCAAATGAAATTTAATCTGAAAATGTGGTACCATGGCAAGATCAAACTTCGGCACCGCCTCATTAAATAAAA

>CL1Contig670_putative All/repeat/mobile_element/Class_I/LTR/Ty3_gypsy/chromovirus/Tekay
AAACTGTATTCTATTTTCCGCTGCAAAACTATGGTTATAAACTCTGATGTGTATATATACAGTTTATCTTTTATTGACAAATTCTTTTCTCGTCGATTTATCAGACTGTGTGATATTGTATCTGTTTGTTGTTCTAAAATTAAAATAAATAACTTAA

>CL1Contig671_putative All/repeat/mobile_element/Class_I/LTR/Ty3_gypsy/chromovirus/Tekay
TATATAACATGAAATAGGAATAATAAAACTTAACTTATAAAATCTGGAAATAACTGTATATGAAAAAAGCTATGGTAGACTAGATTTTAACTGATATACTTTTATGACCCCCTATGTTGATTTTGATGTTTTGGATTGTGATGCATTGATTGATTATGTGATTTCTGGATATACACTGT

>CL1Contig672_putative All/repeat/mobile_element/Class_I/LTR/Ty3_gypsy/chromovirus/Tekay
AGTTTCGAATAAAATTTCAAAGTACAACTTGTTCAACAATAGTCTGCAGAATACTGTACTGAAAAAAAATAGTTCTACGAAGCTAAACAATGCTTCAACTGAATGAAAAGTGCTACTAAAATAAGATAGATAGATAGATAGATAGATAGCTCCATGCAAGCTCTCCCTAGACCGTGAGGCTAAG

>CL1Contig673_putative All/repeat/mobile_element/Class_I/LTR/Ty3_gypsy/chromovirus/Tekay
ACGATGTACAGGCTCAAGTTATCGGGAACTCAAGACTAAAATACACAACGAACAGGCACAAGTTATCGGGAACTTATGCTCTGATACCAGCTGTGACGATCCAACTTTTCAACACAAGCCCTCTAGTACAAGATACGCATATCCGATACTAGAGATACAAGTATTGATCAGAATAGATGTCATTATTTATTTATTAAGGTTGTTAACTATAGTTTTATAATAATAATAATAATAGAAAGAAAAGGTAAAATCAAACACAACAGTGTTTGTACAGAAATAGAAATTATCATAAATGATAAACTGTATTTGAATACATCAGAGTTTCAATACAAAAAGATACATCAGATTTTCAGTATAAACTACAGTGGAAAATACAAATGAAT

>CL1Contig674_putative All/repeat/mobile_element/Class_I/LTR/Ty3_gypsy/chromovirus/Tekay
TTTTATTTTTGTTTCTGCATCCATTAATTTTGCCGCTGCACTACAGTTTGAAACTCTGATGTATCTTATTGTAGAAATTCTGATGTAAACCATTTACAGTTTATCATTTATGATATCTTCTATTCTGTTGTAAACACTGTTGTGTTTAATTCTACCTTTTTACCTTTTATAATTAAAACTAAATAACCTAAAATAAAATAAGACATCAAACTTATTAATATAAGAATTATTCGAATCGGATCGTCATATCTTGTACGAGTGTTCTTATGTTAAAAAGTTGGAATGTAACAGGTGGTATCAGATCCAAGTTTCCGATAACTTGTGCC

>CL1Contig675_putative All/repeat/mobile_element/Class_I/LTR/Ty3_gypsy/chromovirus/Tekay
AGTTAAGACTATGGTTAAAATGATTTAACACTTAGAAACAAATATATGATTTGTTTGTGTTCTGATGATATGATTTGATTTGTATATAGTTGATTGTGATTTGATTTATATCCAGTTGATTTTGATTGACGTGATAGGGATATTTTGACTTTTGACTGATGATGTATTTACATGGATATAATCTGGTTAGGTTATAATGAATCTTGTTGGGAATTTTCCTTCCTGACTCGAGTATATGTGTTTTCCATATATGCTCGGGTCAGATTCGAGCATATATATATTCTACAGGTCTTGATTTCTGGACTTGAGTTGATCTGAAGTTGGAGCTATCTTTATACTGCTTCTACTTTATTATTGATTTACCGCTTCTGGTATGGGACAGAAGACGGAGTTGAAGACCCACCGAGTGGTTCTACTTTATTGATGCTTCCGCATTCATTTATTTTCCGCTGCATTTTGTATTCAAACTCTGATGTATCTTTTGTATTGAATCTACGATGTATTCAAATACAGTTTATCATTTATGATATTATCTATTTCGGGTGTAAACACTGTTGTGTTTGGATTTTACCTTTTTCCTTTCTATTATTATAAATAAAAACATTTAACTGATTAATATGAGAACTATTTGTATCGGATCGTCGTATCCTGTACGAGTGTTCTTGTGTTAAAAAGTTGGATCGTTTCAGTTGGTATCAGAGCCAGGTTCCCGATAACTTGAGCCTGTTGGTTATGTAGTAAGATACCTCGTTTCAGCTGGTATTCTGTACATCGTAGGATCTATTGTTAGAATTCT

>CL2Contig1_putative All/repeat/mobile_element/Class_I/LTR/Ty3_gypsy/chromovirus/Tekay
GAAATACAAATCAGATAAGAATGAAGACTTCAGATCGAAGCCAAATTTTAAGTTAATCGGGTAACTTAAAATTTATTCGAAACACGAAAGATCCTAAATAATGGAATTCTAAGAGATTCAACGGACTAGAGTTAACGGGGTAACTCAACTCAGTTGAAACAAAAGAAAGAATTCTAACAATTGATCCTACGAATAACCCTTCAGGCTCAAGCTATCGGGAACTTGGCTGATATTGACTGAAAGGTTGGTATCCTGACACATAACCAACATGCT

>CL2Contig2_putative All/repeat/mobile_element/Class_I/LTR/Ty3_gypsy/chromovirus/Tekay
AATTTAATTTAATTAATCAATTCAAGAATAAATTGAATTTAAAATAAGAAAGTCAAGGATAAATTAAATTTAAGAGAATCAAATTAAATGAATTTAAATTAATGAAATTAATTTAAATGGTATCAGACTGAAATAATCAATTTAAGTATGTACTGGATTAATA

>CL2Contig3_putative All/repeat/mobile_element/Class_I/LTR/Ty3_gypsy/chromovirus/Tekay
TTTGATTTAAATAAGCAATTAAGTAATGGGAATTAAATCGATACGAATAAATTAATTAAGTTAAGTGAAAATTCAATTAAAGGAATCAATTTAAGTGGGATATTTTATTTATTGAATTGAATACATGTAATCAATTTAAAGATAAATGGAATCAAAGTAGTCGACTTAAGAGTAAGTTGAAATGATTAATCGATTTAAGTTTAAATTGAATGAATAATCAACGTAATGGTTAATGGA

>CL2Contig4_putative All/repeat/mobile_element/Class_I/LTR/Ty3_gypsy/chromovirus/Tekay
ATAATCAATTAAAGTAATTGAACGAATAATCAATTTAAAGTAATTGAAAGAATAACCAATTAAAGAAATTGAACGAATAATCAATTAAAGTAATTGAACGAAAAATCAATTAAAGTAATTGAACGAATTAAATCAATTTGGATAAATTTAATGAATTAAATCAATTTGAATAAATTGAACGAATTAAATCAATTTGAGTAATTGAACGA

>CL2Contig5_putative All/repeat/mobile_element/Class_I/LTR/Ty3_gypsy/chromovirus/Tekay
TTTGAATCAGTCGTGTATTACAGTTCTTATCGAGTTTTCTATATGTCGATTCTTGTCCATCTTTTGCCTAGGGTTCAGTTCGAATAGGTCTCTCGTGATAGGAATCCAGATTTTTCATTCCATTTTGTGTCTGAATATTTTAGCCATTCAGATATTTCGTTTCGTATTCAGGCTTATTCTTTTTGATTGTTCTGAAACTGAATAAAATATTAAGAATAAATGAAGTGAACGAAAGAAAATTGTTAATGAACAGAATGTGTTAAACAAAATATTGAATAAGTGAA

>CL2Contig6_putative All/repeat/mobile_element/Class_I/LTR/Ty3_gypsy/chromovirus/Tekay
ACCCGATTAACTTAAGCTTGTATTTCATTTCGAAGCTCTTCTCTTCCTACCTGATTAGGAATTCAAATTCATAATTTTTCTATCCATTTGTGTCGGACATAGTTTTCAAATATTTTATCGAGTCCATTATTTTGATTCATTCATGTCGGAT

>CL2Contig7_putative All/repeat/mobile_element/Class_I/LTR/Ty3_gypsy/chromovirus/Tekay
TAATTATATGAAGAGACATAAGAATTGAAAGAAAATATTATGAATGGAAATCACTGAATAAAATTAATTATTAAATGAACATCATATTAGGAAAAGATTTAAAGATGGAGGAATTAAGCAAACGCTTGGAATTTCATACTTAATGGAAAATTGAATAAG

>CL2Contig8_putative All/repeat/mobile_element/Class_I/LTR/Ty3_gypsy/chromovirus/Tekay
AACCAAAAACAATCAATTTCAAGATACACAATTAAATTGATTATATTAATTCAATTACATTAATTGATTTTTCAATTCAATTCAATTACTTTAATTGATTTTTATACCATTCAATTACTTTAATTGATTTTATACCATTCAATTACTTTAA

>CL2Contig9_putative All/repeat/mobile_element/Class_I/LTR/Ty3_gypsy/chromovirus/Tekay
GCCTACGGTGCAAGGTAAAATTCTATAAGGCGTTATCAATATGTTTGCTTCATTTCACGTCATTTTATTCGACACATCTCTACATCACATCTCCTCATCACATCTCTTAAATTGAATTGATATAATTTAAGAGTAAATTTAATTAATAACCACTTCAAGTATAAATTGAATTAAGAGAATCAAATTAAAGGAATTTGAATTAATACAATCAA

>CL2Contig10_putative All/repeat/mobile_element/Class_I/LTR/Ty3_gypsy/chromovirus/Tekay
AGAAATAGAATGAATTGTTAAATAAGAACGAATGAATTAACGAATTAAAATTTGGGTTAAGAATGAATTAAGACAATTAAACCTTGTGTGTGACAAGTGGTTGAAAATGAAAGAATATATTAACTAATTGAAGTTAATAAGAGAATATATTAACTAATTGAAGTTAATAAAAGAATATATTAACGAATGGGAGTTAATAAGAAAATATATTAACAAATTGGTGTTAATAGAAATGATAATTTGAGTAATCAATTAAGAAATTGAATGGTATAATCAATTTAAACTAATTGAATGGTATAATCAATTTAAACTAATTGAATGGTATAATCAATTTAAACTAATAGAATGGTATAATCAATTTAAACTAATTGAAATAGTAATCAATTAAGTAATTGAAGTGAATTATATAATCAATTAAGTAATTGAAGTGAATTATATAATCAATTTAAGTAATTGAAGTTATATAACCAATTAAGTAATTGAAAGAGTGGTCAATTTAAACTAATTGAATGGT

>CL2Contig11_putative All/repeat/mobile_element/Class_I/LTR/Ty3_gypsy/chromovirus/Tekay
ACCATTTATTTATCTTAATTAACCTCTAATTTAAATAAATTTCATTTTCATAAGATTGGATTCAATTTACTTTACTTTCATTAAGTTCTCATTTTATTGATTCTTCATTTCGATTACTTATGTCCTAATGTTCCAACTCCATTTAATTAGCTTTAATAAATTATTGTTCAAATTTCTATTAGAACAAATTA

>CL2Contig12_putative All/repeat/mobile_element/Class_I/LTR/Ty3_gypsy/chromovirus/Tekay
GAGTGGTTACATATATTTTTGTTGCTTCCGCATTCATTTATTGATTCATAAACTGTATTCTATTTCCGCTGCAAATTTTGTGAAACTCTGATGTATCTATTTGTGTAAACCACATATACAGTTTAGCTTTTATGACATTTCTATTTCCGCTGTTTAACACTTTGGTATTTGATTTTTTTTCATTTCATTTTTT

>CL2Contig13_putative All/repeat/mobile_element/Class_I/LTR/Ty3_gypsy/chromovirus/Tekay
AATGGATCCTACAATTAACCCAACAGGCTCAAGTTATCGAGAACTTGGCTCTGATACCAACTGAAACGACCCAACTTTTTAACACGAGAACACTAGTACAAGATATAAATATCCGATAATAGTAATTCAAGTATTAATAAGTTAGCTAGTTTTTATTTATTATTTAGGGTTTTATAGATATAGAAAATAGAAAGACAAAATCAAATACAATAGTGTCAAACAGCGGAAATAGAAATGTCATAAAAGATAAACTGTATATGTGGTTTACACAAATAGATACATCAGAGTTTCACAAAATTTGCAGCGGAAATAGAATACAGTTTATGAATCAATAAATGAATGCGGAAGCAACAAAAATATATGTAACCACTCGTGTGGTCTTCAACTCCGTCTTCTGTCCCATACCAGAAGCAGCTACTCAAACTAAATGGTGAATCACTTATAGGTAGATAACTCCAAATTCTAATCCACCTCGA

>CL2Contig14_putative All/repeat/mobile_element/Class_I/LTR/Ty3_gypsy/chromovirus/Tekay
TATTCGTGCCTGAATATTTGAGCCAGTCTGACAATTCGTTGATTTGATTCTATTCTGATTTGATTCGAGTTTGAATAAAATATAAGAAATTAAATTAAATGAATCAATTAAAGTGTAATTGAATTAAAGTAATCAATTAAAGTGTAATTGAATTAAAGTAATCAATTAAATTGTAATTGAATTAAATGAATCAATTAAAGTGTAATTGAATTAAATGAATCAATTAAAGTGTAATTGAATTAAATGAATCAATTAAAGTGTAATTGAATTAAAGAAATAAATTAAAGAGTAATTGAATTAAAGT

>CL2Contig15_putative All/repeat/mobile_element/Class_I/LTR/Ty3_gypsy/chromovirus/Tekay
ACCAAACAGTGTTATAATTCAACCAAATTTCCAATATAATTTTGTTTGTTATAATCATTATTGTGAATTGTTATATAATTTATTATATTTGTTATTTGTTAATCAATCTTGTTATTTATTTATACACAATAAATTTTAATTAACAATATATATTCATTATCAATTTTAATTAACCATTTATACACTTATAAATTTTATTTAATTCAATTAGCTTGTTATA

>CL2Contig16_putative All/repeat/mobile_element/Class_I/LTR/Ty3_gypsy/chromovirus/Tekay
GAATGGTTAAAATATTTCAGGCACACAATAGAATGAGGTCTGAATTCCTACTAAGCTAGCCATATTCGAAAGTGAATGCTAGACAAGAGGATAGATAGGCACAAATAGAAATATCTAAGATCGATAAAATAGGTGACAACAAATCCGACACGAATGAATCAAAATAACGAACTCGATAAAATATTCGAAAACTAAGTCCGACTCAAATAGTAAAGCACGAATAGAAATATCAAACTCAATAAAAATATTTGAAACAAATCAGACACTGATCCAATAAAGCTATGAATCGAG

>CL2Contig17_putative All/repeat/mobile_element/Class_I/LTR/Ty3_gypsy/chromovirus/Tekay
ACCACACAGTGCTATATTTCAATCCAAATTTCCAACAATACAAATTCAATTGTTATAATCATTATTTGTGAATTGTTATATAATTTATTGTATTAGTTATTTGTTAACCAATCTTGTTAATTATTTATACACAATAAATTTTAATTAACTCAATACAATCCATATCAATTTTAATTAACCATTTATAGTTGTAATCAATTTCATTTAACCAATTTTAGCCGTTATATATTTTATTCAACCACTTCTAGTTGTTATATATTTTATTTAGCTAGTTACCCTTGTTAAATATATTTTATTTCATTCACTTCATTTAT

>CL2Contig18_putative All/repeat/mobile_element/Class_I/LTR/Ty3_gypsy/chromovirus/Tekay
TTTTGATTCAACAGAGTACGAGTTACCCCGTTAACTCCAGTCCGTTGAATCGTCTTAGAATTCCATGGTTAGGATCTTTCGTGTTTCGATGAGTTTTAGTTACCCGATTAACTTAAACTTATTCTTCGTTTCTGATCTGATTTGGATTTCAAATCAGTGTTTTATCCTTTTGTGTCGGATTTTGTTTCGAGTATTTTATCGAGTTCGGTATCTATTCGTGCCTGATATTTTGACCTTGTTTTGACAA

>CL2Contig19_putative All/repeat/mobile_element/Class_I/LTR/Ty3_gypsy/chromovirus/Tekay
TTTTCTACGAATGAGTTGTCAAAAAGGTCAAAATATTCCAGCCACGAAATGGAACAAAAATCTGAACTCCTACCAAAATAGCTACAATCGAAAGTGAATGCTAGATACAAAGGATAGATAGAACAAATCAAAATATCAGAGATCAATAAAATAGTTGACAACTAAT

>CL2Contig20_putative All/repeat/mobile_element/Class_I/LTR/Ty3_gypsy/chromovirus/Tekay
AAAGTAAATAAATAAATTAAATTAATAATAGAATGAACGAAATTAATTGTATTACAAGTGAATTGAATGAAATAAATTGTATTACAAGTGAATTGAATGAAATAAATTGTATTACAAGTGAATTGAATGAAATAAATTGTATTACAAGCTAATGGAATTAAATAAATGTGTATATCAAGTGAATTTAATTAAATAAAATGTATAACAGCTAGAATTGGCTAAATAAAATACATAACAACTATATTTGGTTAAATTAAATTGATTACAGTTATAAATGGTTAATTGAAATTGATATTGATTGTATTGTGTTAATTGAAATTTATTGTGTATAAATAATTAACAAGATTGGTTAATAAGTCACTAATACAATAAATTATATAACAATTCACAAATAATGATTATAACAATTGAATTTGTATTTTTGGAAATTTTGATTGATTATAACACCGTGTGGTGTTTTGGATATATATTGTGGATTAGATTGGGAAAAATCACCAT

>CL2Contig21_putative All/repeat/mobile_element/Class_I/LTR/Ty3_gypsy/chromovirus/Tekay
ATTTCAATTACATTAATTCATTTAATTCTCTTTATTCGTTCTTTTATTACAATTCATTCTATTTCTAAAAAATAGAGAAATCAAATTCCTACGAACGAGTTGTCAAAATGGTCAAAACATCAGGCACGAAATAGATATCGAACTCGATAAATACTCAAAACAAAATCCGACACACGGATAGAAACAC

>CL2Contig22_putative All/repeat/mobile_element/Class_I/LTR/Ty3_gypsy/chromovirus/Tekay
ATATTTGATTCGAGCCGGTATAGTCATTTGAATAAGTCTTGTGGCACAGTTCTTATCGAGTTTTCTATATGTCGATTCTTGTCCATCTTTTGCCTAGCGTTCAGTTCGAATAGGTTTCTCTTGATAGAAATTCAGAGTTTTCATTCTATCTCATGTCTGAATATTTTATCCATTCAGACACTTCGTTCTTATTTGATCTTACCCTT

>CL2Contig23_putative All/repeat/mobile_element/Class_I/LTR/Ty3_gypsy/chromovirus/Tekay
CTTTCTATTTTTAGAAATAGAATAAATTTTGAAATAAAGAACGAATAAATTAAACGAATTAAAATTTTGTTTAAAAATGAATTAAGAATAATTAAATCTTGATTTGGTGATAAGTGATTGGAAATAAAACCATATAATACTTGAAGAAATTGAATTTAAATGACATTAAAGCAAATTGAGTTATTAAGAAGAATTTAATTAAGTTATTAAATGGGAAAATTTAAATGAGTTTGGTTAATTGAGCATTAACAGAATTAATTAAAATAGAAA

>CL2Contig24_putative All/repeat/mobile_element/Class_I/LTR/Ty3_gypsy/chromovirus/Tekay
ATTAATTATATGAAAAGACATATAAAAGGATAAGAAAATGTTATGAATAGAAATCACTTAATAAACTTAAGTATTAAATTAACATCATATTTAGGAATGATTTAAAATATGAAAGAATTTAGTAGTTTAATAAAACGTAGTGAGTTTGATAATGAATGAAATTGAGGGAATTTAATAAGTAATTACGT

>CL2Contig25_putative All/repeat/mobile_element/Class_I/LTR/Ty3_gypsy/chromovirus/Tekay
ATTTTAACTCAATATCATTTGATTATATTCATTTTAACTCAATATCATTTAATTAAAATCAATATTAGATTAATAACATTTTATTTAATTCCATTTACTTGTATTACATTTTATTTAGCTCATTTTAGTTGTAATACAATTTATTTAGCTAATTATATATTTTTATTTAGCACAAAACACATGCTTAAAATATTAATTAGCATAATACACTTGTTTAATATATTATTTACTATTTTC

>CL2Contig26_putative All/repeat/mobile_element/Class_I/LTR/Ty3_gypsy/chromovirus/Tekay
GTTTCGGGTATTTTATCGAGTTCGATATCTATCTCGTGCCTGAAGTATTTTGACCTTGTTTTGACAACTCGTTCGTAGGAAATTTGATTTCTCTATTTTTAGAAATAGAATGAAGTGTGAAATAAGAACGAATGAATTAAACGAATTAAAATTTGTTTAAGAATGAATTAAGATAATTAAATCTTGTTTGTGACAAGTGATTGAAAATGAAAGAAAATATATTAACAAATTGGAGTTAATAAGAATATATTAACAAATTGGAGTTAATAAGAATATATTAACAAATTTGAGTTAATAAGAATATATTAACTAATTGGGGTTAATAGAGATGATAATTTGAGTAATCAAGTTTAAGAAATTGAATTATATAA

>CL2Contig27_putative All/repeat/mobile_element/Class_I/LTR/Ty3_gypsy/chromovirus/Tekay
ATTTAATGATCAATTAAAGTAGTAATTGAATTTAATGATCAATTAAAGTAGTAATTGAATTTAATAATCAATTAAATTAGTAATTGAATGGTATAATCAATTTAAACTAATTGAATGGTATAATCAATTTAAACTAATTGAATGGTATAATCAATTTAAACTAATTGAATGAGTAAAATCAATTAAAAAAATTGAATGAATAGAATCAATTAAAATAATTGAATGAATTAATAAAATCAATTTGATTGGTTATCTTGATATTGATTGTTTGTTTGGAATTGAATTGTGACATGATTGTGACAT

>CL2Contig28_putative All/repeat/mobile_element/Class_I/LTR/Ty3_gypsy/chromovirus/Tekay
GTCGGATTTGTTATCACCAAAAATTTTATCAATCTTTGGTATTTCGATTTGAGTCAATCTATCCTTCTGTCTAGCATTCACTTTCAAAAATGGCTAGCTTGATAGGGATTCAGACTTTCTTTTTATTTCGTGCCTGAAATATTTTGACCCTTCAGATAAC

>CL2Contig29_putative All/repeat/mobile_element/Class_I/LTR/Ty3_gypsy/chromovirus/Tekay
ATACCTGACTTTCTTATATTAATTCAATTTACTCTTGAATTGATTATATAAATTCAATTTACACTTAAATTGATTTCTTTAATAAATATACACTTAAATTGATTAATTCATTCGTATCGATTTATTCCCATTACTTAATTTATTATCTTAATCAAATTCAATAATATAATGTTCAATATTATAAACCATTTATAGTTGCATTCAGTTCCACTTAATCAATTTCAACTAAATATGATTTTCTTTAATCCATTTCAACTATTCAGTCTTTTATTCAACATTTTACACATTTGTTAAATAGTTTATTCAGATTATCAATTATTTTACTTCATTCAAAGGTTTATTTAACCCATTCTCCTTGGTAATTATTTTATTC

>CL2Contig30_putative All/repeat/mobile_element/Class_I/LTR/Ty3_gypsy/chromovirus/Tekay
GATAACTTAAGCTTGATGGGTTATGGTACATCGATTGAGTATTTCGTAGGATCTATTCTTAGAATTCTTTCTTTTGTTTCAACCGAGTTTGAGTTACCCCGTTAACTCTAGTCTGTTGAATCTTCGTAGAATTCCATTGTTAGGATCTTTCGTGTTTCGATGAGTTTTAAGTTACCCGATTAACTTAAACTTGTGTTTCGTTTCGTAGTTCTTTGTTTCTGATCTGATTTGGATTTCAAATCAGTGTTTTATCCGTTTGTGTCGGACCTTGTTTCGAGTATTTTATCTAGTTCGATATCTATCTCGTGCCTGATAT

>CL2Contig31_putative All/repeat/mobile_element/Class_I/LTR/Ty3_gypsy/chromovirus/Tekay
TATCACATTTTTTATTTGGTTCAGTTTACTTATTATATTTTATTTATCACAATTCACTTATTTAATGTTATACATTTTATTCTTTATTCTTAACATTTCATTCAAATTCGAAACAATCAAAAGGGGAATAAAATCAAATCAAACGAGATAT

>CL2Contig32_putative All/repeat/mobile_element/Class_I/LTR/Ty3_gypsy/chromovirus/Tekay
GAATAAAATAATTGAATGAGTAATCAATTTGAGAAATTGAATGAATAATCAATTGGAGAAATTGAATGAATAATCAATTAGAGAAATTGAATAAACAATCAATTAGAGAAATTGAATGGATATGACCAATTAAGTAATCAAATAAATGTAATCAGTTAAAGTAATTGAATTTATATAATCAATTAAGGAATGGGAATTAACTGATACGAATGAATGAACCAATTTAAGAGTAAGTTGAATTAATATATCAGTTTAAGAGTAAATTGAGGATATATAATCAAATCAAGTATAAATTGAATTAAGAGAATCAATCTATAAGGAATTTAAATTAATACAATCAATTTAAATGAAATTAGATTTGTATAATTAATTTAAGTATAAATTGGAATTAATATAAACAATTTGGATGTGTATTATATTATCGTTTGTTTTGATTGATGCTTGAACTTGATTTGGCAGATAGTGCTTGATTGTATTTGATTTTGTGATAGTGACTATTGTGGTATTGGATATTGGATTTGATTTAGAACACCGTGTGGTGTATTTGGATA

>CL2Contig33_putative All/repeat/mobile_element/Class_I/LTR/Ty3_gypsy/chromovirus/Tekay
AATTTTGACCTGTTTATTTTAGAAAATAGACTAAAATGTAATATAAGAACGAATGAATTAAATTAAGTGAAATTGGATTAAAATAATAAATTTAAATTAAATGGGATTAAGATAATCAATTTAGTTGAAATTGGATTAATATAATCAATTTAGTTGAAATTGGATTAATATAATCAATTTGAATGTGTATTGTGGTATTGGTTGTTTGGAGTGAATCTTGTGTTTGATTTGGCAACTATTGCACATTGGATAGTGGACATATATTGATTGATTTGTATTGGGAAAT

>CL2Contig34_putative All/repeat/mobile_element/Class_I/LTR/Ty3_gypsy/chromovirus/Tekay
AATATCGTGGGGTGTTTTGGACATTATTTGATTAATTGGAAATTTGTGAAATCACCGTGTGGTGATCGGATAGGAATATTGGGGCGTTTGAGAGTTTGAGGAACGTCAAAATACAAACAGAACTATAGCCGTTTTTATTTTGAGCTTTTGAGAGTTTAA

>CL2Contig35_putative All/repeat/mobile_element/Class_I/LTR/Ty3_gypsy/chromovirus/Tekay
TAAATGGTTAATTGAAATTGATATTGATTGTAGTATGGTTAATTAAAATTTATTGTGTATAAATAAATAACAAGATTGATTAACAAATAATAAATATAATAAATTATATAACAATTCACAAATAATGATTATAACAAACGAATTTATAATTTGGAAATTTGATTGGAATATAACACCGTGTGGTGTAATTGGATTGTATTGTTGATTGGGATTT

>CL2Contig36_putative All/repeat/mobile_element/Class_I/LTR/Ty3_gypsy/chromovirus/Tekay
TGTCAATATACACAAATATCACAATATCAATATCCTAATGTGTCAATATCTCAATATCATCCTATCAATATAAGTTCAATATGATTTAATTTAATTCAAATTTGCTTCATATTGATTCATTCAATTCAATTACACTTTAATTGATTCATTCAATTCAATTACTCTTTAATTGATTCATTCAATTCAATTACACTTTAATTGATTCATTCAATTCAATTTCTTATATTTTATTCAAACTCGAATCAATAAGAATAGAATCAAATCAAATCAACGAATTG

>CL2Contig37_putative All/repeat/mobile_element/Class_I/LTR/Ty3_gypsy/chromovirus/Tekay
TCTCTTGTTCAACATTTTATTTAACACATTCTTCTTATTAATTACTTTATTTCGTTCACTTCATTTATTCTTAACATTCTATTCGAATTCAGAACAAATCCAAAAAGAACAAGATCGAATACAGGACGAAATATCTGAATGGCTAAAATATTCAGACACGAAATAGAATGAAAAATCTGAATTCCTATCAAGAGAGACCTAATCGAACTGAACACTAGACAAAAGGATAGACATGAATCGATATATGAAAATTTGGTAAGATCTGTGACAACAAGTCTGATTCAAATGAATATACTGACTCGAATCAAATATCAAAACACGATGACAGTTTGGGAGTTAC

>CL2Contig38_putative All/repeat/mobile_element/Class_I/LTR/Ty3_gypsy/chromovirus/Tekay
ACGAATTAATTTACTCATTCAAAACAACAAATTTAAATCACTTTATTACTAATTAAATTTCCATTTCCTTATTTTCGGATTAATTTATTTGTTCTTAAATTTTATTTCAGTCCTTTCTCTAAAAAATATAGAAACAAAAATTTCTAAGAACGAGTTGTCAGAATAGTAAAAATATTTCGGGCATG

>CL2Contig39_putative All/repeat/mobile_element/Class_I/LTR/Ty3_gypsy/chromovirus/Tekay
AATCAATTAAGAAATGGGAATTAGATCGATACGAATGAATTAATTAAGATAAGTGAAAATTTAATGAAAAGAATCAATTTAAGTAATAATGGAAATTAATAGAACCAATGTAAGTATAAATTGAAATAATACAACCAATTTAAATTGAAAGTGAATGGATAGAAATA

>CL2Contig40_putative All/repeat/mobile_element/Class_I/LTR/Ty3_gypsy/chromovirus/Tekay
ATCAATTTGGAATGTGTGTTATTGTATTGGTTGTTTTGAATGATGCTTGAACTTGATTTGGCAGATAGTGCATGATTGTATTTGATTTTGGTGATAGTGACTATTGTGGTATTTGATATTGAGTTTTGATTTGAGACACCGTGTGGGGT

>CL2Contig41_putative All/repeat/mobile_element/Class_I/LTR/Ty3_gypsy/chromovirus/Tekay
TCTCTTCCATTATATCCATTAATTCATTTATACTTATATTTTATTTCACACAAGTTCAAAAATAAAACGGACAGAGTTCCGTTTGTATTTCGAACATCCTCAAACTACTACGCGTCTCAATACGCGTCTCAAACCAACACACGATGGTTACTACCCAATCAAATCAACAAATATATCCAAATGCACCACACGGT

>CL2Contig42_putative All/repeat/mobile_element/Class_I/LTR/Ty3_gypsy/chromovirus/Tekay
CATTCATATTATTTAAACTGCATTCAATTTTTTCGCTGTTGATTTTTGTGTAAACTATGATCTATCTTGTTTTTAGGAAACCACATGTACAGTTTATCTTTTTATGACATTTCTATTTCCGCTGCAAGACATTATTGTATTCGATTTTGTCTTTTTATTTTT

>CL2Contig43_putative All/repeat/mobile_element/Class_I/LTR/Ty3_gypsy/chromovirus/Tekay
GCTAAATTTAAGAAATATTGAATTAATATAACTAATTTGAGTTATAATTAGATTAATATAATCAATTAAGTAATTGGATTAATATAATCAATTAAGTAATTGGATTAATATAATCAATCAAGTAATTGGATTAATATAATCAATTTAACCGTAAATTGAATTAATATAATCAATTTGGATGTGTATTGTAGTATTGATTGTTTTGAGTGATGCTTGAACTTGATTTGGGCAAATAGTGCATGATTGTAGTTGATATTGTGATGTTGACCAGTGTGGTATTGGATTTTTTGGATGATATTTGACTTGTTTTGATTGTTTTGGGTTATGGAAAGATGTCGTGTGACAAT

>CL2Contig44_putative All/repeat/mobile_element/Class_I/LTR/Ty3_gypsy/chromovirus/Tekay
TAGCAACAATTAGGAGTAAGATAAAATAATAGTAACAATTAGGAGTAAATTAAATTAAAATAAACAATTAGGAGTTAAAATGAATTAAAATAAACAATTAGGAGTTAAAATGAATTAAAATGAACAATTAGAATAAGATTGAATTTAAATAATCAATTAGAGTTAGAATTGAGTTAAATGTAAACAATTAGAGTTGAA

>CL2Contig45_putative All/repeat/mobile_element/Class_I/LTR/Ty3_gypsy/chromovirus/Tekay
ATTCATTCGTTCTTATTTTACAACTTCATTCTATTTTTAAAAATAGAGAAATCAAATTCCTACGAACGAGTTGTCAAAACAAGATCAAAATATATCAGGCACGAACATAGACATCGAACTCGATAAAATACTCGAAACAAAATCCAACACAAACGGATAAAACACTGATTTGAAAACCAAATCAGAGCAGAAACGA

>CL2Contig46_putative All/repeat/mobile_element/Class_I/LTR/Ty3_gypsy/chromovirus/Tekay
GATTCCTTTAATTAAATTTTCCCTTAAATTAATTAATTCATTCGTATCAATTCATTTCCATTACTTAAATGATTGTCTCAAACAAATTTTACTTAATTGATTTTCTTAAATCAAATTTTAATAATATATTGTTCAACATTATTCACTTGTTTAATATATATTATTTTCAACTTCTAACCACTCAAAATATGGAATAGAATCAAACCGAATCA

>CL2Contig47_putative All/repeat/mobile_element/Class_I/LTR/Ty3_gypsy/chromovirus/Tekay
CAATCAAATTTACAATTTTTTTTATAATCGTCATTTTTGAATTGTTATATAATTTATTATATTTGTTTATCAATCTTGTTATTTATTTATACATCCAATAATTTTTAATTAACTCAATACAATCAATATAAAATTTTAATTAACACTTATAGTTGAAATCAATTTTATTTAGTCATTTGTACTAGCTGTAAAAAAAATTAGTCAGATTTACTTATT

>CL2Contig48_putative All/repeat/mobile_element/Class_I/LTR/Ty3_gypsy/chromovirus/Tekay
AAGCCTTAAGTTACCCGATTAACTTAAGCTTGTGTTTCATTTCGAAGCTCTTCTCTTCTTATCTGATTTGGATTTCAAATCAGTATTTTTCTATCCATCTGTGTCGGACTTAGTTTTCGAATATTTTATCGAGTTCGTTATTTTGATTCATTCGTGTCGGATTTGTTGTCAACCATTTTTATCGATCTTAGATAATTCGGTTTATGCATATCTATCCTATTGTCTAGCATTCACTTTAGAATATGGCTAGTTTGAAAGGAATTCAGATTTTCATTCTATTTCGTTCATGGAATATTTTTACTTTTCTGACAATTTGTTCTTAGTAAATTT

>CL2Contig49_putative All/repeat/mobile_element/Class_I/LTR/Ty3_gypsy/chromovirus/Tekay
CTGTTGGTTGTGTGAACAGCCAAGCTCCCGATAGCTTGTACCTGTGTGTTATGGGAAAAGGCTTCAAGTTCCCTATAACTTGAGCCGATTCGTAGGATCCATTATTAGAAATTATTTCTTGCTTCATCCATGTCTTAAGTTACTCGATTAACTTAAACT

>CL2Contig50_putative All/repeat/mobile_element/Class_I/LTR/Ty3_gypsy/chromovirus/Tekay
TTTAATTGATTAATCCCATTTACATTTGAATTGATTACATTAATTCAATTTCTTAATTGATTATATAAATTAAATTACTTAAATTGATTACTATTTCAATTACTTAATTGCTTATATAACTTCAATTACATAAATTGATTACTATTTCAAT

>CL2Contig51_putative All/repeat/mobile_element/Class_I/LTR/Ty3_gypsy/chromovirus/Tekay
TAAAACTGGGTTTCGGTTCGAAGTTCTTCGTTTCTTATCTGATTTGGATTTCAAATCAGTATTTTTCTATCCATTTGTGTCGGACTTAGTTTTCGGAAGTTTTATCGAGTTAGTTATTTTGATTCTGTCGTGTCAGATTTGTTGTCAACCATTTTATCGATCTCAGATATTTCGATTTGTGTCTATCTATCCTTGTGACTAGCATTCACTATCGAATATGGCTAGTTTGGAGGGAATTCAGATTGTGTCCTAGTTCGTGCCT

>CL2Contig52_putative All/repeat/mobile_element/Class_I/LTR/Ty3_gypsy/chromovirus/Tekay
ATTTATCAATTGAAAATTTATAAGTTAAATTAATAGTAATGAATAAAATTAATCAAATGTGATTAATAGGATGAATTAATTAAATAAAATCATAATAGGTTAGAATTGATTAAATAAAATCATAATAAGTTAGAATTGATTAAATAAAAATCATAATAGGTTAGAATTGATTAAATAAAATCATAATAGGTTAGAATTGATTAAATAAAATCAATATAAGTTAGAATTGATTAAATAAAATCATAATAAGTGTAAATTGATTAAATAAAAATCAATATAAGTTGAAATGATTTAATAAAAATCATATTGAGTTGA

>CL2Contig53_putative All/repeat/mobile_element/Class_I/LTR/Ty3_gypsy/chromovirus/Tekay
CCACACGCTGATTTCACACAATTACCAAACAATCCAAAATCTCAAATAACACAACACGGTGTTATATATCAACCAAATTTCCATAATTTAATTCTCAATATAGCCAATATCATTTAATTAAATTCATTTTAACTCAATATCATTTAATTAAATTCATTTTAACTCAATATCATTTAATTAAATTCATTTCAACTTAATATCATTTAATTAAATTCATATTAGCTTAACACATTATATTTAATCAACATTAGCTTAGTATTATTA

>CL2Contig54_putative All/repeat/mobile_element/Class_I/LTR/Ty3_gypsy/chromovirus/Tekay
CATTTTATTTAATCCCATTTACTTGTATTACAATTTAATTTAGCTTATTTTACTTGTAATACAATTTATTTAGCTAATTTGACATGTTATATATTTTATCTAGCACAATACACATGTTTAATACATTATTTAGATCAATAAACTTGTTAAATATATTATTCAACTTATTTAACTTGTTAAA

>CL2Contig55_putative All/repeat/mobile_element/Class_I/LTR/Ty3_gypsy/chromovirus/Tekay
TATACCTTATTATTATTTTTAATAATCAATTCTAGCTTATTATTATTTTTAATAATCAATTCTAGCTTATTATTATTTTTAATAATCCCATTTACTTGTATTACATTTTAATTTAGCTTATTTTACTTGTAATACAATTTATTTAGCTAGTTTCTCTTGATATATATTTTTATTTAGCAAAATACACATGTTATATATTTTTATTTAGCACACTTCA

>CL2Contig56_putative All/repeat/mobile_element/Class_I/LTR/Ty3_gypsy/chromovirus/Tekay
ATCTAGTGTTATACATTGTATTATTCATTCTTTACATTTTATTCAAATTCAACACAAACAAAAGGAATGAAATCAAATCAAGAACGAGATATCAGAATGGCTAAAATATTCAGGCACGAATAGATACGAAATATAAATCCCTATTTAAAAGAACAAGATGG

>CL2Contig57_putative All/repeat/mobile_element/Class_I/LTR/Ty3_gypsy/chromovirus/Tekay
AGAATGGATTGTTAAATAAGAACGAATGAATTAACGAATTAAAATTTGGTTAAGAATGAATTAAAATAATTAAATCTTGTTTGTGACAAGTGATTGAAAATGAAAGAAAATATATTAACAAATTGAAGTTAATAAGAAAGAATATATTAACAAATTGGAGTTAATAAGAATATATTAACAAATTGGAATTAATAAGAATATATTAACAG

>CL2Contig58_putative All/repeat/mobile_element/Class_I/LTR/Ty3_gypsy/chromovirus/Tekay
AGATAGAAAAAAAGATTCAAAAGAAATAACCCATTACAGCTAATGAGTTTGACCCCGCAGGATCAAGTTAATCAGGTAACTTGTGCACTGTTGAAAACAAGAAAGATTTTCTAAGAATGGATCCTACGATGTACTTAACCCAACAGGCTCAAGTTATCGGGAACTTAAGCTCTGATACCAACTGAAACGACCCAACTTTTTAACACAAGAACACTAGTACAAGATATAAATATCCGATACTAATCATCAAATGTTAATAAGCTGAATGTTTTTATTTGTTATGTTTAGAGTTTATAAAGATATAGAAAATGGAAAGATAAAATAAAACACAATAGTGTTGGACAACAGAAATAGAAATGGTCATAAATAAACTGTATGTAGATACATCAGAGTTTAAAATAAATAGCAGCGGAAAAATAGAACATAGTTTGATCAATCATAGCGGAAGC

>CL2Contig59_putative All/repeat/mobile_element/Class_I/LTR/Ty3_gypsy/chromovirus/Tekay
TTATAGGGAACTTGGGACCTTTCAACAAAACCAACAAGCATAAGTTATCGGGAAACTTAGGACCTTTTAACATAACCAACAGGCACAAGCTATCGGAAACTTAAGACCTTTTCACATAACCAATAGGCACAAGTTATCGGGAACTTATGCTCTGATACCAGCTGAAACGACCCAACTTTTTAACACAAGAACACTAGCACAAGATATAAATATCCAATAATAGTAATTCAAGTATTAATAAGTTAGCTAGTTTTTATTTATTATTATGTTTTATAGATATAGAAAATAGAAAGACAAAATCAAATACCATAGTGTCAAACAGCGGAAATAGAAATGTCATAAAAGATAAACTGTATATGTGGTCTACACAA

>CL2Contig60_putative All/repeat/mobile_element/Class_I/LTR/Ty3_gypsy/chromovirus/Tekay
TTGATTCAATTCATTCAATTATTCAAATTGGTTCAATTCCTTTCAATTGTATTAATTGAGTAAATCAAATTACTTTCATTGCTTTAATCCAATTTAATTACTTCTTTAATTGATTATCCAATTCAATTACTACTTTAATTGGTTATTCCATTCAATTACTACTTTAATTGATTATTCATTCAATTACCACTTTAATTGATTATATAATTAACTTCAA

>CL2Contig61_putative All/repeat/mobile_element/Class_I/LTR/Ty3_gypsy/chromovirus/Tekay
TGAATTAATTACCTTACTTCAATTTATACTTAGTTTGATTTTCTTATTTCAATTTATACTTAAATTGATTATCTTATTTCAATTTATACTTAAATTGATTCTCTTAATTCAATTTATACTTTAATTGATTCTCTTAATTCAATTGTCCCTT

>CL2Contig62_putative All/repeat/mobile_element/Class_I/LTR/Ty3_gypsy/chromovirus/Tekay
AACTCAATATGATTTTATTTAATCAATTTCAACTCAATATGATTTTATTTAATCAATTAGATTAATTCTTATCATTTATTTAGTGTTATACATTGTATTCTTCATTCTTACATTTTTATTCAAATTCGAAACAATCAAAAATGAAATAAACTCAAATAAAATGAGATATCAAAATGACTAAAATATTTAGGCACGAATAAACACGAAATATGAATCCTTATTTA

>CL2Contig63_putative All/repeat/mobile_element/Class_I/LTR/Ty3_gypsy/chromovirus/Tekay
TCTCTCGTATTTCGATGAGTTTAAGTTACCCGATTAACTTAAACTTGGATTTCGTTTTGAATTTCTTCGATCTAATCTGATTTGGATTTCAAATCAGTGTTTCTATCCATTTGTGTCGGATTTAGTTTTGAGTATTTTATCGAGTTCGATATCTATTTCGTGCCTGAAATGTTTTGACCGTTTTGACAACTCGTTC

>CL2Contig64_putative All/repeat/mobile_element/Class_I/LTR/Ty3_gypsy/chromovirus/Tekay
GTAGGATCCATTCTTAGAATTATTTCTTGATTTAAACTAGTTAGCTGAAATGAGTTATTTGTTCGAATCACTTCACTTTCTATCTAGTTAGGAATTCGATTCCTGTCTTCTTTTTTTATTAGTGTCTGATTGTTTCAAATATTTTATCGAGTTCGATATATCTATTCGTGCTTGAATATTTTAGCCATTATGATATCTAGATTGATTTGATTATGTTTCAAATTTTGATTATTTTGAAGTGAATAAAAAAAG

>CL2Contig65_putative All/repeat/mobile_element/Class_I/LTR/Ty3_gypsy/chromovirus/Tekay
ATAATTTGAGTAATCAATTAAGAAATTGAAGGGTAATCAACTTAAACTAATTGAATGGTAATCAATTTAAAACTAATTGAATGGTAATCAATTTAAACTAATTGAATGGATAATCAATTAAAGTAGTAATTGAATTGAATAATCAATTAAAGTAGTAATTGAATTGAATAATCAATTAAAGTAGTAATTGAATTGAATAATCAATTAAAGTAGTAATTGAATTGAATAATCAATTAAAGTAGTAATTGAATTGAATTAAAGCAATTAAAGTAATTTGATTTAATCAATTAATACAATTGAATGAGTATAATCAATTAATATAATTGAAATGAGTAATCAATTAATAAAATTGAAATGAGTAATCAATTAATACAATTGAAAGGAATTGAACCAATTTGAATAATTGAATGAATTGAACCAATTTGAA

>CL2Contig66_putative All/repeat/mobile_element/Class_I/LTR/Ty3_gypsy/chromovirus/Tekay
AATGTATTTTATTTAGCTCATTTTACTTGCAATGTATTTTATTTAGCTCATTTTACTTGTAATATATTTTATTTAATTCATTTCACTTGTTAAATATTTTATTTCATTAAATTCACTTGTTAAATATTTTATTTAATTCAATTCACTTGTTATATATTTTATTTAGCTTGTTTTAAATGTTATATATTTTT

>CL2Contig67_putative All/repeat/mobile_element/Class_I/LTR/Ty3_gypsy/chromovirus/Tekay
GTTTATTCAGTGATTTTCTTTGCCAATATTTTCTTCCAATTTCTTTTACCATTATTATTTTCTTAAATTTCATTATTTAAGTCTTAATGGTTTAAATTAAATCACTTAGCTTAAATAAATTAAACTTAAATTATCTTCATTATAATAATTTAA

>CL2Contig68_putative All/repeat/mobile_element/Class_I/LTR/Ty3_gypsy/chromovirus/Tekay
TATTCCATTCAATTAGTACTTTAATTGATTATATAATTTACTTCAAATACTTCAATTGACTATATAATTAACTTCAATTACTTAATTGATTTCATTCGTTCAATTATTCAAATTGACCTAATTCATTCAATTATATTAATTTATTACTCATTTCAATGTTATTAATTGATTACTCATTTCAATTATATTAATTGATTAAAT

>CL2Contig69_putative All/repeat/mobile_element/Class_I/LTR/Ty3_gypsy/chromovirus/Tekay
TTCCCATTACTTAATTGATTATCTTGTTCAAATTCCCATAAGATATATTTCAACATTATAGGTGCATTCAGTTTCCATTTAAGCCAATTTCAACTAATAAGTTTCCCTCTTCAATTCATTCCAACTATTTAACATTTTATTCAACATAATACTCTTGTTAATTAAATTCTATTTCATTCAATTTCTTTTATCCTGAATATTTTATTTAAACTTAACAAAAATCACA

>CL2Contig70_putative All/repeat/mobile_element/Class_I/LTR/Ty3_gypsy/chromovirus/Tekay
TGATCAGTGTCTGATTTGTTTCAAGTATTTTATCAAGTTCAATATTTCTATTCGTGCCATACTATTCGAGGCGGATTGGTTTTCGACTATTTTATCGAGTTCATTATTGTGATTCATTCGAGTCGGATTTGTTGTCACCCATTTTTATCGATTTTAGACATTGTGATTTATAAATATATATCCTCTTACATAGCATTCACTTTCAAATATGGCTAACTTGATAGGGATTCAGATTTTCATTTTATTTCATGCTCGAAATATTT

>CL2Contig71_putative All/repeat/mobile_element/Class_I/LTR/Ty3_gypsy/chromovirus/Tekay
TAACTAGCTTATTAATATTCAAATTTCTAGTATCAGATATTTATATCTTAGACTAGTGTTCTTGGGTTAAAAAGGTGGGTCATTTCAGTTGGAATCAGATCAAAGTTCCCGATAACTTGTGCATATTGGTTATGTAAAAAGGTCACAAGTTCTCAATAACTTGAGCTCGTGGGGTT

>CL2Contig72_putative All/repeat/mobile_element/Class_I/LTR/Ty3_gypsy/chromovirus/Tekay
TAATATATTTAATGTGTGAAAATAAACTAAATAAAATATTTAATGAAATAAATAAGCTAAATAAAATATTTAATGAGTTAAATAAGATAAATAAAATACTTAATGAGTTAAACATGCTAAATAAAATAATAAACATGTTAAACAAGCTAAATAAAATAATAAACAAGTTAAATAAAATAATAAACATGTGAAACAAGGTAAATAAAATATAAAACAAGTGATTTGTGATAAATAAAATA

>CL2Contig73_putative All/repeat/mobile_element/Class_I/LTR/Ty3_gypsy/chromovirus/Tekay
TAACACATTATTGTTTCACTTCTAACCACTCAAAACGTGGATTAGAATCAAATCGAACGAATCGAAATATCAGAATGGAAAAAATCTTTTGGCACGAATAAACATACCGAACTCGATCAAATACTCGAAAACAATCCGACACTGAATCAAAATC

>CL2Contig74_putative All/repeat/mobile_element/Class_I/LTR/Ty3_gypsy/chromovirus/Tekay
TTCTATACTATCATATAACCTTAAAAACAATAATAAACATTCAGCTTCTTAACACTAGATATATAGTATCGAATATTTATATCTTGTACTAGTGTTCTTGTGTTAAAAAGTTGGGTCGTTTCAGTTGGTATCAGAGCCTAAGTTCCTGATAACTTGTGCATGTTGGTTATGTGAAAAGGTTCCAAGTTCCCAATAGCTTGAGCCTGTTTGAGTTATTCGTAGGATCCATTCTTAGAAATTATTTTTTGTTTCAACCAAGCC

>CL2Contig75_putative All/repeat/mobile_element/Class_I/LTR/Ty3_gypsy/chromovirus/Tekay
TTTTAGGTTACCCGGTTAACTTAAACTCGGACTTCATTTCGAAGTTATTCATTCTTATCTGATTTGGATTTCAAATCAGTGTTTTATCCGTTTTGTCGGATTTTGTTTCGGAAGTTTTATCGAGTTCGTTGTCTCGATTGATTCGTGTCGGATTTGTTGTCACCCATTTTATCGATCATTGACATTTCGATTTGAGCCTGTTTATTCTTTTGACCAGCATTCACTTTCGAATATGGCTAGTTTAAGAATTCAGATTTTATGTTCTATTTCGTGCCTGAAATATTTGACTTTTGTTGACCTTTTCGTAGGAATTATATCTCTATTTTTAGAAATAGAATAAATTTTGAAT

>CL2Contig76_putative All/repeat/mobile_element/Class_I/LTR/Ty3_gypsy/chromovirus/Tekay
AATACCACAAGGGTCAATATCACAATATCCAATACAATCATGCACTATTTGCCAAATCAAGTTCAAGCATCACTCAAAACAATCAATACAACAATACACATCCAAATTGATTATATTAATCCAATTTATACTTAAATTGATTATATTAATTCAATTACTCAAACTGATTATATTAATTCAATTTATACTTAAACTGATTATATTAATTCA

>CL2Contig77_putative All/repeat/mobile_element/Class_I/LTR/Ty3_gypsy/chromovirus/Tekay
CCGAAATTCGAAAAGAGTCACCAAACGTAAAGTCGAGATAAAACTATCCTGTTAATTTCTATTTTAATTAATTCTGTTAATGCTTAATTAACTAAACTCATTTAAATTTTCCCATTCAATAACTTAATTAAATTCTTCTTAATAACTCAAATTGCTTTAATGTCCTTTAATTCAAATTCTTTGAGTATTATATGGTTTTATTTCCAATCACTTATCAAAAATCAAGATTTAATTATCTTAATTAATTATTAAACAAAATTTAAATTTGTTTAATTCATTCATTCTTAATTCAAAAT

>CL2Contig78_putative All/repeat/mobile_element/Class_I/LTR/Ty3_gypsy/chromovirus/Tekay
TGAAACAATAAATCAATTAAAGTATAAATTGAAACAATAAATCAATTAGAAGTATAAATTGAAATAACAAATCAATTGAAGAATGAATTGAGTTTAAGGAATCAATTTAAATAGTAGATTGAAGTAAGGTAAATTAGAATAAACTATTAGGAGTAAAACAAAGGATAGAAACAATTAGGAATACATTAAAATAATAGAAACAAATAGGAGTGAATT

>CL2Contig79_putative All/repeat/mobile_element/Class_I/LTR/Ty3_gypsy/chromovirus/Tekay
ATGAATATAATCAATTAAAGTAATTGAATTGAATCAATTTGAATAATTGAATGAATATAATCAATTAAAATAATTGAATGAATTAAATCAATTTGAATAATTGAATGAATTAAATCAATTTGAATAATTGAATGAATAAAATCAATTTGAATAATTGAATGAATAAAAACAATTTGATTGTGAATTGTGGTATTGATTGTTTGGTGTG

>CL2Contig80_putative All/repeat/mobile_element/Class_I/LTR/Ty3_gypsy/chromovirus/Tekay
TGATTTATAATTGTTTAAATATAATATTTAACAGGTATAATGTGATTAATAAAATGTATAACAACTATTGTGTGTAATTAAAATTGATAATGGGTAATTGTTGTTAATTACAAATTTATTGTGTATACATAAATAACAAGATTGATTAACATGTAACAAATATAATAAATTATACAACAAATCACAAATGACGATTATAACAAATGAATTGATAAAATTGAAATTTGGATTTGATTATAACACCGTGTGGTGTTACT

>CL2Contig81_putative All/repeat/mobile_element/Class_I/LTR/Ty3_gypsy/chromovirus/Tekay
GATTTCACATAATTCTAAACAACTCATAAATGTCAAAACACCACACGGTGTTATATTTCAACCAAATTTCCACAATTTTAATTCACAATATAACCAATATCACTATATAAATTCAAATTCAACTCAATAACATTTTATTTAATTGATTTCAACTCAAATTGATTATATTAAATCAATTTCAACTCAAATTGATTTTATTAATTCAATTTCAACTCAAATTGATTATATTAATTCAATTACAACTCAAATTGATTATATTAATTCAATTACAACTCAAATTGATTTTATTAATTCAATTACAACTCAAATTGATTATATTAATTCAATTATTAGCATAATAACATTTAATTAACTTAATA

>CL2Contig82_putative All/repeat/mobile_element/Class_I/LTR/Ty3_gypsy/chromovirus/Tekay
ATCTCGTACATCGTAGGATCTTTGATTAGAATTCTTTCTTTTGTTTCAACAGAGTTTGAGTTACCCCGTTAACTCTAGTCCGTTGAATCTTCTTAGAATTCCATAGTTAGGATCTTTCGAGTTTGATGAGTTTAAGTTACCCGAGTAACTTGAACTTGAGCTTCGTGTCGAAGTTCTG

>CL2Contig83_putative All/repeat/mobile_element/Class_I/LTR/Ty3_gypsy/chromovirus/Tekay
CTTAATTGATTATCCTAATCAAATATCAATAATATTTTATTCAACATTATTAACCATTTATAGTTGCATTCTATTCCATTTAAATCTATTTCAACTCAAATTTGATTTTCTTTAATTCATTTCAACTATTCCATATTTTTATTTAACATTTTCTACTTGTTAAATACTTTATTCAGTTCATTTCGCTTATTCCTTATTTTATTTAACACATTCTGTTCATTAACAATTTTCTTTCGTTCACTTCATTTATTCTTAATATTTTATTCAGTTTCAGAACAATCAAAAAGGATAAGATCCAATAAGAGCGAAATATCTGAATGGCCAAAATATTCAGACACAAAATAGAATGAAAACTCTGAATTCCTATCGGGATAGACATATACGAACTGAATACTAGACAAAAGATGGACAAGAATCGACATATAGAAAACTCGATAAGAACTGTGACACAAGACTGATTCAAATGACTATACCGGCTCGAATCAAATATCAAAACACGACAGAAGTTTGGGAACAACTCAAACACAACGAAACGAAGTCACACGTCAAACTC

>CL2Contig84_putative All/repeat/mobile_element/Class_I/LTR/Ty3_gypsy/chromovirus/Tekay
CATACTTCTATTTTGCTTCAGTACTTCTACTTTTCAAACTTTGGATATTATTGTAATTTGTACTTTCCTTTGAAATATTCCACTGCAAGACTTTACTTTGATGTATGTCTTTACTTTGATGTTATCTGTACTATTATATAACCCTTAAAAACAATAATAAACATCTAGCTTATTAATATTTGAATTACTAGTATCAGATATTTATATCTTGTACTAGTATTCTTATGTTAAAAAGTTAGGTCGTTTCAGTTGGTATCAGAGCCAAAGTTCCCGATAACTTGAACCTATTTGGGTTATCTACTGCGTAGGATCCATTCTTAGAAAATATTTCTTGT

>CL2Contig85_putative All/repeat/mobile_element/Class_I/LTR/Ty3_gypsy/chromovirus/Tekay
TGATTCATTCGTGTCGGATTTGTTGTCACCTATTTTTATCGATCTTAGATATTTCGATTTGTGCCTATCTATCCTCTTGTCTAGCATTCACTTTCGAACATGGCTAGCTTAGTAGGAATTCAGACCTCATTCTATTTCGTGCCTGAAATATTTTGTAACGACCCACATTTTTGCTCTATTTAAAATAAGCGATTTAAATTAAAAATAATT

>CL2Contig86_putative All/repeat/mobile_element/Class_I/LTR/Ty3_gypsy/chromovirus/Tekay
TACTATAATTAATTTAATTCCGATTTCTCAAATTATAATGAATTTCAACCATTTTATTTTGCCTTCCATTCTGTTATTTCAGATTATCTCACTTGTCTTTAAATTCAATTTTTCACAAAGTTAAAAAATAAAACAGACAGAGTTCCGTTTGTATTTCGAACATCCTCAAACTAACGGGTGCACTCATACTCGTCTCGAACCAACACACGATGGTTCTCCTCAAATCGAATCGACAAAT

>CL2Contig87_putative All/repeat/mobile_element/Class_I/LTR/Ty3_gypsy/chromovirus/Tekay
AAATTATTAAATAAAATCATATTGAATTGAAATTGATTAAAAAAAATCATATTAAGTAATAATTGGTTAAATAAAATATTTAACAAGTGTAATGTGATTAAATAAAATATTTAACAAGTGTAATGTGATTAAATAAAATATTTAACAAGTATAATGTGATTAAATAAAATGTATAACATATGAACTTGATTAAATAAAATATATTACCAGTGTAATGAGTTGAATAAAATATATTACAAGTGAAATGAGAAAAATATTATATTGGACTAGTAAAATGTGTTAATTAAATTATTTAGTAAGTGAAACTGACTA

>CL2Contig88_putative All/repeat/mobile_element/Class_I/LTR/Ty3_gypsy/chromovirus/Tekay
TAACATAAAAATAATAAAACAAGACATCAACATCAGGTAATAGTAATTCAAATATTAATAAGCTGAACGTTTTATTTTGTTATGTTTAAAGTTTATAGATATAGAAAAATAAAAGGACAAGATAAAAAACAAGAGTGTTGAACAATAGAAA

>CL2Contig89_putative All/repeat/mobile_element/Class_I/LTR/Ty3_gypsy/chromovirus/Tekay
ATCAGATAAGAAATGAAAACTTCGAAACGAAGCCCAAGTTTAAGTTAATCGGGTAACTTAAAACTCATCGAACCACGAAAGATCCTAACAATGGAATTCTAAGAAGATTCAACGGACTAGAGTTAACGGGGTAACTCACACTCAGTTGAAACAAAAGAAAGAATTCTAACAATAGATCCTACGATGTACAGGCTCAAGTTATCGGGAACTCAAGACCAAACTACACAACGAACAGGCACAAGTTATCGGGAACTTGGCTCTATTCTTCACAACCGACAGGCACAAGCTATCTGTAAACCTGGCTCTGATACCAGCTGAAACTCTGTCAGGCTCAGGTTAATCGGGTAACAAGAGCTCTGATATAACAGCT

>CL2Contig90_putative All/repeat/mobile_element/Class_I/LTR/Ty3_gypsy/chromovirus/Tekay
GGAAAGAAAAATACTGATTTGCAATCTAAATCAGATATAAATAGAGGACTTCGAAACGATACACAAGTTTAAGTTAATCGGGTAACTCAAAACTCATTCGAAACACGAAAGATCTCCTAATAATAGAATTTCTAAGAAGATTCAACAGACTAGAGTTAACGGGGTAACTCAACTCGGTTGAAACAAAAGAAGAATTCTAACAATAGATCCTACGATGTACAATAACCAAACAGGTTCAAGTTTATCGGGAAACTTGGGACCTTAAAACATAACCAACAGGCTCAAGTTATCGGGAACCTAGGCTCTGATACCACCTGTGACGACCCAACTTTTTAACACAAGAATACTGATAC

>CL2Contig91_putative All/repeat/mobile_element/Class_I/LTR/Ty3_gypsy/chromovirus/Tekay
AGGCTGATTTGTTCTGAATATTTTATCGAGTTCGATATATCTATTCGGGCCTGAATATTTAGCCAGTCTGATATCTCGTTGATTTGATTTGATTCTATTCTGATTGATTCGAGTTTGAATAAAATATAAGAAATTGAATTAAATAAATCAATTTAAGTGAAATTGAATTAAATAAATCAATTTAAGTTGAAATTGAATTAAATAAATAAATCTAAGTTGTTATTGATTAAT

>CL2Contig92_putative All/repeat/mobile_element/Class_I/LTR/Ty3_gypsy/chromovirus/Tekay
AAGGAAGGAATCAAAATTATTAACTAGATTGAAAAAGAAGGGATTCGAAAGAAACAACTCATTGTAGGGTGTACACTTACCCTATCTCTAATGAGTTTAAACCCGCAAGCTCAAGTTAATCAGGTAACTTAGCTCTGATACCAACTGAAAT

>CL2Contig93_putative All/repeat/mobile_element/Class_I/LTR/Ty3_gypsy/chromovirus/Tekay
ATTTAATTAACTTAATGTAGCTTATTAACACTTTAATTAACTCAAATTAGTATATTAACATTTTAATTGATCAATATAAACATGTTTAATATATTAATTACCCTAATACTCTTATTTAATCAATTATTTAACTTAATACATCTGTTAAATATTTTATTTAGCTTATTTAACTCATTAAATATATTATTCATCTTATTTAACTTGTTAAATATTTTATTAAGTCATTTTAACTTGTTAAATATATTAATTATCTCAATTACAACTTAAATTGATTTTTATTAATTTAATTACACTTAAATTGATTTTATTTATTCGATTATAACTTAAATTGATTTTATTAATTCAATTACAACTTA

>CL2Contig94_putative All/repeat/mobile_element/Class_I/LTR/Ty3_gypsy/chromovirus/Tekay
ATTCTAATAAAAAATCCTACGATGTACAAGATACCAGCTGAAACTCTGTCATGCTCAGGTTAATCGGGTAACCCAAACTCTGACACAAGCTGAAACTGGTGTCCTAAAAACATAACCATCAGGCTCAAGTTATCGGGAACTTGGCTCTGATGTCAACTCTCACAGGCACAAGTTAATCGGGTAACCTGTGCTCTGATACCAACTGAAACGATCCAACTTATTAAGATGATCCGATACAAAAATTCTTATATTAATCAG

>CL2Contig95_putative All/repeat/mobile_element/Class_I/LTR/Ty3_gypsy/chromovirus/Tekay
TGATTTTTAATGTAAACTATGATGTATCCTCTTTTTAGGAAACAACTTGTACAGTTTATTCTTTTATGACATTTCTTTTTCCGCTGCTTGACATTATATTTTAATTGTGTCTTTTCATTTCTTTTCTATATCTATAAAACCCTAAACAAAACATAAATAAAAACTAGCTAACTTATTAATATTTGAATTACTAGTATCGGATATTTATATCTTGTACTAGTGTTCTTGTGTTAAAAAGTTGGGTCGTTTCAGTTGGTATCAGAGCCAAGTTACCCGATTAGCTTGAGTCTGTAG

>CL2Contig96_putative All/repeat/mobile_element/Class_I/LTR/Ty3_gypsy/chromovirus/Tekay
AAACAAGCTAAATAAAATATATAATAAGTCAAATGTGCTAAATAAAATATTAAATAAGTGAATTATGCTAAATAAAAATATATTACAAATGTAATGTGTGAAATAAAATATATTACAATTGAATTAAATGAAATAAAATGTATTACAAGTAAAATTAGCCAAATAAAA

>CL2Contig97_putative All/repeat/mobile_element/Class_I/LTR/Ty3_gypsy/chromovirus/Tekay
AATCAATTTAAGTAAATTGGATTAAGAGAATCAATTTAAATGAAATTGGATTAATATAATCAATTTAATTAAATTAAATTAATAGGATTAATTTAAATGAAATTGTATTAATATAATCAATTTAAGTAAAATTGGATTAAGATAATTAATTGAAGTAAAATTGGATTAAGATAA

>CL2Contig98_putative All/repeat/mobile_element/Class_I/LTR/Ty3_gypsy/chromovirus/Tekay
TTATTTGATTATATTCTCTTCAATTACTTAAATTGATTACTATTTAAATTACTTAATTTATTATACAACTTCAATTACTTAAATTGATTTAATTCTCTTCATTCGTTCATTTATTACAATTCACTCTATTTCTAAAAATAGAGAAATCAAAATTCCCCACGAACGAGTTGTCAAAATGGGCAAAACATCAGGCACGAAATAGATATCGAACTTGATACAATACACGAAATAAA

>CL2Contig99_putative All/repeat/mobile_element/Class_I/LTR/Ty3_gypsy/chromovirus/Tekay
AATTTGATTGGAATTGAAGTAACTGAAATGTTATTGAATTAAATTTGAATTTATTGGGATATTGAACATATATTGATTGATTTGGATTGGGAAAATTGTCATGTGACAATTTTTGGGTTGATTGAGACGTGTAGTGGTTTGTGGAACGCCA

>CL2Contig100_putative All/repeat/mobile_element/Class_I/LTR/Ty3_gypsy/chromovirus/Tekay
ACTATTGTGTTTAAAACTTTGTCCTTTCCTTTTTCTTCATCTATAAAACTTAAACATAACAAATAATACGTTCAGCTTATTAATATTTGATTACTATTACCAGATATTTATATCTTGTACTAGTTTTCTTATGTTAAAAAGTTGGGTCGTCACAGCTGGTATCAGAGCCAAGTTCCCGATAGCTTGTGCCTGTTGGTTATGTGAAAAGGTCTCAAGTTCCCTATAACTTGAGCCGATTCGTAGGATCCATTCTTAGAAATTCTTTCTTGTTTC

>CL2Contig101_putative All/repeat/mobile_element/Class_I/LTR/Ty3_gypsy/chromovirus/Tekay
GAATGATTTATCGAATTCGTTATCTTGATTTTTATCAGTTTCGGATCGTTTCAAATATTTTATCGAGTTCGATATATCTATTCGTGCCAAAATATTTTAGCCATTCTGATATCTCGATTGATTTGATTTGATTCTATTCCACATTTTTGAGTGGTTAGAAGTTGAAAATAATAATATATTAAACAAGTGGATAATGTTGAACAATATATTATTGAAAATTTGATTTAAATAATCAATTAAGTAAGGGGAA

>CL2Contig102_putative All/repeat/mobile_element/Class_I/LTR/Ty3_gypsy/chromovirus/Tekay
CTATTTCCTTTTGTTAAATGTTGAATTCATGTTGTAATTTACATTTGAACATATTCCGCTGCAAGACTTTGATTTTAAAATGTCTTTCATTTGATATGTTATCTGTGCTAATTTAAAATAACCCATTAAAATAAACATTCAACTTATTAACATTTGAATTATTAGTATCAGATATTCTTATCCTATACTAGTGTCCTTTTGTTAAAAAGT

>CL2Contig103_putative All/repeat/mobile_element/Class_I/LTR/Ty3_gypsy/chromovirus/Tekay
TTGATTCTTTTAATTCAATTAACCATTACGTTGATTATTCATTCAATTTTACCATTAAATTGATTACTTTTAATTCAATTAGCACTTAAATCGATTCCTTTAATTAAATTTTCACTTAACTTAATTAATTCATTTGTATCGATTTTAATTTCCATTACTTAATTGATTATTCCAATCAAATTTTCAATAATATATTG

>CL2Contig104_putative All/repeat/mobile_element/Class_I/LTR/Ty3_gypsy/chromovirus/Tekay
ATTATCTCTCGAATTGATTCTTTTAATCCCATTAACCATTACGTTGATTATTCATTCAATTTAAACTTAAATCGATTCCTTTAATTAAATTGTCACTTAACTTAATTAATTCATTTGTAACGATTTAATTCCCATTACTTAATTGATTATT

>CL2Contig105_putative All/repeat/mobile_element/Class_I/LTR/Ty3_gypsy/chromovirus/Tekay
GAAGGGTTATTCGTAGGATCGATTGTTAGAATTCTTTCTTTTATTTCAACTGAGTTCGAGTTACCCCGATAACTTTATATCTGTTGAATCTCTTAGAATTCCATTATTTAGGATCTTTCGAGTTTCGAATAATTTTAAGTTACCCGATTAACTTAAAATTTGGCTTCGATCTGAAGTCTTCATTCTTATCTGATTTGTATTTCAAATCAGTGTTTTATCTGTTTTTGGATTTGGTTCCAGAAGTTTTATCAAGTTCATTATCCTGATTGATTCGTTTAGGAATTGTTGTCATTCATTTGTATCGATCTTGATATTTTGATTGAGTCTGTTATTCTTTTGACCAACATTCACTTTCGAATATGGTTAGTCTAAGAATTCAGATTTTTGTTATATTTCGTGCCTTGAATATTTGACTTTTTGACGAGTTTTCCGTAAGAAT

>CL2Contig106_putative All/repeat/mobile_element/Class_I/LTR/Ty3_gypsy/chromovirus/Tekay
GAATAGATATATCGAACTCGATTAAAATATTGAAACAAATCAGACACTGATAGATAGAAATACATGAATCGAACTCCTAACTAGATAGAAGATGAAGAGATTCGAACGAATAACTCATTGCAGCTAATGAGTTTAAATATAACCAACATGGACAAGTTATCAGGAACTTAGGCTCTGATACCAACTGAAACGACCCAACTTTTTAACACAAGAACACTTAGTACAAGATATAAATATCCGATACTAATAATTCAAATGTTAATAAGTTCGATGTTTTTATTTTGTTTTAGGTTATATAGTTATAGAAAATAGAAAAGTCAAAATCAAACACAATAGTGTTTAACAATAGAAATAGAAATATTCATAAATTAATAGACTGTA

>CL2Contig107_putative All/repeat/mobile_element/Class_I/LTR/Ty3_gypsy/chromovirus/Tekay
CATTCTGATATGTTGTTTGATTTGATTCTATCTCATATTTTGAGTGTTTAGAAGTTGAATTATATTTAACAAGTTAAATAAGTGAATAATATATTAAAAGGTTGAAGAAGAATCAATTTAGTTGAAATTGGATTAAGATAATCAATTTAGTTGAAATTGGATTAAGATAATCAATTTAGTTGAAATTGGATTAAGATAATCAATTTAAGTGTAAATTGAATTAATATAATCAATTTGAGTAATTGGATTAATATAATCAATTTGAGTAATTGGATTAATATAATCAATTTGAATGTTTATTGT

>CL2Contig108_putative All/repeat/mobile_element/Class_I/LTR/Ty3_gypsy/chromovirus/Tekay
AGTACAAGATATAAATATTCGATACCTGTAATTCAAATATTAATAAGTTAGCTAGTTTTTATTTTATTTAGAGTTATATAGATATAGAAATAGATATAGAAAAATAAAAAGGTAAAATAAAAAAACAACAGTGTTTAGCAGCGGAAAAATAATATGTCATAAAAGATAAACTGTATATGTGGTACATCA

>CL2Contig109_putative All/repeat/mobile_element/Class_I/LTR/Ty3_gypsy/chromovirus/Tekay
TTGTACATCGTATGATCCATTGTTTGAATTCTTTCTTTGGTTTCGACCGAGGGGGAGTTACCCCGTTAACTCTAGTCCATTGAATCTTCGTAGAATTCTATTGTTAGGATCTTTCGTGTTTCAATGAGTTTTAAGTTACCCGATTAACTTAAACGTGGGCTTCGTTGTGAAGTTCTTCATTCTGATCTGATTTGGATTTCAAATCAGTGTTTTATCCATTTGTGTCGGATTTTGTTTCGAGTATTTTATCGAGTTCGATATCTATTTCGTGCCTGATATTTTGACCTTCTCGACAACTCGTTCGTAGGAAATTGATTTTTCTATTTTATAGAAATAGAATGGAGTGTTAATAAGAACG

>CL2Contig110_putative All/repeat/mobile_element/Class_I/LTR/Ty3_gypsy/chromovirus/Tekay
GTATGACATTTCTATTTCCGCTATTTGACACTATGGTATTTGATTTTGTCTTTCTATTTTCTATATCTATAAAACCCTAAATAATAAATAATAACTATCTTACTTTTTGATACTTGAAAGCTGGCACAAGATATCACTATCTTGTATCGGGTTTCTTGTGTCAAAAAGTGGGTCGTTTCAGCTGGTATCAGAGCCAAGTTCCTGAT

>CL2Contig111_putative All/repeat/mobile_element/Class_I/LTR/Ty3_gypsy/chromovirus/Tekay
TTCTCTTATTAACTTCAATTAGTTAACATATTCTCTTATTAACTTCAATTAGTTAACATATTCTCTTATTAACTTCAATTAGCTAATATATTCTCTTATTAACTTCAATTAGTTAATATATTCTTTCATTTTCAACCACTTGTCACAAACAAG

>CL2Contig112_putative All/repeat/mobile_element/Class_I/LTR/Ty3_gypsy/chromovirus/Tekay
TATTTTCTTGTTAAACACCTTCGTGTTTAATTTATCTTTTATTTCCCATGTAACTTAAAATAACCTAAATAAAAACAATCAACTAATTAACATTAGAATTATTAGTATCAGATAGTCTTATCTTGTACTAGTGTTCTTGTGTAAAAAAGTTGGGTCGTTTCACCACGGA

>CL2Contig113_putative All/repeat/mobile_element/Class_I/LTR/Ty3_gypsy/chromovirus/Tekay
AAGAAGAAATGATATGAACTAAATAATATATTAAACAAGTAAAATGAGTTAAATAAAATATTTAACAAGTTAAATAAGTTGAATAATATATTAAACAAATGAAATGAGTTAAAAAAATATTTAACAAAGTAAATAAGTTGAATAATGTATTAAACAAGTAAAATTAGTTAAATAATATATTTAACAAGTTAAATAAGTTAAGTAATATATTGAACA

>CL2Contig114_putative All/repeat/mobile_element/Class_I/LTR/Ty3_gypsy/chromovirus/Tekay
CGTGAGTGGTTCTATTTTATTTCTTCTTTTCACAATTATTGATTAAATTGTATTCTTTTTTTCCGCTGTCGTTTATTTTATAAACTTGATGCATCCATATACAGTTCATTCATCTATGACCATTTCTATTTCTATTGTTAAACACTATTGTGTTTGAATTTTGTATTTTTATTTTTCTATATCTATTTAACTCTAAACATAACAAATAAAAACATTCAGCTTCTTAATATTTGATTACTAGTATCGAATATTTATATTCAATACTAGGATTCTTGTG

>CL2Contig115_putative All/repeat/mobile_element/Class_I/LTR/Ty3_gypsy/chromovirus/Tekay
GAATTCCAAACTATATAGAAAGTGAAGTGATTCGAACGAATAACTCATTTCTGCTAACGAGTTTAAATCAAAGAAAGAATTCTAAGAATGGATCCTACGAATAACCCTTCAGGCTCAAGTTATCGGGAACTTGGCTCTGATACCAGCTGAAACGATCCAACTTTTTAACACAAGAACACTCGTACAAGATACGACGATCTGATACGAATAATTCTTATATTAATAAGTGTAGGA

>CL2Contig116_putative All/repeat/mobile_element/Class_I/LTR/Ty3_gypsy/chromovirus/Tekay
AAGAATAAATGAAGTGAACGAAAGGAAATTGTTGATGAACAGAATGTGTTAAATAAAATAAGGAATAATCGATATGAACTAAATAAAGTATTTAACAAGTAGAAAATGTTAAATAAAAATATGGAATAGTTGAAATGAATTAGAGAAAATCAAATTGAAATTGAAATTGGTTAAACGGAATTGAATGCAA

>CL2Contig117_putative All/repeat/mobile_element/Class_I/LTR/Ty3_gypsy/chromovirus/Tekay
AACTTATTAACATTTTATTTAATCAATATTAACCTATTAATATTTTATTTAATCAATACTAACCTATTAGTATTTTATTTAATTGCATTTACTTGTATTACAATTTTATTTAGCTAATTTATCTTGATATATATTTTTATTTAGCTATATACACATGTTTAACATATTAATTAGCATAATACACTTGTTTAACCTATCAATTAGCATAATACACTTATTTAGTATATTATTCAACACAATTCACTTGTTTAATATATTATTCAACTTATTTAACTTGTTAAATATTTTATTTCACTTATTTAACTTGTTAAATATTTTATTTAACTTATTTAACTTGTTAAATATTTTATTTAACTCATTTAACTTGTTTAATATATTATTCAACTTATTTAACTTGTTAAATATTTTATTTAACTCATTTTACTTGTTTAATATATTATTCAACTTATTTAACTTGTTAAATATTTTATTTAACTCATTTAACTTGTTTAATATATTATTCAACTCATTTTACTTGTTCAATATTTTATTCAACTTTGAAACAATCAAAATG

>CL2Contig118_putative All/repeat/mobile_element/Class_I/LTR/Ty3_gypsy/chromovirus/Tekay
AATTGATTATATTAATTCAATTACACTTAAATTGATTATATTAATCCAATCGATTAATTCCCATTACTTAATTGATTATCTTAATCAAATTTCCATAATATATTGTTCAACATTATTAACCTGTTTAATATATTATTTTTAACTTCTAACCACACACAAACGTGGGGTAGAATCAAACCAGAGCGATCGAGATATCAGAAT

>CL2Contig119_putative All/repeat/mobile_element/Class_I/LTR/Ty3_gypsy/chromovirus/Tekay
CAAGTGTAATGTGTGAAATAAAATATATTACAATGGTATTGAATGAAATAAAATATATATCAACTAAAATTAGCTAAATAAATTGTATTACAAGTAAAATGAGCTAAATAAAATGTAATACAAGTGAATCGAATGAAATAAAAATAATTAACAAGTGTAATTGAAGGAAATGAATGTATAATAAGTAAATGAAACTTAATAAAATACATTACAAGTAAAATTAGCTTAATAAAATACATTATAAGTAAAATTAGCTTAATAAAATACATTACAAGTGATATTGGTTAAATAAAATGTATACCAAGCTAAATTGAATTAAATAAAATATATAACAGCTATAATTGATTAAATTAAATATATTACAACTATAATTGGTTAAATAAAATATATTA

>CL2Contig120_putative All/repeat/mobile_element/Class_I/LTR/Ty3_gypsy/chromovirus/Tekay
TATTTTAGTCCTAATCGTTTCTATTTATTTATTTTAATCCTATTGTTTTTACTATTATTCCATTTTCTTACTTCAATTATCATTTAAATTGATTCCTAAATTCAATTTATTCTTTAATTGGTTCGTTATTTCAATTCATACTTTAATTGATTTATTGTTTCAATTCCTACTTTAATT

>CL2Contig121_putative All/repeat/mobile_element/Class_I/LTR/Ty3_gypsy/chromovirus/Tekay
TGATTAAAATATTGAAACAACTCAGACACTGATGAAATAGAAAGACACGAATCGAATTCCTAACTAGATAGAAGATGGAATAGATTCGAACGAATAACTCATTGCAGCTAATGAGTTTAAACAAGAAAGATTTTCTAAGAATGGATCCTACGAATAACCCAAACAGGCTCAAGCTATCGGGAACTTGAGACCTATTTACATAACCAACAGGCACAAGTTATCGGGAACTTGGCTCTGATACCAACTGAAACGACCCAACTTTTTAACACAAGAACACTAGTACAAGATATAAATATCCGATAATAGTAATCAAGTATTAATAAGCTAGCTAGTTTTTATTATGTTTAGAGTTTATATGTTATAGAAATGAAAAGCTAAAAGTTAAAAACACAATAGTGTGTAACAACA

>CL2Contig122_putative All/repeat/mobile_element/Class_I/LTR/Ty3_gypsy/chromovirus/Tekay
AATTATCGGTAATTTGGGCTCTGATACCAATTGAAACGACCCAACTTTTTAACACAAGAACACTAGTACAAGATATAAATATCTGATACTAGTAATCAAATATTAATAAGTTAGCTAGTTTTTATTTATTATGTTTAGGGTTATATAGATATAGAAAAATGAAAAGACAAAATTAAAACACAATAGTGTTTAACAACAGAAATAGAAATGATCATAAATGAATAGACTGTATATAGATACATCAGAGTTTATAATAAAATCAACAGCGG

>CL2Contig123_putative All/repeat/mobile_element/Class_I/LTR/Ty3_gypsy/chromovirus/Tekay
AATAAAATGTACAACAAGCTAATTGAATTAAATAAAATATATAAAAAGATAATTGAATTAAATAAAATATATAACAAGATGAAATCAACAAATAAAAATTTAGAAGTATATAAATGGTTAATTAAAATTGATAATGAATATATATTGTAATTAAAATTTT

>CL2Contig124_putative All/repeat/mobile_element/Class_I/LTR/Ty3_gypsy/chromovirus/Tekay
AGTTGAAATTGGATTAAAAAATCAATTTGAGCTAATATTGGATTAATAAAATCAATTTGAGTTGTAATTGAATTAATAAAATCAATTTGAGTTGAAATTGAATTAAATAAAATGATATTGAGTTGAAATCAATTAAATAAAATGATATTGAGTTGAAATCAATTAAATAAAATGATATTGAGTTGAAATCAATTAAATAAAATGATATTGAGTTGAAATCAATTAAATAAAATGATATTGAGTTGAAATCAATTAAATAAAATGATATTGAGTTGAAATCAATTAAATAAAATGTTATTGAGTTGAATTTGAATATATATTGTGATATTGGCTATATTGGGTAGTCTTGAATTTAATTAACAAATATTGCATATTGGTATTGGATATTGGATACTGGACATATATTGATTGATTTGAATTAGGAAAAAAATTGTCGTG

>CL2Contig125_putative All/repeat/mobile_element/Class_I/LTR/Ty3_gypsy/chromovirus/Tekay
ATATATTATTGAAGTTTGATTTAGTTAATCAATTAAGGAATGGAAAATAATCAATACGAATAAATGTAAGCAATTTAATGGTAAATTGAATTGAAGTAATCAACTAAAGTATAAACTGAAATAATACAACCAATTCAAGTTGAAATTAAATGGATAGGATCAACGTAATTGTACAATTGAATTAAAGTAATCAATTTA

>CL2Contig126_putative All/repeat/mobile_element/Class_I/LTR/Ty3_gypsy/chromovirus/Tekay
CAATTCACTTGTAATATATTTTATTTAGCACAATTCACTTATTTAATATTTTATTTAGCATAATTCACTTGTATTTTTATTTTATTTAGCTCATTTAACTTATTAAATATTTTATTTAGTTTAGTTACACTTATTAAATACACTATTTAGTTCATTTTATTACTTTGTAG

>CL2Contig127_putative All/repeat/mobile_element/Class_I/LTR/Ty3_gypsy/chromovirus/Tekay
TGGTCAGAAGACGAAGTTGAAGACCACACGAGTGGTTCTATGTTATTTCTTGCTTCCGCATTTATTGTTCAGACTGTATCTATTTTCTGCTGCACTTTTTATTGAAACTCTGATGTATCTATTTTTGTAAACCACATATACAGTTTATCTTTTATGACATATTCTTTTTCCGCTGCTAAACACTATTGTGTTTGATTTTACATTTTCATTTTTTACATCTATTTCTATATCTATATAACC

>CL2Contig128_putative All/repeat/mobile_element/Class_I/LTR/Ty3_gypsy/chromovirus/Tekay
CTATCTTTGTATCTAGCATTCACTTTCGAATATAGCTAGTTTGCAAGGAATCTAGATTTTTGTTCTATTTCGTGCCTGAAATATTTTGACCTTTCTGACGACTCGTTCGTAGGAAACTTGATTTCTCTATTTTTAGAAAATAGACTGAAATGTAATAAAAGAACGAATAAATTGAACTAAGTAATTTGGTTTGAAAGAG

>CL2Contig129_putative All/repeat/mobile_element/Class_I/LTR/Ty3_gypsy/chromovirus/Tekay
CCTTATCTTATTATATGTCTCTTCGTATAATTAAGATTTCATTTACCCTTATTTTTCTTAATTAACATTTAATTCAATGCATTTCATTTCCATAAGTTTGGATTTAATACTTTCACTTTCATTAAGTTCTTATTGCCATGACTTGTAATTCCAATTACTTATGTCTTAATGGTTCAATTCAAATTACTTAGCTTAAATCAATTAAAC

>CL2Contig130_putative All/repeat/mobile_element/Class_I/LTR/Ty3_gypsy/chromovirus/Tekay
ATATATCTCATTTAACCAATTATAGCTGTTATATATTTTATTCAACCAATTATAGCTATTATACATTTTATTTAATTCAAATTATAGTTGTTATACATTTTATTTAATTCAAATTAGCTTGTTATACATTTTATTTAATTCAAATTCAGTTGTAATATATTTTATTTAGCCAATTACACTTGTAATATATTTTATTTAGCTAATTTTACATGTTATATATTTTATTTATCTTGTTTTACATGTTATATATTTTATTTAGCTTGCTTTACATGTTATATATTTTATTTAGG

>CL2Contig131_putative All/repeat/mobile_element/Class_I/LTR/Ty3_gypsy/chromovirus/Tekay
ATTATTTTTAATGATTATGTTTACTTGTACTACATTTTATTTAGGTCATTTTACTTGATATATATCTTTATTTAGCTAATTTGACATGTTATATATTTCATCTAACACAATACACATGTTTAATATTTTATTCAACTCATTTAACTTGTTTAATATTTTATTATTTAGTTCGTATCATTACTTCTTATTACATTATTACATATT

>CL2Contig132_putative All/repeat/mobile_element/Class_I/LTR/Ty3_gypsy/chromovirus/Tekay
GATAAGTGGAATAAAAAATATTTAACAAGTTAAATAAGTTGAATAATATATTTAACAAGTTAAATAAGTTGAATAATATATTAAACAAGTTAAATAAGTTGAATAATATATTAAACAAGTGTATTAAGCTAATTAATATGTTAAACATGTGTATATAGCTAAATAAAAATATATAACATGAGAAACTAGCTAAATAAATAACATTACAAGTAAAATAAGCTAAATTAAAATGTAATACAAGGAAATGGGATGAAATAAAATAATAATAAGTTAATATT

>CL2Contig133_putative All/repeat/mobile_element/Class_I/LTR/Ty3_gypsy/chromovirus/Tekay
TAAATTAACTAATTAAAAGTTAATAAGGAATAAATTAACTAATTAAAAGTTAATAAGGAATAAATTAACTAATTGAAAGTTAATAAGGAATAAATTAACTAATTGAAAGTTAATAAGGAATAAATTAACTAATTAAAAGTTAATAAGGAATAAATTAACTAATTAAAA

>CL2Contig134_putative All/repeat/mobile_element/Class_I/LTR/Ty3_gypsy/chromovirus/Tekay
TGATATATATTTTATTTTGCTAATTTCAACTGATATATATTTTTATTTAGCACAATACATATGTTCAACATATTAATTAGCATAATACACTTATTTAATATATTATTCAACACAATTCACTTGTTTAATATATTATTCAACTTAATTAACTTGTTAAATATTTTATTTAACTCATTTAACTTGTTAAATGCATTATTTAGTTCATATCATTACTTCTTATCATATTATTAGGTATTATGCATTTTATTCTTCATTCTTACATTTTATTCAAATTAGAAACAATCAAAATGTGGAATAAAATCAAATCAAATGAGATATCAAA

>CL2Contig135_putative All/repeat/mobile_element/Class_I/LTR/Ty3_gypsy/chromovirus/Tekay
GTAATTGAATTGAATCAATTTGAGAAATTGAATGAATTAAATCATTTAAAATAATTGAATGGTATAATCAATTTAAAGTAATTGAATGGTATAATCAATTTAAACTAATTGAATGGTATAATCAATTTAAACTAATTGAATGGTATAATCAATTTAAACTAATTGAATGGTATAATCAATTTAAACTAATTGAATGGTATAATCAATTTAAACTAATTGAATGGTATAATCAATTTAAACTAATTGAAATAGTAATCAATTTAAGTAATTGAAGTTATATAATCAATTAAAGAAATTGAAATGGTAA

>CL2Contig136_putative All/repeat/mobile_element/Class_I/LTR/Ty3_gypsy/chromovirus/Tekay
AATGAGTTAATCGGTCGAATCCATTCCATCTTCCATCTTATTTAGAATTTTATTTGTAACTTCTATTTTATCAGTACCTGATAAGCTTCGATTACTTTATCGAGTTCACTATTTTTGATTCAATTCATGTCGGACTAGTTGTCAAATATTTATTTTGAATTGTGCTTATCTATCCTTC

>CL2Contig137_putative All/repeat/mobile_element/Class_I/LTR/Ty3_gypsy/chromovirus/Tekay
AAAATGGGTGATAACAAATCCGACACGAATGAATCAAAATAACGAACTCGATAAAATATTCGAAAACTAAGTCCGACACAGATGGATAGAAAAATTACAATTTGAAATATTAATCAAATAAGAAGAGAAGAGATTAGAAATGAAACACAAG

>CL2Contig138_putative All/repeat/mobile_element/Class_I/LTR/Ty3_gypsy/chromovirus/Tekay
GCATTTTCACATAACCAACAAGCAAAAGTTATTGGAAACTTATGCTTTGATACCAACTAAAACGACCCAAAATTTTAACACAAGAACACTAGTACAAGATATAAATATCCGATAAAAGTAATCAAGTATTAAGAAGATGAATGTTTTTATTTGTCATGCTTAGCGTTTATATAGAAATAGAAACTTGAAAAGACAAAATTAAAACACA

>CL2Contig139_putative All/repeat/mobile_element/Class_I/LTR/Ty3_gypsy/chromovirus/Tekay
CAATTAGGAGTAGATTAAAATGATAGAAACAATTAGGAGTAGATTTAAATGATAGAAACAATTAGGAGTAAATTAAATGGATAGAAACAATTAGGAGTAAATTAAAATAATAGAAACAATTAGGAGTAAATTAAATTAATAGAAACAATTAGGAGTAAAATGAATTAATAAAAACAATTAGGAGTAAAATGAATTAAAATAAACAATTAGAATTGAAAATTGAATTATATAATCAATTAGAGTTAGAATTGATTTAATTTAAACAATTAGAGTTGA

>CL2Contig140_putative All/repeat/mobile_element/Class_I/LTR/Ty3_gypsy/chromovirus/Tekay
ACATAATCCAATACCACACGGGTCAACATCACAATATCAACTACAATCAAGCACTACTTGCCAAAACAAGTCCAAGCACCACTCAAAACAATCAATACCAAAATATACATCCAAGTTTATTATATTAATTCAATTTATACTCAAATTGATTCTACTAATTCAATTTACACTTCAATTGATTCTACTAATTAAATTTACACTTAAATTGATTCTACTAATTCAATTTACACTTAAATTGATTCCATTAATTCAATTTAAACTTGAATTG

>CL2Contig141_putative All/repeat/mobile_element/Class_I/LTR/Ty3_gypsy/chromovirus/Tekay
TTCCGTTTGTATTTTGGACATCCTCAAACTACCAAACACCTCAAAACTCATACCCGATCACCACACGGTGATTTCACACTATTCCAATCAATTCAAAATCTCAAATAACACCACACGGTGTTATATTTCAACCAAATTTCCACAATTTAATTCATAATATAGCCAATATCACTTAATATTAATCAAAATTCAACTCAATAACATTTTATTTAATTGGTT

>CL2Contig142_putative All/repeat/mobile_element/Class_I/LTR/Ty3_gypsy/chromovirus/Tekay
TGTATATAGGTCTTAAGTTCCCGATAATTTGAGCCTATTTGGTTATGATATATCGTAGGATCCATTATTAGAAATTCTTCCTGGTTTCAACCGAGTTTGAGTTACCCTATTAACTCTAGTCTGTTGAATCTTCTTAGAATTCGATTATTAGGAGATCTTTCGTGTTTCGAATGAGTTTTAAGTTACCCGATTAACTTAAACTTGTGTTTCATTTCAAAGTTCTTCGTTTCCTACCTGATTTGGAT

>CL2Contig143_putative All/repeat/mobile_element/Class_I/LTR/Ty3_gypsy/chromovirus/Tekay
AGAATGGAAACATCAAACTCGATAAAAATATTTGACAACTAAATCCGACACAAATAAATAGAAAGGCACGATTCGAGATACCTAACTAGATAGAAAATGGAATAGATTCGAAAGAAACAACAACTCATTGTAGGGTGTACACTTACCCTATCTCTAATGAGTTTAACCCCGCAGGCTCAAGTTAATCGGGTAACTTGTGCTCTGATACCAACTGAAACGACCCAACTTTTTAACACAAGAACACTAGTACAAGATATAAATATCCGATACTAGTAATTCAAATATTAATAAGTTAGCTAGTTTTTATTTTATTATGTTTAGGGTTTTATAGATATAGAAAAGAAATGAAAAGACAAGATCAAATACAATAGTGTCAAATAGTAGTCGAAA

>CL2Contig144_putative All/repeat/mobile_element/Class_I/LTR/Ty3_gypsy/chromovirus/Tekay
AATTGAATTGAATTGAATTAATATAACAAATTTGAGTTATAATTGAATGAATTAAATCAATTAATAAAATTGAATGAATTAAATCAATCAATATAATTGAACGAATAAAATCAATGTGAATAATTGAACGAATTAAATCAATTAGAAATTG

>CL2Contig145_putative All/repeat/mobile_element/Class_I/LTR/Ty3_gypsy/chromovirus/Tekay
AGATTTAAACACTGTTATATCGTATTTGTCTGATGGAAAATTCTACGGGTAGTGTATTTGAAACGACCCAACTTTTTGACACGAGAAACCCGATACAAGATAGTGATATCTTGTGCCAGCTTCCAAGTATCAAAAAGTAAGATAGTTATTATTTATTATTATGTTTTATAGATATAGAAAATAGAAAGACAAAATCAAATACAATAGTGTCAAACAGCGGAAATAGAAATATGTCATAAAATGATAAACTTTATATGTGGTTTACACAAATAGATACATCAAAGTTTCACAAAATATGCAGCGAAAATAGAATACAGT

>CL2Contig146_putative All/repeat/mobile_element/Class_I/LTR/Ty3_gypsy/chromovirus/Tekay
TTCATTCAATTATTCAAATTTATTATATTCGTTCAATTACTTTAATTGATTATATAAATTCAAAAACTTTAATTCAATTACTTAATTGATTATATAAATTCAATTACTTTAATTAACTTAATTCTCTTTTAACCAATTTACTTAATTCAAAACATTCATTCTTTTATCACATTTCAATCTATTTCTAAAATAGACGGATCCGAATTTCCTAAGAACGAGTTGTTAGAAAGGGCAAAAT

>CL2Contig147_putative All/repeat/mobile_element/Class_I/LTR/Ty3_gypsy/chromovirus/Tekay
TCGTTCGAGTCTATTCCATCTTATATCTAGTTAGGAATTCGATTCGTGCCTTTCTATCTATCAGTGTCTGATTTGTTTCTGAATATTTTATCGAGTTCGATATTTCAATTCGTGCCTTACTATTTGTGTCGGATTAGTTTTCGAATATTTTATCGAGTTGGACACTTTGATTCTTTTAAATAGGGATTCAGATTTCTTATATATTTGTAATTGAATATTTTAACCATTCTG

>CL2Contig148_putative All/repeat/mobile_element/Class_I/LTR/Ty3_gypsy/chromovirus/Tekay
GAACTAAACACTAGACAAAAAGATGGACAAGAATCGACATATAGAAAACTCGATAAGAACTGTGACACAAGACTGATTCAAATGAATATACTGGCTCGAATCAAATATCAAAACACGACAGAAGTTTGGGAACAAATCAAACACAACGAAACGAAGTCACACGTCAAACTCTCGTGACTAGAAAGGATAAGATTCGAACGAAAACACCAGTTCAAGTTAATCGAGTAACTTGAAACTCATCGAAACACGAAAGATCTCCTAATGGTCAAATTCTAAGAAGATTCAACAGACTAGAGTTAATGGGGTAACTCAAACTCGGTTGAAACAAAAGAAGAATTTCTAACAAAAGATCCTACGATGTGCTTAACCCAACAGGCTCAAGTTATCGGGAACTTGGCTCTGATACCAACTGAAACGACCCTACT

>CL2Contig149_putative All/repeat/mobile_element/Class_I/LTR/Ty3_gypsy/chromovirus/Tekay
ATACACTTATTTAATATATTATTCAATACAATTCACTTGTTTAATATATTATTCAACTTATTTAACTTAATTTAATTGTTTAATATATTATTCAACTTATTTAACTTGTTAAATATTTTATTTCACTTATTTAACTTGTTAAATATTTTATACAACTCATTTCATTATTTATTCTTACATTTTATTCAACTTCAAAACAATCAAAATGTCAGAGAATCAAATCAATCGAGATATCATAATGGC

>CL2Contig150_putative All/repeat/mobile_element/Class_I/LTR/Ty3_gypsy/chromovirus/Tekay
CATTTATATCTGATTTAGATTTCAAATTAGTATTTTTCTATCCGTTTGTGTCGGACTTAGTTTTCGGAAGTTTTATCGAGTTCATTACCTTGATTCTGTCATGTCAGATGTGTTGTCAACCACTTTATCGATCTTGGATATTTCGATTCGTGCCTGTCTATCCTTTGTATCTAGCATTCACTTTCGATTATGGCTAGTTTGGAAGGAATTCAGATTTTTGTTCTATTTCGTGCCTGAATATATTTAATAGAAGAATAAATTAAATAATGGGAATTAATCGATAAGAATAAATTAATCAATTTAAGTAAAATTGGATTAAGATAATCAATTTAAGTGTAATTGGATTAATATAATCAATTTGAATGTGTATTGTGGTATTGGTTGTTTGGAGTGAATCTTGTGTTTGATTTGGCAACCATAGCACACTGGATAGTGGACATATATTGATTGTTTTGCATTGGGAAATTATCGTGTGACAATTTTGAGTTGATTGATACATGTAGTG

>CL2Contig151_putative All/repeat/mobile_element/Class_I/LTR/Ty3_gypsy/chromovirus/Tekay
AGCGGGTATCAGAGCACAAGTTCCCGATAACTTGAGCCTGAAGGGTTATTCGTAGGATCCATTCTTAGAATTCTTTCGTGTTTGAAACTCGTTAGCAGAAATGAGTTATTCGTTCGAATCACTTCAGTTTCTATCTAGTTAGGAATTCGATTCGTGTCTTGTTCTTCTTGTATCAGTGTCTGATTGTTTCAAATATTTTATCGTGTTCGATATCTATTCGTGCCTATATATTTTAGCCAGTCTGATATCCCGATTGATTTGATTCTCTCATATTTTATTGATTCGAAGTTGAATAAAATGTAAAAAAGGAAGAAATTAAATATATAAAAAGCTAAATAAGTG

>CL2Contig152_putative All/repeat/mobile_element/Class_I/LTR/Ty3_gypsy/chromovirus/Tekay
TTGTTTTAATTGATTATACTAATACAATTACTTAATTGATTATATAAATTCAATTACTTAAATTGATTATATTCTCTTTCATTTCCAATCACTTGTCACAAACAAGATTTAATTATCTTAATTCATTCTTAAACAAATTTTAATTCGTTTAATTCATTCGTTCTTATTTCACACTTCAGTCTATTTCTAAAAATAAAGAAAATAAATTTCCTCCGAACGAGTTGTC

>CL2Contig153_putative All/repeat/mobile_element/Class_I/LTR/Ty3_gypsy/chromovirus/Tekay
TAGCTTATTTTACTGGTTAAATATTTTATTTAACTTATTTAACTTGTTAAATATATTATTTAACTTATTTAACTTGTTAAATATATTATTTCACTTATTTAACTTGTTAAATATTTTATTCAAATTCGAATCAATCAGAATGGAATAAAATCAAATCAACGAGATATCAGGATAGCTAAAATATTCAGGCACGAATAGATATATCGAACTCGATAAAATAGAGACAACAAATCAGACTCAAATCTCAAACTCGATAAAATATCCTGAAACAAATCAGACTCTGACAAATCAAAAGACACGATCGAATTCCTAACTAGATAGAAAGTGAAGTGAATCGAACGAATAACTCATTT

>CL2Contig154_putative All/repeat/mobile_element/Class_I/LTR/Ty3_gypsy/chromovirus/Tekay
TTTAAATTGTATTCTACTTCCATTGCTGCTTATTTTATAAACTCTGTTGTATCTTTCTTTTAGAAAACCACTTGAACAGTTTATTCATTTATGACCATTTCTATTTCTGTTGATAAACACTATTGTGTTTTAATTTTCTCTTTTCATTTTTCTATATCTATATAACCCGAAACATAATAAAAATAGCTAAATTATTAATACTTGAAT

>CL2Contig155_putative All/repeat/mobile_element/Class_I/LTR/Ty3_gypsy/chromovirus/Tekay
TGTATAGATATATATATATATATACATATATATATATATAAATGAAAAGATAAAATCAAACACAATGGTGTTTAGCAGCAGAAATAGAATATGTCATAAAAGATAAACGATATATGTAGTACATCAGAGTTTAAACAAAATGTGCAGCGGAAAAATGTATACAGTTTAATAAATAAATGCGGAAACAACAATATAATA

>CL2Contig156_putative All/repeat/mobile_element/Class_I/LTR/Ty3_gypsy/chromovirus/Tekay
GATAAAAGAATAAGATACAAATAGAATTCTTAACTAGATAGAAAATAAAGTGATTCGAACGAATAACTCATTTCTGCTAATGAGTTTAATCAAGAAAGAATTCTAAGAATGGATCCTACGAATAACCCTTCAGGCTCAAGTTATCGGGAACTCAAGACCTATCTACACAACCAACAGGCACAAGTTATCGGGAACTTGGCACTAATACCAGCTGTGACGACCCAGCCTTTTAACA

>CL2Contig157_putative All/repeat/mobile_element/Class_I/LTR/Ty3_gypsy/chromovirus/Tekay
CTGTTATTAAACACTATTGTGTTTTGACTTTTATCTTTTCATTTATCTCTAAACATAACAAATAATAACGTTCAGCTTATTAACATTTGAATTACTAGTATCGGATATTTATATCTTGTACTAGTGTTCTTGTGTTAAAAAGTTGGGTCGTCACAATAATATATTAAACAAGTGAAATAAGTTGAATAATATATTAAACAAGTGTATTATGCTAATTAATAAGTTAAAC

>CL2Contig158_putative All/repeat/mobile_element/Class_I/LTR/Ty3_gypsy/chromovirus/Tekay
AAGTAATATTGTCTTAATAAAATACATTACAAGTGATATTGGCTAAATAAAATGTATATCAAGTGTAATTGATTAAATAAAATGTATATCAAGTGTAATTGATTAAATAAAATGTATATCAAGTATAATTGATTAAATAAAATGTATATCAAGTGTAATTGTCTTAATAAAATACATTATA

>CL2Contig159_putative All/repeat/mobile_element/Class_I/LTR/Ty3_gypsy/chromovirus/Tekay
TTTATTGTTGCTTTCGCATTTCTTGATTAAACTGTATTCTATTTTCCGCTGCTGATTTTGTAAACTCTGATGTACTACATATACAGTTTATCTTTTATGACATATTCTTTTTCCGCTGCTAAACACAATTGTGTTTGATTTTACCTTTTCATTTTTCTACATCTATTTCTATATCTATATAACCCTAAATAAAATAAAAACTAGCTAACTTATTAATATTTGAATTACTAGTATCGGATATTTATATCTTGTACTAGTGTTCTTGTGTTAAAAAGTTGGGTCGTTTCAGTTGGTATCAGAGCTTAAGTTCCCGATAACTTGAGCCTGTTTTGGGTTATTCGTAGGATCCATTCTTAGAAAATCTTTCTTGTTTCAGCAGAACACAAGTTACCCGATTAGCTTGAGCCTGCGGGGTTGGACTCATTAGCTGCAATGAGTATTTCTTTCGAATCCATTCCACATTTTTGGTCTAGTTAGGAATATTGAATCGTGCCTTTCTATTTTTGTGTCGAAT

>CL2Contig160_putative All/repeat/mobile_element/Class_I/LTR/Ty3_gypsy/chromovirus/Tekay
TTCCTATCAAGCTGGACATACTCGAACTGGATACTAGACAAAAAGATAAACATGAATCAATAAATATAAAACTCAATAAGATCTGTGACACAAGTCTGATTAAAATGGATATACTGGCCCGAATCAAATATCAAACACGAGGAAAGTTTGGGAACAAATCAGAAACAACGAATCAAAG

>CL2Contig161_putative All/repeat/mobile_element/Class_I/LTR/Ty3_gypsy/chromovirus/Tekay
CAAAACTGAAACGACCCAACTTTTTAACACAAGAACACTAGTACAAGATATAAATATCCGATAATAGTAATTCAAGTATTAATAAGTTAGCTAGTTTTTATTTATTATTTAGGGTTTTATAGATATAGAAAAATAGAAAGACAAAATCAAACACAATAGTGTCAAACAGTAGAACAAGAAATGTCATAAAATAATAAACTGTATATGTGGTTATCTAAAATAGATACATCAGAGTTTACAACAAAATGTGCAGCGGAAAATGAATACAGTTTAATCAATAAATGCTGAAGAAAGAAAAATATGAAACCACTCGTGTGGTCTTCAACTTCGTCTTATG

>CL2Contig162_putative All/repeat/mobile_element/Class_I/LTR/Ty3_gypsy/chromovirus/Tekay
GAGCTCGATAAAAATATTTGAAACCAAATCAGACACTGATCAATAGAGAGGCACGAATCGAATTCTCAACTTGATAGAAGATGGAATAGATTCGAACGAATAACTCATTGCAGCTAATGACTTTAAGCAAGAAATATTTTCTAAGAATGGATCCTACGAAT

>CL2Contig163_putative All/repeat/mobile_element/Class_I/LTR/Ty3_gypsy/chromovirus/Tekay
TAATTGATTTATTACTTCAATTTACACCTTAATTGATTTATTATTTGATCCAATTATCTCTTGAATTGATTCTTTTAATTCAATTAACCATTACGTTGATTATTCATTCAATTTAAACTTAAATCGATTAATCATTTCAACTTATACTTAATTGATTACTTCAATTAAATTTTCCATTAATATTGATTACCTCAAATTCAATTAACACTTAAAT

>CL2Contig164_putative All/repeat/mobile_element/Class_I/LTR/Ty3_gypsy/chromovirus/Tekay
AGGAATAAGCGAAATGAACTGAATAAAGTATTTAACAAGTAGAAAATGTTAAATAAAAAAAAATGGAATAGAATGCAACTATAAATGGTCAATAATGATGAAAATATATGATTGAAATTGGATCGGGAGAATCAATTAAGTAATGGGAATTAACCAATACGAATGAATTAATCAAATTAAAGGAACTTGAATTAATACAATCAATTTAAATGAAATTAGGTTAATATAATCAAT

>CL2Contig165_putative All/repeat/mobile_element/Class_I/LTR/Ty3_gypsy/chromovirus/Tekay
TCCTATCAAGATAGATATATATGAACTGAACACTAGACAAAAGGATAGGCATGAATCGATAGAAAACTCGATAAGAACTATGACACAAGTCTGATTCAAATGAATATACTGGCTCGAATCAAATATCAAAACTCGATGAAAGTTTTGGGAACAAATCAAACAAAAATGAATAGAAGACACACGAACAATCTCCTAATGGTCAAATTCAAAGAAGATTCAACAGACTAGAGTCAATGGGGTA

>CL2Contig166_putative All/repeat/mobile_element/Class_I/LTR/Ty3_gypsy/chromovirus/Tekay
ATAAGTTTAGATAGTTATTATTATTTTAAGGGTTTTTTATAAGTACAGAAAAATAAAACAAATACATATATCAAAAATTAGTCTTGCGGCGGAATTTAAAAAGAAAGATACATAGTACAAGCAATATCCAAAAGTCTGAAATAGAGTAGTACTGAAATAAATAAAAGTATGTTCATAAAAAATTAATAATGCTACAAACATGCTGAAAAAAAAGTACTGAAACAAAA

>CL2Contig167_putative All/repeat/mobile_element/Class_I/LTR/Ty3_gypsy/chromovirus/Tekay
GATTCAAATGAATAACTCATTTTTGTTAACGAGTTTAAACAAGAAAGAATTCTAAGAATGGATCCTACGAATAACCCTTCAGGCTCAAGTTATCGGGAACTTGTGCTCTGATACCAGCTGTGACGATCCGACTTTTTAACACAAGAACACTAGTACAGGATATAAATATCCGATACTAATAATTCTTATATTAATAAGTTTAGATGTCTTAT

>CL2Contig168_putative All/repeat/mobile_element/Class_I/LTR/Ty3_gypsy/chromovirus/Tekay
TTTGAATAATTGAAGTAATATAATCAATTGGAAGAATTGAAGTAATATAACCAATTTGAATAATTGAAGTAATATAATCAATTTGAATAATTGAAGTAATATAATCAATTTAAAGTAATTGAATGAATTAAATCAATTAAAGTAATTGAATTGAATCAAT

>CL2Contig169_putative All/repeat/mobile_element/Class_I/LTR/Ty3_gypsy/chromovirus/Tekay
AGCTAATTGAATTAAATAAAATGTATATCAAATGAATTTGAGTAAATAAAATACATTGCAAGTGAAATTGATTAAATAAAATCATATTGAGTTGAAAATGATTAAATAAAATCATATTGAGTTGAAATTGATTAAATAAAATCATATTGAGTTGAAATTGATTAAATAAAAATCATATTGAGTTGAAATTGATAAAATAAAAATCATATTGAGTTATAATTGGTTAAATAAAAATCATATTGAGTTATAATTGGTTAAATAAAATATTTGATAAGAAGAATTGGTTAAATAAAATATTTAACGAGTTTAAT

>CL2Contig170_putative All/repeat/mobile_element/Class_I/LTR/Ty3_gypsy/chromovirus/Tekay
ACGTGTTGAATCTTCTTAGAATTTGATCAGTAGGATATCCTTTCGTGTTTTCGACGAGTCTTGAGTTACCCGATTAACTTAAACTTGTTTTCGTTTCGTAGTTGTTCGATTCGTATCTGATTTGGATTGCAAATCAGTATTTATCTATCCGTGTGTGTCGGACTTTGTTTTCGAATGATTTATCGAGTTCGTTATCTGGATTCTATCAGTGTCGGATTGTTTCAAGTATTTATTGAGTTCGTTATCTTGATTTTGATTCAGTGTCGGATTGTTTCCAGTATTTGATCGAGTTCGATATATCTATTCGTGCCAAAAGATTTTTGCCATTCTGATATTTCGATTCGTTCGATTTGATTGTATTCCACGTTTTGAGTGGATAGAAGTGAAATAATAATATATTAAACAAGTGAATAATGTTGAACAATATATTATTGAAATTTGATTTAAATAATCAATTAAGTAATGGGAATTAAATCGATACAAATGAATTAATTAAGTTAAGTGAAAATTTAATTAAAGGAATCGATTTAAGTGCTAATTGAATTAAAAGTAATCAATTTAATGGTAAATTGAATTAAAGTAGTCAACTTAAGAGTAAGTTGAAATGATATAATCGATTTAAGTTGAAATTGAATGAATAATCAACGTAATGGTTAATTGAATTAAAAGAATCAATTCAAGAGATAATTGAATCAAAGAAATCAATTAAAGTATAAATTAAAATAAGAAGTCAATTAAAGTATAAATTGAAATAAGAAATCAATTAAAGTATAAATTGAAATAAGAAATCAATTTAAATGATAATTGGAGTAAGGTAAATAATTCAAGTATGAAGTGAATTAAAATAACCAATTAAAGTAAATTGAATTAAAAGAATTAATATAAGTAAACTAAATGTAAAATGAATTAATATAAGTAAACTAAATGTAAAATGAATTAATATAACCAAACTAAATGTAAAATGAATTAATATAACCAAACTAAATGTAAATTGAATTAATATAACCAAATTAAATGTAAATAGAATTAATATAAACAATTATAGTTAGGATTGAAT

>CL2Contig171_putative All/repeat/mobile_element/Class_I/LTR/Ty3_gypsy/chromovirus/Tekay
AAATTGTTTAGCCACTGAAAACTATTTTCCTTTCAAACTATTGTGAAGTTGTTGTAATTTACTTTTGAATCATTCCACTGCAACAATTTTTATTTTAAATGTATTTTCTCTGATAATTATCTGTGCTATTTAAAAATAACCTATTACAATAAAAACAT

>CL2Contig172_putative All/repeat/mobile_element/Class_I/LTR/Ty3_gypsy/chromovirus/Tekay
CAATTATTCAAATTGATTTCATTCGTTCAATTAGTTTTAAATTGATTATCATTCCATTAGTTCAAATTGATTATACTCATTCAATTGTATTAATTTGTTTATACTCATTCAATTGTATTAATTGATTACATCAAATTATTTAATTGCTTTAATTCAATTCAATTACTTAATTGATTACTCA

>CL2Contig173_putative All/repeat/mobile_element/Class_I/LTR/Ty3_gypsy/chromovirus/Tekay
AAATAAAATATATTACAAGTGAATTGAGAAAAATAAAATATATTACAAGTTAATTGAGCAAAATAAAATATATTACAAGTGAAATTGGCTAAATAAAATATATAACAAGGTTAAATCGACAAATAAAATTTATAACAAGTGAAAATTGATAAAATAAAATTTATAAGTGTATAAATGGTTACAAAAAATTAACAACAACTATAAACTGTAATT

>CL2Contig174_putative All/repeat/mobile_element/Class_I/LTR/Ty3_gypsy/chromovirus/Tekay
AATACTTGTATTTCTAGTATCGAATATTCGTATCCCATACTAGAGTGCCTGTGTTAAAAAGGTGGACCGTTTCAGTTGGTATCAGAGCCCAAGTTCCCGATAACTTGACCCTGAAGGGTTATTCATAGGATCCATTCTTAGAATTATTTCGTGATTT

>CL2Contig175_putative All/repeat/mobile_element/Class_I/LTR/Ty3_gypsy/chromovirus/Tekay
CAAGAGGATTGATAGGTACAAATAGAAATATCTAAGATTGATAAAATGGATGACAACAAATCCGACACGAATGAATAAAAAATAATGAACTCGATAAAATATTCGAAAACTAATCCGACTCAAATAGTAAGGCATGAATAGGAATATCGAT

>CL2Contig176_putative All/repeat/mobile_element/Class_I/LTR/Ty3_gypsy/chromovirus/Tekay
GAATGGTATAGTCAATTTAAACAAATTGAATGGTATAATCAATTTAAACTAATTGAATGATAATCAATTTAAACTAATTGAACGAAAATCAATTTGAACAATTGAACGAATTAAATCAATTTGAGTAATGGAACGAATATAAGCAATTAAAGAAATTGAATGAATTAAATCAATTAAAGAAATTGA

>CL2Contig177_putative All/repeat/mobile_element/Class_I/LTR/Ty3_gypsy/chromovirus/Tekay
AATTTAAGTTGTAATTGAATTAATAAATTAATTTAAGTTGTAATTGAATTAATAAATCAATTTAATTTGTAATTGAATTAAATAAAATATTTAACAAGTGTAAACAAGTAAATTAATTAATTAAAATGTTGTTGAGCTAATATTGATTAATTAAATGATATTAAGTTAATATTGATTAATTAAAA

>CL2Contig178_putative All/repeat/mobile_element/Class_I/LTR/Ty3_gypsy/chromovirus/Tekay
AGTAAAGTCTTTCAGCGGAATATTTCAAAGGAAAGTACAAATTACAACAATATCCAAAGTCTGAAAAATAGAAGTACTGAAGAAAAATGAAAGTATGTTCAAATAGCTAAACAATGCTATTGACATGCTGATAACATAGTTATGAAAGAAAAAACAAAAAAATGATGAGAATAA

>CL2Contig179_putative All/repeat/mobile_element/Class_I/LTR/Ty3_gypsy/chromovirus/Tekay
CGAGTGGTTACATATTTTTCTTGCTTCCGTAGTTATTAAGGAAACTGTATTCTATTTTTCTGCTGCTAATTTTTGTACAAACTCTGATGTACCTATACACAGTTTATTCTTTTATGACATATTCTATTTCTGTTGTTAAACACTATTGTGTTTTGACTTTTATCTTTTCATTGTTCTATATCTATAAACTCTAAACATAATAATAATAACATTCAGCTTCTTAACATTTGATTTCTGGTATTGAATATTTATATCTTGTACTAGTGTTCTTGTGTTAAAAAGTTGGGTCGTTTCAGTTGGTATCAGAGCATAAGTTCCCGATAACTTGTGCCTGTTGGTTATGTAAAAAGGTCCTAAGTTCCCGATAACTTGAGCCTGTTTGGTTATGGTACATCGTAGGATCCATTCTTAGAAATTCTTTCTTGTTTCAACAAAGTTTGAGTTAACATATTAACTCTAGTCTGTTGAATCTTCTTAGAATGAAACTATTAGGGGATATTTTGTGTCTCGAATGAGTTTTAATTTAACC

>CL2Contig180_putative All/repeat/mobile_element/Class_I/LTR/Ty3_gypsy/chromovirus/Tekay
TAAATCAATTCATACAATTGAATGGATTAAATCAATTAATACAATTGGATGAATTAAATCAATTAATAAAATTGAATGGATTAAATCAATTAATGAAATTGAATGGATTAAATCAATTAATGAAATTGAATGGATTAAATCAATTAATGAAATTGAATTAAATAAC

>CL2Contig181_putative All/repeat/mobile_element/Class_I/LTR/Ty3_gypsy/chromovirus/Tekay
TTTTTGTTTTAATGATTCGAAATGCCAAATACTTATGTCATCACGGCTTAATTTCAATTACTTAGCTTAAATGAATTAAACTTCAATTATCATCATTATAACAATTTTTAATTCTCATTTCTTAAGTTATAATGAATTTCAACCATTTCACTTATTTTCCATTCCATTATTTCAGATTAATTCATTTGTTCTTAAATTTTACTTCAGTCTATTCCCAAAATAGAAAGATCAAAATCTACTAAGAACGAAGTGTCAGCATAGTCAAAATATTTCAGGCACGAAATAGAACGAAAATCTGAATTCCTATCAAGCTAGACATATTCGAACTGAATACTAGACAAAAGGACA

>CL2Contig182_putative All/repeat/mobile_element/Class_I/LTR/Ty3_gypsy/chromovirus/Tekay
ATTATTTTTAATAATCAATTCAACTTGTAATATATTTTATTTCATTACATTTACTTGTATTACATTTTAATTTAGCTTATTTTACTTGTAATACAATTTATTTAGCTAATTTCTCTTGATATATATTTTTATTTAGCACAATACACATGTTTAACATATTAATTAGCATAATACACTTGTTTAATATATTATTCAACTTATTTAACTTGTTAAATATTTTATTTCACTTATTTAACTTGTTAAATATTTTATTTAACTCATTTACTATTTCATTCTTTATTCTTACATTTTATTCAACTTCGAATCAATCAAAATGTGAGAGAATCAAATCAATCGAGATATCAGAATGGCTAAAATATTTAGGCACGAATAGATATATCGAACTCGATAAAATAGAGACAACAAATCAGACTCAAATCTCAAACTCGATAAAATATCCTGAAACAAATCAGACAATGATAAAAAGAAGAAGACACGAATCGAATTCCTAACTAGATAGAAGAAGATAGAGATTCGAACGAATAACTCATTTCTGCTAACAAATTTAATCAAAGAAAGAATTCTTAGAAGATTCAACAGACTAGAGTTAATGGGGTAACTCAAGCTCAGTTGAAA

>CL2Contig183_putative All/repeat/mobile_element/Class_I/LTR/Ty3_gypsy/chromovirus/Tekay
ATAATAATGTATTAAACTAATTGGAGTTAATAGAAATGATAATTGAATATAATCAATTAAAGTAATTGAACGAATAATCAATTAAAGTAATTGAACGAATAATCAATTAAAGTAATTGAACGAATAATCAATTAAAGTAATTGAATGAATAATCAATTAAAGTAATTGAATGAAAATAATCAATTAAAGTAATTGAATGAATATAATCAATTAAAGTAATTGAATGAATAATCAATTAAAGTAATTGAACGAATAATCAATTAAAGTA

>CL2Contig184_putative All/repeat/mobile_element/Class_I/LTR/Ty3_gypsy/chromovirus/Tekay
TTTAATTCACAATTTTTCTTCAAGTCATAATGAATTTCAACCATTTTACATTAACCTTACATTCATTTAAATTTTCCATTTCATTATTTTCGATTAATTCATTTGTTCTTAAATTATATTTCTAAAATGAAGAGATCAAAATCTACTAGGAACGAAGTTTCAT

>CL2Contig185_putative All/repeat/mobile_element/Class_I/LTR/Ty3_gypsy/chromovirus/Tekay
GAATCAACGGACTAGAGTTAACGGGGTAACTCACTTGGTTGAAACAAAAGAAGAATTCTAACAATAGATCCTAACGATGTATAATAACCAAACAGGTTCAAGTTTATCGGGAAACTTGGGACCTTAAAACATAACCAACAGGCTCAAGCTATCGGAAACCCAGGCTCTGATACCACCTGTAAAGACCCAACTTTTTAACACAAGAACGCCTAGTACGGGATATGAATATCCGATACTAATAATTCTTATATT

>CL2Contig186_putative All/repeat/mobile_element/Class_I/LTR/Ty3_gypsy/chromovirus/Tekay
TAATTGATTCAATTCATTCAATTATTCAAATTGGTTCAATTCCTTTCAATTGTATTAATTGATTACTCATTTCAATTTTATTAATTGATTATACTCATTCAATTGCATTAATTGATTAAATCAAATTACTTTAATTGCTTTAATTCAATTCAATTACTACTTTAATTGATTACCCTTCAATTAGTTTAAATTGATTACCATTCAATTAGTTTAAATTGATTACCATTCAATTAGTTTAAATTGATTACCATTCAATTAGTTTAAATTGATTATCATTCAATTTCTTAATTGATTACTCAAATTATCATTCCTATTAACCCCAATTTGTTAATATATTCTTATTAACTCTAATCTGTTAATATATTCTTTTAT

>CL2Contig187_putative All/repeat/mobile_element/Class_I/LTR/Ty3_gypsy/chromovirus/Tekay
TTTCGTATTTGTTGAGTTTTAAGTTACCCGATTAACTTAAACTTGGGCTTCGTTTTGAAGTTCTTCGTTTCTTATCTGATTTGGATTTCAAATCAGTGTTTCTATCCGTTTGTGTCGGACTTTGTTTCGAGTATTTTATCGAGTTCGATATCTATTTCGTGCCTGAAATATTTTGACCTTATTTTGACAACTCGTTCGTAGGAAATTTGATTTCTCTATTTTAGAAATAGACTGAAATGTGATAAAAGAACGAATGATTTGAATTAAGTAAATTGGTTAAAAGAGAATTAAATCAATTAAAGTAATTGAATTAATATAATCAATTAGAGTAATTGAATGAATATAATCAATTTGAGTAATTGAATGAATATAATCAATTTGAGTAATTGAATGAGTATAATCAATTTG

>CL2Contig188_putative All/repeat/mobile_element/Class_I/LTR/Ty3_gypsy/chromovirus/Tekay
AACTTAAGCTCCGATACCAACAGAAACGACCCAAACTTTTTAACATAAGAACACTAGTATAAGATATAAATATCCGATACTAGTAATTCAAATATTAATAAGCTAGATGTTTATTATTGTTTTTAAGGGTTATATAATAGTAAAGATAACAT

>CL2Contig189_putative All/repeat/mobile_element/Class_I/LTR/Ty3_gypsy/chromovirus/Tekay
ACGAGAAAATCAAGATACTAACTCGATAAAACTTCCGAAAACTAAGTCCGACACAAATGGATAGAAAAATACTGATTTGAAATCCAAATCAGATAAGAAACGAAGAACTTCGAAACGAAACACAAGTTTAAGTTAATCGGGTAACTTAAAACTCATTCGAAACACGAAAGATCCTAAATAATGGAAT

>CL2Contig190_putative All/repeat/mobile_element/Class_I/LTR/Ty3_gypsy/chromovirus/Tekay
TTTCTTGTTCTACAGTTAAACACTATTGTATTTAATTTTGTCTTTTCATTTTTCTGTATCTATAAAACCCTAAACATAACAAAAAATAAAAACTAGCTAACTTTCTAATATTTGAATTACTGGTATCAGATATTTATATCTTGTACTAGTGTTCTTGTGTTAAAAAGTTGGGTCGTTTCAGCTGGTATCAGAGCCTGAGTTACATGATTAACTTGAGAATATT

>CL2Contig191_putative All/repeat/mobile_element/Class_I/LTR/Ty3_gypsy/chromovirus/Tekay
TGTATAATAGTACAAAATATAAAAGTAAGACATATATCAGAAAAAAGTCTTGCAGCGGAATAATTCAAAAGAAAGATACATAGGACAACAATATCCAAAGTCTGAAATAGAATAATACTGAAGAAAAATAGAAGTATGTTTAAATAGCTAAACAATGCTATTAACATGCTGATAACAAAGTACTGAACAAAACAA

>CL2Contig192_putative All/repeat/mobile_element/Class_I/LTR/Ty3_gypsy/chromovirus/Tekay
CATTCTTAACTGATTTGGATTGCAAATCAGTATTTTTCTATTCGTTTGTGTCGGACTTAGTTTTTGGAAGTTTTATCGAGTTAGTATCTTGATTTTCTCATGTCGAATATGTTGTCAACCATTTTATCGATCTCTGATATTTCGATTTGTGTCTATCTATCCTTTTACTAGAATTCACTTTCGAATATGGCTAGTTTGGAAGGAATTAAGATTTTATTCTATTTCGTGCCTGAAATATTTGACCTTTCTGACAATTCGTTCTTA

>CL2Contig193_putative All/repeat/mobile_element/Class_I/LTR/Ty3_gypsy/chromovirus/Tekay
ATTTCTCTATCTTTAATAGACTAAATATAATTTAAGAACAATTGAATGAATATGAAAAAATTAAAATAATGGTTTAATTTATTAAGAAATATGAATTTAGAATTTGTGAAATAGAAATAATGGAAATTTAATAAATTATAATGGTTTAAATTTATTATGGAGGGATGAGAATTAAAATTTGTATAATGAAGATAAATTT

>CL2Contig194_putative All/repeat/mobile_element/Class_I/LTR/Ty3_gypsy/chromovirus/Tekay
CAATGATTTGATCATAACATCGTGTGGGGTTTTGACATTTATTGGTTGGTTGAATTATGAAAATATCACCGTGGGGTCGTTTGAGAGGTTATTTGAGGCATTTGGTAGTTTGAGGATGTCCAAAATACAAACTGAACTTTGTCCATTTTATTTTTGAATTTTCGGTAAATAAAATAATGT

>CL2Contig195_putative All/repeat/mobile_element/Class_I/LTR/Ty3_gypsy/chromovirus/Tekay
GATAAAATACTCGAAAAAAAATCAGACACTGATCCAATAAGAAGACACGAATCGAATTCCTAACTAGATAGAAGAAGATAGAGATTCGAACGAATAACTCATTTCTGCTAACGAGTTTAAATCAACGAAAGAATTCTAAGAATGGATCCTACGAATAACCCTTCAGGCTCAAGTTATCGGGAACCTGGCTCTGATACCAGCTGAAACAATCCAAGTTTATAACA

>CL2Contig196_putative All/repeat/mobile_element/Class_I/LTR/Ty3_gypsy/chromovirus/Tekay
AAATAAAATTTGTAACAAGTACAAATCGATAAATAAAAATTTATAAGAGTACAAATAGTTAAATAAAATTGATAACAACTATAAATGGTTAATTAAAATTGATAATGAATATATATTGTTAATTAAAATTTATAAGTGTAAAATAAATAACAAGATTGATTAACAAATAAAAAATGTAATAAATTACATACATAAAAAATCACAAAAATGATTATAACAAACGAATTTATAATTTGGAAATTGAATTTGATTATAACAACGTGTGGTGTAAGTTGTGATATT

>CL2Contig197_putative All/repeat/mobile_element/Class_I/LTR/Ty3_gypsy/chromovirus/Tekay
TGAACCTGATAGTTATTATACATCGTAGGATCGTTTGTTAGAATTCTTCTTTTGTTTCAACCGAGTTGAGTTACCCCGTTAACTCTAATGTGTTGAATCTTCTTAGAATTTGATCAGTAGGAGATCTTTCGTGTTTCGACGAGTTTTAAGTTACCCGATTAACTTAAACTTGTGTTTCGTTTCGAAGTTCTTCGATTCGTATCTGATTTGGATTGCAAATCAGTATTTTTCTATCCGTTTGTGTCGGACTTAGGTTTTGAATATTTTATCGAGCTCGATATATCTATTCGTGCCTAAATATTTTAGC

>CL2Contig198_putative All/repeat/mobile_element/Class_I/LTR/Ty3_gypsy/chromovirus/Tekay
ATTTTATTCAAATTCAAAAAAATAAAAAGGAATAAAATTAAATATAGAACGAGATATCATAATGCATAAAAATATAGGCACGAATAGATACGAAATCTGAAGCCTTATTTAAAAGGATAAGATAGGATGTACGGGAATGAATCGAAATATCCAACT

>CL2Contig199_putative All/repeat/mobile_element/Class_I/LTR/Ty3_gypsy/chromovirus/Tekay
TTAGAAAAATTCATTTTTTTCAAATCACTTTAGCTTAAATGTTCTACATTTCAATCATCTTTCTTATAACAACCTTAATTCATATTTCTTCTTTAATAAACCATTATAATTAATATTTCCATTCCATTTCATTACTTTCGGATTAATTTATTTGTTCTTAAATTTTATTTCAGTCCTTTTTCTATAAAAATATAGAAACAAAAATTTCTAAGAACGAGTTGTCAAAATATTTCAGGCACGAAAAAGAACGAAAATCTGAATTCCTAACAGGCTAGCCATATTCGACAGTGAATGCTAGACGAGAGGATAGATAGACACAAATCGAAATATCTAAGATCGATAAAAAAAGGTGACAAGAAATCTGACACGGATTAATCAAAAACAACGAACTCAAAAAAATATTCGAAACTA

>CL2Contig200_putative All/repeat/mobile_element/Class_I/LTR/Ty3_gypsy/chromovirus/Tekay
AGCTGCCATACATTTAATTTAGTTCAATTAGCTTGGTATAATTTTGTTCAATTCAAATTGCTTGATATACAATTTATTTAATCAATTTCAACTCAATATGATTTTATTTAATCAATTTCAACTCAATATGTATTTATTTAGCTAATTTTGCTTATAATGTATTTTATTTCATTCAATTCAATTGTAATATATTTTATTTCACACATTACACATGTAATATATTTTTATTTAGCACAATTCATTTATTTAATATTTTATTCAGCTTGCTTTACTTGTTTAATATTTTATTT

>CL2Contig201_putative All/repeat/mobile_element/Class_I/LTR/Ty3_gypsy/chromovirus/Tekay
AAATTCGCAAATAACCACTAAGCATAAACTCGGGTAAGTTTGTCTTGTTAAACTTGAGTTATCAGTTATATCCTTTAATTCATTGATACTTGTATTTATTTCGCATAAGTTCAGAAATAAAACGGACAGAGTTCCGTTTGTATTTCGAACAT

>CL2Contig202_putative All/repeat/mobile_element/Class_I/LTR/Ty3_gypsy/chromovirus/Tekay
TCCAGCATTTTCTTTTTGTTTCAGACATTTTGTGTGTATGTCAGTAGCATTGTTTTAGATACTTGAACAGATTTCATTTCAGTACTTCTTTATGTCAGACTATTTGGATATTGTTGTACTTTGAATCTTTCTTTTGAACTATTTTCCGTTGCAAGAATTATTCTGATGAATGTCTTACTTTTATTTATCTGTACTATTATATAACCCATAAAACAATAATAAACATCTAAACTTATTAATATTGGAATTACTAGTATCAGATATTTATATCTTATACTAGTATCCTTATGTT

>CL2Contig203_putative All/repeat/mobile_element/Class_I/LTR/Ty3_gypsy/chromovirus/Tekay
TTAATTCAATTTTTCTTAAATTATATTTAGTCTATTAAAATATAGATAAATCAAATTTTATTAAGAACTAGGTGTCAATCAAATCAAAATATTTTCATGCACGAAATAGAATGAAATCTGAATTCCTAACAAGCTAGCCATATTCGAAAGTGAATGCTAGAAAAGAAGGATAGATAAGAACAATTCGAAATAAAATATCTGACAACTAGTCCAACACGAATCGAATAAAAAATAACCAACTCAATAAAATCGTCA

>CL2Contig204_putative All/repeat/mobile_element/Class_I/LTR/Ty3_gypsy/chromovirus/Tekay
TAATCAATATTTAATGATAAAATGAATTAAAGTAGTCAACTTAAGGGTAAGTTGAAATGATTAATCAATTTAATTTGAAATTGAATGAGTAACCAACGTAATGGTTAATTGAATTAAAATAAATCAATTAAAGTACAAATTGAAACAATAA

>CL2Contig205_putative All/repeat/mobile_element/Class_I/LTR/Ty3_gypsy/chromovirus/Tekay
TTGAAATAATAAATCAATTAAAGAAATGAATTGAAATAATAAATCAATTAAAGAAATGAATTGAAATAAGGAATCAATTTAAATAGTAAATTGAAGTAAAGTAAATTAGAATAAACTATTAGGAGTAAAATAAATTAGTAAACAATTAGGAATAAAATAAATTAGTAAATAATTAGGAGTTAAATGAGTTAATAAAAACAATTAGAATAGGATTGAATTAAAATAGAAACAATTAGGAATACATTAAATGATAGAAACAATTAGGAGTAAATAAAATAATAGAAACAATTAGGAGTAAATAAAATAATAGGAACAATTAGGCAAATTAAATTAGTAAACAAATAGGAGTAAATTTGAA

>CL2Contig206_putative All/repeat/mobile_element/Class_I/LTR/Ty3_gypsy/chromovirus/Tekay
AGAGATTTTGATTTTTGATTTCGTTTCGTTGTGTTTGATTCGTTCCCAAACTTTGTCGTGTTTTGATATTTGATTCGAGCCGGTATAGACATTTGAATCAGCCTTGTGTCACAGTTTTTATTGAGTTTTCTACCTGTTGATCCCTGTCCATCTTTTTGTCTTGAGTTCAGTTCGCAAGGGTCTATCTTGATAGTAATTCAGAGTTTCCATGCTACTCTGTGTCTGAATATTTTAGCCATTCAGATATCTCGTTTCGTACTCGATCTTATTCCCTTTGATTTGTTTTGAATTCGAATAAAATGTTAAGGATAATTAAAGTGAACGGAATAAAATAATGAATAAACAGAAGATGTT

>CL2Contig207_putative All/repeat/mobile_element/Class_I/LTR/Ty3_gypsy/chromovirus/Tekay
ACACACGGATAGATAAATACTGATCTGCAATCCAAATCAGATACAAATCAAACAACTTCGAAATGAAAACAAGTTTAAGTTAATCGGGTAACTCAAGACTCGCCAAAACACGAACGATCTCCTACTGATCAAATTCTAAGAAGATTCAACACATTAGAGTTAACGGGGTAACTCAATTCGGTTGAAACAAAAGAAGAATTCTAACAAACGATCCTACGATGTATAATAACAAAACAGGTTCAAGTTTATCGGGAAACTTGGGGACCTCAACATAACCAACAGGCTCAAGCTATCGGAACCTGGCTCTGATACCACCTGTAAAGACCCAACTTTTCAACACAAGAACGCCTAGT

>CL2Contig208_putative All/repeat/mobile_element/Class_I/LTR/Ty3_gypsy/chromovirus/Tekay
CTATTCTAATTGTTTATTAATCCTATTCCTATTCTAATTGTTTATTAATCATATTCCTATTCTAATTGTTTATATAAATTTATTTTATATTTGGTTTACTTCTATTGGTTCTCTTACTCCAATTATCATTTAAATTGATTCCTTAGATTCAATTTATCCTTTAATTGATTTATTATTTCAATTTATACTTTAATTGATTTCTTTTAATTCAATTAACCTTTACGTTGATTATTAACTTCAATTTCAACTTAAATTGATTAATTATCATTTCAACTTATCATTAGTTGATTACTTCAAATGAATTTATCATTAAATTGATTACTTCAAATTCAATTAACACTCAAA

>CL2Contig209_putative All/repeat/mobile_element/Class_I/LTR/Ty3_gypsy/chromovirus/Tekay
CGAGTTCGTTGTCTTGATTGATTCGTGTCAGAGTAGTTGTCACCCATTTTATCGATCTTAGGACATTTCGATTTGTGTCAGTATATTCTTGTGACCAGCATTCATTTTCGAATATGGCTAGTCTAAGAATTCGGACTTGTGTTATATTTCGTGCCCGAGATATTTAGACTTTTGACA

>CL2Contig210_putative All/repeat/mobile_element/Class_I/LTR/Ty3_gypsy/chromovirus/Tekay
ACAAGAGTTACTAGTATCGGATCGTCGTATCCCGTACTAGGCGTTCTTGTGTTGGAATTTTGGGTCGTTTCAGGTGGTATCAGAGCTTTGTTTCGGATAGCTTGAGCCTGTTGGTTATGATTTGAGGTCCCCAAGTTTCCCGATAAACTTGAACCTGATAGTTTTATACATCGTAGGATCGTTTGATAGAATTCTTCTTTTGTTTCAACCGAATTGAGTTACCCCGTTAACTCTAACGTGTTGAATCTTCTTAGAATTTGATCAGTAGGATATCCTTCGTGTTTGGACGAGTCTTGAGTTACCCGATTAACTTAAACTTGTTTTCGTTTCGTAGTTGTTCGATTCGTATCTGATTTGGATTGCAAATCAGTATTTATCTATCCGTGTGTGTCGGACTTTGTTTTCGAATGATTTATCGAGTTCGTTATCTTGATTTTCTCAGTGTCGGATTGTTTCAAGTATTTTATCGAGTTCGTTATCTTGATTTTATCAGTGTCGGATTGTTTCAAATATTTATCGAGTTCGATATATCTATTCGTGCCTAAATATTTTAGCCATTCTGATATTTCGATTGATTCGATTTGATTCTATTCCACATTTTTGAGTGGTTAGAAGTGAAATAATAATATATTAAACAAGTGAATAATGTTGAACAATATATTATTGGAATTAGATTTAAA

>CL2Contig211_putative All/repeat/mobile_element/Class_I/LTR/Ty3_gypsy/chromovirus/Tekay
CTAATGAGTTTAAACAAAGAAAAATTCTAAGAATGGATCCTACGAATAACCCATCAGGCACAAGTTATCGGGAAATCAAGACCTAACACACAACCAACAAGCACAAGTTATCGGGAACCTGGATCTGATACCAGCTGTGACGACCCAACTTT

>CL2Contig212_putative All/repeat/mobile_element/Class_I/LTR/Ty3_gypsy/chromovirus/Tekay
TTATTTCGTTCGAATCTATTCCACATTTTCAATCTATTTAGGAATATCGAATCGTGCCTTCTATTTGTGTGTCGGATTTAGTTTCGAATATTTTATCGAGTTCGATATATCAATTCGTGCCTTCTATTTATCAGTGTCTGATTAGTTTGAAATATTTTATC

>CL2Contig213_putative All/repeat/mobile_element/Class_I/LTR/Ty3_gypsy/chromovirus/Tekay
CAATAACACTTAATATTATTCAAATTCAACTCAATAACATTTTATTTAATTGATTTCAACTCAATATCATTTTATTTAATTGATTTCAACTCAATATCATTTTATTTAATTGATTTCAACTCAATATCATTTTATTTAATTGATTTCAACTCAAATTGATTATATTAATTCAATTACAACTCAAATTGATTATATTAATTCAATTACAACTCAAATTGATTATATTAATTCAATTACAACTCAAATTGATTATATTAATTCAATTACAACTCAAATTGATTATATTAATTCAATTACAACTCAAATTGATTATATTAATTCAATTACAACTCAAATTGATTATATTAATTCAATTACAACTCAAATTGATTATATTAATTCAATTACAACTCAAATTGATTATATTAATCCAATTACAACTCAAATTGATTATATTAATTCAATTACAACTCAATATCAATTTATTTAATTCATATTAGCTCAATATCATTTAATTTAATTCATATTAG

>CL2Contig214_putative All/repeat/mobile_element/Class_I/LTR/Ty3_gypsy/chromovirus/Tekay
TAACATTTGAATCTAGTGTTCTTGTGTTAAAAAGTTGGGTCGTTTCACTTCCGCTATTATTGTTCAGACTGTGTTCATTTTCCGCTGCTACTTTTGTGTAAACTCTGATGTACTTATACACAGTTTATTCTTTTATGACATACTCTATTTCTATTGTTCAACACTCTTGTGTTTTATCTTGTCCTTTTATTTTTCTATATCTATAAACTTTAACATAACAAAATAAAACGTTCAGCTTATTAATATTTGATTACTACTACCAGATATTTATATCTTGTATTAGTTTTCTTATGTTAAAAAGTTGGGTCGTCACAGATGGTATCAGAGCCAAGTTTCCGATAGGCTTGTGCTTGTTGGTTATGTGAATTACCCAAATTCCCGATAGCTT

>CL2Contig215_putative All/repeat/mobile_element/Class_I/LTR/Ty3_gypsy/chromovirus/Tekay
GTTCTCGTGTTAAAAAGTTGGGTCATTTCAGTTGGTATCAGAGCGAAATTACCCGATTAGCTTGAGCCTGCAGAGTTTAAACTCATTAGCTGCAACGAGTTGTTTCTTTCGAATCTATTCCATTTTCGATCTAGTTAGGAATTTTGATTCGTTTCTTTCCATCTATTTGTGTCGGATTAGTTGTCATATATTTTATCGAGTTTGACATTTCGA

>CL2Contig216_putative All/repeat/mobile_element/Class_I/LTR/Ty3_gypsy/chromovirus/Tekay
TTATTTCCTATTTCTTAATTGATTATCTTACTCAAATTTCAATAATATATTGTTCAACATTATTAACCATATATATAGTTGCATTCAGTTCCATTTAATCAGTTTCAACGCAATATGATTTTCTTTATATACATTTCAACTATTCCATATTTTATTTAGCATTATTACACTTGTTAAATAATTTATTCAGCTCATTTACTTATTCAGTATTTTATTTAACACATTCTGCTTATTAATTATTTCGTTCACTTCATTTATTCTTAACATTTTATTCGAATTCAGAACAATCAAAAAGGAATAAGATCAAATACAAAACGAAATATCTGAATGGCTAAAATATTCAGACACGAAATCGAACGAATTTTTTTAATTCCTATCAAGATAGACATAT

>CL2Contig217_putative All/repeat/mobile_element/Class_I/LTR/Ty3_gypsy/chromovirus/Tekay
TTATACTTGTTTAATATTTTATTCAATCACATTACACTTGTTAAATATATTATCTAATCACATTACACTTGTAAAATATTTTATTTAATCACATTACACTTGTTAAATATTCTATTTAACCACATTACACTTGTTAAATATTTTATTTAAT

>CL2Contig218_putative All/repeat/mobile_element/Class_I/LTR/Ty3_gypsy/chromovirus/Tekay
CTAAATGTAAACCGAAGTAATAAATTAATAAAAACAATTAGAGTAATAGAAATTAATAAAATTAAACAATTAGAACAAAAAATAGAATTAATAAACAAATAGAATTAAAATAGGAATTAATAAACAAATAGAAATAAAATAGGAATTAATAAACAAATAGAAATAAAATAGGAATTAATAAACAAATAGAATTGAAATAGGATTAATAAACAATTAGAATTGAAATAGGATTAATAAACAATTAGAATTGAAATAGGATTAATAAACAATTAGAATTGAAATTTAGTTAATATAAAAAATTAAAGTTAGGGTTAGAATAACATAAACAGATAGAATTAGAATTTATATAAACAATTAAAGCTAGAATTAGAATTTATGTAAACAACTAGAGTCAGAATTTA

>CL2Contig219_putative All/repeat/mobile_element/Class_I/LTR/Ty3_gypsy/chromovirus/Tekay
TGGATTATTTCAGCTGGTATCAGAGCCAGGTTCACCGATAACTTGTGCTTGTGGATTATGCTGATAGAGCCAAGTTCCCGATAACTTGTGCTTGTTCGTTGTGTAGTATTGTCTTGAGTTCCCGATAACTTGAGCCTGTACAATCGTAGGATCTATTCTTAGAATTCTTTCTTTTGTTTCAACTGAGTTTGAGTTACCCCGTTAATTCTAAACCGTTGAA

>CL2Contig220_putative All/repeat/mobile_element/Class_I/LTR/Ty3_gypsy/chromovirus/Tekay
GAAAATGTTAAATAAAAATATGGAAAAATTGAAATAGATTAAAGAAAATTACATTGAATTTAAATTGGTTAAATGGTTAATAATGTTGGACAATATACTATTGAAATTCGATTAAGTAAATCAATTAAGAAATGAGAATTAATCGATACGAATGGATTAATCAATTTAAGAGTAAATTGAATTGAAATAACCAAGTTAAGTGTAAATTGAAATAATATAATCAACTCAAGAATAAAT

>CL2Contig221_putative All/repeat/mobile_element/Class_I/LTR/Ty3_gypsy/chromovirus/Tekay
TGAAATATTATGAACTTCTGACACCTCGTTCTTAGAAAATTTTGATTTCTCTATTTCTAGAAATAGACTGAAATATAATGTAAGAACAAATGAATTAAACTAATTAAATTGGTTTAAATGTGAATTAAAATAATTGAAGTAAATGTATTTAAGCTAAGTGATTTGAATTTAACCATTAAGACTTAAATAATGAAATTTAAGAGAAATAATGGTAAAAGAAATTGGAAGAAAATATTGAGAATGAAAATCACTGAATAAACTTAAATGAACATTTGGAAAAGATTTAGATAAGAAATAATTAA

>CL2Contig222_putative All/repeat/mobile_element/Class_I/LTR/Ty3_gypsy/chromovirus/Tekay
TTCACATGTTATGAATTTTATTTAGCCAATTTCACTTGTAATATATTTTATTTAGCCAATTACACTTGATATACATTTTATTTAATTCAATTAGCTTACTTGTAGCTATGTGATGACATTTTATTTAACCAATTATAACTATTATGTA

>CL2Contig223_putative All/repeat/mobile_element/Class_I/LTR/Ty3_gypsy/chromovirus/Tekay
TCGAAGTTTTCGTTTCTTAACTGATTTGGATGTCAAATCAGGGTTTCTATCCATTTGTGTCGGACTTTGTTTCGAGTATTTTATCGAGTTCGATATCTATTTCGTGCCTGAAATATTTTGACCTTATTTTGACAACTCGTTCGTAGGAAATTTGATTTCTCTATTTTTAGAAATAGAATGAATTGTAATAAAAGAACGAATGAAGAGAATTAAATCAATTAAAGTAATTGAATGAATATAATCAATTAAAGTAATTGAATTGAATCAATTTGAAAAATTGAATGAATTAAAATCAATTAAAGTAATTGAATTGAATCAATTTGTGAAAT

>CL2Contig224_putative All/repeat/mobile_element/Class_I/LTR/Ty3_gypsy/chromovirus/Tekay
CTATCTAGTGAGGAATCTCGAATCGTGCCTTTCTATTTTATCAGTGTCTGATTTGTTTCCACTATTTTATCGAGTCTGATACTTTGATTCGTGCCTCACTATTTGTGTCAGATTAGTTTTCAAATATTTTATAGAGTCGGATACTTTGATTCGTTTGATAGGGATTAAAATTTGGTATCTATTCGTGCCTGAATAT

>CL2Contig225_putative All/repeat/mobile_element/Class_I/LTR/Ty3_gypsy/chromovirus/Tekay
AATTAACGAATTAAAAATTTGGTTAAGAATGAATTAAATTAATTAAACCTTGTGTGTGACAAGTGATTGAAAATGAAAGGGAATTATATTAACAAATTGGAGTTAATAAGAAAATATATTAACAAATGGGAGTTAATATGAATAGATTAACAAATTGGTGTTAATAGAAATGATAATTTGAGTAATCAAATTAAGGAAGTGAATTATATAATCAATTAAGTAATTGAAGTGAATTATATAATCAATT

>CL2Contig226_putative All/repeat/mobile_element/Class_I/LTR/Ty3_gypsy/chromovirus/Tekay
AAAAAATATATAAAAAATAAACATGACCAAATAATATATATAACAATAGAATTAAACTAAATAAAATATTTAATAAGAGAATTGAACCAAATAAAATATTTAATAAGTGAAATGAGTTAAATAAAATATTTAATAAGTGAAATGAGTTAAATAAAATATTTAATATGTGAAATGAGTTAAATAAAATATATAATGATTGAACTGAATTAAGTAAAATATTTAAAGAGTGAAATTGGTTAAATAAAATATTAAACAATG

>CL2Contig227_putative All/repeat/mobile_element/Class_I/LTR/Ty3_gypsy/chromovirus/Tekay
AGTATTCAAATATTAATAAGCTGAATGTTTTTATTTGTTATGTTTAGAGTTTATATAGATATAGAAAATTGAAAAGACAAAATTAAAACACAATAGTGTTGGACAACTGAAATAGAGATGATCATAAATGAATCAACTGTATATAGATACATCAGAGTTTAAAATAAAATAGCAGCGGAATAG

>CL2Contig228_putative All/repeat/mobile_element/Class_I/LTR/Ty3_gypsy/chromovirus/Tekay
GTTGAATTTGAATTTATATAGTGACATTGGTTATATTGTGAATTAAAATTGTGGAAATTTGGTTGAAATATAACACCGTGGGGTGTTTTGACATATATTGATTATTTGGAATTGTTTGAAATCACCGTGTGATGATCAAATAGGAGTTTAGAGACATTTGGG

>CL2Contig229_putative All/repeat/mobile_element/Class_I/LTR/Ty3_gypsy/chromovirus/Tekay
GTGTTAAAAAGTTAAATCATTTCAGCTGGTATCATAGCCAAGTTACCGATAACTTGTGTCAGCTGGTATCAGAGCCAGGTTCACTGATAGCTTGTGCCTGTGGATTATGCTGATAGAGCCAAGTTCCCGATAACTTGTGCCTGTTCGTTGTGTATTTTTGTCTTGAGTTCCCGATAACTTGAGCCTGTACATCGTAGGATCTATTGTTAGAATTCTTTCTTTTGTTTCGACTGAGTGTGAGTTACCCCGATAACTCTAGTCCGTTGAATCTTCTTAGAATTCCATTGTTAGGATCTTTCGTATTTCGATGAGTTTTAAGTTACCCGATTAACTTAAACTTGGGCTTCGTTTTGAAGTTCTTCGTTTCTTATCTGATTTGGATTTCAAATCAGTGTTTCTATCCGTTTGTGTCGGATTTTGTTTCGAGTATTTTATCGAGTTCGATATCTATTTCGTGCCTGATATTTTGACCTTGTTTTGACAACTCGTTCGTAGAATTTGACTTCTCTATTTATAGAAATAGAATGGATTGTTAAATAAGAACGAATGAATTAACGAATTAAAATTTTGTTTAAGAATGAATTAAAATAATTAAATCTTGTTTGTGACAAGTGGTTGAAAATGAAAGAAATATATTAACGAATTGGAGTTAATAAGAATATATTAACAAATTTGGGTTAATAGGAATGATAATTATATAGTCAATTGAGTAATTGAAGTTAATTATAAAATCAATTAAAGTAGTAATTGAATTGAA

>CL2Contig230_putative All/repeat/mobile_element/Class_I/LTR/Ty3_gypsy/chromovirus/Tekay
AATTTAATTCTTTCGTTCTTATATTACATTTCAGTCTATTTTCTAAAATAAACAGATCAAAATCTCCTAAGAACGAGTCGTCAGAAAGGTCAAAAATATTTCAGGCATGAAATAGAACAAAATATGAATTCCTTCCAAACTAGCCATAATCAAAAGTGAATGCTA

>CL2Contig231_putative All/repeat/mobile_element/Class_I/LTR/Ty3_gypsy/chromovirus/Tekay
CTATTTCATGCCTGAATATATTTAATAGAAGAATAAATTAAATAATGGGAATTAATAGACAAGAATAAATTAATCAATTTAAGTGATAATTGGATATTGGACATACATTAATTGATTTGAGTTGAGAAAAAAATTATCGTGTGACAATTTTGAGTTTGA

>CL2Contig232_putative All/repeat/mobile_element/Class_I/LTR/Ty3_gypsy/chromovirus/Tekay
ACAATTAAGTGATAAATAGAATTAAAATAAACAATTACGAGTAAAATGAATTAGTATAAACAATTAGGAGTAAAAGTAAATTTATAAAAACAATTAGAGTAATAGGAATTAATAAAAACAATTAGGGATTGAATTGGATTAATAAAATCAATTAGAGTTAAAATTTAATTAATATAA

>CL2Contig233_putative All/repeat/mobile_element/Class_I/LTR/Ty3_gypsy/chromovirus/Tekay
TTATTGAGTAAATTGTATTCTATTTTTCCGCTACTGATTTTTGTACAAACTCTGATGTACCTATACACAGTTTATTCTTTTATGACATATTCTATTTCTGTTGTTAAACACTATTGTGTTTTAACTTTTATCTTTTCATTTCTATAATCTATAAACCCTAAACATAATAAAAACTAACTAACTTATTAATACTTGTATTACTATTACCGGATATTTATATCTTGTACTAGTGTTCTTGTGTTAAAAAGTTGGGTCGTTTCATATGGTCTTCAACTCTATCTTTTGTCCCATACCAGAAGCGG

>CL2Contig234_putative All/repeat/mobile_element/Class_I/LTR/Ty3_gypsy/chromovirus/Tekay
GTTTTATCAAGTTAGTGTTTTAACTCATTCGTGTCGGATTTGTTGTCAACCATTTTTATCGATTTCTGATATGTCGATTTGGGTCTATCTATTCCTTATGGCTAGCATTCGCTTTCGAATATAGCTAGTTTTGAAGGAATTCAGATGGTTCTTTTATTTCGTGCCTGAA

>CL2Contig235_putative All/repeat/mobile_element/Class_I/LTR/Ty3_gypsy/chromovirus/Tekay
CTCGAAAACTTGGCTCTGATACCAACTGAAACGACCCAACTTTTTTAACACAAGATCACTAGTACAAGATAAGAATATCCGATACTAATAATTCAAATGTTAATAAGATGAATGTTTATTATAATAGGTTATTTAAATAGCATAGATAATTTATC

>CL2Contig236_putative All/repeat/mobile_element/Class_I/LTR/Ty3_gypsy/chromovirus/Tekay
AGGAAATTAGCTAAATAAAATACATTACAAGCAAAATTAGCTAAATAAAATACATTACAAGTGTAATTGACTAAATAAAATATATATTACAACTTAATTTGAATTGAATAAAATGTATAACAACTATAATTGGTTGAATAAAATATATAAC

>CL2Contig237_putative All/repeat/mobile_element/Class_I/LTR/Ty3_gypsy/chromovirus/Tekay
AAGTTGAAATTGAATTAATATAAACAATTAAAGTTGAAATTGTAATCAATAAAATCAATTGAAGTGTAAATTGAATTAAAAAAATCAATTTAAGTGTAAATTGAATTAGTAGAATCAACTTGAGTATAAACTGAATTAATATAATAAATTTGGATGTATACTGTGATATTGATTGTTTTGAGTGATGCTTGAACTTGATTTGGGCGAATAGCGCACGATTGTAGTGAATATTGTGATGTTGATCCGTG

>CL2Contig238_putative All/repeat/mobile_element/Class_I/LTR/Ty3_gypsy/chromovirus/Tekay
TTTTATCCGTTTGAGTCGGAGTTTGTTTCGTGTATTGTATCGAGTTCGATATCTATTTCGTGCCTGATGTTTTGACCATTTTGACAACTCGTTCGTAGGAATTTGATTCTCTATTTGAGAAATAGAATGAATTATAATAAATGAACGAATTAACTCAATTAAAATAATTGAATTTATAATAAAATCAATTAAAGTAATTGAATTGAATCAATTTGAGAAATTGAATGAATTAAATCAATTAAAGTAATTGAATTGAATCAATTTGAGAAATTGAATGAATTAAATCAATTAAAGTAATTGAATTAATATAATCAATTTGATTGTGTATCTTGATATTGATTGTTTTGGATGAACTTGAATTTGAT

>CL2Contig239_putative All/repeat/mobile_element/Class_I/LTR/Ty3_gypsy/chromovirus/Tekay
TTTTTATTTCCGCTACATGACTTATTTCTGATATATGTCTTACTTTTATGTTTCTGTACTATTATATAACCCTTAAAACAATAATAACTATCTAAACTTATTAATATTTGAATTACTAGTATCGGATATTTATATCTTGTACTAGTGTTCTTATGTTAAAAAGTTGGGTCGTTTCAGTTGGTATCAGAGCTCAAGTTCCCGATAGCTTGAGCCTGTTGGGTTAAGTACATCGTAGGATCCATTCTTAGAAATTATCTCTTCTATCCTTGATTTGAAATAGTTTTAACCTCC

>CL2Contig240_putative All/repeat/mobile_element/Class_I/LTR/Ty3_gypsy/chromovirus/Tekay
TTGATTTCTCTATTTTGAGAAATAGAAGGAATTATAATAAAGGAACGAATAAAGAGAATTAAATCAATTAAAGTAGTTGAATTGAATCAATTTGAGAAATCGAATGAATTAAACCAATTAAAGTAATTAAAGTAATATAATCAACTTGATTTTTTATCTTGATTTGATTGTTTTGT

>CL2Contig241_putative All/repeat/mobile_element/Class_I/LTR/Ty3_gypsy/chromovirus/Tekay
GTAACTCAAGACTTGTCGAAACACGAAGGATCTCCTACTGATCAAATTCTAAGAAGGTTCGACACATTAGAGTTAACGGGGTAACTCAATTTGGTTGAAACAAAAGAAGAATTCTAAGAATAGATCCTACGGTGTACCATAACCAAACAGGCTCAAGTTATCGGGAA

>CL2Contig242_putative All/repeat/mobile_element/Class_I/LTR/Ty3_gypsy/chromovirus/Tekay
TGTCTTCTTCTTTTATCAGTGCCTTATTGTTTCAAGTATTTTATCGAGTTCGATATATATATTCATGCCTGAATATTTTTAGCCATTATGATAACTCGTTCTTGATTTGATTTCAATCCTTTTGATTAGTCTGAATTTGAATAAAATGTAAAAAATAAATAAAGTGAAGAAAT

>CL2Contig243_putative All/repeat/mobile_element/Class_I/LTR/Ty3_gypsy/chromovirus/Tekay
TGATTATTCTGGACTGGAATAAAATTCTAGAATGAAGAATAAAGCTGATAACACTAATAAAATGATAAGAACTAATAAAATAAAATGAATAAAATATTTAATAAGTAAAATTGAACCAAATAAAATATTTAATAAGTGGATTGAAACAAATAAAATATTTAACAAGAG

>CL2Contig244_putative All/repeat/mobile_element/Class_I/LTR/Ty3_gypsy/chromovirus/Tekay
TGTGATTTCCTTTAATTCATTTCAACTATTCCATATTTTTATTTAACATTTCACACTTGTTAAATAATTCATTCAGTTCATTACACTTACTAAATATTTTATTTAACACATTCTTCTTATTAATTATTTTATTCCATTTACTTAATTTATTCTTAACATTTTATTCAAATTCAGAACAATCAAAAGGAATAATATTTAAATATATAACGAGATATCCGAATGGCTAAAATATTCAGGCACGAAATAGAACGAAAAA

>CL2Contig245_putative All/repeat/mobile_element/Class_I/LTR/Ty3_gypsy/chromovirus/Tekay
AGTTAATAAGAGAAATTAGTAACAAATTGGAGTTAATAAAAAAATATATTAACAAATTGGAGTTAATAAGAATATATTAACAAATTGGTGTTAATAGGAATGATAATTTGAGTAATCAATTTAAACTAATTGAATGGTATAATCAATTTAAAGTAATTGAATGGTATAATCAATTTAAAGTAATTGAATGGTAAAAATCAATTTAAACTAATTGAATGGTAAAATCAATTAAAGTAATTGAATTAATATAATCAATTTGATTGTGTGTCTT

>CL2Contig246_putative All/repeat/mobile_element/Class_I/LTR/Ty3_gypsy/chromovirus/Tekay
ATAAATATCAAGATACACAATAAAATTAATTAATTAATTAATTCACTTATTTTAATTGATTATACCCTTCAATTACTTTAAATTGATTATTCAATTCAATTACTTTAATTGATTACTCAATTCAATTAAATTACTTTAATTGATTATGCAA

>CL2Contig247_putative All/repeat/mobile_element/Class_I/LTR/Ty3_gypsy/chromovirus/Tekay
ACAAAATCTGACTTAAATGGATAAAACACTGATTTGAAATCCAAATCAGATCAGAAACAAGAACTACGAAACGAAACACAAGTTTAAGTTAATCGGGTAACCTAAAACTCATCGAAAACACGACAGATCCTAACAATGGAATTCTACGAAGATTCAACAGACTAGAGTTAACGGGGTAACTCAACTCGGTTGAAACAAAGAAAGAATTCTAACAATAGATCCTACGATGTACAAGATATCAGCTGAAACGAGGTATCTTACTACATAACCAACAGGCTCAAGCTATCTGCAAACCTGGCTCTGATACCAGCTGAAATGACC

>CL2Contig248_putative All/repeat/mobile_element/Class_I/LTR/Ty3_gypsy/chromovirus/Tekay
ATGAGGTAAATAAATTATTTAATAAGTGAAATGAGTTAAATAAAATATTTAACAAGTGAATTGTGCTAAAAAAAAATTCAACGTGTGTAATGTTAAAAATAAAATGTATAATAAGCTAATTGAATTAAATAAAATGCATATCAAGTGAATTTGAGTTAATAAAAAACATTATTAAGTGGTATTGGCTTAATAGAATACATTACAGGAGAAATTGAT

>CL2Contig249_putative All/repeat/mobile_element/Class_I/LTR/Ty3_gypsy/chromovirus/Tekay
GACTAACGAGTGCACTCATACTCGTCTCGAACCACCACACGGTGATTATTCCCAAATCAAATCAACAAAAGTCTCAAAATACACCACACGGTGTCTCGAATCAAATCCAATACCCAATAATAAAGTTTTGTTTATTATACTCATTTATTGTGAATTGATATATATAATTTACTATATCTGTTACCCATAACTCAATCATGATGTTTATTTATGCCTACCACATCCAAATCAACACAATATCACCAATATCCATTTACTTAACTATTTAAAGCTGTATCCAATTCTATTTCTTTAATTTTAACCAAATGTGATTTCCTTAATTTTATTTCAATTATTACATAATTTTGTTTAACACATTATACTTGTTACATAGATTTCTATTTCATTTATTCTAAGCCTTTTATTTGATTTTGACATTGATCAAACTTTCGTAGCAAAAGGGA

>CL2Contig250_putative All/repeat/mobile_element/Class_I/LTR/Ty3_gypsy/chromovirus/Tekay
AATCAACCCAAAATTGCCACACGACAATTTTTCTCAATCTCAAATCAATCAATATATGTCCAATATCACAATATATTCAAATTCAACTCAATAACATTTTATTTACTTCAATTCCACTCAAATTGATTATATTAATCCAATTACACTTAAATTGATTATATTAATCCAATTTTACTTAAATTGATTATCTTAATCCAATTTTACTTAAATTGATTAATTTATTCTTATCGATTAATTCCCATTACTTAATTCATTCGTTCTCAAATCTTATTTCAGGCACGAAATAGAACGAAAATCTGAATTCCCTCCAAACTAACCATATCGAAAGTGAATGCTAAATACAGAGGATAGACATGCATGAATCGAAATATCAAAGATCGATAAAATAGTTGACAACAAATCCGACACGAGAAAATCAAGATAACTAACTCGATAAATCATTCGAAAACTAAGTCCGACACAAACGGATAGAAAAATACTGATTTGCAATCCAAATCAAATACAAATCAAAAAACTTAGAAATGAAAC

>CL2Contig251_putative All/repeat/mobile_element/Class_I/LTR/Ty3_gypsy/chromovirus/Tekay
TCGTTCGAATCTTATTCCATTTTCGATCTAGTTAGGAATATCAAATTGTGCCTTTCCATTTTTGTGTCGGATTTAGTTTCGAATATTTATCGAGTTCGATATATCAACTCGTGCCTTACTATTTGTGTCAGACTAGTTTTCACTTATTTTT

>CL2Contig252_putative All/repeat/mobile_element/Class_I/LTR/Ty3_gypsy/chromovirus/Tekay
ATTAAGCATTTCATTCTTACATTTTATTCAACTTCGAAACAATCAAAATGTGGAATAGAATCAAATCAATCGAGATATCAGAATGGCTAAAATATTTAGGCACGAATAGATATATCGAACTCGATAAAATATTTGAAACAATCAAACACTGATAAAAAAAGAAGACACGAATTAAATTCCAA

>CL2Contig253_putative All/repeat/mobile_element/Class_I/LTR/Ty3_gypsy/chromovirus/Tekay
TAATATGAAGATATTAAAATTAAAATAGTGGTTCTAATTCATTAGGGAAATGAATTTAAAATTTGTGAAATAGAAGTAATGGAAATTTAATAAATTATAATGGTTTAAATTTATTATTGAGAAATGAGAATTAAAAAGTGCTATAATAAAATTTATGTATTTAAACTAAGTGATTTGAATTTAACCATTAAGACTTAAATAATGAAATTTAAGAAAATAATAATGGTAAGAGAAATTAGAAGAAAGTGTA

>CL2Contig254_putative All/repeat/mobile_element/Class_I/LTR/Ty3_gypsy/chromovirus/Tekay
TTACAGATTTCCTAAATCAAACACATTTCAACTATTAATATAGCTAACCCACAGATTAGTATTCAAACCACATTCATACAAACCATTATTCAATCAAATTATCCTTTTAACATTTTTATTAACTCCAAATTGCTTATTATTATTTTTATTAACTCCAAATTGCTTATTATTATTTTTATTAACTCCAAATTGCTTATTATTATTTTTATTAACTCCAAATTGCTTATTATTATTATTATTAACCAATTTACTTGTTAAATGTATTAATTTAACTTATTTACAACTTAAATTGATTTATTTAATTCAATTTCTTATATTTTATTCAAACTCGAATCAATCAGAAGAGAATCAAATCAAATCAACGAATTATCAGACTGGATAAAAATT

>CL2Contig255_putative All/repeat/mobile_element/Class_I/LTR/Ty3_gypsy/chromovirus/Tekay
CTTCTGGTATGGGACAGATGAGAGAGTTGAAGACCACATGAGTGGTTTCTTATTTTTTCTTCTGCATTCATATTGTTTAAACTGTATCCATTTACCGCTGCTTATTTTGTTGAAACTCTGAAGTATCTATTTTTGGTAAACCACATATACAGTTTATTATTGTATGACATTTCGTACTCTACTATTTGACACTATTGACTTTGATTATGTCTATATAATTTTATATAT

>CL2Contig256_putative All/repeat/mobile_element/Class_I/LTR/Ty3_gypsy/chromovirus/Tekay
CCCATTCAGTTATATTAATTTCTTTAATTCATTCAATTTCACAAATTGATTCAATTCAATTACTTTAATTGATTATTTAATTCACTTTAATTTCTTAATTGATAATATAATTCACTTCAATTTCTTAATTGATTATAAAATTCACTTCAATTTCTTCTAATTGATTACTCAAATTATCATTCCTATT

>CL2Contig257_putative All/repeat/mobile_element/Class_I/LTR/Ty3_gypsy/chromovirus/Tekay
ATTCATTATTTTTGACCAATTCTCTTTCTATTATCCTACACTATTATGTTATATTTTATATTTTCATTTTCTGTATCTATATAAACTCTAAACATAACAAATAAAACATTCAGCTTATTAACATTTGATTTCTAGTATCGGATATTTATATCTTGTACTAGTGTTCTTGTGTTAAAAAGTTAGGTTGTTATAGTGGTATCAGAGCCAAGTTCCCGATAACTTGAGCCTA

>CL2Contig258_putative All/repeat/mobile_element/Class_I/LTR/Ty3_gypsy/chromovirus/Tekay
ATTGAATGGTAATCAGTTTAAACTAATTGAATGGTAATCAATTTAAACTAATTGAATGAGAATCAATTTAAACTAATTGAATGAGAATCAATTTAAACTAATTGAATGAATTGAATCAATTTGAAGAATTGAATGAATTAAATCAATTAAAGTAATTGAAGTAATTGAAAT

>CL2Contig259_putative All/repeat/mobile_element/Class_I/LTR/Ty3_gypsy/chromovirus/Tekay
ATCTAGTTTGGAATTTCAATTTGTGCCTTTATATCTATCTGTGTCAGATTTAGTTTTCAAATATTTTTATCGAGTTTGATATTTCAATTCGTGCTTTTTTGTATGTTTGTCGGATTTAGTTTTTGAATTTTGTCTATCTAGTTAAATGTTTCGATTTGTGACTTTTTATCCCTCGATTTTGGAAATCTGTTTCAAATATTCTAGCTT

>CL2Contig260_putative All/repeat/mobile_element/Class_I/LTR/Ty3_gypsy/chromovirus/Tekay
CTATTTGTTTATTAATTCCTATTTCAATTCTAATGGTTTATTAATTCCTATTTCAATTCTAATTGTTTATTAATTCATTTTACTCCTAACTGTTTCTATTATTTTATTTTACTCCTAATTGTTTCTATTTTTTTCATTTTACTCCTAATTGT

>CL2Contig261_putative All/repeat/mobile_element/Class_I/LTR/Ty3_gypsy/chromovirus/Tekay
ACTCTTATCATTTTATTCGAATTCAAAAAAAAATCAAAAGGAATAAGATCGAATACAGAACGAAATATCTGAATGGCTAAACTATTCAGACACGAAATAGAATGAAAACTCTGAATTCCTATCAAGATAGACATGAATCGACATATAGAAAACTCCATAATAACTGTGACACAAGTCTGATTCAAATGAATA

>CL2Contig262_putative All/repeat/mobile_element/Class_I/LTR/Ty3_gypsy/chromovirus/Tekay
ACTCATTATAGTGAATTGTCATATAATTTATTGTATTTGTTATTTTTTAACCAATCTTGTTATTTATTTACACACAATAAATTTTAATTCACAATAATTTCTCAATATCAATTTTAAATACTCATTTATAGTTGTATTCAATTCTATTTAATCAATTTCAACTCAATATGATTTTATTCAATCAATTTTAACTCAATATGATTTTATTTAATCAATTTCAACTATTCAATATTTTATTTAACACATTACACTTGTTAAATAATTTATTTAGCTCATTTCACTTATTCAATATTTTATTTAACACATTACACTTGTTAAATATTTTATTTCATTCACTTCATTTATTCTTAACATTTTATTCAAATTCATAA

>CL2Contig263_putative All/repeat/mobile_element/Class_I/LTR/Ty3_gypsy/chromovirus/Tekay
ATAAAAACATCTAAACTTATTAATACAAGAATTATTAGTATCGGATATTTATATCCCGTACTAGGCGTTCTTGTGTTGAAAAGTTGGATCGTTTCAGCTGGTATCAGAGCACAAGTTCCCGATAACTTGAGCCTGAAGGGTTATTCGTAGGATCCATTCTTAGAATTCTTTCGTGAATTAAACTCATAGCAGAAATGAGTTATTTGT

>CL2Contig264_putative All/repeat/mobile_element/Class_I/LTR/Ty3_gypsy/chromovirus/Tekay
GATGGATAGAAAAATACTGATTTGAAATCCAAATCAGATAAGAAGAGAAGAGCTTCGAAATGAAACACAAGCTTAAGTTAATCGGGTAACTTAAAACTTATTCGAAACACGAAAGATCTCCTAATAATTGAATTCTAAGAAGATTCAACAGACTAGAGTTAATAGGGTAACTCAAGCTCGGTTGAAACAAGAAGAATTTCTAAGAATGGATCCTACGAATAACCCTTCAGGCTCAAGTTATTGGGAACTCAAGACCTATTC

>CL2Contig265_putative All/repeat/mobile_element/Class_I/LTR/Ty3_gypsy/chromovirus/Tekay
AACCATATCAATTTCAATTAACCATTTATAGCTGTGATGTATTTCATTTAAACAATTATAACTGTTATACATTTTATTTAATTCGAATTCAGTTGTAATATATTTTATTTAATCAATTAAGCTTGATATACATTTTATTTAATCAATTACACTTGATATACATTTTATTTAATCAATAACACTTGATATACATTTTATTAAGCCAATATCACTTGTAATGTATTTTATTAAGCCAATATCACTTGTAATGTATTTTATTAAGCCAATATCACTTGT

>CL2Contig266_putative All/repeat/mobile_element/Class_I/LTR/Ty3_gypsy/chromovirus/Tekay
TTAATATTTTATTCAACTTCGAATCAATCAAAAATGTGAGAGAATCAAATCAATCGAGATATCAGAATGGCTAAAATACTTAGGCACGAATAGATATATCGAACTCAATAAAATACTCAAAACAAATCAGACACTGATCCAATAAGAAGACACGATCGAATTCCTAACTAGATAGAAAAGATAAAGATTCGAACGAATAAATCATTTATGCTAATGAGTTTAAATCAAAGAAAG

>CL2Contig267_putative All/repeat/mobile_element/Class_I/LTR/Ty3_gypsy/chromovirus/Tekay
AATGGAACTAAATGCAACTGTAAATGGTTAATAATGTTGGAAACATATTATTGAAATTTGATCAAGGGAATCAACTAAGAAACGGGGATTATTCGATACGAATGAATTAATCAATTCAAGAGTAAATGGAATTAATATAATCAAGTTAAGTGTAAATTGAATTAACAGAATCAATTTAAGTGTAAATTGAGTTAATATAATCAGTTTAAGTATAAATTTGAATTAATGCAATTAATTTAAATGGAATTAGATTAATATAATCAATTTAAGTATAAATTGGATTAATATAATCAATTTGGAATGTGTGTTATAGTATTGGTTGTTTTGATTGGTGGATTTGGCAAATAGTGCCTGATTGTATTTGATTTGGTGATAGTGATT

>CL2Contig268_putative All/repeat/mobile_element/Class_I/LTR/Ty3_gypsy/chromovirus/Tekay
TCATGCACTATTGCCAAATTAAGTCCAAACATCACTCAAAACAATCAATACTATAACACACATTTAAATTGATTATATAAATCCAATTTATACTTAAATTGATTATATTAATTCAATTTAAACTTAAATTGATTATATTAATTCAATTTACTTAAATTTATTATAGTAATTCAGTTTCAAATTTAAATTGGTTATA

>CL2Contig269_putative All/repeat/mobile_element/Class_I/LTR/Ty3_gypsy/chromovirus/Tekay
AATAAGAATATAATAACAAATTGGGGTTAATAAGAATGGTATAATCAATTAAGTAATTGAAATTATATAATCAATTAAGTAATTGAAGTGAATTATATAATCAATTAATACAATTGAATGGATTAAATCAATTAATACAATTGAATGGATTAAATCAATTAATACAATTGAGTGGATTAAATCAAGTAATACAATTGAGTGGATTAAGT

>CL2Contig270_putative All/repeat/mobile_element/Class_I/LTR/Ty3_gypsy/chromovirus/Tekay
TAAATTGAAATGAATAATCCATTAAAGTAAAGTGGAAGTAAATTATATAAACCAATTAAGTAATTGAAATAGTAATCAATTTGAGTAATTAAAGTTAAATATAATCAATTTAAATAATTGAACGAATATAATCAATTTGAATAATTGAATG

>CL2Contig271_putative All/repeat/mobile_element/Class_I/LTR/Ty3_gypsy/chromovirus/Tekay
AAAAAGTTGGATCGTTTCAGTTGGTATCAGAGCATAAGTTCTTGATAACTTGTGCCTGTTGGTTATGTGAATAGGTCTTGAGTTCCCGATAACTTAAGCCTGAAGGGTTATTCGTAGGATCCATTCTTAGAATTATTTTTTGTTTTAAACTCATTAACTGAAATGAGTTATTC

>CL2Contig272_putative All/repeat/mobile_element/Class_I/LTR/Ty3_gypsy/chromovirus/Tekay
ATTTTGTTTTGTTTCAGTATTTTATTTCCAACATGTCAATAGCATTGTTTAGATATTTGAACATACTTCTATTTCTTTAAGTACTACTCTATTTTCAGACTTCGGATATTGTTGTAATTATATCTTTTCTTTTGAATTATTTTGCTGCAAG

>CL2Contig273_putative All/repeat/mobile_element/Class_I/LTR/Ty3_gypsy/chromovirus/Tekay
ATTAAATAAAATGTATATCAAGCTTAATTGATTAAATAAAATATATTACAACTGAATTCAAATTAAATAAAATGTATAACAGCTATAATTGGTTAAATAAAATATATAATAGCTATAATTGGTTAAATAAAATATATAACAACTATAATTGGTTAAATAAAATACATAACAACTATAAATGGTTAATTAAAATTGATATTGATTGTATTGGGTTAATTAAAATTTATTATGTATAAATAAATAACAAGATTGGTAAACAAATAACAAGTATAATAAATTATATATAAATTCACATATTGA

>CL2Contig274_putative All/repeat/mobile_element/Class_I/LTR/Ty3_gypsy/chromovirus/Tekay
CAGACTGGCTAAAATATTCAGGCACGAATAAATATATCAAACTCGATTAAATACTCAAAACAAATCAGACACGGATCCAATAATAAGATACGAATCAAATTACTAACTAGATAAAAAAATCAAGTGATTCAAATGAATAAATCATTTCTGCTAACGAGTTTAATCAAGAAAGAATTCTAACAATGGATCCTAC

>CL2Contig275_putative All/repeat/mobile_element/Class_I/LTR/Ty3_gypsy/chromovirus/Tekay
TTAATAAATAATTAGAATGGAAATAGGAATTAATAAAATAATTAGAATGGAAATAGGAATTAATAAAACAAATAGAATTGAAATAGGATTAATAAAAACAATTAGAAGTTAAATAAATTAATATTACCAATTAGAATTTGAATTAACATTAAAATAAACAATTAGGAGTAAAATGAAAGAATAGAAACAATTAGAAGTAAAAATGAATTAATATAAACCATTAGGAGTAAAATGAATTAATAAACAATTGGGATAG

>CL2Contig276_putative All/repeat/mobile_element/Class_I/LTR/Ty3_gypsy/chromovirus/Tekay
ACAAGTGAAAACGAGCTAAATAAAAATATTTAACTAGTGAAACGAGCTAAATAAAATATTTAATAAGTGAAATGAGCTAAATAAAATATATTACAAGTGAAACTGACTAAATAAAATATATAACAAGTGAAACTGACTAAATAAAATATATTACAAGTGTAAATCAACAAATAAAGATTTATAATTGTATAAATGGTTAAATAAAATTGATAATG

>CL2Contig277_putative All/repeat/mobile_element/Class_I/LTR/Ty3_gypsy/chromovirus/Tekay
CGAATCAATAAAATGGAATCAAATCAAATCAACGAGATATCAGAATAGCTAAAATATTCAGGCACGAATAGATATATCGAACTCGATAAAATTACTCGAAACAAATCAGCCACTGATCCAATAAGAAGACACGATCGAATTCCGAAACTAA

>CL2Contig278_putative All/repeat/mobile_element/Class_I/LTR/Ty3_gypsy/chromovirus/Tekay
CATTTAATTCCTAAATGTTTATTTTAATTCATTTAACTCCTAATTAATTATTTTAATTCATTTTTGTTTATTATTAACTCCTATTTGTTTATTAATCCTATTCCTATTCTCTCTATTTATTAAATTGATTCCTTAAATTCAATTTATTCTTTAATTGATTCGTTATTTCCATTTATACTTTAATTGATTCTCTTAATTCAATTAACCATTACGTTGATTATTAACTTCAATTTCAACTTAAATTGATTAATCATTTCAACTTATACATTCG

>CL2Contig279_putative All/repeat/mobile_element/Class_I/LTR/Ty3_gypsy/chromovirus/Tekay
GAAGTCAAGATAAAAATCTCCTAACTCGAAAAGATAGGGATAAATTCGGACGAAACCACAAACTCAAGTTAGTCGAGTAACTCAAGACTCTTCGAAACACGAAATATCTCCTAATAGTCAAATTATAAGAAGATTCAACAGACTAGAGTTAATGGGGTAACTCAAACTCGGTTGAAACAAAAAGAATAATTTCTAACAAAAGATCCTACG

>CL2Contig280_putative All/repeat/mobile_element/Class_I/LTR/Ty3_gypsy/chromovirus/Tekay
AATCCATTCCCTTTGAAATATATTTTATTTCATTCCATTTACTTGTATTACATTTTATTTAGCTAATTTTACTTGTAATACAATTTATTTAGCTAATTTCTCTTGATATATATTTTATTTAGCTAGTTTGACATGTTATATATTTTTATTTAGCACAATACACATGT

>CL2Contig281_putative All/repeat/mobile_element/Class_I/LTR/Ty3_gypsy/chromovirus/Tekay
AAATAAATAAAGACTAAACAACTGATTAATACTTGTATTTCTATTACCGGATATTTATATCTTGTACTAGTGTGCTTGTGTTAAAAAGTTGGGTCGTCTCAGCTGGTATCAGAGCACAAGTTCCCGATAACTTGAGCCTGAAGGGTTATTCGTAGGATCCATTCTTAGAATTCTTTCTTGATTAAACTCGTTAGCAGAAATGAGTTATTCGTTCGAATCACTTCACTTTCTATCTAGTTAGGAATTCGATTCGTGTCTTCTTCTTTTATCAGTGTCTGATTGTTTCAAATATTTTATCGAGTTCGATATATCTATTCGTGCCTAAATATTTTAGCCATTCTGATATCTCGATTGATTTGATTCTCTCACATTTTGATTGATTCGAAGTTGAATAAAATGTAAGAATAAAGAATGAAATAGAAAATATCTAAAAATATGATTAGAAGTAATGAAATGAGTTGAATAATATATTTAACAAGTTAAATAAGTGGAATAATATATTTAACAAGTTAAATAAGTGAAATAATATATTTAACAAGTTAAATGAGTTGAATAATATATTAAACAAGTGTATTATGCTAAATAATATATTAAACATGTGTATTATGCTAAATAAAAA

>CL2Contig282_putative All/repeat/mobile_element/Class_I/LTR/Ty3_gypsy/chromovirus/Tekay
ATTTCTCTATTTTTAGAATAGAATGAATTATGAAATAAGAACGAATGAATTAAACGAAAAAAAAGGAAAAAATTTGGTTTAAGAATGAATTAAGATAATTAAATCTTGATTGTGACAAGTGATTGAAAATGAAACCATTAATACTCAAAATAATGTAACTAAA

>CL2Contig283_putative All/repeat/mobile_element/Class_I/LTR/Ty3_gypsy/chromovirus/Tekay
CTGAAACGAACGAACTTTTTAACATAAGAATACTAGTACAAGATATAAATATCCGATAATAGTAATCAAGTATTAATAAGCTATTTATTTTTTATTATTATGTTATAGGGTTTATATAGATATAGATAAAAATGAAAAGATAAAATCAAACACAATGGTGTTTAACAACAGAAATAGAATATGTCATACATGAATAGACTGTATGTGTGGTTTACAAAAAAAAAATATACATCAGAGTTTAAATAAAAAGCGCAGC

>CL2Contig284_putative All/repeat/mobile_element/Class_I/LTR/Ty3_gypsy/chromovirus/Tekay
TTTCTATTTGTTTATTAATTCAATTCTAGCTCTAATTGTTTAATTTTATTAATTTCTATTACTCTAATTGTTTTTATTAATTTATTACTTTAATTGTTTTTATTAATTCCTATTACTCTAATTGTTTTTATTAATTCCTATTACTCTAATT

>CL2Contig285_putative All/repeat/mobile_element/Class_I/LTR/Ty3_gypsy/chromovirus/Tekay
AAATTCAATCACTTAGCTTAAAAAAATTAATTTTCAATTATCTTCATTATAACATTTTTTAATTCTCATTTTTTATCAAGTCATAATGAATTTCTACCATTTTACCTTAACTTTCCATTTATTTAAATTTCATTATTTTCGATTAATTCATTTGTTCTTAAATTTTGTATTTCAA

>CL2Contig286_putative All/repeat/mobile_element/Class_I/LTR/Ty3_gypsy/chromovirus/Tekay
TTATAAATTTTATTTATCGATTTCAACTTGTTATACATTTTATTTAATTCAATTAGCTTGTTATACATTTTATTTAATTCAATTAGCTTGTTATACATTTTATTTAATTCAATTAGCTTGTTATACATTTTATTTAATTCAATTAGCTTGTTATACATTTTATTTAACTCAATTATATTA

>CL2Contig287_putative All/repeat/mobile_element/Class_I/LTR/Ty3_gypsy/chromovirus/Tekay
ATAGTGAAACAAATCCGACTCAGATAAAAATACTCGAAACAAATCAGACAATGATCCAATAAGAAGACACAAATCGAATTCCAAACTAGATAGAAAGTGAAGTGATTAGAACGAATAACTCATTTCTGCTAACGAATTTAAACAAAGAAAAGAATTCTAAGAATGGATCCTACGAAAAACC

>CL2Contig288_putative All/repeat/mobile_element/Class_I/LTR/Ty3_gypsy/chromovirus/Tekay
TCTTTCTTTTGTTTCGACCGAATGTGAGTTACCCCGTTAACTCTAATCCGTTGAATCTTCGTAGAATTCCATTGTTAGGATCTTTCGTGTTTCGATGAGTTTTAAGTTACCCGATTAACTTAAACTTGTTTCGTTTCGAAGTTCTTCTTCGTTTCTTATCTGATTTGGATTTCAAATCAGTGTTTGTATCCGTTTGTGTCGGATTTTGTTTCGAGTATTTTATCGAGTTCGATATCTATTTCGTGCCTGAAATTGTGACCATTTCGACAACTC

>CL2Contig289_putative All/repeat/mobile_element/Class_I/LTR/Ty3_gypsy/chromovirus/Tekay
AATCTGAATCCCTATATAGTAGAATCAAAATGTCCAACTCGATAAAAATATGTGAAAACTAATCCAACACAAATAGTAGGCACGAATAGAAATATCGAACTCGATAAAATATTCGAAACAAATCAGACACTGATAGATAAATAAGGCACAAATCGAATTCCTAACTAGATAAAAATTTAATAGCTTCGAACGAATAACT

>CL2Contig290_putative All/repeat/mobile_element/Class_I/LTR/Ty3_gypsy/chromovirus/Tekay
TTAGTTTTCACATATTTTTATCGAGTTGGACATTTTGATTCTACTATATAGGGATTCAGATTTCGCATACATTCATGCCTAAATATTTCAGCCATTCTGATATCTCGTTTGATTGGATTTAATTCCATTTTGATTGATTCGAATTTGAATAAAATATAAGAATAAAGAATAAAATACATAATGTTTAATAAAATTATAAGGACCAATAAAATGAACTAAATAAAATATTAAACAAGTAAAATAAGCTAAATAAAATATT

>CL2Contig291_putative All/repeat/mobile_element/Class_I/LTR/Ty3_gypsy/chromovirus/Tekay
GCAATTGATTTGATTCTATCTCGCATTTTGATTGGTTAGAAGTTGAAAATAATATATTAAACAAGTTAAAGAAGTTGAACAATATATTATAGAAATTGATTGAATCAATTTAGTTGAAATTGGATTAAGATAATTAATTTAGTTGAAATTG

>CL2Contig292_putative All/repeat/mobile_element/Class_I/LTR/Ty3_gypsy/chromovirus/Tekay
ATTATATTAATCCAATTTATACATAAATTGATTATACAAATATAATTTCATTCAATTTGATTACCTTAATACAATTTACACTTAAACTGATGGTGTTAATTCAATTTACACTTAAATTGATTATATAACTTCAATTTACACTTAAACGGATTTTATTAATTCAATTTACACTTAAAT

>CL2Contig293_putative All/repeat/mobile_element/Class_I/LTR/Ty3_gypsy/chromovirus/Tekay
GTTAAGCATTCCTTATGTTAAAAAGTTGTGTCGTTTCAGCAGGTATCAGAGCACAAGTTCATGATAACTTGAGCCTGTTTGGTTATGGTACATCGTAGGATCTATTGTTAGAAATTCTTTTTGTTTCAACTGAGTTGAGTTACCCCATTAACTCTAGTCTATTGAATCTTATTTGAATTCTA

>CL2Contig294_putative All/repeat/mobile_element/Class_I/LTR/Ty3_gypsy/chromovirus/Tekay
AATTCCAAACATCCAATAAATGTCAAAACACCCCCACGGTGTTATATTTTAACCAAATTTCCACAATTTAATTCACAATATAGCCAATATCACTTAATATTATTCAAATTCAACTCAATAACATTTTATTTAATTGATTTCAACTCAATATCATTTTATTTAATTAATTTCAACTCAATAACATTATATTAATCCAATTACAACTCAATTTGATT

>CL2Contig295_putative All/repeat/mobile_element/Class_I/LTR/Ty3_gypsy/chromovirus/Tekay
ACAATTTAAGAAATTGAATGAATTAAATCAATTAAAGTAATTGAAATAATATAATCAATTAAAGTAATTGAAGTAATATAATAAATTAAAGAAATTGAAAGAATAGAATCAATTAAAGTAATTGAATTAAATCAATTTGAGAAATTGAATG

>CL2Contig296_putative All/repeat/mobile_element/Class_I/LTR/Ty3_gypsy/chromovirus/Tekay
TTAAAATAATGAGTCTAATAAAGTATTTAATAAGAAAAATTGGTTAAATAAAATATTTAATAAGTGAAATTGGTTAAATGAAATATTTAATAAGTGAAATTGGTTAAATAAAATATTTAATAAGTGAAACAAATCAAATAAAATATTTAATAAGTGAAATAAACTGAAATAAGTAATTACAAGGTGTAAT

>CL2Contig297_putative All/repeat/mobile_element/Class_I/LTR/Ty3_gypsy/chromovirus/Tekay
CGAGTATTTTATCGAATTTGGTATATCTATTCGTGCCTGAATATTTTTTTAGCCATTCTGATAACTCGTTCTTGATTTGATTTCATTCCTTTTCATTATTCTGAATTCAAATAAAATAGTAGGAATAAATAAAGTGAAGAGATAAAATATC

>CL2Contig298_putative All/repeat/mobile_element/Class_I/LTR/Ty3_gypsy/chromovirus/Tekay
TAATTGGATTAATATAATCAATTTGAGTTGAAATCAATTAAATAAATTGATATTGAGTTGAAATCAATTAAATAAAATGATATTGAGTTGAATTTGAATTTATATAGTGATATTGGTTATATTGTGAATTAAAATTGTGGAAATTTGGTTGATATATAACACCGTGGGGTGTTTTGACATTTATTGGATTGATTGAAATTTTGTGAAATCACTGTGTAGTGATTAGAGAGGTCTATTGAGACGTTTGGGAGTTTGAGGAGCACCAAAATACAAACGAACCTATAGCCATTTTT

>CL2Contig299_putative All/repeat/mobile_element/Class_I/LTR/Ty3_gypsy/chromovirus/Tekay
TAAATTGATTCAATTCAATTACTTTAATTGATTATTCAATTCAATTCAATTACTTTAATTGATTTAATCCATTCAATTGTATTAATTGATTATACCCATTCAATTGTTTTAGTTGATTATATAATTTACTTCAATTACTTAATTGATTATTCAATTTACTTCAATTACTTCATTGATTATATAAT

>CL2Contig300_putative All/repeat/mobile_element/Class_I/LTR/Ty3_gypsy/chromovirus/Tekay
ATTCAATTACTCAATTGATTATATTCATTCAATTTCTCAAATTGATTCAATTCAATTACTTTAATTGATTATATTCGTTCAATTACTTTAATTGATTATATTCATTCAATTTCACAAATTGATTCAATTCAATTACTTTAATTGATTATTT

>CL2Contig301_putative All/repeat/mobile_element/Class_I/LTR/Ty3_gypsy/chromovirus/Tekay
AATGAATTATATGAAAATAAAATAATTAACAAGTTAAATAATACATTAAACAAGTGAATTGAGTTAAATAATATATTAAACAAGTAAATTGAGTTAAATAATATATTAAACAAGTAAATTGAGTTAAATAATATATTAAACAAGTGTATTATGCTAATTAATATGTTAAACATGTGTATTGTGCTAAATAAAAATATATAACAAGATAAATTAGCTAAATAAATTGTATTACAACTAAAA

>CL2Contig302_putative All/repeat/mobile_element/Class_I/LTR/Ty3_gypsy/chromovirus/Tekay
TCGAATATTTTATCGAATATGATATTTCGATTCATGCCTTACTATTTGTGTCGGATTAGTTGTCACATATTTTTATCGAGTCTGATATTTCGATTCGTGCCTTCCTATTTGTGTCGGATTAGTTTTCGAATATTTTATCGAGTTGGACACTTCGATTCTTTTAAATAGGGATTCAGATTTCGTATCTATTCGTGCCTGAATATTTTAGCCATTCTGATATCTCGTTTGATTTGATTTTATTCCCTTTTGATTGTTTCGAATTTGAATAAAATGTAAGAATGAAGAATAAAATGCATAACACTTAATAAAATGATAAGAAGTAATAAAATGAATTAAATAGGATATTTAATAAGTTAAATAAGCTAAATAAAATATTAAATAAGTGGATTGTGCCAAATAAAATATTAAATAA

>CL2Contig303_putative All/repeat/mobile_element/Class_I/LTR/Ty3_gypsy/chromovirus/Tekay
TAATCCTATTTCAATTCTAATTGTTTATTAATCCTATTTCAATTCTAATTGTTTATATTAATTCACTTTACATTTAGTTTATTTCAATTGATTCTCTTACTTCAATTGCCATTTAAATTGATTCCTTATTTCAATTTATACTTTAATTGATTTCTTATTTCAATTCATTTCTTTAATTGATTCCTTATTTCAATTCATTTCTTTAATTGATTGTTTTAATTCAATTAACCATTACGTTGATTATTCATTCAATTTAAACTT

>CL2Contig304_putative All/repeat/mobile_element/Class_I/LTR/Ty3_gypsy/chromovirus/Tekay
CAAGCTAATTTGAATTATATAAATATATAACAGTTAGAATTGGTTGAATAAAATAATATAACTGTTAGAATTGGTTGAATAAAATATATAACTGTTAGAATTAGTTGAATAAAATGTATAACAACTATGAATTGGTTAATTAAAATTGATATTGATTGTATTAGCTAATGAAAATGTATTGTGTATAAATATATAACAATATTTGTTAATAAA

>CL2Contig305_putative All/repeat/mobile_element/Class_I/LTR/Ty3_gypsy/chromovirus/Tekay
AAAAATAGAGAAATAAAATTTCCTACGAACAAAATGTCAGAAGGTCACAATATTTCAGGCACGAAATAAAAAAAAAAATGAAATTCCTTCAAAACTAGCCATATTCGAAAATGAATGCTAGATACAAGGATAGACAAGCACAAATCAAAATATCTAAGATCGATAAAAAGGGTGACAACAAAT

>CL2Contig306_putative All/repeat/mobile_element/Class_I/LTR/Ty3_gypsy/chromovirus/Tekay
GTTAATTGAATTAAAAGAATCAATTCAAGAGATAATTGAAGCAAAGAAATAAATTAAAGTACGATTGAAATAATAAATCAAATAAAGTATAAATTGAAATAAGGAATCAAATTAAATGATAATTGAAGTAAGTGAATCAATAAGTAAACTAAAAGTAAAGTAAATTAATATAATCAAACTAAATGTAAAAAGAATTAATAAAAACAGTTAGGAGTAAAATGAATTAGAATAAACAATTAGGAGTAAAGTAAATTAATATAAACAATTAGGAGTAAAGAATTTATTTAAACAATTAGGGGTAAAAGTAAATTAATATAAACAACTAGAATATAATTGAATTAATAAACAATTAGAGGTAGAATC

>CL2Contig307_putative All/repeat/mobile_element/Class_I/LTR/Ty3_gypsy/chromovirus/Tekay
TATAAACAAAAAAAATAAAAACATTCATCTTATTAATATTTGAATTACTAGTATCGGATATTTATATCTTGTACTAGTGTTCTTATGTTAAAAAGTTAGGTCGTTTCAGTTGGTATCAGAGCCAAGTTCCCGATAACTTGTGCCTGTTGGTTATGTGAAAAGGTTCCAAGTTCCCAATAACTTGAACCTATTGAG

>CL2Contig308_putative All/repeat/mobile_element/Class_I/LTR/Ty3_gypsy/chromovirus/Tekay
GGGGTTGAACTCGTTAGCTGCAATGAGTTATTTATTTCAAATCTCTTCCTTTGTGATCTAGTTAGGAATCTCGAATTGTACCTTTCTATTTATTTGTGTCGGATTAGTTGTCACATATTTTATCGAGTCTGATATTTCGATTCATGCCTTCCTATTTGAATAAGATTAGTTGTCAAATATTTTATCGAGTTGGATACTTCGATT

>CL2Contig309_putative All/repeat/mobile_element/Class_I/LTR/Ty3_gypsy/chromovirus/Tekay
GGTGTTATAATCAATTCCATATTTCCAAAAATATAAAGTTGTCTGTTATAATCATTATTGTGAATTGTTATATAATTTATTGTATTTGTTATTTGTTAATCAATCTTGTTATTTATTTATACACAATAAATTTTAATTAACCCAATACAATCAATATCAATTTTTAATAAACCATCTATAGTTGTTATGTATTTTATTTAACCCATTA

>CL2Contig310_putative All/repeat/mobile_element/Class_I/LTR/Ty3_gypsy/chromovirus/Tekay
CATTCTAATATCTCGATTGATTCGGTTTGAATCTACCCCACATTTATGTGTGGTTAGAAGATAGAAAAAATATATATTAAACAAGATGATAATGTTGAACGATATATTGTTGAAAATTTGATTAAAATAATTAATTAAGTAATAGGAATGA

>CL2Contig311_putative All/repeat/mobile_element/Class_I/LTR/Ty3_gypsy/chromovirus/Tekay
AATTGATTATATTCATTCAATTATTCAAATTGATTACTATATTCGTTCAATTATTCAAATTGATTAGATTCGTTCAATTATTCAAATTGATTCAATTCAATTACTTTAATTGATTAAATCCATTCAATTGTATTAATTGATTACTATATTCGTTAAATTATTCAAATTGACCACTATTTAAATTACTTAATTGGTTATATAACTTCCATTACTTAAATT

>CL2Contig312_putative All/repeat/mobile_element/Class_I/LTR/Ty3_gypsy/chromovirus/Tekay
CGATATCTATTCGTCCCTGAATTTTAGCCAGTCTAATAATTCGTTGATTTGATTCTATTCTAATTGATTCGAGTGTGAATAAAATATAAGAAATTGAAGTAAATAAATCAATTAAAATTGTAATTGAATTAAATAAACCAATTAAAGTGTAATTTAATTAAATAATATTATGATAAATTGAATTGAATTAAATAATAGGAAGCTAA

>CL2Contig313_putative All/repeat/mobile_element/Class_I/LTR/Ty3_gypsy/chromovirus/Tekay
CTATTTTATTAACGCAATTTAGCTTAATAACATTTTAATTAATCCAATTTCAACTTAAATTGATTTAATTAATTCAATTACAACTTAAATTGATTTTATTTAATTCAATTACAACTTAAATTGATTTTATTTAAATCAATTACTTACATTTTTCCAAACTCGAATCAATCAGAATAGAATCAAATCAATCGAAATATCAGACTAGCT

>CL2Contig314_putative All/repeat/mobile_element/Class_I/LTR/Ty3_gypsy/chromovirus/Tekay
TAAATCAGATAAGAAACGAAGAACTTCTAAACGAAGCCCGAGTTTAAGTTAATCGGGTAACTTAAAACTCATTCGAAACACGAAAGATCCTAAATAATGGAATTCTAAGAAGATTCAACGGACTAGAGTTAATGGGGTAACTCAAACTCAGTTGAAACAAAAGAAAAAATTCTAAGAATAGATCCTACAAAATTCTAAATCGATGTA

>CL2Contig315_putative All/repeat/mobile_element/Class_I/LTR/Ty3_gypsy/chromovirus/Tekay
TAAACTTGGGGTTTGTTTCAAAGTTCTTTGCTTCTTATCTGATTTGGATTTCAAATCAGTGTTTTATCTGTTGTGTCGGACTTAGTTTCGGAAGTTTTATCGAGTTACTTGTCAACTGTTTTATCGATCTCTGATATTTAGATTTGTTCTATCTATCCTTTGTATCTAGCATTCATTTTTTATT

>CL2Contig316_putative All/repeat/mobile_element/Class_I/LTR/Ty3_gypsy/chromovirus/Tekay
TCGTAGGATCCATTCTTAGAATTCTTTCTTTGATTAAACTCGTTAGCAGAAATGAGTTATTCGTTCGAATCTCTATCTTCTTCTATCTAGTTAGGAATTCGATCGTGTCTTCTTATTGGATCAGTGTCTGATTTGTTTCGAGTATTTTATCGAGTTCGATATCTATTCGTGCCTAAATATTTTAGCCAGTCTGATAATTCGTTGATTTGATTTGATTCTATTCTGATTGATTCGAGTTTGAATAAAATATAAGAAATTGAATTAATAAAATCAAAGTAAGTTGAAATTGAATTAATAAAATCAAATTAAGGTGTAATTGAATTAATAAAATCAAATTAAGTGGTAATTAAGTAAATTAAT

>CL2Contig317_putative All/repeat/mobile_element/Class_I/LTR/Ty3_gypsy/chromovirus/Tekay
CTAGTATCTGATATGCGTATCTTGTACTAGAGGGCTTGTGTTGAAAAGTTGGATCGTCATAGATACGAATCGAACAACTTCGAAACGAAACACAAGTTTAAGTTAATCGGGTAACTCAAACTCATCGAAACACGAAAGATCTCCTACTGATCAAATTCTAAGAAGATTCAACAGATTAGAGTTAACGGGGTAACTCAACTCGGTTGAAACAAAAGAAGAATTCTAACAATAGATCCTAACGATGTACAATAACCAA

>CL2Contig318_putative All/repeat/mobile_element/Class_I/LTR/Ty3_gypsy/chromovirus/Tekay
AATTGATTACATTAATCCAATTACTTAATTGATTATTTTAATCTCATTTCTCTAATTGATTATGTAAATTCAATTTCTCTAATTGATTATGTAAATTCAATTTCTCTAATTTATTATATTAATTCAATTTCCCTAATTGATTATATAAATTCAATTACTTTAATTGATTACATTAATTCAATTTCTCTAATTGATTATATTAACCAAATTACTTAATTGATTACACTAATCTAATTACTTAATTGATTAT

>CL2Contig319_putative All/repeat/mobile_element/Class_I/LTR/Ty3_gypsy/chromovirus/Tekay
ATTCTTTAATATAACCAAATAACACCACACGGTGTTATATTTCAATCAAATTTCCAATTTATAATTTGTTCATCATAATCATTATTATGAATTGTTATATAATTATTGTATTTGTTATTTGTTAATCAATATTATTATTTATTTATACACAATAAATTTT

>CL2Contig320_putative All/repeat/mobile_element/Class_I/LTR/Ty3_gypsy/chromovirus/Tekay
CTATATTTTTAGCCAGTCTGATATCCCGATTGATTTGATTCTCCCATATTTTGTTGATTCGAAGTTGAATAAATTGTAAAAAAATGAAGAAATTAAACAGTTAACATGATATATAAGTGAAATTAAATAGTTTAAAAGATATTTAATTGAAATTAAATAGTAA

>CL2Contig321_putative All/repeat/mobile_element/Class_I/LTR/Ty3_gypsy/chromovirus/Tekay
ATACTTAAATTGATTAATTCATTCGTATCGATTAATTCCCATTACTTAATTGATTATCTTAATCAAATTTCAATAATATATTGTTCAACATTATTAGCCATTTATAGTTGCATTCAGTTCCATTTAATCAATTTCAACTCAATATGATTTTCTTTAATCCATTTCAACTATTCCATATTTTATTTGGCATATTACACTTGTTAAATAATTTATTCAGCTCATTTCCCTTATTTAATATTTTATTTAACACATTCC

>CL2Contig322_putative All/repeat/mobile_element/Class_I/LTR/Ty3_gypsy/chromovirus/Tekay
ATATTTCGATTGATTCAATTTGATTCTAGTCCACATTTTTGAGTGGTTAGAAGTGAAATAATAATATATGAAACAAGTTGAATGATGTTGAACAATATATTATTGAAAAATTAGATTGAAATAATCAATTAAGAAATGAGAATTAAAACGATACAAATGAATTAATTAA

>CL2Contig323_putative All/repeat/mobile_element/Class_I/LTR/Ty3_gypsy/chromovirus/Tekay
AATAGCGAAATCAAAATTTACTACGAACGAAATATCAAAAAAGTCAAAATATTTCAGGCACGAAATAGAACGAAAAATCTGAATTCCTATCAAGCTAGACATATTCGAACTGAATACTAGACAAAAGGATAGACATGCACAAATCAAAATATCTAGTTCGATAAAATGTTCGACTACAAATCAGACACAACCAAAAAACAATGGCACGAATCAACATATAGAAAACTCGATAAAATCTGTGCCAACAAGTCTGACACAACTGG

>CL2Contig324_putative All/repeat/mobile_element/Class_I/LTR/Ty3_gypsy/chromovirus/Tekay
TGATTATATTAATCTAATTTCATTTAAATTGATTATCTTAATTCAATTTACACTTGAATTGATTATATTAATTCAATTTACACTTAAATTGATTTTATTAATTCAATTTGCACTTAAATTGATTAATTCATTTGTATCGATTAATTCCCATTTCTTAATTGATTTCCTTGATCAAATTTCAATAATATATCGTTCCACATTATTAACCATTTGTAGTTGTATTTAGTTCCACTTAATCAATTTC

>CL2Contig325_putative All/repeat/mobile_element/Class_I/LTR/Ty3_gypsy/chromovirus/Tekay
TATTTTATTAAGTGTTATGCATTTTATTATTCATTCTTAATATTTTATTAAAATTCGAAACAATCAAAAAGGAATAAAATCAAATCAAACGAGATATCAGAATGGCTAAAATATTCAGGCACGAATAGATACGAAATATGAATCCCTATTTAAAAGAATCGAAGTGTCCAAATCGATAAAATACTCGAAAACTAATCTGAAAAAAATAGGAAGGCACGA

>CL2Contig326_putative All/repeat/mobile_element/Class_I/LTR/Ty3_gypsy/chromovirus/Tekay
TGAGATGATTAATCAATTTAAGTTGAAATTGAAATTTATAATCAACGTAATGGTTAATTGAATTAAAAGTAATCAATTGAATGGTTAATTGAAATAATAAATTAATTCAGGAGATAATTGAATCAAAGGAAATCAATTAAAGAATAAATTGAAATAAATAAATCAATTAAAGAATAAATTGAATTTAAGGAATCAATTTAAATAATAAGTAATGAGAAT

>CL2Contig327_putative All/repeat/mobile_element/Class_I/LTR/Ty3_gypsy/chromovirus/Tekay
TAGACTGAAATGTAATAAAAGAATGAATGAGGTGACTAAGTAAATTGGTTAAAAGAGAATTTAATCAATTAAAGTAATTGAATGAATATAATCAATTAGAGTAATTGAATGAATATAATCAATTAAAGTAATTGAATTTATATAATCAATTAAGTAATTGAATTAGAGTAATCAATTAAAGTAATTGAATTTATATAATCAATTAAGTAATTGAATTAGAGTAATCAATTAAAGTAATTGAATTTATATAATCAATTAAGTAATTGAATTAGTGTAATCAATTAGAGTAATTGAATGAATAGTTATTAAAGTAATTG

>CL2Contig328_putative All/repeat/mobile_element/Class_I/LTR/Ty3_gypsy/chromovirus/Tekay
GTTTCTATTAATTTAATTTACTCCTAATTGTTTCTATTAATTTAATTTAGTCCTAATTGTTTATTTTAACTCCTATTTGCTTATTATTCCTATTCCTATTCTCTCTATTTATTAAATTGATTCCTTAAATTCAATTTATTCTTTAATTGATTTGCTATTTCAATTTATACTTCTAATTGATTTATTGTTTCAATTTATACTTTAATTGATTTCTTTTAATTCAATTAACCATTACGTTGATTATTAACTTCAATTTAAACTTAAATTGATTATATCATTTCAACTTACACATTAGTTGATTACTTTAATTCAATTTTCCATTAATATTGATTACTTCAAATTCAATTAACACTTAAATCAATTCCTTTAATTAAATTTTCATTTAACTTAATTAATTCATTTGTATTGATTTAATTCCCATTCCTTAATTGATTGTTCAAATCAAATTTTTAATAATATATTGTTCAACATTACACTTGTTTCACACATTATTATTTCACTTCTATCCACTCAAAACGTGGAATATAA

>CL2Contig329_putative All/repeat/mobile_element/Class_I/LTR/Ty3_gypsy/chromovirus/Tekay
TGGAGATATTTCTATGGAGTTGCTGCTATCTATCATTTATTTTCTGCATTTAGTTTTGATTCAGTATTTTGATTTCAGCATGCCATTAGCATTGTTTAGCTACTTGAACGTATTTCTATTTCCGTTCAGTACTGCACTATTTCAGACTTTTGGATTTTTGCTTGTACGATGTATCTTTCTTTTTGAACAACTCTGCCGCAAGACTTAT

>CL2Contig330_putative All/repeat/mobile_element/Class_I/LTR/Ty3_gypsy/chromovirus/Tekay
TTTGAGGTCACCAAGTTTCCCGATAAACTTGAACCTGATAGTTTTATACATCGTAGGATCGTTGATAGAATTCTTCTTTTGTTTCAACCGATTGAGTTACCCCGTTAACTCTAATGTGTTGAATCTTCTTAGAATTTGATCAGTAGGATATCCTTCGTGTTTTGAACGAGCTTTGAGTTACCCGATTAACTTAAACTTGTTTTCGTTTCGTAGTGTTCGATTCGTATCTGATTTGGATTGCAAATCAGTATTCGTCTATCCGTGTGTGTCGGACTTTGTTTTCGAATGATTTATCGAGTTCGTTATCTGGATTCTATCAGTGTCGGATTGTTTCAAGTATTTTATCGAGTTCGTTATCTTGATTTTCTAGTGTCGGATTGTTTCCAGTATTTGATCGAGTTCGGTATATCTATTCGTGCCAAAAGATTTTTGCCATTCTGATATTTCGATTCGTTCGATTTGATTCTATTCCACGTTTTGAGTGGTTAGAAGTGAAATAATAATGTATTAAACAAGTGATTTATGTTGAATGATATATTATTAAAATTTGATTTGAACAATCAATTAAGGAATGGGAATTAAATCAATACAAATGAATTAATTAAGTTAAATGAAAATTTAATTAAAGGAATTGATTTAAGTGTTAATTGAATTTGATGTAATCAATTTAAGTGCTAAATTGAATTAAAGTAATCAACGAATGTATAAGTTGAAATGATTAATCAATTTAAGTTGAAATTGAAGTTAATAATCAACGTAAAGGTTAATTGAAATAATAAATCAATTAAAGAAATGAATTGAAATAATAAATCAATTAAAGAAATGAATTGAAATAGTAAATCAATTAAAGGATAAATTGAATCTTAGGAATCAATTTAAATGATAATTGAAGTAAGAAAATGGATATAAATAAAATAAATTAGTAAACAATTAGAAATAAAATAAATTAGTAAATAATTAGGAGTTAAATGAGTTAATAAAAACAATTAGAATA

>CL2Contig331_putative All/repeat/mobile_element/Class_I/LTR/Ty3_gypsy/chromovirus/Tekay
ATCTTGGATAGTTTATTTCGTGCCTGTTTATCCTTATTACTAGCATTCACTTCCGAATATGGCTAGTTCGGAAGGAATTCAGATTTTTGTTCTATTTCATGCCTAAATATATATTTAATAAAGGAATAAATTTAATAATGGGA

>CL2Contig332_putative All/repeat/mobile_element/Class_I/LTR/Ty3_gypsy/chromovirus/Tekay
CAGGATCAAGCTATCAGGAAACTGGGCTATGATACCAGGTGAAACGACCCAACTTTTTAACACAAGAACACTAGTACAAGATATAAATATCCGGTAATAGAAATTCAAATATTAATAAGCTGAATGTTTTTATTTGTTATGTTTAGAGTTTATATAGATATAGAAAAATGAAAAGACAAAATAAAAAAAAATAGTGTTGGAC

>CL2Contig333_putative All/repeat/mobile_element/Class_I/LTR/Ty3_gypsy/chromovirus/Tekay
ATTGAACGAATAATCAATTAAAGTAATTGAACAAAAAATCAATTAAAGTAATTGAATGAATATAATCAATTTGAGTAATTGAATGAATATAATCAATTTGAGTAATTGAATTAATATAATCAATTTGAGTAATTGAATTAATATAATCAATTAAGTAATTGAATTAGTGTAATCAATTAAAGTAATTGAATTTTATATAATCA

>CL2Contig334_putative All/repeat/mobile_element/Class_I/LTR/Ty3_gypsy/chromovirus/Tekay
AACCTTCAACCTGAAGCTCAAGTTCAAGTCAATCGGGTTACCAAAACTCATAGAAACTCGACAGATCCTAACGATGGAATTCTACGACGATTCAACGGACAAGAGTTAACGGGGTAACTCAAACTCGGTTGAAACAAAAGAAAGAATTCTAATCAAAGATCCTACGATGTACAAGATATCAGCTGAAACTCTGTCAGACTCAGGTTAATCGGGTAACCCAAACTCTGACACAAGCTGAAACTGATACCAACCGAAAGTGGTATCCCATAAACACAACCAACAGACTCAAGTTATCGGGAACTCAAGCTCTGATACCAACTGAAACGATCCAACTTTTTAACATAAGAACCCTT

>CL2Contig335_putative All/repeat/mobile_element/Class_I/LTR/Ty3_gypsy/chromovirus/Tekay
CGAAATCCAAATCAGATCAGAAATGAACAACTTCAAAACCGAAGCCCAAGTTTAAGTTAATCGGGTAACTTAAAACTCATCGAAATACGAAAGATCCTAACATGGAATTCTAAGAAGATTCAACGGACTAGAGTTAACGGGGTAACTCAAACTCAGTTGAAACAAAAGAAAGAATTCTAACAATAGATCCTACGATGTACAAGATACAAGCTGAAACTTGGTACCTTAATACATAACCAACAGACTCAAGTTATCGGGAACTCAAGCTCTGATACCAACTGAAACGATC

>CL2Contig336_putative All/repeat/mobile_element/Class_I/LTR/Ty3_gypsy/chromovirus/Tekay
GTGACAAGTGATTGAAAATGAAAGAAATATATTAACAAATTGGAGTTAATAAGAAAGAATATATTAACAAATTGGGGTTAATAGGAATGATAATTTGAGTAATCAATTAAGCAATTGAAGTGAATTATATAATCAATTAAGTGATTGAAATCGTAATCAATTTAAACTAATTGAATGGTAATCAATTTAAACTAATTGAATAATCAATTAAAGTAG

>CL2Contig337_putative All/repeat/mobile_element/Class_I/LTR/Ty3_gypsy/chromovirus/Tekay
TCGAAAATGGCTAGCATGATAGGAATTCAGACTTCATTTTATTTCATGCCTGAAATATTTTGACCCTTCTGACAACTCGTTCTTAGAAATTTTGTTTCTATATTTTATAGAAAAAGGACTGAAATAAAATTTAAGAACTAATGAATTAAGCCAAAAAAATGAAATGGAATGGGAATATTAATGATAATGATTTATTAAAGAAGAAATGTGAATTAAGATTGCTATAAGAAAGAAAATAGAATGTTGATTAAATTGAGTTAACCGATTTGAC

>CL2Contig338_putative All/repeat/mobile_element/Class_I/LTR/Ty3_gypsy/chromovirus/Tekay
AATAACAGACTCAAATATAAATGTCAAAGATCGATACAATGAGCGACAACCATTCCAACACGAATCAATCAAGACATCGAACTTGATAAAACTTCCGAAACAAAATCCAACAAAACAGATAAAACACTGATTTGAAATCCAAATCAGATAAGATCGAAAACTTCTAATCGAAGCCAAATT

>CL2Contig339_putative All/repeat/mobile_element/Class_I/LTR/Ty3_gypsy/chromovirus/Tekay
TTAATTCAATTTACACTTGACTTGCTTATATTAAATTCAATTTTCTCTTGAGTTGATTATATATCTTCGATTTACACTTAAACTGATTATTTTAATTCAATTTACTCTTAAATTGATTAATTCATTCGTATTGGTTAATTTCCATTACTTAATTGATTCTCCTAATCAAATTTCAATCATATATTTCCAACATTATTAACCATTTACAGTTGCATTCAATTCCGTTTAACCAATTTCAACTCAAAGTGATTTTCTTTAATTGATTTCAACCTGTCCATGTTTTTGTTTTACCTCTTTACGCTTGCTTTAGATTTTGTTTAGTTTATCTTTTATTT

>CL2Contig340_putative All/repeat/mobile_element/Class_I/LTR/Ty3_gypsy/chromovirus/Tekay
TTTATTTCAATTTATTATTTTAAGATTAATTCATTTGTTCTTAAATTTTTATTTCAGTCCTTTCCTATAAAATATAGAAACAAAGATTTCTAAGAACGAGTGATCAGAAGGGTCAAAATATTTCAAGAATGAAAGAAAATGAGGTCTGAATTCCTACTAAGCTAGCAATGTCAAAAGTGAATGCTAGACAAGATGATAGATAGGCACAA

>CL2Contig341_putative All/repeat/mobile_element/Class_I/LTR/Ty3_gypsy/chromovirus/Tekay
AAGTTTATCGGGAAACTTGGGACCTTAAAACATAACCGACAGACACAAGTTATCGGGAACCTAGCTTATCAGTACAACCAGCAGGCACAAGTTATCGGGAAACTCGTCTCTAATACCAGCTATGACGACCCAACTTTTTAACATAAGGAACTCCTAACATGTG

>CL2Contig342_putative All/repeat/mobile_element/Class_I/LTR/Ty3_gypsy/chromovirus/Tekay
TACAGGCACAAATAGATATCAAACTCGATAAAATATTTGAAACAATCAGACACTGATACAAGAAGAAGAAGACACGAATCGAATTCCTAACTAGATAGAAACTGAAGTGATTCGAACGAATAACTCATTTCTGCTAACGAGTTCAGAAACACGAAAGAATTCTAAG

>CL2Contig343_putative All/repeat/mobile_element/Class_I/LTR/Ty3_gypsy/chromovirus/Tekay
AATCACCTTACTTTCTATCTAGTTAGGAATTCGATTCGTGTCTTCTTCTTGTATCAGTGTCTGATTGTTTCAAATATTTTATCGAGTTCGATATCTATTCGTGCCTATATATTTTAGCCAGTCTGATATCTCGATTGATTTGATTCTCTCACATTTTTATTGATTCGAAGTTGAATAAAATGTAAGAATGAAGAAATAATATATTTAACAAGTTAAATAAGTGAAATTAAATATTTAACAAGTTAAATAAGTGGAATAAAATATTTAACAAGTTAAATAAGTAGAATAAAATATTTAACAAGTTAAATAAGTGGAATAAAATATTTAACAAGTTAATTGAGCTAAATAATATATTAAACATGTGTATAGTGCTAGA

>CL2Contig344_putative All/repeat/mobile_element/Class_I/LTR/Ty3_gypsy/chromovirus/Tekay
AGAAATATCTCATTGCAGCTAATGAGTTAACCCTCGCAGGATCAAGCTAATCAAGTAACTTGAGCTCGGCTGAAACAAGAAAGATTTTCTAAGAATGGATCCTACGAATAACCCAACAGGCTCAAGTTATCGGGAACTTAAGCTCTGATACCAACTGAAACGACCCAACTTTTTAACACAAGAACACTAGTACAAGATATAAATATCCGATACTAGTAATTCAAATATTAATAAGTTAGTTAGTTTTTATTTTTGTTTAGGGTTATATAGATATAGATATAGAAAAATGAAAAGATAAAATCAAACACAATAGTGTTTAGCAGCAGAAATAGAATATGTCATAAATGAATAGACTGTATGTGTGGTTTACAAAAATAGATACATCAGGGTTTCAATAAAAAGTGCAGC

>CL2Contig345_putative All/repeat/mobile_element/Class_I/LTR/Ty3_gypsy/chromovirus/Tekay
TATGGGGTAGAAGACGGAGTAGAAGACCACACGAGTGGATTTATGTATTTATTTATTGCTTCTATATTAATTTTTCTTAAACTGTATTTTATTTCCGCTGCTGATTTTTGTTGTAAACTCTGATGTATTCTTTTTTAGAAAACCACATGTACAGTTTATCTTTTTATGACATTTCTATTTCCACTGCTAGACACTATTGTATTTGATTTTGTCTTTTCATTTTTCTGTATCTTATAAAACCCTAAACAATAACAATAATAAAAACTAGCTAACTTTATAATATTTGAATTACTAGTATCGGATATTTATATCTTGTACTAGTGTTCTTGTGTTAAAAAGTTGGGTCGTTTCAGTTGGTATCAGAGCCAAGTTTACCCGATTAGCTTGAGCCTACGGGGTTTAAACTCATTAGAGATAGGGTACGTGTACACCATACAATGAGTTGTATTTCTTCGAATCTTTTCC

>CL2Contig346_putative All/repeat/mobile_element/Class_I/LTR/Ty3_gypsy/chromovirus/Tekay
CAAATTGATTATTCATTTCAACTTACTTAAATTGATTATTCATTTCAACTTACTTAAATTGATTCAATTCAATTACTTTAATTGATTACTATTCGTTCAATTATTCAAATTGATTATATTCGTTCAATTATATAAATTGATTCAATTCGTTCAATTACTCAAATTGATTATATTCGTTCAATTACTCAAATTGATTAAATTCGTTCAATTTAATCAAATTGATATAATTCATT

>CL2Contig347_putative All/repeat/mobile_element/Class_I/LTR/Ty3_gypsy/chromovirus/Tekay
GATTTGTGTCAGATTAGTTGTCACCCATTTTATCGATCTTTGCATTTCGATTTGAGCCTGTTTATTCTTTGACCAGCATTCACTTTCGAATATGGCTAGTCTAAAGAGTTCAAATTTTGAGTTATATTTCGTGCCTGAAATATTTGACTTTTTGACAACTTTTCCATAGGAATTTGATGTCTCTATTTTAGAAATAGAATGAA

>CL2Contig348_putative All/repeat/mobile_element/Class_I/LTR/Ty3_gypsy/chromovirus/Tekay
ATATCCGATACTAGTAATTCAAATATTAATAAGTTAGATAGTTTTTATTATGTTTAGGGTTATATAGATATAGAAAAATGAAAAGGCAAAATTAAAACACAATAGTGTTTAACAACAGAAATAGAATATGTCATAAAAGAATAAGCTGTATATGTGATACATCAGATTTTATAAAAAATGTGCAGCGGGAAAAATAGAATATAGTTTATCTAAT

>CL2Contig349_putative All/repeat/mobile_element/Class_I/LTR/Ty3_gypsy/chromovirus/Tekay
TTCGATTCGTGTCTTCTTCTTTTGTCAGTGTCTGATTTGTTTCAGGATATTCTATCGAGTTTTGAGATTTGAGTCTGATTTGTTGGCTCTATTTTATCGAGTTCGATATATCTATTTGTGCCTGAATATTTTAGCTATCCTGATATCTCGTTGTTTTGTTTTTATTTCTTTCTGATTTATTCGAATTTTAATATAATTTT

>CL2Contig350_putative All/repeat/mobile_element/Class_I/LTR/Ty3_gypsy/chromovirus/Tekay
AAATTTCGTATCTATTCGTGCGTGGATATTTTAGACATTCCGATATCTCGTTCTTGATTTTATTTTATTCCCTTTTGTTTGTTTCGAATTTGAATAAAATGTTAAGAATGAAGAATAATTGTATAACACTAAATAAAATGATAAGAATTAATAAGATGGATCG

>CL2Contig351_putative All/repeat/mobile_element/Class_I/LTR/Ty3_gypsy/chromovirus/Tekay
TGTTTCTGGTATTGGACAGAAGACAGAGTTGAAAACCACAGAAGTGGATTCTTATGTTGCTTCCGCATTCATTTATTGATTCATAAACTGTATTCTATTTCCGCTGCAAATTTTGTTGTAAACTCTGATGTATCTTGTTTTAGAAAACCACTTGTACAGTTTATTATTTTATGACATTTCTTGTTCTACTGTTTGACACTATTGTGTTTGATTTTGTCTTTCTACTTTTATATATCTA

>CL2Contig352_putative All/repeat/mobile_element/Class_I/LTR/Ty3_gypsy/chromovirus/Tekay
CAGAGCCAGGTTCCCGATAACTTGAGCCTAATGGGTTATGGTACATCGTAAGATCCATGCATAGAATTCTTTCTTTGGTTCAACTGAGTTTGAGTTACCCCATTAACTCTAATATGTTGAATCTCCTTAGAATTCCATTATTTAGGATCTTTCGTATTCC

>CL2Contig353_putative All/repeat/mobile_element/Class_I/LTR/Ty3_gypsy/chromovirus/Tekay
AGTTAAGGTAAATGAAAATTTAATTAAAGGAATTGATTTAAGTGTTAATTGAATTGGAAGTAATCAACGTAATGGTTAATTGAATTAAAGGAAATCAATTAAAGTATAAATTGAAATAATAAATCAACTAAAGAATAAATTGAATTTTAGGAATCAAATTAAATAATAAATAACGAGAATCGAAATAGGAGGAAATTAAACAAATAGAAACCATTAGGAGT

>CL2Contig354_putative All/repeat/mobile_element/Class_I/LTR/Ty3_gypsy/chromovirus/Tekay
ATCGGGTAACATAAAACTCACCAAACACGAAAGATCCTAACAATGGAATTCTAAGAAGATTCAACGGAATAGAGTTAACGGGGTAACTCACTCGGTCGAAGAAAAAGAAAGAATTCTAACAATAGATCCTACGATGTACAAGATACAAGCTGAAACTTAGTACCTTAAAATATAACAAACAGGCTAAA

>CL2Contig355_putative All/repeat/mobile_element/Class_I/LTR/Ty3_gypsy/chromovirus/Tekay
GTAATATTTCGTGCCGGAAATATTTGACTTTTTGACGACCTTTTCGTAGGAATTATATCTCTATTTTTAGAAATAGAATAAATTTTGAATAAAGAACGAATGAATTAAACGAATTAAAATTTTGTTTAATAATTAATTAAGATAATTAAATCTTGATTTTTGATAAGTGATTGGGAATAAAACCATATATTACTTGAAGAAATTGAATTTAAAGGACATTAAAGAAATTGGAGTTATTAAGAAGAATTTGATCAAGTTGATTAAATAAGAAAATACAAACGAGTTAGTTAATTAGAAATTAACAGGATAGTTTAT

>CL2Contig356_putative All/repeat/mobile_element/Class_I/LTR/Ty3_gypsy/chromovirus/Tekay
TAATCAAGCATTAATAAGTTAGCCAGTTTTTATTATTATGTTTTGGGTTTTATAGATATAAAAAAATGAAAAGACAAAATAAAACACAATATTTTTTAACAACAGAAACATAAATGGTCATAAATAAATAAACTGTATGTGTGGTTTACAA

>CL2Contig357_putative All/repeat/mobile_element/Class_I/LTR/Ty3_gypsy/chromovirus/Tekay
TTTCTATATCTATAAACTTTAACATAACAAAATAAAACGTTCAGCTTATTAATATTTGATTACTACTACCAGATATTTATATCTTGTATTAGTTTTCTTATGTTAAAAAGTTGGGTCGTCACAGCTGGTATCAGAGCATAAGTTCCCGATAGCTTATGCATGTTGGTTATGTGAATAACACAAGTTCTCGATAGCTTGTGCCTGTGTGTTATGTGAAAAGGTATTGAGTTACCTATAACTTGAGCCT

>CL2Contig358_putative All/repeat/mobile_element/Class_I/LTR/Ty3_gypsy/chromovirus/Tekay
ATAAAATATTTGAAAACAAATCAGACTCTAACAGATAGGAAGGGAAGAGATCGAACGAATAACTCATTGCAACTAATGAGTTTTAAAACAAGAAAGAATTCTAAGAATGGATCCTACGAATAACTTTTCAGGCTCAAGTTATTGGGAACTCAAGACCTATTCACATAACACACAAGCACAAGCTATCGGGGGCTTGGCTTTGATACCAGTTATGATGACCCAATTTTTTAACATAAGAAAACTAATACAAGATATAA

>CL2Contig359_putative All/repeat/mobile_element/Class_I/LTR/Ty3_gypsy/chromovirus/Tekay
GGAACTTGGAACCTTTTCACATAACCAACAGGCTCAAGGTATCGGGAACTTGGCTCTAATACCACTATAACGACCCAACTTTTTAACACAAGAACACTAGCACAAGATATAAATATCCGGTAATAGAAATTCAAATATTAATAAGCTGAATGTTTATTATTTGTTATGTTAAGATTTTTAAAGATATAGAAAATGTAGAGACAAAATAAACACAATAGTGTTGGATAATAGAAATAGAAATGGTCATAAATAAAATGTATGTAGGTACATCAGAGTTAAAATACACGG

>CL2Contig360_putative All/repeat/mobile_element/Class_I/LTR/Ty3_gypsy/chromovirus/Tekay
GTATCTTGTACTAGTGTTCTTGTGTTGAAAAGTTGGATCGTCACAGCTGGTATCAGAGCATAAGTTCCCGATAACTTGTGCATGTTCGTTGTGTAGTTAGGTCTTGAGTTCCCGATAACTTGAGCCTGTACATCGTAGGATCTATTGTTAGAATTCTTTCTTTTGTTTCAACTGAGTGTGAGTTACCCCGTTAACTCTAGTCCGTTGAATCTTCTTAGAATTCCATTGTTAGGATCTTTCGTATTTCGATGAGTTTTAAGTTACCCGATTAACTTAAACTTGGGCTTCGTTTTGAAGTTCTTCGTTTCTTATCTGATTTGGATTTCAAATCAGTGTTTTATCCGTTTGTGTCGGACCTAGTTTCGAGTATTTTATCGAGTTCGATATCTATTCGTGCCTGAATATT

>CL2Contig361_putative All/repeat/mobile_element/Class_I/LTR/Ty3_gypsy/chromovirus/Tekay
AATCAGTTTAAGGATAAATTGAATTAAGACAATCAATTTAAATGAAATTAGATTTATATAATCAATTTAAGTATAGATTGGATTTATATAATCAATTTGGAATGTGTGTTCTAGTGTTGGTTGTTTTGGATGATGCTTGAACTTGATTTGGCAGATAGTGCATGATGGTGTTTGATTTGGTGATAGTGACCATTG

>CL2Contig362_putative All/repeat/mobile_element/Class_I/LTR/Ty3_gypsy/chromovirus/Tekay
ATTATTAAATTATTTTACATTTTCATTTTTCTATACTTATAAAACACCAAAAAACAAAACAAAAACTAACTAACTTTCTAAGACTTGAATTAATGGTACTGGATATTTATATCTTTTATCAATGTTCTTGTGTTAAAAAGTTGGGTCGTTT

>CL2Contig363_putative All/repeat/mobile_element/Class_I/LTR/Ty3_gypsy/chromovirus/Tekay
GAAGGAACGAATTTAACGAATAACTCATCACAGCTAATGAGTTTAAACAAGAAAGAATTTCTAAGAATGGATCCTACGAATAACCCAAACAGGCTCAAGCTATCGGGAACTTGGAACCTTTTCACATAACCAACAGGCACAAGTTATCGAGAACTTATGCTCTGATACCAACTGAAACGACCCAACTTTTTAACACAAGAACACTAGTACAAGATAAGAATATCCGATACTAATAATTCAAATGTTAATAAGTTGAATGTTTTTATTTTAGGTTATTTAAGTTACACAGAAAAATAAAGAACAAATTTAAACACAAAAGTGTTTAACAACAAAAATAGGAATGCTCATAAGAGAATGGATTGTATAGAGATACATCAGAGTTTACATAAAGTAAATGGAAGCGAAAAATAGAACATAGTTTTTGAACTATAGCGGAAGCAAAATAATAT

>CL2Contig364_putative All/repeat/mobile_element/Class_I/LTR/Ty3_gypsy/chromovirus/Tekay
TAAATATTTAATAAGAAAATTGGTTAAATAAAATATTTAATAAGTGGGAGAGAAAATATATTACAACTATAAGTAATAAATAAAATTAATAATGATTATATATTGTTAATCAAAATTTATTGTGTGAAAAAAATAGAAAGATGGATTAACAAGTAACA

>CL2Contig365_putative All/repeat/mobile_element/Class_I/LTR/Ty3_gypsy/chromovirus/Tekay
GAATGAATTAACGAATTAAAATTGTGTTCAAGAATGAACTAAATGAAGTAAATCTGGTTTGTGACAAGTAGTTGAAAATGAAAGAGTATATTAACTAAGTGAAGTTAATAAAAGAAAATATTAGCTAATTGAAGTTAATAAAAGGATATATTAACAAATTTGTGAGAATCAATTCAAACTAAT

>CL2Contig366_putative All/repeat/mobile_element/Class_I/LTR/Ty3_gypsy/chromovirus/Tekay
ATTATATTTGTTATTTTTTAATCACTCTTGTTATTTATTTATACAAAATAAATTTTAATTCACCATATATTCATTATCACTTTAATTAACAATTTATACACTTATAAATTTTATTTATCTATTTACACAAGTTGTACATTTTATTTTTTTAAATTTGCTTGTTATACATTTTATTTTGTTAATTGCACTAGCAATTGATTTTATTAAGCCAGTTT

>CL2Contig367_putative All/repeat/mobile_element/Class_I/LTR/Ty3_gypsy/chromovirus/Tekay
TACGTCTTTACTTTGATGATATCTATACTATTATATAACCCTTAAAACAATAATAAACATATAGCTTATTAATATTTGAATTACTAGTATCGGATATTTATATCTTGTACTAGATATTCTTATGTTAAAAAGTTGGGTCCTTTCAGTTGGTATCAGAGTTAAGTTCCTGATAGCTTGAGCCTGATGGGTT

>CL2Contig368_putative All/repeat/mobile_element/Class_I/LTR/Ty3_gypsy/chromovirus/Tekay
GATTTATTTAATTCAATTACTAATAAAATGATTTTATTTAATTTAATTTCTTACATTTTATTCAAACTCGAATCAATAAAAATAGAATCAAATCAATCGAAATATCAAGATAGCTAAAATATTCAGGCACGAATAGATATATCGAACTCGATAAAATACTCGAAACAAATCAGACACTGATCCAATAAGAAGACACGAATCGAATTTCTAACTAAATATAAAGTGAAGTGATTCGCACGA

>CL2Contig369_putative All/repeat/mobile_element/Class_I/LTR/Ty3_gypsy/chromovirus/Tekay
GATTCATTCTTTATGAAATTTCTATTTTTCCTTTAAACACTTTGTGTTTAAATTTATCTTTTATTTCCTGTGTAACTTAAATAACCTAAATAAAAACATTCAACTTATTAACATTTGAATTATTAGTATCGGATAGTCTTATCTTGTACTAGTGTTCTTGTGTTAAAAAGTTGGGTCGTTTCAGCTGGTATCAGAGCCAAGTTCCCGATAACTTGAGCCTGAGGGTTATGTCATAGGATCCATGCTTAGAATTCTTTCTTGATTAAACTCATGAGCTGAAATGA

>CL2Contig370_putative All/repeat/mobile_element/Class_I/LTR/Ty3_gypsy/chromovirus/Tekay
AAGTATAAATTGAATTAATATAATCAATTTAAGTGTAAATTGAATTAATATAATCAGTTTGAGTAATTGAATTAATATAATCAATTTAAGTGTAAATTGAATTAATATAATCAGTTTGAGTAATGGAATTAATATAATCAGTTTGAGTAAT

>CL2Contig371_putative All/repeat/mobile_element/Class_I/LTR/Ty3_gypsy/chromovirus/Tekay
GTCTGATTTGTTTTCAAATATTTTTATCAATGTCTAATTGTTTCCAAATATTTTATCAAGTTCGATATATCTATTCATGCCTCACTATTTGTGTCGGATTAGTTTTCACATATTTTTATCGAGTTGGACACTTCGATTATTTTAGGGATTCAGATTTCGTATCTATTCGTGCCTGAATATTTCAACCATTCTGATATCTCGTTGATTTGATTTTATTTCACTTCTTGTTTCGAATTTGAATAAAATATAAGAATGAAGAATGAAAATAGTAAATAATATATTAAACAAGTGTATTATGTTAATTAATATGTTAAACATGTGTTTTGTGCTAAATAAAAATATATAACATGTTAAATTAGCTAAATAAATTGTATTACAACTAAAATGAGCTAAATAAAATGTAATACAAGTAAATGGAATTAAATAAAATGTT

>CL2Contig372_putative All/repeat/mobile_element/Class_I/LTR/Ty3_gypsy/chromovirus/Tekay
CTTATTAACTCCAATTCGTTAATATATTCTTTTATTAACTCAAATTTGTTAATATATTTCTTATTAACTCCAATTCGTTAATATATTCTTTTATTAACTCAAATTTGTTAATATATTTCTTCCATTTTCAACCACTTGTAACAACAAAGGTTAATTATTTTAATTCATTCTTGAACAAAATTTTAATTCGTTAATTCATTCGTTCTTATTTAACAATCCATTCTATTTC

>CL2Contig373_putative All/repeat/mobile_element/Class_I/LTR/Ty3_gypsy/chromovirus/Tekay
TGAATGATAGACAAGAGGATAGATATGCACAAATCGAAATATCTAAGATCGATAAAAATAGGTGACAACAAATCCGACACGAATGAATCAAAATAACGAACTCGATAAAATATTCGAAAACTAATCCGACTCAAATAGTAAGGCACGAATAGAAATATCGAACTCGATAAAAATATTTGAAACAAATCAGACACTGATCAAATAGAAAGGCACGAATCGAGATTCCTAACTAGA

>CL2Contig374_putative All/repeat/mobile_element/Class_I/LTR/Ty3_gypsy/chromovirus/Tekay
TACATAGAAGAAGATAGAGATTCAAACGAATAACTCATTTCTACTAACGAGTTTAAACAAGAAAGAATTCTAAGAATGGATCCTACGAATAACCCTTCAGGCTCAAGTTATCGGGAACTCAAGACCTATCTACACAACCAACAGACACAAGTTATCGGGAACTTAGGCTCTGATACCAGCTGAAACGATCCAACTTTTTAACACAAGAACACTAGTACAAGATATAAAT

>CL2Contig375_putative All/repeat/mobile_element/Class_I/LTR/Ty3_gypsy/chromovirus/Tekay
TAAATTCACGAAAGGTCAAAATAAAAACGGCCAGAGTTCCGTTTGTATTTTGAGCATCCTCAAACTCCAAATCGTCCAAAACTCATCCCCGATCACCACACGGTGATTTCACACAATTTCCAAACAATCCAAAATCTCAAATAACACCACACGGTGTTATATATCAACCAAATTTCCACAATTTAATTCTCAATATAGCCAATATCATTTGAATTCAACTCAATTACATTTTATTAATTCATTTTCAACTCAATATCATTTAATTAAATTCATTTTAACTCAATATCATTTAATTAAATTCATTTCAACTCAATATCATTTAATTAAATTCATTTCAACTCAATATCATTTAATTAAATTCATTTCAACTCAATATCATTTAATTAAATTCATTTTAACTCAATATCATTTAATTAAATTTCATATTAGCTTAACAACATTATATTTAATCAATATTAGCTTAATAACATTTTATTTAATCAATATTAGCTCAATAACATTTTATTTAATTAAATTCACTTAATATACACAATTATTTATTTCCATTTTCTTGTAATACAATTTATTTCATTCAATTCACTTATAATAC

>CL2Contig376_putative All/repeat/mobile_element/Class_I/LTR/Ty3_gypsy/chromovirus/Tekay
GAACATCGTAGGATCTTTTATTAGAAATTGTTTTGTTCCAATTGAGTGTGAGTTACCCCGTTAACTCTAGTCCGTTGAATCTTCTTAGAATTCCATTGTTACGATCTTTCGTATTTCGATGAGTTTTAAGTTACCCGATTAACTTAAACTTGTATTTCATTTTGTAGTTTTTCGTTCTGATCTTCTTTTGTTTTTTAATCA

>CL2Contig377_putative All/repeat/mobile_element/Class_I/LTR/Ty3_gypsy/chromovirus/Tekay
TTTCTTAATATAATGAATTACTAACATTCGATATTTATATCACATGTTAGCCGTTCTTCATGTTAAAAAGTTGGGTCTTTACAGGTGGTATCAGAGCTTGGGTTTCCGATAACTTGAGCCTGTTGGTTATGTTTTAAGGTCCCAAGTTTCCCGATAAACTTGAACCTGTTTGGTTATTATACATCGTAGGATCTATTGTTAGAATTCTTCTTTTGTTTCAACCGAGTTGAGTTACCCCGTTAACTCTAATCTGTTGAATCTTCTTAGAATTTGATCATTAGGAGATCTTTCGTGTTTCGATGAGTCTTAAGTTACCCGATTAACTTAAACTTGTGTTTCGTTTCGAAGTTCTTCGATTCGTATCTGATTTGGATTGCAAATCAGTATTTATCTATCCGTTTGTGTCGGACTTAGTTTTCGAATGATTTATCGAGTTCGTTATCTTGATTTTCTAGTGTCGGATTGTTTCAAATATTTATCGAGTTCGATATATCTATTCGTGCCAAAATATTTTAGCCATTCTGATATTTCGATTGATTCGATTTGATTCTATTCCACATTTTTGAGTGGTTAGAAGTGAAATTAATAATATATTAAACAAGTGAATAATGTTGAACAATATATTATTGAAAATTTGATTGAAATAATCAATTAAGTAATGGAAATTAATCGATACGAATAAATGTAATCAATTTAATGGTAAATTGAATTAAAGTAATCAACTTAAGTGTAAATTGAAATAATATAACCAATTTAAGTTGAAATTGAATGGATAGAATCAACGTAATTGTAAATTGAATGAAAAGAATCAATTTAAGGGACAATTGAATTAAGAGAATCAATTTAAGTATAAATTGAAACAAGAAAATCAAACTAAGTATAAATTGAAGTAAGGTAAATAATTCAAGTAGGAAGTGAATTAAAATAATCAATTAAAGTAAATTGAATTAAAAGAATTAAAATAAGTAAACTAAATGTAAAATAAATTAATATAATCAAACTAAGAAGTAAAACGAATTAATATAATCAGATTAAGTAAATTGAGATAATATAATCAAAAGAAGTAAATCGAAATCATATAATCAATTTAAGAGTAAATTGAATTAAGAAAAATTAATTTAAGTGTAAATTAAATTAATATAATCCAATTGAAGGGTAAAATGAATTAATATAAACAATTACGAGTAAAACGAATTAATATAAACAATTAGGAGTAAGATGAATTAATATAAAAAA

>CL2Contig378_putative All/repeat/mobile_element/Class_I/LTR/Ty3_gypsy/chromovirus/Tekay
ACTTCCTATTTGATCATTGTCTGATTTGTTATAAATATTTGTGTTGAGTTCGATATTTCTATTCATGCCTTACTATTTGAGTCGGATTAGTTTTTGAATATTTTATCGAGTTCGTTATTTTTGATTCATTCATGTCGGATTTATTGTCACCTATTTTTATCGATCTTAGATATTTCGATTTAGGCCTATCTATCCTCTTGTCTAGCATTCACTTTC

>CL2Contig379_putative All/repeat/mobile_element/Class_I/LTR/Ty3_gypsy/chromovirus/Tekay
TACACATGTTTAATATATTAATTAGTTAAATACTCTTGTTTAATATATTATTCACTTTAATTTACTTGATTAATAAATTATTCAACTTAATTAACTTGTTAAGTATTTATTTTCTTTATTTCTTACATTTTATTTCAACTTCGAATCAAAAATATGAGAGAATCAAAACAATCGG

>CL2Contig380_putative All/repeat/mobile_element/Class_I/LTR/Ty3_gypsy/chromovirus/Tekay
TATCATTTAATGTACTCCTAATTGTTTCTATCATTTAATTTACTCCTAATTGTTTCTATCATTTAATGTACTCCTAATTGTTTCTATCATTTAATCTACTCCTAATTGTTTCTATCATTTAATTTACTCCTAAATGTTTATTTTAATTCATTTAACTCCTAAATGTTTATTTTA

>CL2Contig381_putative All/repeat/mobile_element/Class_I/LTR/Ty3_gypsy/chromovirus/Tekay
ATTTGAGTAAAATGTTAAGAATGAATAATAAACCTTATAACCCTAATAAAATTTTGAGAACAAGTAAATTGATTGAAATAAAATATTTAATATGAAAACTGAACTAAATAAATATTTAATAAGAAAATTGGTTAAATAAAATATTTATTAAGTGAAAAAGGAGAAAAAAAACTACTAT

>CL2Contig382_putative All/repeat/mobile_element/Class_I/LTR/Ty3_gypsy/chromovirus/Tekay
TTATTGAATCAGTGTCTGATTTGTTTCGAGTATTTTATCGAGTTCGATATCTATTCGTGCCTGAATATTTTAGCCATTCTGATATCTCGTTGATTTGATTTGATTCCATTCTGATTGATTCGAATTTGAATAAAATGTAAGAAATTGAATTAATAAAATCAATTTAAGTTGTAATTGAATTAATAAAATCAATTTAAGAAGAAATTGAATTAAAAAAAATGTTATTAAGCT

>CL2Contig383_putative All/repeat/mobile_element/Class_I/LTR/Ty3_gypsy/chromovirus/Tekay
TTATTATTTAGGGTTTTATAGATATAGAAAAAAATAAAAAGACAAAATCAAACACAATAGTGTCAAACAGTAGAACAAGAAATGTCATAAAATAATAAACTGTATATGTGGTTTACAAAAATAGATACATCAGAGTTTCAACAAAATCAGCAGCGGAAAATGAATACAATTTAAACAATATAAA

>CL2Contig384_putative All/repeat/mobile_element/Class_I/LTR/Ty3_gypsy/chromovirus/Tekay
TACTCCTAATTGTTTATATTAATTTATTTTACTCCTAATTGTTTATATTAATTCATTTTACTCCTAATTGTTTATTTTAATTCATTTAACTCCTAATTGTTTATTTTAATTCATTTAACTCCTAATTGTTTATTTTAATTCATTTAACTCCTAAATGTTTATTTTAATTCATTTAACTCCTAAATGTTTATTTTAATTCATTTAACTCCTAAATGTTTATATTAATTTTAATTTACTTTACATTTAGTTTACTTATATTCGATTCTCTTACTTCAATTATTATTTAAATTAATTCCTTACTTCAATTTATCCT

>CL2Contig385_putative All/repeat/mobile_element/Class_I/LTR/Ty3_gypsy/chromovirus/Tekay
AATCCACTTCAACTATTCAATTCTTTTATTTGGCATATTACAATTGTTAAATAATTTATTTAACTCATTTCCCTATTCAATATTTTATTCAACACATTCTGCTTATTAATTATTTTATTTCGTTCACTTCATTCATTCTTAACATTTTATTCAAATTCAGAAAAATCAAAAAGGAATAAGATCGAATACAGAACGAAATATCTGAATGGCTAAAATATTCAGACACGAAATAGAATGAAAAAT

>CL2Contig386_putative All/repeat/mobile_element/Class_I/LTR/Ty3_gypsy/chromovirus/Tekay
AAATAGTGAATATCTAATAATAGGATAAGAAGTAGTGATATGAACTAAATAAAATATTTAACAAGTTAAATAAGTGTAATAATATATTTAAACAAGGTTAATGAGTTAAATAAAATATTTAAAAAGTTAAATAAGTTGAATAATATAGTTAAAAAGTTAAATAAGTGGAATAATATATTAATCAAGTAAGATAAGTTGAATAAT

>CL2Contig387_putative All/repeat/mobile_element/Class_I/LTR/Ty3_gypsy/chromovirus/Tekay
GATTTACATAACCAACATGCACAAGTTATCGGGAACTTGTGCTATGATACCAACCGTGACGAACCAACTTTTTGACACAAGAACACTAGTACAAGATATAAATATCCGATACTAGATATCAAATATTAAGAAGCTGAATGTTTATTATTGTTTTTAAAGATTATATAAAAGTACAAATAACATCAAAGTAAAGACATACATCAAAATAAGTCTTGCAGCGGAATAATTCAAAAGAAAGGTACAAAGTACCAAAATATCCAAAGTGTGAAATAGAAAATACAGAAG

>CL2Contig388_putative All/repeat/mobile_element/Class_I/LTR/Ty3_gypsy/chromovirus/Tekay
AGAATTATCAGTACTGGATATTCATATCCCGTACTAGGCGTTCTTGTGTTAAAAAGTTGGGTCTTTACAGGTGGTATCAGAGCCAGGTTTTCCGATAGCTTGAGCCTGTTGGTTATGTTTTGAGGTCCCCAAGTTTCCCGATAAACTTGAACCTGTTTTGTTTATTATACATCGTAGGATCGTTTGTTAGAATTCTTCTTTTGTTTCAACCGAGTTGAGTTACCCCGTTAACTCTAATGTGTTGAATCTTCTTAGAATTTGATCAGTAGGAGATCTTTCGTGTTTCGAATGAGTTTTAAGTTACCCGATTAACTTAAACTTGTGTTTCATTTCGAAGCTATTCGCTTCTTATCTAATTT

>CL2Contig389_putative All/repeat/mobile_element/Class_I/LTR/Ty3_gypsy/chromovirus/Tekay
AAATTCAATTACTTATTAAATACATCTATATTTAATTCTCTATTAAATAACTTTGTATTTAATCACCTATCACAAAATTTAATTATTCATTTTGTGTTCTCAAACTTAATTATACATTCCGTTTTACTTAATAACATTAAGTATCAAATTACTTCATTCTTT

>CL2Contig390_putative All/repeat/mobile_element/Class_I/LTR/Ty3_gypsy/chromovirus/Tekay
TTTTAACTTAATCACTTCTTAATAACTCAAATTGCATTAATGTTATTTAATTCAATTTCTTCGAGTATTTAATGGTTTCATTTTCAATCACTTATCACAATCAAGATTTAATTATCTTAATTCATTCTTAAACAAATTTTAATTCGTTTAATTCATTCGTTCTTATTTCAAAATTCATTCTATTTCTAAAATAGAGAGATCAAATTCCTACGAAAAAGTTGTCAAAAAGTCAAATATTTCAGGCACGAAATATAACACAAAATCTGAATTCTTGGACTAGCCATATTCAAAAGTGAATGCTAGTCAGAAGAATAAACAGGCTCCAATCGAAATGTCT

>CL2Contig391_putative All/repeat/mobile_element/Class_I/LTR/Ty3_gypsy/chromovirus/Tekay
GTTGTTCATAATTCAACCTCAATTAAAGAAAACTGAAACGACCCAACTTTTTAACACAAGGACATTAGTACAAGATAAGAATATCCGATACTAATAATTCAAATGTTAATAAGTTGAATGTTTTTATTGTAATAGGTTATCTTTAATTAGCACAGAATATAATCAGAGAAAAGACATTTAAAATAAATTGTCTTACAGCGGAATAATTCAAAAGTAAATTACAACAACTTTGAAATAGTCTGAAAGAAAAAAAATAGTTTT

>CL2Contig392_putative All/repeat/mobile_element/Class_I/LTR/Ty3_gypsy/chromovirus/Tekay
TAAGTGAAATGAATTGGAGAAAGTATTTAACAAGTAGGAAAATGTTAAATAAAAATATGGAATAGTTAAAATGGGTTAAAGTAAATCACATTGAATTGAAATTGAGTAGATGGAACTGAATGCAACTATAAATGGCTAATAATGTGGAACAATATATTATTGAAATTTGTTTAAGGAAAATCAATTAAGTAATGGGAATTAAC

>CL2Contig393_putative All/repeat/mobile_element/Class_I/LTR/Ty3_gypsy/chromovirus/Tekay
TTTATTCGAGCAAGTATATTCATTTGAATCAGACTTGTGTCATAGTTCTTATCGAGTTTTCTATCGATTCATGCCTATCCTTTTGTCTAGTATTCAGTTCGAATATGTCCAGTTTGATAGGAATCCAGACTTTTCGTTCTATTACATGTCTGAATATTTTAGCCATTCAGATATTTTGTTCTGTATCCAATCTTACCCCTTTTCTTTGGTTGTTCTGAATTCGAATAAAATATTAAGAATAAATGAAGTGAAAGAAATAAAATAATTAATAAACAGAATGTGTTAAATAAAATAATGAATAAATGGAATGAACTGAATAAATTATTTAACAAGAGTAATTTGCCAAATAAAATATGGAATAGTTGAAATTGACTAAATGGAACTGAATGCAACTATAAATGGTTAATAATGTTGAATAATATATTATTGAAATTTGATTAAGATAATCAATTAAGTAATGGGAAATTAATCGATACGAATGAATTAATCAATTTAAGAGTAAATTGAATTAAAATAATCAGTTCAAGAGTAAATTGAATTAATATAATCAATTCAAGTATAAATTGAATTAAGAGAATCAAATTAAAAGGAATTTGAATTAATGCAATTAATTTAAATGGAATTAGACTAAAGTAATCAATTTAAGTATGAACTGGATTAACATAAACAATTTGGATGTGTGTTATATTATTGTTTGTTTTGATTGATGCTTGAACTTGATTTGGCAAATAGTGCATGACTGTATTTGATTTGGTGATAGTGATTATTGTGTTATTGATTTGGACTTGATTGGAAACGCCGTGTGGCGTATTTGGATGTATTTGTTGATTTGAGTTGAGGAAAACCATAATGTGTTGGTT

>CL2Contig394_putative All/repeat/mobile_element/Class_I/LTR/Ty3_gypsy/chromovirus/Tekay
TTAATTGATTATCCAATTCAATTGTATTAATATATTATACCATTCCATTTGTTCAAATTGATTATCATTAAATTAGTTTAAATTGATTATCATTCAATTTGTTTAAATTGATTAACATTCAATTTCTTAATTGATTACTCAAATTATCATT

>CL2Contig395_putative All/repeat/mobile_element/Class_I/LTR/Ty3_gypsy/chromovirus/Tekay
TTCTAAGAACGAGTTGTCAGAAAGGTCAAAATATTTCAGGCACGAAATAGAACGAAAATCTGAATTCCTATCAAGCTAGCCATATTCGAAAGTGAATGCTAGACAAGAGGATAGATAGGCACAAATCGAAATATCTAAGATCGATAAAAATGGGTGACAACAAATCCGACACGAATGAATCAAAATAACGAACTCGATAAAATATTCGAAAACTAAGTCCGACACAAATGGATAGAAAAATACTAATTTGAAATGTTA

>CL2Contig396_putative All/repeat/mobile_element/Class_I/LTR/Ty3_gypsy/chromovirus/Tekay
TTCAATTCTATTCTAATTGTTCATTTTAATTCATTTTAACTCCTAATTGTTTATTTTAATTCATTTAACTCCTAATTGTTATTTTTAATTAAATTTAATTTACTCCTAATGGTTTCTATTAATTTAATTTACTCCTAATGGTTTCTATTTGTTTAATTTATCCTAATGGTTTTTCTCATTATTTATTATTTAAATTGATTCCTTAAATTCAATTTATCCTTTAATTGATTTATTACTTCA

>CL2Contig397_putative All/repeat/mobile_element/Class_I/LTR/Ty3_gypsy/chromovirus/Tekay
TGATATAAGAATGAATGAATTAAACTAATTAAATAGGTCCAAATGGGAATTAAAATAATTAAAGAAAAATGTATTTAAGCTAAGTGATTGAATTTAAACCATTAAGACTTAAATAATGAAATTTAAGAGATGTAATGGTAAGGTAATTGTAAGAAAATATTGAGAATGGA

>CL2Contig398_putative All/repeat/mobile_element/Class_I/LTR/Ty3_gypsy/chromovirus/Tekay
AATAGTTCTTGCAACGAAAATAGTTCAAAAGAAAGTTTCAAAGTACAACAATATCCAAATAGTATGATAATAAGAAGTACTGAAAAGAAAACGATTCAAGTAGCTAAAACAATGCTACTGACATACACAATCGAAATGTTTGAAAGCAAAACAAGTACTGGAAATAAATG

>CL2Contig399_putative All/repeat/mobile_element/Class_I/LTR/Ty3_gypsy/chromovirus/Tekay
TAGCTTATACTCTTGTTTAATATATTAATCAACTTAATTTACTTGTTTACTATTTAATTTCACTTAAATATCTTTTAAACTATTTAATTTCACTTATATATCATGTTAACTATTTAATTTCTTCATTATTACATTTTATTCAACTTCGAATCAACAAATATGAGAGAATCAAATCAATCGAGATATCAGACTGGCTAAAATATAGGCACGAATAGATATCGAACACGATAAAATATTTGAAACAATCAGACACTGATACAAGAAGAACAAGACACGAATCGAATTCCTAAGACGATAG

>CL2Contig400_putative All/repeat/mobile_element/Class_I/LTR/Ty3_gypsy/chromovirus/Tekay
TAAAGAATGAAATGCTACATAACTAATAAATAAATCAATTCAAGTTTTAATTTAAAATAAATAAATCAATTAAAGTTGTAATTGAATTAAATAAATCAATTTGAGTTGATATTGAAGTAAATAAAATCAATTAAAGTTGTGATTGAATAAAAAAAACCAATTTGAGTTGATATTGAAGTAAATAAAA

>CL2Contig401_putative All/repeat/mobile_element/Class_I/LTR/Ty3_gypsy/chromovirus/Tekay
TAGGTCAATAGCACTGTTTAGCTATTTGAACATTATTTCTATTTGCTCAATGTACCACTCTATTTTCAGACTTGGATTTTGATGTACTTTGTATTCTTCTTTTGATTTCCGCTGCAAGAATTTTTCTAATAAATGTCTTATTTTATTTATCTGTACTATTATATAACCCATAAAACAATAATAAACATCTAAACTTATTAATATTTGAATTACTAGTATCGGATATTTATATCTTGTACTAGTGTTCTTATGTTAAAAAGTTGGGTCGTTTCAGTTGGTATCAGAGCCAAGTTCCCGATAACTTGAGCCTGTTGGGTTATGGTACATCGTAGGATCTATTGTTAGAAATTATTTTTGTTTCAACTGAGTTTGAGTTACCCCATTAACTCTAGTCTGTTGAATCTTCTTAGAATTCCATTATTAGGAGATCTTTCGTGTTTCGAATGAGTTTTAAGTTACCCGATTAACTTAAACTTGTGTTTCGTTTCGAAGTTCTTCGTTTATATCTGATTTAGATTTCAAATCAGTATTTTTCTATCCGTTTGTGTCGGACTTAGTTTTCGGAAGTTTTATCGAGTTAGTATCTTGATTTTCTCGTGTCGGATTTGTTGTCAACCATTTTTATCGATCTTTGATATTTCGATTTGTTTCTATCTATCCTTTGTATCTAGCATTCACTTTCGATTGTAGCTAGTTTGGCAGAAATTCAGATTTTTGTTCTATTTT

>CL2Contig402_putative All/repeat/mobile_element/Class_I/LTR/Ty3_gypsy/chromovirus/Tekay
ATTAAATTAGTTTAAATTGATTACACCGTTCAATTAGTTTAAATTGATTATCATTCAATTAGTTTAAATTGATTATCATTCAATTTCTTAATTGATTATATTCCTTCAATTATACCAATTGATTATATAATTCACTTCAATTAGTTAATTGATTACTCAAATTCATTCGTTCTTATTTAACAATCCATTCTATTTCTATAAATAGAG

>CL2Contig403_putative All/repeat/mobile_element/Class_I/LTR/Ty3_gypsy/chromovirus/Tekay
AATAATGTCTTGCAACGGAAAAAGAAATGTGATAAAATAATAAACTGTATATGTGGTTTTTTCTAAAAAGAATACATCAGAGTTTACACAATAAATAGCAGCGGAAATGAAATACAGTTTAAACAACATGAATGTGGAAACAAGAGAAAACAAAATGAATCCACTAGTGTGGTCTTCAACTCCATCTTATGTCCCATACCA

>CL2Contig404_putative All/repeat/mobile_element/Class_I/LTR/Ty3_gypsy/chromovirus/Tekay
ATTATCTAATTAAAAGATGCTTAATTATTCTAGCCCCATTTTTGGGTCGTTACATATTTACTGTTGTAAACTCTGATGTATTTTATTTAGAAAAACAACATGTACAGTTTATTATTTTATGACATTCTATTTCCGCTGCAGGACATTATTAACTTATTTTGTCTTTTCATTTTTCTAATCTTATAAAACCCCAAACAAAACAAAATGAAAACTAACTTTCTAAGACTTGAATTACCGATATCG

>CL2Contig405_putative All/repeat/mobile_element/Class_I/LTR/Ty3_gypsy/chromovirus/Tekay
AAGTGTAATGTGTGAAATAAAATATATTACAATTGAATTGAATGAAATAAAATATATTTCAAGTAAAATTGGCTAAATAAAATACATTACAAGTGAAATTAGCTAAATAAAATACATTACAAGTGAAATTAGCTAAATAAAATACATTACAAGTGAAATTGGCTAAATAAAATATATTACAACTGAATTTGAATTAAATAAAATGTATAACAGCTAGAATTGGTTAAATAAAATATATAACAACTATAATTAGCT

>CL2Contig406_putative All/repeat/mobile_element/Class_I/LTR/Ty3_gypsy/chromovirus/Tekay
TATTGTTCGTGTGTCTTCTATTCATTATTGTTTGATTTGTTCCCAAACTCCCATCGAGTTTGATATTTTATGCGACCTAGTATATCCATTTGAATCAGACTTGTTGTCACAGATCTTATCGAGTTTTCTATATGTCGATTCATGTCTATCCTTTTGTCTAGTATTCAGTTCGAATATGTCTATCTTGATAGGAATTCAGATTTTTCATTCTATTTCGTGTCTGAATATTTTAGCCATTCAGATATTTCGTTCTGTATTCAATCTTATTCCTTTTTGATTGTTCTGAATTCGAATAAAATGTTAAGAATAAATGAAGTGAACGAAATAAAATAATTAATAAGCAGAATGTGTTAAATAAAATACTGAACAAGTAAATGAACTGAATAAATTATTTATAAGTGTAATAATGCTAAATAAAATATGGAATAGTTGAAATGGATT

>CL2Contig407_putative All/repeat/mobile_element/Class_I/LTR/Ty3_gypsy/chromovirus/Tekay
AATTGAATTAAGAGAATCAATTTAAATGAATTTGAATTAAGACAATCAATTTAAATGAATTTGAATTAATGCAATTAATTTAAATGGAATTAGATCAAAATAATCAACTTAAGTATAAATTGGATTAATATAATCAATTTGGAATGTGTGTTATAGTATTGGTTGTTTTGAATGATGCTTGAACTTGATTTGGCAGATAGTGCATGATTGTATTTGATTTTGGTGATAGTGACCATTGTGGTATAGATATTGAGATTTGATTTGAGACACCGTGTGGTGTATTTGGATATATTTG

>CL2Contig408_putative All/repeat/mobile_element/Class_I/LTR/Ty3_gypsy/chromovirus/Tekay
TCTTGGACTAGCCATTCGAAAGTGAATGCTGGTCAAAGAATAAACAGACTCAAAAAGAAATGTCAAAGATCGATACAATGAGTGACAACAAATCCGACACGAATCAATCGAGACAACGAACTCGATAAAACTTCCGAAACAAAGTCCGACAAAACGGATAAAACACTGATTTGAAATCCAAATCAGATAAGAACGAAAACTTCTAATCGAAGCTCAAGTTTAAGTTAATCAGTTAACTTAAAACTC

>CL2Contig409_putative All/repeat/mobile_element/Class_I/LTR/Ty3_gypsy/chromovirus/Tekay
AATGGGTGACACAAATCCGACACGAATGAATCAAAAATAACAAACTCGATAAAATATTCGAAAACTAATCCGACTCAAATAGTAAGCCACGAATAAAAATATTATACTTGGTAAAATATTCGGAAAAAAATCAGACTCTGACAGATAGAAAGGAATGAATCGAAC

>CL2Contig410_putative All/repeat/mobile_element/Class_I/LTR/Ty3_gypsy/chromovirus/Tekay
AGAAATTTGATTTGAACAACCAATTAAGTAAAGGGGAATTGAATCGATACGAATGAATTAATTAATTTAAGTGAAAATTTAATTAAGTGTAATCAATTTAATGGTAAATTGAATTAAAGTAATCAACTAATGTATAAGTTGAAATGATTAATCAATTTAAGTTTAAATTGAGTGAATAATCAACGTAAGGGTTAA

>CL2Contig411_putative All/repeat/mobile_element/Class_I/LTR/Ty3_gypsy/chromovirus/Tekay
ACAAAAATTGTCACACGATAATCTCTCTCAACTCAAATCAATCAATACAAGTCAAATATCCAATACCACAAGGGTCAACATCACAATATCCAATACAAATATGCACTATTTGCCAAATCAAGTTCAAACTTCACTCAAAACAACCAATACCATAACACACATTCATATTGATTATTTTAATCCAATTT

>CL2Contig412_putative All/repeat/mobile_element/Class_I/LTR/Ty3_gypsy/chromovirus/Tekay
[truncated: 16,989,920 more chars]
