# Supplementary material for: Comparative Dissection of Three Giant Genomes: Allium cepa, Allium sativum, and Allium ursinum
Source: Int J Mol Sci. 2019 Feb 9;20(3):733. doi: 10.3390/ijms20030733 (PMC6387171; doi:10.3390/ijms20030733)
Supplement: Supplementary file 1 [file ijms-20-00733-s001.zip › 5.ijms-430914-S/suppl_table/Table_S1_TRFi_TRM_raw_output.xlsx]

## Sheet: TRFi-TRM raw output
Motif sequence (forward)	S1-AC	S2-AC	S3-AC	S4-AU	S5-AU	S6-AU	S7-AS	S8-AS	S9-AS	sum	Motif sequence (reverse)	S1-AC	S2-AC	S3-AC	S4-AU	S5-AU	S6-AU	S7-AS	S8-AS	S9-AS	number of reads		S1-AC	S2-AC	S3-AC	S4-AU	S5-AU	S6-AU	S7-AS	S8-AS	S9-AS	number of reads	motif length
AATCGTTTTCAATTCAATTCATTTCGA	15	41	10	29	34	33	5092	4994	4790	15038	GAAAACGATTTCGAAATGAATTGAATT	16	53	6	27	40	25	5656	5852	5532	17207	sum	31	94	16	56	74	58	10748	10846	10322	32245	27
ATCCG	2	5	1	3463	3479	3332	15	13	15	10325	GGATC	1	13	3	3748	3822	3789	7	17	17	11417	sum	3	18	4	7211	7301	7121	22	30	32	21742	5
AATATATAT	12	31	14	21	21	17	2995	3135	2944	9190	TATTATATA	18	30	16	43	34	31	3068	3128	2918	9286	sum	30	61	30	64	55	48	6063	6263	5862	18476	9
TTAA	4636	4481	4651	1207	1251	1265	135	100	124	17850	sum	4636	4481	4651	1207	1251	1265	135	100	124	17850	sum	4636	4481	4651	1207	1251	1265	135	100	124	17850	4
ACAT	2324	2290	2400	312	343	354	648	563	609	9843	GTAT	1955	1798	1949	277	303	262	438	421	446	7849	sum	4279	4088	4349	589	646	616	1086	984	1055	17692	4
AAT	817	1078	813	1263	1224	1295	380	408	405	7683	TTA	742	1023	714	1225	1221	1206	408	342	409	7290	sum	1559	2101	1527	2488	2445	2501	788	750	814	14973	3
TTCAA	28	32	21	357	369	377	2017	2125	2013	7339	TTGAA	20	29	13	405	406	399	1720	1706	1585	6283	sum	48	61	34	762	775	776	3737	3831	3598	13622	5
ATGAATATCAATTCAACAC	6	14	9	13	10	13	2448	2486	2369	7368	ATTCATGTGTTGAATTGAT	5	5	4	6	11	13	1921	1985	1868	5818	sum	11	19	13	19	21	26	4369	4471	4237	13186	19
AATTCAATTTC	31	36	21	217	227	235	2711	2692	2587	8757	TTGAAATTGAA	11	12	15	256	238	259	891	838	788	3308	sum	42	48	36	473	465	494	3602	3530	3375	12065	11
AAATAGAAATATTTG	9	17	4	14	12	11	1887	2017	1931	5902	TTCTATTTCAAATAT	14	19	3	7	7	9	1906	1821	1872	5658	sum	23	36	7	21	19	20	3793	3838	3803	11560	15
TGCAACCACT	3	11	4	0	6	7	953	958	963	2905	TGGTTGCAAG	10	13	6	10	12	8	2150	2139	2093	6441	sum	13	24	10	10	18	15	3103	3097	3056	9346	10
GAACC	2	10	1	1528	1475	1566	10	12	10	4614	GGTTC	2	8	2	1098	1018	1112	11	3	6	3260	sum	4	18	3	2626	2493	2678	21	15	16	7874	5
AAATATATTTGGGAT	3	2	2	1000	992	941	2	1	1	2944	CCAAATATATTTATC	1	0	0	1541	1583	1573	3	4	2	4707	sum	4	2	2	2541	2575	2514	5	5	3	7651	15
TATATAAAAATCGAATTTTTACTTCGCTATTCAA	5	7	3	8	6	6	1358	1406	1350	4149	TTCGATTTTTATATATTGAATAGCGAAGTAAAAA	8	4	3	6	3	7	1126	1121	1080	3358	sum	13	11	6	14	9	13	2484	2527	2430	7507	34
CCGATCCGAA	0	6	1	1211	1162	1136	1	4	4	3525	TCGGATCGGT	1	2	1	1086	1092	1041	1	1	0	3225	sum	1	8	2	2297	2254	2177	2	5	4	6750	10
ATAT	948	920	990	486	446	524	680	620	676	6290	sum	948	920	990	486	446	524	680	620	676	6290	sum	948	920	990	486	446	524	680	620	676	6290	4
ATGTTTGTTAATATGCAAGTTAC	6	10	2	4	7	1	936	945	962	2873	GCATATTAACAAACATGTAACTT	5	8	1	6	6	3	1091	1090	1118	3328	sum	11	18	3	10	13	4	2027	2035	2080	6201	23
AAATA	142	138	139	808	759	773	145	142	100	3146	TATTT	125	147	164	617	612	684	187	141	145	2822	sum	267	285	303	1425	1371	1457	332	283	245	5968	5
AAAT	249	371	262	399	439	438	222	212	226	2818	TTTA	277	346	226	471	465	446	241	247	252	2971	sum	526	717	488	870	904	884	463	459	478	5789	4
CAGTTAGAGTTAAT	7	9	1	2	3	3	764	699	733	2221	GATTAACTCTAACT	9	9	2	4	6	5	1139	1059	1029	3262	sum	16	18	3	6	9	8	1903	1758	1762	5483	14
ATTCATTTCGAAATCGTTATATATTCA	5	7	1	5	9	2	763	838	845	2475	GAAATGAATTGAATATATAACGATTTC	5	3	1	2	6	1	846	836	761	2461	sum	10	10	2	7	15	3	1609	1674	1606	4936	27
CATAACCGAGCC	130	115	133	409	415	444	273	244	254	2417	GGTTATGGGCTC	125	119	124	393	399	425	275	227	246	2333	sum	255	234	257	802	814	869	548	471	500	4750	12
ATATATAAAAATCGAATTTTTACTTTGCTATTCA	1	7	0	2	2	6	713	739	679	2149	ATTTTTATATATTGAATAGCAAAGTAAAAATTCG	4	8	5	7	4	1	806	834	786	2455	sum	5	15	5	9	6	7	1519	1573	1465	4604	34
AATCAATTTATTCGAAATAAATACT	0	3	1	804	808	816	2	0	0	2434	TATTTCGAATAAATTGATTAGTATT	1	5	1	642	632	659	1	0	0	1941	sum	1	8	2	1446	1440	1475	3	0	0	4375	25
AGA	205	287	202	295	301	235	204	205	220	2154	TCT	208	251	226	249	233	221	217	236	224	2065	sum	413	538	428	544	534	456	421	441	444	4219	3
TAATTAATTAAGGATTAGTAAT	1	3	1	712	690	634	3	0	3	2047	TACTAATCCTTAATTAATTAAT	1	1	1	726	672	668	2	3	1	2075	sum	2	4	2	1438	1362	1302	5	3	4	4122	22
ATTCGATTCAATTCAAATTGGTTTTCT	5	3	1	5	7	4	623	614	588	1850	TCGAATAGAAAACCAATTTGAATTGAA	5	2	0	3	2	4	696	778	685	2175	sum	10	5	1	8	9	8	1319	1392	1273	4025	27
ATTTCATTTCA	3	3	2	622	599	631	22	25	17	1924	TGAAATGAAAT	0	2	0	660	628	658	43	36	32	2059	sum	3	5	2	1282	1227	1289	65	61	49	3983	11
AACTTTGAAATAAAAATTCGATTTTTATATATTG	3	9	1	5	4	3	691	663	644	2023	ATTTCAAAGTTCAATATATAAAAATCGAATTTTT	1	5	0	7	5	6	648	651	587	1910	sum	4	14	1	12	9	9	1339	1314	1231	3933	34
TCGAAATGAATTGAATATAAAACGATT	2	5	2	4	6	2	697	719	675	2112	TTTTATATTCAATTCATTTCGAAATCG	2	7	1	4	3	2	583	620	574	1796	sum	4	12	3	8	9	4	1280	1339	1249	3908	27
ATATTTGAAAAAGAA	6	3	0	2	6	2	789	745	755	2308	TTCAAATATTTCTTT	1	4	4	1	0	1	473	493	490	1467	sum	7	7	4	3	6	3	1262	1238	1245	3775	15
AATTTC	120	122	126	322	260	286	223	182	195	1836	TTGAAA	143	111	137	300	282	294	185	192	202	1846	sum	263	233	263	622	542	580	408	374	397	3682	6
ATATAC	469	436	414	101	88	87	117	128	123	1963	GTATAT	400	348	375	96	76	82	106	100	100	1683	sum	869	784	789	197	164	169	223	228	223	3646	6
GTTCAGTATTTATCTCGAATAAATT	0	5	0	587	604	599	3	1	0	1799	TTCGAGATAAATACTGAACAATTTA	1	1	1	601	624	589	2	0	0	1819	sum	1	6	1	1188	1228	1188	5	1	0	3618	25
ATTTAATTA	143	149	132	459	401	459	14	21	13	1791	TTAATTAAA	164	137	128	439	427	416	16	18	15	1760	sum	307	286	260	898	828	875	30	39	28	3551	9
ATTTTGGATAAAT	0	1	2	395	412	453	0	3	0	1266	CAAAATATTTATC	1	3	1	747	757	752	2	4	4	2271	sum	1	4	3	1142	1169	1205	2	7	4	3537	13
AACTTGCATATG	5	3	1	2	5	2	586	596	577	1777	TATGCAAGTTCA	3	2	2	4	6	4	577	574	562	1734	sum	8	5	3	6	11	6	1163	1170	1139	3511	12
ATACTGAACAATTTATACGTAATAA	0	5	1	651	642	600	2	2	1	1904	TTACGTATAAATTGTTCAGTATTTA	0	4	0	544	547	499	3	2	0	1599	sum	0	9	1	1195	1189	1099	5	4	1	3503	25
TAGAGTTAATCGAA	2	2	0	1	4	4	479	513	465	1470	TATTCGATTAACTC	4	3	1	2	5	4	687	638	630	1974	sum	6	5	1	3	9	8	1166	1151	1095	3444	14
AATATATTCAATCCCG	1	1	0	527	522	528	0	0	0	1579	TATATTCGGGATTGAA	0	2	0	582	612	544	3	1	2	1746	sum	1	3	0	1109	1134	1072	3	1	2	3325	16
AACCAGTTAGAGTT	2	8	2	2	6	2	637	609	620	1888	AACTCTAACTGGTT	3	6	1	4	5	1	467	489	460	1436	sum	5	14	3	6	11	3	1104	1098	1080	3324	14
AAATATATTTGGAT	0	0	1	347	302	312	0	0	0	962	CCAAATATATTTAT	1	3	0	705	752	735	1	3	0	2200	sum	1	3	1	1052	1054	1047	1	3	0	3162	14
CCACTAGCAA	1	9	3	2	9	6	922	917	949	2818	GTGGTTGCTA	0	1	0	1	0	0	93	100	85	280	sum	1	10	3	3	9	6	1015	1017	1034	3098	10
AAAATA	114	109	111	261	271	258	101	117	117	1459	TTTTTA	93	109	94	290	287	279	156	128	149	1585	sum	207	218	205	551	558	537	257	245	266	3044	6
CAATATCATCA	0	0	1	494	457	449	2	1	0	1404	TGATATTGTGA	0	2	3	542	504	541	1	0	0	1593	sum	0	2	4	1036	961	990	3	1	0	2997	11
CCCTGTCGACAG	1	1	1	3	1	1	494	500	533	1535	GTCGACAGGGCT	1	3	0	2	1	2	466	449	461	1385	sum	2	4	1	5	2	3	960	949	994	2920	12
ATAAGCATTCACATACTTGC	1	2	1	0	3	3	436	472	480	1398	ATGCTTATGCAAGTATGTGA	2	3	1	0	1	1	513	488	510	1519	sum	3	5	2	0	4	4	949	960	990	2917	20
AAAAAG	48	46	37	547	539	516	22	33	30	1818	TTTTTC	42	58	42	260	303	265	30	31	29	1060	sum	90	104	79	807	842	781	52	64	59	2878	6
AATTAATTAATAGTG	0	1	1	497	508	459	1	0	2	1469	TTAATTCACTATTAA	0	1	1	469	440	471	0	0	3	1385	sum	0	2	2	966	948	930	1	0	5	2854	15
GAACCGATCCGATCC	1	1	1	456	433	432	1	2	1	1328	TCGGATCGGATCGGT	1	0	0	510	534	453	2	1	2	1503	sum	2	1	1	966	967	885	3	3	3	2831	15
ATTCAATTCA	0	10	0	50	60	36	352	380	400	1288	TGAATTGAAT	2	0	0	40	56	50	428	506	454	1536	sum	2	10	0	90	116	86	780	886	854	2824	10
ATATCCCA	0	1	0	412	459	450	1	1	1	1325	ATATTGGG	1	0	0	467	521	507	1	1	1	1499	sum	1	1	0	879	980	957	2	2	2	2824	8
AATTAATTTTA	6	5	0	882	830	838	2	3	3	2569	ATTTAAAATTA	2	0	0	80	77	67	1	0	0	227	sum	8	5	0	962	907	905	3	3	3	2796	11
ACACAACAAAAATATATTTTGTT	0	2	0	493	545	501	2	2	1	1546	GTAACAAAATATATTTTTGTTGT	0	2	0	402	415	401	0	1	2	1223	sum	0	4	0	895	960	902	2	3	3	2769	23
GAATTTCTATTCAACACAT	1	2	0	3	6	4	430	439	461	1346	TTCATGTGTTGAATAGAAA	0	4	0	3	2	1	429	479	437	1355	sum	1	6	0	6	8	5	859	918	898	2701	19
ATTAA	65	50	72	339	345	338	53	46	49	1357	TAATT	52	73	64	334	361	331	36	43	45	1339	sum	117	123	136	673	706	669	89	89	94	2696	5
AATCATTTCATCCTAACTGGATTACTA	1	1	0	439	417	429	2	1	0	1290	GAAATGATTTAGTAATCCAGTTAGGAT	1	3	0	440	467	433	3	0	2	1349	sum	2	4	0	879	884	862	5	1	2	2639	27
AATCGAATATGGTATTCGAAGTTAGTT	1	1	0	1	5	3	418	403	459	1291	TTCGAATACCATATTCGATTAACTAAC	3	1	2	5	4	3	415	439	460	1332	sum	4	2	2	6	9	6	833	842	919	2623	27
ATATTTTGGGATAA	3	2	1	312	382	356	0	0	1	1057	ATTTATCCCAAAAT	1	2	0	492	538	497	1	2	1	1534	sum	4	4	1	804	920	853	1	2	2	2591	14
ATTGAAAACGATTTCGAAATGAAATGA	1	2	0	2	4	5	517	476	486	1493	TTTCAATTCATTTCATTTCGAAATCGT	0	3	1	4	4	2	384	346	347	1091	sum	1	5	1	6	8	7	901	822	833	2584	27
GAACTGATAAAAATATACAAACAATCATGAT	1	1	2	459	499	403	1	1	0	1367	TTTATCAGTTCATCATGATTGTTTGTATATT	0	1	0	391	389	398	1	2	0	1182	sum	1	2	2	850	888	801	2	3	0	2549	31
ATTTTTATATATTGAATAGCATAGTAAAAATTCG	2	1	2	3	3	4	376	394	386	1171	TAAAAATCGAATTTTTACTATGCTATTCAATATA	2	1	3	3	3	5	437	503	411	1368	sum	4	2	5	6	6	9	813	897	797	2539	34
AAATAGAATATTTGA	0	1	0	1	0	2	128	106	98	336	AAATATTCTATTTTC	2	4	1	2	8	1	733	723	697	2171	sum	2	5	1	3	8	3	861	829	795	2507	15
GAAAT	2	4	3	444	451	396	3	6	8	1317	TTCAT	5	2	4	389	398	375	6	4	4	1187	sum	7	6	7	833	849	771	9	10	12	2504	5
CAAAA	15	21	16	352	364	384	7	11	8	1178	TTGTT	11	16	18	371	396	413	12	5	4	1246	sum	26	37	34	723	760	797	19	16	12	2424	5
AATTATT	251	259	263	11	17	16	113	123	116	1169	TAATTAA	263	260	265	13	12	15	135	112	115	1190	sum	514	519	528	24	29	31	248	235	231	2359	7
ATCAATCACTACGATTGAATCAACT	1	1	1	388	334	359	0	0	2	1086	TAGTGATTGATAGTTGATTCAATCG	1	2	0	423	427	402	2	1	0	1258	sum	2	3	1	811	761	761	2	1	2	2344	25
AAAATATTTGGAT	0	0	0	270	267	270	0	1	1	809	TCCAAATATTTTA	0	3	0	478	493	531	2	2	1	1510	sum	0	3	0	748	760	801	2	3	2	2319	13
AAAATAGAAATATTTG	1	2	0	3	3	2	250	241	236	738	TTCTATTTTCAAATAT	1	6	0	0	3	4	535	532	495	1576	sum	2	8	0	3	6	6	785	773	731	2314	16
ATACACTAATGACATGATGAAACAT	3	1	1	358	382	330	0	2	1	1078	TGTATATGTTTCATCATGTCATTAG	0	1	2	373	439	367	0	0	1	1183	sum	3	2	3	731	821	697	0	2	2	2261	25
ATAGAATTTGAAT	1	2	0	3	1	2	400	387	358	1154	CAAATTCTATATT	1	1	2	2	2	1	340	388	354	1091	sum	2	3	2	5	3	3	740	775	712	2245	13
AAATCAATTTT	0	2	0	187	206	206	2	1	0	604	AATTGATTTAA	2	0	0	541	538	553	2	1	0	1637	sum	2	2	0	728	744	759	4	2	0	2241	11
GAATATATTCGGGAT	0	0	0	458	464	456	1	1	3	1383	TCCCGAATATATTCA	1	0	0	277	285	290	0	0	0	853	sum	1	0	0	735	749	746	1	1	3	2236	15
AAAGGAATTA	0	1	3	388	409	415	0	1	0	1217	TTTTAATTCC	0	0	1	338	348	325	0	0	0	1012	sum	0	1	4	726	757	740	0	1	0	2229	10
CATAAGCATGGCATAATGTCAAA	1	0	2	1	2	1	359	368	333	1067	TTATGCCATGCTTATGTTTGACA	1	1	2	2	0	2	348	414	374	1144	sum	2	1	4	3	2	3	707	782	707	2211	23
CATATATA	165	146	161	115	111	107	102	104	110	1121	TATGTATA	166	147	168	117	103	108	96	82	80	1067	sum	331	293	329	232	214	215	198	186	190	2188	8
TCGACACCATA	0	0	0	382	414	406	1	1	1	1205	TGGTGTCGATA	0	2	0	309	343	321	1	1	0	977	sum	0	2	0	691	757	727	2	2	1	2182	11
AATAAATGACAATTAAATGTGACACACATTATTCCTA	2	7	3	1	0	0	404	388	409	1214	TTTAATTGTCATTTATTTAGGAATAATGTGTGTCACA	2	3	1	2	2	2	315	308	332	967	sum	4	10	4	3	2	2	719	696	741	2181	37
CGAGCGTGTGTATTATTTACAGTAG	0	0	1	354	331	368	1	1	3	1059	CGCTCGCTACTGTAAATAATACACA	0	0	0	366	349	343	1	0	0	1059	sum	0	0	1	720	680	711	2	1	3	2118	25
ATTCGAATTGAATTGAATAGAAAACGA	1	4	1	1	2	3	372	361	319	1064	TTCAATTCAATTCGAATTCGTTTTCTA	1	2	3	1	3	4	351	339	302	1006	sum	2	6	4	2	5	7	723	700	621	2070	27
AATATCCCAATATATATCAATATATCCCAAACTGTCAATATGTCAC	0	1	1	372	339	351	2	1	1	1068	TTGTGACATATTGACAGTTTGGGATATATTGATATATATTGGGATA	0	1	2	324	342	322	1	1	0	993	sum	0	2	3	696	681	673	3	2	1	2061	46
AATATATTTATCCCG	0	0	0	145	133	133	0	1	0	412	TATATTCGGGATAAA	0	1	0	543	551	519	1	1	0	1616	sum	0	1	0	688	684	652	1	2	0	2028	15
TTAATTAAATAA	107	78	99	195	189	189	3	5	2	867	TTAATTAATTAT	71	83	81	283	304	268	3	4	5	1102	sum	178	161	180	478	493	457	6	9	7	1969	12
AACCCTA	7	922	6	18	12	21	6	12	9	1013	GGGTTTA	1	921	0	5	2	3	0	2	2	936	sum	8	1843	6	23	14	24	6	14	11	1949	7
TAAACTATTT	304	279	316	3	2	0	1	2	2	909	TTTAAAATAG	342	310	355	1	2	2	1	1	0	1014	sum	646	589	671	4	4	2	2	3	2	1923	10
ATATAT	255	258	192	180	141	171	240	222	237	1896	sum	255	258	192	180	141	171	240	222	237	1896	sum	255	258	192	180	141	171	240	222	237	1896	6
AAATATTCTATTTC	1	3	2	3	3	1	411	358	349	1131	AATATTTGAAATAG	0	2	2	3	1	1	225	264	264	762	sum	1	5	4	6	4	2	636	622	613	1893	14
AAATAGATTA	304	301	285	1	3	2	0	0	2	898	TATTTTAATC	335	301	341	3	2	2	0	0	1	985	sum	639	602	626	4	5	4	0	0	3	1883	10
ATGAATATATATTTTATTTCAACAC	4	4	0	0	1	0	327	263	304	903	TATATTCATGTGTTGAAATAAAATA	1	5	0	2	5	1	326	288	339	967	sum	5	9	0	2	6	1	653	551	643	1870	25
AATTAAATA	22	18	21	256	291	318	9	10	8	953	ATTTAATTT	24	17	20	271	258	282	11	9	16	908	sum	46	35	41	527	549	600	20	19	24	1861	9
TATATAATATA	4	6	9	39	35	48	362	307	361	1171	TATATATATAT	6	8	6	42	38	38	165	167	193	663	sum	10	14	15	81	73	86	527	474	554	1834	11
AAATAATGAATATTTTA	2	1	0	2	2	1	290	292	262	852	ATTATTTTAAAATATTC	0	1	0	3	0	2	342	338	294	980	sum	2	2	0	5	2	3	632	630	556	1832	17
AGATATTG	0	0	1	294	284	246	0	2	1	828	ATATCTCA	2	0	1	322	338	289	0	1	4	957	sum	2	0	2	616	622	535	0	3	5	1785	8
AAGAA	41	29	28	286	266	229	12	16	13	920	TCTTT	27	33	34	246	210	250	18	16	12	846	sum	68	62	62	532	476	479	30	32	25	1766	5
AATTTA	484	461	493	25	22	32	78	64	88	1747	sum	484	461	493	25	22	32	78	64	88	1747	sum	484	461	493	25	22	32	78	64	88	1747	6
AATTTG	239	223	229	15	10	14	31	36	21	818	ATTCAA	228	216	266	15	19	16	44	48	50	902	sum	467	439	495	30	29	30	75	84	71	1720	6
GAGGCCCAATGCACC	0	1	0	247	320	256	1	1	0	826	TCGGTGCATTGGGCC	0	0	0	276	312	253	0	0	0	841	sum	0	1	0	523	632	509	1	1	0	1667	15
TAGAGTTAATCGAT	0	1	0	0	1	1	233	219	250	705	TCGATTAACTCTAA	3	2	0	3	3	1	295	319	324	950	sum	3	3	0	3	4	2	528	538	574	1655	14
AACAATTTATTCGTAATAAATACTG	0	1	0	204	238	216	2	1	1	663	ATTGTTCAGTATTTATTACGAATAA	0	1	1	333	335	311	1	1	0	983	sum	0	2	1	537	573	527	3	2	1	1646	25
AGTCATAGGCAATGTTCAT	0	1	0	0	0	1	234	239	226	701	TGAACATTGCCTATGACTA	0	0	1	1	3	1	323	327	288	944	sum	0	1	1	1	3	2	557	566	514	1645	19
ATTTCATCCTAAACTGGATTACTAATC	1	0	0	275	272	292	1	0	1	842	TTAGTAATCCAGTTTAGGATGAAATGA	0	0	0	256	281	255	0	0	0	792	sum	1	0	0	531	553	547	1	0	1	1634	27
ATATGTATAT	92	109	100	99	86	72	69	75	74	776	TATATATACA	128	98	116	101	89	103	73	73	77	858	sum	220	207	216	200	175	175	142	148	151	1634	10
ATATATAAAAATCGAATTTTTAGTTCAAAGTTCA	1	3	0	1	0	0	308	325	295	933	GATTTTTATATATTGAACTTTGAACTAAAAATTC	0	4	0	3	2	0	218	252	217	696	sum	1	7	0	4	2	0	526	577	512	1629	34
TAAAGCCCCGC	1	3	1	258	285	304	1	1	3	857	TAGCGGGGCTT	1	2	0	238	254	251	1	3	4	754	sum	2	5	1	496	539	555	2	4	7	1611	11
AAATACTAATCAATTTATTCGAGAT	0	1	0	239	243	257	1	0	0	741	TATTTATCTCGAATAAATTGATTAG	0	1	0	284	285	297	0	0	1	868	sum	0	2	0	523	528	554	1	0	1	1609	25
TGATCAAACAAA	279	242	256	1	1	1	1	1	0	782	TTGTTTGATCAT	243	299	270	0	1	1	0	1	0	815	sum	522	541	526	1	2	2	1	2	0	1597	12
GCTGTTCTGAAAAGAAGGTAGTGC	0	2	0	291	264	237	0	0	1	795	TTCTTTTCAGAACAGCGCACTACC	0	1	0	253	267	264	1	0	0	786	sum	0	3	0	544	531	501	1	0	1	1581	24
CTATTTTATCGAAATAAAATATCACAT	1	1	0	250	221	258	0	1	1	733	TAAAATAGATGTGATATTTTATTTCGA	1	1	0	244	289	310	0	0	2	847	sum	2	2	0	494	510	568	0	1	3	1580	27
AAAATATTTATCCA	0	1	3	282	246	303	0	1	0	836	TTTTGGATAAATAT	0	1	1	264	242	224	0	1	0	733	sum	0	2	4	546	488	527	0	2	0	1569	14
CAACGCATATATAACTTATA	0	0	1	2	0	2	289	244	243	781	TTGTATAAGTTATATATGCG	0	0	1	2	1	2	256	240	285	787	sum	0	0	2	4	1	4	545	484	528	1568	20
ATAAACTTGCAT	3	1	0	4	1	2	269	277	276	833	ATATGCAAGTTT	3	1	0	1	3	0	228	248	238	722	sum	6	2	0	5	4	2	497	525	514	1555	12
GAATATTTATAAATAG	2	0	0	1	0	0	230	263	248	744	TAAATATTCCTATTTA	2	1	2	1	1	0	268	254	263	792	sum	4	1	2	2	1	0	498	517	511	1536	16
AATATAATCAATTTGAGTTGTAATTGAATT	0	0	0	222	229	243	0	1	1	696	ATATTAATTCAATTACAACTCAAATTGATT	0	1	1	298	305	226	0	3	0	834	sum	0	1	1	520	534	469	0	4	1	1530	30
AATATGATTTTTATATATTGAACTTCGAAATAAA	2	2	1	2	3	2	267	237	256	772	TTCAATATATAAAAATCATATTTTTATTTCGAAG	1	0	0	1	3	0	240	241	260	746	sum	3	2	1	3	6	2	507	478	516	1518	34
TCGAATAAATTGTTCAGTATTTATA	0	1	0	365	345	309	0	2	2	1024	TTTATTCGATATAAATACTGAACAA	1	1	0	157	158	167	0	0	1	485	sum	1	2	0	522	503	476	0	2	3	1509	25
ATC	76	124	99	123	143	116	14	17	9	721	GAT	78	147	81	152	146	151	14	13	6	788	sum	154	271	180	275	289	267	28	30	15	1509	3
AAATGATATAGTAATCCAGTTAGGATG	0	2	0	242	268	261	1	0	1	775	ATTTCATCCTAACTGGATTACTATATC	0	1	0	223	242	259	0	1	0	726	sum	0	3	0	465	510	520	1	1	1	1501	27
AACCGAACCGATCCG	1	1	0	289	283	291	1	0	1	867	ATCGGTTCGGTTCGG	0	1	0	210	197	198	0	1	0	607	sum	1	2	0	499	480	489	1	1	1	1474	15
TAATCCATAATTAATTAGTTGC	0	2	0	247	214	227	1	1	0	692	TAATTAATTATGGATTAGCAAC	0	0	0	231	258	284	3	0	0	776	sum	0	2	0	478	472	511	4	1	0	1468	22
AAGGCAACAAACCCG	287	272	302	1	5	2	2	2	0	873	CCTTCGGGTTTGTTG	200	179	182	0	3	1	0	1	1	567	sum	487	451	484	1	8	3	2	3	1	1440	15
AATGATGACATAATGAAACATATAAA	0	2	1	281	282	254	2	1	0	823	TATGTTTCATTATGTCATCATTTTTA	0	0	0	210	187	217	1	1	0	616	sum	0	2	1	491	469	471	3	2	0	1439	26
ATCGATGTTAGTTTCATCGAAAGGAGTT	0	3	0	0	2	1	185	192	207	590	TTCGATGAAACTAACATCGATAACTCCT	0	2	0	2	2	4	247	282	295	834	sum	0	5	0	2	4	5	432	474	502	1424	28
ACTTGCATATAATCAAACACCAA	0	2	0	1	1	1	224	255	249	733	TGCAAGTTTGGTGTTTGATTATA	2	2	0	2	2	2	212	239	230	691	sum	2	4	0	3	3	3	436	494	479	1424	23
AACTCTAACTGGTC	1	1	0	2	2	1	290	279	259	835	CAGTTAGAGTTGAC	0	2	0	2	2	3	203	193	171	576	sum	1	3	0	4	4	4	493	472	430	1411	14
AAATTATTTATCCTTAAATAATTTCTAAT	0	0	0	233	214	224	1	0	0	672	ATAATTTATTAGAAATTATTTAAGGATAA	1	1	1	248	243	242	0	0	0	736	sum	1	1	1	481	457	466	1	0	0	1408	29
ACAATTTATTCGAGATAAATATAA	1	0	1	329	305	296	0	0	0	932	CGAATAAATTGTTTATATTTATCT	0	1	0	156	147	167	0	0	1	472	sum	1	1	1	485	452	463	0	0	1	1404	24
TCGAATAAATTGATTAGTATTTAAT	0	0	0	264	247	242	2	0	0	755	TTATTCGAATTAAATACTAATCAAT	0	0	1	211	206	219	0	0	1	638	sum	0	0	1	475	453	461	2	0	1	1393	25
ATCAATCACTAACCAAAAC	0	0	0	246	248	251	1	1	0	747	GATTGATGTTTTGGTTAGT	0	1	1	208	224	205	1	1	1	642	sum	0	1	1	454	472	456	2	2	1	1389	19
CCGATCCGAT	0	0	0	188	204	214	2	0	0	608	GGATCGGATC	0	0	0	250	262	256	0	0	0	768	sum	0	0	0	438	466	470	2	0	0	1376	10
AAAAAAAT	69	58	62	142	126	129	25	28	21	660	TTTTATTT	56	46	50	149	155	160	42	29	25	712	sum	125	104	112	291	281	289	67	57	46	1372	8
AATCAAATAGAGTT	1	2	0	0	1	1	228	260	214	707	CTATTTGATTAACT	1	3	0	1	0	1	222	226	196	650	sum	2	5	0	1	1	2	450	486	410	1357	14
ATATTTTATTAAT	0	0	0	14	16	12	0	0	0	42	TATTAATAAAATA	0	1	0	447	437	423	0	1	1	1310	sum	0	1	0	461	453	435	0	1	1	1352	13
TGTGTTGAATGATATTCA	0	2	0	2	3	1	404	412	423	1247	TTCAACACATGAATATCA	0	0	0	0	0	0	30	39	34	103	sum	0	2	0	2	3	1	434	451	457	1350	18
ATATAAAGATTTCGCCTTTTCAA	2	2	0	3	2	0	238	252	199	698	TATATTTGAAAAGGCGAAATCTT	0	3	0	2	1	1	207	216	216	646	sum	2	5	0	5	3	1	445	468	415	1344	23
CAATTAAATAAAATGATATTGAGTTGAAAT	1	0	0	249	227	206	1	0	1	685	TTGATTTCAACTCAATATCATTTTATTTAA	0	2	0	227	208	219	0	1	1	658	sum	1	2	0	476	435	425	1	1	2	1343	30
ATATAAACTATTTTA	260	245	251	1	3	2	0	1	0	763	TAAAATAGTTTATAT	200	185	184	0	1	0	1	0	0	571	sum	460	430	435	1	4	2	1	1	0	1334	15
TAAACCA	7	3	2	1	2	2	188	233	216	654	TTTATGG	2	4	0	1	1	1	217	234	219	679	sum	9	7	2	2	3	3	405	467	435	1333	7
CAAAACGTTTAACC	0	0	0	153	183	166	1	0	0	503	TTTTGGGTTAAACG	1	2	0	258	253	310	1	1	0	826	sum	1	2	0	411	436	476	2	1	0	1329	14
CAATATATAAAAATTCTATTTTTCTATCGAAGTT	1	6	0	1	3	2	211	202	197	623	GAATTTTTATATATTGAACTTCGATAGAAAAATA	1	3	1	3	2	0	216	239	217	682	sum	2	9	1	4	5	2	427	441	414	1305	34
ATAAAGAATATTTTAAA	0	0	0	3	3	2	192	248	210	658	TTCTTTATTTTAAAATA	0	1	1	0	1	0	214	208	212	637	sum	0	1	1	3	4	2	406	456	422	1295	17
CAATATCA	1	1	0	271	266	247	1	1	0	788	TGATATTG	0	0	1	168	191	142	0	2	0	504	sum	1	1	1	439	457	389	1	3	0	1292	8
AAAAATAAA	40	44	44	141	141	167	20	14	21	632	TTTTTTTAT	39	40	28	166	128	143	33	38	31	646	sum	79	84	72	307	269	310	53	52	52	1278	9
CAGGTCGACCCC	0	1	0	2	1	1	234	222	214	675	GGGGGTCGACCT	1	0	1	0	0	0	200	189	204	595	sum	1	1	1	2	1	1	434	411	418	1270	12
AAATATTTATCCC	0	1	0	141	131	157	0	0	0	430	TTTGGGATAAATA	0	2	0	255	290	289	0	0	2	838	sum	0	3	0	396	421	446	0	0	2	1268	13
AATATAA	14	8	14	15	9	9	166	182	184	601	TTTATAT	10	8	9	6	24	15	212	187	193	664	sum	24	16	23	21	33	24	378	369	377	1265	7
AGAACAGCACTCTATCTTCTTTTC	0	0	0	207	199	230	0	1	1	638	TAGAGTGCTGTTCTGAAAAGAAGA	0	0	0	214	204	204	0	0	0	622	sum	0	0	0	421	403	434	0	1	1	1260	24
AAATATTTATCC	1	1	0	210	216	251	0	1	0	680	AAATATTTGGAT	0	0	0	194	189	195	0	0	0	578	sum	1	1	0	404	405	446	0	1	0	1258	12
ATTATATTAATTCAATTTACACTTAAATTG	0	2	1	235	230	225	2	0	0	695	TAATCAATTTAAGTGTAAATTGAATTAATA	0	0	1	171	191	192	1	0	0	556	sum	0	2	2	406	421	417	3	0	0	1251	30
TATAAACTATTTTAATA	235	217	269	1	1	0	0	0	3	726	TTTATATATTAAAATAG	181	165	173	1	0	0	1	1	1	523	sum	416	382	442	2	1	0	1	1	4	1249	17
ATTAAGGATAATTA	202	230	210	0	3	1	1	1	0	648	TTAATTAATTATCC	198	189	201	0	2	1	1	0	0	592	sum	400	419	411	0	5	2	2	1	0	1240	14
TTAAACTAT	192	140	166	1	2	1	1	0	1	504	TTTAAATAG	263	199	234	0	1	1	1	1	1	701	sum	455	339	400	1	3	2	2	1	2	1205	9
AAATATATCAAAACACTAGCAGGGATGAACTGATA	0	0	1	200	199	212	0	0	1	613	TTTGATATATTTTATCAGTTCATCCCTGCTAGTGT	0	0	0	204	192	194	0	0	1	591	sum	0	0	1	404	391	406	0	0	2	1204	35
AACTTGCATATAATGATCAACCA	0	1	1	1	0	1	191	182	168	545	ATATGCAAGTTTGGTTGATCATT	1	0	0	1	1	2	213	222	215	655	sum	1	1	1	2	1	3	404	404	383	1200	23
AAAATTTCCAG	2	0	0	170	198	159	0	0	1	530	AATTTTCTGGA	1	1	0	222	220	226	0	0	0	670	sum	3	1	0	392	418	385	0	0	1	1200	11
AAATTTC	98	87	113	17	17	27	95	85	97	636	AAATTTG	89	83	99	14	18	20	77	84	72	556	sum	187	170	212	31	35	47	172	169	169	1192	7
GAAAAAGAAAA	7	5	9	211	246	245	3	2	0	728	TTTCTTTTCTT	8	8	4	148	130	156	1	3	2	460	sum	15	13	13	359	376	401	4	5	2	1188	11
ATTTCAATTC	2	3	1	45	46	44	165	162	145	613	TGAATTGAAA	0	2	1	62	40	62	137	118	151	573	sum	2	5	2	107	86	106	302	280	296	1186	10
ATGAATTGAAAACGATTTCGAA	2	4	0	0	0	1	180	165	170	522	TTCAATTCATTTCGAAATCGTT	1	1	0	0	0	1	215	220	219	657	sum	3	5	0	0	0	2	395	385	389	1179	22
AATTAATAATT	144	180	154	44	57	55	5	5	2	646	TATTAATTAAT	133	127	135	40	45	40	7	2	4	533	sum	277	307	289	84	102	95	12	7	6	1179	11
TTGAAATTAAA	16	17	12	143	132	148	8	10	15	501	TTTAATTTCAA	18	23	22	215	201	172	5	7	8	671	sum	34	40	34	358	333	320	13	17	23	1172	11
CCAAAACGTTTAA	0	0	0	201	200	229	0	1	0	631	TTTTGGTTAAACG	0	1	1	153	180	196	0	3	1	535	sum	0	1	1	354	380	425	0	4	1	1166	13
AACTGGATTACTAATCATTTCATCCT	0	0	1	203	207	185	0	0	1	597	GATGAAATGATTAGTAATCCAGTTAG	0	4	0	191	172	193	0	0	0	560	sum	0	4	1	394	379	378	0	0	1	1157	26
GAAGTTAGTTAATCCAAAGGAGTTATTC	2	1	0	0	0	2	163	192	208	568	TTTGGATTAACTAACTTCGAATAACTCC	1	1	0	0	2	1	188	198	194	585	sum	3	2	0	0	2	3	351	390	402	1153	28
ACATGAAACTTG	0	2	0	0	1	2	210	233	210	658	CATGTCAAGTTT	0	1	0	1	0	1	169	162	160	494	sum	0	3	0	1	1	3	379	395	370	1152	12
ATTTTAAATCAACTTAAT	1	2	0	169	161	163	0	1	0	497	TTGATTTAAAATATTAAG	1	1	1	224	228	195	0	0	0	650	sum	2	3	1	393	389	358	0	1	0	1147	18
AATTGAATTTA	129	122	154	38	27	38	4	2	4	518	ATTTAAATTCA	150	141	155	47	54	63	6	4	3	623	sum	279	263	309	85	81	101	10	6	7	1141	11
AACTTGTCAAAACATGCAC	0	1	1	1	0	0	178	182	190	553	TGACAAGTTGTGCATGTTT	0	0	0	0	0	1	184	202	201	588	sum	0	1	1	1	0	1	362	384	391	1141	19
TTCAATTCGAT	2	2	1	20	18	13	222	241	233	752	TTGAAATCGAA	0	0	0	18	16	23	118	100	113	388	sum	2	2	1	38	34	36	340	341	346	1140	11
ATAGTAGCGATGTAAAAATAGAATTTTTATCTAT	1	1	0	0	1	2	178	177	196	556	ATATAGATAAAAATTCTATTTTTACATCGCTACT	1	1	0	1	0	0	173	205	201	582	sum	2	2	0	1	1	2	351	382	397	1138	34
CCAAATCAACCAAT	1	0	0	196	183	179	1	2	2	564	GATTGGTTGATTTG	0	1	0	202	167	201	1	0	0	572	sum	1	1	0	398	350	380	2	2	2	1136	14
CATGAATATTTATTCTATTCAACA	0	3	1	1	1	0	229	222	216	673	GAATAGAATAAATATTCATGTGTT	0	0	0	0	0	2	148	150	163	463	sum	0	3	1	1	1	2	377	372	379	1136	24
AAAATTTAGTAT	0	2	0	192	181	197	1	0	0	573	TTTATACTAAAT	0	1	1	217	165	178	0	0	1	563	sum	0	3	1	409	346	375	1	0	1	1136	12
AAATTCGATTTTTATATATTGAATAGCGAACTAA	0	1	3	1	0	2	178	172	186	543	TAAAAATCGAATTTTTAGTTCGCTATTCAATATA	0	1	2	3	1	1	170	219	183	580	sum	0	2	5	4	1	3	348	391	369	1123	34
GCTCGCTACTGTAAATAAAATACACAAC	1	1	0	198	210	205	0	0	0	615	TATTTTATTTACAGTAGCGAGCGTTGTG	0	0	0	177	134	188	0	0	0	499	sum	1	1	0	375	344	393	0	0	0	1114	28
AACTGTTAATTA	0	0	1	180	205	174	0	0	0	560	GTTTAATTAACA	0	0	0	193	178	177	0	0	2	550	sum	0	0	1	373	383	351	0	0	2	1110	12
CATAACTTG	0	2	1	2	1	3	167	169	181	526	GCAAGTTAT	1	1	1	1	1	1	203	191	171	571	sum	1	3	2	3	2	4	370	360	352	1097	9
TAAATATTAAT	13	14	19	181	160	163	1	1	1	553	TTAATTAATAT	35	29	36	148	149	140	0	1	1	539	sum	48	43	55	329	309	303	1	2	2	1092	11
CTTTAACGTTAT	0	1	0	0	2	2	149	158	166	478	TAAAGATAACGT	0	0	0	1	1	1	176	220	200	599	sum	0	1	0	1	3	3	325	378	366	1077	12
AAAATGTTTACACC	0	0	1	206	183	179	0	0	0	569	GTGTAAACATTTTG	0	0	0	161	165	177	1	0	0	504	sum	0	0	1	367	348	356	1	0	0	1073	14
ATATAAAATAATGACAGGGATGAAACTGATGAAC	1	3	0	169	186	191	0	0	0	550	CATCAGTTTCATCCCTGTCATTATTTTATATGTT	1	1	0	162	182	174	1	0	0	521	sum	2	4	0	331	368	365	1	0	0	1071	34
AAAGGAATACAGTAGTAACGGTTATAAGCGTTAC	1	0	0	211	155	210	0	0	0	577	GTAACGCTTATAACCGTTACTACTGTATTCCTTT	0	0	1	161	166	155	1	2	0	486	sum	1	0	1	372	321	365	1	2	0	1063	34
GTCGACAGGCCT	0	0	0	0	0	3	349	333	375	1060	sum	0	0	0	0	0	3	349	333	375	1060	sum	0	0	0	0	0	3	349	333	375	1060	12
AAATCATATTTTTACTTCGATGTTCAATATATAA	0	1	1	2	1	1	195	171	170	542	GAAGTAAAAATATGATTTTTATATATTGAACATC	1	2	0	2	3	0	174	156	179	517	sum	1	3	1	4	4	1	369	327	349	1059	34
GAAGAGAGCCGGGGGTGCAGTTCT	1	0	0	183	151	142	0	2	0	479	TCAGAACTGCACCCCCGGCTCTCT	1	0	0	207	174	187	0	2	0	571	sum	2	0	0	390	325	329	0	4	0	1050	24
AAATTATTTATACTTAAATAATTTCTAAT	1	1	0	163	145	141	0	0	0	451	ATAATTTATTAGAAATTATTTAAGTATAA	0	0	0	186	181	219	1	3	0	590	sum	1	1	0	349	326	360	1	3	0	1041	29
ATATATGTATAT	76	66	79	62	54	55	47	50	40	529	TATATATACATA	59	54	70	63	66	50	52	42	54	510	sum	135	120	149	125	120	105	99	92	94	1039	12
AAC	50	68	39	92	86	105	34	38	50	562	TTG	35	70	41	71	81	77	36	22	44	477	sum	85	138	80	163	167	182	70	60	94	1039	3
CTCGGTTCTCTTCAGAACAGCACC	0	1	0	143	141	164	1	0	1	451	GTTCTGAAGAGAACCGAGGGTGCT	0	0	0	231	169	182	0	3	1	586	sum	0	1	0	374	310	346	1	3	2	1037	24
AAATAGAAGTGATATTTTATTTCGATA	0	1	0	182	158	169	0	0	0	510	CACTTCTATTTTATCGAAATAAAATAT	0	1	0	173	186	162	1	0	0	523	sum	0	2	0	355	344	331	1	0	0	1033	27
AAAATCATCACATC	0	1	0	184	174	162	0	0	0	521	GTGATGATTTTGAT	0	0	1	161	186	162	1	1	0	512	sum	0	1	1	345	360	324	1	1	0	1033	14
ATTAATTAAGAGTTA	3	4	2	186	180	154	1	0	0	530	TAATTAATTAACTCT	8	9	10	165	167	140	1	0	0	500	sum	11	13	12	351	347	294	2	0	0	1030	15
ATATTGGGATATCGGGATATATTGTCATATTGTGATATTG	0	0	0	178	201	193	0	0	2	574	ATCCCGATATCCCAATATCAATATCACAATATGACAATAT	0	0	0	142	136	174	0	0	1	453	sum	0	0	0	320	337	367	0	0	3	1027	40
AGG	8	32	9	28	24	34	169	132	158	594	TCC	13	23	7	26	25	23	110	91	111	429	sum	21	55	16	54	49	57	279	223	269	1023	3
AATTAAAT	20	17	20	94	77	102	44	44	57	475	TTAATTAT	23	25	21	127	119	120	43	32	36	546	sum	43	42	41	221	196	222	87	76	93	1021	8
AAAATATTAACCAAATATTTTATTTAATTAAATTTCCC	0	0	0	170	175	178	0	0	1	524	GTTAATATTTTGGGAAATTTAATTAAATAAAATATTTG	0	0	0	154	171	169	0	0	0	494	sum	0	0	0	324	346	347	0	0	1	1018	38
AAATTGAATAGAAATGAATTCGAATTG	1	0	0	0	2	0	191	232	184	610	TTCAATTTCAATTCGAATTCATTTCTA	1	1	0	3	1	2	134	136	129	407	sum	2	1	0	3	3	2	325	368	313	1017	27
AATAAATTGTTTATATTTATATCG	0	0	0	225	230	220	0	0	0	675	CAATTTATTCGATATAAATATAAA	0	0	0	120	112	108	0	0	0	340	sum	0	0	0	345	342	328	0	0	0	1015	24
ATAATTTATTAGAAATTATTTAGGTGATTAA	1	1	1	167	157	159	1	0	0	487	ATTTAATCACCTAAATAATTTCTAATAAATT	0	0	1	172	164	182	0	1	0	520	sum	1	1	2	339	321	341	1	1	0	1007	31
AACTTGCAAATCATGGCATAGTG	0	1	0	1	1	1	152	154	140	450	TGCAAGTTCACTATGCCATGATT	0	1	0	1	1	0	171	192	189	555	sum	0	2	0	2	2	1	323	346	329	1005	23
CGCGCGCGCGCAGCGCTGCAC	0	0	0	157	190	147	0	0	0	494	GCGCGCGGTGCAGCGCTGCGC	0	0	0	168	175	160	0	0	1	504	sum	0	0	0	325	365	307	0	0	1	998	21
ACTTAGCATGCATAAAACCAAAT	0	0	0	0	2	0	147	169	171	489	GTATTTGGTTTTATGCATGCTAA	0	2	1	0	1	0	161	159	185	509	sum	0	2	1	0	3	0	308	328	356	998	23
AAAAAGAGAAGTGACTTGGAC	7	12	12	33	44	40	83	80	79	390	TTTGTCCAAGTCACTTCTCTT	45	26	42	97	89	104	65	53	82	603	sum	52	38	54	130	133	144	148	133	161	993	21
TATGCAAGTTTGCCATGTTATGA	1	1	0	3	0	0	138	131	115	389	TGGCAAACTTGCATATCATAACA	3	0	0	1	2	0	189	192	212	599	sum	4	1	0	4	2	0	327	323	327	988	23
ACTTGCATATAATCATACACCAA	0	3	0	1	2	0	161	148	151	466	ATATGCAAGTTTGGTGTATGATT	1	1	0	3	1	2	157	184	168	517	sum	1	4	0	4	3	2	318	332	319	983	23
AAAAAGGGAAGTGACTTGGAC	59	48	46	132	132	157	5	8	10	597	TTTGTCCAAGTCACTTCCCTT	27	27	28	71	88	90	22	18	12	383	sum	86	75	74	203	220	247	27	26	22	980	21
GAAACGTATAGGTTTTAATTTATGAAA	153	139	152	0	1	1	0	1	0	447	TTCTTTCATAAATTAAAACCTATACGT	184	159	186	0	0	0	0	1	2	532	sum	337	298	338	0	1	1	0	2	2	979	27
TTCAAATATTTCTA	0	0	0	1	1	2	165	136	142	447	TTTGAATAGAAATA	0	2	1	1	1	1	181	175	167	529	sum	0	2	1	2	2	3	346	311	309	976	14
ATAGAATAGTGATATTTTATTTTGATAAA	0	0	0	149	177	184	0	0	0	510	TAAAATATCACTATTCTATTTTATCAAAA	0	0	1	159	130	170	0	0	0	460	sum	0	0	1	308	307	354	0	0	0	970	29
ATTTAATATAAATA	0	2	0	131	107	124	0	2	1	367	TATTAAATTATTTA	0	0	0	198	194	199	2	1	4	598	sum	0	2	0	329	301	323	2	3	5	965	14
CCTTCGGGTTTGTG	143	125	140	0	0	1	0	0	1	410	GGCACAAACCCGAA	178	169	200	0	0	2	0	1	0	550	sum	321	294	340	0	0	3	0	1	1	960	14
ACATTTTTACTTCGATGTTCAATATATAAAAATC	1	1	0	0	0	0	188	147	165	502	TGTGATTTTTATATATTGAACATCGAAGTAAAAA	0	0	0	0	1	0	141	160	143	445	sum	1	1	0	0	1	0	329	307	308	947	34
AAAATATTCTTCTTAATATTTTATTTAATTAAATTTCC	0	2	0	109	112	138	0	0	2	363	TTTAATTAAATAAAATATTAAGAAGAATATTTTGGAAA	0	1	0	204	185	188	0	0	1	579	sum	0	3	0	313	297	326	0	0	3	942	38
ATTCGAATAACTAAT	2	2	1	1	0	2	197	187	196	588	CGAATATTAGTTATT	0	1	2	0	1	0	126	108	104	342	sum	2	3	3	1	1	2	323	295	300	930	15
AGAGAGCCGGAGGTGCAGTTCTGA	0	0	0	153	166	172	1	2	0	494	CTCTTCAGAACTGCACCTCCGGCT	0	0	0	131	147	147	0	1	0	426	sum	0	0	0	284	313	319	1	3	0	920	24
AAAATAGAA	0	3	1	153	144	154	0	1	0	456	TTCTATTTT	1	1	2	172	139	147	0	0	1	463	sum	1	4	3	325	283	301	0	1	1	919	9
TTAATTAAGTAC	0	0	0	322	308	283	3	1	1	918	sum	0	0	0	322	308	283	3	1	1	918	sum	0	0	0	322	308	283	3	1	1	918	12
TATTTTAATTTGATTAAAATCCCAAATCATATTAA	0	0	1	143	146	133	0	0	0	423	TTTAATCAAATTAAAATATTAATATGATTTGGGAT	0	1	0	176	159	157	0	0	0	493	sum	0	1	1	319	305	290	0	0	0	916	35
ATTAATGTAATTA	150	163	188	0	2	0	2	0	0	505	TAATTACATTAAT	129	136	124	8	3	3	0	0	1	404	sum	279	299	312	8	5	3	2	0	1	909	13
AATAAATTCATGTGTTGAATAGAA	0	2	1	0	0	1	160	179	181	524	TTCTATTCAACACATGAATTTATT	0	1	0	1	1	0	127	118	137	385	sum	0	3	1	1	1	1	287	297	318	909	24
AAAACGATAATCAAATCAACAAATATTCGATTATCA	143	132	158	1	2	1	0	0	1	438	TTTGTTGATTTGATTATCGTTTTTGATAATCGAATA	151	146	169	1	2	1	1	0	0	471	sum	294	278	327	2	4	2	1	0	1	909	36
AATTTATTCGAGATAAATACTAAAC	0	1	0	206	222	237	0	0	0	666	ATTGTTTAGTATTTATCTCGAATAA	0	0	0	96	66	73	1	0	1	237	sum	0	1	0	302	288	310	1	0	1	903	25
AGAGTTAATCGAATT	0	3	0	0	0	2	166	151	141	463	TCGATTAACTCTAAT	0	2	0	0	0	0	154	121	161	438	sum	0	5	0	0	0	2	320	272	302	901	15
ATATAAGCTAGAATTGAGTTAATAAAAATA	0	0	0	158	147	137	0	0	0	442	TTTTTATTAACTCAATTCTAGCTTATATTA	0	2	0	150	130	175	1	0	0	458	sum	0	2	0	308	277	312	1	0	0	900	30
ATATTTTATTTAACTCATTTAACTTATTAA	0	0	0	117	157	158	0	0	1	433	TAATAAGTTAAATGAGTTAAATAAAATATT	0	0	0	158	133	167	0	0	0	458	sum	0	0	0	275	290	325	0	0	1	891	30
ATTTATTTAATT	7	6	10	135	116	113	3	7	1	398	TAATTAAATAAA	3	4	7	143	150	174	0	1	1	483	sum	10	10	17	278	266	287	3	8	2	881	12
AAGAAAGAATTTCCAAA	0	0	0	199	147	165	0	1	1	513	CTTTTTGGAAATTCTTT	0	0	0	114	118	134	1	0	0	367	sum	0	0	0	313	265	299	1	1	1	880	17
AAAATGTTTATCCA	0	1	0	36	38	47	0	0	0	122	TTTTGGATAAACAT	0	0	0	253	242	243	0	0	0	738	sum	0	1	0	289	280	290	0	0	0	860	14
CTCCGTTCGAGTTTTCATA	154	150	149	0	3	2	0	1	1	460	TATGAAAACTCGAACGGAG	132	138	124	1	1	1	0	0	0	397	sum	286	288	273	1	4	3	0	1	1	857	19
AATATAAATGAATTCGAATTGAAATTG	1	0	0	0	0	2	123	147	125	398	CATTTATATTCAATTTCAATTCGAATT	0	0	0	0	0	1	157	159	141	458	sum	1	0	0	0	0	3	280	306	266	856	27
TACTAAATTTTTA	0	0	0	129	132	139	2	1	1	404	TTTAGTATAAAAA	0	1	0	153	148	149	0	0	0	451	sum	0	1	0	282	280	288	2	1	1	855	13
TATTTAGAATGAATAAAATAGTTGATTT	0	0	0	127	134	149	0	1	0	411	TTTTATTCATTCTAAATAAAATCAACTA	0	0	0	140	141	161	0	0	1	443	sum	0	0	0	267	275	310	0	1	1	854	28
AATAAAAATCCTATCTTTTTATT	1	2	0	163	137	165	0	0	1	469	ATTTTTATTAATAAAAAGATAGG	0	0	0	146	121	117	0	0	0	384	sum	1	2	0	309	258	282	0	0	1	853	23
AAAATAGAAA	1	1	0	131	143	138	0	1	0	415	TTTCTATTTT	3	1	1	141	130	160	0	0	0	436	sum	4	2	1	272	273	298	0	1	0	851	10
AAATTGATTATCTTAATCCAATTTCAACT	0	0	0	130	141	145	0	0	2	418	TTAAGATAATCAATTTAGTTGAAATTGGA	0	0	0	141	148	142	0	0	1	432	sum	0	0	0	271	289	287	0	0	3	850	29
ATATTTTATTCAACACATGAATAT	1	3	0	2	2	1	163	187	159	518	ATTCATGTGTTGAATAAAATATAT	1	1	1	1	0	1	128	105	93	331	sum	2	4	1	3	2	2	291	292	252	849	24
ATTAC	140	153	154	2	2	0	1	3	1	456	GTAAT	119	125	140	0	2	0	4	1	1	392	sum	259	278	294	2	4	0	5	4	2	848	5
ATTAACTCTAATTG	0	3	0	1	1	0	118	116	107	346	ATTAGAGTTAATCA	0	1	0	2	0	1	153	180	164	501	sum	0	4	0	3	1	1	271	296	271	847	14
ACACGCTCAACTATTGTATAAAAATATAC	0	1	0	127	141	124	0	1	0	394	GTTGAGCGTGTGTATATTTTTATACAATA	1	2	0	166	137	141	0	1	0	448	sum	1	3	0	293	278	265	0	2	0	842	29
AAAATATATTTTGTTATACAACA	0	0	0	112	127	117	0	0	0	356	ATATTTTTGTTGTATAACAAAAT	0	0	0	169	167	146	0	0	0	482	sum	0	0	0	281	294	263	0	0	0	838	23
ATTTTAAAATC	143	133	125	1	2	2	4	5	8	423	TGATTTTAAAA	134	135	122	0	1	1	10	5	5	413	sum	277	268	247	1	3	3	14	10	13	836	11
AGATGACAGGGATGAACATGATAAAATATATCAAAAC	0	0	0	157	140	145	0	0	0	442	TTCATCCCTGTCATCTGTTTTGATATATTTTATCATG	0	0	1	127	124	141	0	0	0	393	sum	0	0	1	284	264	286	0	0	0	835	37
AATTGAATGGTAATCAATTTAAACT	0	0	0	148	100	148	0	0	0	396	ATTCAATTAGTTTAAATTGATTACC	0	0	1	145	138	153	0	0	0	437	sum	0	0	1	293	238	301	0	0	0	833	25
AAACTTGCATATCATAACATGGT	0	0	0	0	0	0	55	55	55	165	TATGCAAGTTTACCATGTTATGA	0	2	0	0	1	1	217	215	232	668	sum	0	2	0	0	1	1	272	270	287	833	23
AACGAATATTTTAAAAT	0	2	0	1	1	2	140	150	139	435	TTATTTTAAAATATTCG	0	1	1	2	1	1	128	130	130	394	sum	0	3	1	3	2	3	268	280	269	829	17
CACCAAATCCAAT	0	0	0	152	143	126	0	0	0	421	TGATTGGATTTGG	0	0	0	126	135	143	0	0	1	405	sum	0	0	0	278	278	269	0	0	1	826	13
AAATTCGTTTTCTATTCAATTCAATTC	1	0	0	0	1	1	147	184	148	482	ATTTGAATTGAATTGAATAGAAAACGA	0	0	0	1	2	0	123	116	102	344	sum	1	0	0	1	3	1	270	300	250	826	27
AGAATTTGAAAT	0	1	0	1	1	0	125	122	142	392	TTCTATTTCAAA	0	3	0	0	0	1	161	135	132	432	sum	0	4	0	1	1	1	286	257	274	824	12
AATATTTTATTTAATTAAATTTCCCAAAATATTTACCC	0	1	0	131	120	145	1	1	0	399	AATATTTTGGGAAATTTAATTAAATAAAATATTGGGTA	0	0	1	134	153	136	0	0	0	424	sum	0	1	1	265	273	281	1	1	0	823	38
ATTTGAGTTGTAATTGGATTAATATAATCA	0	0	0	110	112	117	0	2	0	341	TTAATCCAATTACAACTCAAATTGATTATA	0	1	0	140	158	177	0	2	1	479	sum	0	1	0	250	270	294	0	4	1	820	30
TTAAATAGAT	152	136	173	0	0	1	0	1	0	463	TTAAATCTAT	137	104	111	0	0	0	0	2	0	354	sum	289	240	284	0	0	1	0	3	0	817	10
CATGTTTGTGGCCAAATTCCCTTATGATACTATG	0	2	2	0	0	1	126	112	125	368	GCCACAAACATGCATAGTATCATAAGGGAATTTG	2	0	1	0	0	1	148	156	140	448	sum	2	2	3	0	0	2	274	268	265	816	34
GAATATTTATAAATTG	0	0	1	0	1	0	75	101	83	261	TAAATATTCCAATTTA	0	1	0	0	0	0	172	175	204	552	sum	0	1	1	0	1	0	247	276	287	813	16
ATTAACTCTATTGG	0	1	1	0	0	0	125	125	103	355	TCCAATAGAGTTAA	0	3	0	1	0	0	144	146	164	458	sum	0	4	1	1	0	0	269	271	267	813	14
CAAGGAGGAGGAGGAGAGGAGGGCCAGGGAGGC	0	0	1	147	143	163	0	0	1	455	TCTCCTCCTCCTCCTTGGCCTCCCTGGCCCTCC	0	0	0	117	116	111	1	0	0	345	sum	0	0	1	264	259	274	1	0	1	800	33
AAAAATATATACATTCACTTATATTTTTATAATCCCAT	1	1	0	138	144	145	0	0	0	429	GAATGTATATATTTTTATGGGATTATAAAAATATAAGT	0	1	0	116	133	118	0	0	1	369	sum	1	2	0	254	277	263	0	0	1	798	38
GGGATGTATCTAATATGAATATAAAAATATTAATAAGTGTGTAAGAGAG	1	0	0	0	1	1	120	139	139	401	TACATCCCCTCTCTTACACACTTATTAATATTTTTATATTCATATTAGA	0	3	1	0	0	0	128	137	123	392	sum	1	3	1	0	1	1	248	276	262	793	49
AAAGAAGAAATTTCCAA	0	0	0	153	166	155	0	0	0	474	TCTTTTTGGAAATTTCT	0	0	1	105	114	97	1	1	0	319	sum	0	0	1	258	280	252	1	1	0	793	17
TAAAATAATATACACAACTGGATGAACTGGTGATA	0	0	0	124	123	133	1	0	1	382	TGTATATTATTTTATATCACCAGTTCATCCAGTTG	0	0	0	135	145	128	0	0	0	408	sum	0	0	0	259	268	261	1	0	1	790	35
AATTGAAATAG	0	1	2	17	9	23	127	118	118	415	TATTTCAATTC	0	1	0	16	14	11	125	118	90	375	sum	0	2	2	33	23	34	252	236	208	790	11
AACTTGCATAT	0	2	0	0	0	1	172	169	167	511	GCAAGTTATAT	0	0	0	0	1	1	97	97	82	278	sum	0	2	0	0	1	2	269	266	249	789	11
GAATTGAAAACGAATTCGAAATGAATT	0	1	0	0	1	1	211	188	183	585	TTCAATTCATTTCGAATTCGTTTTCAA	0	0	1	1	1	0	70	59	71	203	sum	0	1	1	1	2	1	281	247	254	788	27
AATTGATTTAATTCAATTACTTT	2	0	0	79	78	89	0	0	0	248	GAATTAAATCAATTAAAGTAATT	0	2	0	187	162	183	0	0	1	535	sum	2	2	0	266	240	272	0	0	1	783	23
TCACAAACA	0	0	0	120	137	131	0	1	0	389	TGTTTGTGA	0	0	0	141	129	121	0	0	1	392	sum	0	0	0	261	266	252	0	1	1	781	9
CACTTATTAAACATGCATAAACC	1	0	0	1	0	0	119	134	128	383	TTTATGCATGTTTAATAAGTGGG	2	1	0	2	3	0	129	133	127	397	sum	3	1	0	3	3	0	248	267	255	780	23
AATCAATTAAAGTAGTAATTGAATTGAAT	0	0	1	144	105	109	0	0	1	360	ATTCAATTCAATTACTACTTTAATTGATT	1	0	0	147	142	128	0	0	0	418	sum	1	0	1	291	247	237	0	0	1	778	29
GAAATATTTGAAAA	0	1	0	0	0	2	146	152	176	477	TATTTCTTTTCAAA	2	0	0	1	2	1	104	100	87	297	sum	2	1	0	1	2	3	250	252	263	774	14
ATATGTTTCATTATGTCATCAGTTTT	1	1	0	138	126	148	0	2	0	416	ATGAAACATATAAAACTGATGACATA	0	1	0	118	111	124	2	0	0	356	sum	1	2	0	256	237	272	2	2	0	772	26
AAAG	38	39	27	92	84	83	4	7	6	380	CTTT	39	34	30	78	102	78	17	10	4	392	sum	77	73	57	170	186	161	21	17	10	772	4
CCGTTACAAATATTTCCTATTTATAACTTCTATTTA	0	1	0	0	0	0	118	109	101	329	GTAACGGTAAATAGAAGTTATAAATAGGAAATATTT	1	2	0	2	1	0	150	158	126	440	sum	1	3	0	2	1	0	268	267	227	769	36
ATATAGTAGCGGTGTAAAAATAGAATTTTTATCT	1	0	0	0	0	1	115	105	121	343	ATTTTTACACCGCTACTATATAGATAAAAATTCT	1	0	0	0	2	0	144	141	135	423	sum	2	0	0	0	2	1	259	246	256	766	34
ATTAAATAAAATATTAAGATGATATTTTGGGAAATTTA	0	0	1	129	155	140	0	0	0	425	ATTAAATTTCCCAAAATATCATCTTAATATTTTATTTA	0	0	1	109	109	121	0	0	0	340	sum	0	0	2	238	264	261	0	0	0	765	38
TCAAA	73	89	87	45	36	30	3	8	5	376	TTGAT	86	74	79	42	51	42	5	6	1	386	sum	159	163	166	87	87	72	8	14	6	762	5
AAATATTTTAGGAATTCATTTAGTAAAATATTGGGT	0	0	0	121	111	113	0	0	0	345	ATATTTTACTAAATGAATTCCTAAAATATTTACCCA	1	2	0	149	131	134	0	0	0	417	sum	1	2	0	270	242	247	0	0	0	762	36
AGTTTCATCCCTGTCATTTATTTTTATATGTTCATC	2	0	0	120	125	121	0	2	1	371	TGACAGGGATGAAACTGATGAACATATAAAAATAAA	0	0	0	134	126	128	0	0	0	388	sum	2	0	0	254	251	249	0	2	1	759	36
AATACAATTTTTATCACAACAAA	0	0	0	180	153	132	0	0	1	466	ATAAAAATTGTATTTTTGTTGTG	0	0	1	94	101	95	0	2	0	293	sum	0	0	1	274	254	227	0	2	1	759	23
AAATTAATTAATT	52	75	46	46	73	62	2	2	1	359	TTAATTAATTAAT	38	34	48	93	86	99	1	0	0	399	sum	90	109	94	139	159	161	3	2	1	758	13
AAAAGATTAGATTTTTAAAATAG	0	0	1	7	4	2	161	149	129	453	TAAAAATCTAATCTTTTCTATTT	0	0	0	5	4	2	94	97	103	305	sum	0	0	1	12	8	4	255	246	232	758	23
TTCATGTGTTGAATAAAAGAAAA	2	0	0	0	0	0	144	133	124	403	TTTTATTCAACACATGAATTTTC	1	1	0	1	0	0	122	119	110	354	sum	3	1	0	1	0	0	266	252	234	757	23
AAAAAAT	45	56	46	66	79	53	17	17	20	399	TTTTTTA	36	52	44	45	53	61	24	28	15	358	sum	81	108	90	111	132	114	41	45	35	757	7
CAATTTATTCGAAATAAATACTAAA	0	1	1	159	150	166	0	0	0	477	TTTATTTCGAATAAATTGTTTAGTA	1	0	0	83	94	100	0	1	0	279	sum	1	1	1	242	244	266	0	1	0	756	25
ATTGAATGGTATAATCAATTTAAACTA	0	1	1	128	115	125	0	1	0	371	TTAAATTGATTATACCATTCAATTAGT	0	0	0	116	126	142	0	0	0	384	sum	0	1	1	244	241	267	0	1	0	755	27
ATATTT	35	38	40	24	37	29	52	37	35	327	TAAATA	53	41	54	62	38	42	46	47	45	428	sum	88	79	94	86	75	71	98	84	80	755	6
ATATACACACGCTCGCTACTGTAAATA	0	0	0	129	126	113	0	0	1	369	CGAGCGTGTGTATATTATTTACAGTAG	0	0	0	133	119	133	1	0	0	386	sum	0	0	0	262	245	246	1	0	1	755	27
AATTAAGTTTACTTAACTTATTAAATTC	0	0	1	111	123	130	1	1	1	368	TTAATAAGTTAAGTAAACTTAATTGAAT	0	1	1	125	122	134	0	0	1	384	sum	0	1	2	236	245	264	1	1	2	752	28
ATGATGAAACATATAAAACTGATGAT	0	0	0	140	130	135	0	0	0	405	TATCATCAGTTTTATATGTTTCATCA	0	0	1	101	107	137	0	0	0	346	sum	0	0	1	241	237	272	0	0	0	751	26
GAAAACTTTATTTTTATAAAGGC	1	2	0	0	0	2	126	112	126	369	TTTCGCCTTTATAAAAATAAAGT	0	0	0	1	1	0	138	126	113	379	sum	1	2	0	1	1	2	264	238	239	748	23
AATATTTTGGGATAA	0	0	0	37	40	31	0	0	0	108	TTTATCCCAAAATAT	0	1	0	221	200	217	0	0	0	639	sum	0	1	0	258	240	248	0	0	0	747	15
AAATCAAATACTTAGCATGCATA	0	1	0	3	2	0	118	116	127	367	TTTATGCATGCTAAGTATTTGAT	1	0	0	2	1	1	135	124	115	379	sum	1	1	0	5	3	1	253	240	242	746	23
AAAAAAAAAG	29	29	20	62	53	66	36	34	27	356	TTTTTTTTCT	29	30	33	60	50	76	35	36	35	384	sum	58	59	53	122	103	142	71	70	62	740	10
GAAATAAATACTACTCAATTTATTC	0	0	0	120	86	98	0	0	0	304	TATTTATTTCGAATAAATTGAGTAG	0	0	0	146	136	148	0	1	0	431	sum	0	0	0	266	222	246	0	1	0	735	25
TGAAGCATATAAAAATAATATGACATGA	0	1	1	109	107	157	0	0	0	375	TTATATGCTTCATCATGTCATATTATTT	0	2	0	113	113	125	2	0	0	355	sum	0	3	1	222	220	282	2	0	0	730	28
GAGCGTGTGTATATTTTTATACGATAGTT	0	0	0	124	122	124	0	0	0	370	TAAAAATATACACACGCTCAACTATCGTA	0	0	0	118	136	105	1	0	0	360	sum	0	0	0	242	258	229	1	0	0	730	29
AATTGTATTTTTATAGTGATAAA	0	0	0	104	107	87	1	0	0	299	ATAAAAATACAATTTTTATCACT	0	1	0	143	144	135	2	1	0	426	sum	0	1	0	247	251	222	3	1	0	725	23
CACTTGCAAA	3	0	0	0	2	4	234	243	218	704	TGTTTGCAAG	0	0	0	0	0	0	2	4	12	18	sum	3	0	0	0	2	4	236	247	230	722	10
ATCCATAATTAATTAATTGCTA	0	0	0	146	125	163	0	0	2	436	ATTAGCAATTAATTAATTATGG	0	0	0	90	103	90	1	0	1	285	sum	0	0	0	236	228	253	1	0	3	721	22
AAAACGTTTTGGG	0	0	0	102	110	88	0	0	0	300	AACGTTTTCCCAA	0	1	0	129	150	141	0	0	0	421	sum	0	1	0	231	260	229	0	0	0	721	13
AAATTCATTTC	1	3	3	11	16	15	153	151	175	528	TTGAAATGAAT	2	2	1	9	8	10	51	48	57	188	sum	3	5	4	20	24	25	204	199	232	716	11
AAATAATACAATCAATATGCTGGTGAACTGATGAACATA	0	0	0	114	129	121	0	0	0	364	TATTATTTTATGTTCATCAGTTCACCAGCATATTGATTG	0	0	0	107	115	125	1	0	1	349	sum	0	0	0	221	244	246	1	0	1	713	39
AAATTATTCAAATACTAATTTATC	0	0	0	119	127	95	1	0	0	342	AATAATTTGATAAATTAGTATTTG	0	0	0	118	129	120	0	0	0	367	sum	0	0	0	237	256	215	1	0	0	709	24
ATTAATTAGTTACTAATCCTTA	0	1	0	64	70	74	0	0	0	209	TAATTAATTAAGGATTAGTAAC	0	0	0	171	164	161	1	1	1	499	sum	0	1	0	235	234	235	1	1	1	708	22
AGTTAAATTAAATAGTATTGAGCTAATATG	0	1	0	104	95	105	0	0	0	305	ATATTAGCTCAATACTATTTAATTTAACTC	0	0	0	133	155	112	0	0	0	400	sum	0	1	0	237	250	217	0	0	0	705	30
AAAATTCATGTGTTGAATAGAATA	0	0	0	1	2	0	127	142	139	411	ACATGAATTTTTATTCTATTCAAC	0	1	0	2	0	1	98	86	106	294	sum	0	1	0	3	2	1	225	228	245	705	24
ATTTTTGTTGTAGCAAAATATAT	0	0	0	114	123	111	0	0	0	348	TACAACAAAAATATATATTTTGC	0	0	0	107	122	126	0	0	1	356	sum	0	0	0	221	245	237	0	0	1	704	23
AAATTATTTAGGATAAATAATTTAAT	0	0	0	97	114	97	1	0	1	310	ATAATTTATTAAATTATTTATCCTAA	0	0	0	125	130	138	0	1	0	394	sum	0	0	0	222	244	235	1	1	1	704	26
AAAAAAAAAT	19	21	29	82	78	73	13	21	9	345	TATTTTTTTT	14	16	30	77	79	74	16	29	24	359	sum	33	37	59	159	157	147	29	50	33	704	10
AATTAATTAATC	98	92	133	0	0	0	0	1	3	327	TGATTAATTAAT	112	121	130	2	1	0	2	3	3	374	sum	210	213	263	2	1	0	2	4	6	701	12
AAAAATACAATTTTTATCACAAT	0	0	0	149	118	137	0	0	0	404	GATAAAAATTGTATTTTTATTGT	0	0	0	87	119	90	1	0	0	297	sum	0	0	0	236	237	227	1	0	0	701	23
TAAATCTATTTAATCTATTT	114	121	122	1	2	0	1	1	0	362	TTAAATAGATTTAAAATAGA	112	120	104	0	1	0	0	0	0	337	sum	226	241	226	1	3	0	1	1	0	699	20
CAAACGTTTATCC	0	1	0	121	113	124	0	0	0	359	TTTGGGATAAACG	0	0	0	110	118	112	0	0	0	340	sum	0	1	0	231	231	236	0	0	0	699	13
AATTAATTTAAAATGAATTA	125	122	132	1	1	0	1	0	0	382	AATTAATTTAATTCATTTTA	109	93	112	0	2	1	0	0	0	317	sum	234	215	244	1	3	1	1	0	0	699	20
TATATGTTTCATCATGTCATATTTG	0	0	0	104	111	102	1	1	0	319	TGAAACATATACAAATATGACATGA	0	0	0	127	115	137	0	0	0	379	sum	0	0	0	231	226	239	1	1	0	698	25
ATATAAATACTGAACAATTTACTCG	0	3	0	136	130	125	0	1	0	395	TGTTCAGTATTTATATCGAGTAAAT	0	1	0	95	111	95	0	1	0	303	sum	0	4	0	231	241	220	0	2	0	698	25
CTGGTACTTTGCCAAAT	0	1	0	0	1	0	130	141	134	407	GATTTGGCAAAGTACCA	0	0	1	0	0	2	96	105	86	290	sum	0	1	1	0	1	2	226	246	220	697	17
ATAACAGAACTAGCAGATTAGGCAAT	2	0	0	1	0	1	123	110	119	356	TAATCTGCTAGTTCTGTTATATTGCC	0	2	0	0	0	0	111	113	111	337	sum	2	2	0	1	0	1	234	223	230	693	26
AAATTTA	71	66	76	29	20	32	18	17	21	350	AAATTTT	76	59	71	22	25	20	22	17	29	341	sum	147	125	147	51	45	52	40	34	50	691	7
AAATAGAATTTGA	0	1	0	1	0	2	91	83	92	270	AATTCTATTTTCA	1	0	0	0	2	2	146	136	133	420	sum	1	1	0	1	2	4	237	219	225	690	13
AGAATGTGATTTTATTCAGTTAGAATA	0	1	0	123	124	130	0	0	0	378	TTATTCTAACTGAATAAAATCACATTC	0	0	0	120	106	83	0	0	0	309	sum	0	1	0	243	230	213	0	0	0	687	27
AAACATCAATCTCTACGATTGAATCAACTATCAATCACTATCCCA	0	0	0	111	120	132	0	0	0	363	GATAGTGATTGATAGTTGATTCAATCGTAGAGATTGATGTTTTGG	0	0	0	112	92	119	0	0	1	324	sum	0	0	0	223	212	251	0	0	1	687	45
AATTTATTCGAAATAAATACTGAAC	0	4	0	135	175	151	0	0	0	465	ATTTCGAATAAATTGTTCAGTATTT	0	1	0	81	65	72	1	0	0	220	sum	0	5	0	216	240	223	1	0	0	685	25
AAACGTTTATCCCA	1	1	0	141	150	130	0	0	0	423	TTTTGGGATAAACG	0	1	0	87	93	76	0	1	1	259	sum	1	2	0	228	243	206	0	1	1	682	14
ATCAATCACTAACCAAAC	0	1	0	100	126	126	1	2	0	356	TAGTGATTGATGTTTGGT	0	0	0	110	112	100	1	2	0	325	sum	0	1	0	210	238	226	2	4	0	681	18
AGATTAATATTTTAATT	0	1	0	100	80	91	1	0	2	275	TTAATCTAATTAAAATA	1	1	0	120	152	131	0	0	1	406	sum	1	2	0	220	232	222	1	0	3	681	17
AAATAAATATTCATGTGTTGAATA	0	0	0	0	2	0	128	132	103	365	GAATATTTATTTTATTCAACACAT	0	0	0	0	1	1	105	101	108	316	sum	0	0	0	0	3	1	233	233	211	681	24
TAAAATGGTGTCGATA	1	0	0	117	140	126	0	0	0	384	TATATCGACACCATTT	0	0	0	96	101	99	0	0	0	296	sum	1	0	0	213	241	225	0	0	0	680	16
TAATTCATTT	0	1	0	125	147	121	2	1	0	397	TTAAAATGAA	0	0	0	98	92	82	2	3	1	278	sum	0	1	0	223	239	203	4	4	1	675	10
AGTTAAAAT	121	111	137	1	0	1	2	0	0	373	TATTTTAAC	102	88	108	1	0	0	1	0	1	301	sum	223	199	245	2	0	1	3	0	1	674	9
TAAAATATTGGATTAATATTTTAGGAATTCATTTAG	0	0	1	89	96	95	0	1	0	282	TTCCTAAAATATTAATCCAATATTTTACTAAATGAA	0	0	1	108	149	128	1	1	0	388	sum	0	0	2	197	245	223	1	2	0	670	36
AAATAAAAAT	8	7	13	81	89	89	9	6	10	312	TTATTTATTT	10	7	17	96	98	104	9	7	9	357	sum	18	14	30	177	187	193	18	13	19	669	10
TAAAACTTTACATGTTTCTTTCATTAAT	96	112	107	2	0	1	0	0	1	319	TGTAAAGTTTTAATTAATGAAAGAAACA	128	103	112	2	0	3	0	1	0	349	sum	224	215	219	4	0	4	0	1	1	668	28
GTTAAACAGTTAGA	3	0	0	2	1	2	98	112	108	326	TTTAACTCTAACTG	0	0	0	2	2	1	119	111	105	340	sum	3	0	0	4	3	3	217	223	213	666	14
AGCTACAGTA	0	0	0	145	118	116	0	0	0	379	TAGCTTACTG	0	0	0	108	99	79	0	0	0	286	sum	0	0	0	253	217	195	0	0	0	665	10
AAATCATAACACTTTG	119	121	113	0	1	0	0	0	1	355	TGATTTCAAAGTGTTA	105	85	118	0	1	0	0	0	1	310	sum	224	206	231	0	2	0	0	0	2	665	16
ATTTTGTGAATAAAATAGGAATATTTT	0	0	1	107	103	106	0	0	0	317	TTCACAAAATAAAATATTCCTATTTTA	0	0	0	117	117	111	0	0	0	345	sum	0	0	1	224	220	217	0	0	0	662	27
TATTTAAATA	3	4	7	2	5	3	215	201	220	660	sum	3	4	7	2	5	3	215	201	220	660	sum	3	4	7	2	5	3	215	201	220	660	10
TAATTCATATTAGCTCAATACTATTTAATT	0	0	0	111	99	93	1	0	0	304	TTAAATTAAATAGTATTGAGCTAATATGAA	0	0	0	120	141	93	1	0	1	356	sum	0	0	0	231	240	186	2	0	1	660	30
TAATTAATCAT	91	90	97	1	14	11	0	0	1	305	TTAATTAATGA	95	108	109	8	11	14	0	0	1	346	sum	186	198	206	9	25	25	0	0	2	651	11
AATATTAATAAGATATTTTGGAAATTTAATTAAATTG	0	0	0	108	117	120	0	0	0	345	ATCTTATTAATATTCAATTTAATTAAATTTCCAAAAT	0	1	0	105	95	102	0	0	0	303	sum	0	1	0	213	212	222	0	0	0	648	37
AAACATATATACTAATGACATGATG	0	1	0	85	96	125	0	1	0	308	TATATGTTTCATCATGTCATTAGTA	0	0	0	116	124	100	0	0	0	340	sum	0	1	0	201	220	225	0	1	0	648	25
GACATGATGCAGCATATAAAAATAATAT	0	0	0	88	84	77	0	0	0	249	TATTATTTTTATATGCTGCATCATGTCA	0	0	0	132	123	143	0	0	0	398	sum	0	0	0	220	207	220	0	0	0	647	28
AAATAAAATAGAGTTGATTTTATTTAGTG	0	0	0	92	106	104	1	0	0	303	CTAAATAAAATCAACTCTATTTTATTTCA	0	1	0	112	119	109	0	0	0	341	sum	0	1	0	204	225	213	1	0	0	644	29
TATAAATATA	41	26	30	50	37	26	50	32	23	315	TATATATATT	36	35	36	56	27	39	32	37	29	327	sum	77	61	66	106	64	65	82	69	52	642	10
TAAATAAAAATCAACTTCCTTTTATT	0	0	0	137	117	125	1	1	0	381	TATTTAAATAAAAGGAAGTTGATTTT	0	0	0	90	95	74	0	1	0	260	sum	0	0	0	227	212	199	1	2	0	641	26
TTCCCAAATATTT	0	0	0	144	144	118	2	1	0	409	TTGGGAAAAATAT	0	0	1	81	75	72	1	0	0	230	sum	0	0	1	225	219	190	3	1	0	639	13
ATTAATATTTTAATTTG	0	0	0	81	92	89	0	0	0	262	TTAATCAAATTAAAATA	1	0	0	118	115	143	0	0	0	377	sum	1	0	0	199	207	232	0	0	0	639	17
TATTTATAAATGGAA	0	0	0	0	0	1	115	92	102	310	TTTATAAATATTCCA	0	1	0	0	0	0	126	92	109	328	sum	0	1	0	0	0	1	241	184	211	638	15
AATTAATTAAGAGTG	0	0	0	116	99	105	0	0	0	320	TCTTAATTAATTCAC	1	0	0	112	98	106	0	0	0	317	sum	1	0	0	228	197	211	0	0	0	637	15
TAAAAATATGATTTTTATATTTTTAAAGTAT	1	1	1	0	0	1	72	72	61	209	TACTTTAAAAATATAAAAATCATATTTTTAA	1	3	0	1	0	0	146	126	150	427	sum	2	4	1	1	0	1	218	198	211	636	31
CCGCTATATCC	1	2	4	116	111	85	9	12	10	350	TATAGCGGGGA	12	9	14	70	76	96	3	3	3	286	sum	13	11	18	186	187	181	12	15	13	636	11
CAAATTGGAGTTAATAAGAATATATTAA	0	0	0	96	124	108	1	2	1	332	TCCAATTTGTTAATATATTCTTATTAAC	1	1	1	103	97	100	0	0	0	303	sum	1	1	1	199	221	208	1	2	1	635	28
ATCAGAATGCAAAATTTTGCATTTTACCTGCATTCAAATTGCAAATAAT	0	0	0	91	106	106	0	0	1	304	GATATTATTTGCAATTTGAATGCAGGTAAAATGCAAAATTTTGCATTCT	0	0	0	107	110	114	0	0	0	331	sum	0	0	0	198	216	220	0	0	1	635	49
AACCAGCATGATGATAAAATAATAC	0	0	0	129	125	117	0	0	0	371	GCTGGTTGTATTATTTTATCATCAT	0	1	0	85	87	90	0	0	0	263	sum	0	1	0	214	212	207	0	0	0	634	25
AAGCTAAATTGAGTTAATAAAAATGTTATT	0	0	1	122	109	97	0	0	0	329	CAATTTAGCTTAATAACATTTTTATTAACT	0	0	0	107	103	90	0	0	1	301	sum	0	0	1	229	212	187	0	0	1	630	30
AAACTGTTAAGT	1	0	1	133	121	140	0	0	0	396	CTTAACAGTTTA	0	0	0	73	90	71	0	0	0	234	sum	1	0	1	206	211	211	0	0	0	630	12
ATTGTGATGTATTTG	0	0	0	93	108	76	0	1	0	278	CATCACAATCAAATA	0	0	0	116	121	109	0	1	2	349	sum	0	0	0	209	229	185	0	2	2	627	15
AATATGAGTTAATAAAAATGTTATTAAGCT	0	0	0	104	117	90	0	1	0	312	TTTTATTAACTCATATTAGCTTAATAACAT	1	0	0	100	104	110	0	0	0	315	sum	1	0	0	204	221	200	0	1	0	627	30
AAATATTTTATCCA	0	0	0	138	153	124	1	0	0	416	TAAAATATTTTGGA	0	0	0	73	65	72	0	1	0	211	sum	0	0	0	211	218	196	1	1	0	627	14
TAAAATATTTGAG	0	0	0	107	84	107	0	1	0	299	TATTTTACTCAAA	0	0	0	105	105	116	0	1	0	327	sum	0	0	0	212	189	223	0	2	0	626	13
TCGTTTTCTATTCGATTCAATTCAAAT	0	1	1	3	1	1	95	96	107	305	TTGAATCGAATAGAAAACGAATTTGAA	1	0	0	0	0	0	120	88	111	320	sum	1	1	1	3	1	1	215	184	218	625	27
ATCAATCACTAACCAAAACATCAATCACTACGATTGAATCAACT	0	0	0	133	115	124	0	0	0	372	GTTTTGGTTAGTGATTGATAGTTGATTCAATCGTAGTGATTGAT	0	0	0	97	81	73	1	0	1	253	sum	0	0	0	230	196	197	1	0	1	625	44
GATTTTTATATATTGAACTTTGAAGTAAAAATTC	0	1	0	0	0	0	68	72	63	204	TTCAATATATAAAAATCGAATTTTTACTTCAAAG	1	1	1	0	1	1	132	137	146	420	sum	1	2	1	0	1	1	200	209	209	624	34
CCAAAATATTTATCCAAATATTTTATT	0	0	0	104	109	124	1	0	0	338	TAAATATTTTGGAATAAAATATTTGGA	0	0	0	85	97	103	0	1	0	286	sum	0	0	0	189	206	227	1	1	0	624	27
ATCATCAAT	2	3	0	185	183	212	0	1	1	587	GATATTGAT	0	0	0	11	16	10	0	0	0	37	sum	2	3	0	196	199	222	0	1	1	624	9
ATATTAGTTATTCGAAAGGAGTTATCGA	1	1	0	0	1	0	93	100	133	329	TAACTAATATTCGATAACTCCTTTCGAA	0	1	0	0	0	1	103	93	97	295	sum	1	2	0	0	1	1	196	193	230	624	28
GTGGTTGAAAAATACCTTT	0	2	0	0	1	0	100	112	108	323	TTTCAACCACAAAGGTATT	0	1	0	2	2	1	99	91	104	300	sum	0	3	0	2	3	1	199	203	212	623	19
AAGAATTTCCAAAAGA	0	0	0	119	128	111	2	0	0	360	GAAATTCTTTCTTTTG	0	0	0	92	83	87	1	0	0	263	sum	0	0	0	211	211	198	3	0	0	623	16
TACTTAACAATT	1	0	0	121	105	107	0	1	0	335	TGTTAAGTAAAT	0	0	1	91	101	91	0	0	0	284	sum	1	0	1	212	206	198	0	1	0	619	12
ATCAATCACTATCCCAAAAC	0	0	0	108	117	99	0	0	0	324	GATTGATGTTTTGGGATAGT	0	0	0	101	103	91	0	0	0	295	sum	0	0	0	209	220	190	0	0	0	619	20
ATCCGAAATAAATATAATCATTT	0	0	0	76	72	89	0	0	0	237	TTCGGATAAATGATTATATTTAT	1	1	0	100	136	142	0	1	0	381	sum	1	1	0	176	208	231	0	1	0	618	23
AACTTGCATAACATCATACACAT	0	0	2	1	0	0	134	140	154	431	GTTATGCAAGTTATGTGTATGAT	0	0	0	0	0	0	57	68	59	184	sum	0	0	2	1	0	0	191	208	213	615	23
ATCAATCTCTACGATTGAATCAACT	0	0	0	73	72	90	0	0	0	235	GATTGATAGTTGATTCAATCGTAGA	0	0	0	125	112	139	0	0	1	377	sum	0	0	0	198	184	229	0	0	1	612	25
AATACAAAAA	1	1	0	119	115	106	0	0	2	344	TATTTTTTTG	0	2	0	71	100	95	0	0	0	268	sum	1	3	0	190	215	201	0	0	2	612	10
ACTTGATTTCACGGGCTACAAGCTTACCC	0	0	1	0	1	0	93	104	105	304	GTGGGTAAGCTTGTAGCCCGTGAAATCAA	3	0	0	0	0	0	99	99	105	306	sum	3	0	1	0	1	0	192	203	210	610	29
AATTAAAGTAATTGAATTGAATC	0	1	1	87	75	108	1	0	1	274	AATTGATTCAATTCAATTACTTT	0	0	0	113	109	113	1	0	0	336	sum	0	1	1	200	184	221	2	0	1	610	23
AAAAATATACACTAATGACATGATG	1	0	0	120	109	114	1	0	0	345	TATATTTTTCATCATGTCATTAGTG	1	1	1	85	81	95	0	0	0	264	sum	2	1	1	205	190	209	1	0	0	609	25
GAATGAAGTGTTGTAATTGCT	0	0	1	98	93	95	1	0	0	288	TTCATTCAGCAATTACAACAC	0	0	2	96	124	97	0	0	1	320	sum	0	0	3	194	217	192	1	0	1	608	21
AACGAAGTAAAAATTCGATTTTTATATATTGAAT	0	1	1	0	0	0	122	110	111	345	ATATATAAAAATCGAATTTTTACTTCGTTATTCA	0	2	0	0	0	2	94	88	77	263	sum	0	3	1	0	0	2	216	198	188	608	34
TATTTTATCGAAATAAAATATCGCTTC	0	0	0	99	90	98	1	0	1	289	TTATTTCGATAAAATAGAAGCGATATT	0	0	0	95	113	107	0	0	1	316	sum	0	0	0	194	203	205	1	0	2	605	27
ATAAAAATCACATTTTTATTCAACTCA	0	0	0	84	103	92	1	0	0	280	GATTTTTATTGAGTTGAATAAAAATGT	0	0	0	112	100	111	0	1	0	324	sum	0	0	0	196	203	203	1	1	0	604	27
ACAATTCAGAATAATCCATATTCAAACAT	1	0	0	119	123	109	0	0	0	352	TGAATTGTATGTTTGAATATGGATTATTC	0	1	0	86	73	90	0	0	0	250	sum	1	1	0	205	196	199	0	0	0	602	29
AACCAGTTCAGTAGAGTT	0	0	0	1	0	2	118	112	120	353	ACTGGTTAACTCTACTGA	0	0	0	0	0	1	83	90	75	249	sum	0	0	0	1	0	3	201	202	195	602	18
ATATTTTGGGTAATTTGATTAGACAAAATATTAGGATTA	0	0	0	97	118	91	0	2	0	308	TATTAATCCTAATATTTTGTCTAATCAAATTACCCAAAA	0	0	0	91	94	108	0	0	0	293	sum	0	0	0	188	212	199	0	2	0	601	39
AGTTATTCGAAAGG	1	1	0	0	1	1	90	109	98	301	TTCGAATAACTCCT	0	0	0	0	3	0	109	97	91	300	sum	1	1	0	0	4	1	199	206	189	601	14
AATCAAAGTGCTGA	0	0	0	103	101	92	0	0	1	297	GCACTTTGATTTCA	0	2	0	95	107	99	1	0	0	304	sum	0	2	0	198	208	191	1	0	1	601	14
AAATATATTTATCCA	0	2	0	172	155	162	0	0	0	491	ATATATTTTGGATAA	0	0	0	35	34	39	0	1	0	109	sum	0	2	0	207	189	201	0	1	0	600	15
CATGTAACTTGCATATTTACATA	0	1	0	2	1	0	46	55	55	160	TATGCAAGTTACATGTATGTAAA	0	1	0	2	0	1	145	140	150	439	sum	0	2	0	4	1	1	191	195	205	599	23
ATCCAAATCAAAGTCAATCTCAATA	0	0	0	97	126	102	1	0	0	326	TTTGGATTATTGAGATTGACTTTGA	0	0	0	85	101	87	0	0	0	273	sum	0	0	0	182	227	189	1	0	0	599	25
ACTAATTAATT	5	12	11	92	89	69	0	0	0	278	ATTAGTAATTA	13	14	11	101	90	90	1	1	0	321	sum	18	26	22	193	179	159	1	1	0	599	11
AAACAATAGCAGGGATGAACTTGATAAAATAATATC	0	0	0	90	110	92	0	0	0	292	CTATTGTTTGATATTATTTTATCAAGTTCATCCCTG	0	0	0	88	97	118	1	1	1	306	sum	0	0	0	178	207	210	1	1	1	598	36
AATAAATAA	9	10	14	60	66	52	22	15	23	271	TTTATTTTA	13	13	13	67	58	75	33	25	28	325	sum	22	23	27	127	124	127	55	40	51	596	9
ATCAAATGCGGAA	0	0	1	154	128	134	0	0	0	417	TTCCGCATTTGAT	0	0	0	74	58	46	0	0	0	178	sum	0	0	1	228	186	180	0	0	0	595	13
ATAACTTGCATATCATGTTACAT	0	0	0	0	1	0	77	78	84	240	ATATGTAACATGATATGCAAGTT	0	0	0	0	0	1	101	140	113	355	sum	0	0	0	0	1	1	178	218	197	595	23
AATTCTAATTA	0	0	0	107	120	112	2	0	1	342	AATTTAATTAG	0	0	0	87	75	88	2	1	0	253	sum	0	0	0	194	195	200	4	1	1	595	11
AATTAAAAATATGATTTTTATATATTGAACTTCG	0	0	0	0	0	0	99	109	86	294	TATAAAAATCATATTTTTAATTCGAAGTTCAATA	0	0	0	0	0	0	106	113	82	301	sum	0	0	0	0	0	0	205	222	168	595	34
AATGAATATAATCAATTTGAATAATTG	0	0	0	73	96	91	0	1	0	261	AATTGATTATATTCATTCAATTATTCA	0	1	0	107	115	109	0	0	0	332	sum	0	1	0	180	211	200	0	1	0	593	27
TGAATTGAAAA	0	1	0	2	4	11	69	59	52	198	TTTCAATTCAT	2	0	1	5	3	3	133	128	116	391	sum	2	1	1	7	7	14	202	187	168	589	11
TGTAATTTGATATAATAAAAATCATATTAG	0	0	0	91	106	88	0	0	0	285	TTACACTAATATGATTTTTATTATATCAAA	1	0	0	100	93	109	0	0	0	303	sum	1	0	0	191	199	197	0	0	0	588	30
ATTAATTCCTAATTAGTGTTAAACAGTATTTAATTAACTACTA	0	0	0	99	93	77	0	0	0	269	TAGTTAATTAAATACTGTTTAACACTAATTAGGAATTAATTAG	0	0	0	113	104	99	0	1	0	317	sum	0	0	0	212	197	176	0	1	0	586	43
ATTACTATTTTTATCCCTCACAAATAAAA	0	0	0	98	114	109	0	0	0	321	ATTTTTATTTGTGAGGGATAAAAATAGTA	0	1	0	77	85	100	1	0	0	264	sum	0	1	0	175	199	209	1	0	0	585	29
AAAAAAAAG	19	24	29	48	42	46	25	21	25	279	TTTTTTTTC	31	26	26	42	55	50	27	19	30	306	sum	50	50	55	90	97	96	52	40	55	585	9
TAATAAGCTAGAATTGATTATTAAAAATAA	0	0	0	110	105	102	0	0	0	317	TATTTTTAATAATCAATTCTAGCTTATTAT	0	0	0	88	85	92	0	0	0	265	sum	0	0	0	198	190	194	0	0	0	582	30
ACTAACTTCGAATA	1	1	0	0	0	1	101	107	107	318	TTATTCGAAGTTAG	0	3	0	1	1	0	96	88	73	262	sum	1	4	0	1	1	1	197	195	180	580	14
ATCAATCACTAGATTGAATCAACT	0	0	0	88	109	72	0	0	0	269	TAGTGATTGATAGTTGATTCAATC	0	1	0	101	96	110	0	0	1	309	sum	0	1	0	189	205	182	0	0	1	578	24
AAAATT	35	35	29	42	52	52	9	13	8	275	TTTTAA	31	25	33	61	67	53	8	15	10	303	sum	66	60	62	103	119	105	17	28	18	578	6
TATAAATTGATTT	104	70	97	1	0	1	0	0	0	273	TTTATAAAATCAA	116	87	97	2	1	1	0	0	0	304	sum	220	157	194	3	1	2	0	0	0	577	13
ATTTTATTTGTTCTGTTTCATCAGTTCATCCCTGTTT	0	0	0	100	71	81	1	0	0	253	TAAAATAAACAGGGATGAACTGATGAAACAGAACAAA	0	0	0	110	106	108	0	0	0	324	sum	0	0	0	210	177	189	1	0	0	577	37
AATGAGATTTT	0	0	1	110	100	98	0	0	0	309	CATTAAAATCT	0	2	1	96	68	100	0	1	0	268	sum	0	2	2	206	168	198	0	1	0	577	11
TAAGCATTCATATACTTGCA	0	0	0	0	1	1	61	81	70	214	TATGCAAGTATATGAATGCT	0	0	0	0	1	0	130	121	108	360	sum	0	0	0	0	2	1	191	202	178	574	20
GTGTAAATGTTTTG	0	1	0	82	82	71	1	0	0	237	TACACCAAAACATT	0	0	0	125	115	94	1	0	1	336	sum	0	1	0	207	197	165	2	0	1	573	14
ATAAAAATAGTGATTTTTATTTGTGAGGG	0	0	0	47	48	54	1	1	0	151	TAAAAATCACTATTTTTATCCCTCACAAA	0	0	1	146	121	153	0	0	0	421	sum	0	0	1	193	169	207	1	1	0	572	29
AAGGTTAATTAATTAATAATTA	110	104	111	0	1	2	0	0	0	328	ATTATTAATTAATTAACCTTTA	75	70	97	0	0	1	1	0	0	244	sum	185	174	208	0	1	3	1	0	0	572	22
ATAACTATATTCGA	0	2	0	0	0	0	85	84	86	257	TCGAATATAGTTAT	0	0	0	1	0	3	98	94	118	314	sum	0	2	0	1	0	3	183	178	204	571	14
AAATGATTTAGTAATCCAGTTTAGGATG	0	0	0	129	109	114	0	0	0	352	ATTTCATCCTAAACTGGATTACTAAATC	0	0	0	56	76	76	0	0	2	210	sum	0	0	0	185	185	190	0	0	2	562	28
CAGAC	2	291	0	1	1	0	1	3	0	299	TGGTC	1	256	2	0	0	1	0	1	1	262	sum	3	547	2	1	1	1	1	4	1	561	5
ACAAATCTTATTTATTTAAATAAAA	0	0	0	72	80	79	0	0	0	231	TTTGTTTTTATTTAAATAAATAAGA	0	0	0	126	116	88	0	0	0	330	sum	0	0	0	198	196	167	0	0	0	561	25
AAAAATAACACCACGCTCGCTAT	0	0	1	90	104	109	0	2	1	307	CGAGCGTGGTGTTATTTTTATAG	0	0	1	82	82	89	0	0	0	254	sum	0	0	2	172	186	198	0	2	1	561	23
AATTAGTTAATTCATTTCAATATTAACTCC	0	1	0	99	98	102	0	0	0	300	AGTTAATATTGAAATGAATTAACTAATTGG	0	0	0	99	84	76	0	0	1	260	sum	0	1	0	198	182	178	0	0	1	560	30
ACTAAATAAAAATCACATTTTTATTCAA	0	0	0	80	98	96	1	0	0	275	ATTTTTATTTAGTTTGAATAAAAATGTG	0	1	0	97	94	92	0	0	0	284	sum	0	1	0	177	192	188	1	0	0	559	28
AATGACAGGATGAAACATACAAAA	0	0	1	80	99	84	0	0	0	264	TTTTTTGTATGTTTCATCCTGTCA	0	0	0	93	97	102	0	0	0	292	sum	0	0	1	173	196	186	0	0	0	556	24
CCAAAACGTTTAAA	0	0	0	77	97	85	1	0	0	260	TTTGGTTTAAACGT	0	1	0	114	89	91	0	0	0	295	sum	0	1	0	191	186	176	1	0	0	555	14
CCCTTCCCCTGGAA	1	1	0	116	115	138	2	0	0	373	GGGGAAGGGTTCCA	0	0	0	53	58	69	0	0	0	180	sum	1	1	0	169	173	207	2	0	0	553	14
TACTTATTATGCATAAAATCAAA	0	0	0	1	0	0	77	80	87	245	TTTTATGCATAATAAGTATTTGA	0	0	1	0	1	1	107	95	102	307	sum	0	0	1	1	1	1	184	175	189	552	23
TGAATTGTATGTTTGGATATTGTTTATTC	0	1	0	106	99	102	0	0	0	308	TTCAGAATAAACAATATCCAAACATACAA	0	0	0	106	64	71	0	1	0	242	sum	0	1	0	212	163	173	0	1	0	550	29
AAACATTCAATTAAAATTTATATGCTGCAACCT	0	0	2	108	84	94	0	0	0	288	ATTTTAATTGAATGTTTAGGTTGCAGCATATAA	0	0	0	88	93	81	0	0	0	262	sum	0	0	2	196	177	175	0	0	0	550	33
AAAGGAGTTAAATCGAATATGGTATTCG	0	0	1	0	0	2	104	112	81	300	ATTCGATTTAACTCCTTTCGAATACCAT	0	1	0	0	0	0	82	86	80	249	sum	0	1	1	0	0	2	186	198	161	549	28
GAATACCATATTCGATTAACTAACTTTC	1	0	2	1	0	1	97	94	109	305	GTATTCGAAAGTTAGTTAATCGAATATG	0	2	0	0	1	1	88	69	81	242	sum	1	2	2	1	1	2	185	163	190	547	28
AATAGAGTTAGTCC	0	0	1	0	0	1	100	106	104	312	TAACTCTATTGGAC	0	2	0	0	0	1	79	76	77	235	sum	0	2	1	0	0	2	179	182	181	547	14
AATTAATGGAAT	0	3	1	105	101	96	0	0	0	306	AATTATTCCATT	1	0	0	87	64	88	0	0	0	240	sum	1	3	1	192	165	184	0	0	0	546	12
AAATACAATCATTTATCCGAAAT	0	1	0	95	112	111	0	0	1	320	ATTTCGGATAAATGATTGTATTT	1	0	0	69	61	95	0	0	0	226	sum	1	1	0	164	173	206	0	0	1	546	23
CGATTTCGAAATGAATTGAATAGAAAA	1	0	0	0	1	0	105	99	108	314	TATTCAATTCATTTCGAAATCGTTTTC	0	0	0	0	1	1	79	79	71	231	sum	1	0	0	0	2	1	184	178	179	545	27
AAACGAAAACAGAATGCAAAATTTTGCATTTTGCCTGTGTACAAATTGC	0	1	0	99	78	98	0	0	0	276	ACACAGGCAAAATGCAAAATTTTGCATTCTGTTTTCGTTTGCAATTTGT	0	1	0	90	82	95	0	0	0	268	sum	0	2	0	189	160	193	0	0	0	544	49
AATGTTTGAAATGTAAATAAAATTTG	0	0	0	99	91	105	0	0	0	295	CATTTCAAACATTCAAATTTTATTTA	0	0	0	80	71	97	0	0	0	248	sum	0	0	0	179	162	202	0	0	0	543	26
AAATAGATT	97	79	90	1	0	0	0	0	0	267	TATTTAATC	94	96	84	0	0	2	0	0	0	276	sum	191	175	174	1	0	2	0	0	0	543	9
GGATGAACTTGATAAAATAATATCAAAACAATAGCAG	0	0	0	105	98	88	0	1	0	292	TGCTATTGTTTTGATATTATTTTATCAAGTTCATCCC	0	0	0	71	80	97	0	0	0	248	sum	0	0	0	176	178	185	0	1	0	540	37
ACGCTCGCTACTGTAAATAAAATACAC	1	1	0	108	104	113	0	0	0	327	TTTTATTTACAGTAGCGAGCGTGTGTA	0	0	0	66	62	84	0	0	0	212	sum	1	1	0	174	166	197	0	0	0	539	27
ATCCAATGAATCAAAAGCAAAGACATTGATGTAGTACAAACGGTAC	101	104	84	0	2	0	0	0	0	291	TACTACATCAATGTCTTTGCTTTTGATTCATTGGATGTACCGTTTG	86	87	73	0	1	0	0	0	0	247	sum	187	191	157	0	3	0	0	0	0	538	46
CATGTCGACAGG	1	0	1	0	0	0	81	90	115	288	GTCGACATGCCT	0	0	0	0	0	0	68	77	104	249	sum	1	0	1	0	0	0	149	167	219	537	12
AATTTATTAGAAATTATTT	0	0	0	90	88	76	0	1	0	255	ATTAAATAATTTCTAATAA	0	0	0	97	97	87	1	0	0	282	sum	0	0	0	187	185	163	1	1	0	537	19
AATTAATCATCCTT	111	125	135	2	1	1	1	0	0	376	ATTAATTAAGGATG	56	59	41	0	1	1	0	2	0	160	sum	167	184	176	2	2	2	1	2	0	536	14
TCACTTTCAAAATCATAT	103	82	114	0	1	0	0	0	2	302	TGAATATGATTTTGAAAG	85	78	68	0	1	0	0	0	1	233	sum	188	160	182	0	2	0	0	0	3	535	18
TATTTTATCGAAATAAAATAACACATC	0	0	0	96	80	102	0	0	0	278	TTTTATTTCGATAAAATAGATGTGTTA	1	0	0	87	76	93	0	0	0	257	sum	1	0	0	183	156	195	0	0	0	535	27
CTCTCTTCAGAACTGCACTCCCGG	0	0	1	93	83	104	0	0	0	281	GTTCTGAAGAGAGCCGGGAGTGCA	0	0	1	65	101	80	0	0	0	247	sum	0	0	2	158	184	184	0	0	0	528	24
CAATAACATGAAGTGACCCTAATACGAGGTC	1	0	0	0	1	0	89	103	88	282	TTGGACCTCGTATTAGGGTCACTTCATGTTA	0	1	0	0	0	0	75	86	80	242	sum	1	1	0	0	1	0	164	189	168	524	31
ATATACAATAATGACATGATGAAAC	1	0	1	107	118	109	1	0	0	337	TATATGTTTCATCATGTCATTATTG	0	1	0	69	51	65	0	0	1	187	sum	1	1	1	176	169	174	1	0	1	524	25
ATACTC	0	0	0	89	72	71	0	0	0	232	TGAGTA	0	0	0	105	96	88	0	0	0	289	sum	0	0	0	194	168	159	0	0	0	521	6
ACATATATACAT	55	40	50	20	25	16	31	17	16	270	TATATATGTATG	41	40	47	22	24	18	23	15	21	251	sum	96	80	97	42	49	34	54	32	37	521	12
AAAAAC	15	14	20	62	42	49	11	14	7	234	TTTTTG	14	18	19	63	63	71	10	15	13	286	sum	29	32	39	125	105	120	21	29	20	520	6
ATTCAATTCATTTCGAAATCACTTTCA	1	0	0	0	3	1	80	102	87	274	GAAATGAATTGAATTGAAAGTGATTTC	0	0	0	0	2	0	74	91	77	244	sum	1	0	0	0	5	1	154	193	164	518	27
ATTAACTCTATTCA	3	0	0	0	1	1	116	109	121	351	TAGAGTTAATTGAA	0	0	0	0	0	0	44	59	64	167	sum	3	0	0	0	1	1	160	168	185	518	14
ATAAATTATTTAGGTGATTAAATAATTTG	0	0	0	73	40	48	1	2	0	164	ATAATTTATCAAATTATTTAATCACCTAA	0	2	0	137	99	116	0	0	0	354	sum	0	2	0	210	139	164	1	2	0	518	29
ATAATCAATTTAGTTGAAATTTGATTAAG	0	3	0	83	75	97	0	0	1	259	TAAATTGATTATCTTAATCAAATTTCAAC	0	1	0	82	87	88	0	0	0	258	sum	0	4	0	165	162	185	0	0	1	517	29
AATTAAATTAAATAGTATTGAGCTATTATG	0	0	0	80	90	80	0	0	0	250	ATTTAATTTAATTCATAATAGCTCAATACT	0	0	0	90	79	98	0	0	0	267	sum	0	0	0	170	169	178	0	0	0	517	30
ATCATTTATCCGAAATAAATACC	0	2	0	78	75	96	0	0	0	251	CGGATAAATGATGGTATTTATTT	0	1	0	81	88	93	0	0	0	263	sum	0	3	0	159	163	189	0	0	0	514	23
AGTTAATCCAAAGG	1	0	0	0	2	0	86	83	84	256	GGATTAACTCCTTT	0	2	0	0	0	1	85	83	87	258	sum	1	2	0	0	2	1	171	166	171	514	14
TATTTATACGCTATCTAA	1	0	0	71	74	91	1	0	0	238	TTAGATAGCGTATAAATA	0	0	0	102	86	84	0	1	0	273	sum	1	0	0	173	160	175	1	1	0	511	18
AAAAATAAAAT	6	9	13	55	61	55	12	14	14	239	TTATTTTTATT	7	13	13	67	66	52	13	15	26	272	sum	13	22	26	122	127	107	25	29	40	511	11
AGTTATTCGAATT	0	1	0	0	1	1	69	76	70	218	ATTCGAATAACTA	0	0	0	0	1	0	93	111	87	292	sum	0	1	0	0	2	1	162	187	157	510	13
ATTTCCCAAAATATTAATCAAATATTTTATTTAATTAA	0	0	0	73	65	80	0	0	0	218	ATTTGATTAATATTTTGGGAAATTTAATTAAATAAAAT	0	0	0	92	92	106	0	0	0	290	sum	0	0	0	165	157	186	0	0	0	508	38
ATATTATAGAAAGAATAAAAATATGATTTTT	1	0	0	1	3	1	98	86	89	279	TCTATAATATAAAAATCATATTTTTATTCTT	0	0	0	0	1	0	82	84	62	229	sum	1	0	0	1	4	1	180	170	151	508	31
TATTTTATTCCAAAATATTTACTCAAA	0	0	0	85	82	69	0	0	0	236	TTTTGGAATAAAATATTTGAGTAAATA	0	1	0	87	92	90	1	0	0	271	sum	0	1	0	172	174	159	1	0	0	507	27
TATATAAA	13	10	12	16	30	31	54	59	34	259	TTTATATA	11	9	14	16	19	16	59	53	51	248	sum	24	19	26	32	49	47	113	112	85	507	8
TAAACAATTAGAGTTAGAATTGAATTAATA	0	0	1	76	95	92	0	0	0	264	TAATTGTTTATATTAATTCAATTCTAACTC	0	0	0	83	79	79	0	1	0	242	sum	0	0	1	159	174	171	0	1	0	506	30
ACAGTTAGGTTAACTGTAGGACACCGTTGATCATTTTGA	0	0	0	78	90	92	0	0	0	260	CTAACTGTTCAAAATGATCAACGGTGTCCTACAGTTAAC	0	0	1	77	83	84	0	0	1	246	sum	0	0	1	155	173	176	0	0	1	506	39
AATATTGGTTAAATATTTTGGGAAATTTAATTAAATAA	0	0	0	79	83	79	0	0	0	241	TTTTATTTAATTAAATTTCCCAAAATATTTAACCAATA	0	0	0	76	92	95	0	2	0	265	sum	0	0	0	155	175	174	0	2	0	506	38
ATCATCAATATCGTCACT	47	48	37	0	1	0	43	39	37	252	TATTGATGATAGTGACGA	32	49	24	0	1	2	49	45	51	253	sum	79	97	61	0	2	2	92	84	88	505	18
AATTTTATTCACAATAAAATTATCATTCT	1	0	0	75	98	97	0	0	1	272	ATTTTATTGTGAATAAAATTAGAATGATA	0	1	0	69	78	84	1	0	0	233	sum	1	1	0	144	176	181	1	0	1	505	29
TAATTAATTAAG	55	50	54	13	10	10	0	0	0	192	TAATTAATTACT	83	91	108	12	8	10	0	0	0	312	sum	138	141	162	25	18	20	0	0	0	504	12
GAGTTATTCGAATA	0	1	0	2	0	0	66	67	63	199	TCGAATAACTCTAT	0	0	1	0	1	1	96	92	113	304	sum	0	1	1	2	1	1	162	159	176	503	14
CGTGATACTTTACAGGACTTCAACTTTGCC	0	0	0	85	74	76	0	0	0	235	TGAAGTCCTGTAAAGTATCACGGGCAAAGT	0	0	0	79	98	91	0	0	0	268	sum	0	0	0	164	172	167	0	0	0	503	30
AAATTGAATTGAAATG	1	2	1	71	77	76	2	5	0	235	AATTCAATTTCATTTC	0	1	0	88	87	80	2	5	4	267	sum	1	3	1	159	164	156	4	10	4	502	16
CGATTAACTCTTCTTCGAATAACCTATATT	0	1	0	0	0	0	73	71	88	233	GTTATTCGAAGAAGAGTTAATCGAATATAG	0	0	0	0	1	0	88	96	82	267	sum	0	1	0	0	1	0	161	167	170	500	30
TAAAACGAATTCGAATTGAATTGAATA	0	0	0	0	0	1	81	73	97	252	TTCGAATTCGTTTTATATTCAATTCAA	1	0	0	1	0	0	84	80	81	247	sum	1	0	0	1	0	1	165	153	178	499	27
TATGCAAGATCATGTGTATGATAA	0	1	0	0	0	0	92	102	96	291	TTGCATATTATCATACACATGATC	1	0	0	0	1	0	73	63	69	207	sum	1	1	0	0	1	0	165	165	165	498	24
GGGTAAAAATATATTT	0	0	0	26	33	20	0	0	0	79	TTTACCCAAATATATT	0	0	0	141	153	122	0	0	0	416	sum	0	0	0	167	186	142	0	0	0	495	16
ATATTGAGATATTGGGTTATATTG	0	1	0	60	67	47	0	1	0	176	CTCAATATCAATATAACCCAATAT	0	0	0	104	102	112	0	0	0	318	sum	0	1	0	164	169	159	0	1	0	494	24
GATTCGAACCATATG	73	61	97	0	0	0	0	0	0	231	GTTCGAATCCATATG	91	82	89	0	0	0	0	0	0	262	sum	164	143	186	0	0	0	0	0	0	493	15
ATTCAAACATACA	0	0	0	54	50	70	0	0	0	174	ATTGTATGTTTGA	0	1	0	121	111	85	0	0	0	318	sum	0	1	0	175	161	155	0	0	0	492	13
AAAATTGTATTTTTGTTGTGTAC	0	1	1	84	111	77	1	0	0	275	TACAATTTTGTACACAACAAAAA	0	0	0	71	72	73	1	0	0	217	sum	0	1	1	155	183	150	2	0	0	492	23
TTTATAAATGAAATA	3	0	0	0	0	0	139	140	133	415	TTTCATTTATAAATA	0	0	0	0	0	0	37	17	22	76	sum	3	0	0	0	0	0	176	157	155	491	15
GGCAACATACCCGAA	33	44	31	0	0	1	0	0	0	109	TTGCCTTCGGGTATG	130	121	127	0	1	0	0	1	0	380	sum	163	165	158	0	1	1	0	1	0	489	15
AATTTTGTAGTTAGCGTGATATAA	0	1	0	79	71	68	0	0	0	219	CAAAATTTTATATCACGCTAACTA	0	1	0	78	92	99	0	0	0	270	sum	0	2	0	157	163	167	0	0	0	489	24
TTATTCGAAATAAATATCAACAAT	0	0	0	118	92	98	0	0	0	308	TTCGAATAAATTGTTGATATTTAT	0	0	0	56	54	67	0	0	0	177	sum	0	0	0	174	146	165	0	0	0	485	24
AAATAAAATATTTAACAAGTTAAATAAGTG	0	0	0	102	97	116	0	1	0	316	CTTGTTAAATATTTTATTTCACTTATTTAA	0	0	0	58	55	54	0	0	0	167	sum	0	0	0	160	152	170	0	1	0	483	30
AAATATTCTTCTTAATATTTTCTTTTAATTAAAATCCCA	0	0	0	66	80	83	1	0	1	231	TGGGATTTTAATTAAAAGAAAATATTAAGAAGAATATTT	0	1	0	83	78	87	1	0	1	251	sum	0	1	0	149	158	170	2	0	2	482	39
GAAATAAAATAATACAATCAACAGATAATGAACTGAT	0	0	0	92	87	89	0	0	0	268	TTATTTTATTTCATCAGTTCATTATCTGTTGATTGTA	1	0	0	71	71	66	0	0	2	211	sum	1	0	0	163	158	155	0	0	2	479	37
AATTCGTTTTC	0	0	1	0	0	1	89	67	66	224	GAATTGAAAAC	0	0	0	0	0	0	87	77	90	254	sum	0	0	1	0	0	1	176	144	156	478	11
ATGATTTCGAAAGTGAAT	82	61	78	0	0	1	1	0	0	223	CATATTCACTTTCGAAAT	95	76	79	0	0	1	0	0	0	251	sum	177	137	157	0	0	2	1	0	0	474	18
ATAGAT	0	6	4	87	69	65	2	1	2	236	CTATAT	3	10	4	75	63	74	3	5	1	238	sum	3	16	8	162	132	139	5	6	3	474	6
ATTCAGAATAAACAATATTCAAACATACA	0	0	0	100	96	102	1	0	0	299	GTATGTTTGAATATTGTTTATTCTGAATT	0	0	1	51	55	65	0	0	0	172	sum	0	0	1	151	151	167	1	0	0	471	29
ATAAAAATAGAATTTTTATCTATATAGTAGCGGT	0	0	0	0	1	0	80	85	73	239	ATTTTTATACCGCTACTATATAGATAAAAATTCT	0	0	0	0	2	0	73	87	67	229	sum	0	0	0	0	3	0	153	172	140	468	34
AATTAATTAAGAT	80	67	64	1	2	0	0	0	1	215	AATTAATTATCTT	67	90	95	0	0	0	1	0	0	253	sum	147	157	159	1	2	0	1	0	1	468	13
AATC	12	13	13	18	9	20	60	49	39	233	TTGA	11	12	18	23	11	14	50	44	52	235	sum	23	25	31	41	20	34	110	93	91	468	4
AATTTCAATTCATTTCAATTTAATTCG	0	1	0	1	2	1	60	77	71	213	TTGAAATTCGAATTAAATTGAAATGAA	0	1	0	0	0	0	87	81	85	254	sum	0	2	0	1	2	1	147	158	156	467	27
ATATAATCAATTTGAGTAATTGAATTA	0	0	0	51	77	51	1	0	0	180	TCAAATTGATTATATTAATTCAATTAC	0	0	0	97	90	99	0	0	0	286	sum	0	0	0	148	167	150	1	0	0	466	27
AAATAAACACTAATCAATTTATTCG	0	0	0	102	72	96	0	0	1	271	TTTATTTCGAATAAATTGATTAGTG	0	0	0	66	71	55	0	1	0	193	sum	0	0	0	168	143	151	0	1	1	464	25
GTGTTATAAAAATATAAGTGAAATGATATTTTTAT	0	0	0	77	86	73	1	0	0	237	TTCACTTATATTTTTATAACACATAAAAATATCAT	1	0	0	63	76	85	0	0	1	226	sum	1	0	0	140	162	158	1	0	1	463	35
ATAAAAATCACATTTTTATCCCTCACAA	0	0	0	71	69	65	0	0	0	205	ATAAAAATGTGATTTTTATTTGTGAGGG	0	0	0	74	95	89	0	0	0	258	sum	0	0	0	145	164	154	0	0	0	463	28
AATTTCAATTCAATTC	4	1	2	19	13	17	78	95	97	326	GAATTGAAATTGAATT	2	0	1	12	8	20	37	30	27	137	sum	6	1	3	31	21	37	115	125	124	463	16
AAAGTGTTATGATTTCA	72	84	88	0	0	0	0	0	0	244	AACACTTTTGAAATCAT	74	75	67	0	1	1	0	0	0	218	sum	146	159	155	0	1	1	0	0	0	462	17
AAAAAAAG	20	22	28	37	21	35	23	22	17	225	TTTTTTTC	20	16	20	39	30	38	20	28	26	237	sum	40	38	48	76	51	73	43	50	43	462	8
TATAGTGATAAAAATTATATTTT	0	0	0	53	75	45	0	0	1	174	TATCACTATAAAAATATAATTTT	0	1	0	94	96	96	0	0	0	287	sum	0	1	0	147	171	141	0	0	1	461	23
ACAACAATTTATTCGAAATAAAT	0	0	0	59	57	51	0	0	0	167	TAAATTGTTGTATTTATTTCGAA	0	0	0	81	113	98	1	0	1	294	sum	0	0	0	140	170	149	1	0	1	461	23
AATTAATCCTT	54	44	55	28	28	40	0	0	1	250	ATTAATTAAGG	36	37	47	33	30	28	0	0	0	211	sum	90	81	102	61	58	68	0	0	1	461	11
AATAAAAATATCATTTCAACACTTATATTTTTATAAC	0	1	0	80	77	78	0	0	0	236	GATATTTTTATTGTTATAAAAATATAAGTGTTGAAAT	0	1	0	74	80	70	0	0	0	225	sum	0	2	0	154	157	148	0	0	0	461	37
AAATTCCCAAATCAACTTAATATTAATTAGATT	0	0	0	74	81	88	0	0	1	244	TATTAAGTTGATTTGGGAATTTAATCTAATTAA	0	0	0	63	75	77	0	1	0	216	sum	0	0	0	137	156	165	0	1	1	460	33
AACTTAACTCGACT	0	1	0	0	2	0	102	86	108	299	AGTCGAGTTAAGTT	0	1	0	0	1	1	52	54	51	160	sum	0	2	0	0	3	1	154	140	159	459	14
AAATATTTATCCAAATATTTTATCCCA	0	1	0	82	68	85	0	0	0	236	ATATTTGGATAAATATTTTGGGATAAA	0	0	0	70	68	82	1	0	1	222	sum	0	1	0	152	136	167	1	0	1	458	27
AAAATCTCATTTTTATACACATA	1	0	0	82	62	85	0	0	0	230	TTATGTGTATAAAAATGAGATTT	0	0	0	71	80	77	0	0	0	228	sum	1	0	0	153	142	162	0	0	0	458	23
GTTCATCCCTGTATTATATTTGTTCTGTTTTATCA	0	2	0	77	80	78	1	0	0	238	TATAATACAGGGATGAACTGATAAAACAGAACAAA	0	0	0	78	59	81	0	0	0	218	sum	0	2	0	155	139	159	1	0	0	456	35
AAACGATTTCGAAATGAAGTGAATTGA	0	0	1	0	2	1	86	77	112	279	TTCACTTCATTTCGAAATCGTTTTCAA	0	0	0	0	0	2	48	53	74	177	sum	0	0	1	0	2	3	134	130	186	456	27
ATTTCAATTCAATTAT	0	0	0	63	70	66	0	1	0	200	GAATTGAAATATAATT	0	0	0	75	84	94	1	0	1	255	sum	0	0	0	138	154	160	1	1	1	455	16
AATGTGATTTTATTCAGTTAGAATAGG	0	0	0	44	53	48	0	0	0	145	ATAAAATCACATTCCTATTCTAACTGA	0	0	0	103	97	109	1	0	0	310	sum	0	0	0	147	150	157	1	0	0	455	27
ATCAATCTCAACA	1	0	0	115	122	130	0	1	2	371	GTTGAGATTGATT	0	0	0	26	29	28	0	0	0	83	sum	1	0	0	141	151	158	0	1	2	454	13
TCGAAAGGAGTTAA	0	1	0	1	0	0	83	65	63	213	TTCGATTAACTCCT	0	0	0	0	1	0	71	80	88	240	sum	0	1	0	1	1	0	154	145	151	453	14
TATGCAAGTTATGTGTATGATTA	0	1	0	1	1	1	104	98	112	318	TGCATATAATCATACACATAACT	0	3	0	0	0	1	46	44	41	135	sum	0	4	0	1	1	2	150	142	153	453	23
ATTTATTCGAATAAATACTAATCA	0	1	0	74	60	78	1	0	0	214	TTCGAATAAATTGATTAGTATTTA	0	0	1	82	75	81	0	0	0	239	sum	0	1	1	156	135	159	1	0	0	453	24
ATTGCATATAATATAGAAAATGTTGA	1	0	1	97	83	92	1	0	0	275	CAATTCAACATTTTCTATATTATATG	0	0	1	69	57	51	0	0	0	178	sum	1	0	2	166	140	143	1	0	0	453	26
AACAATTTATTCGAATAAATACTG	0	0	0	62	63	77	0	0	0	202	TTCAGTATTTATTCGAATAAATTG	0	1	0	94	86	70	0	0	0	251	sum	0	1	0	156	149	147	0	0	0	453	24
AAATAAATTCATGTGTTGAATTGA	0	1	0	0	1	1	74	73	76	226	TTATTTTCAATTCAACACATGAAT	0	2	0	1	0	0	78	73	73	227	sum	0	3	0	1	1	1	152	146	149	453	24
AAAAATATAATTTTTGTTAAAGG	0	0	0	98	83	79	2	0	0	262	CAAAAATTATATTTTTCCTTTAA	0	0	0	69	67	54	0	1	0	191	sum	0	0	0	167	150	133	2	1	0	453	23
TAATA	32	34	20	22	23	26	36	17	21	231	TATTA	20	34	25	19	22	18	30	19	34	221	sum	52	68	45	41	45	44	66	36	55	452	5
ATATCATAACATGATAAACTTGC	0	0	0	0	0	1	38	51	68	158	CATGTTATGATATGCAAGTTTAT	0	0	0	0	2	0	80	108	104	294	sum	0	0	0	0	2	1	118	159	172	452	23
CATGCATAAACCAACTTATTAAA	0	1	0	0	0	1	89	95	65	251	GGTTTATGCATGTTTAATAAGTT	0	0	0	0	0	1	73	70	56	200	sum	0	1	0	0	0	2	162	165	121	451	23
ATATACATAC	54	47	46	19	21	9	19	14	10	239	TGTATGTATA	39	38	39	25	20	19	13	12	7	212	sum	93	85	85	44	41	28	32	26	17	451	10
AATATAATCAAATTGAATTGTAATTGT	0	0	0	67	79	65	0	0	0	211	TTCAATTTGATTATATTACAATTACAA	0	0	0	80	75	85	0	0	0	240	sum	0	0	0	147	154	150	0	0	0	451	27
AGTCCCAAGAGGGAGTACA	0	0	1	101	87	97	0	0	0	286	TACTCCCTCTTGGGACTTG	0	0	0	53	49	60	1	0	0	163	sum	0	0	1	154	136	157	1	0	0	449	19
AATCATATTTTTATTATCTCTATAATATAAA	0	0	0	0	1	0	67	68	75	211	TAAAAATATGATTTTTATATTATAGAGATAA	0	0	0	0	0	0	80	77	81	238	sum	0	0	0	0	1	0	147	145	156	449	31
AAAAGCAAAGACATCGATGTAGTACAAACGGTACATCCGATGAATC	69	73	87	0	0	1	0	0	1	231	TTTGATTCATCGGATGTACCGTTTGTACTACATCGATGTCTTTGCT	71	63	82	0	1	0	0	1	0	218	sum	140	136	169	0	1	1	0	1	1	449	46
AAAATATTTCCCAAATATTTTATTTAATGAATTCCC	0	0	0	69	73	85	0	0	0	227	TATTTGGGAAATATTTTGGGAATTCATTAAATAAAA	0	0	0	70	73	77	1	0	0	221	sum	0	0	0	139	146	162	1	0	0	448	36
CAATTTGAGTAATTGAATGAATATAAT	0	0	0	58	62	69	0	0	0	189	TATATTCATTCAATTACTCAAATTGAT	0	1	0	85	75	96	0	1	0	258	sum	0	1	0	143	137	165	0	1	0	447	27
AGAACAACA	0	1	0	2	0	0	63	71	55	192	CTTGTTGTT	0	1	0	0	1	0	84	89	78	253	sum	0	2	0	2	1	0	147	160	133	445	9
AATCCAATTTCAACTAAATTGATTATATT	0	0	0	78	74	84	0	1	0	237	GTTGAAATTGGATTAATATAATCAATTTA	0	0	0	57	80	71	0	0	0	208	sum	0	0	0	135	154	155	0	1	0	445	29
TTAATTAAGCGTCTAATCATCA	0	0	0	69	81	75	0	0	0	225	TTAATTAATGATGATTAGACGC	0	0	0	80	72	67	0	0	0	219	sum	0	0	0	149	153	142	0	0	0	444	22
GAGTTAATCAAGTT	0	0	0	1	0	2	88	91	72	254	TTGATTAACTCAAC	0	0	0	0	1	0	60	64	65	190	sum	0	0	0	1	1	2	148	155	137	444	14
AATATTCTCAACACATG	0	0	0	0	1	1	87	93	82	264	TCATGTGTTGAGAATAT	0	1	0	0	1	0	60	57	61	180	sum	0	1	0	0	2	1	147	150	143	444	17
TATAAAAATTACACAACGCTCGTTATAA	0	0	1	66	72	93	0	0	0	232	TGTAATTTTTATATTATAACGAGCGTTG	0	0	0	74	74	63	0	0	0	211	sum	0	0	1	140	146	156	0	0	0	443	28
ATAAAAATAGTAATTTTTATCAATTGGGA	0	0	0	109	125	112	0	0	0	346	TATTTTTATTCCCAATTGATAAAAATTAC	0	0	0	26	34	36	1	0	0	97	sum	0	0	0	135	159	148	1	0	0	443	29
TGAAACAAATAC	0	0	0	90	80	75	1	0	1	247	TTTCAGTATTTG	0	1	0	65	62	67	0	0	0	195	sum	0	1	0	155	142	142	1	0	1	442	12
ATAAAAATGATGAC	0	2	0	74	83	79	0	0	1	239	ATTTTTATGTCATC	0	0	0	70	71	62	0	0	0	203	sum	0	2	0	144	154	141	0	0	1	442	14
ATTAAGTAGTAATTAGTTTACTA	0	0	0	16	21	33	0	0	0	70	TTAATTAGTAAACTAATTACTAC	0	1	0	114	120	135	1	0	0	371	sum	0	1	0	130	141	168	1	0	0	441	23
TAATTAAAAGTAAT	79	90	76	2	1	1	0	0	0	249	TTAATTACTTTTAA	67	56	66	0	0	0	1	0	0	190	sum	146	146	142	2	1	1	1	0	0	439	14
AGAAAAAGAT	76	82	91	0	1	0	2	0	0	252	TTTTCTATCT	61	63	62	0	0	1	0	0	0	187	sum	137	145	153	0	1	1	2	0	0	439	10
AACTATATTCGAATA	1	1	0	0	0	1	99	110	94	306	TCGAATATAGTTTAT	0	0	0	0	0	2	45	48	38	133	sum	1	1	0	0	0	3	144	158	132	439	15
AAATTTAATTAAATGAAATATTAAGAAGAATATTTTGG	0	1	0	78	66	60	0	0	0	205	ATATTTCATTTAATTAAATTTCCAAAATATTCTTCTTA	0	1	1	77	78	77	0	0	0	234	sum	0	2	1	155	144	137	0	0	0	439	38
AATTCGAATAACTC	0	0	0	0	0	0	63	62	60	185	GTTATTCGAATTGA	0	0	0	1	0	0	84	72	95	252	sum	0	0	0	1	0	0	147	134	155	437	14
AATTAATTACCTT	71	59	66	1	0	1	1	0	0	199	TAATTAATTAAGG	74	78	79	1	3	1	0	1	1	238	sum	145	137	145	2	3	2	1	1	1	437	13
CCAAAT	57	70	55	7	6	4	3	2	1	205	GGATTT	66	72	76	6	3	5	1	2	0	231	sum	123	142	131	13	9	9	4	4	1	436	6
CTTAATATTTTATTTAATTAAATTTCCCAAAATATCTT	0	0	0	55	43	53	0	0	0	151	TTAATTAAATAAAATATTAAGAAGATATTTTGGGAAAT	0	0	0	92	99	93	0	0	0	284	sum	0	0	0	147	142	146	0	0	0	435	38
ATAAAATATTTGAGTAAATATTTTGGG	0	1	0	63	60	59	0	1	0	184	CAAAATATTTACTCAAATATTTTATCC	0	0	0	89	96	66	0	0	0	251	sum	0	1	0	152	156	125	0	1	0	435	27
ATATTTTTGTTCGAATAAATAGTTG	0	0	0	37	24	31	0	1	0	93	ATTTATTCGAACAAAAATATCAACT	0	2	0	114	104	121	0	0	0	341	sum	0	2	0	151	128	152	0	1	0	434	25
ATTAAGCTAAAATGAAATGAATTAAATAAT	0	0	0	77	66	94	0	0	0	237	TTTCATTTTAGCTTAATATTATTTAATTCA	0	2	0	77	57	59	0	0	0	195	sum	0	2	0	154	123	153	0	0	0	432	30
AGAAATTGAATTAATT	0	0	0	99	65	79	0	0	0	243	ATTTCTAATTAATTCA	0	0	0	58	71	60	0	0	0	189	sum	0	0	0	157	136	139	0	0	0	432	16
ACATTTTATTAACTCAATATTAGCTTAATA	0	1	1	76	91	88	0	0	0	257	CTAATATTGAGTTAATAAAATGTTATTAAG	0	0	0	67	47	61	0	0	0	175	sum	0	1	1	143	138	149	0	0	0	432	30
TTGAATTGAATTGAATAGAAAACCAAT	0	0	1	2	1	0	63	68	65	200	TTGGTTTTCTATTCAATTCAATTCAAA	0	0	0	2	0	1	80	76	72	231	sum	0	0	1	4	1	1	143	144	137	431	27
GAACTGATGAAACAGAATAAATACAACAACAGGGAT	0	0	0	81	80	86	1	1	0	249	TTGTATTTATTCTGTTTCATCAGTTCATCCCTGTTG	0	1	0	56	67	57	0	0	1	182	sum	0	1	0	137	147	143	1	1	1	431	36
CCATCAGGTTCGAAC	80	69	74	0	0	0	0	0	0	223	TCGAACCTGATGGGT	77	69	60	0	0	0	0	0	1	207	sum	157	138	134	0	0	0	0	0	1	430	15
ATTAATTAAAGGATA	77	91	87	2	0	0	0	0	0	257	TTAATTATCCTTTAA	71	49	52	0	0	0	0	0	1	173	sum	148	140	139	2	0	0	0	0	1	430	15
AATTGAATTAATAAAATCAATTTAAGTTGT	0	0	1	52	76	74	0	0	0	203	TTTTATTAATTCAATTACAACTTAAATTGA	0	1	0	64	83	79	0	0	0	227	sum	0	1	1	116	159	153	0	0	0	430	30
TAATCAATTAAGTAATTGAAGTGAATTATA	0	0	0	87	69	73	0	0	0	229	TTCAATTACTTAATTGATTATATAATTCAC	0	0	0	58	72	70	0	0	0	200	sum	0	0	0	145	141	143	0	0	0	429	30
CCAATATATC	0	0	0	84	79	61	0	0	0	224	TTGGGATATA	0	0	0	55	77	72	0	0	0	204	sum	0	0	0	139	156	133	0	0	0	428	10
AGAAAGAATTTCTAAAA	0	0	0	80	100	98	1	0	0	279	TTTTTAGAAATTCTTTC	0	0	0	55	52	42	0	0	0	149	sum	0	0	0	135	152	140	1	0	0	428	17
AATCAATTAAAGTAATTGAATTTATAT	0	0	0	92	86	82	0	0	0	260	AATTCAATTACTTTAATTGATTATATA	0	0	0	62	55	51	0	0	0	168	sum	0	0	0	154	141	133	0	0	0	428	27
TATTCGAAATAAATATCAACTATT	0	0	0	86	72	87	0	0	1	246	TTCGAATAAATAGTTGATATTTAT	0	1	0	50	59	70	0	0	1	181	sum	0	1	0	136	131	157	0	0	2	427	24
ATTTGAACACAGGTAAAATGCAAAATTTTGCATTCTGTTATTATTTGCA	1	0	0	67	67	63	0	0	1	199	GCAAAATTTTGCATTTTACCTGTGTTCAAATTGCAAATAATAACAGAAT	0	0	0	87	78	62	0	0	1	228	sum	1	0	0	154	145	125	0	0	2	427	49
ATCAATCTCTAACCAAAAC	0	0	1	73	70	67	0	0	0	211	TAGAGATTGATGTTTTGGT	0	0	0	76	73	67	0	0	0	216	sum	0	0	1	149	143	134	0	0	0	427	19
TTCAAATTAAA	16	17	19	35	34	37	29	32	46	265	TTTAATTTGAA	14	9	13	36	33	43	4	1	8	161	sum	30	26	32	71	67	80	33	33	54	426	11
CCAAGAGGGAGTAAAAGTC	0	0	0	72	70	78	0	0	0	220	TACTCCCTCTTGGGACTTT	0	0	0	76	59	70	0	0	0	205	sum	0	0	0	148	129	148	0	0	0	425	19
ATATACAATTGAAATGAAATCAAAATA	0	0	0	69	75	86	0	1	1	232	TATTATTTTGATTTCATTTCAATTGTA	0	1	0	64	72	54	0	1	0	192	sum	0	1	0	133	147	140	0	2	1	424	27
AATTTAACTTAAATTAACTCAATACCATTT	0	1	0	76	78	67	1	0	0	223	TGAGTTAATTTAAGTTAAATTAAATGGTAT	0	0	0	63	72	66	0	0	0	201	sum	0	1	0	139	150	133	1	0	0	424	30
AATCAACTTAATATTTTAATCAGATTTAAATTCCATTTTA	0	0	1	67	70	86	0	0	0	224	AATGGAATTTAAATCTGATTAAAATATTAAGTTGATTTAA	0	0	0	68	64	67	0	0	1	200	sum	0	0	1	135	134	153	0	0	1	424	40
AAAATATCGTATATATTGAAAGTG	0	0	0	0	1	0	73	77	73	224	TCACTTTCAATATATACGATATTT	0	0	0	0	0	0	73	64	63	200	sum	0	0	0	0	1	0	146	141	136	424	24
TTCGTTATATATTCAATTGAAATCAAA	0	0	0	0	0	1	68	83	67	219	TTTGATTTCAATTGAATATATAACGAA	1	0	0	1	0	0	66	67	69	204	sum	1	0	0	1	0	1	134	150	136	423	27
TAAAGTAAATTTATTGAAATTGAG	0	0	0	77	70	69	0	0	0	216	TTTACTCAATTTCAATAAATTTAC	0	0	0	81	68	57	0	1	0	207	sum	0	0	0	158	138	126	0	1	0	423	24
ACATTGGATGTACCGTTTGCACTACATCAATGTCTTTGCTTTTGAT	70	75	73	0	0	0	0	1	1	220	CATCCAATGTATCAAAAGCAAAGACATTGATGTAGTGCAAACGGTA	74	66	62	1	0	0	0	0	0	203	sum	144	141	135	1	0	0	0	1	1	423	46
ATAAATATATATAT	0	5	5	67	68	56	4	2	1	208	TATATATTTATATA	1	1	2	81	54	70	1	3	1	214	sum	1	6	7	148	122	126	5	5	2	422	14
ACTAATTAATTATGGATTAGTA	0	2	0	38	36	29	0	0	0	105	TTAGTTACTAATCCATAATTAA	0	0	0	96	112	107	1	0	1	317	sum	0	2	0	134	148	136	1	0	1	422	22
ACAGGGATGAACTGATGAAACAGAACAAATACAATA	0	0	0	86	77	60	0	0	0	223	TATTTGTTCTGTTTCATCAGTTCATCCCTGTTATTG	0	0	0	62	72	64	0	1	0	199	sum	0	0	0	148	149	124	0	1	0	422	36
ATTTTTATAGTGATAAAAATGAG	0	1	0	70	97	86	0	0	0	254	TTTTTATCACTATAAAAATCTCA	0	0	0	51	63	53	0	0	0	167	sum	0	1	0	121	160	139	0	0	0	421	23
AATTTAAGAATTTAATTAAG	0	0	0	0	1	1	0	0	0	2	TTCTTAATTAAATTCTTAAA	1	0	0	125	140	151	0	1	0	418	sum	1	0	0	125	141	152	0	1	0	420	20
TTATATTTATTTCGAATAAATTGT	0	0	0	59	74	56	0	0	0	189	TTATTCGAAATAAATATAAACAAT	0	0	0	77	75	78	0	0	0	230	sum	0	0	0	136	149	134	0	0	0	419	24
ACAAAATATTAGGATTAATATTTTGGGTAATTGGATTGA	0	0	0	70	68	79	0	1	0	218	TATTTTGTTCAATCCAATTACCCAAAATATTAATCCTAA	0	1	0	60	63	76	0	1	0	201	sum	0	1	0	130	131	155	0	2	0	419	39
AAATGATGGCATAATGAAACATATAA	0	0	0	59	70	73	0	0	0	202	GTTTCATTATGCCATCATTTTTATAT	0	0	1	62	82	71	0	0	1	217	sum	0	0	1	121	152	144	0	0	1	419	26
ATGCAAGTTTGGTTGATCATTATGAT	0	1	0	0	0	0	87	74	101	263	TTGCATATCATAATGATCAACCAAAC	0	0	0	0	0	0	54	41	60	155	sum	0	1	0	0	0	0	141	115	161	418	26
AGAAAGAAAA	9	7	6	40	46	53	1	1	0	163	TCTTTCTTTT	7	7	7	78	68	81	2	1	3	254	sum	16	14	13	118	114	134	3	2	3	417	10
AATTAAAAT	7	4	1	52	61	45	10	9	8	197	TTTAATTAT	1	4	7	50	58	60	12	8	18	218	sum	8	8	8	102	119	105	22	17	26	415	9
AAATCTGGTACTTTGGC	1	2	0	0	0	0	76	72	67	218	GATTTGCCAAAGTACCA	1	1	0	0	0	0	63	67	65	197	sum	2	3	0	0	0	0	139	139	132	415	17
ATGATGAAACATATAAACTAATGAT	0	0	0	64	103	75	0	0	0	242	TATATGTTTCATCATATCATTAGTT	0	0	0	60	56	56	0	0	0	172	sum	0	0	0	124	159	131	0	0	0	414	25
AGAGCTGCTGTGAGGCTCGAG	0	0	0	42	52	59	0	1	0	154	TCTCTCGAGCCTCACAGCAGC	0	0	0	91	87	79	1	1	1	260	sum	0	0	0	133	139	138	1	2	1	414	21
ATTTTGCATTTTGCCTGTGTACAAATTGCAAATGAAAACAGAATGCAAA	0	0	0	55	51	76	0	0	0	182	GCAAAATGCAAAATTTTGCATTCTGTTTTCATTTGCAATTTGTACACAG	0	0	0	78	73	80	0	0	0	231	sum	0	0	0	133	124	156	0	0	0	413	49
ATCGATTAGAATTAAGTTA	0	1	0	0	1	0	73	64	65	204	TCTAATCGATTAACTTAAT	0	1	0	0	0	0	69	62	77	209	sum	0	2	0	0	1	0	142	126	142	413	19
AAATACAACAATTTATTCGAACAA	0	1	0	102	74	70	0	0	0	247	TGTATTTTTGTTCGAATAAATTGT	0	0	0	63	48	55	0	0	0	166	sum	0	1	0	165	122	125	0	0	0	413	24
AAATAAATTCC	0	1	0	65	70	55	0	1	0	192	TTGGAATTTAT	0	1	1	57	82	79	0	1	0	221	sum	0	2	1	122	152	134	0	2	0	413	11
ATGAATATCCATTCAACAC	0	0	0	2	0	0	125	131	126	384	ATTCATGTGTTGAATGGAT	0	0	0	0	0	0	4	15	9	28	sum	0	0	0	2	0	0	129	146	135	412	19
AAACGTTTTATCCCA	1	2	0	88	106	98	0	0	1	296	AAACGTTTTGGGATA	0	0	0	37	37	42	0	0	0	116	sum	1	2	0	125	143	140	0	0	1	412	15
CCAAATATATTTCTC	0	0	0	131	112	109	0	0	1	353	TATATTTGGGAGAAA	0	0	0	15	19	24	0	0	0	58	sum	0	0	0	146	131	133	0	0	1	411	15
AATGAATGAATTAACTAATATCGAGTTAAT	0	0	0	75	68	79	0	0	0	222	TTATTAACTCGATATTAGTTAATTCATTCA	0	0	0	56	66	66	0	0	0	188	sum	0	0	0	131	134	145	0	0	0	410	30
CAGTAATTTTTATGTTTCATCATAT	0	0	0	62	56	73	0	0	0	191	TACTGATATGATGAAACATAAAAAT	0	0	0	80	62	75	0	0	1	218	sum	0	0	0	142	118	148	0	0	1	409	25
GAATTGAATAGAAAACGAATTTGATTT	0	0	0	0	0	0	68	74	57	199	TTCAAATCAAATTCGTTTTCTATTCAA	1	0	0	0	0	0	61	84	63	209	sum	1	0	0	0	0	0	129	158	120	408	27
CTCTCTCGAGCCTCCCAGCAG	0	0	0	71	70	67	0	0	0	208	GCTCGAGAGAGCTGCTGGGAG	0	0	0	70	59	70	0	0	0	199	sum	0	0	0	141	129	137	0	0	0	407	21
CCAAAACGTTTACA	0	1	1	80	79	72	0	0	0	233	GGTGTAAACGTTTT	0	0	0	67	51	55	0	0	1	174	sum	0	1	1	147	130	127	0	0	1	407	14
ATGGAATGATATTTTTATGTGTATTAAAAATATAA	0	0	1	49	60	62	0	0	0	172	TTTTTAATACACATAAAAATATCATTCCATTTATA	0	0	1	81	86	67	0	0	0	235	sum	0	0	2	130	146	129	0	0	0	407	35
ACATGAATATTTTCAAC	1	0	0	2	0	1	71	76	75	226	TCATGTGTTGAAAATAT	0	1	0	1	0	0	59	57	63	181	sum	1	1	0	3	0	1	130	133	138	407	17
AATATCTCCTATTTATA	0	0	0	0	0	0	67	84	87	238	ATATTTATAAATAGGAG	0	0	0	0	1	0	56	59	53	169	sum	0	0	0	0	1	0	123	143	140	407	17
TATTTTATCAAATGATTCTCCAAAATATTAATCTAA	0	0	0	71	72	90	1	0	1	235	TTGATAAAATATTAGATTAATATTTTGGAGAATCAT	0	0	0	42	66	63	0	0	0	171	sum	0	0	0	113	138	153	1	0	1	406	36
CTGAATTTAACTAAAAT	0	1	0	43	50	42	0	0	0	136	TTTTAGTTAAATTCAGA	0	1	0	91	86	92	0	0	0	270	sum	0	2	0	134	136	134	0	0	0	406	17
ATCAACTATTTTATTTATTCTAAATAAA	0	0	0	59	58	63	0	0	0	180	GAATAAATAAAATAGTTGATTTTATTTA	0	0	0	65	66	95	0	0	0	226	sum	0	0	0	124	124	158	0	0	0	406	28
ATAGAAAGAAAATTCATGTGTTGA	0	1	0	4	1	0	80	73	71	230	TATTCAACACATGAATTTTCTTTC	0	0	0	0	0	0	65	56	55	176	sum	0	1	0	4	1	0	145	129	126	406	24
ACATATAGAAATATGACATGATGAA	0	0	0	64	76	68	2	0	0	210	ATATTTCTATATGTTTCATCATGTC	0	0	0	61	74	60	1	0	0	196	sum	0	0	0	125	150	128	3	0	0	406	25
AACTATTTTAC	75	70	74	0	0	0	0	0	1	220	TAAAATAGTTG	67	64	54	1	0	0	0	0	0	186	sum	142	134	128	1	0	0	0	0	1	406	11
TAACATGGCAAACTTGCATAACA	1	1	0	0	0	0	97	98	86	283	TATGCAAGTTTGCCATGTTATGT	1	0	0	0	0	1	44	33	43	122	sum	2	1	0	0	0	1	141	131	129	405	23
ATTTTTATTTAGTTTAAATAAAAATGTG	0	0	0	69	70	73	1	0	0	213	TAAAAATCACATTTTTATTTAAACTAAA	0	0	0	60	61	71	0	0	0	192	sum	0	0	0	129	131	144	1	0	0	405	28
ATTTTATTTAACTTTAAATAAAAAG	0	0	0	71	68	71	0	0	0	210	TAAATAAAATCTTTTTATTTAAAGT	0	0	0	62	55	78	0	0	0	195	sum	0	0	0	133	123	149	0	0	0	405	25
ATATATATAT	30	30	65	50	55	45	40	40	50	405	sum	30	30	65	50	55	45	40	40	50	405	sum	30	30	65	50	55	45	40	40	50	405	10
ACTATAATAATGAA	0	0	0	78	63	54	0	0	0	195	AGTTTCATTATTAT	0	0	0	78	63	69	0	0	0	210	sum	0	0	0	156	126	123	0	0	0	405	14
AAGGAGTTATCGATTATAGTTTAATCGA	0	1	0	0	0	0	70	78	67	216	TAACTCCTTTCGATTAAACTATAATCGA	0	2	0	0	0	1	58	77	51	189	sum	0	3	0	0	0	1	128	155	118	405	28
AAATGAAGTTTTTA	0	1	0	67	59	70	0	0	1	198	ATTTTAAAAACTTC	0	0	0	71	74	61	1	0	0	207	sum	0	1	0	138	133	131	1	0	1	405	14
GATTTTATTTAGTGAAATAAAATAGTGTT	0	0	0	52	55	45	0	0	0	152	TTTATTTCACTAAATAAAATCAACACTAT	0	0	0	82	83	87	0	0	0	252	sum	0	0	0	134	138	132	0	0	0	404	29
CGCTCGTTGTTATAAATAAATATACACA	0	0	1	80	62	57	0	0	1	201	GTGTGTATATTTATTTATAACAACGAGC	0	1	0	64	67	69	0	0	0	201	sum	0	1	1	144	129	126	0	0	1	402	28
AATCTAAATAAAATCAACTCATTTTATTT	0	1	1	86	77	109	0	0	0	274	TAAATAAAATGAGTTGATTTTATTTAGAT	0	0	0	39	43	46	0	0	0	128	sum	0	1	1	125	120	155	0	0	0	402	29
GAAATATAAATTCATGTGTTGAATA	0	0	2	0	0	1	75	92	71	241	TATTCAACACATGAATTTATATTTC	0	0	0	0	0	0	43	55	62	160	sum	0	0	2	0	0	1	118	147	133	401	25
ATTGAAAACGATTTCGAAATAAATTGA	0	1	0	0	0	1	71	84	81	238	ATTTCGAAATCGTTTTCAATTCAATTT	0	0	0	1	0	2	54	47	59	163	sum	0	1	0	1	0	3	125	131	140	401	27
AGATTAAAATCCCAAATC	0	0	0	68	63	57	0	0	0	188	TTAATCTGATTTGGGATT	0	0	0	85	58	69	0	0	0	212	sum	0	0	0	153	121	126	0	0	0	400	18
AAAAAAAAGAA	15	20	20	27	25	24	22	17	20	190	TTTTTTTTTTC	18	15	28	29	29	21	18	27	25	210	sum	33	35	48	56	54	45	40	44	45	400	11
CATATGCTATGTGTTCATGATGTTATGCAAGTTATGCAAGT	0	2	0	0	0	0	80	66	56	204	GACTTGCATAACTTGCATAACATCATGAACACATAGCATAT	0	2	0	0	0	0	63	70	60	195	sum	0	4	0	0	0	0	143	136	116	399	41
CAAGTTATGATATG	0	0	0	0	0	1	99	87	94	281	CTTGCATATCATAA	0	1	0	0	1	0	45	42	29	118	sum	0	1	0	0	1	1	144	129	123	399	14
AATAAAATATTTTATTTA	0	0	0	134	127	137	0	0	1	399	sum	0	0	0	134	127	137	0	0	1	399	sum	0	0	0	134	127	137	0	0	1	399	18
AACTTGCATAACATGTCATATATG	0	0	0	0	0	1	67	74	55	197	TATGCAAGTTCATATATGACATGT	0	0	0	0	1	0	78	63	60	202	sum	0	0	0	0	1	1	145	137	115	399	24
AAAAAGATTTGTTTTGATTTTATATAT	0	0	0	91	46	70	0	0	1	208	AATCTTTTTATATATAAAATCAAAACA	0	0	0	60	68	62	0	0	1	191	sum	0	0	0	151	114	132	0	0	2	399	27
TGATTTCAAATGTAA	15	27	16	1	0	0	0	0	0	59	TTGAAATCATTACAT	127	93	116	0	1	0	0	0	2	339	sum	142	120	132	1	1	0	0	0	2	398	15
GAATAGCGAAATAAAAATTCGATTTTTATATATT	0	0	0	0	1	0	80	91	79	251	TATAAAAATCGAATTTTTATTTCGCTATTCAATA	0	0	0	0	0	0	44	54	49	147	sum	0	0	0	0	1	0	124	145	128	398	34
AATTAAATAAT	31	28	26	30	28	37	8	9	10	207	TTATTTAATTA	28	17	30	30	20	31	13	11	11	191	sum	59	45	56	60	48	68	21	20	21	398	11
AAAATACATAATTTCATTAATAATA	0	0	1	132	118	130	0	0	1	382	TTATTATTAATGAAATTATGTATTT	0	0	0	4	8	2	0	1	0	15	sum	0	0	1	136	126	132	0	1	1	397	25
AAATTAAATTAATAGAAACAATTAGGAGT	0	0	0	70	81	56	0	0	0	207	TAATTGTTTCTATTAATTTAATTTACTCC	1	1	0	56	73	57	0	1	0	189	sum	1	1	0	126	154	113	0	1	0	396	29
ACTCTAACAGTTTA	2	0	0	0	2	0	83	61	74	222	GAGTTAAACTGTTA	0	1	0	0	0	0	61	56	55	173	sum	2	1	0	0	2	0	144	117	129	395	14
AATTGGATTGAAT	0	0	0	46	60	65	0	0	0	171	CAATTATTCAATC	0	0	0	64	80	79	0	0	0	223	sum	0	0	0	110	140	144	0	0	0	394	13
AATAAATTGTTTAGTATTTATATCG	0	0	0	90	60	65	0	0	0	215	TCGATATAAATACTAAACAATTTAT	0	1	0	71	59	48	0	0	0	179	sum	0	1	0	161	119	113	0	0	0	394	25
ATTTCAAAATAGA	1	0	0	1	0	1	89	88	84	264	ATTTTGAAATTCT	0	1	0	0	0	0	45	33	50	129	sum	1	1	0	1	0	1	134	121	134	393	13
ATATCCCAATATCAATACCACAATATGACAATATATCCCG	0	0	0	83	70	66	0	0	0	219	GATATATTGTCATATTGTGGTATTGATATTGGGATATCGG	0	0	0	71	60	43	0	0	0	174	sum	0	0	0	154	130	109	0	0	0	393	40
AAAATAGTTGATTTTATTTAGGAATAAAT	0	0	0	60	59	75	0	0	0	194	TAAATAAAATCAACTATTTTATTTATTCC	0	0	0	59	60	80	0	0	0	199	sum	0	0	0	119	119	155	0	0	0	393	29
ATTCGAAAGGAGTTAATCGAATATAGTTT	0	1	1	0	1	0	59	72	66	200	TAACTCCTTTCGAATAAACTATATTCGAT	0	0	2	0	0	0	72	63	55	192	sum	0	1	3	0	1	0	131	135	121	392	29
ATTCAATTC	0	1	0	55	76	84	2	1	0	219	TGAATTGAA	0	1	0	55	58	58	0	0	1	173	sum	0	2	0	110	134	142	2	1	1	392	9
AATCAATTTAAACTAATTGAATGAT	0	0	0	78	61	65	0	0	0	204	TAGTTTAAATTGATTATCATTCAAT	0	0	1	63	65	57	0	1	1	188	sum	0	0	1	141	126	122	0	1	1	392	25
AAATATTCATGTGTTG	0	0	0	0	0	0	64	64	56	184	TTCAACACATGAATAT	0	0	0	0	0	0	74	80	53	207	sum	0	0	0	0	0	0	138	144	109	391	16
TTAATTCATTTAACTCCTAATTGTTTATT	0	0	1	55	54	61	0	1	0	172	TTAGGAGTTAAATGAATTAAAATAAACAA	0	0	0	61	78	79	0	0	0	218	sum	0	0	1	116	132	140	0	1	0	390	29
CATCCTAACTGGATTACTATATCGTTT	0	0	0	56	38	57	0	0	0	151	GATATAGTAATCCAGTTAGGATGAAAC	0	0	1	83	88	66	0	1	0	239	sum	0	0	1	139	126	123	0	1	0	390	27
ACTGAACAATTTATTCGACATAAAT	0	1	0	71	70	76	0	0	0	218	ATAAATTGTTCAGTATTTATGTCGA	0	0	0	56	60	56	0	0	0	172	sum	0	1	0	127	130	132	0	0	0	390	25
AATTAAAGTAATTGAATGAATATAATC	0	0	0	73	82	60	0	0	0	215	TTGATTATATTCATTCAATTACTTTAA	0	0	0	54	62	59	0	0	0	175	sum	0	0	0	127	144	119	0	0	0	390	27
AGTTAATCGAATAT	1	1	0	0	1	0	87	82	92	264	TTCGATTAACTATA	0	0	0	0	1	0	41	41	42	125	sum	1	1	0	0	2	0	128	123	134	389	14
AATGAATTGAATTAAAAACGATTTCGA	0	2	0	0	0	1	81	69	70	223	ATTCAATTCATTTCGAAATCGTTTTTA	0	0	0	0	0	0	54	66	46	166	sum	0	2	0	0	0	1	135	135	116	389	27
TGAATCAAAAGCAAAGACATCGATGTAGTACAACGGTACATCCGA	58	66	70	0	2	0	0	0	0	196	TTTGATTCATCGGATGTACCGTTGTACTACATCGATGTCTTTGCT	58	63	69	0	1	1	0	0	0	192	sum	116	129	139	0	3	1	0	0	0	388	45
AAACAAAAGGAATTTGTTTTGGATTATTA	0	0	0	62	64	61	0	0	1	188	TTTAATAATCCAAAACAAATTCCTTTTGT	0	0	0	57	67	76	0	0	0	200	sum	0	0	0	119	131	137	0	0	1	388	29
AAAATATTTTATTTTG	0	0	0	51	74	56	0	0	0	181	TAAAATATTTTCAAAA	0	1	0	78	60	68	0	0	0	207	sum	0	1	0	129	134	124	0	0	0	388	16
AAAATAGTTTATATATTA	58	55	63	0	1	0	0	0	0	177	TAATATATAAACTATTTT	62	73	73	0	2	1	0	0	0	211	sum	120	128	136	0	3	1	0	0	0	388	18
CAAATTGATTTTATTAATTCAATTACAACT	0	0	0	67	66	60	0	0	0	193	TGAATTAATAAAATCAATTTGAGTTGTAAT	0	0	0	65	68	61	0	0	0	194	sum	0	0	0	132	134	121	0	0	0	387	30
ATTAGCTTAATAACATTTTTATTAACTCAA	0	1	0	62	66	77	1	0	1	208	TTGAGTTAATAAAAATGTTATTAAGCTAAT	0	1	0	71	36	69	1	0	1	179	sum	0	2	0	133	102	146	2	0	2	387	30
ATCATAACTTGC	0	0	1	0	0	0	80	65	63	209	TGCAAGTTATGA	0	0	0	1	1	0	59	48	69	178	sum	0	0	1	1	1	0	139	113	132	387	12
ATATCAATCATCCA	68	92	74	1	0	0	0	1	0	236	ATTGGATGATTGAT	47	62	41	0	0	0	0	0	0	150	sum	115	154	115	1	0	0	0	1	0	386	14
AAATAAAATACTAATAAGCTAGAATTGATT	0	0	0	71	69	70	0	0	0	210	TCAATTCTAGCTTATTAGTATTTTATTTAA	0	0	0	62	62	52	0	0	0	176	sum	0	0	0	133	131	122	0	0	0	386	30
CTTGCATAAACATGCATAACTTGTTAAA	0	0	0	0	0	0	71	68	80	219	TGCAAGTTTAACAAGTTATGCATGTTTA	0	1	1	0	1	1	59	56	47	166	sum	0	1	1	0	1	1	130	124	127	385	28
CATAAAAATATACAACCAACATGATGAACTGATGAA	0	0	0	85	81	78	0	0	0	244	TTCATCAGTTCATCATGTTGGTTGTATATTTTTATG	0	1	0	45	52	43	0	0	0	141	sum	0	1	0	130	133	121	0	0	0	385	36
ATAAAAATAGTAATTTTTATCAATTTAGA	0	0	0	101	85	114	0	1	0	301	ATTTTTATTCTAAATTGATAAAAATTACT	0	0	0	29	26	28	1	0	0	84	sum	0	0	0	130	111	142	1	1	0	385	29
ACATATAAAAATGATGGTATAATGCA	0	0	0	69	61	62	0	0	0	192	TATGTTGCATTATACCATCATTTTTA	0	0	0	60	73	60	0	0	0	193	sum	0	0	0	129	134	122	0	0	0	385	26
TGAAATTGATTAAATAAAATCATATTGAGT	0	0	0	80	64	51	0	0	0	195	TTCAACTCAATATGATTTTATTTAATCAAT	0	0	0	71	69	48	0	0	0	188	sum	0	0	0	151	133	99	0	0	0	383	30
ATATCAAAACAATAGCAGGGATGAACTGATAAAAT	0	0	0	63	66	72	0	0	0	201	TTTGATATATTTTATCAGTTCATCCCTGCTATTGT	1	0	0	51	72	58	0	0	0	182	sum	1	0	0	114	138	130	0	0	0	383	35
ACTGAACAACATATAAAAAATATATGGCAGGGATGAA	0	0	0	55	67	54	0	0	0	176	TTTATATGTTGTTCAGTTTCATCCCTGCCATATATTT	0	0	0	57	84	66	0	0	0	207	sum	0	0	0	112	151	120	0	0	0	383	37
AATGAATATTTTTATGTGTTTATAAAAATATAAGA	0	0	0	61	87	61	0	0	1	210	CTTATATTTTTATAAACACATAAAAATATTCATTT	0	0	0	65	54	54	0	0	0	173	sum	0	0	0	126	141	115	0	0	1	383	35
GATTTTTATATATTGAACTTCGAACTAAAAATTC	0	0	0	0	1	2	73	67	69	212	TATATAAAAATCGAATTTTTAGTTCGAAGTTCAA	0	0	0	1	0	0	51	62	56	170	sum	0	0	0	1	1	2	124	129	125	382	34
AATACACACGCTCCAACTACTGTAAATA	0	1	0	65	92	70	0	0	0	228	TGTATTTATTTACAGTAGTTGGAGCGTG	0	0	0	54	55	45	0	0	0	154	sum	0	1	0	119	147	115	0	0	0	382	28
ACTTGTTAAATATATTATTCAACTTATTTA	0	0	0	83	95	84	0	0	0	262	ATATTTAACAAGTTAAATAAGTTGAATAAT	0	1	1	47	37	33	0	0	0	119	sum	0	1	1	130	132	117	0	0	0	381	30
TTTTATAGTGATAAAAATGATAT	0	1	0	73	71	73	0	0	0	218	TTTTTATCACTATAAAAATATCA	0	0	0	56	55	50	0	0	0	161	sum	0	1	0	129	126	123	0	0	0	379	23
TTGGATTTAAA	69	78	70	0	0	0	0	2	0	219	TTTAAATCCAA	48	52	54	3	0	0	0	2	0	159	sum	117	130	124	3	0	0	0	4	0	378	11
TTAAATAAAACGAGTTGATTTTATTTAGA	0	0	0	77	71	77	0	0	1	226	TTTATTTAATCTAAATAAAATCAACTCGT	0	0	0	44	53	55	0	0	0	152	sum	0	0	0	121	124	132	0	0	1	378	29
GATTTTATTTAGAATAAATAAAATAGA	0	1	0	58	60	63	0	0	0	182	TTTTATTTATTCTAAATAAAATCTCTA	0	0	0	58	73	64	0	0	0	195	sum	0	1	0	116	133	127	0	0	0	377	27
CGGATTAACTCCTT	0	0	0	0	0	2	26	25	22	75	TCCGAAGGAGTTAA	1	0	0	2	1	2	103	107	86	302	sum	1	0	0	2	1	4	129	132	108	377	14
AATTGAATTGAAATCA	2	1	0	58	57	69	6	6	4	203	GATTTCAATTCAATTT	0	0	0	41	52	40	16	11	14	174	sum	2	1	0	99	109	109	22	17	18	377	16
AATTGAAATCA	2	1	3	68	65	64	1	2	1	207	ATTTGATTTCA	0	2	0	59	49	56	1	0	2	169	sum	2	3	3	127	114	120	2	2	3	376	11
AATTAAAGTTGTAATTGAATTAAATAAATC	0	0	0	54	61	57	1	2	0	175	TGATTTATTTAATTCAATTACAACTTTAAT	0	0	0	65	75	61	0	0	0	201	sum	0	0	0	119	136	118	1	2	0	376	30
AATCCTGTTAATTTCTAATTAACT	0	0	0	59	55	60	0	1	0	175	AGGATTAGTTAATTAGAAATTAAC	0	0	0	55	71	75	0	0	0	201	sum	0	0	0	114	126	135	0	1	0	376	24
AAATAAAATAGAGTTGATTTTATTTAGAGT	0	0	0	53	58	64	0	0	0	175	TTTATTTACTCTAAATAAAATCAACTCTAT	0	0	0	61	60	79	0	0	1	201	sum	0	0	0	114	118	143	0	0	1	376	30
ATATTAATCCTAATATTTTGTCTAATCAAATCACCCAAA	0	0	1	50	68	83	1	0	0	203	ATATTTTGGGTGATTTGATTAGACAAAATATTAGGATTA	0	0	0	48	53	71	0	0	0	172	sum	0	0	1	98	121	154	1	0	0	375	39
TAAATACTGAACAATTTATTCGAAC	0	1	0	64	62	67	0	0	0	194	TCGAATAAATTGTTCAGTATTTAGT	0	0	0	52	54	73	0	1	0	180	sum	0	1	0	116	116	140	0	1	0	374	25
AATTAAATAA	0	2	0	61	73	52	4	5	2	199	TTATTTAATT	1	1	1	58	36	70	2	1	5	175	sum	1	3	1	119	109	122	6	6	7	374	10
GTGATAATTTTATT	0	0	0	48	39	40	0	0	0	127	TCACAATAAAATTA	0	0	0	76	77	92	0	0	1	246	sum	0	0	0	124	116	132	0	0	1	373	14
ACATCGATGTAGTACAAACGGT	53	66	80	0	1	0	0	0	0	200	CATCGATGTACCGTTTGTACTA	53	62	58	0	0	0	0	0	0	173	sum	106	128	138	0	1	0	0	0	0	373	22
TGAAATGAAA	0	0	0	74	68	80	0	0	2	224	TTTCATTTCA	0	2	0	34	54	56	2	0	0	148	sum	0	2	0	108	122	136	2	0	2	372	10
AACCGAACCG	0	2	0	82	74	90	0	2	0	250	TTCGGTTCGG	0	0	0	40	46	36	0	0	0	122	sum	0	2	0	122	120	126	0	2	0	372	10
AAATTTAATTAAATTGAATATTAATAAGATGTTTTGG	0	0	0	53	53	48	1	0	0	155	TTCAATTTAATTAAATTTCCAAAACATCTTATTAATA	0	0	0	64	80	73	0	0	0	217	sum	0	0	0	117	133	121	1	0	0	372	37
AATTTTATACTAC	0	0	0	63	60	62	1	0	0	186	AGTATAAAATTGT	0	0	0	48	78	58	0	1	0	185	sum	0	0	0	111	138	120	1	1	0	371	13
GAATTA	2	0	2	41	61	53	3	2	4	168	TCTAAT	2	1	2	64	66	58	2	4	2	201	sum	4	1	4	105	127	111	5	6	6	369	6
TGATTAAAATCCCAAATC	0	0	0	64	73	79	0	0	0	216	TTAATCAGATTTGGGATT	0	1	0	52	57	42	0	0	0	152	sum	0	1	0	116	130	121	0	0	0	368	18
GAAACATAAAAACTGATGATATGAT	0	0	0	63	83	61	0	0	0	207	TTCATCATATCATCAGTTTTTATGT	0	0	0	48	64	49	0	0	0	161	sum	0	0	0	111	147	110	0	0	0	368	25
AAATAAAAATACACACGCTCGCTACTGT	0	0	0	67	67	81	0	0	0	215	GAGCGTGTGTATTTTTATTTACAGTAGC	0	0	0	52	54	47	0	0	0	153	sum	0	0	0	119	121	128	0	0	0	368	28
CGCTGCAGCGCGCGCGCCCGAAG	0	0	0	112	106	106	1	0	0	325	GCGCGCGCGCTGCAGCGCTTCGG	0	0	0	13	18	11	0	0	0	42	sum	0	0	0	125	124	117	1	0	0	367	23
ATTAGGATTAATATTTTGGGTAATTGGATTAGACAAAAT	0	0	0	63	65	69	0	1	0	198	TTGTCTAATCCAATTACCCAAAATATTAATCCTAATATT	0	1	0	61	57	49	0	1	0	169	sum	0	1	0	124	122	118	0	2	0	367	39
ATTAATTAAAGATA	65	68	76	0	2	0	0	1	0	212	TTAATTATCTTTAA	55	42	56	0	2	0	0	0	0	155	sum	120	110	132	0	4	0	0	1	0	367	14
ATAGGATTTAAAT	0	0	0	73	64	59	0	1	0	197	TTAAATCCTATAT	0	0	0	57	59	54	0	0	0	170	sum	0	0	0	130	123	113	0	1	0	367	13
CAAGTTCAAATACTTAACAATTTACTGTT	0	0	0	76	65	68	0	0	0	209	TGTTAAGTATTTGAACTTGAACAGTAAAT	0	0	0	40	60	57	0	0	0	157	sum	0	0	0	116	125	125	0	0	0	366	29
ACATAGCATA	0	0	0	84	58	63	1	0	0	206	GTTATGCTAT	1	1	2	46	61	48	0	0	1	160	sum	1	1	2	130	119	111	1	0	1	366	10
ACAACTAGCATGATGATAAAATAAT	0	1	0	51	59	43	0	0	0	154	TGCTAGTTGTATTATTTTATCATCA	0	0	0	74	71	65	0	0	0	210	sum	0	1	0	125	130	108	0	0	0	364	25
ACAAAAATAGATATTTTGTTACA	0	1	0	63	45	53	0	0	0	162	TGTAACAAAATATCTATTTTTGT	0	0	0	63	80	59	0	0	0	202	sum	0	1	0	126	125	112	0	0	0	364	23
AATTAAATTC	2	2	5	45	35	50	0	0	0	139	TTTAATTGAA	2	1	1	74	75	72	0	0	0	225	sum	4	3	6	119	110	122	0	0	0	364	10
AAATCGTATTTTTATTGTGATAA	0	1	0	78	72	64	0	0	0	215	ACGATTTTTATCACAATAAAAAT	0	0	0	51	38	60	0	0	0	149	sum	0	1	0	129	110	124	0	0	0	364	23
AAAAAAG	20	27	28	20	22	12	21	23	14	187	TTTTCTT	28	24	17	14	16	13	18	24	23	177	sum	48	51	45	34	38	25	39	47	37	364	7
GAAATTGAATTGAAAACGATTTC	0	1	0	0	0	0	72	72	60	205	TTCAATTCAATTTCGAAATCGTT	0	0	0	1	0	0	44	53	60	158	sum	0	1	0	1	0	0	116	125	120	363	23
ACAAAACAATTTA	0	0	0	54	77	68	0	0	1	200	TTAAATTGTTTTG	0	0	0	64	51	48	0	0	0	163	sum	0	0	0	118	128	116	0	0	1	363	13
GTAACGGTTATAAGCGTTACAAAGGAATACAGTG	0	0	0	48	47	33	0	1	0	129	TTGTAACGCTTATAACCGTTACCACTGTATTCCT	0	0	0	78	77	78	0	0	0	233	sum	0	0	0	126	124	111	0	1	0	362	34
CTATCTTCTTTTCAGAACAGCGCT	1	0	0	35	34	36	0	0	0	106	TGAAAAGAAGATAGAGCGCTGTTC	1	1	0	89	87	78	0	0	0	256	sum	2	1	0	124	121	114	0	0	0	362	24
AAAATAATTCTATTTGCACAAGAT	0	1	0	60	62	55	0	0	0	178	AATAGAATTATTTTATCTTGTGCA	0	0	0	59	62	61	0	0	1	183	sum	0	1	0	119	124	116	0	0	1	361	24
CTATGA	2	1	0	0	0	0	62	72	68	205	TCATAG	0	0	0	0	0	0	51	52	52	155	sum	2	1	0	0	0	0	113	124	120	360	6
AATATTAACTTCAATTAGTTAATTCATTC	1	0	0	62	75	58	0	0	0	196	GAATTAACTAATTGAAGTTAATATTGAAT	0	0	0	52	58	54	0	0	0	164	sum	1	0	0	114	133	112	0	0	0	360	29
TGAGTTAAATAAAATATTTAATAAGTGAAA	0	0	0	60	57	53	0	0	2	172	TTTAACTCATTTCACTTATTAAATATTTTA	0	0	0	68	59	58	1	0	0	186	sum	0	0	0	128	116	111	1	0	2	358	30
CATAAGCATGGCATATTGTCAAA	0	0	0	0	0	0	48	54	57	159	TATGCCATGCTTATGTTTGACAA	0	1	0	0	1	0	58	59	80	199	sum	0	1	0	0	1	0	106	113	137	358	23
AATAATAAA	27	17	26	42	36	31	0	2	3	184	TTATTTTTA	18	24	12	24	35	48	3	8	2	174	sum	45	41	38	66	71	79	3	10	5	358	9
AAATGAAATTAATTAG	0	1	0	61	77	67	0	1	0	207	TTTCATTTCTAATTAA	0	0	0	44	58	48	0	0	0	150	sum	0	1	0	105	135	115	0	1	0	357	16
TGAATTAAATTAAATGATATTGAGATAATT	1	0	0	53	56	59	1	0	0	170	TTTAATTTAATTCAAATTATCTCAATATCA	0	0	0	58	61	67	0	0	0	186	sum	1	0	0	111	117	126	1	0	0	356	30
ACTAATATTCGATA	0	1	0	0	0	0	73	73	80	227	GTTATCGAATATTA	1	2	0	0	0	0	46	46	34	129	sum	1	3	0	0	0	0	119	119	114	356	14
AATTTCAAACTTAATTAT	47	47	43	0	0	1	0	1	0	139	ATAATTAAGTTTGAAATT	87	61	68	0	0	0	0	0	1	217	sum	134	108	111	0	0	1	0	1	1	356	18
ATTATATTAATTCAATTTACACTTCAATTG	0	1	0	68	74	71	0	0	0	214	GTAAATTGAATTAATATAATCAATTGAAGT	0	0	0	56	42	43	0	0	0	141	sum	0	1	0	124	116	114	0	0	0	355	30
ACTCAAGGGTCATACGACCTAACG	68	65	69	0	2	0	0	1	1	206	GTATGACCCTTGAGTCGTTAGGTC	54	40	55	0	0	0	0	0	0	149	sum	122	105	124	0	2	0	0	1	1	355	24
AAGTAATTAATTA	46	47	49	5	3	5	0	0	0	155	TAATTACTTTAAT	58	44	73	5	10	9	0	0	1	200	sum	104	91	122	10	13	14	0	0	1	355	13
AAAATTTT	83	66	66	34	44	38	7	6	11	355	sum	83	66	66	34	44	38	7	6	11	355	sum	83	66	66	34	44	38	7	6	11	355	8
CATATTCGATTTACTCCTTTCGAATAC	0	0	0	1	1	0	49	54	51	156	GAAAGGAGTAAATCGAATATGGTATTC	0	0	1	1	0	0	60	73	62	197	sum	0	0	1	2	1	0	109	127	113	353	27
ATTTTTATATATTGAACTTCGATAGAAAAATAGG	0	0	0	0	1	0	59	51	53	164	CTATCGAAGTTCAATATATAAAAATCCTATTTTT	0	0	0	0	0	0	68	69	52	189	sum	0	0	0	0	1	0	127	120	105	353	34
AATATAT	14	11	9	4	1	7	50	45	51	192	ATATATT	6	6	7	4	5	4	42	48	39	161	sum	20	17	16	8	6	11	92	93	90	353	7
AAAATC	9	4	7	44	45	50	2	3	3	167	TTTGAT	10	5	5	32	55	73	2	2	2	186	sum	19	9	12	76	100	123	4	5	5	353	6
AAAATATTAAGAAGAATATTTTGGGAATTTAATTAAAAG	0	0	1	64	63	80	0	0	0	208	TTTTAATTAAATTCCCAAAATATTCTTCTTAATATTTTC	0	1	0	46	43	54	0	0	0	144	sum	0	1	1	110	106	134	0	0	0	352	39
TTACAAAAATCTTGACATCTCTTTCCG	0	1	0	0	1	1	57	55	75	190	TTTGTAACGGAAAGAGATGTCAAGATT	0	0	0	0	0	0	58	58	45	161	sum	0	1	0	0	1	1	115	113	120	351	27
ATCGCTTTATATTCAATTCATTTCGAA	0	0	0	1	0	0	56	64	56	177	TTCGAAATGAATTGAATATAAAGCGAT	0	1	0	1	1	0	54	59	58	174	sum	0	1	0	2	1	0	110	123	114	351	27
CAATTCCAATTATT	0	0	1	57	63	55	0	0	0	176	TTGAATAATTGGAA	0	0	0	51	59	63	0	0	1	174	sum	0	0	1	108	122	118	0	0	1	350	14
ATTTTAAGT	74	57	71	1	1	1	1	0	0	206	TTAAAATAC	50	46	47	0	0	0	0	1	0	144	sum	124	103	118	1	1	1	1	1	0	350	9
AATCAAAGTGCGGA	0	0	0	72	79	71	0	0	0	222	TTCCGCACTTTGAT	0	0	1	49	50	28	0	0	0	128	sum	0	0	1	121	129	99	0	0	0	350	14
ATATGTTGGACCTTCGGGTC	64	61	63	0	0	0	0	0	0	188	CAACATATGACCCGAAGGTC	52	59	50	0	0	0	0	0	0	161	sum	116	120	113	0	0	0	0	0	0	349	20
AGCTAATATGAGTTAAATTAAATAGTATTA	0	1	0	64	77	40	0	0	0	182	ATACTATTTAATTTAACTCATATTAGCTTA	0	0	0	53	50	64	0	0	0	167	sum	0	1	0	117	127	104	0	0	0	349	30
AATTAATTAAGGGT	39	41	44	0	0	1	0	0	0	125	TAATTACCCTTAAT	63	78	81	0	1	0	1	0	0	224	sum	102	119	125	0	1	1	1	0	0	349	14
AAAATTC	17	17	13	17	14	11	28	38	34	189	AATTTTG	17	11	13	18	16	16	23	22	24	160	sum	34	28	26	35	30	27	51	60	58	349	7
ATGTGATTTTTATTTAGATTAAATAAAA	0	0	0	68	74	65	0	1	0	208	TCTAAATAAAAATCACATTTTTATTTAA	0	1	0	52	46	40	0	0	1	140	sum	0	1	0	120	120	105	0	1	1	348	28
ATCAAATACTTAGCATGCATAAC	0	0	0	0	0	0	55	55	35	145	TGCATGCTAAGTATTTGATGTTA	0	0	2	1	0	0	71	63	66	203	sum	0	0	2	1	0	0	126	118	101	348	23
AATTGAAATTCGAATTA	0	1	0	0	1	0	77	66	62	207	TTTCAATTTAATTCGAA	0	0	1	2	0	0	47	42	49	141	sum	0	1	1	2	1	0	124	108	111	348	17
AAAATAGGAGTATTTTATTTTGTGAAT	0	0	0	41	53	51	0	0	0	145	AAATACTCCTATTTTATTCACAAAATA	0	0	0	50	69	84	0	0	0	203	sum	0	0	0	91	122	135	0	0	0	348	27
AAAATAGGAGTATTTTATTTGGTATAAAT	0	0	0	41	49	41	1	1	0	133	TTATACCAAATAAAATACTCCTATTTTAT	0	0	0	74	67	74	0	0	0	215	sum	0	0	0	115	116	115	1	1	0	348	29
TTCAATTACTATTCAGGTTTAAACTGATAAAACTG	0	0	0	59	47	42	0	0	0	148	TTTATCAGTTTAAACCTGAATAGTAATTGAACAGT	0	0	0	68	66	65	0	0	0	199	sum	0	0	0	127	113	107	0	0	0	347	35
CGAATTCGTTTTCAATTCAATT	0	0	0	1	0	0	67	60	57	185	GAATTGAATTGAAAACGAATTC	1	0	0	0	0	0	56	54	51	162	sum	1	0	0	1	0	0	123	114	108	347	22
AAAAATAAAGATTTCGCCTTTAT	0	0	0	0	0	1	49	67	50	167	ATAAAGGCGAAATCTTTATTTTT	0	2	0	0	0	0	60	62	56	180	sum	0	2	0	0	0	1	109	129	106	347	23
AAGGAAAAGG	2	0	0	54	53	76	0	1	0	186	CTTCCTTTTC	1	0	0	52	55	51	0	0	1	160	sum	3	0	0	106	108	127	0	1	1	346	10
TTTTATAAAATCAAAGGA	0	2	0	0	0	0	67	78	79	226	TTTTATAAAATCCTTTGA	0	0	0	0	0	1	31	42	45	119	sum	0	2	0	0	0	1	98	120	124	345	18
TTATATATTGAACTTCGAATTAAAAATGTGATTT	0	0	0	0	0	0	53	51	56	160	TTTTTAATTCGAAGTTCAATATATAAAAATCACA	1	1	0	0	0	1	61	63	57	184	sum	1	1	0	0	0	1	114	114	113	344	34
TCCTATCTCATTTTATTTATATAAAA	0	0	0	57	53	52	0	0	0	162	TTTATATAAATAAAATGAGATAGGAT	0	0	0	53	66	63	0	0	0	182	sum	0	0	0	110	119	115	0	0	0	344	26
TCAATTTGAAT	0	2	0	0	0	2	52	50	61	167	TTGAATTCAAA	2	0	3	6	2	1	48	56	59	177	sum	2	2	3	6	2	3	100	106	120	344	11
TATATATA	16	40	40	48	28	40	32	52	48	344	sum	16	40	40	48	28	40	32	52	48	344	sum	16	40	40	48	28	40	32	52	48	344	8
ATGTAGTGCAAACGGTACATCCA	63	55	69	1	0	1	0	0	0	189	TACATTGGATGTACCGTTTGCAC	65	43	46	0	0	0	1	0	0	155	sum	128	98	115	1	0	1	1	0	0	344	23
AATATAATCAATTTGAATAATTGAACG	0	0	1	66	57	54	0	0	0	178	AATTGATTATATTCGTTCAATTATTCA	1	0	0	66	39	60	0	0	0	166	sum	1	0	1	132	96	114	0	0	0	344	27
ATTTTTATTTAGTTGAATAAAAATGTG	0	0	0	48	47	42	0	0	0	137	TTTATTCAACTAAATAAAAATCACATT	0	0	0	73	61	72	0	0	0	206	sum	0	0	0	121	108	114	0	0	0	343	27
AATAATTTAATAAATTAGTATTTG	0	0	0	71	65	65	0	1	0	202	TAAATTATTCAAATACTAATTTAT	0	0	0	54	54	32	1	0	0	141	sum	0	0	0	125	119	97	1	1	0	343	24
AAATAAAAACAAATCTCTTTTATTT	0	1	0	48	51	59	0	0	1	160	AATAAAAGAGATTTGTTTTTATTTA	0	0	0	56	64	63	0	0	0	183	sum	0	1	0	104	115	122	0	0	1	343	25
TAAATAAAATTAGAATGATAATTTTATTG	0	0	0	76	67	54	0	0	1	198	TCTAATTTTATTTACAATAAAATTATCAT	0	1	0	55	46	42	0	0	0	144	sum	0	1	0	131	113	96	0	0	1	342	29
ACGCTCGCTACTGTAAATAAATACACA	0	1	1	57	65	62	0	0	0	186	TTACAGTAGCGAGCGTTGTGTATTTAT	0	0	0	51	53	52	0	0	0	156	sum	0	1	1	108	118	114	0	0	0	342	27
CTCGGTTCTCTTCAGAACCCTGCT	0	2	0	40	37	29	0	0	0	108	GTTCTGAAGAGAACCGAGAGCAGG	0	1	0	89	71	72	0	0	0	233	sum	0	3	0	129	108	101	0	0	0	341	24
CGAAAAGACACTTCG	0	0	0	8	12	13	60	51	45	189	CGAAGTGTCTTTTCG	0	0	0	7	4	2	44	48	47	152	sum	0	0	0	15	16	15	104	99	92	341	15
AAATATTAAATTGAGTTTAA	0	0	0	69	62	84	0	0	0	215	TATTTTTAAACTCAATTTAA	0	0	0	50	35	41	0	0	0	126	sum	0	0	0	119	97	125	0	0	0	341	20
CAGCACGCAGCAAGTAACACCCGATGTTTCATTCTCATGATTCATCACG	0	0	0	51	60	63	0	0	0	174	CATCGGGTGTTACTTGCTGCGTGCTGCGTGATGAATCATGAGAATGAAA	0	0	0	43	66	57	0	0	0	166	sum	0	0	0	94	126	120	0	0	0	340	49
AAATGAATTGAAAACGAATTCG	0	3	1	1	0	1	105	102	98	311	TTCAATTCATTTCGAATTCGTT	1	0	0	0	0	0	10	10	8	29	sum	1	3	1	1	0	1	115	112	106	340	22
TTAAATGAAAAGATTTTATTTAACT	0	0	1	47	51	59	0	0	1	159	TTTAAAGTTAAATAAAATCTTTTCA	0	1	0	54	63	61	0	0	1	180	sum	0	1	1	101	114	120	0	0	2	339	25
AGAT	2	5	6	56	67	58	1	3	4	202	TCTA	3	5	1	37	35	51	2	1	2	137	sum	5	10	7	93	102	109	3	4	6	339	4
ACATCCGATGTAGTACAACGGT	44	48	51	0	0	0	0	0	0	143	CATCGGATGTACCGTTGTACTA	59	65	69	0	3	0	0	0	0	196	sum	103	113	120	0	3	0	0	0	0	339	22
ATATTAAACAAGTTAAATAAGTTGAATAAT	0	0	0	55	74	61	0	0	0	190	TGTTTAATATATTATTCAACTTATTTAACT	0	0	0	47	59	42	0	0	0	148	sum	0	0	0	102	133	103	0	0	0	338	30
AAATTGAATTGAAAACGAATTC	0	0	0	1	0	0	55	81	70	207	AATTTGAATTCGTTTTCAATTC	0	0	0	0	0	0	46	39	46	131	sum	0	0	0	1	0	0	101	120	116	338	22
TAAGATAACAAGATAAAC	0	0	0	0	0	1	54	61	48	164	TAGTTTATCTTGTTATCT	0	2	0	2	2	1	54	57	55	173	sum	0	2	0	2	2	2	108	118	103	337	18
AACCAACATGATGAACTGATGAATATAAAAATATAC	0	0	0	65	56	54	1	0	0	176	TTCATCATGTTGGTTGTATATTTTTATATTCATCAG	0	0	0	54	56	50	0	1	0	161	sum	0	0	0	119	112	104	1	1	0	337	36
AAAAATAATAATAAGCAATTTGGAGTTAAT	0	0	0	60	47	53	0	1	0	161	ACTCCAAATTGCTTATTATTATTTTTATTA	0	0	0	64	49	62	1	0	0	176	sum	0	0	0	124	96	115	1	1	0	337	30
ATTAAATGAAATATTAAGAAGATATTTTGGGAAATTTA	0	0	0	57	56	62	0	0	1	176	ATTTAATTAAATTTCCCAAAATATCTTCTTAATATTTC	0	0	0	51	62	47	0	0	0	160	sum	0	0	0	108	118	109	0	0	1	336	38
ATATACACACAACTGGATGAAAGAA	0	0	0	57	63	76	0	0	0	196	ATATTTCTTTCATCCAGTTGTGTGT	0	0	0	40	50	50	0	0	0	140	sum	0	0	0	97	113	126	0	0	0	336	25
AATTAATTTATTA	1	0	0	6	9	9	0	0	0	25	TAATTTAATAAAT	0	1	1	108	108	93	0	0	0	311	sum	1	1	1	114	117	102	0	0	0	336	13
AGATATTTTGGGAATTTAATTAAATTAAAATATTAATA	0	0	0	56	71	59	0	1	0	187	ATTTAATTAAATTCCCAAAATATCTTATTAATATTTTA	0	1	0	52	50	44	0	1	0	148	sum	0	1	0	108	121	103	0	2	0	335	38
AATAAAAATACAATTTTTATCAT	0	1	0	58	66	57	0	0	0	182	TTTTTATTATGATAAAAATTGTA	0	0	0	45	60	48	0	0	0	153	sum	0	1	0	103	126	105	0	0	0	335	23
TATTAAGCTAATTTGAAATGAATTAAATAA	0	0	0	60	44	56	1	0	0	161	TTAATTCATTTCAAATTAGCTTAATATTAT	0	0	0	62	48	63	0	0	0	173	sum	0	0	0	122	92	119	1	0	0	334	30
AATTGAATTAATATGA	0	1	0	74	73	54	0	0	0	202	ATATTAATTCAATTTC	0	0	0	51	35	46	0	0	0	132	sum	0	1	0	125	108	100	0	0	0	334	16
AACTTGCATAACAT	1	2	0	3	0	1	92	96	115	310	TTATGCAAGTTATG	0	0	0	0	0	0	14	5	5	24	sum	1	2	0	3	0	1	106	101	120	334	14
TAAAATATATCAAAACAATAGCAGGGATGAACTTGA	0	0	0	49	67	46	0	0	0	162	TTTTGATATATTTTATCAAGTTCATCCCTGCTATTG	1	0	0	56	62	52	0	0	0	171	sum	1	0	0	105	129	98	0	0	0	333	36
GATGAAACATATAAACATATGACAT	0	1	0	60	52	49	0	0	0	162	GTTTCATCATGTCATATGTTTATAT	0	0	0	56	60	55	0	0	0	171	sum	0	1	0	116	112	104	0	0	0	333	25
CATAAACATGGCATAAATACTTCTAG	0	1	1	1	1	0	85	77	76	242	TTATGCCATGTTTATGCTAGAAGTAT	0	0	0	0	1	0	32	33	25	91	sum	0	1	1	1	2	0	117	110	101	333	26
AATTCAATTACTTTAATTGATTATATT	0	0	0	51	56	64	0	0	0	171	TATAATCAATTAAAGTAATTGAATTAA	0	0	0	50	53	58	0	0	0	161	sum	0	0	0	101	109	122	0	0	0	332	27
CAATTTATTCGATATAAATATGAA	0	0	1	25	20	21	0	0	0	67	TCGAATAAATTGTTCATATTTATA	1	0	1	91	93	77	0	0	1	264	sum	1	0	2	116	113	98	0	0	1	331	24
AGGGATGAACATGATAAAATAATATCAAACAATAGATGAC	0	0	0	55	62	54	0	0	0	171	CCTGTCATCTATTGTTTGATATTATTTTATCATGTTCATC	0	0	0	55	57	47	0	0	1	160	sum	0	0	0	110	119	101	0	0	1	331	40
TAATAAAAATCATTTAAGAGTAAATTGATA	1	0	0	66	46	63	0	0	0	176	TTTACTCTTAAATGATTTTTATTATATCAA	1	0	0	42	54	57	0	0	0	154	sum	2	0	0	108	100	120	0	0	0	330	30
TAAACTAGTTTACTTTTTCT	0	0	0	56	67	54	1	0	1	179	TTAAGAAAAAGTAAACTAGT	0	1	0	48	58	44	0	0	0	151	sum	0	1	0	104	125	98	1	0	1	330	20
GTTCGAACCCATCAT	52	58	64	0	0	0	0	0	0	174	TTCGAACATGATGGG	61	39	55	0	0	0	1	0	0	156	sum	113	97	119	0	0	0	1	0	0	330	15
ATTAGTTTACTAATTAATGATG	0	0	0	37	31	31	0	0	0	99	TAATCATCATTAATTAGTAAAC	0	0	0	72	75	84	0	0	0	231	sum	0	0	0	109	106	115	0	0	0	330	22
TATTTGGGATGAATA	0	0	0	45	37	42	1	0	0	125	TCCCAAATATATTCA	0	0	0	86	56	62	0	0	0	204	sum	0	0	0	131	93	104	1	0	0	329	15
CGAACGGCACAACTCGCCT	35	43	47	0	0	0	0	0	0	125	GAGGCGAGTTGTGCCGTTC	80	57	66	0	0	1	0	0	0	204	sum	115	100	113	0	0	1	0	0	0	329	19
CAAATAACTGAATTTAA	0	1	0	49	46	47	0	0	1	144	TATTTGTTAAATTCAGT	0	1	0	55	73	56	0	0	0	185	sum	0	2	0	104	119	103	0	0	1	329	17
ATTCAAATTCA	30	33	26	4	2	5	24	21	24	169	GAATTGAATTT	34	22	31	4	1	4	19	27	18	160	sum	64	55	57	8	3	9	43	48	42	329	11
ATATGCAAGTTTG	0	0	0	0	0	0	61	53	55	169	GCATATCAAACTT	0	0	0	0	0	0	55	43	62	160	sum	0	0	0	0	0	0	116	96	117	329	13
CTTCCCCTGGAACT	0	1	0	57	67	71	0	0	0	196	TCCAGGGGAAGAGT	1	0	0	36	39	56	0	0	0	132	sum	1	1	0	93	106	127	0	0	0	328	14
ATAAACCCACTTGTTAAACATGC	0	1	0	0	0	0	27	28	28	84	GCATGTTTAACAAGTGGGTTTAT	0	0	0	1	0	0	82	80	80	243	sum	0	1	0	1	0	0	109	108	108	327	23
CGATGTTAGTTTCAT	0	0	0	1	0	1	50	59	60	171	TCGATGAAACTAACA	0	1	0	1	0	0	46	46	61	155	sum	0	1	0	2	0	1	96	105	121	326	15
ATGATTTGAAAGTGAAT	55	54	51	0	0	0	1	0	0	161	CTTTCAAATCATATTCA	54	51	59	0	1	0	0	0	0	165	sum	109	105	110	0	1	0	1	0	0	326	17
AATTCATTTCAATTCG	0	0	0	0	0	1	52	59	47	159	TTGAAATGAATTCGAA	0	0	0	0	0	0	51	53	63	167	sum	0	0	0	0	0	1	103	112	110	326	16
AAGGTTATTTTCATTTTGATTTGAAATTGTAATAAATGAA	0	0	0	57	60	47	0	0	0	164	AATAACCTTTTCATTTATTACAATTTCAAATCAAAATGAA	1	0	0	44	54	62	1	0	0	162	sum	1	0	0	101	114	109	1	0	0	326	40
AAATGTTTTGGAT	0	1	0	47	47	48	1	0	0	144	CCAAAACATTTAT	0	0	0	63	68	50	0	0	1	182	sum	0	1	0	110	115	98	1	0	1	326	13
CGACACCCCTGT	0	1	0	0	1	0	73	63	74	212	TGTCGACAGGGG	0	0	0	0	1	0	46	38	28	113	sum	0	1	0	0	2	0	119	101	102	325	12
ATAAAATA	7	2	5	15	26	17	16	30	29	147	TATTATTT	4	9	7	13	15	20	35	33	42	178	sum	11	11	12	28	41	37	51	63	71	325	8
AAATGATATTAAGCTAATGTGAGTTAATTT	0	0	0	51	46	50	0	0	0	147	ATCATTTAAATTAACTCACATTAGCTTAAT	0	0	0	61	60	57	0	0	0	178	sum	0	0	0	112	106	107	0	0	0	325	30
AAACAGTATTTAATTAACCACTAATTAATTCCTAATTAGTGTT	0	0	1	60	55	61	0	0	0	177	ATACTGTTTAACACTAATTAGGAATTAATTAGTGGTTAATTAA	0	0	0	45	44	59	0	0	0	148	sum	0	0	1	105	99	120	0	0	0	325	43
GATAAAATAAATGAGTTGTTGATATT	1	0	0	42	34	29	0	0	0	106	TTATCAATATCAACAACTCATTTATT	0	0	0	79	77	62	0	0	0	218	sum	1	0	0	121	111	91	0	0	0	324	26
ATAGATATTTTGCTACAACAAAA	0	0	0	82	73	64	0	0	0	219	TATTTTTGTTGTAGCAAAATATC	0	0	0	31	45	29	0	0	0	105	sum	0	0	0	113	118	93	0	0	0	324	23
ACTTTAATTGATTATTCATTCAATT	0	1	0	66	55	58	0	0	0	180	AGTAATTGAATGAATAATCAATTAA	0	0	0	50	52	41	0	0	1	144	sum	0	1	0	116	107	99	0	0	1	324	25
TGTAAGTCTGTTAATC	2	0	0	0	0	1	58	49	59	169	TTAACAGACTTACAGA	1	1	0	1	1	1	47	51	51	154	sum	3	1	0	1	1	2	105	100	110	323	16
TAATCTAAACACGGTAATTAGATGGGGTTAAGTAACCTACACTTAAC	1	0	0	0	1	0	69	48	72	191	TTAAGTGTAGGTTACTTAACCCCATCTAATTACCGTGTTTAGATTAG	0	0	0	0	0	0	46	38	48	132	sum	1	0	0	0	1	0	115	86	120	323	47
GAATTTAGTTATTC	0	0	0	0	0	0	47	41	31	119	TTCGAATAACTAAA	0	0	0	0	0	0	70	64	70	204	sum	0	0	0	0	0	0	117	105	101	323	14
GAAATCAATTT	34	29	36	7	3	5	8	7	6	135	TTTCAAATTGA	38	54	51	2	4	4	11	15	9	188	sum	72	83	87	9	7	9	19	22	15	323	11
CAAGATAAACTAAGGTAT	1	1	0	0	0	1	77	115	111	306	TTATCTTGATACCTTAGT	0	0	0	0	0	1	5	5	6	17	sum	1	1	0	0	0	2	82	120	117	323	18
TAAACAA	0	0	0	23	24	13	27	40	38	165	TGTTTAT	1	0	0	16	22	21	29	29	39	157	sum	1	0	0	39	46	34	56	69	77	322	7
ACACAACTGGATGAACTGATGATATAAAAATATAC	0	0	0	49	62	63	0	0	0	174	TCATCAGTTCATCCAGTTGTGTGTATATTTTTATA	0	0	0	60	42	46	0	0	0	148	sum	0	0	0	109	104	109	0	0	0	322	35
ATTTAATTAAGGATTAATTAAACACTGTTTAAC	0	1	1	65	68	51	0	0	0	186	TTAATCCTTAATTAAATGTTAAACAGTGTTTAA	1	0	0	43	38	53	0	0	0	135	sum	1	1	1	108	106	104	0	0	0	321	33
ATAAAAATCATATTTTTACTTCGCTATTCAATAT	0	1	0	0	0	0	44	52	54	151	TGATTTTTATATATTGAATAGCGAAGTAAAAATA	0	0	0	0	1	0	69	44	56	170	sum	0	1	0	0	1	0	113	96	110	321	34
TAATTAAATATTATTTAAG	0	1	0	45	56	56	0	0	0	158	TATTTAATTACTTAAATAA	0	0	0	55	46	61	0	0	0	162	sum	0	1	0	100	102	117	0	0	0	320	19
AATTTAAGTATAAATTGAATTAATATAATC	0	0	0	49	48	64	0	0	0	161	TATACTTAAATTGATTATATTAATTCAATT	0	0	0	51	41	66	0	0	1	159	sum	0	0	0	100	89	130	0	0	1	320	30
TTCAAAATGATT	69	44	62	0	0	1	0	1	0	177	TTTGAAAATCAT	51	45	44	0	0	0	0	1	1	142	sum	120	89	106	0	0	1	0	2	1	319	12
CATAGGCATAGGCATAGTCTTATGTTCACAGT	0	0	0	0	0	1	56	61	58	176	TGAACATAAGACTATGCCTATGCCTATGACTG	0	1	0	0	0	0	51	52	39	143	sum	0	1	0	0	0	1	107	113	97	319	32
TTGTAATATAATCAAATTGAATTGAAA	0	0	0	69	50	59	0	0	1	179	TTTGATTATATTACAATTTCAATTCAA	0	0	0	43	44	52	0	0	0	139	sum	0	0	0	112	94	111	0	0	1	318	27
CTGATGTAATAAAATAATACAATCAACATGCTGGTGAA	0	0	0	39	47	47	0	1	0	134	TATTTTATTACATCAGTTCACCAGCATGTTGATTGTAT	0	0	0	60	71	52	0	0	1	184	sum	0	0	0	99	118	99	0	1	1	318	38
CGATGTTAGTTTAAT	0	2	0	0	0	0	49	44	66	161	TTAAACTAACATCGA	0	0	0	0	0	0	34	46	77	157	sum	0	2	0	0	0	0	83	90	143	318	15
AAGAGGAGG	0	1	2	49	57	46	2	3	5	165	TCTTCCTCC	2	3	2	37	46	49	6	4	4	153	sum	2	4	4	86	103	95	8	7	9	318	9
AAAATAAATTGC	44	51	55	0	1	0	0	0	0	151	TTTGCAATTTAT	56	48	60	1	2	0	0	0	0	167	sum	100	99	115	1	3	0	0	0	0	318	12
AAAAGATCACATTTTTATATAAATCAAT	0	0	0	45	44	62	0	0	0	151	GATTTATATAAAAATGTGATCTTTTATT	0	0	0	52	51	64	0	0	0	167	sum	0	0	0	97	95	126	0	0	0	318	28
TAAAAATGATGACATAATGCAACATA	0	0	0	81	55	49	0	0	0	185	TTTTATATGTTGCATTATGTCATCAT	0	0	0	43	49	40	0	0	0	132	sum	0	0	0	124	104	89	0	0	0	317	26
AATTCATTCAATATTAACTCCAATTAGTT	0	0	0	64	54	49	0	0	0	167	TGAATGAATTAACTAATTGGAGTTAATAT	0	0	0	53	57	40	0	0	0	150	sum	0	0	0	117	111	89	0	0	0	317	29
TTAATTAA	58	72	66	34	54	22	2	2	6	316	sum	58	72	66	34	54	22	2	2	6	316	sum	58	72	66	34	54	22	2	2	6	316	8
ACTTGCATAAACAA	0	0	1	0	0	1	51	61	48	162	TTATGCAAGTTTGT	0	0	0	0	0	0	54	46	54	154	sum	0	0	1	0	0	1	105	107	102	316	14
AATTCATTTCAATTC	0	1	0	7	8	4	41	37	30	128	TTGAAATGAATTGAA	0	1	0	8	13	15	42	51	58	188	sum	0	2	0	15	21	19	83	88	88	316	15
AAGAAGTTAGAGTGCTGTTCTGAA	0	0	0	51	43	52	0	0	0	146	GAACAGCACTCTAACTTCTTTTCA	1	0	0	43	53	71	1	0	1	170	sum	1	0	0	94	96	123	1	0	1	316	24
AAATATTTTCCC	0	0	0	50	54	41	0	0	0	145	TTTGGGAAAATA	0	0	0	46	52	73	0	0	0	171	sum	0	0	0	96	106	114	0	0	0	316	12
CCGATCCGAACCGATCCGAT	0	0	0	44	53	52	0	0	0	149	TCGGATCGGATCGGTTCGGA	0	0	0	57	58	51	0	0	0	166	sum	0	0	0	101	111	103	0	0	0	315	20
ATTGATTTATTCAATTCAATTACAACTTTA	0	0	0	49	60	60	0	0	0	169	TGTAATTGAATTGAATAAATCAATTAAAGT	0	0	0	48	57	41	0	0	0	146	sum	0	0	0	97	117	101	0	0	0	315	30
AATTTAATTAAATTCCCAAAATATCTTACTAATATTTT	0	0	1	50	51	49	0	0	0	151	TAAATTAAAATATTAGTAAGATATTTTGGGAATTTAAT	0	0	0	63	43	56	0	2	0	164	sum	0	0	1	113	94	105	0	2	0	315	38
AAAATATTTTGG	0	0	0	26	38	31	0	0	0	95	TTCCAAAATATT	1	0	0	64	88	66	0	0	1	220	sum	1	0	0	90	126	97	0	0	1	315	12
ATTTAAAATAG	63	47	53	0	1	1	0	0	2	167	TATTTTAAATC	54	34	59	0	0	0	0	0	0	147	sum	117	81	112	0	1	1	0	0	2	314	11
ATATTTTTCCCAAAT	0	0	0	60	67	47	0	0	0	174	ATTTGGGAAAAATAT	0	0	0	50	43	47	0	0	0	140	sum	0	0	0	110	110	94	0	0	0	314	15
AATTACTTAATTGATTATATAAATTC	0	0	1	44	59	42	0	0	0	146	TAATCAATTAAGTAATTGAATTTATA	0	0	2	50	52	63	0	0	0	167	sum	0	0	3	94	111	105	0	0	0	313	26
AATTAATTAAAGGTT	34	29	38	0	1	0	0	0	0	102	TTAATTAATTAACCT	82	54	73	1	0	0	0	1	0	211	sum	116	83	111	1	1	0	0	1	0	313	15
AAACACTAATCAATTTATTCGAAC	0	0	0	70	63	58	0	0	1	192	GAATAAATTGATTAGTGTTTGTTC	0	0	0	43	34	43	0	0	1	121	sum	0	0	0	113	97	101	0	0	2	313	24
ATCTAATTAATTA	70	53	60	1	0	0	0	0	0	184	TAATTAATTAGAT	42	39	45	0	0	1	0	0	1	128	sum	112	92	105	1	0	1	0	0	1	312	13
AGTTAAATAAAAATGTGATTTTTATTT	0	0	0	42	34	34	0	0	0	110	TAACTAAATAAAAATCACATTTTTATT	0	0	0	71	65	66	0	0	0	202	sum	0	0	0	113	99	100	0	0	0	312	27
AAGTTGTAATTGAATTAAATAAATCAATTT	0	0	0	56	44	48	1	1	1	151	TTTATTTAATTCAATTACAACTTAAATTGA	0	0	1	55	47	58	0	0	0	161	sum	0	0	1	111	91	106	1	1	1	312	30
AAATAAAATATTT	7	7	6	68	68	71	2	4	0	233	TATTTAAATATTT	5	10	2	20	27	14	1	0	0	79	sum	12	17	8	88	95	85	3	4	0	312	13
AAAGAAG	26	30	35	22	19	17	2	3	6	160	TCTTTCT	30	31	43	16	10	9	6	2	5	152	sum	56	61	78	38	29	26	8	5	11	312	7
GATTTTTATCGAGTTAGATATAAAATGT	0	0	0	42	67	56	0	0	0	165	TCTAACTCGATAAAAATCACATTTTATA	0	0	0	43	55	48	0	0	0	146	sum	0	0	0	85	122	104	0	0	0	311	28
AATCGAATATTAGTT	0	0	0	0	1	1	60	57	59	178	CTAATATTCGATTAA	2	1	0	2	1	1	42	49	35	133	sum	2	1	0	2	2	2	102	106	94	311	15
AATAGAAAACGAATTTGAATTG	0	0	0	0	0	0	77	46	54	177	ATTCAATTCAAATTCGTTTTCT	0	0	0	0	0	1	54	36	43	134	sum	0	0	0	0	0	1	131	82	97	311	22
AATAAATGACAATTAAATGCGACACACATTATTCCTA	0	0	0	0	1	0	65	62	53	181	GTCGCATTTAATTGTCATTTATTTAGGAATAATGTGT	0	1	0	0	0	0	49	40	40	130	sum	0	1	0	0	1	0	114	102	93	311	37
AATAAAAATAATATAATAGGTAATTGAAGT	0	0	0	60	48	44	0	0	0	152	CTTCAATTACCTATTATATTATTTTTATTA	0	0	0	53	50	55	0	0	0	158	sum	0	0	0	113	98	99	0	0	0	310	30
AAGATGTTCTAACTAACTGTC	0	0	2	43	46	34	0	0	0	125	TTAGAACATCTTGACAGTTAG	0	1	0	69	61	54	0	0	0	185	sum	0	1	2	112	107	88	0	0	0	310	21
TATTGAACTTCGAAATAAAAATAGAATTTTTATA	0	0	0	0	1	0	54	56	47	158	TTATTTCGAAGTTCAATATATAAAAATTCTATTT	0	0	0	0	2	0	45	57	47	151	sum	0	0	0	0	3	0	99	113	94	309	34
ATTAATTAAGATTA	51	55	48	3	6	6	0	0	0	169	TAATTAATTAATCT	34	48	44	5	2	6	0	0	1	140	sum	85	103	92	8	8	12	0	0	1	309	14
ATATATATATATA	2	3	2	9	12	11	4	4	5	52	ATATATATATATT	0	2	4	79	89	76	1	3	3	257	sum	2	5	6	88	101	87	5	7	8	309	13
AATTATTCAAATTGATTTAATTCATTC	1	1	0	63	55	43	1	0	1	165	TAATTGAATGAATTAAATCAATTTGAA	0	0	0	47	46	50	0	0	1	144	sum	1	1	0	110	101	93	1	0	2	309	27
AATTAATTAATTAC	51	42	54	3	1	1	0	0	0	152	ATTAATTAATTGTA	53	51	48	0	1	2	0	0	2	157	sum	104	93	102	3	2	3	0	0	2	309	14
AATTAATCACCCTT	87	64	72	0	1	0	1	0	0	225	ATTAATTAAGGGTG	33	26	24	0	1	0	0	0	0	84	sum	120	90	96	0	2	0	1	0	0	309	14
TGCATCCACT	0	0	0	0	0	1	34	35	49	119	TGGATGCAAG	0	0	0	0	0	0	60	61	68	189	sum	0	0	0	0	0	1	94	96	117	308	10
ATTAATTAAGT	27	37	25	13	30	25	0	0	1	158	TTAATTAATAC	22	19	24	21	35	29	0	0	0	150	sum	49	56	49	34	65	54	0	0	1	308	11
AACGGTGTCCTACAGTTATCCTAACTGTTCAAAATGATC	0	0	0	51	42	52	1	0	0	146	TGAACAGTTAGGATAACTGTAGGACACCGTTGATCATTT	0	0	0	57	53	52	0	0	0	162	sum	0	0	0	108	95	104	1	0	0	308	39
AAACATGCACAACTTGTC	0	0	0	0	2	1	65	54	64	186	TGACAAGTTGTGCATGTT	0	0	0	0	0	0	34	45	43	122	sum	0	0	0	0	2	1	99	99	107	308	18
AAACAATATCCAAAC	0	0	0	16	11	17	0	0	0	44	ATTGTTTGTTTGGAT	0	0	0	87	98	79	0	0	0	264	sum	0	0	0	103	109	96	0	0	0	308	15
ATCGAAATAAAATACAACATCTTATTTT	0	0	0	53	59	51	0	0	0	163	TAAAATAAGATGTTGTATTTTATTTCGA	0	0	0	49	47	48	0	0	0	144	sum	0	0	0	102	106	99	0	0	0	307	28
AATTGAATTGAAATTCG	0	0	0	0	0	0	7	7	7	21	ATTTCAATTCAATTCGA	0	1	0	0	0	0	92	89	104	286	sum	0	1	0	0	0	0	99	96	111	307	17
AAATACACAACGCTCGCTACTGTAATA	0	0	0	56	57	54	0	0	0	167	TTTTATTACAGTAGCGAGCGTTGTGTA	0	0	0	43	47	49	0	0	1	140	sum	0	0	0	99	104	103	0	0	1	307	27
TCCAATATCACAATATAA	0	0	0	62	60	69	0	0	0	191	TTATATTGTGATATTGGA	0	0	0	37	39	39	0	0	0	115	sum	0	0	0	99	99	108	0	0	0	306	18
CATGTGTTGAATAGAATAAAATT	0	1	0	0	0	1	43	35	32	112	TATTCAACACATGAATTTTATTC	0	0	0	0	1	2	63	69	59	194	sum	0	1	0	0	1	3	106	104	91	306	23
AATATAGAAATTCAAATGGACTTTAAACTATAGATTTG	0	0	0	0	0	0	45	49	45	139	CATTTGAATTTCTATATTCAAATCTATAGTTTAAAGTC	0	0	0	0	1	0	50	54	62	167	sum	0	0	0	0	1	0	95	103	107	306	38
AAGAAAGAATTTCTAA	0	0	0	67	39	79	0	0	0	185	GAAATTCTTTCTTTTA	0	0	0	33	39	47	1	1	0	121	sum	0	0	0	100	78	126	1	1	0	306	16
AAATATATGACAGGGATGAAACTGAACAACATATAA	0	0	0	76	58	57	0	0	0	191	TGTTCAGTTTCATCCCTGTCATATATTTTTATATGT	0	0	0	37	39	39	0	0	0	115	sum	0	0	0	113	97	96	0	0	0	306	36
AAAATATTAAATTGATTTTA	0	0	0	42	48	41	0	0	1	132	AATATTTTTAAAATCAATTT	0	0	0	55	67	51	0	0	1	174	sum	0	0	0	97	115	92	0	0	2	306	20
AATTAGTTACCTAATCATCATT	0	1	0	34	42	41	1	0	0	119	ACTAATTAATGATGATTAGGTA	0	0	0	70	57	59	0	0	0	186	sum	0	1	0	104	99	100	1	0	0	305	22
ATTAACCTTTAATCATTAATTA	46	59	65	0	0	0	0	0	0	170	TTAATTAATGATTAAAGGTTAA	48	39	47	0	0	0	0	0	0	134	sum	94	98	112	0	0	0	0	0	0	304	22
AGGAAG	13	23	19	32	28	25	2	4	1	147	TCTTCC	8	21	22	38	24	26	4	10	4	157	sum	21	44	41	70	52	51	6	14	5	304	6
AAATCGAATTTTTACTTTGTTATTCAATATATAA	0	0	0	0	0	0	28	38	38	104	TCGATTTTTATATATTGAATAACAAAGTAAAAAT	0	0	0	0	1	1	57	66	75	200	sum	0	0	0	0	1	1	85	104	113	304	34
ACTCTAACTGGTTTA	0	0	0	0	1	0	47	42	40	130	TTAGAGTTAAACCAG	0	1	2	1	0	1	66	52	50	173	sum	0	1	2	1	1	1	113	94	90	303	15
CTTCCTTTC	0	0	0	74	67	55	0	1	0	197	GAAGGAAAG	0	0	0	35	37	29	3	1	0	105	sum	0	0	0	109	104	84	3	2	0	302	9
CTTAATTA	59	26	46	7	2	2	0	0	0	142	TAATTAAG	39	31	46	17	14	12	0	1	0	160	sum	98	57	92	24	16	14	0	1	0	302	8
CACTACGATTGAATCAACTATCAATCTCTAACCAAAACATCAAT	0	0	0	48	48	48	0	0	0	144	TCGTAGTGATTGATGTTTTGGTTAGAGATTGATAGTTGATTCAA	0	0	0	43	55	60	0	0	0	158	sum	0	0	0	91	103	108	0	0	0	302	44
ATTAAGATGATATTTTGGGAAATTTAATTAAATGAAAT	0	0	0	39	48	36	1	0	0	124	TTAATTAAATTTCCCAAAATATCATCTTAATATTTCAT	0	1	0	52	75	50	0	0	0	178	sum	0	1	0	91	123	86	1	0	0	302	38
ATCAACTTATTAAACATGCATAA	0	0	0	0	1	0	56	60	68	185	TATGCATGTTTAATAAGTTGATT	0	0	0	0	0	1	34	40	42	117	sum	0	0	0	0	1	1	90	100	110	302	23
ACTTATATTTTTATAACACATAAAAATATCCATTT	0	0	1	41	49	55	0	0	1	147	ATGTGTTATAAAAATATAAGTAAATGGATATTTTT	0	1	1	52	42	58	0	0	1	155	sum	0	1	2	93	91	113	0	0	2	302	35
AACATCAATCACTACGATTGAATCAACTATCAATCACTAACCA	0	0	0	70	55	57	0	0	0	182	AATCGTAGTGATTGATGTTTGGTTAGTGATTGATAGTTGATTC	0	0	0	25	48	47	0	0	0	120	sum	0	0	0	95	103	104	0	0	0	302	43
AAATAAAAAG	1	3	4	43	41	53	0	1	0	146	TTTTATTTCT	1	1	2	49	54	45	2	1	1	156	sum	2	4	6	92	95	98	2	2	1	302	10
AAAATGCAAAATTTTGCATTCTGTTATTATTTGCATATTTAAACACAGGG	0	0	0	67	56	65	0	1	1	190	AAATTTTGCATTTTCCCTGTGTTTAAATATGCAAATAATAACAGAATGCA	0	0	0	35	41	36	0	0	0	112	sum	0	0	0	102	97	101	0	1	1	302	50
GAATAATTAATTG	0	0	0	54	45	49	0	0	0	148	TTAATTATTCCAA	0	1	0	46	55	51	0	0	0	153	sum	0	1	0	100	100	100	0	0	0	301	13
ATATGGATATATATTGTGATATTGGGTT	0	0	0	32	22	18	0	0	0	72	CCCAATATCACAATATATATCCATATAA	0	1	0	90	70	68	0	0	0	229	sum	0	1	0	122	92	86	0	0	0	301	28
AACAAAATATATATTTTTGTTGT	0	0	1	66	69	66	0	0	0	202	TACAACAAAAATATATATTTTGT	0	0	0	40	27	31	1	0	0	99	sum	0	0	1	106	96	97	1	0	0	301	23
AAATAATAAT	3	4	6	43	53	46	2	0	10	167	TTATTTATTA	8	14	4	26	19	30	10	11	12	134	sum	11	18	10	69	72	76	12	11	22	301	10
CGTATAAAAATATACACACGCTCAACTGT	0	0	0	54	48	45	0	0	0	147	GTTGAGCGTGTGTATATTTTTATACGACA	0	0	0	53	52	48	0	0	0	153	sum	0	0	0	107	100	93	0	0	0	300	29
AAAACATTTTGA	44	32	34	0	0	0	0	0	0	110	TTCAAAATGTTT	68	52	68	0	1	0	0	0	1	190	sum	112	84	102	0	1	0	0	0	1	300	12
TAAATGTTTTTGGA	0	0	0	36	20	22	0	0	1	79	TCCAAAAACATTTA	1	0	0	73	58	87	0	0	1	220	sum	1	0	0	109	78	109	0	0	2	299	14
ATAACATCACAACAATCCA	0	0	0	58	58	50	0	0	0	166	TGTTATTGGATTGTTGTGA	0	0	0	44	43	46	0	0	0	133	sum	0	0	0	102	101	96	0	0	0	299	19
AATTCGTTTTCTATTCAAATCA	0	0	0	0	0	0	43	59	34	136	GAATTTGATTTGAATAGAAAAC	0	0	0	0	0	1	54	60	48	163	sum	0	0	0	0	0	1	97	119	82	299	22
AATATATTTGGATAA	0	0	0	30	34	30	0	0	1	95	TTTATCCAAATATAT	1	0	0	68	74	60	1	0	0	204	sum	1	0	0	98	108	90	1	0	1	299	15
AAATTGAATTAATATAATCAATTAGAGTTG	0	1	0	57	35	40	0	0	1	134	TAATTGATTATATTAATTCAATTTCAACTC	0	1	0	56	48	59	1	0	0	165	sum	0	2	0	113	83	99	1	0	1	299	30
ATTTCAATTTGATTTC	0	1	0	50	36	33	0	0	0	120	TGAAATCAAATTGAAA	0	1	0	64	59	49	1	0	4	178	sum	0	2	0	114	95	82	1	0	4	298	16
ATCACAATAAAAATACACTTTTT	0	1	0	47	39	45	0	0	0	132	TGATAAAAAGTGTATTTTTATTG	0	0	0	42	62	62	0	0	0	166	sum	0	1	0	89	101	107	0	0	0	298	23
ATATATAAATAT	2	5	15	34	24	24	9	12	7	132	TATATTTATATA	9	5	6	40	41	38	10	8	9	166	sum	11	10	21	74	65	62	19	20	16	298	12
ATAAAAATAGTGATTTTTATTTGTAAGG	0	0	0	37	29	31	0	0	0	97	ATAAAAATCACTATTTTTATCCTTACAA	0	0	0	57	74	69	0	1	0	201	sum	0	0	0	94	103	100	0	1	0	298	28
AAATTCTATTC	1	0	0	0	0	2	50	37	32	122	AATTTGAATAG	0	1	0	0	1	2	59	57	56	176	sum	1	1	0	0	1	4	109	94	88	298	11
TACATTAAG	0	1	0	7	6	6	0	0	0	20	TTAATGTAC	2	0	0	80	106	89	0	0	0	277	sum	2	1	0	87	112	95	0	0	0	297	9
GCTCGCTACTGTAAAAATTACACCAC	0	0	0	50	63	44	0	0	0	157	GTGGTGTAATTTTTACAGTAGCGAGC	0	1	0	46	59	34	0	0	0	140	sum	0	1	0	96	122	78	0	0	0	297	26
CAAATTGAAATGAATT	0	0	0	1	0	0	22	21	29	73	TTCATTTCAATTTGAA	1	0	0	0	0	1	73	68	81	224	sum	1	0	0	1	0	1	95	89	110	297	16
ATTTATATAAATC	45	36	57	1	0	0	0	0	0	139	TATAAATGATTTA	44	60	54	0	0	0	0	0	0	158	sum	89	96	111	1	0	0	0	0	0	297	13
ATACATTTTACACCGGAAATTT	0	0	0	57	35	53	0	0	0	145	CGGTGTAAAATGTATAAATTTC	0	0	0	47	54	51	0	0	0	152	sum	0	0	0	104	89	104	0	0	0	297	22
AGAAAGAAAG	26	17	20	4	3	1	0	0	0	71	TCTTTCTCTT	64	48	58	14	21	21	0	0	0	226	sum	90	65	78	18	24	22	0	0	0	297	10
AATTATTTAATATA	12	15	15	15	23	22	0	0	0	102	ATTTATATTAAATA	0	0	0	66	63	64	2	0	0	195	sum	12	15	15	81	86	86	2	0	0	297	14
AAATTATTTACCCTTAAATAATTTCTAAT	0	0	0	63	55	58	0	0	0	176	AATAATTTATTAGAAATTATTTAAGGGTA	0	0	0	48	37	36	0	0	0	121	sum	0	0	0	111	92	94	0	0	0	297	29
ATTAATTAAGA	35	32	24	19	33	20	0	0	0	163	CTTAATTAATT	29	31	28	8	19	18	0	0	0	133	sum	64	63	52	27	52	38	0	0	0	296	11
AATTGATATAATAAAAATCATTTAAGGAGT	0	0	0	56	45	58	0	0	1	160	ATTTTTATTATATCAATTACTCCTTAAATG	0	1	0	39	46	49	0	0	1	136	sum	0	1	0	95	91	107	0	0	2	296	30
AAATATATTTGAGAT	0	0	0	97	79	62	0	0	0	238	ATATATTTATCTCAA	0	1	0	18	20	19	0	0	0	58	sum	0	1	0	115	99	81	0	0	0	296	15
ATATACATATATAT	11	7	11	32	20	16	15	9	10	131	TATATATATATATG	20	17	14	30	17	26	17	7	16	164	sum	31	24	25	62	37	42	32	16	26	295	14
ATAAAATAATATCAAACAAGATGACAGGGATGAACATG	0	0	0	48	58	49	0	0	0	155	TTGATATTATTTTATCATGTTCATCCCTGTCATCTTGT	0	0	0	49	42	49	0	0	0	140	sum	0	0	0	97	100	98	0	0	0	295	38
AATTTATAAATATC	15	10	16	0	0	0	0	0	0	41	TATAAATTGATATT	96	72	84	1	0	0	0	0	1	254	sum	111	82	100	1	0	0	0	0	1	295	14
AAACAAATAG	1	0	0	50	49	45	0	0	0	145	CTATTTGTTT	0	0	0	50	42	58	0	0	0	150	sum	1	0	0	100	91	103	0	0	0	295	10
TATTAGCTCAATATCATTTAATTTAACTTG	0	0	0	44	50	31	1	0	0	126	TATTGAGCTAATACAAGTTAAATTAAATGA	0	0	0	63	47	57	0	0	1	168	sum	0	0	0	107	97	88	1	0	1	294	30
TAAAGTGTAATTGAATTGAATAAATCAAT	0	0	0	41	48	38	0	0	0	127	TTTAATTGATTTATTCAATTCAATTACAC	0	0	0	44	58	65	0	0	0	167	sum	0	0	0	85	106	103	0	0	0	294	29
GGTTAATTAATTAA	40	39	49	3	1	3	0	0	1	136	TTAATTAATTAACC	57	39	58	2	1	1	0	0	0	158	sum	97	78	107	5	2	4	0	0	1	294	14
ATTTAAATTCAA	55	57	61	0	0	0	0	0	3	176	TTGAATTTAAAT	46	36	30	0	2	1	2	0	1	118	sum	101	93	91	0	2	1	2	0	4	294	12
AAATCAAATGCTG	0	0	0	27	28	32	0	0	0	87	GCATTTGATTTCA	0	0	0	75	49	83	0	0	0	207	sum	0	0	0	102	77	115	0	0	0	294	13
AATAATAAATAAAAT	0	1	1	49	49	60	1	0	0	161	TTATTTATTATTATT	1	0	0	44	41	46	0	0	0	132	sum	1	1	1	93	90	106	1	0	0	293	15
TAATTAATTA	79	83	79	17	15	11	2	3	3	292	sum	79	83	79	17	15	11	2	3	3	292	sum	79	83	79	17	15	11	2	3	3	292	10
ACAAATATTCGATTATCAAAAACGATAATCAAATCTCAAATCA	66	52	53	1	0	0	1	0	0	173	TTTGATTATCGTTTTTGATAATCGAATATTTGTTGATTTGAGA	49	38	31	1	0	0	0	0	0	119	sum	115	90	84	2	0	0	1	0	0	292	43
TCGTTTTCAATTCATTTTGAAT	0	0	0	1	0	0	35	40	26	102	TGAATTGAAAACGAATTCAAAA	0	0	0	0	0	0	71	67	51	189	sum	0	0	0	1	0	0	106	107	77	291	22
GAATATTTATAAATA	1	0	1	0	0	0	64	65	61	192	TTCTATTTATAAATA	0	0	0	0	0	0	31	32	36	99	sum	1	0	1	0	0	0	95	97	97	291	15
CCTATTCTAACTGAATAAGATCACATT	0	0	0	40	30	43	0	0	2	115	GATCTTATTCAGTTAGAATAGGAATGT	0	0	1	61	47	67	0	0	0	176	sum	0	0	1	101	77	110	0	0	2	291	27
ATATAAAAATATATGACAGGGATGAAACTGATGAAC	0	0	0	33	34	57	0	0	0	124	TATTTTTATATGTTCATCAGTTTCATCCCTGTCATA	0	0	0	60	51	56	0	0	0	167	sum	0	0	0	93	85	113	0	0	0	291	36
AAGAGAAGAAAGAGA	46	42	43	0	0	0	0	0	0	131	TTTCTCTTTCTTCTC	49	56	54	0	1	0	0	0	0	160	sum	95	98	97	0	1	0	0	0	0	291	15
TATTAAATAAA	1	1	0	59	44	36	0	0	2	143	TATTTAATATT	1	1	1	36	46	52	4	4	2	147	sum	2	2	1	95	90	88	4	4	4	290	11
AGTTAAGATAATCG	0	0	0	0	0	0	69	48	62	179	ATCTTAACTCGATT	0	1	0	0	0	0	38	23	49	111	sum	0	1	0	0	0	0	107	71	111	290	14
AAATTATTCAATTACTAATTTATC	0	0	0	57	56	45	0	0	1	159	ATTTGATAAATTAGTAATTGAATA	0	0	0	40	50	41	0	0	0	131	sum	0	0	0	97	106	86	0	0	1	290	24
TATTTACTCTAAATAAAATCAACTCATTT	0	0	0	53	53	56	0	0	1	163	TGATTTTATTTAGAGTAAATAAAATGAGT	0	0	0	41	33	52	0	0	0	126	sum	0	0	0	94	86	108	0	0	1	289	29
AGTAGTTTTTATGTTTCATCATATC	0	0	0	49	40	36	0	0	0	125	ATATGATGAAACATAAAAACTACTG	0	0	0	50	47	67	0	0	0	164	sum	0	0	0	99	87	103	0	0	0	289	25
AAAGAAAGAATTTCT	0	0	0	36	45	50	0	0	0	131	TTAGAAATTCTTTCT	0	1	0	51	51	55	0	0	0	158	sum	0	1	0	87	96	105	0	0	0	289	15
ATGCTAAGTGTTTGGTTTTATGC	0	0	0	0	0	0	48	38	39	125	CCAAACACTTAGCATGCATAAAA	0	1	0	0	0	0	49	67	46	163	sum	0	1	0	0	0	0	97	105	85	288	23
ATCTTTATATTAATAAAATTCCA	0	0	1	59	55	47	0	0	0	162	TTTTATTAATATAAAGATTGGAA	0	0	0	43	40	43	0	0	0	126	sum	0	0	1	102	95	90	0	0	0	288	23
GCATATTAACATTTTAATTAACTCAAATTA	0	0	0	68	38	47	0	0	0	153	TAATTAAAATGTTAATATGCTAATTTGAGT	0	0	0	54	36	42	1	1	0	134	sum	0	0	0	122	74	89	1	1	0	287	30
CAACAATCCAAT	0	0	0	34	47	48	0	0	0	129	GATTGGATTGTT	0	0	0	47	57	54	0	0	0	158	sum	0	0	0	81	104	102	0	0	0	287	12
ATATGACATGAAA	0	0	0	0	1	0	37	41	46	125	CATGTCATATTTT	0	0	0	0	0	0	59	50	53	162	sum	0	0	0	0	1	0	96	91	99	287	13
ACATTGATGTAGTGCAAACGGTACATCCAATGAATCAAAAGCAAAG	40	43	62	1	1	0	0	0	0	147	TTTTGATTCATTGGATGTACCGTTTGCACTACATCAATGTCTTTGC	51	43	46	0	0	0	0	0	0	140	sum	91	86	108	1	1	0	0	0	0	287	46
AAATGGTTAAGGTGATTTGAAATTAGTTTTC	65	40	50	0	0	0	0	1	1	157	AATTTCAAATCACCTTAACCATTTGAAAACT	44	34	51	0	0	0	0	1	0	130	sum	109	74	101	0	0	0	0	2	1	287	31
AAAATTTC	39	22	35	5	3	0	13	17	16	150	GAAATTTT	34	29	21	5	5	4	14	12	13	137	sum	73	51	56	10	8	4	27	29	29	287	8
GTCAAACAA	44	44	55	0	2	1	9	9	14	178	TTTGACTTG	23	29	27	1	0	1	11	9	7	108	sum	67	73	82	1	2	2	20	18	21	286	9
ATTTGAATAGAG	1	0	0	1	0	0	50	55	60	167	TCTATTCAAATC	0	0	0	1	0	0	46	37	35	119	sum	1	0	0	2	0	0	96	92	95	286	12
ATTTTATTCAAATTAAAATATTAATCTGATTTGGG	0	0	0	43	50	45	0	0	0	138	TTAATTTGAATAAAATCCCAAATCAGATTAATATT	0	0	0	46	48	53	0	0	0	147	sum	0	0	0	89	98	98	0	0	0	285	35
ATTTAATTAAATGATATTGAGTTGAAATGA	0	0	0	40	28	38	0	0	0	106	TTAATTAAATTCATTTCAACTCAATATCAT	1	0	0	70	47	61	0	0	0	179	sum	1	0	0	110	75	99	0	0	0	285	30
AACAACTCTTTTATTTATTCCTAAATAA	0	0	0	63	40	55	0	0	0	158	TATTTAGGAATAAATAAAAGAGTTGTTT	0	1	0	45	36	45	0	0	0	127	sum	0	1	0	108	76	100	0	0	0	285	28
AAAACGATAATCAGAAATCTCAAATCAACAAATATCTAATTATCA	49	44	48	1	0	0	0	1	0	143	ATAATTAGATATTTGTTGATTTGAGATTTCTGATTATCGTTTTTG	50	47	43	0	1	0	0	1	0	142	sum	99	91	91	1	1	0	0	2	0	285	45
TAATCAATATTTAATTAACTGCTAATTAATCCCTAATCAGTAT	0	0	0	58	47	50	0	1	1	157	TTAATACTGATTAGGGATTAATTAGCAGTTAATTAAATATTGA	0	0	0	38	33	53	0	2	1	127	sum	0	0	0	96	80	103	0	3	2	284	43
GAAATTATTAATAATTAAGTTTT	48	48	55	0	0	1	0	0	0	152	TAATTTCAAAACTTAATTATTAA	44	38	46	0	2	0	0	1	1	132	sum	92	86	101	0	2	1	0	1	1	284	23
CAGGGATGATTATGATAAAATAATAACAAAATAGATGA	0	0	0	53	51	38	0	0	0	142	TCATCTATTTTGTTATTATTTTATCATAATCATCCCTG	0	0	0	50	41	51	0	0	0	142	sum	0	0	0	103	92	89	0	0	0	284	38
ATATATAAAAATCGAATTTTTATTTCGAAGTTCA	0	0	0	0	0	0	33	31	25	89	TTTTTATATATTGAACTTCGAAATAAAAATTCGA	0	0	0	2	0	0	76	62	55	195	sum	0	0	0	2	0	0	109	93	80	284	34
AATATATTTCTCCCG	0	0	0	2	1	2	0	0	0	5	GAAATATATTCGGGA	0	0	0	97	88	94	0	0	0	279	sum	0	0	0	99	89	96	0	0	0	284	15
ATTAATATAT	1	0	1	97	85	74	4	13	8	283	sum	1	0	1	97	85	74	4	13	8	283	sum	1	0	1	97	85	74	4	13	8	283	10
ATAAAGATTTCGCCTTTTCAAAA	0	1	0	1	0	0	59	73	55	189	TATTTTTGAAAAGGCGAAATCTT	0	0	0	0	0	0	39	21	34	94	sum	0	1	0	1	0	0	98	94	89	283	23
ACATGCTGGTGAACTGATGAACATAAAATAATACAATCA	0	0	0	66	63	57	1	0	1	188	GTATTATTTTATGTTCATCAGTTCACCAGCATGTTGATT	0	0	0	31	31	33	0	0	0	95	sum	0	0	0	97	94	90	1	0	1	283	39
AAGAAAATATATTAACAAATTGGAGTTAAT	1	0	0	47	52	41	0	0	0	141	TCTTATTAACTCCAATTTGTTAATATATTT	0	0	0	50	40	52	0	0	0	142	sum	1	0	0	97	92	93	0	0	0	283	30
AACTGAATTCAATAAAT	0	0	0	52	48	54	0	0	0	154	AATTCAGTTATTTATTG	0	0	0	42	48	39	0	0	0	129	sum	0	0	0	94	96	93	0	0	0	283	17
AAAATAG	38	35	44	2	0	4	1	1	1	126	TTCTATT	53	45	47	6	3	1	2	0	0	157	sum	91	80	91	8	3	5	3	1	1	283	7
CGATCCGAACCGAACCGATC	0	0	0	52	54	51	0	0	0	157	GTTCGGTTCGGATCGGATCG	0	0	0	34	42	49	0	0	0	125	sum	0	0	0	86	96	100	0	0	0	282	20
CATATCATTAGTATATATGTTTCAT	0	0	0	51	52	43	0	0	0	146	TATGATGAAACATATATACTAATGA	0	0	0	43	51	42	0	0	0	136	sum	0	0	0	94	103	85	0	0	0	282	25
CAGATTTAG	0	0	0	0	0	0	48	43	47	138	TGCTAAATC	1	1	0	0	0	0	44	55	43	144	sum	1	1	0	0	0	0	92	98	90	282	9
AAATGTAAGTAAAATTTGAATGTTTG	0	0	0	44	43	43	0	0	0	130	TTACATTTCAAACATTCAAATTTTAC	0	0	0	45	59	48	0	0	0	152	sum	0	0	0	89	102	91	0	0	0	282	26
AAAGTGTTATGATTTCC	52	44	50	0	0	0	0	0	0	146	AACACTTTGGAAATCAT	42	46	46	0	0	1	1	0	0	136	sum	94	90	96	0	0	1	1	0	0	282	17
ATTCAATTCAATTTGA	1	0	0	0	1	0	69	85	56	212	GAATTCAAATTGAATT	0	0	0	0	1	0	20	22	25	68	sum	1	0	0	0	2	0	89	107	81	280	16
AATAAAATCAATTTAAGTTGAAATTGAATT	1	0	0	56	47	59	0	0	0	163	ATTTTATTAATTCAATTTCAACTTAAATTG	0	0	0	34	41	42	0	0	0	117	sum	1	0	0	90	88	101	0	0	0	280	30
TTAAATAAAATCTTTCATTAAAG	0	1	0	40	41	49	1	0	0	132	TTTAATGAAAGATTTTATTTAAC	1	0	0	44	59	42	0	0	1	147	sum	1	1	0	84	100	91	1	0	1	279	23
GTAAAAGGAGTTAATCGATGTTAGTTTAATCGATTAGAGTTAAA	0	0	0	0	0	1	33	38	45	117	TCGATTAAACTAACATCGATTAACTCCTTTTACTTTAACTCTAA	0	0	0	0	0	0	56	53	53	162	sum	0	0	0	0	0	1	89	91	98	279	44
GCTATATCCC	53	44	43	2	0	3	0	0	0	145	GGGATATAGC	52	39	39	0	2	1	0	0	1	134	sum	105	83	82	2	2	4	0	0	1	279	10
CCTTTCGAATAACTAATATTCGATTAACT	1	1	0	0	0	0	53	37	52	144	GAATATTAGTTATTCGAAAGGAGTTAATC	0	0	0	0	0	0	39	51	45	135	sum	1	1	0	0	0	0	92	88	97	279	29
AATTCGAATTGAACTGAATAGAAAATG	0	0	0	0	0	0	48	51	53	152	TCTATTCAGTTCAATTCGAATTCATTT	0	1	0	0	0	0	43	40	43	127	sum	0	1	0	0	0	0	91	91	96	279	27
AAGTGAAAATATCGAATATATTGA	1	0	0	0	1	0	45	46	45	138	ATATTTTCACTTTCAATATATTCG	0	2	0	0	0	0	48	56	35	141	sum	1	2	0	0	1	0	93	102	80	279	24
TTTAATTAATCCCTAATTAAATGTTAAACAGTG	0	0	0	54	47	45	0	0	0	146	TTTAATTAGGGATTAATTAAACACTGTTTAACA	0	0	0	35	49	48	0	0	0	132	sum	0	0	0	89	96	93	0	0	0	278	33
TAACTATTTA	47	46	51	0	0	0	0	0	0	144	TATAAATAGT	45	39	49	0	0	0	0	1	0	134	sum	92	85	100	0	0	0	0	1	0	278	10
ATAGCGGAA	54	61	42	1	1	0	0	0	0	159	CGCTATTTC	40	29	50	0	0	0	0	0	0	119	sum	94	90	92	1	1	0	0	0	0	278	9
AAAATAAAAGA	2	1	2	45	44	50	1	0	1	146	TTTTATTTTTC	0	1	1	37	34	54	1	2	2	132	sum	2	2	3	82	78	104	2	2	3	278	11
TGGTTTAAATGTTT	0	0	0	17	15	12	0	0	0	44	TTTAAACCAAAACA	0	2	0	67	84	80	0	0	0	233	sum	0	2	0	84	99	92	0	0	0	277	14
TATATAATAAAATAGTT	51	49	48	0	0	0	0	0	0	148	TTATATAAACTATTTTA	47	46	34	0	1	0	0	1	0	129	sum	98	95	82	0	1	0	0	1	0	277	17
TAATTAATTT	9	11	12	36	24	26	2	1	5	126	TTAATTAAAA	21	16	15	32	27	39	1	0	0	151	sum	30	27	27	68	51	65	3	1	5	277	10
AATTAATTAATCCTT	39	46	43	0	0	0	0	0	1	129	GGATTAATTAATTAA	44	53	50	0	1	0	0	0	0	148	sum	83	99	93	0	1	0	0	0	1	277	15
AATCAATTGTAATATCATTTCCTTTTATTACAAG	0	0	0	53	42	53	0	0	0	148	GAAATGATATTACAATTGATTCTTGTAATAAAAG	0	0	0	37	43	49	0	0	0	129	sum	0	0	0	90	85	102	0	0	0	277	34
AATAAAATACACACGCTCGCTTCATGT	0	0	0	52	50	47	1	0	0	150	TTTTATTACATGAAGCGAGCGTGTGTA	0	0	0	44	46	36	0	0	1	127	sum	0	0	0	96	96	83	1	0	1	277	27
AAATTTTGCATTTTACCTGCATTC	0	0	0	49	43	37	0	0	0	129	AATTTGAATGCAGGTAAAATGCAA	0	0	0	44	56	47	0	0	1	148	sum	0	0	0	93	99	84	0	0	1	277	24
AAATTTAAAAAGGTGAAATCTTT	0	0	0	0	0	0	51	43	35	129	TTTAAATTTAAAGATTTCACCTT	0	0	0	0	0	0	45	57	46	148	sum	0	0	0	0	0	0	96	100	81	277	23
TAACTCCTTTAACTCTATTCGAATAAACTATATTCGAT	0	0	0	0	0	0	47	46	39	132	TTAAAGGAGTTAATCGAATATAGTTTATTCGAATAGAG	0	0	0	0	0	0	37	53	54	144	sum	0	0	0	0	0	0	84	99	93	276	38
CTAATTGTTTCTATTATTTTAATTTACTC	0	0	0	38	55	46	0	0	0	139	TTAAAATAATAGAAACAATTAGGAGTAAA	0	0	0	55	39	43	0	0	0	137	sum	0	0	0	93	94	89	0	0	0	276	29
ATTTTATTAACTCAATATTAGCTTAATAGT	0	0	0	35	50	40	0	0	0	125	TTAATAAAATACTATTAAGCTAATATTGAG	0	0	0	35	57	59	0	0	0	151	sum	0	0	0	70	107	99	0	0	0	276	30
ATAAAAATCATATTTTTATCATCTATATGAACTAT	0	0	0	0	0	0	47	41	51	139	TTTTATATAGTTCATATAGATGATAAAAATATGAT	0	0	0	1	0	1	38	46	51	137	sum	0	0	0	1	0	1	85	87	102	276	35
AACTCTAATTGTTTATATTAATTCAATTTC	0	0	1	39	43	47	0	0	0	130	ATTGAATTAATATAAACAATTAGAGTTGAA	0	0	0	49	57	40	0	0	0	146	sum	0	0	1	88	100	87	0	0	0	276	30
AAAATGAAATCAAATTGAATTGTAATT	0	0	0	48	42	69	0	0	0	159	ATTACAATTCAATTTGATTTCATTTTA	0	0	0	40	38	39	0	0	0	117	sum	0	0	0	88	80	108	0	0	0	276	27
GTAATTAGTTAACTAATTAAATA	0	1	0	94	71	104	0	0	0	270	TTAATTAGTTAACTAATTACTAT	0	0	0	2	2	1	0	0	0	5	sum	0	1	0	96	73	105	0	0	0	275	23
GAGGAGGAAGAG	1	0	0	31	40	39	4	2	4	121	TCCTCTTCCTCC	1	0	0	38	48	57	2	4	4	154	sum	2	0	0	69	88	96	6	6	8	275	12
GAATTGAAATCGATTT	0	0	0	0	0	0	38	29	25	92	TTTCAATTCAAATCGA	1	1	0	0	1	0	57	57	66	183	sum	1	1	0	0	1	0	95	86	91	275	16
ATTATGATTAGTACACTAATTA	0	0	0	50	57	48	0	0	0	155	TAATCATAATTAATTAGTGTAC	0	1	0	34	43	42	0	0	0	120	sum	0	1	0	84	100	90	0	0	0	275	22
ATTTGGGACAAATAT	0	0	0	84	72	58	0	0	0	214	CCAAATATATTTGTC	0	0	0	23	24	13	0	0	0	60	sum	0	0	0	107	96	71	0	0	0	274	15
ATCAATTAGAGTAATTGAATGAATATA	0	0	0	47	31	50	0	0	0	128	TATTCATTCAATTACTCTAATTGATTA	0	0	0	50	47	48	0	1	0	146	sum	0	0	0	97	78	98	0	1	0	274	27
TAAAAAAAAAA	6	16	5	17	20	18	8	9	9	108	TTTTTATTTTT	8	17	12	26	40	24	16	8	14	165	sum	14	33	17	43	60	42	24	17	23	273	11
ATTTTAAAACTG	1	0	0	0	0	2	40	47	62	152	TTTAAAATCAGT	0	0	0	0	0	1	37	37	46	121	sum	1	0	0	0	0	3	77	84	108	273	12
ATTAAAGGTAATTA	49	45	37	1	1	1	0	0	1	135	TTAATTAATTACCT	33	47	58	0	0	0	0	0	0	138	sum	82	92	95	1	1	1	0	0	1	273	14
AATTAATTAAACTT	66	45	43	0	0	1	0	0	0	155	TAATTAATTAAGTT	40	32	41	2	3	0	0	0	0	118	sum	106	77	84	2	3	1	0	0	0	273	14
AATAATA	10	12	11	22	21	29	7	5	15	132	TTATTAT	7	10	6	29	29	28	11	15	6	141	sum	17	22	17	51	50	57	18	20	21	273	7
AAATAGGATTTC	0	0	0	0	0	0	15	21	16	52	TCCTATTTGAAA	1	0	0	2	0	0	70	86	62	221	sum	1	0	0	2	0	0	85	107	78	273	12
TAAAACGAAT	0	0	0	48	52	45	0	1	0	146	TTTTAATTCG	0	0	0	57	34	35	0	0	0	126	sum	0	0	0	105	86	80	0	1	0	272	10
CTGTCGACTTGG	0	3	0	0	0	0	48	52	64	167	GTCGACAGCCAA	1	0	0	0	0	0	37	37	30	105	sum	1	3	0	0	0	0	85	89	94	272	12
CAAATGTTTTTCTCTCCAAAAACATTTTAAATAAAA	0	0	0	40	54	44	0	0	0	138	TTTGTTTTATTTAAAATGTTTTTGGAGAGAAAAACA	0	0	0	53	42	38	1	0	0	134	sum	0	0	0	93	96	82	1	0	0	272	36
GAAAAGACACTTCAC	0	0	0	32	22	36	20	18	20	148	TCTTTTCGTGAAGTG	0	0	0	19	33	28	12	15	16	123	sum	0	0	0	51	55	64	32	33	36	271	15
ATTAAAATGAA	1	0	1	43	68	46	0	3	2	164	TTCATTTTAAT	0	1	0	30	29	46	0	1	0	107	sum	1	1	1	73	97	92	0	4	2	271	11
AATTTATTCGAAATAAATACTAAC	0	0	0	45	58	50	0	0	0	153	GTATTTATTTCGAATAAATTGTTA	0	0	0	53	35	30	0	0	0	118	sum	0	0	0	98	93	80	0	0	0	271	24
AATACTGAACAATTTATACGTGATA	0	0	0	41	38	31	0	0	0	110	TATTTATCACGTATAAATTGTTCAG	0	0	0	53	55	53	0	0	0	161	sum	0	0	0	94	93	84	0	0	0	271	25
TACAATACATATGA	38	37	48	0	0	0	0	0	0	123	TGTATTGTATCATA	59	47	39	0	1	1	0	0	0	147	sum	97	84	87	0	1	1	0	0	0	270	14
TAATTAAGTAGTAATTAGTTAAC	0	1	0	81	85	77	0	0	0	244	TTAATTAGTTAACTAATTACTAC	0	0	0	6	8	12	0	0	0	26	sum	0	1	0	87	93	89	0	0	0	270	23
TAATCAATTTAAGAGTAAATTGAATTAATA	0	0	0	57	50	56	0	0	0	163	TTATATTAATTCAATTTACTCTTAAATTGA	0	0	0	42	35	30	0	0	0	107	sum	0	0	0	99	85	86	0	0	0	270	30
AGTTAATTAAATACTGATTAACACTGATTAGGGATTAATTAGC	0	0	0	41	50	38	0	0	0	129	CTGCTAATTAATCCCTAATCAGTGTTAATCAGTATTTAATTAA	0	0	0	55	46	40	0	0	0	141	sum	0	0	0	96	96	78	0	0	0	270	43
AATTAATTAGTAACCTAATTACTAGTTTAATCAT	0	0	0	50	44	44	0	1	0	139	TTAAACTAGTAATTAGGTTACTAATTAATTATGA	0	0	0	41	47	43	0	0	0	131	sum	0	0	0	91	91	87	0	1	0	270	34
AATTAAATC	0	0	1	29	29	35	0	0	1	95	ATTTAATTG	0	1	0	58	57	58	0	1	0	175	sum	0	1	1	87	86	93	0	1	1	270	9
AAATAAAACA	0	0	1	30	29	38	0	1	1	100	TTTATTTTGT	2	1	2	58	48	49	5	2	3	170	sum	2	1	3	88	77	87	5	3	4	270	10
TATTTAAATAAAATCTTT	0	1	0	59	63	63	0	0	0	186	TTAAATAAAAGATTTTAT	0	0	0	29	22	32	0	0	0	83	sum	0	1	0	88	85	95	0	0	0	269	18
ATTCCTATTTTATTCAAACAATAAAAT	0	0	0	52	50	48	0	0	0	150	TAGGAATATTTTATTGTTTGAATAAAA	0	0	0	38	46	35	0	0	0	119	sum	0	0	0	90	96	83	0	0	0	269	27
ATAAAAATAACATTTTTATCTCAACTAA	0	0	0	45	45	71	0	0	0	161	ATAAAAATGTTATTTTTATTTAGTTGAG	0	0	0	26	37	45	0	0	0	108	sum	0	0	0	71	82	116	0	0	0	269	28
AATTGGAGTTAATAAAAGAATATATTAACA	0	0	0	50	68	57	0	0	0	175	TATTAACTCCAATTTGTTAATATATTCTTT	0	0	0	41	27	26	0	0	0	94	sum	0	0	0	91	95	83	0	0	0	269	30
AACCAAACATTTA	0	0	0	30	34	37	0	0	0	101	GTTTGGTTTAAAT	0	0	0	58	58	52	0	0	0	168	sum	0	0	0	88	92	89	0	0	0	269	13
AAATAATATAA	3	0	3	42	43	43	2	2	2	140	TATTTTTATAT	0	1	2	35	41	47	0	3	0	129	sum	3	1	5	77	84	90	2	5	2	269	11
AAATAACTGAATTTAAT	0	0	0	39	44	61	0	1	1	146	TATTTATTAAATTCAGT	0	0	0	53	34	36	0	0	0	123	sum	0	0	0	92	78	97	0	1	1	269	17
ATGCAAGTTTAACATGTT	0	0	0	0	1	0	31	27	41	100	CTTGCATAACATGTTAAA	0	0	0	0	0	0	56	56	56	168	sum	0	0	0	0	1	0	87	83	97	268	18
AATAAAATACACACACGCTCACTACGGTG	0	0	0	49	51	55	0	0	0	155	TGAGCGTGTGTGTATTTTATTCACCGTAG	0	0	0	41	33	39	0	0	0	113	sum	0	0	0	90	84	94	0	0	0	268	29
AACAAAAAGTAAATACACTT	0	0	0	40	45	36	0	0	0	121	GTGTATTTACTTTTTGTTAA	0	0	0	55	45	47	0	0	0	147	sum	0	0	0	95	90	83	0	0	0	268	20
GAGATACTTTACAGGACTTCACTTGCCC	0	0	0	46	48	48	0	0	1	143	GGGCAAGTGAAGTCCTGTAAAGTATCTC	0	0	0	42	42	40	0	0	0	124	sum	0	0	0	88	90	88	0	0	1	267	28
ATAATCAATTCAAGTGTAAATTGAATTAAT	0	1	0	35	34	42	0	0	0	112	TTTACACTTGAATTGATTATATTAATTCAA	0	0	0	52	54	49	0	0	0	155	sum	0	1	0	87	88	91	0	0	0	267	30
AATTGATTATATTAATTCAATTACTT	0	0	0	38	37	39	0	0	0	114	ATTAAGTAATTGAATTAATATAATCA	0	0	0	53	63	36	0	1	0	153	sum	0	0	0	91	100	75	0	1	0	267	26
ATTTGGATTATTGAGATTGACTTGG	0	0	0	53	44	42	0	0	0	139	CAAATCCAAGTCAATCTCAATAATC	0	0	0	45	37	45	0	0	0	127	sum	0	0	0	98	81	87	0	0	0	266	25
AATTAAATTAAAT	2	1	1	34	25	40	1	2	0	106	TTATTTAATTTAA	1	0	1	59	50	47	1	1	0	160	sum	3	1	2	93	75	87	2	3	0	266	13
AACAATTTAA	0	1	1	46	46	44	0	0	0	138	TAAATTGTTT	1	1	0	39	40	47	0	0	0	128	sum	1	2	1	85	86	91	0	0	0	266	10
AAATAAAGAATATTTT	0	0	0	0	1	1	55	49	40	146	ATTTAAAATATTCTTT	1	1	0	0	1	1	41	38	37	120	sum	1	1	0	0	2	2	96	87	77	266	16
TGAATGAAGAGTTGTAATTGC	0	0	0	38	41	39	0	0	0	118	TTCATTCAGCAATTACAACTC	0	0	0	44	49	54	0	0	0	147	sum	0	0	0	82	90	93	0	0	0	265	21
ATTTTATTGTGAATAAAATTGAAGTGATA	0	0	0	51	29	30	1	0	0	111	TTTATTCACAATAAAATTATCACTTCAAT	0	0	0	43	57	53	1	0	0	154	sum	0	0	0	94	86	83	2	0	0	265	29
ATATATAAAAATCGAATTTTGACTTCGCTATTCA	0	0	0	0	0	0	55	41	50	146	TATATATTGAATAGCGAAGTCAAAATTCGATTTT	1	0	0	0	0	0	48	33	37	119	sum	1	0	0	0	0	0	103	74	87	265	34
AATATGACATAATGAAGCATATAAAAAT	0	2	0	42	45	48	0	0	0	137	TATGTCATATTATTTTTATATGCTTCAT	0	1	0	50	38	39	0	0	0	128	sum	0	3	0	92	83	87	0	0	0	265	28
GTAGTAACGGTTATAAGCGTTACAAAGAAATACA	0	0	0	43	46	49	0	1	0	139	TTGTAACGCTTATAACCGTTACTACTGTATTTCT	0	0	0	42	43	40	0	0	0	125	sum	0	0	0	85	89	89	0	1	0	264	34
AACATGAATCATTCTATTCATATGATTATGGCATAAACAATACTTA	0	0	0	0	0	0	48	38	31	117	ATGAATAGAATGATTCATGTTTAAGTATTGTTTATGCCATAATCAT	0	0	0	0	0	0	51	50	46	147	sum	0	0	0	0	0	0	99	88	77	264	46
AAATATTTTATC	0	0	0	41	45	35	0	0	0	121	TTTGATAAAATA	0	0	0	46	60	37	0	0	0	143	sum	0	0	0	87	105	72	0	0	0	264	12
AAAATGAATTTAATTAAATGATATTGAGTT	0	0	0	42	41	46	0	0	0	129	TTTAATTAAATTCATTTTAACTCAATATCA	0	0	0	51	41	42	0	1	0	135	sum	0	0	0	93	82	88	0	1	0	264	30
TATGCAAATCATGTGTATGATAA	0	0	0	0	0	0	21	18	27	66	TTGCATATTATCATACACATGAT	0	1	0	0	0	0	80	60	56	197	sum	0	1	0	0	0	0	101	78	83	263	23
CATTTATCCGAAATAAATACCATC	0	0	1	52	51	43	0	0	0	147	TTTATTTCGGATAAATGGATGGTA	0	1	0	33	45	37	0	0	0	116	sum	0	1	1	85	96	80	0	0	0	263	24
ATCATAATCAA	0	0	0	36	47	45	0	1	0	129	TGATTTGATTA	0	0	0	52	39	43	0	0	0	134	sum	0	0	0	88	86	88	0	1	0	263	11
AATTTCAAATT	13	5	14	30	35	45	3	3	4	152	TTAATTTGAAA	12	6	12	20	24	32	1	2	2	111	sum	25	11	26	50	59	77	4	5	6	263	11
AATCACCTAAATAATTTCTAATAAATTA	0	0	0	23	26	27	0	0	0	76	TTTAATTTATTAGAAATTATTTAGGTGA	0	0	0	64	70	52	0	0	1	187	sum	0	0	0	87	96	79	0	0	1	263	28
AATAGAATGATTTTATCTTGTGCA	1	0	0	41	51	39	0	0	0	132	ATAAAATCATTCTATTTGCACAAG	0	0	0	38	57	36	0	0	0	131	sum	1	0	0	79	108	75	0	0	0	263	24
TAAATTATTTATCCTAAATAATTTCCTAA	0	0	0	40	39	30	0	0	0	109	TAATTTATTAGGAAATTATTTAGGATAAA	0	0	0	35	52	66	0	0	0	153	sum	0	0	0	75	91	96	0	0	0	262	29
CAGAACAAATAGAATACAGGGATGAACTGATAAAA	0	0	0	49	38	53	0	0	0	140	TGTTTTATCAGTTCATCCCTGTATTCTATTTGTTC	0	0	0	41	33	48	0	0	0	122	sum	0	0	0	90	71	101	0	0	0	262	35
ATATTGAGATATTGGGTT	0	0	0	31	37	25	0	0	0	93	CCAATATCTCAATATAAC	0	0	0	62	50	57	0	0	0	169	sum	0	0	0	93	87	82	0	0	0	262	18
AGTTAATCAAAAGG	0	0	0	0	0	1	69	54	56	180	TAACTCCTTTTGAT	0	0	0	1	0	1	21	35	24	82	sum	0	0	0	1	0	2	90	89	80	262	14
ACTTATATTTTTATAATCCCATAAAAATATATACATTT	0	0	0	32	45	43	0	0	0	120	AGTAAATGTATATATTTTTATGGGATTATAAAAATATA	0	0	0	58	37	47	0	0	0	142	sum	0	0	0	90	82	90	0	0	0	262	38
AATCCTATCTCATTTTATTTATATA	0	0	0	43	34	54	0	0	0	131	TGAGATAGGATTTATATAAATAAAA	0	0	0	37	50	43	1	0	0	131	sum	0	0	0	80	84	97	1	0	0	262	25
TGACTTGCATAACTTGCATAACATCATGATCACATAGCATA	0	0	0	0	1	1	30	33	44	109	TTATGCAAGTTATGCAAGTCATATGCTATGTGATCATGATG	0	0	0	0	0	0	38	56	58	152	sum	0	0	0	0	1	1	68	89	102	261	41
CAATTCAATTCACTTTGAATTCGTTTT	0	0	0	0	0	0	31	38	36	105	TGAATTGAATTGAAAACGAATTCAAAG	0	0	0	0	0	0	42	57	57	156	sum	0	0	0	0	0	0	73	95	93	261	27
TAATCAATTAATATAATTGAAATGAG	0	0	0	43	33	33	0	0	0	109	TTCAATTATATTAATTGATTACTCAT	0	0	0	48	53	50	0	0	0	151	sum	0	0	0	91	86	83	0	0	0	260	26
GACCCAGGGGTC	0	0	0	0	0	0	38	51	36	125	GGGTCGACCCCT	1	1	0	0	0	0	54	41	38	135	sum	1	1	0	0	0	0	92	92	74	260	12
CACATCAAATATCAT	0	0	0	28	33	34	1	0	0	96	GATGTGATGATATTT	0	0	0	56	52	56	0	0	0	164	sum	0	0	0	84	85	90	1	0	0	260	15
ATCATTAATTAATT	46	48	56	0	1	0	0	0	0	151	TAATTAATTAATGA	35	33	39	0	0	2	0	0	0	109	sum	81	81	95	0	1	2	0	0	0	260	14
ATAAAAATCACATTTTTATTCTAACTAA	1	0	0	49	58	38	0	0	0	146	GATTTTTATTTAGTTAGAATAAAAATGT	0	0	0	43	30	41	0	0	0	114	sum	1	0	0	92	88	79	0	0	0	260	28
ATAAAAAAAT	7	5	2	17	22	27	14	15	20	129	ATTTTTTTAT	3	2	3	24	14	15	28	15	27	131	sum	10	7	5	41	36	42	42	30	47	260	10
AATTCCATTTC	0	0	0	11	9	17	14	25	15	91	AATTGAAATGG	1	0	0	9	15	18	37	34	55	169	sum	1	0	0	20	24	35	51	59	70	260	11
AAATAGAAATATTTAT	0	1	0	0	1	2	57	45	63	169	TAAATATTTCTATTTA	0	0	0	0	0	1	31	37	22	91	sum	0	1	0	0	1	3	88	82	85	260	16
ATTAATTACCCTA	1	1	0	1	1	0	27	16	17	64	TTAATTAGGGTAA	1	3	1	0	1	0	71	54	64	195	sum	2	4	1	1	2	0	98	70	81	259	13
ATCAGTTCATCATGGTAGTGTATATTTTTATGCCC	0	0	0	25	24	26	0	0	0	75	TGATGAACTGATGGGCATAAAAATATACACTACCA	0	0	0	67	58	59	0	0	0	184	sum	0	0	0	92	82	85	0	0	0	259	35
ATAACATGC	0	0	0	0	0	0	26	34	31	91	ATGTTATGC	1	1	0	0	0	0	55	59	52	168	sum	1	1	0	0	0	0	81	93	83	259	9
AACTTGCATAAGCATTCACAT	0	0	1	0	0	0	37	39	32	109	TGCTTATGCAAGTTATGTGAA	0	1	0	0	0	0	47	58	44	150	sum	0	1	1	0	0	0	84	97	76	259	21
TATTTAAA	20	21	19	69	67	48	7	2	5	258	sum	20	21	19	69	67	48	7	2	5	258	sum	20	21	19	69	67	48	7	2	5	258	8
ATTTTTATATTCATCAGTCCATCATGTTGGTTGTAT	0	0	0	52	45	74	0	0	1	172	TGATGAATATAAAAATATACAACCAACATGATGGAC	0	0	0	22	25	39	0	0	0	86	sum	0	0	0	74	70	113	0	0	1	258	36
ATTTCACTTATTTAACTTGTTAAATATATT	0	0	0	29	40	41	0	0	0	110	TTAACAAGTTAAATAAGTGAAATAATATAT	0	0	0	55	52	41	0	0	0	148	sum	0	0	0	84	92	82	0	0	0	258	30
AAAATGTGTATTATTTTTGTGTGTACA	0	0	0	33	41	53	0	0	0	127	ACACACAAAAATAATACACATTTTTGT	0	0	0	38	44	49	0	0	0	131	sum	0	0	0	71	85	102	0	0	0	258	27
TAAAATAGAGAATTTTATTTAGAATAAA	0	0	0	62	36	34	1	0	0	133	TATTTTATTTATTCTAAATAAAATTCTC	0	0	0	45	33	45	0	0	1	124	sum	0	0	0	107	69	79	1	0	1	257	28
GGAATAAATATTTT	0	0	1	28	38	43	0	0	0	110	TTTATTCCAAAATA	0	0	0	49	43	54	0	0	1	147	sum	0	0	1	77	81	97	0	0	1	257	14
GAGTTAATCGATTAGAGTTA	0	0	1	0	0	0	34	41	45	121	TCTAATCGATTAACTCTAAC	0	0	0	0	1	1	38	45	51	136	sum	0	0	1	0	1	1	72	86	96	257	20
ATCACATCAAAAC	0	1	0	66	53	61	0	0	1	182	GATGTGATGTTTT	0	0	0	26	26	23	0	0	0	75	sum	0	1	0	92	79	84	0	0	1	257	13
AAATCACATTTTTATCTAACTCAATAA	0	0	0	38	50	33	0	0	0	121	ATTTTTATTGAGTTAGATAAAAATGTG	0	0	1	38	51	46	0	0	0	136	sum	0	0	1	76	101	79	0	0	0	257	27
TTATCGAATATAGTTATTCGAAGAGAGA	0	1	0	0	0	1	61	53	44	160	TTCGAATAACTATATTCGATAATCTCTC	0	0	0	0	1	0	39	34	22	96	sum	0	1	0	0	1	1	100	87	66	256	28
TATTCCCAATTGATAAAAATCACTATTTT	1	1	0	67	81	50	0	0	0	200	TTTTATCAATTGGGAATAAAAATAGTGAT	0	0	0	16	20	20	0	0	0	56	sum	1	1	0	83	101	70	0	0	0	256	29
CTCTTCATCACT	1	0	0	41	33	47	0	0	0	122	GTGATGAAGAGA	0	0	0	49	47	37	1	0	0	134	sum	1	0	0	90	80	84	1	0	0	256	12
CATAAACATGGCATAATGTCAAA	0	0	0	1	1	1	73	89	73	238	TTATGCCATGTTTATGTTTGACA	0	0	0	0	0	0	4	6	8	18	sum	0	0	0	1	1	1	77	95	81	256	23
CAATTCTTTTCAATTTAATTCGAATTT	0	0	0	1	0	0	45	31	46	123	TTGAAAAGAATTGAAATTCGAATTAAA	0	1	0	0	0	1	45	41	45	133	sum	0	1	0	1	0	1	90	72	91	256	27
CAAGTTATGAATGCTTATG	0	0	0	0	0	0	66	66	65	197	TAAGCATTCATAACTTGCA	0	0	0	0	1	0	20	14	24	59	sum	0	0	0	0	1	0	86	80	89	256	19
ATTGAAAGGATATTTTATTTTTGATAATAAAATAAAATGAAATGA	0	0	0	32	44	49	0	0	0	125	TTATTATCAAAAATAAAATATCCTTTCAATTCATTTCATTTTATT	0	0	0	51	38	41	0	1	0	131	sum	0	0	0	83	82	90	0	1	0	256	45
ATGATTTCAAATGTT	58	55	59	0	0	0	0	0	0	172	TTGAAATCATAACAT	33	29	19	0	1	1	0	1	0	84	sum	91	84	78	0	1	1	0	1	0	256	15
ATAAAATAGATGTGTTGTTTTATTTCG	0	0	0	34	32	42	0	0	0	108	TCTATTTTATCGAAATAAAACAACACA	1	0	0	54	48	45	0	0	0	148	sum	1	0	0	88	80	87	0	0	0	256	27
AGTTGACCAGTTAA	1	0	2	1	0	1	46	51	39	141	GGTCAACTTTAACT	0	1	0	1	1	0	48	31	33	115	sum	1	1	2	2	1	1	94	82	72	256	14
AATTTTGCATTTTCCCTGTGTTCAAATTGGAAATAATAACAGAATGCAA	0	0	0	43	37	52	0	0	0	132	TGTTATTATTTCCAATTTGAACACAGGGAAAATGCAAAATTTTGCATTC	0	0	0	37	49	38	0	0	0	124	sum	0	0	0	80	86	90	0	0	0	256	49
AAGTCAATC	25	21	17	0	0	0	10	11	18	102	ACTTGATTG	42	34	42	0	0	0	12	15	9	154	sum	67	55	59	0	0	0	22	26	27	256	9
TTAAAATGAAT	2	6	0	5	5	4	20	24	18	84	TTAAATTCATT	5	3	2	3	2	0	56	46	54	171	sum	7	9	2	8	7	4	76	70	72	255	11
ATTAGGGATTAATTAGTAGTTAATTAAATACTGTTTAACACTG	0	0	0	40	56	37	0	0	0	133	TTAATCCCTAATCAGTGTTAAACAGTATTTAATTAACTACTAA	0	0	0	40	44	38	0	0	0	122	sum	0	0	0	80	100	75	0	0	0	255	43
ATGAATATATATTTTACTTCAACAC	1	0	0	0	1	0	54	47	46	149	TATTCATGTGTTGAAGTAAAATATA	0	0	0	0	0	0	29	42	35	106	sum	1	0	0	0	1	0	83	89	81	255	25
ATAATTTTATTCACA	0	0	0	34	21	24	0	0	0	79	TTATTGTGAATAAAA	0	0	0	62	53	60	1	0	0	176	sum	0	0	0	96	74	84	1	0	0	255	15
ACTCGATTAACTCTA	0	0	0	0	0	0	46	41	41	128	TTAGAGTTAATCGAG	1	0	0	0	0	0	39	49	38	127	sum	1	0	0	0	0	0	85	90	79	255	15
ACATATAAAAATGATGACATAATGAG	0	0	0	53	57	47	0	0	0	157	ATCATTTTTATATGTCTCATTATGTC	0	0	0	40	31	27	0	0	0	98	sum	0	0	0	93	88	74	0	0	0	255	26
ATATTTGGGATAAA	0	0	0	43	38	30	0	0	0	111	ATCCCAAATATTTT	1	0	0	50	43	49	0	0	0	143	sum	1	0	0	93	81	79	0	0	0	254	14
AATTGATTATATTAATCCAATTACTTA	0	0	0	54	36	34	0	0	0	124	AATTGGATTAATATAATCAATTTAAGT	0	0	0	45	40	45	0	0	0	130	sum	0	0	0	99	76	79	0	0	0	254	27
AATTAATTAATTTCTAATCCAT	0	0	0	38	49	28	0	0	0	115	ATTAGAAATTAATTAATTATGG	0	0	0	46	50	43	0	0	0	139	sum	0	0	0	84	99	71	0	0	0	254	22
AATATATCC	0	0	0	52	50	47	0	1	0	150	GATATATTG	1	0	0	34	35	32	1	1	0	104	sum	1	0	0	86	85	79	1	2	0	254	9
AATAAAATATTTAACAAGTTAAATAAGTGG	0	0	0	55	51	42	0	0	0	148	ACTTATTTAACTTGTTAAATATTTTATTCC	0	0	0	35	37	34	0	0	0	106	sum	0	0	0	90	88	76	0	0	0	254	30
AAATACCATTTTTATACACATAA	0	0	0	35	45	44	0	0	0	124	GTATAAAAATGGTATTTTTATGT	0	0	0	46	41	43	0	0	0	130	sum	0	0	0	81	86	87	0	0	0	254	23
TTCGAATAACTTATA	0	1	0	0	0	0	44	45	26	116	TTCGAATATAAGTTA	0	2	0	1	0	0	40	51	43	137	sum	0	3	0	1	0	0	84	96	69	253	15
GGGATGAACTGATAAAATATATCAAAAACAATAGCA	0	0	0	51	44	38	0	0	0	133	TTGATATATTTTATCAGTTCATCCCTGCTATTGTTT	0	0	0	38	41	41	0	0	0	120	sum	0	0	0	89	85	79	0	0	0	253	36
AATTAAATAAATT	20	19	14	23	35	40	0	0	1	152	ATTTATTTAATTA	12	20	19	15	12	21	0	1	1	101	sum	32	39	33	38	47	61	0	1	2	253	13
AATAGAAATTAATTTGAAATGA	0	0	0	51	37	46	0	0	0	134	TTTCATTTCAAATTAATTTCTA	0	1	0	34	44	40	0	0	0	119	sum	0	1	0	85	81	86	0	0	0	253	22
AATACTGAAATCA	0	0	0	63	57	66	0	0	0	186	ATTTGATTTCAGT	0	0	0	27	16	24	0	0	0	67	sum	0	0	0	90	73	90	0	0	0	253	13
TCATCAAGTTAGGTTATGCCTAAAT	0	0	0	50	37	39	0	0	0	126	TTTAGGCATAACCTAACTTGATGAA	1	0	0	52	34	39	0	0	0	126	sum	1	0	0	102	71	78	0	0	0	252	25
TAATTAAGAAG	29	28	24	8	13	11	0	0	0	113	TTAATTACTTC	53	38	35	6	3	4	0	0	0	139	sum	82	66	59	14	16	15	0	0	0	252	11
TAATAAGTGAAATTGGTTAAATAAAATATT	0	0	0	58	34	31	0	0	0	123	TTTAACCAATTTCACTTATTAAATATTTTA	0	0	1	48	44	36	0	0	0	129	sum	0	0	1	106	78	67	0	0	0	252	30
ATTAATAAACAATTAGAATTGAAATAGG	0	0	0	48	31	54	0	0	1	134	TATTAATCCTATTTCAATTCTAATTGTT	0	0	0	37	42	38	0	0	1	118	sum	0	0	0	85	73	92	0	0	2	252	28
AAATGAATTAACTAATTTGAAGTTAAATTG	0	0	0	34	39	36	1	0	0	110	TTAGTTAATTCATTTCAATTTAACTTCAAA	0	0	0	51	46	45	0	0	0	142	sum	0	0	0	85	85	81	1	0	0	252	30
CAATCACCAAT	0	0	0	44	52	43	1	0	0	140	TGATTGGTGAT	0	0	0	42	36	32	1	0	0	111	sum	0	0	0	86	88	75	2	0	0	251	11
ATTCAATTACTACTTTAATTGATTATTCC	0	0	0	51	25	36	0	0	0	112	TAAAGTAGTAATTGAATGGAATAATCAAT	0	0	1	40	45	53	0	0	0	139	sum	0	0	1	91	70	89	0	0	0	251	29
AATTAAGTTAATTGAAATGAATT	0	0	0	50	53	47	0	0	0	150	ATTTCAATTAACTTAATTAATTC	0	0	0	34	39	28	0	0	0	101	sum	0	0	0	84	92	75	0	0	0	251	23
AAAAAAATACATGACAGGGATGAAACTGATGAACATAT	0	0	1	41	53	43	1	0	1	140	AGTTTCATCCCTGTCATGTATTTTTTTATATGTTCATC	1	1	0	33	37	39	0	0	0	111	sum	1	1	1	74	90	82	1	0	1	251	38
AACCCTTAAGTCGTGC	35	42	45	0	0	0	0	0	0	122	GACTTAAGGGTTGCAC	35	49	44	0	0	0	0	0	0	128	sum	70	91	89	0	0	0	0	0	0	250	16
ACCTATTTATTATTTTTATTACTTCAATTA	0	0	0	41	46	42	0	0	0	129	ATAAATAGGTTAATTGAAGTAATAAAAATA	0	0	1	39	37	43	0	0	0	120	sum	0	0	1	80	83	85	0	0	0	249	30
ATTCATGTGTTGAAATAAA	1	0	0	0	0	0	33	59	36	129	CAACACATGAATTTTATTT	0	0	0	0	0	0	35	48	36	119	sum	1	0	0	0	0	0	68	107	72	248	19
ATAAGAATTTGATTTTATTCAGTTAGA	0	0	0	29	29	25	0	0	0	83	TAAAATCAAATTCTTATTCTAACTGAA	0	1	1	54	49	60	0	0	0	165	sum	0	1	1	83	78	85	0	0	0	248	27
GATTTTATTTAGAATAAATAAAATAG	0	0	0	36	33	29	0	0	0	98	TAAATAAAATCCTATTTTATTTATTC	0	0	0	58	52	38	1	0	0	149	sum	0	0	0	94	85	67	1	0	0	247	26
AAAAAGAAGAGAG	53	54	67	0	2	1	0	0	0	177	TTCTTTTTCTCTC	29	15	24	1	1	0	0	0	0	70	sum	82	69	91	1	3	1	0	0	0	247	13
TTAAATATAA	4	2	5	3	2	3	23	29	24	95	TTATATTTAA	4	2	5	6	1	4	50	38	41	151	sum	8	4	10	9	3	7	73	67	65	246	10
TAAATAAAATATTTGAATAATATTTTGGGAAATTTAAT	0	1	0	38	49	43	0	0	0	131	TAAATTTCCCAAAATATTATTCAAATATTTTATTTAAT	0	0	0	27	45	43	0	0	0	115	sum	0	1	0	65	94	86	0	0	0	246	38
CGAATAAACTATATTCGATAACTCCTTT	0	1	0	0	0	0	46	36	53	136	GAGTTATCGAATATAGTTTATTCGAAAG	0	0	0	0	0	0	31	39	40	110	sum	0	1	0	0	0	0	77	75	93	246	28
ACTATTTTATTTATTCTAAATAAAATC	0	0	0	53	41	38	0	0	0	132	TTTATTTAGAATAAATAAAATAGTGAT	0	1	0	43	39	31	0	0	0	114	sum	0	1	0	96	80	69	0	0	0	246	27
AATAGTGAGCGTTGTTTATTTTTATAAC	1	0	0	32	36	43	0	0	0	112	CACTATTGTTATAAAAATAAACAACGCT	0	0	0	51	42	41	0	0	0	134	sum	1	0	0	83	78	84	0	0	0	246	28
TTTAATTAATGAAAGAAACGTGTAAAGT	29	39	34	0	0	0	0	0	0	102	TTTCTTTCATTAATTAAAACTTTACACG	41	46	54	1	0	0	0	1	0	143	sum	70	85	88	1	0	0	0	1	0	245	28
ATTTAAATTCTATT	0	1	0	51	48	36	1	1	0	138	TTTAAATAATAGAA	0	0	0	36	40	30	1	0	0	107	sum	0	1	0	87	88	66	2	1	0	245	14
AAATTCATGTGTTGAATAGAAAT	0	1	0	1	0	1	46	37	50	136	TATTCAACACATGAATTTATTTC	0	1	1	0	0	0	30	42	35	109	sum	0	2	1	1	0	1	76	79	85	245	23
AAATATCTCTGTATTTAATCACTTATT	0	0	0	44	30	40	1	0	0	115	AGTGATTAAATACAGAGATATTTAATA	0	0	0	39	46	45	0	0	0	130	sum	0	0	0	83	76	85	1	0	0	245	27
TTCCTTTAACAAAAATAATATTT	0	0	0	34	43	39	0	0	0	116	TTGTTAAAGGAAAAATATTATTT	0	0	0	33	49	46	0	0	0	128	sum	0	0	0	67	92	85	0	0	0	244	23
TATGATTTCAAATG	51	56	55	0	0	0	0	1	0	163	TTGAAATCATACAT	31	29	21	0	0	0	0	0	0	81	sum	82	85	76	0	0	0	0	1	0	244	14
AGTTAAAATTTATATGCTGCAACCTAAACATTC	0	0	0	38	42	37	0	0	0	117	TATAAATTTTAACTGAATGTTTAGGTTGCAGCA	0	0	0	49	40	38	0	0	0	127	sum	0	0	0	87	82	75	0	0	0	244	33
AGAATATTTTTAAATAA	0	1	1	0	0	0	37	43	41	123	TATTTAAAAATATTCTT	0	1	1	0	0	0	43	38	38	121	sum	0	2	2	0	0	0	80	81	79	244	17
ACATCCGATGAATCAAAAGCAAAG	43	49	52	0	0	1	0	0	0	145	CATCGGATGTCTTTGCTTTTGATT	35	28	36	0	0	0	0	0	0	99	sum	78	77	88	0	0	1	0	0	0	244	24
AACTCCAATTAGTTAATATATTCTTATT	0	0	0	44	42	37	0	0	0	123	GAGTTAATAAGAATATATTAACTAATTG	0	0	1	41	47	32	0	0	0	121	sum	0	0	1	85	89	69	0	0	0	244	28
AAATTGAGTTAATTAAATTGTTAATAAGCT	0	0	0	36	38	25	1	0	0	100	CTTATTAACAATTTAATTAACTCAATTTAG	0	0	0	46	52	44	0	1	1	144	sum	0	0	0	82	90	69	1	1	1	244	30
AAAATCTCTTCTTTATATTTATA	0	0	0	32	33	58	0	0	0	123	GATTTTTATAAATATAAAGAAGA	0	0	0	42	41	38	0	0	0	121	sum	0	0	0	74	74	96	0	0	0	244	23
GAAATCAATT	30	35	21	1	1	2	0	0	0	90	TCAATTGATT	52	44	51	2	0	2	0	1	1	153	sum	82	79	72	3	1	4	0	1	1	243	10
CAGCGCTGCGCGCGCGCGCTG	0	1	0	45	59	50	0	0	1	156	GCGCGCAGCGCTGCAGCGCGC	0	0	1	27	19	39	1	0	0	87	sum	0	1	1	72	78	89	1	0	1	243	21
AAGAG	16	18	23	12	11	12	2	2	0	96	TCTCT	25	49	44	8	6	9	3	3	0	147	sum	41	67	67	20	17	21	5	5	0	243	5
ACTATTTTAATATATA	51	47	41	0	0	0	0	0	0	139	TTATATATTAAAATAG	32	33	37	0	0	1	0	0	0	103	sum	83	80	78	0	0	1	0	0	0	242	16
ACGACCT	42	34	42	0	1	0	0	0	0	119	TAGGTCG	40	41	41	0	0	1	0	0	0	123	sum	82	75	83	0	1	1	0	0	0	242	7
AATTAACTAATTGGAAGTTAATATTGAATC	0	0	0	64	44	72	0	0	0	180	GTTAATTGATTCAATATTAACTTCCAATTA	0	0	0	27	22	13	0	0	0	62	sum	0	0	0	91	66	85	0	0	0	242	30
TAAATTAGATTAAAATAATT	81	82	73	1	0	0	1	0	0	238	TTAAATTATTTTAATCTAAT	0	2	1	0	0	0	0	0	0	3	sum	81	84	74	1	0	0	1	0	0	241	20
CCAACAAATGACCCGAAGGT	42	49	50	0	0	1	0	0	0	142	TGGACCTTCGGGTCATTTGT	31	31	37	0	0	0	0	0	0	99	sum	73	80	87	0	0	1	0	0	0	241	20
AAACAATAAACA	0	0	0	45	43	36	0	0	3	127	ATTGTTTTGTTT	0	0	0	56	32	26	0	0	0	114	sum	0	0	0	101	75	62	0	0	3	241	12
GTTTATATTATTTTAATTCTAACCTTAATT	0	0	0	42	36	27	0	0	0	105	TAATATAAACAATTAAGGTTAGAATTAAAA	0	0	0	47	55	33	0	0	0	135	sum	0	0	0	89	91	60	0	0	0	240	30
ATTTCACATCAGTTTCTTTATAACCAACTGATGTAAAAAATGGT	0	0	0	33	52	41	0	0	0	126	TACCATTTTTTACATCAGTTGGTTATAAAGAAACTGATGTGAAA	0	0	0	32	38	43	1	0	0	114	sum	0	0	0	65	90	84	1	0	0	240	44
ATAAAAATAGTGATTTTTATTTGTGTGAG	0	0	0	29	34	29	0	0	0	92	ATTTTTATCTCACACAAATAAAAATCACT	0	0	0	54	37	57	0	0	0	148	sum	0	0	0	83	71	86	0	0	0	240	29
ACCAACTTGTTAAACATGCATAA	0	1	0	0	0	0	21	19	17	58	GTTTATGCATGTTTAACAAGTTG	0	0	2	0	0	1	52	59	68	182	sum	0	1	2	0	0	1	73	78	85	240	23
AATTAAATTG	3	3	2	19	36	27	10	19	20	139	TTTAATTCAA	1	1	1	18	20	36	8	10	6	101	sum	4	4	3	37	56	63	18	29	26	240	10
AACATGATAAAATATATCAAAACAAATGACAGGGATG	0	0	0	54	63	56	0	0	0	173	TCATCCCTGTCATTTGTTTTGATATATTTTATCATGT	0	0	0	22	26	18	0	0	1	67	sum	0	0	0	76	89	74	0	0	1	240	37
TAAATTTAAAAG	33	37	40	0	0	1	0	1	0	112	TACTTTTAAATT	44	39	43	0	0	1	0	0	0	127	sum	77	76	83	0	0	2	0	1	0	239	12
AATAAAAATCACATTTTTATTTCAACTA	0	0	0	41	36	40	0	0	0	117	TTTAGTTGAAATAAAAATGTGATTTTTA	0	0	0	40	49	32	1	0	0	122	sum	0	0	0	81	85	72	1	0	0	239	28
TATGATTTTTATATGTTGAACTTCGAATTAAAAA	0	0	0	0	0	0	43	29	39	111	TTCAACATATAAAAATCATATTTTTAATTCGAAG	0	0	1	0	0	0	49	42	35	127	sum	0	0	1	0	0	0	92	71	74	238	34
CCTCACAGCAGCTCTCTCGGCAAG	0	0	0	33	50	43	0	0	0	126	TGCCGAGAGAGCTGCTGTGAGGCT	0	0	0	40	41	30	1	0	0	112	sum	0	0	0	73	91	73	1	0	0	238	24
ATTTAAAAATT	0	3	1	35	33	30	0	0	0	102	TTTAAATAATT	0	0	2	46	48	40	0	0	0	136	sum	0	3	3	81	81	70	0	0	0	238	11
ATTAAAATCCTATTACTATATTTA	0	0	0	41	45	39	1	0	0	126	TTAAATATAGTAATAGGATTTTAA	0	0	0	27	41	44	0	0	0	112	sum	0	0	0	68	86	83	1	0	0	238	24
ATCAATTAAAGTA	0	2	0	47	34	32	0	0	0	115	ATTACTTTAATTG	0	0	1	42	46	34	0	0	0	123	sum	0	2	1	89	80	66	0	0	0	238	13
AAATTTAATTAAATAAAATATTGAGATGATATTTTGGG	0	0	0	31	38	28	0	0	0	97	ATCTCAATATTTTATTTAATTAAATTTCCCAAAATATC	0	1	0	49	52	38	0	1	0	141	sum	0	1	0	80	90	66	0	1	0	238	38
AAAATTCTATTTTATTTATTCTAAAT	0	1	0	50	37	34	0	0	0	122	TTTTATTTAGAATAAATAAAATAGAA	0	1	0	37	38	40	0	0	0	116	sum	0	2	0	87	75	74	0	0	0	238	26
AAAAATACATGACAGGGATGAAACTGATGAACATATA	0	1	0	34	47	38	0	0	0	120	TGTCATGTATTTTTTATATGTTCATCAGTTTCATCCC	0	1	0	43	37	37	0	0	0	118	sum	0	2	0	77	84	75	0	0	0	238	37
TCTTCCTTTTGGAAAT	0	0	0	39	41	49	0	0	1	130	TTTCCAAAAGGAAGAA	0	0	0	33	36	38	0	0	0	107	sum	0	0	0	72	77	87	0	0	1	237	16
TAAATTAA	7	2	7	25	30	28	7	3	0	109	TTAATTTA	4	8	8	32	41	30	0	4	1	128	sum	11	10	15	57	71	58	7	7	1	237	8
TAAATAAAATCTCTATTTTATTTATTCC	0	1	0	45	46	38	0	0	0	130	TTATTTAGGAATAAATAAAATAGAGATT	0	0	0	38	37	32	0	0	0	107	sum	0	1	0	83	83	70	0	0	0	237	28
ATATCCCAATATCTCAAT	0	0	0	38	25	27	0	0	0	90	ATATTGAGATATTGGGAT	0	0	0	53	40	53	1	0	0	147	sum	0	0	0	91	65	80	1	0	0	237	18
AATTACTTTAATTGATTATTCAATTC	0	0	0	40	47	41	0	0	0	128	TAATTGAATTGAATAATCAATTAAAG	0	0	0	31	31	47	0	0	0	109	sum	0	0	0	71	78	88	0	0	0	237	26
AACTTGCATAACATATCATATATG	1	0	0	1	0	0	19	24	27	72	TATGCAAGTTCATATATGATATGT	0	1	0	1	0	0	44	54	65	165	sum	1	1	0	2	0	0	63	78	92	237	24
GTAATTGAATTAGTGTAATCAATTAA	0	0	0	32	33	42	0	0	0	107	TTCAATTACTTAATTGATTACACTAA	0	0	0	47	40	42	0	0	0	129	sum	0	0	0	79	73	84	0	0	0	236	26
GATAAACTA	0	0	0	0	0	0	35	34	32	101	GTTTATCTA	1	0	0	0	1	0	43	47	43	135	sum	1	0	0	0	1	0	78	81	75	236	9
CTTCTTTTCAGAACAGCACTCTAC	0	0	1	52	46	46	0	0	0	145	GTGCTGTTCTGAAAAGAAGGTAGA	0	0	0	25	27	38	0	0	1	91	sum	0	0	1	77	73	84	0	0	1	236	24
CCAATCAACAATCAATCACCAAAT	0	0	0	45	41	35	0	0	1	122	GATTGATTGTTGATTGGATTTGGT	0	0	0	37	39	38	0	0	0	114	sum	0	0	0	82	80	73	0	0	1	236	24
ATATGCATTAAA	0	0	0	39	40	33	0	0	0	112	TTTTAATGCATA	0	0	0	43	38	43	0	0	0	124	sum	0	0	0	82	78	76	0	0	0	236	12
AAAATATTTAAATA	0	0	0	53	44	37	0	0	0	134	ATATTTTTATTTAA	0	0	0	28	30	44	0	0	0	102	sum	0	0	0	81	74	81	0	0	0	236	14
AAAATAATACAACCAACATGATGATGAACTGATGAAAT	0	0	0	40	39	42	0	0	0	121	TTATTTCATCAGTTCATCATCATGTTGGTTGTATTATT	0	0	0	38	37	40	0	0	0	115	sum	0	0	0	78	76	82	0	0	0	236	38
CATTTATTCGAAATAAATACCAT	0	0	0	21	15	15	0	0	0	51	TTTATTTCGAATAAATGATGGTA	0	0	0	62	50	72	0	0	0	184	sum	0	0	0	83	65	87	0	0	0	235	23
ATTTTGGGAATTTAATTAAATAAAATATTAAGAAGAAT	0	0	0	34	45	37	0	0	0	116	TCTTAATATTTTATTTAATTAAATTCCCAAAATATTCT	0	0	0	41	45	32	1	0	0	119	sum	0	0	0	75	90	69	1	0	0	235	38
ACAACTCAAA	0	0	0	21	31	27	2	0	0	81	TTGAGTTGTT	0	0	0	55	43	56	0	0	0	154	sum	0	0	0	76	74	83	2	0	0	235	10
AATAGATATTTTGTTACACAACAAA	0	0	0	46	42	35	1	0	0	124	TTTTGTTGTGTAACAAAATATCTAT	0	0	0	34	31	46	0	0	0	111	sum	0	0	0	80	73	81	1	0	0	235	25
AAATATCATTTTATCACTTATATTTTTATAACAATAA	0	0	0	32	30	38	0	0	0	100	TATAAAAATATAAGTGATAAAATGATATTTTTATTGT	0	0	0	48	47	40	0	0	0	135	sum	0	0	0	80	77	78	0	0	0	235	37
CATAACTTGCATAAGCATG	0	0	0	0	0	0	18	14	22	54	TATGCAAGTTATGCATGCT	0	1	0	0	0	0	68	52	59	180	sum	0	1	0	0	0	0	86	66	81	234	19
AATTACTAATCCTAATTAATT	0	0	2	66	59	62	1	0	0	190	GATTAGTAATTAATTAATTAG	0	0	0	14	12	18	0	0	0	44	sum	0	0	2	80	71	80	1	0	0	234	21
AATTAATTTAAAATAAATTA	64	40	45	0	0	1	1	0	0	151	AATTAATTTAATTTATTTTA	32	17	34	0	0	0	0	0	0	83	sum	96	57	79	0	0	1	1	0	0	234	20
AAATAATTTATATTA	28	35	46	1	1	0	0	1	0	112	TATTTTAATATAAAT	45	36	36	1	1	2	0	0	1	122	sum	73	71	82	2	2	2	0	1	1	234	15
AAACAAAAGGAATTTGTTTTTGGAATATTA	0	0	0	17	38	40	0	0	0	95	CCTTTTGTTTTAATATTCCAAAAACAAATT	0	0	0	44	62	33	0	0	0	139	sum	0	0	0	61	100	73	0	0	0	234	30
AAAATATATCAAAACAACATGACAGGGATGAACTTGAT	0	0	0	39	44	35	0	0	0	118	TTTGATATATTTTATCAAGTTCATCCCTGTCATGTTGT	0	0	0	37	36	43	0	0	0	116	sum	0	0	0	76	80	78	0	0	0	234	38
CATATCACTTTCGAAAT	51	35	42	0	0	0	0	0	3	131	TATGATTTCGAAAGTGA	34	34	33	0	0	0	0	1	0	102	sum	85	69	75	0	0	0	0	1	3	233	17
AAAGGAAAAATATGATTTTTGTT	0	0	0	34	34	44	0	0	0	112	TAACAAAAATCATATTTTTCCTT	0	0	0	50	34	37	0	0	0	121	sum	0	0	0	84	68	81	0	0	0	233	23
AAAATATGTTTTAAG	0	0	0	41	42	42	0	0	0	125	ATATTTTCTTAAAAC	0	0	0	32	36	39	0	0	1	108	sum	0	0	0	73	78	81	0	0	1	233	15
AAAATACTATTTTTATCACTATA	0	0	0	39	28	37	0	0	0	104	TAGTGATAAAAATAGTATTTTTA	0	1	0	44	51	33	0	0	0	129	sum	0	1	0	83	79	70	0	0	0	233	23
AAAACAAAAGAGATTTGTTTTGATTTAAT	0	0	0	36	40	37	0	0	0	113	TTTTGTTTTATTAAATCAAAACAAATCTC	0	0	0	35	48	37	0	0	0	120	sum	0	0	0	71	88	74	0	0	0	233	29
TAATTATAGTTGA	0	0	0	0	1	1	52	43	42	139	TATAATTATCAAC	1	0	0	0	0	1	32	24	35	93	sum	1	0	0	0	1	2	84	67	77	232	13
ATTTCAATTTAATTCA	1	2	0	2	2	2	40	29	36	114	TTGAAATTGAATTAAA	2	2	1	3	4	5	32	28	41	118	sum	3	4	1	5	6	7	72	57	77	232	16
ATCCAGTTGTGTATATTATTTTATATCATCAGTTC	0	0	0	31	29	26	0	0	0	86	GATGAACTGATGATATAAAATAATATACACAACTG	0	0	0	43	61	42	0	0	0	146	sum	0	0	0	74	90	68	0	0	0	232	35
AGCATACCCCTTCTGGA	0	0	0	42	34	30	0	0	0	106	AGGGGTATGCTTCCAGA	0	0	0	44	49	33	0	0	0	126	sum	0	0	0	86	83	63	0	0	0	232	17
AATAATTTTAATTT	1	2	0	2	0	3	0	0	0	8	TTATTAAATTAAAA	0	0	0	69	60	95	0	0	0	224	sum	1	2	0	71	60	98	0	0	0	232	14
AAGCATGCATAATAGCATAAGGGTGATTTGGCCAC	0	0	0	1	1	0	43	42	37	124	CCCTTATGCTATTATGCATGCTTGTGGCCAAATCA	0	0	0	0	0	1	30	38	39	108	sum	0	0	0	1	1	1	73	80	76	232	35
AAATGGATATATTTTTATGTGTTATAAAAATATAAGT	0	0	0	43	35	40	0	0	0	118	TTTTATAACACATAAAAATATATCCATTTACTTATAT	0	0	0	34	36	44	0	0	0	114	sum	0	0	0	77	71	84	0	0	0	232	37
TATTGATATTTGGGTA	0	0	0	22	20	18	0	0	0	60	TCAATATACCCAAATA	0	0	0	52	52	67	0	0	0	171	sum	0	0	0	74	72	85	0	0	0	231	16
AATCAATTG	0	0	0	35	39	39	0	0	0	113	ATTCAATTG	0	0	0	33	35	49	1	0	0	118	sum	0	0	0	68	74	88	1	0	0	231	9
AAATACTCCTATTTTATTTACAAAATA	0	0	0	48	48	45	0	0	0	141	ATAAAATAGGAGTATTTTATTTTGTAA	0	0	0	30	31	28	1	0	0	90	sum	0	0	0	78	79	73	1	0	0	231	27
TGAAATGAAAA	0	0	2	39	45	58	0	0	0	144	TTCATTTCATT	0	2	0	29	28	27	0	0	0	86	sum	0	2	2	68	73	85	0	0	0	230	11
ATTTTTATGCTTCATCATATCAGTA	0	0	0	44	46	39	0	0	0	129	TAAAAATTACTGATATGATGAAGCA	0	0	0	28	37	36	0	0	0	101	sum	0	0	0	72	83	75	0	0	0	230	25
ATTATA	3	173	2	9	5	2	14	12	10	230	sum	3	173	2	9	5	2	14	12	10	230	sum	3	173	2	9	5	2	14	12	10	230	6
ATTAAACTTCCCAAAATATCATCTTAATATTTTATTTA	0	0	0	32	48	51	0	0	0	131	GTTTAATTAAATAAAATATTAAGATGATATTTTGGGAA	0	1	0	29	36	33	0	0	0	99	sum	0	1	0	61	84	84	0	0	0	230	38
ATATTTTATTTAATCACATTACACTTGTTAA	0	0	0	38	34	38	0	0	1	111	GTGTAATGTGATTAAATAAAATATTTAACAA	0	0	0	42	33	44	0	0	0	119	sum	0	0	0	80	67	82	0	0	1	230	31
ATAGGAGGAGGAGACCCGAACCGAACCGG	1	0	0	0	0	0	43	41	27	112	TATCCGGTTCGGTTCGGGTCTCCTCCTCC	0	0	0	0	0	0	52	27	39	118	sum	1	0	0	0	0	0	95	68	66	230	29
ATAGAATTTGAATAT	0	0	0	1	0	1	42	34	36	114	TATATTCAAATTCTA	0	0	0	0	0	0	39	40	37	116	sum	0	0	0	1	0	1	81	74	73	230	15
ACATCCGATGTAGTACAAACGGT	38	40	33	0	1	0	0	0	0	112	CATCGGATGTACCGTTTGTACTA	40	34	44	0	0	0	0	0	0	118	sum	78	74	77	0	1	0	0	0	0	230	23
ACAATGCACAAAAGAGCT	26	27	27	1	1	0	0	0	0	82	TGTGCATTGTAGCTCTTT	52	43	53	0	0	0	0	0	0	148	sum	78	70	80	1	1	0	0	0	0	230	18
AAGATGATATTTTGGAAATTTAATTAAATAAAATATT	0	0	1	37	39	40	0	0	0	117	CCAAAATATCATCTTAATATTTTATTTAATTAAATTT	0	0	0	43	36	34	0	0	0	113	sum	0	0	1	80	75	74	0	0	0	230	37
TTATTCGAAGGAG	0	0	0	0	0	1	35	41	32	109	TTCGAATAACTCC	0	0	0	0	0	0	37	45	38	120	sum	0	0	0	0	0	1	72	86	70	229	13
TATTAAGTTGATTTAAAATGGAATTTAAATCTGAATAAAA	0	0	0	48	44	42	0	0	1	135	TTAATATTTTATTCAGATTTAAATTCCATTTTAAATCAAC	0	0	0	35	31	27	0	1	0	94	sum	0	0	0	83	75	69	0	1	1	229	40
ATAGATCTAATTAACATAAACTTGC	0	0	0	0	0	0	37	44	33	114	CTATGCAAGTTTATGTTAATTAGAT	0	0	0	0	0	0	39	42	34	115	sum	0	0	0	0	0	0	76	86	67	229	25
ATAATTTTTATATCGTAGCGAGCGTGTGT	0	0	0	42	32	31	0	0	0	105	ATACACACGCTCGCTACGATATAAAAATT	0	0	0	44	39	40	0	1	0	124	sum	0	0	0	86	71	71	0	1	0	229	29
AACTCAAACGGAGTATGAA	38	38	44	1	1	0	0	0	0	122	TTTCATACTCCGTTTGAGT	37	30	39	0	0	0	0	1	0	107	sum	75	68	83	1	1	0	0	1	0	229	19
AAAATCAATTCTCTTTTATATTTTAT	0	0	0	43	38	44	0	0	0	125	TTATAAAATATAAAAGAGAATTGATT	0	0	0	30	35	39	0	0	0	104	sum	0	0	0	73	73	83	0	0	0	229	26
TTTATCCAAAATG	0	0	0	5	8	10	0	0	0	23	TTTTGGATAAACA	0	0	1	58	76	70	0	0	0	205	sum	0	0	1	63	84	80	0	0	0	228	13
TCCTTTTGATTTTATAAACAACAACAAAATCATT	0	0	0	38	31	34	0	0	0	103	TTGTTGTTTATAAAATCAAAAGGAAATGATTTTG	0	0	0	45	37	43	0	0	0	125	sum	0	0	0	83	68	77	0	0	0	228	34
TAATTATCACAAACGA	35	33	40	1	0	0	1	0	0	110	TAATTATCGTTTGTGA	36	43	39	0	0	0	0	0	0	118	sum	71	76	79	1	0	0	1	0	0	228	16
TAAAAATTCGATTTTTATATATTGAATAACATAG	0	0	0	0	0	0	36	45	47	128	TTTACTATGTTATTCAATATATAAAAATCGAATT	0	0	0	0	1	0	38	32	29	100	sum	0	0	0	0	1	0	74	77	76	228	34
CAGAACTAGCAGATTAGGCAAATATAA	0	0	1	1	0	0	34	42	41	119	TCTGTTATATTTGCCTAATCTGCTAGT	0	1	0	1	0	0	27	39	41	109	sum	0	1	1	2	0	0	61	81	82	228	27
ATCCGAAATAAATATAATCTATTT	0	0	0	33	34	48	0	1	0	116	TTTATTTCGGATAAATAGATTATA	0	0	0	36	35	41	0	0	0	112	sum	0	0	0	69	69	89	0	1	0	228	24
ATAGTTTATATTAAAA	32	29	37	0	1	0	0	1	0	100	TTTTAATATAAACTAT	47	41	40	0	0	0	0	0	0	128	sum	79	70	77	0	1	0	0	1	0	228	16
AATTATTAAATAATTTCAAACTT	26	26	43	0	0	0	0	0	0	95	TTTAATAATTAAGTTTGAAATTA	38	46	46	0	1	1	0	1	0	133	sum	64	72	89	0	1	1	0	1	0	228	23
AATCGATAACTCCTTCGATTAACTAAT	0	1	0	0	0	0	42	42	44	129	GTTATCGATTATTAGTTAATCGAAGGA	0	0	0	0	1	0	25	41	32	99	sum	0	1	0	0	1	0	67	83	76	228	27
TAATTAAGGTGAT	39	38	42	0	0	0	0	0	0	119	TTAATTAATCACC	42	31	35	0	0	0	0	0	0	108	sum	81	69	77	0	0	0	0	0	0	227	13
TAAATAAATA	2	5	4	12	16	16	5	5	6	71	TATATTTATT	4	2	2	9	7	13	37	47	35	156	sum	6	7	6	21	23	29	42	52	41	227	10
AGGAGTGGAGGCGGTAGGAGCCTGGTGCGAGCCGGCG	0	0	0	26	33	36	0	0	0	95	AGGCTCCTACCGCCTCCACTCCTCGCCGGCTCGCACC	0	0	0	46	42	43	0	1	0	132	sum	0	0	0	72	75	79	0	1	0	227	37
AAATAAAAATAGGATTTTTATATATTGAACTTCG	0	0	0	0	3	0	50	35	41	129	TATAAAAATCCTATTTTTATTTCGAAGTTCAATA	0	0	0	1	1	0	34	29	33	98	sum	0	0	0	1	4	0	84	64	74	227	34
CATACATCACCATTT	0	1	1	45	37	49	0	0	0	133	TGATGTATGAAATGG	0	0	0	22	27	44	0	0	0	93	sum	0	1	1	67	64	93	0	0	0	226	15
ACAAGTTAAATAAGTTGAATAAAATATTTA	0	0	1	39	36	39	0	0	0	115	TTCAACTTATTTAACTTGTTAAATATTTTA	0	0	0	39	42	30	0	0	0	111	sum	0	0	1	78	78	69	0	0	0	226	30
AAAGGAGTTAATCGAATATAGTTTATTCGAATAGAATT	1	0	0	0	0	1	33	37	34	106	TTCGAATAAACTATATTCGATTAACTCCTTTAATTCTA	0	1	0	2	0	1	35	41	40	120	sum	1	1	0	2	0	2	68	78	74	226	38
AAAAGAAAATA	6	3	1	40	40	33	0	1	0	124	TATTTTCTTTT	2	0	5	33	35	24	1	0	2	102	sum	8	3	6	73	75	57	1	1	2	226	11
CATGAATATATATTTTTATTCAACA	0	0	0	0	2	1	42	44	50	139	TATTCATGTGTTGAATAAAAATATA	0	0	0	0	0	0	33	22	31	86	sum	0	0	0	0	2	1	75	66	81	225	25
ATTCTATTTATCAAAATAAAATACCAC	0	0	0	37	34	52	0	0	0	123	TATTTTATTTTGATAAATAGAATGTGG	0	0	0	31	39	32	0	0	0	102	sum	0	0	0	68	73	84	0	0	0	225	27
ATACAACATCTG	23	36	28	0	1	0	1	0	0	89	TTGTATCAGATG	39	54	41	0	2	0	0	0	0	136	sum	62	90	69	0	3	0	1	0	0	225	12
ACATTTATTATTAAATTTGTATGCACATTAGATACATCTCCCCTTTAC	0	0	0	0	0	0	34	40	49	123	TGTAAAGGGGAGATGTATCTAATGTGCATACAAATTTAATAATAAATG	0	0	0	0	1	0	32	34	35	102	sum	0	0	0	0	1	0	66	74	84	225	48
AAGTCTCAAGAGGGAGTAC	0	0	0	35	46	38	0	0	0	119	CCCTCTTGAGACTTGTACT	0	0	1	35	28	42	0	0	0	106	sum	0	0	1	70	74	80	0	0	0	225	19
AAATTGAAATAAGAAATCAATTAAAGTAT	0	0	0	51	48	37	0	1	0	137	AATTGATTTCTTATTTCAATTTATACTTT	0	0	0	27	34	26	0	1	0	88	sum	0	0	0	78	82	63	0	2	0	225	29
AAAATACACACGCTCGCTATTGTAAAT	0	0	0	31	40	39	1	0	0	111	TAGCGAGCGTGTGTATTTTATTTACAA	0	0	0	40	31	42	1	0	0	114	sum	0	0	0	71	71	81	2	0	0	225	27
AAAACAACTCTTTTTATATATAAAATC	0	0	0	32	43	44	0	1	0	120	TTTTATATATAAAAAGAGTTGTTTTGA	0	0	0	41	35	29	0	0	0	105	sum	0	0	0	73	78	73	0	1	0	225	27
TATGCAAGTTTTATATATGATGT	1	0	0	0	0	0	54	28	46	129	TTGCATAACATCATATATAAAAC	0	0	0	0	0	1	37	29	28	95	sum	1	0	0	0	0	1	91	57	74	224	23
TAACTTGCATATAACCAAACACA	1	0	0	1	0	1	69	69	72	213	TATGCAAGTTATGTGTTTGGTTA	0	0	0	1	0	0	5	2	3	11	sum	1	0	0	2	0	1	74	71	75	224	23
ATTAACTCCTTTTACTTTCTATTCGAATAAACTATATTCG	0	0	0	0	0	0	46	35	36	117	TAGAAAGTAAAAGGAGTTAATCGAATATAGTTTATTCGAA	0	0	0	0	0	1	44	34	28	107	sum	0	0	0	0	0	1	90	69	64	224	40
AATTGAATATAGA	0	0	0	1	0	0	36	41	47	125	AATTTCTATATTC	0	0	0	0	0	0	34	33	32	99	sum	0	0	0	1	0	0	70	74	79	224	13
AATCAAATAGAAGGGAAAATATTGGTGA	0	0	0	0	0	0	40	46	31	117	TTTCACCAATATTTTCCCTTCTATTTGA	0	0	0	0	0	0	38	38	31	107	sum	0	0	0	0	0	0	78	84	62	224	28
AAAAAAACA	10	10	17	13	11	13	7	3	6	90	TTTTTTGTT	21	12	4	22	20	21	9	12	13	134	sum	31	22	21	35	31	34	16	15	19	224	9
TTTAACCAAAACA	0	0	0	50	57	46	0	0	0	153	TTTTGGTTAAATG	0	0	0	34	14	22	0	0	0	70	sum	0	0	0	84	71	68	0	0	0	223	13
CAAATCCTTTTGATTTTATAAACAAAACAAAAT	0	0	0	50	63	49	0	0	0	162	TATAAAATCAAAAGGATTTGATTTTGTTTTGTT	0	0	0	24	14	23	0	0	0	61	sum	0	0	0	74	77	72	0	0	0	223	33
ATTTTATTCGTAAATAAAATACTATCCT	0	0	0	35	39	33	0	0	0	107	GTATTTTATTTACGAATAAAATAGGATA	0	0	0	32	44	40	0	0	0	116	sum	0	0	0	67	83	73	0	0	0	223	28
AATATTATTTAATTCAATTCAAATTAGCTT	0	1	0	51	52	51	0	0	0	155	TAAGCTAATTTGAATTGAATTAAATAATAT	0	0	0	17	25	26	0	0	0	68	sum	0	1	0	68	77	77	0	0	0	223	30
TCCAAAACGTTTAA	0	0	0	14	10	13	0	0	0	37	TTTTGGATTAAACG	0	0	0	56	65	64	0	0	0	185	sum	0	0	0	70	75	77	0	0	0	222	14
ATTAGTAATTAATTAATTAAAG	0	1	0	44	50	50	0	0	1	146	TAATTAATTAATTACTAATCTT	0	0	0	21	29	25	0	0	1	76	sum	0	1	0	65	79	75	0	0	2	222	22
ATAATAATACTAATTGAAATTGAAAAT	0	0	0	38	34	42	0	0	0	114	TATTTTCAATTTCAATTAGTATTATTA	0	0	0	42	35	30	0	0	1	108	sum	0	0	0	80	69	72	0	0	1	222	27
ATAAAATAGATGTGATATTTTATTTTG	0	0	0	33	24	38	1	0	0	96	TATTTTATCAAAATAAAATATCACATC	0	0	0	40	43	42	0	0	1	126	sum	0	0	0	73	67	80	1	0	1	222	27
AATTCAATTCGAATTCATTTTCTATTC	0	1	0	1	0	0	45	26	45	118	TAGAAAATGAATTCGAATTGAATTGAA	0	0	0	0	0	0	35	34	35	104	sum	0	1	0	1	0	0	80	60	80	222	27
AAATGAAATTAAATTG	0	1	0	33	31	43	0	0	0	108	TTAATTTCATTTCAAT	0	0	0	42	34	36	1	0	1	114	sum	0	1	0	75	65	79	1	0	1	222	16
TAACTACCTTCGAA	0	1	2	1	0	1	88	57	68	218	TTATTCGAAGGTAG	0	0	0	0	0	0	2	0	1	3	sum	0	1	2	1	0	1	90	57	69	221	14
ATAGAATTTGAAAT	0	0	0	0	1	1	30	30	27	89	ATTTCAAATTCTAT	0	0	1	2	0	1	42	43	43	132	sum	0	0	1	2	1	2	72	73	70	221	14
AATTGAATTGAATATATAACGAATTCG	0	0	0	0	0	0	41	44	39	124	CGAATTCGTTATATATTCAATTCAATT	0	0	0	0	0	0	27	41	29	97	sum	0	0	0	0	0	0	68	85	68	221	27
AATATCC	0	0	0	44	46	39	0	1	0	130	GGATATT	0	0	0	30	30	31	0	0	0	91	sum	0	0	0	74	76	70	0	1	0	221	7
AACTTGCATAATCATATT	0	0	0	1	0	0	34	32	28	95	ATGCAAGTTAATATGATT	0	0	0	0	1	0	51	41	33	126	sum	0	0	0	1	1	0	85	73	61	221	18
AAAGTTGAAATTGAATTAATATAAACAATT	0	0	1	43	34	39	0	0	0	117	ATTTCAACTTTAATTGTTTATATTAATTCA	0	0	0	46	23	35	0	0	0	104	sum	0	0	1	89	57	74	0	0	0	221	30
AAAGGAGTTATCG	1	0	0	1	0	0	49	38	21	110	TTCGATAACTCCT	0	0	0	0	0	0	37	33	41	111	sum	1	0	0	1	0	0	86	71	62	221	13
AAAATCGAATTTTTACTTCGCTATTCAATATAGA	1	1	0	2	0	0	51	54	39	148	GATTTTTCTATATTGAATAGCGAAGTAAAAATTC	0	1	0	1	0	0	20	22	29	73	sum	1	2	0	3	0	0	71	76	68	221	34
AAAATATATGGCAGGGATGAAACTGAACAACATATA	0	0	0	34	17	18	0	0	0	69	ATTTTTATATGTTGTTCAGTTTCATCCCTGCCATAT	0	0	0	60	49	42	0	1	0	152	sum	0	0	0	94	66	60	0	1	0	221	36
TACTTAACAATTTACTGTTCAAGTTAC	0	0	0	32	39	46	0	0	0	117	TGTTAAGTAGTAACTTGAACAGTAAAT	0	0	0	37	35	31	0	0	0	103	sum	0	0	0	69	74	77	0	0	0	220	27
ATCCCATTTTAAATCAACTTAATATTTTCTTTGATTAAA	0	0	0	28	37	39	0	0	0	104	ATTAAGTTGATTTAAAATGGGATTTTAATCAAAGAAAAT	0	0	0	39	41	36	0	0	0	116	sum	0	0	0	67	78	75	0	0	0	220	39
AATTCACTTAACT	0	0	0	0	0	0	22	20	18	60	GTGAATTAGTTAA	0	0	0	0	2	0	58	42	58	160	sum	0	0	0	0	2	0	80	62	76	220	13
AAGCTAATATTGAGTTAATTAAATGTTAAT	0	1	0	41	36	32	1	0	0	111	CAATATTAGCTTATTAACATTTAATTAACT	0	0	0	33	37	38	1	0	0	109	sum	0	1	0	74	73	70	2	0	0	220	30
AAGAAGGTAGAGCGCTGTTCTGAA	0	0	0	46	59	35	0	0	0	140	CTTCTTTTCAGAACAGCGCTCTAC	0	0	0	26	31	23	0	0	0	80	sum	0	0	0	72	90	58	0	0	0	220	24
AAAGTAATTGAATGAATTAAATCAATT	0	0	0	49	55	36	0	0	0	140	ATTCATTCAATTACTTTAATTGATTTA	0	0	0	30	32	18	0	0	0	80	sum	0	0	0	79	87	54	0	0	0	220	27
TTAAAGTTAAATAAAATCTTTTA	0	1	0	30	28	24	0	0	1	84	TTTAACTTTAATAAAAGATTTTA	0	0	0	44	44	47	0	0	0	135	sum	0	1	0	74	72	71	0	0	1	219	23
CATTCCAGCCTCGTTCGG	43	30	35	0	0	1	0	0	0	109	GAGGCTGGAATGCCGAAC	32	40	37	1	0	0	0	0	0	110	sum	75	70	72	1	0	1	0	0	0	219	18
CACAGTGCACAAAAGAAC	47	44	44	0	0	0	0	0	0	135	GTTCTTTTGTGCACTGTG	31	31	22	0	0	0	0	0	0	84	sum	78	75	66	0	0	0	0	0	0	219	18
ATTCAATT	0	0	2	30	28	20	1	0	0	81	TTGAATAA	3	2	4	46	34	49	0	0	0	138	sum	3	2	6	76	62	69	1	0	0	219	8
ATATCAAAACAGATGACAGGGATGAACATGATAAAATA	0	0	0	36	48	36	0	0	0	120	TTATTTTATCATGTTCATCCCTGTCATCTGTTTTGATA	0	0	0	28	35	36	0	0	0	99	sum	0	0	0	64	83	72	0	0	0	219	38
AATTTATTTA	4	3	1	23	32	24	4	3	3	97	TTAAATAAAT	6	2	3	32	35	33	6	3	2	122	sum	10	5	4	55	67	57	10	6	5	219	10
AAAGATTTTATTTAACATTAAATAA	0	0	0	41	50	36	0	0	0	127	TTTATTTAATGTTAAATAAAATCTT	0	0	0	32	30	30	0	0	0	92	sum	0	0	0	73	80	66	0	0	0	219	25
TATTTAATTAATTAAATAA	1	0	1	42	55	56	0	0	0	155	TTAATTAAATATTATTTAA	0	0	0	20	22	21	0	0	0	63	sum	1	0	1	62	77	77	0	0	0	218	19
TAAATAATTTAAGTA	0	0	0	48	46	36	0	0	0	130	TTAAATTATTTATAC	0	0	0	30	28	30	0	0	0	88	sum	0	0	0	78	74	66	0	0	0	218	15
CTCGGCTCTCTTCAGAACCCTGCT	0	1	0	34	42	41	0	0	0	118	TGAAGAGAGCCGAGAGCAGGGTTC	0	1	0	34	23	42	0	0	0	100	sum	0	2	0	68	65	83	0	0	0	218	24
ATTAAACATTA	4	2	1	33	43	30	1	0	0	114	TTAATTAATGT	0	5	0	41	26	32	0	0	0	104	sum	4	7	1	74	69	62	1	0	0	218	11
ATATTTCTATTTCAAA	0	0	2	0	2	1	35	43	25	108	GAAATATTTTGAAATA	0	0	0	0	1	0	34	36	39	110	sum	0	0	2	0	3	1	69	79	64	218	16
ATATATTCGGGATGAATATATTTGGGATAA	0	0	0	53	53	52	0	0	2	160	TTTATCCCAAATATATTCATCCCGAATATA	0	0	0	22	20	16	0	0	0	58	sum	0	0	0	75	73	68	0	0	2	218	30
ATACAC	23	30	23	10	3	10	3	5	6	113	TATGTG	27	21	29	8	1	5	4	8	2	105	sum	50	51	52	18	4	15	7	13	8	218	6
ATAACCCAATATGTCAATATATATCCAT	0	0	0	35	31	27	0	0	0	93	TATATGGATATATATTGACATATTGGGT	0	0	0	46	41	38	0	0	0	125	sum	0	0	0	81	72	65	0	0	0	218	28
ACTTTTTCCTAAACTAGTTT	0	0	0	34	33	38	0	0	0	105	TTTAGGAAAAAGTAAACTAG	0	0	0	42	52	19	0	0	0	113	sum	0	0	0	76	85	57	0	0	0	218	20
AATTCAATTCATTTTGAATTCGTTTTC	0	0	0	0	0	0	23	20	20	63	ATTCAAAATGAATTGAATTGAAAACGA	0	1	0	0	0	0	55	52	47	155	sum	0	1	0	0	0	0	78	72	67	218	27
AATAAAATAAGATGGTATTTTATTTACG	0	0	0	40	36	42	0	0	0	118	TCTTATTTTATTCGTAAATAAAATACCA	0	0	0	28	29	43	0	0	0	100	sum	0	0	0	68	65	85	0	0	0	218	28
AAATATATTTGGGTA	0	0	0	23	21	16	0	0	0	60	ATTTTACCCAAATAT	0	0	0	55	51	52	0	0	0	158	sum	0	0	0	78	72	68	0	0	0	218	15
AAAATGTTAATAAGCTAATATTGATTAAAT	0	0	0	36	42	32	0	0	0	110	TATTAGCTTATTAACATTTTATTTAATCAA	0	0	0	23	43	42	0	0	0	108	sum	0	0	0	59	85	74	0	0	0	218	30
AAAAGAAAT	0	1	1	38	44	43	1	0	0	128	ATTTCTTTT	2	2	1	28	22	33	0	2	0	90	sum	2	3	2	66	66	76	1	2	0	218	9
TAACAAAATATATATTGTTGTTGTG	0	0	0	36	44	39	0	0	0	119	TACACAACAACAATATATATTTTGT	0	0	0	33	38	27	0	0	0	98	sum	0	0	0	69	82	66	0	0	0	217	25
CGAATTGAATT	0	1	2	0	0	1	29	33	29	95	GAATTCAATTC	1	0	5	0	0	1	48	29	38	122	sum	1	1	7	0	0	2	77	62	67	217	11
CCCAATATTTTATTAAATGAATTCCCAAAATATTTA	0	0	0	34	52	34	0	0	0	120	GGAATTCATTTAATAAAATATTGGGTAAATATTTTG	0	0	0	25	37	34	0	0	1	97	sum	0	0	0	59	89	68	0	0	1	217	36
CCATTATATTTTAATGCAGCAAAATATCTTTTCAAA	0	0	0	34	48	43	0	0	0	125	GCATTAAAATATAATGGTTTGAAAAGATATTTTGCT	0	0	0	31	30	30	0	0	1	92	sum	0	0	0	65	78	73	0	0	1	217	36
ATCGATATTCATGTGTTGA	0	0	0	0	0	0	7	13	11	31	ATGAATATCGATTCAACAC	2	1	0	0	0	0	57	71	55	186	sum	2	1	0	0	0	0	64	84	66	217	19
ATAAATCAAAAACTAATCTTTATATATTTTT	0	0	0	26	44	36	0	0	0	106	TTAGTTTTTGATTTATAAAAATATATAAAGA	0	0	1	31	38	41	0	0	0	111	sum	0	0	1	57	82	77	0	0	0	217	31
ATAAATAAGAGATATTT	0	1	0	0	1	1	64	68	54	189	ATTTATAAATATCTCTT	0	0	0	0	0	0	13	8	7	28	sum	0	1	0	0	1	1	77	76	61	217	17
ATAAAAATTACACCACGCTCGTCATACT	0	0	0	26	32	33	0	0	0	91	TTTTTATAGTATGACGAGCGTGGTGTAA	0	0	0	45	38	43	0	0	0	126	sum	0	0	0	71	70	76	0	0	0	217	28
ATAAAAATGTGATTTTTATTTAGTTTAG	0	0	0	28	38	46	0	0	0	112	CTAAATAAAAATCACATTTTTATCTAAA	0	0	1	29	36	38	1	0	0	105	sum	0	0	1	57	74	84	1	0	0	217	28
AATTAAAAGTGATT	33	22	20	1	0	1	0	0	0	77	ATTAATCACTTTTA	51	48	41	0	0	0	0	0	0	140	sum	84	70	61	1	0	1	0	0	0	217	14
AATGGTGTCGA	0	0	0	30	45	34	0	0	0	109	CATTTCGACAC	0	0	0	36	28	44	0	0	0	108	sum	0	0	0	66	73	78	0	0	0	217	11
AATATCTATTGTTGTTGTGTAACAA	0	1	1	31	33	32	0	1	0	99	ATATTTTGTTACACAACAACAATAG	0	1	0	35	42	39	0	0	1	118	sum	0	2	1	66	75	71	0	1	1	217	25
AATAAAATAGGAATATTTTATTGTGTG	0	0	0	52	36	31	0	0	0	119	TATTTTATTCACACAATAAAATATTCC	0	0	0	35	36	27	0	0	0	98	sum	0	0	0	87	72	58	0	0	0	217	27
AAATAAAATAGAGTTGATTTTATTTAAGT	0	0	0	35	48	38	0	1	0	122	CTATTTTATTTACTTAAATAAAATCAACT	0	0	0	25	37	33	0	0	0	95	sum	0	0	0	60	85	71	0	1	0	217	29
AAAATCACATTTTTATCTCAACTAAATA	0	0	0	32	24	30	0	0	0	86	ATGTGATTTTTATTTAGTTGAGATAAAA	0	0	0	41	51	38	1	0	0	131	sum	0	0	0	73	75	68	1	0	0	217	28
TCGAAGTTAGTTAA	0	0	0	0	0	0	20	8	20	48	TTCGATTAACTAAC	1	0	1	0	0	1	48	59	58	168	sum	1	0	1	0	0	1	68	67	78	216	14
GAAGACCTGAATAGTGTTTCGGGCAAC	0	0	0	28	42	49	0	0	0	119	TTGCCCGAAACACTATTCAGGTCTTCG	0	0	0	33	30	33	0	1	0	97	sum	0	0	0	61	72	82	0	1	0	216	27
CCAAAACGTTTTAAA	0	0	0	12	8	7	0	0	0	27	TTTGGTTTAAAACGT	0	0	0	69	60	60	0	0	0	189	sum	0	0	0	81	68	67	0	0	0	216	15
ATTAAATTAATTTGA	0	1	0	32	22	35	0	0	0	90	ATTTAATTCAAATTA	0	1	0	38	41	46	0	0	0	126	sum	0	2	0	70	63	81	0	0	0	216	15
AATCTCATTTTTATCAACATAAA	0	0	0	36	52	37	0	0	0	125	ATGAGATTTTTATGTTGATAAAA	0	0	0	25	37	29	0	0	0	91	sum	0	0	0	61	89	66	0	0	0	216	23
AATAAGAGTTAATCG	0	0	0	0	0	1	39	45	49	134	CTCTTATTCGATTAA	0	1	0	0	0	0	19	25	36	81	sum	0	1	0	0	0	1	58	70	85	215	15
AATAAAAATCATATTTAGTTAGTTTGATTA	0	0	0	42	34	33	0	0	0	109	AATCAAACTAACTAAATATGATTTTTATTT	0	0	0	30	33	42	0	0	1	106	sum	0	0	0	72	67	75	0	0	1	215	30
AAATTATAAAGGATAAATAATTTAAT	0	0	0	4	1	1	0	0	0	6	TCCTTTATAATTTATTAAATTATTTA	0	0	0	72	71	66	0	0	0	209	sum	0	0	0	76	72	67	0	0	0	215	26
TTTAAATAAAATAAAATCAACCTTCTA	0	0	0	41	47	37	0	0	0	125	TTTTATTTAAATAGAAGGTTGATTTTA	0	0	0	26	27	36	0	0	0	89	sum	0	0	0	67	74	73	0	0	0	214	27
GTGCTGTTCTGAAAAGAAGACAGA	0	1	0	51	45	47	1	1	0	146	TCTTTTCAGAACAGCACTCTGTCT	0	0	0	22	29	16	0	0	1	68	sum	0	1	0	73	74	63	1	1	1	214	24
CTAATTAATGATGATTAGTACA	0	0	0	28	45	36	0	0	0	109	TAATCATCATTAATTAGTGTAC	0	0	0	28	45	32	0	0	0	105	sum	0	0	0	56	90	68	0	0	0	214	22
ATTAGTTAATTCATTCAATATTAACTTCCA	1	1	0	45	39	32	0	0	0	118	ATTGAATGAATTAACTAATTGGAAGTTAAT	0	0	0	27	38	30	1	0	0	96	sum	1	1	0	72	77	62	1	0	0	214	30
ATAAAAATAGTGATTTTTATCAAGTTAGA	0	0	0	43	54	40	0	0	0	137	TTTATTCTAACTTGATAAAAATCACTATT	0	0	0	22	23	31	0	1	0	77	sum	0	0	0	65	77	71	0	1	0	214	29
ACTTCTATTTACCGTTACAAATATATCCTATTTATA	0	1	0	0	0	0	39	48	33	121	GGTAAATAGAAGTTATAAATAGGATATATTTGTAAC	0	0	0	0	0	0	29	33	31	93	sum	0	1	0	0	0	0	68	81	64	214	36
AAGTTTATAAAAATTAACT	32	36	31	2	0	2	0	1	2	106	TAAACTTAGTTAATTTTTA	35	40	22	0	2	1	0	2	6	108	sum	67	76	53	2	2	3	0	3	8	214	19
AAACAAAT	28	26	28	11	5	10	0	1	0	109	GTTTATTT	37	22	21	9	6	10	0	0	0	105	sum	65	48	49	20	11	20	0	1	0	214	8
AAAATTCATGTGTTGAATAAAAT	0	0	0	0	0	0	26	35	18	79	TATTTTATTCAACACATGAATTT	0	0	0	1	0	0	52	38	44	135	sum	0	0	0	1	0	0	78	73	62	214	23
CTTATTCAGTTAGAATAGGAATGTGAC	0	0	0	35	53	35	0	0	1	124	TCACATTCCTATTCTAACTGAATAAGG	0	0	0	30	29	30	0	0	0	89	sum	0	0	0	65	82	65	0	0	1	213	27
CTAAATATTTTGTCTAAATGAATTCCCCAAAATATTAATC	0	0	0	39	24	47	0	0	0	110	TTAGGATTAATATTTTGGGGAATTCATTTAGACAAAATAT	0	0	0	40	26	37	0	0	0	103	sum	0	0	0	79	50	84	0	0	0	213	40
ATTAAATATTGTTTAACACTAATTAGGAATTAATTAGTAGTTA	0	0	0	31	37	20	0	0	0	88	TTAATTCCTAATTAGTGTTAAACAATATTTAATTAACTACTAA	0	0	0	51	34	40	0	0	0	125	sum	0	0	0	82	71	60	0	0	0	213	43
AATAATTTCAAACTTAATTATT	48	29	34	0	0	0	0	0	0	111	TAATAATTAAGTTTGAAATTAT	33	31	38	0	0	0	0	0	0	102	sum	81	60	72	0	0	0	0	0	0	213	22
AATAAATTAATCCTATTTATCAAATTATTTATCCTTAAATAATTTCT	0	0	1	40	39	42	0	1	0	123	TATTAGAAATTATTTAAGGATAAATAATTTGATAAATAGGATTAATT	0	0	0	24	31	35	0	0	0	90	sum	0	0	1	64	70	77	0	1	0	213	47
AACGACCT	37	38	36	0	1	0	3	0	1	116	CGTTAGGT	35	21	39	0	1	0	1	0	0	97	sum	72	59	75	0	2	0	4	0	1	213	8
AAATATTCATGTGTTGAATA	0	0	0	1	0	0	32	38	37	108	ATATTTTATTCAACACATGA	0	0	0	1	1	0	42	30	31	105	sum	0	0	0	2	1	0	74	68	68	213	20
TGAATTGTAATTGAAATATAATCAAAT	0	0	0	47	39	36	0	0	0	122	TGATTATATTTCAATTACAATTCAATT	0	0	1	27	31	31	0	0	0	90	sum	0	0	1	74	70	67	0	0	0	212	27
TAATTAATTGAAA	0	0	0	45	36	36	0	0	0	117	TTAATTATTTCAA	0	0	0	25	31	39	0	0	0	95	sum	0	0	0	70	67	75	0	0	0	212	13
ATATTCATGTGTTGAATT	0	1	0	0	0	0	52	58	38	149	ATGAATATAATTCAACAC	0	0	0	0	0	0	22	22	19	63	sum	0	1	0	0	0	0	74	80	57	212	18
ATATTAAGCTAAATTGAAATGAATTAAATA	0	0	0	42	27	48	0	0	0	117	CAATTTAGCTTAATATTATTTAATTCATTT	0	0	0	26	31	38	0	0	0	95	sum	0	0	0	68	58	86	0	0	0	212	30
AGTTATTCGAATAAG	0	0	0	2	0	1	32	36	31	102	TAACTCTTATTCGAA	0	1	0	1	0	0	47	30	31	110	sum	0	1	0	3	0	1	79	66	62	212	15
AATTAATTAATAGTA	1	0	2	41	28	35	0	1	0	108	TAATTAATTTACTAT	1	0	3	35	32	33	0	0	0	104	sum	2	0	5	76	60	68	0	1	0	212	15
AATATTGATTAAATAAAATGTTATTAAGCT	0	0	0	39	42	43	0	0	0	124	ATATTAGCTTAATAACATTTTATTTAATCA	0	0	0	28	29	31	0	0	0	88	sum	0	0	0	67	71	74	0	0	0	212	30
AAGAAATATATTGAATTGGATTTTTATAAA	0	0	0	25	41	41	0	0	0	107	ATTCAATATATTTCTTTTTATAAAAATCCA	0	0	0	24	43	38	0	0	0	105	sum	0	0	0	49	84	79	0	0	0	212	30
AACAAGAAAGAATTTCT	0	0	0	35	33	50	0	0	0	118	TTTCTTGTTAGAAATTC	0	0	0	35	36	23	0	0	0	94	sum	0	0	0	70	69	73	0	0	0	212	17
TTCAATTATTCAAATTGATTTAATTCG	0	0	0	31	33	33	0	0	0	97	TTGAATAATTGAACGAATTAAATCAAT	0	0	0	36	38	40	0	0	0	114	sum	0	0	0	67	71	73	0	0	0	211	27
TAATAATAAAA	19	26	18	18	18	19	6	9	6	139	TTATTATTATT	13	8	6	5	14	9	4	3	10	72	sum	32	34	24	23	32	28	10	12	16	211	11
TAACTCGATTACT	1	0	0	0	1	0	31	28	36	97	TTAAGTAATCGAG	0	1	0	0	0	0	37	36	40	114	sum	1	1	0	0	1	0	68	64	76	211	13
TAAATTAAAA	12	8	4	36	16	21	4	3	3	107	TTAATTTATT	6	9	9	18	23	24	3	7	5	104	sum	18	17	13	54	39	45	7	10	8	211	10
CCAATATCAATCAATCAT	39	28	33	0	0	0	0	0	0	100	TGATTGATATTGGATGAT	33	36	42	0	0	0	0	0	0	111	sum	72	64	75	0	0	0	0	0	0	211	18
CACGCTTCAACTATGTAAATAAAATACA	0	0	0	28	34	43	0	0	0	105	GTTGAAGCGTGTGTATTTTATTTACATA	0	0	0	32	37	37	0	0	0	106	sum	0	0	0	60	71	80	0	0	0	211	28
CAATATCCCAATATAT	0	0	0	16	22	26	1	0	0	65	TGATATATTGGGATAT	0	0	0	40	62	44	0	0	0	146	sum	0	0	0	56	84	70	1	0	0	211	16
ATAAAATTCATGTGTTGA	0	0	0	1	0	0	43	31	48	123	ATTCAACACATGAATTTT	0	0	0	0	0	0	28	23	37	88	sum	0	0	0	1	0	0	71	54	85	211	18
AATTTATCAAATTATTTAATCCCTAAAT	0	0	0	50	33	35	0	0	1	119	ATAAATTATTTAGGGATTAAATAATTTG	0	0	0	24	44	24	0	0	0	92	sum	0	0	0	74	77	59	0	0	1	211	28
AATTATATTTC	0	0	0	27	32	32	0	0	0	91	AATTGAAATAT	0	0	0	48	40	32	0	0	0	120	sum	0	0	0	75	72	64	0	0	0	211	11
AATATATTTGGGTAGA	0	0	0	22	16	16	0	0	0	54	CCAAATATATTTCTAC	0	0	0	41	55	60	0	0	1	157	sum	0	0	0	63	71	76	0	0	1	211	16
AATAATTTAATAAATTAGAATGTG	0	0	0	46	28	29	1	0	0	104	ATTATTCACATTCTAATTTATTAA	0	0	0	29	34	43	1	0	0	107	sum	0	0	0	75	62	72	2	0	0	211	24
AAATGACGATATTTTATTTTGATAAAAT	0	0	0	33	29	33	0	0	0	95	TTTATTTTATCAAAATAAAATATCGTCA	0	0	0	37	44	35	0	0	0	116	sum	0	0	0	70	73	68	0	0	0	211	28
AAAATAAAATACTCCTATTTTATTTACC	0	0	0	34	52	31	0	0	0	117	TAAATAAAATAGGAGTATTTTATTTTGG	0	0	0	29	33	32	0	0	0	94	sum	0	0	0	63	85	63	0	0	0	211	28
TTGAATTAAATGATATTAACCCAAATTGAA	0	0	0	33	40	34	0	0	1	108	TTTAATTCAATTCAATTTGGGTTAATATCA	0	0	0	29	41	32	0	0	0	102	sum	0	0	0	62	81	66	0	0	1	210	30
TATAGAATTTGATA	0	0	0	0	0	0	34	35	35	104	TCAAATTCTATATA	0	0	0	0	0	0	26	39	41	106	sum	0	0	0	0	0	0	60	74	76	210	14
CTATTTAAATCAAATTAAATCTTT	0	1	0	35	31	44	0	0	0	111	TTAAATAGAAAGATTTAATTTGAT	0	0	0	37	31	31	0	0	0	99	sum	0	1	0	72	62	75	0	0	0	210	24
AATTTAAATATTAATT	0	0	1	42	35	26	5	0	1	110	TATTTAAATTAATTAA	0	1	1	26	31	36	3	1	1	100	sum	0	1	2	68	66	62	8	1	2	210	16
AATTAAATG	1	0	0	42	28	37	1	2	0	111	ATTTAATTC	1	0	1	32	36	28	0	1	0	99	sum	2	0	1	74	64	65	1	3	0	210	9
AAATTTAACAAAAC	0	0	0	37	41	45	0	0	0	123	TTGTTAAATTTGTT	0	0	0	28	31	28	0	0	0	87	sum	0	0	0	65	72	73	0	0	0	210	14
AAAGTAT	0	2	0	0	0	0	28	30	31	91	TTTATAC	0	3	0	0	0	0	36	41	39	119	sum	0	5	0	0	0	0	64	71	70	210	7
AAAAATGATGACATAATGTAACATAT	0	0	0	26	48	28	0	0	0	102	CATCATTTTTATATGTTACATTATGT	0	0	0	29	42	36	1	0	0	108	sum	0	0	0	55	90	64	1	0	0	210	26
GTAATAGGATTTTAAATAAATATA	0	0	0	35	40	21	0	0	0	96	TTACTATATTTATTTAAAATCCTA	0	0	0	49	42	22	0	0	0	113	sum	0	0	0	84	82	43	0	0	0	209	24
GGTTAAGTC	8	6	7	30	24	31	2	1	3	112	TAACCGACT	11	5	5	28	24	16	3	2	3	97	sum	19	11	12	58	48	47	5	3	6	209	9
CTGTTTTATCAGTTCATCC	0	0	0	36	24	27	0	0	0	87	GGATGAACTGATAAAACAG	0	0	0	31	44	46	1	0	0	122	sum	0	0	0	67	68	73	1	0	0	209	19
CACAACGCTCGCTACTGTATAAAAATA	0	0	0	37	27	38	0	0	0	102	GTGTATTTTTATACAGTAGCGAGCGTT	0	0	0	33	44	30	0	0	0	107	sum	0	0	0	70	71	68	0	0	0	209	27
ATAAAATATTCCTATTTTATTTATACCAA	0	0	0	32	29	27	2	0	0	90	TTGGTATAAATAAAATAGGAATATTTTAT	0	0	0	42	42	35	0	0	0	119	sum	0	0	0	74	71	62	2	0	0	209	29
AATAAAAATAGATAG	0	0	0	30	36	27	0	0	0	93	TCTATCTATTTTTAT	0	0	0	46	33	37	0	0	0	116	sum	0	0	0	76	69	64	0	0	0	209	15
AAGTGAATTAGTTCAGTTAATCA	0	1	0	0	0	0	15	11	13	40	TTGATTAACTGAACTAATTCACT	0	0	0	0	1	0	53	65	50	169	sum	0	1	0	0	1	0	68	76	63	209	23
AAATCGTTTCATATTCAATTCATTTCG	0	0	0	0	0	0	33	25	40	98	GAAACGATTTCGAAATGAATTGAATAT	0	0	0	1	1	0	44	26	39	111	sum	0	0	0	1	1	0	77	51	79	209	27
TAATTAAAGAT	32	29	35	2	14	7	0	0	0	119	TTAATTAATCT	21	29	29	2	4	4	0	0	0	89	sum	53	58	64	4	18	11	0	0	0	208	11
GTTAATATTGAATCAATTAACTAATTTGAA	0	0	0	34	36	28	0	0	0	98	TTAACTTCAAATTAGTTAATTGATTCAATA	0	1	0	45	35	29	0	0	0	110	sum	0	1	0	79	71	57	0	0	0	208	30
ATATTTTTAAATATGAAAAGACG	0	0	0	0	0	0	39	37	36	112	TTCATATTTAAAAATATCGTCTT	0	0	0	0	0	0	28	30	38	96	sum	0	0	0	0	0	0	67	67	74	208	23
ATAAAACTGATCACATACAATTCAGATAAAACTG	0	0	0	38	41	42	0	0	0	121	TATCAGTTTTATCTGAATTGTATGTGATCAGTTT	0	0	0	26	28	33	0	0	0	87	sum	0	0	0	64	69	75	0	0	0	208	34
AATGATATTGAGCTAATATGAATTAAATTA	0	0	1	43	28	29	1	0	0	102	TTAATTCATATTAGCTCAATATCATTTAAT	0	0	0	31	33	42	0	0	0	106	sum	0	0	1	74	61	71	1	0	0	208	30
AAGGCA	1	0	1	29	35	38	0	0	0	104	CCTTTG	1	0	0	31	29	43	0	0	0	104	sum	2	0	1	60	64	81	0	0	0	208	6
AAATACGATTTTTATCACAACAA	0	0	0	44	40	33	0	0	0	117	AAATCGTATTTTTGTTGTGATAA	0	0	0	33	28	29	1	0	0	91	sum	0	0	0	77	68	62	1	0	0	208	23
AAATACACACGCTCGCTACTGTAAAT	0	0	0	41	52	45	0	0	0	138	TTTATTTACAGTAGCGAGCGTGTGTA	0	0	0	31	25	14	0	0	0	70	sum	0	0	0	72	77	59	0	0	0	208	26
GGCTGTCGACAT	0	1	0	0	0	0	23	18	20	62	GTCGACAGCCAT	0	1	0	1	0	0	48	53	42	145	sum	0	2	0	1	0	0	71	71	62	207	12
ATATTCATGTGTTGAAACT	0	0	0	0	0	0	36	53	51	140	TGAATATAGTTTCAACACA	0	0	0	0	0	0	16	22	29	67	sum	0	0	0	0	0	0	52	75	80	207	19
ATAGAAGATATTTTATTTTGATAATAAA	0	0	0	36	40	36	0	0	0	112	TTTTATTATCAAAATAAAATATCTTCTA	0	0	0	35	30	30	0	0	0	95	sum	0	0	0	71	70	66	0	0	0	207	28
AGTTAGAATTAATC	0	0	0	0	1	2	44	30	38	115	GATTAATTCTAACT	0	0	0	0	0	0	27	33	32	92	sum	0	0	0	0	1	2	71	63	70	207	14
ACGACTT	43	31	26	0	0	0	0	1	0	101	CGTAAGT	37	30	39	0	0	0	0	0	0	106	sum	80	61	65	0	0	0	0	1	0	207	7
ACACACATAC	17	19	15	9	5	3	6	11	14	99	TGTATGTGTG	21	17	12	9	11	6	6	15	11	108	sum	38	36	27	18	16	9	12	26	25	207	10
AATTGAATGAATATAATCAATTAATAC	0	0	0	51	36	29	0	0	0	116	TTATATTCATTCAATTGTATTAATTGA	0	0	0	29	26	36	0	0	0	91	sum	0	0	0	80	62	65	0	0	0	207	27
AAGAGAGAAAGA	0	0	0	20	27	20	0	0	0	67	CTCTCTTTCTTT	0	0	0	51	44	45	0	0	0	140	sum	0	0	0	71	71	65	0	0	0	207	12
AACTTGCAAATCATGGCTTAGTG	0	0	1	0	0	0	26	35	27	89	TGCAAGTTCACTAAGCCATGATT	0	0	0	0	0	0	32	43	43	118	sum	0	0	1	0	0	0	58	78	70	207	23
AAAATATTAATCCTAAATATTTTGTCTAAATGAATTTCCC	0	0	0	37	31	35	0	0	1	104	GAAATTCATTTAGACAAAATATTTAGGATTAATATTTTGG	0	0	0	22	37	43	0	0	1	103	sum	0	0	0	59	68	78	0	0	2	207	40
GTTTACCCAAAAC	0	0	0	30	21	24	0	0	0	75	TTTTGGGTAAACG	0	0	0	48	40	43	0	0	0	131	sum	0	0	0	78	61	67	0	0	0	206	13
CTATCTTCTTTTCAGAACAACACT	0	0	0	34	47	39	0	0	0	120	GTGTTGTTCTGAAAAGAAGATAGA	0	0	0	36	29	21	0	0	0	86	sum	0	0	0	70	76	60	0	0	0	206	24
ATTTTATTTCGGATAAATGATTGT	0	0	0	27	24	29	0	0	0	80	TTTATCCGAAATAAAATACAATCA	0	0	0	45	52	29	0	0	0	126	sum	0	0	0	72	76	58	0	0	0	206	24
ATTGAACGAATAATCAATTAAAGTA	0	1	1	34	41	31	0	0	0	108	TATTCGTTCAATTACTTTAATTGAT	0	1	1	32	28	36	0	0	0	98	sum	0	2	2	66	69	67	0	0	0	206	25
AATTAAATCTT	35	39	26	1	2	1	0	0	0	104	TTAAGATTTAA	31	31	39	0	1	0	0	0	0	102	sum	66	70	65	1	3	1	0	0	0	206	11
AATAACTGTA	36	34	33	0	0	1	0	0	0	104	TTTACAGTTA	29	41	27	2	2	0	0	1	0	102	sum	65	75	60	2	2	1	0	1	0	206	10
AAAATGAATTGAAGTGATTTTAT	0	0	0	25	25	31	0	0	0	81	TTCATTTTATAAAATCACTTCAA	0	0	0	45	37	43	0	0	0	125	sum	0	0	0	70	62	74	0	0	0	206	23
AAAAAACAAA	9	9	17	13	12	13	3	8	14	98	TGTTTTTTTT	7	8	6	19	22	26	8	5	7	108	sum	16	17	23	32	34	39	11	13	21	206	10
TTGAAATTGAATAGAATTGAATTCGAA	0	1	0	0	0	0	30	33	18	82	TTTCAATTCGAATTCAATTCTATTCAA	0	0	1	0	0	0	49	39	34	123	sum	0	1	1	0	0	0	79	72	52	205	27
TTAATAAAAATAGTAAAACGATTTGATT	0	0	0	38	35	38	0	0	1	112	TTTTTATTAAAATCAAATCGTTTTACTA	0	0	0	29	25	39	0	0	0	93	sum	0	0	0	67	60	77	0	0	1	205	28
TACACAACAAAATATATTTTGT	0	0	0	25	36	41	0	0	0	102	TTTTGTTGTGTAACAAAATATA	0	0	0	27	39	37	0	0	0	103	sum	0	0	0	52	75	78	0	0	0	205	22
CAATATAACCCAATATCTCAATATGT	0	0	0	31	25	41	0	0	0	97	TGAGATATTGGGTTATATTGACATAT	0	0	0	32	46	30	0	0	0	108	sum	0	0	0	63	71	71	0	0	0	205	26
ATTGATACTACAATTTTATACAAAA	0	0	0	36	43	37	0	0	0	116	TTTTGTATAAAATTGTAGTATCAAT	0	0	0	33	27	29	0	0	0	89	sum	0	0	0	69	70	66	0	0	0	205	25
ATTAATAAAAATGTTAATTGGCTAATATTG	0	0	0	45	26	33	1	0	0	105	TTAATCAATATTAGCCAATTAACATTTTTA	0	0	0	43	28	29	0	0	0	100	sum	0	0	0	88	54	62	1	0	0	205	30
ATAAACAAAATA	0	0	0	21	34	40	0	0	0	95	TTTTGTTTATTA	0	0	0	31	47	32	0	0	0	110	sum	0	0	0	52	81	72	0	0	0	205	12
AGTTTTATTTAACACAAAATAAAACACATC	0	0	0	30	29	36	0	0	0	95	TTTTATTTTGTGTTAAATAAAACTGATGTG	0	0	0	34	37	37	1	1	0	110	sum	0	0	0	64	66	73	1	1	0	205	30
AATTGAATGAATATAATCAATTAATAG	0	0	0	35	40	31	0	0	0	106	AATTGATTATATTCATTCAATTCTATT	0	0	0	33	32	33	0	1	0	99	sum	0	0	0	68	72	64	0	1	0	205	27
AATTATTTTT	2	0	1	31	32	33	0	0	0	99	TAATTAAAAA	1	3	8	29	37	25	1	1	1	106	sum	3	3	9	60	69	58	1	1	1	205	10
AAGTAAAAATCATATTTTTATATGTTGAAAGCAA	0	0	0	0	0	0	28	38	36	102	ATATAAAAATATGATTTTTACTTTTGCTTTCAAC	0	1	0	0	0	0	34	27	41	103	sum	0	1	0	0	0	0	62	65	77	205	34
AAATAAAATAGAGTTGATTTTATTTAGAC	0	0	0	44	30	41	1	0	1	117	TAAATAAAATCAACTCTATTTTATTTGTC	0	0	0	18	41	29	0	0	0	88	sum	0	0	0	62	71	70	1	0	1	205	29
TCAGA	0	81	0	2	5	9	0	0	0	97	TCTGA	0	95	0	4	4	4	0	0	0	107	sum	0	176	0	6	9	13	0	0	0	204	5
CTCGGTTCTCTTCAGAACACACC	0	0	0	1	4	3	0	0	0	8	CTGAAGAGAACCGAGGGTGTGTT	0	0	0	58	75	61	2	0	0	196	sum	0	0	0	59	79	64	2	0	0	204	23
CTCACATTAGCTTAAAACTATTTAAATTAA	0	0	0	36	37	42	0	0	0	115	GTTAATTTAAATAGTTTTAAGCTAATGTGA	0	0	0	26	34	29	0	0	0	89	sum	0	0	0	62	71	71	0	0	0	204	30
ATACAATTTTGTACACAACAAA	0	0	0	32	29	30	0	0	0	91	ATTTTGTTGTGTACAAAATTGT	0	1	0	38	42	32	0	0	0	113	sum	0	1	0	70	71	62	0	0	0	204	22
ATAATTTCAAAACTTAATTATTAA	27	29	29	0	0	0	0	0	1	86	TAAGTTTTGAAATTATTTAATAAT	44	34	40	0	0	0	0	0	0	118	sum	71	63	69	0	0	0	0	0	1	204	24
AGAAGCATTCGGTCTCCGTAG	27	26	34	0	0	0	0	0	0	87	ATGCTTCTCTACGGAGACCGA	39	37	41	0	0	0	0	0	0	117	sum	66	63	75	0	0	0	0	0	0	204	21
AATTTAATCGAATTAAATACTGAAC	0	0	0	32	36	32	0	0	0	100	TAAATTGTTCAGTATTTAATTCGAT	0	2	0	35	41	26	0	0	0	104	sum	0	2	0	67	77	58	0	0	0	204	25
AATGAATTAACTAATTGAAGTTAATATTGA	0	1	0	34	33	34	0	0	0	102	TTCAATATTAACTTCAATTAGTTAATTCAT	0	0	0	32	30	40	0	0	0	102	sum	0	1	0	66	63	74	0	0	0	204	30
AATAAAATGAGATAGTATTTTATTTACG	0	1	0	28	37	38	0	0	0	104	ATTCGTAAATAAAATACTATCTCATTTT	0	0	0	32	37	31	0	0	0	100	sum	0	1	0	60	74	69	0	0	0	204	28
AAATTCGAATTAAATTGAATAGATTTG	0	0	0	0	0	0	26	44	43	113	AATTTAATTCGAATTTCAAATCTATTC	0	1	0	0	0	2	30	32	26	91	sum	0	1	0	0	0	2	56	76	69	204	27
AAATATTTTCCT	0	0	0	24	30	33	0	0	0	87	TTTAGGAAAATA	0	1	0	36	40	39	0	1	0	117	sum	0	1	0	60	70	72	0	1	0	204	12
AAAGTTAAACAGTGTTTAATTAATCCTTAATTA	0	0	0	42	33	41	0	0	0	116	TAAGGATTAATTAAACACTGTTTAACTTTTAAT	0	0	0	36	20	32	0	0	0	88	sum	0	0	0	78	53	73	0	0	0	204	33
TATTAATAAAA	0	1	0	46	30	44	1	1	0	123	TTTATTAATAT	0	0	0	34	17	28	1	0	0	80	sum	0	1	0	80	47	72	2	1	0	203	11
TATTAAA	20	18	21	4	9	6	12	8	11	109	TATTTAA	15	12	23	12	3	2	7	9	11	94	sum	35	30	44	16	12	8	19	17	22	203	7
TATATATTAATATA	1	0	0	63	69	69	0	0	1	203	sum	1	0	0	63	69	69	0	0	1	203	sum	1	0	0	63	69	69	0	0	1	203	14
GGATGAACTGATGAAACAAAATAAATACAATCAACA	0	1	0	47	40	46	0	0	0	134	TCCTGTTGATTGTATTTATTTTGTTTCATCAGTTCA	0	0	0	20	22	26	1	0	0	69	sum	0	1	0	67	62	72	1	0	0	203	36
GAATTGAAAGTGAATT	0	0	0	0	1	0	20	39	21	81	TTTCAATTCAATTCAC	0	0	0	1	0	0	45	43	33	122	sum	0	0	0	1	1	0	65	82	54	203	16
ATCTGTTTTATCAGTTCATCCCTGTGTTATATTTG	0	0	0	26	31	30	0	0	0	87	GATAAAACAGATCAAATATAACACAGGGATGAACT	0	0	0	37	38	41	0	0	0	116	sum	0	0	0	63	69	71	0	0	0	203	35
ATAAGCATGGCATAAATACTTCTAGC	0	0	0	0	0	0	13	5	8	26	TATGCCATGCTTATGCTAGAAGTATT	0	0	0	1	0	0	52	68	56	177	sum	0	0	0	1	0	0	65	73	64	203	26
AATTAATTAATAT	34	40	40	0	2	4	0	0	0	120	TTATATTAATTAA	24	20	28	3	6	1	1	0	0	83	sum	58	60	68	3	8	5	1	0	0	203	13
AATTAAA	8	14	10	15	22	14	7	7	4	101	TTTTAAT	6	17	5	27	13	16	5	4	9	102	sum	14	31	15	42	35	30	12	11	13	203	7
AAATATTTATCCAATATTTTACTAAATGAATTCCTA	0	0	0	30	26	35	0	0	0	91	ATTCATTTAGTAAAATATTGGATAAATATTTTAGGA	1	1	0	38	47	25	0	0	0	112	sum	1	1	0	68	73	60	0	0	0	203	36
AAAGTGTTATGATTTCG	17	22	26	0	0	0	0	1	0	66	ATAACACTTTCGAAATC	48	40	48	0	1	0	0	0	0	137	sum	65	62	74	0	1	0	0	1	0	203	17
AAACAATTCAGAAC	0	0	0	43	40	34	0	0	0	117	ATTGTTTGTTCTGA	0	0	0	31	30	25	0	0	0	86	sum	0	0	0	74	70	59	0	0	0	203	14
AAAAATCAGATTTTTATATATTGAAAGTCGAAGT	0	0	0	0	0	0	38	40	30	108	ATAAAAATCTGATTTTTACTTCGACTTTCAATAT	0	1	1	0	0	0	32	36	25	95	sum	0	1	1	0	0	0	70	76	55	203	34
AAAAATCACATTTTTATTCTAAATTGAT	0	0	0	52	46	64	0	0	0	162	ATAAAAATGTGATTTTTATCAATTTAGA	0	0	0	15	14	12	0	0	0	41	sum	0	0	0	67	60	76	0	0	0	203	28
GTGTAAACATTTTT	0	0	0	46	58	36	0	0	0	140	TTTACACAAAAATG	0	0	0	27	12	23	0	0	0	62	sum	0	0	0	73	70	59	0	0	0	202	14
CATAGTCATAGGCAATGTC	0	2	0	0	0	1	40	57	46	146	TATGACTATGGACATTGCC	0	0	0	0	0	0	12	20	24	56	sum	0	2	0	0	0	1	52	77	70	202	19
ATTTATTCGAAATAAATATAACTT	0	0	0	23	17	23	0	0	0	63	TTTATTTCGAATAAATAAGTTATA	0	0	0	43	43	53	0	0	0	139	sum	0	0	0	66	60	76	0	0	0	202	24
ATTAAATCAGTAATGA	1	0	0	34	36	23	0	0	0	94	TTTAATTCATTACTGA	0	0	0	32	38	38	0	0	0	108	sum	1	0	0	66	74	61	0	0	0	202	16
ATGAACAGTA	0	0	0	42	37	26	0	0	0	105	TACTGTTCAT	0	0	0	33	37	27	0	0	0	97	sum	0	0	0	75	74	53	0	0	0	202	10
ATGAAACATATAAACATGATGGCATA	0	0	0	28	38	40	0	0	0	106	GTTTATATGTTTCATTATGCCATCAT	0	0	0	32	32	32	0	0	0	96	sum	0	0	0	60	70	72	0	0	0	202	26
ACCTTAGTTTATCTTGTT	0	0	0	0	0	0	40	29	36	105	CAAGATAAACTAAGGTAA	0	0	0	0	1	0	35	23	38	97	sum	0	0	0	0	1	0	75	52	74	202	18
AATTAATATTGAGTTTAATTAGGGATTTTAATCT	0	0	0	41	30	38	0	0	0	109	TCCCTAATTAAACTCAATATTAATTAGATTAAAA	0	0	0	35	24	34	0	0	0	93	sum	0	0	0	76	54	72	0	0	0	202	34
GTTTTTATATAA	0	0	0	28	32	36	0	0	0	96	TATATAAAAACT	0	0	0	30	42	33	0	0	0	105	sum	0	0	0	58	74	69	0	0	0	201	12
CTTCAAATTACCTATTTATTATTTTTATTA	0	0	0	27	33	34	0	0	0	94	TGAAGTAATAAAAATAATAAATAGGTAATT	0	0	0	25	34	48	0	0	0	107	sum	0	0	0	52	67	82	0	0	0	201	30
ATGATTGTG	0	0	0	36	35	36	0	0	0	107	CATCACAAT	0	0	1	23	34	36	0	0	0	94	sum	0	0	1	59	69	72	0	0	0	201	9
ATCAATCACAACAATCCAATCAACA	0	0	0	53	52	52	1	0	0	158	GATTGATTGTTGATTGGATTGTTGT	0	0	0	12	11	20	0	0	0	43	sum	0	0	0	65	63	72	1	0	0	201	25
ATATTGAATAGCGAAGTAAAAATTTGATTTTTAT	0	0	0	0	0	0	11	19	25	55	TTACTTCGCTATTCAATATATAAAAATCAAATTT	0	0	0	0	0	1	49	52	44	146	sum	0	0	0	0	0	1	60	71	69	201	34
AATCATGATATGCTATGTTGTA	0	1	0	0	0	0	48	45	40	134	ATAGCATATCATGATTTACAAC	0	0	0	0	1	0	25	23	18	67	sum	0	1	0	0	1	0	73	68	58	201	22
AAATAGGATTTTTATTTAGTTTGAATAA	0	0	0	37	41	38	0	0	0	116	CCTATTTTTATTCAAACTAAATAAAAAT	0	0	0	27	30	27	0	0	1	85	sum	0	0	0	64	71	65	0	0	1	201	28
AAAGGGGTAAACTTGCATATGTATGCATATCATAC	0	0	0	0	0	0	22	19	30	71	ACATATGCAAGTTTACCCCTTTGTATGATATGCAT	0	0	0	0	1	0	36	43	50	130	sum	0	0	0	0	1	0	58	62	80	201	35
TGAACTGATAAAACAGATCAAATATAACATAGGGA	0	1	0	34	39	31	0	0	0	105	TTTTATCAGTTCATCCCTATGTTATATTTGATCTG	0	0	0	31	35	29	0	0	0	95	sum	0	1	0	65	74	60	0	0	0	200	35
TAAATTAGTTTAAAATAATT	3	1	0	0	0	0	0	0	0	4	TTAAATTATTTTAAACTAAT	76	54	65	1	0	0	0	0	0	196	sum	79	55	65	1	0	0	0	0	0	200	20
CAACAATCCAATCAACAATCAATCT	0	0	0	38	41	36	0	0	0	115	GTTGAGATTGATTGTTGATTGGATT	0	0	0	32	32	21	0	0	0	85	sum	0	0	0	70	73	57	0	0	0	200	25
ATACATAC	14	18	20	0	4	2	6	8	2	74	TATGTATG	16	22	36	8	6	6	14	14	4	126	sum	30	40	56	8	10	8	20	22	6	200	8
AGATTAACTGGTTAC	0	0	0	0	0	0	31	27	28	86	TCTGTAACCAGTTAA	0	0	0	1	0	0	34	36	43	114	sum	0	0	0	1	0	0	65	63	71	200	15
AGAACAATACAAATAACAGGTATGAACTGGTGAAAC	0	0	0	29	31	29	0	0	0	89	TTCACCAGTTCATACCTGTTATTTGTATTGTTCTGT	0	0	0	38	33	40	0	0	0	111	sum	0	0	0	67	64	69	0	0	0	200	36
AATCGATAACTCCTTTCGATTTAACT	0	1	0	0	0	0	21	27	18	67	TCGAAAGGAGTTATCGATTAGTTAAA	0	0	0	0	0	0	36	48	49	133	sum	0	1	0	0	0	0	57	75	67	200	26
AAGACACTTCATGAA	0	0	0	16	26	26	5	16	15	104	TGAAGTGTCTTTTCA	0	1	0	40	27	19	5	2	2	96	sum	0	1	0	56	53	45	10	18	17	200	15
AACCCG	1	6	3	34	35	28	4	2	2	115	TCGGGT	2	0	4	28	19	30	0	1	1	85	sum	3	6	7	62	54	58	4	3	3	200	6
CGCGCGCAGCGCTCCAGCGCG	0	0	0	16	15	14	0	0	0	45	GCGCGCTGGAGCGCTGCGCGC	0	0	0	48	58	48	0	0	0	154	sum	0	0	0	64	73	62	0	0	0	199	21
ATCCTTAATTATTAATTAATTA	34	34	41	1	0	0	0	0	0	110	TTAATTAATAATTAAGGATTAA	29	31	28	0	0	0	0	0	1	89	sum	63	65	69	1	0	0	0	0	1	199	22
ATATCAAT	0	0	0	31	36	31	0	0	0	98	TGATATAT	0	0	0	29	34	36	0	0	2	101	sum	0	0	0	60	70	67	0	0	2	199	8
AAATGGATATTTTTATGTGTTTATAAAAATATAAG	0	0	0	30	29	36	0	0	0	95	TCCATTTCTTATATTTTTATAAACACATAAAAATA	0	0	0	35	38	31	0	0	0	104	sum	0	0	0	65	67	67	0	0	0	199	35
TATGTTGAACTTCGAAATAAAAATAGGATTTTTA	1	0	0	0	1	0	39	34	30	105	TTTCGAAGTTCAACATATAAAAATCCTATTTTTA	1	0	0	0	1	0	34	30	27	93	sum	2	0	0	0	2	0	73	64	57	198	34
ATAACGAATTTGATTTGAATTGAATAT	0	0	0	0	0	0	26	28	26	80	GTTATATATTCAATTCAAATCAAATTC	0	0	0	0	0	0	43	41	34	118	sum	0	0	0	0	0	0	69	69	60	198	27
AATGTAAATAATTG	27	21	25	0	0	0	0	1	0	74	TTACATTCAATTAT	42	43	35	0	0	0	2	0	2	124	sum	69	64	60	0	0	0	2	1	2	198	14
AAATATTAGATTAATATTTTAGAAAATCATTTGATA	0	0	0	49	38	44	0	0	0	131	TAATCTAATATTTTATCAAATGATTTTCTAAAATAT	0	0	0	22	20	25	0	0	0	67	sum	0	0	0	71	58	69	0	0	0	198	36
TAAATAAAATACTATCTTATTTTATTCG	0	0	0	26	24	18	0	0	0	68	TTTATTTACGAATAAAATAAGATAGTAT	0	0	0	40	51	38	0	0	0	129	sum	0	0	0	66	75	56	0	0	0	197	28
TAAAAATATTTTATTT	0	0	0	39	33	45	1	0	0	118	TTTTTAAAATAAAATA	0	0	0	30	25	24	0	0	0	79	sum	0	0	0	69	58	69	1	0	0	197	16
CCGTTCGAGGTCGGGTG	42	23	26	0	0	0	0	0	0	91	CCTCGAACGGCACCCGA	40	31	35	0	0	0	0	0	0	106	sum	82	54	61	0	0	0	0	0	0	197	17
ATTTTATATGTTTCATTATGTCATT	0	0	0	36	36	29	0	2	1	104	TATAAAATAATGACATAATGAAACA	0	0	0	23	37	33	0	0	0	93	sum	0	0	0	59	73	62	0	2	1	197	25
ATGAAAGAAACGTATAGGTTTTAATTA	29	33	45	0	0	0	0	0	1	108	CGTTTCTTTCATTAATTAAAACCTATA	20	32	36	0	0	0	1	0	0	89	sum	49	65	81	0	0	0	1	0	1	197	27
AGTTTTGAAAATAA	0	0	0	43	30	52	1	0	0	126	TTTATTTTCAAAAC	0	0	0	37	23	11	0	0	0	71	sum	0	0	0	80	53	63	1	0	0	197	14
ACTTATTATGCATAAAACCAAAT	0	0	2	0	0	1	31	52	41	127	TTATGCATAATAAGTATTTGGTT	0	0	0	0	1	0	22	21	26	70	sum	0	0	2	0	1	1	53	73	67	197	23
TTAAATCTCATTAACATTTTCA	0	0	0	48	30	37	0	0	0	115	TTAATGAGATTTAATGAAAATG	0	0	0	33	21	27	0	0	0	81	sum	0	0	0	81	51	64	0	0	0	196	22
ATTCGAATTTCAAATCATTTCAATTTA	0	0	0	0	0	0	31	30	32	93	GATTTGAAATTCGAATTAAATTGAAAT	0	0	0	0	1	0	33	42	27	103	sum	0	0	0	0	1	0	64	72	59	196	27
ACATTTTTATTCCCAATTGATAAAAATC	0	1	0	51	51	48	0	0	0	151	CAATTGGGAATAAAAATGTGATTTTTAT	0	0	0	15	20	10	0	0	0	45	sum	0	1	0	66	71	58	0	0	0	196	28
AAGTAATCAATTAAAGTGTAATTGAATTA	0	0	0	33	35	24	0	0	0	92	TGATTACTTTAATTCAATTACACTTTAAT	0	0	0	38	26	40	0	0	0	104	sum	0	0	0	71	61	64	0	0	0	196	29
AAATCTCAAGTCATATGTCCAATACTTTATGCCTC	0	0	0	0	0	0	45	31	23	99	TTGAGGCATAAAGTATTGGACATATGACTTGAGAT	0	0	1	0	0	1	27	36	32	97	sum	0	0	1	0	0	1	72	67	55	196	35
AAATATTTTGGGAAATTTAATTAAATAAAATATTGGG	0	0	0	24	31	32	0	0	0	87	TTTATTTAATTAAATTTCCCAAAATATTTCCCAATAT	0	0	0	38	43	28	0	0	0	109	sum	0	0	0	62	74	60	0	0	0	196	37
AAAATCCAATC	49	31	35	0	0	1	0	0	0	116	TTTGATTGGAT	28	23	28	0	0	0	1	0	0	80	sum	77	54	63	0	0	1	1	0	0	196	11
CTATATAGATAAAAATTCTATTTTTACAACGCTA	0	0	0	0	1	0	31	24	39	95	GTTGTAAAAATAGAATTTTTATCTATATAGTAGC	0	0	0	1	0	0	30	30	39	100	sum	0	0	0	1	1	0	61	54	78	195	34
CAATTTATTCGAACAAAAATACAAT	0	0	0	17	23	18	0	0	0	58	TGTATTTTTGTTCGAATAAATTGAT	0	0	0	34	48	55	0	0	0	137	sum	0	0	0	51	71	73	0	0	0	195	25
CAATATTAATTCGATTTCTTTTCAATT	0	0	0	33	27	29	0	0	0	89	TTAATATTGAATTGAAAAGAAATCGAA	0	0	0	34	31	41	0	0	0	106	sum	0	0	0	67	58	70	0	0	0	195	27
CAAAATATTTACT	0	0	0	19	15	15	0	0	0	49	TTTGAGTAAATAT	0	0	0	52	45	48	0	0	1	146	sum	0	0	0	71	60	63	0	0	1	195	13
ATCCAATTTCAATTTAATCCAAATT	0	0	0	33	32	33	0	0	0	98	GATAATTTGGATTAAATTGAAATTG	0	0	0	34	28	35	0	0	0	97	sum	0	0	0	67	60	68	0	0	0	195	25
ATATTGGGATATTGGT	0	0	0	13	12	19	0	0	0	44	CAATATCCCAATATAC	1	0	0	51	53	46	0	0	0	151	sum	1	0	0	64	65	65	0	0	0	195	16
ACTTGCATAACATGATAA	0	0	0	0	0	0	20	29	27	76	TATGCAAGTTTATCATGT	0	0	0	2	0	0	32	43	42	119	sum	0	0	0	2	0	0	52	72	69	195	18
AATTCAATTCGTTTTCTATTCAAATCA	0	0	0	0	0	0	31	38	31	100	CGAATTGAATTTGATTTGAATAGAAAA	0	0	0	0	0	0	30	38	27	95	sum	0	0	0	0	0	0	61	76	58	195	27
AAATTCATGTGTTGAATAAAATAT	0	0	1	1	0	0	48	42	42	134	AATTTATATTTTATTCAACACATG	0	0	0	1	1	0	23	17	19	61	sum	0	0	1	2	1	0	71	59	61	195	24
AAAAAGAGAG	20	12	23	18	10	7	0	0	0	90	TTTTTCTCTC	24	17	25	14	11	13	1	0	0	105	sum	44	29	48	32	21	20	1	0	0	195	10
TCATTTCATTTATCAAAATAAAATATCG	1	0	0	42	42	42	0	0	0	127	TTGATAAATGAAATGACGATATTTTATT	0	0	0	21	24	22	0	0	0	67	sum	1	0	0	63	66	64	0	0	0	194	28
GATTTTGGAAAATGGTTTTCAAGAATAAATAATATTAATAA	0	0	0	31	25	28	0	0	0	84	TAATATTATTTATTCTTGAAAACCATTTTCCAAAATCTTAT	0	0	0	33	43	33	0	0	1	110	sum	0	0	0	64	68	61	0	0	1	194	41
CGATTGAATCAACTATCAATCACTAACCAAATCATCAATCACTA	0	0	0	24	24	29	0	0	0	77	TTGATAGTTGATTCAATCGTAGTGATTGATGATTTGGTTAGTGA	0	0	0	38	40	39	0	0	0	117	sum	0	0	0	62	64	68	0	0	0	194	44
ATTTAAAAGA	0	0	0	35	31	22	1	0	0	89	TTTTAAATTC	0	0	0	37	25	43	0	0	0	105	sum	0	0	0	72	56	65	1	0	0	194	10
ATTAATTAAAACTTATACGTTTCTTTC	13	23	18	0	0	0	0	0	0	54	GTTTTAATTAATGAAAGAAACGTATAA	40	46	53	0	0	0	1	0	0	140	sum	53	69	71	0	0	0	1	0	0	194	27
AATTAAGATGTAATT	1	3	2	5	1	7	0	0	0	19	TAATTACATCTTAAT	0	1	0	59	67	47	0	1	0	175	sum	1	4	2	64	68	54	0	1	0	194	15
AAGATATGCTATGCAAGTTACATGTATGTTAATATGC	0	0	0	0	0	0	32	30	32	94	CTTGCATATTAACATACATGTAACTTGCATAGCATAT	0	2	0	0	0	0	36	23	39	100	sum	0	2	0	0	0	0	68	53	71	194	37
TAAATTTAAAA	11	20	21	12	8	14	1	3	1	91	TTTATTTTAAA	26	25	17	9	9	9	4	0	3	102	sum	37	45	38	21	17	23	5	3	4	193	11
CTATTTGAAATT	0	0	0	0	0	0	20	24	20	64	TTTCAAATAGAA	1	1	0	0	1	2	46	36	42	129	sum	1	1	0	0	1	2	66	60	62	193	12
CGATGTAAAAATAGAATTTTTATCTATATAGTAA	0	0	0	0	1	0	35	47	41	124	GATAAAAATTCTATTTTTACATCGTTACTATATA	0	0	0	0	0	0	30	24	15	69	sum	0	0	0	0	1	0	65	71	56	193	34
ATATTTATCTCGAATAAATTGTTC	0	0	0	32	26	26	0	0	0	84	TTTATTCGAGATAAATATGAACAA	0	0	0	34	42	33	0	0	0	109	sum	0	0	0	66	68	59	0	0	0	193	24
AGGTATCTATCATGTATAACATCCCA	0	0	0	0	0	0	33	37	29	99	GGATGTTATACATGATAGATACCTTG	0	0	0	1	0	0	33	34	26	94	sum	0	0	0	1	0	0	66	71	55	193	26
ACAGAATTTGAATTCAA	30	34	19	0	0	0	0	0	0	83	ATTCTGTTTGAATTCAA	43	37	29	1	0	0	0	0	0	110	sum	73	71	48	1	0	0	0	0	0	193	17
AAGCATGGCATAAATATTTCTAGCAT	0	0	0	0	1	1	49	54	50	155	TTTATGCCATGCTTATGCTAGAAATA	0	1	0	0	0	0	11	12	14	38	sum	0	1	0	0	1	1	60	66	64	193	26
AAATCTATATTTTTGAAAAGGCG	0	0	0	1	0	0	34	46	24	105	CAAAAATATAGATTTCGCCTTTT	0	0	0	1	0	0	29	24	34	88	sum	0	0	0	2	0	0	63	70	58	193	23
TCGAATATGAGTTAT	0	0	1	0	0	1	42	46	44	134	TTCGAATAACTCATA	0	0	0	0	1	0	19	22	16	58	sum	0	0	1	0	1	1	61	68	60	192	15
TATTTAAACTAAATAAAAATAACATTTT	0	0	0	48	39	40	0	0	1	128	TTAGTTTAAATAAAAATGTTATTTTTAT	0	0	0	25	21	18	0	0	0	64	sum	0	0	0	73	60	58	0	0	1	192	28
GAGCTAATATGAGTTAATTAAAATAATATT	0	0	0	24	39	42	1	0	0	106	TATTTTAATTAACTCATATTAGCTCAATAT	0	0	0	23	39	24	0	0	0	86	sum	0	0	0	47	78	66	1	0	0	192	30
CATCATGAAATGCATAAAAGTC	0	0	1	31	38	45	0	0	0	115	TGCATTTCATGATGGACTTTTA	0	0	0	24	25	28	0	0	0	77	sum	0	0	1	55	63	73	0	0	0	192	22
AATTAGTTAAGTTAAACTAAAGGATTAATCGATGTG	1	1	0	0	1	1	28	29	21	82	TTAGTTTAACTTAACTAATTCACATCGATTAATCCT	0	0	0	0	0	0	34	44	32	110	sum	1	1	0	0	1	1	62	73	53	192	36
AACTTGCATAACATAACATGATA	0	0	0	1	0	1	46	36	46	130	TTATGTTATGCAAGTTTATCATG	0	0	0	0	0	0	16	18	28	62	sum	0	0	0	1	0	1	62	54	74	192	23
TCGATACCATA	0	0	0	7	8	4	0	0	0	19	TCGATATGGTA	0	0	0	56	69	47	0	0	0	172	sum	0	0	0	63	77	51	0	0	0	191	11
ATTTCAACTAAATTGATTCTTAATCAA	0	0	0	34	34	32	0	0	0	100	GATTAAGAATCAATTTAGTTGAAATTT	0	0	0	26	35	30	0	0	0	91	sum	0	0	0	60	69	62	0	0	0	191	27
AATGAATCAAATAGCAAAGACATTGATGTAGTACAAACGGTACATCC	38	37	37	0	0	1	0	0	0	113	ATTGGATGTACCGTTTGTACTACATCAATGTCTTTGCTATTTGATTC	28	24	26	0	0	0	0	0	0	78	sum	66	61	63	0	0	1	0	0	0	191	47
AATAGCATAATAAAAATTCGATTTTTATATATTG	0	0	0	0	0	1	40	22	33	96	CTATTCAATATATAAAAATCGAATTTTTATTATG	0	0	0	0	0	0	25	33	37	95	sum	0	0	0	0	0	1	65	55	70	191	34
AAAATATCGTCTTTTCACTTTTA	0	0	0	0	0	0	34	24	23	81	ATATTTTTAAAAGTGAAAAGACG	0	0	0	0	0	0	43	33	34	110	sum	0	0	0	0	0	0	77	57	57	191	23
TCCAAAATCCAAA	24	28	35	0	0	1	0	1	0	89	TTTTGGATTTGGA	35	29	36	0	0	1	0	0	0	101	sum	59	57	71	0	0	2	0	1	0	190	13
TAATATTTAATTAATTATTTAATTACTTAAA	1	0	0	26	35	35	0	0	0	97	TTAATTAAATATTATTTAAGTAATTAAATAA	0	0	0	25	30	38	0	0	0	93	sum	1	0	0	51	65	73	0	0	0	190	31
GTTAATCGAATATAGTTTATTCGAATAGAGTAAAGGA	0	0	0	0	0	0	33	29	36	98	TATTCGATTAACTCCTTTACTCTATTCGAATAAACTA	0	0	0	0	0	1	38	22	31	92	sum	0	0	0	0	0	1	71	51	67	190	37
GAATATTAAAACAAAAGGAGTTTGTTTTT	0	0	0	27	25	25	0	0	0	77	TTTTGTTTTAATATTCAAAAACAAACTCC	0	0	0	38	34	41	0	0	0	113	sum	0	0	0	65	59	66	0	0	0	190	29
GAAAACTTAATTGAATTTAATAAGTTAA	0	0	0	26	40	41	0	0	0	107	TTAAGTTTTCTTAACTTATTAAATTCAA	0	0	0	30	24	29	0	0	0	83	sum	0	0	0	56	64	70	0	0	0	190	28
CTAATCTAAACACGGTAATTAGATGGGGTTAAGTAACTTAGACTTAA	0	0	0	0	0	0	39	29	38	106	TGTTTAGATTAGTTAAGTCTAAGTTACTTAACCCCATCTAATTACCG	0	0	0	0	0	0	24	28	32	84	sum	0	0	0	0	0	0	63	57	70	190	47
CATTTAGGAGTTAAATGAATTAAAATAAA	0	0	0	27	34	26	0	0	0	87	CCTAAATGTTTATTTTAATTCATTTAACT	1	0	0	37	36	29	0	0	0	103	sum	1	0	0	64	70	55	0	0	0	190	29
ATGTTGAACTTCGAAATAAAAATATGATTTTTAT	0	0	0	0	0	0	24	26	35	85	TTTTATTTCGAAGTTCAACATATAAAAATCATAT	0	0	0	0	0	1	37	30	37	105	sum	0	0	0	0	0	1	61	56	72	190	34
ATGAATTCAATTCAACAC	0	0	0	0	0	0	41	45	35	121	ATTCATGTGTTGAATTGA	0	0	0	0	0	0	26	22	21	69	sum	0	0	0	0	0	0	67	67	56	190	18
AGTTCATCCCTGCTGTTGTTTGATATTATTTTATCA	0	0	0	29	29	30	0	0	0	88	GATGAACTTGATAAAATAATATCAAACAACAGCAGG	0	0	0	37	27	38	0	0	0	102	sum	0	0	0	66	56	68	0	0	0	190	36
AATCAACTGAACACA	1	0	0	24	34	30	0	0	0	89	TTGATTTGTGTTCAG	0	0	0	37	39	25	0	0	0	101	sum	1	0	0	61	73	55	0	0	0	190	15
AATATTATTTAATTCAATTCATTTTAGCTT	0	0	0	35	25	37	0	0	0	97	TTAAGCTAAAATGAATTGAATTAAATAATA	0	0	0	33	20	40	0	0	0	93	sum	0	0	0	68	45	77	0	0	0	190	30
AATAATTAAAGGTTAATTATTT	38	34	32	1	0	0	0	0	0	105	CCTTTAATTATTAAATAATTAA	21	33	31	0	0	0	0	0	0	85	sum	59	67	63	1	0	0	0	0	0	190	22
AATAAAATAGTGTTGATTTTATTTAGTAA	0	0	0	26	15	26	0	0	0	67	TAAAATCAACACTATTTTATTTTACTAAA	1	0	0	40	36	45	0	0	1	123	sum	1	0	0	66	51	71	0	0	1	190	29
AAGTAAAAATTCGATTTTTATATATTGAATAGC	0	0	0	0	0	1	36	33	25	95	TTTTACTTGCTATTCAATATATAAAAATCGAAT	0	1	0	0	0	1	35	21	37	95	sum	0	1	0	0	0	2	71	54	62	190	33
AACTAAGTATTATAAAAATT	2	1	2	0	0	0	19	29	28	81	ACTTAGTTAATTTTTATAAT	2	4	1	0	0	1	34	33	34	109	sum	4	5	3	0	0	1	53	62	62	190	20
AAATGTGTATTTTATTGTGATAAATA	0	0	0	39	32	39	0	0	0	110	TTATTTATCACAATAAAATACACATT	0	0	0	33	24	22	0	1	0	80	sum	0	0	0	72	56	61	0	1	0	190	26
AAATCTTTATTTTAGAAAAGGCG	0	0	0	0	0	0	28	36	21	85	ATAAAGATTTCGCCTTTTCTAAA	0	0	0	0	0	0	36	37	32	105	sum	0	0	0	0	0	0	64	73	53	190	23
AAATAGTGTTGATTTTATTTAGACAAATA	0	0	0	25	32	28	0	0	0	85	ACTATTTTATTTGTCTAAATAAAATCAAC	0	0	0	34	36	35	0	0	0	105	sum	0	0	0	59	68	63	0	0	0	190	29
TTAAATATAAATAAA	0	0	0	0	0	0	42	33	34	109	TTAATTTATTTATAT	0	0	0	0	0	0	23	33	24	80	sum	0	0	0	0	0	0	65	66	58	189	15
TATTAAGCTAAATTGAATTGAATTAAATAA	0	0	0	23	31	19	0	0	0	73	TATTATTTAATTCAATTCAATTTAGCTTAA	0	0	1	39	41	35	0	0	0	116	sum	0	0	1	62	72	54	0	0	0	189	30
TAATTAATCTC	0	2	4	30	30	29	0	0	0	95	TTAATTAGAGA	2	3	4	29	23	33	0	0	0	94	sum	2	5	8	59	53	62	0	0	0	189	11
CTAAATAAAATATTAAGTTGATTTAAAATGGAATTTAAAT	0	0	0	32	30	34	0	0	0	96	TTAATATTTTATTTAGATTTAAATTCCATTTTAAATCAAC	0	1	0	34	30	28	0	0	0	93	sum	0	1	0	66	60	62	0	0	0	189	40
CATATGCAAGTTATGATGCAAGTT	0	0	0	0	0	1	30	40	40	111	TATGAACTTGCATCATAACTTGCA	0	0	1	0	0	0	28	22	27	78	sum	0	0	1	0	0	1	58	62	67	189	24
ATATTGACACTTTGGT	0	0	0	15	18	15	0	0	0	48	TGTCAATATACCAAAG	0	0	0	52	42	47	0	0	0	141	sum	0	0	0	67	60	62	0	0	0	189	16
ATAAATAACACAA	0	0	0	0	0	0	26	38	32	96	TTATTTATTTGTG	0	0	0	1	1	0	13	43	35	93	sum	0	0	0	1	1	0	39	81	67	189	13
ACTCCTAATTGTTTATATTAATTCATTTT	0	0	0	41	30	27	0	0	0	98	GTAAAATGAATTAATATAAACAATTAGGA	0	0	0	24	34	33	0	0	0	91	sum	0	0	0	65	64	60	0	0	0	189	29
AATTGAATTAAATAAATCAATTAAAGGTGT	0	0	0	44	48	28	0	0	0	120	ATTCAATTACACCTTTAATTGATTTATTTA	0	0	0	30	24	15	0	0	0	69	sum	0	0	0	74	72	43	0	0	0	189	30
AATTCAAATTAGCTAAACACAATTCAATTC	0	0	0	32	39	30	0	0	0	101	TGAATTGTGTTTAGCTAATTTGAATTGAAT	0	0	0	29	34	25	0	0	0	88	sum	0	0	0	61	73	55	0	0	0	189	30
AACTAATTCACTTCGATTAACCACTTAGTTTAACTT	0	1	0	0	1	0	31	26	28	87	AGTGGTTAATCGAAGTGAATTAGTTAAGTTAAACTA	0	0	0	0	1	1	34	31	35	102	sum	0	1	0	0	2	1	65	57	63	189	36
AAATAGATTAAATAAATTTA	40	53	48	1	0	0	0	0	0	142	ATTTAATCTATTTTAAATTT	18	15	14	0	0	0	0	0	0	47	sum	58	68	62	1	0	0	0	0	0	189	20
AAAAAATGACAGGATGAAACATACA	0	0	0	42	32	31	0	0	1	106	TGTCATTTTTTTGTATGTTTCATCC	0	0	1	27	31	24	0	0	0	83	sum	0	0	1	69	63	55	0	0	1	189	25
TATATACATACATA	10	18	12	23	11	14	13	4	2	107	TGTATATATATGTA	11	7	11	11	9	13	7	7	5	81	sum	21	25	23	34	20	27	20	11	7	188	14
TATAAAATCCTT	45	27	30	1	0	0	0	1	0	104	TTTATAAAGGAT	27	24	32	0	0	0	0	0	1	84	sum	72	51	62	1	0	0	0	1	1	188	12
CTGCATAAAATTTAAAGGCATGTTTTG	0	0	0	35	27	17	0	0	0	79	TTTTATGCAGCAAAACATGCCTTTAAA	0	0	0	33	35	41	0	0	0	109	sum	0	0	0	68	62	58	0	0	0	188	27
CCATAAACAATAAA	1	0	0	0	0	0	47	43	37	128	TTTATTGTTTATGG	1	0	0	1	0	1	25	12	20	60	sum	2	0	0	1	0	1	72	55	57	188	14
CATACAATCCAAA	0	0	0	32	25	28	0	0	0	85	GTTTGGATTGTAT	0	0	0	35	31	37	0	0	0	103	sum	0	0	0	67	56	65	0	0	0	188	13
ATTTGAATCGAATTTATAAACTTTGTTTATAAATGAAAATATGGG	0	1	0	0	0	0	31	30	32	94	TTATAAATTCGATTCAAATCCCATATTTTCATTTATAAACAAAGT	0	0	0	0	0	0	33	30	31	94	sum	0	1	0	0	0	0	64	60	63	188	45
ATTAATTAAGATGTTGA	0	1	0	34	33	27	1	1	0	97	TCTTAATTAATTCAACA	0	0	0	24	31	36	0	0	0	91	sum	0	1	0	58	64	63	1	1	0	188	17
ATCTTCCTTAATTA	58	38	44	1	0	0	0	0	0	141	TAATTAAGGAAGAT	19	13	15	0	0	0	0	0	0	47	sum	77	51	59	1	0	0	0	0	0	188	14
AATATAAAGGAAAATATTTGTAAAACA	0	0	0	0	0	0	29	46	40	115	TACAAATATTTTCCTTTATATTTGTTT	0	0	0	0	0	0	24	24	25	73	sum	0	0	0	0	0	0	53	70	65	188	27
AATAACATTTTTATT	0	1	0	29	29	46	0	0	0	105	ATTAATAAAAATGTT	0	0	0	21	31	31	0	0	0	83	sum	0	1	0	50	60	77	0	0	0	188	15
AACATAGATTTAC	0	0	0	0	0	0	27	31	36	94	ATCTATGTTGTAA	0	0	0	0	1	0	29	30	34	94	sum	0	0	0	0	1	0	56	61	70	188	13
AAATCCTTTTGATTTTATAAACAAACAAAATC	0	0	0	34	29	31	0	0	0	94	TTTGTTTGTTTATAAAATCAAAAGGATTTGAT	0	0	0	35	27	32	0	0	0	94	sum	0	0	0	69	56	63	0	0	0	188	32
AAAGAAAAATATAGTTTTTATGTTTTGAACTTCG	0	0	0	0	0	0	35	23	29	87	TTTCGAAGTTCAAAACATAAAAACTATATTTTTC	0	0	0	0	0	0	32	26	43	101	sum	0	0	0	0	0	0	67	49	72	188	34
TTCAATTTCATTTTAA	0	0	0	22	20	27	1	0	0	70	TTGAATTAAAATGAAA	0	0	0	40	37	39	0	1	0	117	sum	0	0	0	62	57	66	1	1	0	187	16
GAAAGCAAAAT	38	23	37	0	0	1	0	0	0	99	GCTTTCATTTT	24	35	29	0	0	0	0	0	0	88	sum	62	58	66	0	0	1	0	0	0	187	11
CGGCTCCTAC	0	1	0	39	27	26	0	0	0	93	GGAGCCGGTA	0	0	0	33	32	28	0	1	0	94	sum	0	1	0	72	59	54	0	1	0	187	10
CACAGAGGCCCAATG	0	0	0	26	29	27	0	0	0	82	GTGCATTGGGCCTCT	0	0	0	34	32	39	0	0	0	105	sum	0	0	0	60	61	66	0	0	0	187	15
ATATTTTTATGTGTATAAAAATG	0	0	0	21	30	24	0	0	0	75	TTATACACATAAAAATATCATTT	0	0	0	34	46	32	0	0	0	112	sum	0	0	0	55	76	56	0	0	0	187	23
AGTTATTCGAAGT	0	0	0	0	0	0	14	15	15	44	TTCGAATAACTAC	2	0	0	0	0	0	51	48	42	143	sum	2	0	0	0	0	0	65	63	57	187	13
AATTAAACAAATAGAAACAATTAGGAGTA	0	1	0	31	28	33	0	0	0	93	TTTACTCCTAATTGTTTCTATTTGTTTAA	0	0	0	33	33	28	0	0	0	94	sum	0	1	0	64	61	61	0	0	0	187	29
AATACAGGGATGAACTGATGAAACAGAACAAATAA	0	0	0	32	36	36	0	0	0	104	TATTTTATTTGTTCTGTTTCATCAGTTCATCCCTG	0	0	0	26	32	25	0	0	0	83	sum	0	0	0	58	68	61	0	0	0	187	35
TATACTGTTTCATCAGTTCATCCCTGTTGTTGTATT	0	0	0	37	35	37	0	0	0	109	TGAAACAGTATAAATACAACAACAGGGATGAACTGA	0	0	0	25	24	28	0	0	0	77	sum	0	0	0	62	59	65	0	0	0	186	36
TAAATTAATTAA	13	14	20	10	14	25	0	0	0	96	TTAATTTATTAA	16	12	20	18	6	15	1	1	1	90	sum	29	26	40	28	20	40	1	1	1	186	12
CGAATAACTTATATTCGATTAACTCTCTT	0	0	0	0	0	0	35	37	28	100	GAATATAAGTTATTCGAAGAGAGTTAATC	0	0	0	0	0	0	35	24	27	86	sum	0	0	0	0	0	0	70	61	55	186	29
AGAAAGAGATGTCAAGATTTTTGTAAC	0	0	0	1	0	1	34	38	35	109	TTTCTGTTACAAAAATCTTGACATCTC	0	0	0	0	0	0	25	31	21	77	sum	0	0	0	1	0	1	59	69	56	186	27
ACT	11	9	6	20	23	21	8	8	4	110	TAG	5	9	7	14	13	16	1	8	3	76	sum	16	18	13	34	36	37	9	16	7	186	3
ACATAATAAAAATCATATTAGTGTAATTTG	0	0	0	30	25	34	0	0	0	89	ACTAATATGATTTTTATTATGTCAAATTAC	0	0	0	33	34	30	0	0	0	97	sum	0	0	0	63	59	64	0	0	0	186	30
AATTGAATTAACTAATATTAAGCTAATGTG	0	0	0	30	34	28	1	0	0	93	TTAGCTTAATATTAGTTAATTCAATTCACA	0	0	0	39	23	30	1	0	0	93	sum	0	0	0	69	57	58	2	0	0	186	30
AAAGGATTTGAAATGGAATTCGAAT	0	0	0	0	0	1	42	33	27	103	ATTTCAAATCCTTTATTCGAATTCC	1	0	0	0	0	0	31	30	21	83	sum	1	0	0	0	0	1	73	63	48	186	25
AAAAGATAAGATTTTTATTTAAT	0	0	0	30	20	29	0	0	1	80	AAATCTTATCTTTTATTAAATAA	0	0	0	45	32	29	0	0	0	106	sum	0	0	0	75	52	58	0	0	1	186	23
GCATAAGCATGCATAACTTATTAAACAT	0	2	0	1	0	0	46	55	37	141	TTATGCATGTTTAATAAGTTATGCATGC	0	0	0	0	0	0	17	15	12	44	sum	0	2	0	1	0	0	63	70	49	185	28
CGTTTTCAATTCACTTTGAATT	0	0	0	0	0	0	28	19	18	65	TGAATTGAAAACGAATTCAAAG	0	0	0	0	0	0	35	50	35	120	sum	0	0	0	0	0	0	63	69	53	185	22
CGACTCAAGGGTCCAACGACTCAG	36	24	32	0	0	1	0	0	0	93	GTCGCTGAGTCGTTGGACCCTTGA	24	35	33	0	0	0	0	0	0	92	sum	60	59	65	0	0	1	0	0	0	185	24
AGAAAAACAAA	0	0	0	31	36	33	1	2	0	103	TTTTTCTTTTG	0	1	0	31	25	22	0	2	1	82	sum	0	1	0	62	61	55	1	4	1	185	11
ACTGTAAAATTTGTATACACACTA	0	0	0	23	28	22	0	0	0	73	AGTTAGTGTGTATACAAATTTTAC	0	0	1	34	39	38	0	0	0	112	sum	0	0	1	57	67	60	0	0	0	185	24
AATTGAAATGAAATCGAAATAATATTG	0	0	0	26	27	44	0	0	0	97	ATATTATTTCGATTTCATTTCAATTCA	0	0	0	30	33	25	0	0	0	88	sum	0	0	0	56	60	69	0	0	0	185	27
AATTAATTTAAGTT	26	27	28	0	1	1	0	0	0	83	TAATTAACTTAAAT	35	39	27	1	0	0	0	0	0	102	sum	61	66	55	1	1	1	0	0	0	185	14
AAATGTTGATTTTATTTGTGAATG	0	0	0	14	15	17	0	0	0	46	ATTTCATTCACAAATAAAATCAAC	0	1	0	51	39	47	0	1	0	139	sum	0	1	0	65	54	64	0	1	0	185	24
GTTAATTAATGATGTTTAA	0	0	0	25	26	23	0	0	0	74	TAACTTAAACATCATTAAT	0	0	0	39	40	28	0	2	1	110	sum	0	0	0	64	66	51	0	2	1	184	19
CTTTATGTTTAGATCCATATGCAAGTTTACAT	1	0	0	0	0	0	40	36	41	118	TGTAAACTTGCATATGGATCTAAACATAAAGA	0	0	0	0	1	1	29	19	16	66	sum	1	0	0	0	1	1	69	55	57	184	32
ATTTTATTCACAATAAAATTATCACTCTA	0	0	0	34	43	38	0	0	0	115	ATTTTATTGTGAATAAAATTAGAGTGATA	0	0	0	29	19	21	0	0	0	69	sum	0	0	0	63	62	59	0	0	0	184	29
ATTAGCTCAATAACATTTTAATTAATCAAT	0	0	0	27	37	29	0	0	0	93	GATTAATTAAAATGTTATTGAGCTAATATT	0	0	0	27	33	31	0	0	0	91	sum	0	0	0	54	70	60	0	0	0	184	30
AATAATATTTTTATTAACTCAATTTAGCTT	0	0	1	35	19	32	0	0	0	87	TAATAAAAATATTATTAAGCTAAATTGAGT	0	0	1	20	34	42	0	0	0	97	sum	0	0	2	55	53	74	0	0	0	184	30
CAATTTACACTTAAACTGATTATATTAATT	0	0	0	34	54	48	0	0	0	136	TAATCAGTTTAAGTGTAAATTGAATTAATA	0	0	0	21	12	14	0	0	0	47	sum	0	0	0	55	66	62	0	0	0	183	30
ACAACAAAAATACACTTTTTATC	0	0	0	33	39	25	0	0	1	98	TGTGATAAAAAGTGTATTTTTGT	0	0	0	30	27	28	0	0	0	85	sum	0	0	0	63	66	53	0	0	1	183	23
AATTAATTATCTA	34	21	28	1	0	0	0	0	0	84	ATTAATTTAGATA	30	44	25	0	0	0	0	0	0	99	sum	64	65	53	1	0	0	0	0	0	183	13
AATCACAATCAAATC	0	0	0	31	28	29	0	0	0	88	TGATTTGATTGTGAT	0	0	0	46	25	23	1	0	0	95	sum	0	0	0	77	53	52	1	0	0	183	15
AATCAATTAAAGTATAAATTGAAATAATA	0	0	0	23	29	29	0	0	0	81	AATTGATTTATTATTTCAATTTATACTTT	0	0	0	41	32	28	1	0	0	102	sum	0	0	0	64	61	57	1	0	0	183	29
TAGTATAAAAATTG	0	1	0	38	34	30	0	0	0	103	TTTTTATACTACAA	0	0	0	33	26	20	0	0	0	79	sum	0	1	0	71	60	50	0	0	0	182	14
GGATGTGATATTTTATTTCGATAAAAT	0	0	0	25	23	26	0	0	0	74	TTTATCGAAATAAAATATCACATCCAT	0	0	0	42	25	41	0	0	0	108	sum	0	0	0	67	48	67	0	0	0	182	27
ATATTTGTTGTTTCTGATTATCGTTTTTGATAATCGG	28	19	31	0	1	0	0	0	0	79	ATTATCAAAAACGATAATCAGAAACAACAAATATCCG	29	31	42	0	1	0	0	0	0	103	sum	57	50	73	0	2	0	0	0	0	182	37
AGTTGAAATCAATTAAATAAGATGATATTG	0	0	0	34	17	25	0	0	0	76	TGATTTCAACTCAATATCATCTTATTTAAT	0	0	0	37	35	34	0	0	0	106	sum	0	0	0	71	52	59	0	0	0	182	30
AATATAGATTTG	0	1	0	0	0	0	24	31	37	93	ATATTCAAATCT	0	0	0	0	0	0	27	28	34	89	sum	0	1	0	0	0	0	51	59	71	182	12
AAATGAAAGTTGATTTTATTTT	0	0	0	23	28	29	0	0	0	80	CATTTAAAATAAAATCAACTTT	0	0	0	34	27	40	1	0	0	102	sum	0	0	0	57	55	69	1	0	0	182	22
AAATATTTATCCAAATATTTTATCCA	0	0	1	42	18	30	0	0	1	92	TAAAATATTTGGATAAATATTTTGGA	0	0	0	41	29	20	0	0	0	90	sum	0	0	1	83	47	50	0	0	1	182	26
AAAAATATAGATTTCGCCTTTAT	0	1	0	0	1	0	26	24	27	79	TATTTTTATAAAGGCGAAATCTA	0	0	0	0	0	1	28	43	31	103	sum	0	1	0	0	1	1	54	67	58	182	23
AAAAAAC	14	12	9	12	3	5	4	12	12	83	TTTTGTT	11	13	12	7	16	5	13	10	12	99	sum	25	25	21	19	19	10	17	22	24	182	7
CAATATATCCCAATATGT	0	0	0	17	18	25	0	0	0	60	TGGGATATATTGACATAT	0	0	0	42	37	42	0	0	0	121	sum	0	0	0	59	55	67	0	0	0	181	18
ATAAAAATATACACTACCATGATGAACTG	0	0	0	28	34	24	0	0	1	87	TGTATATTTTTATCAGTTCATCATGGTAG	0	0	0	33	28	33	0	0	0	94	sum	0	0	0	61	62	57	0	0	1	181	29
ACAAACTTGCATA	0	0	0	0	0	0	37	36	30	103	TGTTATGCAAGTT	0	0	0	1	0	0	25	32	20	78	sum	0	0	0	1	0	0	62	68	50	181	13
ACAAAATTGTATTTTGTTGTGATA	0	0	0	26	15	22	0	0	0	63	TATCACAACAAAATACAATTTTGT	0	1	1	35	41	40	0	0	0	118	sum	0	1	1	61	56	62	0	0	0	181	24
AATTTATATAAATC	42	45	48	0	0	0	0	0	0	135	ATATAAATTGATTT	12	11	22	0	0	0	1	0	0	46	sum	54	56	70	0	0	0	1	0	0	181	14
AATTAAAATATTAATCTGATTTGGGATTTTAATCT	0	0	0	30	26	17	0	0	0	73	ATTAGATTAAAATCCCAAATCAGATTAATATTTTA	0	0	0	39	31	38	0	0	0	108	sum	0	0	0	69	57	55	0	0	0	181	35
AACTCTATTCGAT	0	0	0	0	0	0	16	26	21	63	AATAGAGTTATCG	1	0	0	0	0	0	38	42	37	118	sum	1	0	0	0	0	0	54	68	58	181	13
AAAAGAAAATC	0	0	1	36	32	48	2	0	0	119	TTTTCTTTTGA	0	0	0	10	33	17	1	1	0	62	sum	0	0	1	46	65	65	3	1	0	181	11
AAAAACCATTTATTAATAATATACTT	1	0	0	55	39	63	0	0	0	158	ATAAATGGTTTTTAAGTATATTATTA	0	0	0	9	9	5	0	0	0	23	sum	1	0	0	64	48	68	0	0	0	181	26
AAAAACAA	10	11	9	9	6	8	10	13	7	83	TTTTGTTT	10	9	11	18	13	12	7	14	4	98	sum	20	20	20	27	19	20	17	27	11	181	8
GGATGAACTGATAAGACAGAACAAACAAAATAACA	0	0	0	34	24	40	0	0	0	98	TATTTTGTTTGTTCTGTCTTATCAGTTCATCCTGT	0	0	0	26	27	29	0	0	0	82	sum	0	0	0	60	51	69	0	0	0	180	35
CTTACATACTTATTAATATTTTTATATTCATATTAGATACATCCCCTCT	0	0	0	0	0	1	35	24	25	85	TATGAATATAAAAATATTAATAAGTATGTAAGAGAGGGGATGTATCTAA	0	0	0	0	0	0	28	31	36	95	sum	0	0	0	0	0	1	63	55	61	180	49
ATTTAATTAAATAAAATATTTGGATAATATTTTGGGAA	0	0	0	29	16	25	0	0	0	70	CAAATATTTTATTTAATTAAATTTCCCAAAATATTATC	0	0	0	41	29	40	0	0	0	110	sum	0	0	0	70	45	65	0	0	0	180	38
ATTCAATTATATTTCAATTTGATTTCA	0	0	0	18	29	32	0	0	0	79	TTGAAATCAAATTGAAATATAATTGAA	0	0	1	28	49	23	0	0	0	101	sum	0	0	1	46	78	55	0	0	0	180	27
ATATTTATTTAGAAAATAA	1	0	0	0	0	0	46	34	43	124	TATTTATTTTCTAAATAAA	0	1	0	0	0	0	19	15	21	56	sum	1	1	0	0	0	0	65	49	64	180	19
ATAAAAATATCATTTCAATCACTTATATTTTTATAACA	0	0	0	28	41	39	0	0	0	108	TGTTATAAAAATATAAGTGATTGAAATGATATTTTTAT	0	0	0	21	31	20	0	0	0	72	sum	0	0	0	49	72	59	0	0	0	180	38
AGAATATATTAACAAATTGGAGTTAATAAG	0	0	0	33	31	30	0	0	0	94	TATTAACTCCAATTTGTTAATATATTCTCT	0	0	0	25	34	27	0	0	0	86	sum	0	0	0	58	65	57	0	0	0	180	30
AATTATTTATCCTAAATAATTCCTAATA	0	0	0	35	42	39	0	0	0	116	ATAATTTATTAGGAATTATTTAGGATAA	0	0	0	18	19	27	0	0	0	64	sum	0	0	0	53	61	66	0	0	0	180	28
AATTAATTAATGGT	31	32	39	0	1	0	0	0	0	103	AATTACCATTAATT	30	28	19	0	0	0	0	0	0	77	sum	61	60	58	0	1	0	0	0	0	180	14
AAAGAACATGTAAAGTTTTAATTAATG	21	26	23	0	0	1	0	0	1	72	ACATGTTCTTTCATTAATTAAAACTTT	42	41	22	0	2	1	0	0	0	108	sum	63	67	45	0	2	2	0	0	1	180	27
TAAATAATTTAACAAATTATAAAGGA	0	0	0	52	67	58	0	0	1	178	TCCTTTATAATTTGTTAAATTATTTA	0	0	0	1	0	0	0	0	0	1	sum	0	0	0	53	67	58	0	0	1	179	26
GGATGAACTGATGATACAAAATAAATACAACAGGCAG	0	0	0	36	29	26	0	0	0	91	GTTGTATTTATTTTGTATCATCAGTTCATCCCTGCCT	0	0	0	33	33	22	0	0	0	88	sum	0	0	0	69	62	48	0	0	0	179	37
CTTGTAATACAATTTATTTCATTCAATTCA	0	0	0	26	33	31	0	0	0	90	GTATTACAAGTGAATTGAATGAAATAAATT	0	0	0	35	29	24	1	0	0	89	sum	0	0	0	61	62	55	1	0	0	179	30
ATAATTAAAAGAAATGATTTTGATTTTAAAA	0	0	0	26	30	32	0	0	0	88	TAATTATTTTTAAAATCAAAATCATTTCTTT	0	0	0	23	29	39	0	0	0	91	sum	0	0	0	49	59	71	0	0	0	179	31
AGTAAATTGTTAAGT	0	0	0	40	25	37	0	0	0	102	TTTACTACTTAACAA	0	0	0	20	26	30	1	0	0	77	sum	0	0	0	60	51	67	1	0	0	179	15
ACAAGTAAAACAAGCTAATAAAAATAATAT	0	0	0	33	29	27	0	0	0	89	TTACTTGTATATTATTTTTATTAGCTTGTT	0	0	0	31	31	28	0	0	0	90	sum	0	0	0	64	60	55	0	0	0	179	30
AATTAATTAAGAGT	40	38	39	3	7	12	0	0	0	139	TTAATTAATTACTC	14	11	8	2	5	0	0	0	0	40	sum	54	49	47	5	12	12	0	0	0	179	14
TAATATTTTATTTAATTAAATTTCCAAAATATCTTCT	0	0	0	23	22	26	0	0	0	71	TAATTAAATAAAATATTAAGAAGATATTTTGGAAATT	0	0	0	29	38	40	0	0	0	107	sum	0	0	0	52	60	66	0	0	0	178	37
GAAATGAAATCGAATTAATATTGAATT	0	0	0	29	30	29	0	0	0	88	GATTTCATTTCAATTCAATATTAATTC	0	0	0	27	32	31	0	0	0	90	sum	0	0	0	56	62	60	0	0	0	178	27
CTTCTATTTTATTCACAAAATAAAATA	0	0	0	22	25	30	0	0	0	77	TTGTGAATAAAATAGAAGTATTTTATT	0	0	0	30	34	37	0	0	0	101	sum	0	0	0	52	59	67	0	0	0	178	27
CTAAAAACTGATAC	41	34	45	0	0	0	0	1	0	121	TAGGTATCAGTTTT	20	22	14	0	0	1	0	0	0	57	sum	61	56	59	0	0	1	0	1	0	178	14
CCCAAAACGTTTTT	0	0	0	34	31	37	0	0	0	102	TTTTGGGAAAAACG	0	0	0	16	31	28	1	0	0	76	sum	0	0	0	50	62	65	1	0	0	178	14
CCAAAACGTTTTAA	1	0	0	24	30	23	0	0	0	78	TTTTGGTTAAAACG	0	0	0	31	30	39	0	0	0	100	sum	1	0	0	55	60	62	0	0	0	178	14
ATATAGATCTAAACATATGAAC	0	0	0	0	0	0	45	29	37	111	TATATGTTCATATGTTTAGATC	0	0	0	0	0	0	14	26	27	67	sum	0	0	0	0	0	0	59	55	64	178	22
ACATATAAAATATGACATGATGAA	0	0	0	30	25	24	0	0	0	79	TATTTTATATGTTTCATCATGTCA	0	0	0	27	39	33	0	0	0	99	sum	0	0	0	57	64	57	0	0	0	178	24
ACACACGCTCGCTACTGTGAATAAAAAT	0	0	0	29	35	31	0	0	0	95	GTATTTTTATTCACAGTAGCGAGCGTGT	0	0	1	35	18	29	0	0	0	83	sum	0	0	1	64	53	60	0	0	0	178	28
AATAATTAATTAAATATTATTTAAGAAATTA	0	0	0	28	36	33	0	0	0	97	TATTTAATTAATTATTTAATTTCTTAAATAA	0	0	0	30	23	28	0	0	0	81	sum	0	0	0	58	59	61	0	0	0	178	31
AACCGATCTGATCCG	0	0	0	19	31	19	0	1	0	70	TCGGATCAGATCGGT	0	1	0	37	34	35	0	0	1	108	sum	0	1	0	56	65	54	0	1	1	178	15
AAAATATATAAAGATTGATTTTTGATTTATA	0	0	0	26	30	35	0	0	0	91	CAATCTTTATATATTTTTATAAATCAAAAAT	0	0	0	23	33	31	0	0	0	87	sum	0	0	0	49	63	66	0	0	0	178	31
TAATTAATTAAGAA	34	32	31	1	0	1	0	0	0	99	TTAATTAATTATTC	23	21	32	0	1	0	0	1	0	78	sum	57	53	63	1	1	1	0	1	0	177	14
GGAATTTGTTTTTGAATATTAAAACAAAA	0	0	0	25	30	29	0	0	0	84	TTTTGTTTTAATATTCAAAAACAAATTCC	0	0	0	28	34	31	0	0	0	93	sum	0	0	0	53	64	60	0	0	0	177	29
GATTTTTATATATTGAACATCGAAGTAAAAATTC	0	0	0	1	0	1	36	36	21	95	TTCGATGTTCAATATATAAAAATCGAATTTTTAC	0	0	0	0	0	0	32	32	18	82	sum	0	0	0	1	0	1	68	68	39	177	34
ATTTTCAA	17	14	16	11	4	9	4	3	4	82	TTGAAAAT	12	13	24	5	8	13	8	5	7	95	sum	29	27	40	16	12	22	12	8	11	177	8
ATTATATTAATTCAATTACTTAAATTG	0	0	0	26	15	26	0	0	0	67	TGAATTAATATAATCAATTTAAGTAAT	0	0	0	43	35	32	0	0	0	110	sum	0	0	0	69	50	58	0	0	0	177	27
ATATTGATTG	23	8	9	4	6	3	0	0	0	53	ATCAATCAAT	33	42	26	7	10	6	0	0	0	124	sum	56	50	35	11	16	9	0	0	0	177	10
ATAATGTTTTA	1	0	0	34	15	27	0	0	0	77	CATTATTAAAA	0	0	0	30	39	31	0	0	0	100	sum	1	0	0	64	54	58	0	0	0	177	11
ATAAATATACACACGCTCGTTGTTGTAA	0	0	0	27	23	16	0	0	0	66	TTATTTACAACAACGAGCGTGTGTATAT	0	0	0	32	45	34	0	0	0	111	sum	0	0	0	59	68	50	0	0	0	177	28
ATAAACAACAACAAAATCAATTCCTTTTGATTTT	0	0	0	39	35	30	0	0	0	104	TAAAATCAAAAGGAATTGATTTTGTTGTTGTTTA	0	0	0	29	20	24	0	0	0	73	sum	0	0	0	68	55	54	0	0	0	177	34
AATACTCCTATTTTATTTAACAAAATAA	0	0	0	24	27	40	0	0	0	91	GTTAAATAAAATAGGAGTATTTTATTTT	0	0	0	28	35	23	0	0	0	86	sum	0	0	0	52	62	63	0	0	0	177	28
AAATAAATAG	0	1	0	23	26	23	0	0	0	73	CTATTTATTT	0	0	0	34	36	34	0	0	0	104	sum	0	1	0	57	62	57	0	0	0	177	10
TCTCTTTTGTTTTATCAAATCAAAACAAA	0	0	0	36	33	24	0	0	0	93	TTTGTTTTGATTTGATAAAACAAAAGAGA	0	0	0	33	21	29	0	0	0	83	sum	0	0	0	69	54	53	0	0	0	176	29
TAAACAATTAGGAGTAAAATGAATTAA	0	0	0	34	32	24	0	0	0	90	TATTAATTCATTTTACTCCTAATTGTT	0	0	0	27	26	33	0	0	0	86	sum	0	0	0	61	58	57	0	0	0	176	27
CTCTCAACTCTTTTCAGAACAGCA	0	1	0	25	25	19	0	0	1	71	GCTGTTCTGAAAAGAGTTGAGAGT	0	0	0	41	33	31	0	0	0	105	sum	0	1	0	66	58	50	0	0	1	176	24
TCTTGAAC	14	15	17	0	0	0	7	16	21	90	TTCAAGAG	14	16	13	0	1	0	14	16	11	85	sum	28	31	30	0	1	0	21	32	32	175	8
CTAAATAATTACTAAATAAATTCAGTTATAATTTATCTAATTATTTACC	0	0	0	27	26	18	0	0	0	71	TAACTGAATTTATTTAGTAATTATTTAGGGTAAATAATTAGATAAATTA	0	0	0	32	39	32	1	0	0	104	sum	0	0	0	59	65	50	1	0	0	175	49
ATTAATGAAATA	1	0	0	33	43	32	0	0	0	109	TTAATTATTTCA	0	0	2	14	31	19	0	0	0	66	sum	1	0	2	47	74	51	0	0	0	175	12
AATTTACTTATTCTATTATA	0	0	0	0	0	0	25	24	26	75	ATTTATAATAGAATAAGTAA	0	0	0	0	0	0	31	36	33	100	sum	0	0	0	0	0	0	56	60	59	175	20
AATAAACCGAGATAGGAATTTATATA	0	0	0	40	28	48	0	0	0	116	TTTATTTATATAAATTCCTATCTCGG	0	0	0	17	19	23	0	0	0	59	sum	0	0	0	57	47	71	0	0	0	175	26
AAATAAAATAATACAATCAACATGATGATGAACTGATG	0	0	0	36	28	30	0	0	0	94	GTTCATCATCATGTTGATTGTATTATTTTATTTCATCA	1	0	0	29	22	29	0	0	0	81	sum	1	0	0	65	50	59	0	0	0	175	38
TGAAAAATATACAATAATGACATGA	0	0	0	47	42	46	0	0	0	135	TGTATATTTTTCATCATGTCATTAT	0	0	0	18	12	9	0	0	0	39	sum	0	0	0	65	54	55	0	0	0	174	25
TAATTAAGGAAT	15	12	23	0	0	1	0	0	0	51	TCCTTAATTAAT	39	46	38	0	0	0	0	0	0	123	sum	54	58	61	0	0	1	0	0	0	174	12
TAATCAATTAATACAATTGAAATGAG	0	1	0	23	27	30	0	0	0	81	TTTCAATTGTATTAATTGATTACTCA	0	0	0	28	34	31	0	0	0	93	sum	0	1	0	51	61	61	0	0	0	174	26
ATTTATCCGAAATAAATACAACTCA	0	0	0	32	21	34	0	0	0	87	ATTTATTTCGGATAAATTGAGTTGT	0	0	0	30	24	33	0	0	0	87	sum	0	0	0	62	45	67	0	0	0	174	25
ATACCTCG	30	30	30	0	0	0	0	0	0	90	GAGGTATC	24	33	27	0	0	0	0	0	0	84	sum	54	63	57	0	0	0	0	0	0	174	8
ACAACATGATATGTCATCGCCAAATTAT	0	0	0	0	0	0	28	32	27	87	TAATTTGGCGATGACATATCATGTTGTA	0	0	0	0	0	1	28	32	26	87	sum	0	0	0	0	0	1	56	64	53	174	28
AAGTTAAATTAAATGTTATTGAGCTAATAC	0	0	0	29	18	30	0	0	0	77	TATTAGCTCAATAACATTTAATTTAACTTG	0	0	0	30	32	35	0	0	0	97	sum	0	0	0	59	50	65	0	0	0	174	30
AAGTAAGTCAAGTTAACCAGTGAGTT	0	0	0	0	0	0	26	25	33	84	TTAACTTGACTTACTTAACTCACTGG	0	0	0	0	0	1	30	31	28	90	sum	0	0	0	0	0	1	56	56	61	174	26
AACTTGCATAACATGTTACATATG	1	0	0	0	0	0	20	26	29	76	TATGCAAGTTCATATGTAACATGT	0	0	0	0	1	0	31	34	32	98	sum	1	0	0	0	1	0	51	60	61	174	24
AACAAAACAATTTA	1	0	0	24	38	25	0	0	0	88	TGTTTTGTTTAAAT	0	0	0	27	34	25	0	0	0	86	sum	1	0	0	51	72	50	0	0	0	174	14
TATTCGAATAACCAA	0	0	0	1	1	0	51	38	36	127	TCGAATATTGGTTAT	0	0	0	0	0	0	17	17	12	46	sum	0	0	0	1	1	0	68	55	48	173	15
CTTCAGAACTGCACCCTCGGCTCT	0	1	0	18	24	26	0	0	0	69	GGGTGCAGTTCTGAAGAGAGCCGA	0	1	0	36	29	38	0	0	0	104	sum	0	2	0	54	53	64	0	0	0	173	24
CTATTTGTTTCTATTTATTTATTTTACTC	0	0	0	17	21	34	0	0	0	72	TAAATAAATAGAAACAAATAGGAGTAAAA	0	1	0	32	34	34	0	0	0	101	sum	0	1	0	49	55	68	0	0	0	173	29
CGATGAAACTAACATCGATTAACTCCTTT	0	0	0	0	0	0	36	30	27	93	TTAATCGATGTTAGTTTCATCGAAAGGAG	0	0	0	1	0	1	29	24	25	80	sum	0	0	0	1	0	1	65	54	52	173	29
ATACACGCACAAGT	1	0	0	0	0	0	43	36	43	123	GTGCGTGTATACTT	1	0	0	0	0	0	18	16	15	50	sum	2	0	0	0	0	0	61	52	58	173	14
AGGATAATTTATTAGAAATTATTTA	0	0	0	22	22	46	0	0	0	90	TTATCCTTAAATAATTTCTAATAAA	0	1	0	28	30	24	0	0	0	83	sum	0	1	0	50	52	70	0	0	0	173	25
AGAATAAAA	0	0	0	12	32	29	0	1	2	76	TTTTTATTC	0	1	0	24	36	33	0	2	1	97	sum	0	1	0	36	68	62	0	3	3	173	9
ACAATCCAAATCAAAGTCAATCTCA	0	0	0	43	42	42	0	0	0	127	AGATTGACTTTGATTTGGATTGTTG	0	0	0	13	15	17	1	0	0	46	sum	0	0	0	56	57	59	1	0	0	173	25
AATAACACACGCTTACTATTGTTATAAA	0	0	0	23	25	28	0	0	0	76	AGCGTGTGTTATTTTTATAACAATAGTA	0	0	0	34	29	34	0	0	0	97	sum	0	0	0	57	54	62	0	0	0	173	28
AAAAATGAGTTATTTTTGTTGTTATAA	0	0	0	35	31	31	0	0	0	97	TTTTTTTATAACAACAAAAATAACTCA	0	0	0	22	38	16	0	0	0	76	sum	0	0	0	57	69	47	0	0	0	173	27
TGTACAGTAA	0	0	0	21	34	23	0	0	0	78	TTACTGTACA	0	0	0	29	27	37	0	0	1	94	sum	0	0	0	50	61	60	0	0	1	172	10
TGCAATAAATCTTTCCTTCAAAATAA	0	0	0	20	41	27	1	0	0	89	TTTGAAGGAAAGATTTATTGCATTAT	0	0	0	26	32	25	0	0	0	83	sum	0	0	0	46	73	52	1	0	0	172	26
TATTAGCTCAATAGTATTTAATTAACTCAT	0	0	0	28	24	24	0	0	0	76	TTGAGCTAATAATGAGTTAATTAAATACTA	0	0	0	31	33	32	0	0	0	96	sum	0	0	0	59	57	56	0	0	0	172	30
GGATGAACTGATAAAACAGATCAAATATAATACAG	0	0	0	25	38	21	0	0	0	84	TTATCAGTTCATCCCTGTATTATATTTGATCTGTT	0	0	0	31	36	20	1	0	0	88	sum	0	0	0	56	74	41	1	0	0	172	35
CAATTGGAGTTAGTTTGAATTAAATAAAAT	0	0	0	26	25	31	0	0	0	82	GATTTTATTTAATTCAAACTAACTCCAATT	0	0	0	26	30	33	0	1	0	90	sum	0	0	0	52	55	64	0	1	0	172	30
ATTGAATGTAAATAA	34	25	33	0	0	0	0	0	0	92	TTATTTACATTCAAT	30	20	30	0	0	0	0	0	0	80	sum	64	45	63	0	0	0	0	0	0	172	15
ATACAATCAACAGAATGATGAACTGATGAAATAAAATA	0	1	0	23	38	27	0	0	1	90	ATTATTTTATTTCATCAGTTCATCATTCTGTTGATTGT	0	0	0	30	31	20	0	0	1	82	sum	0	1	0	53	69	47	0	0	2	172	38
AGTTGGGATATATTGATATATATTGGGATATTGTGACATATTGAC	0	0	0	31	28	28	0	1	0	88	ATATCAATATATCCCAACTGTCAATATGTCACAATATCCCAATAT	0	1	1	26	30	26	0	0	0	84	sum	0	1	1	57	58	54	0	1	0	172	45
AGTATAACATCCCAAGGTTCTATCG	0	0	0	0	0	0	30	27	28	85	GATAGAACCTTGGGATGTTATACTC	0	0	0	0	0	0	25	29	33	87	sum	0	0	0	0	0	0	55	56	61	172	25
AATTGAAATGAAATGA	1	0	0	29	40	34	0	0	0	104	TTCAATTTCATTTCAT	0	0	0	22	25	21	0	0	0	68	sum	1	0	0	51	65	55	0	0	0	172	16
AATTAAATAAATC	0	2	0	28	42	33	0	0	0	105	TTTAATTGATTTA	0	0	0	17	28	22	0	0	0	67	sum	0	2	0	45	70	55	0	0	0	172	13
AATCAATTAAAGTTGAAATTGAATTAATAT	0	0	1	29	28	24	0	0	0	82	TTAATTCAATTTCAACTTTAATTGATTATA	0	0	1	34	32	22	0	0	1	90	sum	0	0	2	63	60	46	0	0	1	172	30
AAGTTAATATTG	0	0	0	41	31	17	0	0	0	89	TTCAATATTAAC	0	0	0	31	28	24	0	0	0	83	sum	0	0	0	72	59	41	0	0	0	172	12
AAAATATTCCTTTTATCATGTATACGCTTAGTTA	1	0	0	1	0	0	28	25	24	79	TATTTTTAACTAAGCGTATACATGATAAAAGGAA	0	0	0	0	0	0	36	27	30	93	sum	1	0	0	1	0	0	64	52	54	172	34
AAAACGTTTTACCC	0	0	0	5	6	3	0	0	0	14	TTTGGGTAAAACGT	0	1	0	60	47	50	0	0	0	158	sum	0	1	0	65	53	53	0	0	0	172	14
TATTTTATCACAAAATAAAATATTCC	1	0	0	27	28	23	0	0	0	79	TTTATTTTGTGATAAAATAGGAATAT	0	0	0	34	25	32	0	1	0	92	sum	1	0	0	61	53	55	0	1	0	171	26
CTCTTCAGAACACCACCCTCGGTT	0	0	0	50	57	60	0	0	0	167	GTTCTGAAGAGAACCGAGGGTGGT	0	0	0	0	1	3	0	0	0	4	sum	0	0	0	50	58	63	0	0	0	171	24
CTCATTTTATTTATCTCTAAATAAAATCAA	0	0	0	23	34	40	0	0	0	97	TAAATAAAATGAGTTGATTTTATTTAGAGA	0	0	0	36	20	18	0	0	0	74	sum	0	0	0	59	54	58	0	0	0	171	30
CGATTTCGAATAGAAATGAATTGAAAA	0	0	0	0	0	0	29	41	27	97	CTATTCGAAATCGTTTTCAATTCATTT	0	0	0	0	1	0	27	28	18	74	sum	0	0	0	0	1	0	56	69	45	171	27
ATATATAAAGATTATATTTTTAATATTTCT	0	0	0	0	0	0	14	12	10	36	TATTAAAAATATAATCTTTATATATAGAAA	0	0	0	0	0	0	46	47	42	135	sum	0	0	0	0	0	0	60	59	52	171	30
ATAATTTTATTGTGA	0	0	0	13	21	19	0	0	0	53	TTATTCACAATAAAA	0	0	0	33	39	45	0	0	1	118	sum	0	0	0	46	60	64	0	0	1	171	15
ATAAAAATGTGATCTTTTATTGATATAA	0	0	0	32	37	28	1	0	0	98	TATCAATAAAAGATCACATTTTTATTTA	0	0	0	22	31	20	0	0	0	73	sum	0	0	0	54	68	48	1	0	0	171	28
AGTTATCGATTATTAGTTAATCGAAAGG	0	1	0	1	0	0	30	36	30	98	ATCGATAACTCCTTTCGATTAACTAATA	0	0	1	0	0	1	20	24	27	73	sum	0	1	1	1	0	1	50	60	57	171	28
AGCGTGTGTATTTTATTACAGTAGCG	0	1	0	36	26	27	0	0	0	90	CTACTGTAATAAAATACACACGCTCG	0	0	0	31	27	22	1	0	0	81	sum	0	1	0	67	53	49	1	0	0	171	26
AATCCTATTCATTTTATTTATATA	0	0	0	16	30	29	0	0	0	75	TTATATAAATAAAATGAATAGGAT	0	0	0	30	35	31	0	0	0	96	sum	0	0	0	46	65	60	0	0	0	171	24
AAATATCCCATTTTAT	0	0	0	0	0	0	2	4	5	11	ATATTTATAAAATGGG	0	0	0	0	2	0	56	54	48	160	sum	0	0	0	0	2	0	58	58	53	171	16
TTAATTAAATTTCCCAAAATATTATCCCAATATTTTAT	0	0	0	39	27	40	0	1	0	107	TTGGGATAATATTTTGGGAAATTTAATTAAATAAAATA	0	0	0	22	18	23	0	0	0	63	sum	0	0	0	61	45	63	0	1	0	170	38
TGATTGGACAAAATATTAGGATTAATATTTTGGGTAATT	0	0	0	28	13	21	0	0	0	62	TTTTGTCCAATCAAATTACCCAAAATATTAATCCTAATA	0	0	0	36	38	32	0	2	0	108	sum	0	0	0	64	51	53	0	2	0	170	39
CTAAATAAAATCAACTCTATTTTATTTTA	0	0	0	16	20	19	0	0	0	55	TTTTATTTAGTAAAATAAAATAGAGTTGA	0	0	0	41	35	38	1	0	0	115	sum	0	0	0	57	55	57	1	0	0	170	29
CCAACCATTATTG	0	2	0	0	0	0	25	25	28	80	GGTTGGCAATAAT	0	0	0	0	0	0	31	36	23	90	sum	0	2	0	0	0	0	56	61	51	170	13
ATTTAATTAAATAAAATATTAAGATAATATTTTGGGAA	0	0	0	37	31	41	0	0	0	109	TTTCCCAAAATATTATCTTAATATTTTATTTAATTAAA	0	1	0	28	19	13	0	0	0	61	sum	0	1	0	65	50	54	0	0	0	170	38
ATAACTCTCTTTCGA	0	0	0	0	0	0	36	26	41	103	TTATTCGAAAGAGAG	0	1	0	0	0	0	25	16	25	67	sum	0	1	0	0	0	0	61	42	66	170	15
ATAAAAATAGTGATTTTTATCAATTTAGA	0	0	0	13	9	12	0	0	0	34	ATTTTTATTCTAAATTGATAAAAATCACT	0	0	0	46	42	48	0	0	0	136	sum	0	0	0	59	51	60	0	0	0	170	29
AATTTAATGAATTTAATTAG	0	0	0	21	21	25	0	0	0	67	TTCTAATTAAATTCATTAAA	0	0	0	26	33	44	0	0	0	103	sum	0	0	0	47	54	69	0	0	0	170	20
AATTAATCTT	13	19	11	18	14	12	0	0	0	87	TTAATTAAGA	16	13	19	6	16	13	0	0	0	83	sum	29	32	30	24	30	25	0	0	0	170	10
AATAGAGTAAATTG	0	0	0	0	0	0	15	29	26	70	TATTCAATTTACTC	0	0	0	0	0	0	29	34	37	100	sum	0	0	0	0	0	0	44	63	63	170	14
AACAAT	13	23	13	6	8	10	2	0	4	79	TTGTTA	12	25	15	9	12	10	1	3	4	91	sum	25	48	28	15	20	20	3	3	8	170	6
AAATTATTTACACTTAAATAATTTCTAAT	0	0	0	41	32	38	0	0	0	111	AAGTGTAAATAATTTATTAGAAATTATTT	0	0	0	13	26	20	0	0	0	59	sum	0	0	0	54	58	58	0	0	0	170	29
AAAAATATCAAAACAGCATGACAGGGATGAACATGATAA	0	1	0	30	30	26	0	0	0	87	TTTATCATGTTCATCCCTGTCATGCTGTTTTGATATTTT	0	0	0	30	23	30	0	0	0	83	sum	0	1	0	60	53	56	0	0	0	170	39
TTTCTACACCTAAAAAGAAAACTGAAA	0	0	0	29	28	32	0	0	0	89	TTTTAGGTGTAGAAATTTCAGTTTTCT	0	0	0	25	27	28	0	0	0	80	sum	0	0	0	54	55	60	0	0	0	169	27
TTTATTTACAAATAAAATCAACAT	0	0	0	34	40	48	0	0	0	122	TTTATTTGTAAATAAAATGTTGAT	0	0	0	19	11	16	0	1	0	47	sum	0	0	0	53	51	64	0	1	0	169	24
TGAACTGATGAAATAAAATAATACAATCAACAGGA	0	1	0	35	26	29	0	1	0	92	TTTTATTTCATCAGTTCATCCTGTTGATTGTATTA	0	0	0	28	25	24	0	0	0	77	sum	0	1	0	63	51	53	0	1	0	169	35
CTAATATTTTATCAAATGATTCTCTAAAATATTAAT	0	0	0	26	21	24	0	0	0	71	TTAGATTAATATTTTAGAGAATCATTTGATAAAATA	0	1	0	36	27	34	0	0	0	98	sum	0	1	0	62	48	58	0	0	0	169	36
ATAAATGTTTTGGT	0	0	0	4	5	5	0	1	0	15	TTATACCAAAACAT	0	1	0	63	50	39	0	0	1	154	sum	0	1	0	67	55	44	0	1	1	169	14
AGTTAATCGATGTT	0	0	0	0	0	0	27	29	34	90	ATCGATTAACTAAC	0	0	0	0	0	0	29	25	25	79	sum	0	0	0	0	0	0	56	54	59	169	14
AGCTATTATGAATTAAATTAAATAGTATTA	0	0	0	30	24	39	0	0	0	93	ATTCATAATAGCTTAATACTATTTAATTTA	0	1	0	29	22	23	1	0	0	76	sum	0	1	0	59	46	62	1	0	0	169	30
AATATTTTGGAAAATAA	0	1	1	38	30	26	0	1	0	97	TTTCCAAAATATTTTAT	0	0	0	25	29	18	0	0	0	72	sum	0	1	1	63	59	44	0	1	0	169	17
AATATTTTATTTAATTAAATTTCCCAAAATATTTCCCT	0	0	0	27	29	32	1	0	0	89	AATATTTTGGGAAATTTAATTAAATAAAATATTAGGGA	0	0	0	26	32	22	0	0	0	80	sum	0	0	0	53	61	54	1	0	0	169	38
AAGCGTTACAA	0	1	0	0	0	1	32	40	44	118	TTTTGTAACGC	0	0	0	0	0	0	15	19	17	51	sum	0	1	0	0	0	1	47	59	61	169	11
AAAGAATATTCATGTGTTGAATA	0	0	0	0	0	0	35	37	29	101	TTTTATTCAACACATGAATATTC	0	0	0	0	0	0	22	26	20	68	sum	0	0	0	0	0	0	57	63	49	169	23
TCGAATATGGTAT	0	0	0	0	0	0	42	35	36	113	TTCGAATACCATA	0	0	0	0	0	0	16	19	20	55	sum	0	0	0	0	0	0	58	54	56	168	13
GGAAGAAGAAGA	20	20	13	1	0	2	6	2	4	68	TCTTCTTCCTCT	35	29	27	0	0	1	3	2	3	100	sum	55	49	40	1	0	3	9	4	7	168	12
GCATAATGTCAAACATAAGCAT	0	0	0	0	0	0	26	26	30	82	TTATGCATGCTTATGTTTGACA	0	1	0	0	0	0	21	33	31	86	sum	0	1	0	0	0	0	47	59	61	168	22
CTTGCATATCATATGACAA	1	0	0	0	0	0	20	22	23	66	TGATATGCAAGTTGTCATA	0	0	0	0	0	0	40	29	33	102	sum	1	0	0	0	0	0	60	51	56	168	19
CCAAATGAGTTAAT	0	1	0	0	1	0	9	7	5	23	TAACTCATTTGGAT	0	0	0	0	0	1	44	40	60	145	sum	0	1	0	0	1	1	53	47	65	168	14
ATTATAATAAT	0	1	0	33	21	17	0	0	0	72	TTATTATAATA	1	0	0	36	21	36	1	1	0	96	sum	1	1	0	69	42	53	1	1	0	168	11
ATAAC	1	3	2	16	5	11	10	15	15	78	TTATG	3	6	2	14	4	12	10	23	16	90	sum	4	9	4	30	9	23	20	38	31	168	5
ACAC	8	10	6	4	14	2	10	8	12	74	GTGT	12	20	8	4	4	8	14	10	14	94	sum	20	30	14	8	18	10	24	18	26	168	4
AATTTATATGTTGCAACCTAAACATTCAATTAA	0	0	0	26	26	30	0	0	0	82	CATATAAATTTTAATTGAATGTTTAGGTTGCAA	0	0	0	29	29	27	0	0	1	86	sum	0	0	0	55	55	57	0	0	1	168	33
AATCAACAAATATCTAATTATCAAAAACGATAATCAG	36	19	25	0	0	0	0	0	0	80	AGATATTTGTTGATTCTGATTATCGTTTTTGATAATT	28	27	33	0	0	0	0	0	0	88	sum	64	46	58	0	0	0	0	0	0	168	37
AAGAAATTGGTTTTATTCAGTTAGAAT	0	1	0	23	29	26	0	0	0	79	ATAAAACCAATTTCTTATTCTAACTGA	0	1	0	34	26	27	1	0	0	89	sum	0	2	0	57	55	53	1	0	0	168	27
AACTGATGAACATATAAAATAAATGACAGGGATGA	0	0	0	23	31	32	0	0	0	86	AGTTTCATCCCTGTCATTTATTTTATATGTTCATC	0	0	0	29	27	26	0	0	0	82	sum	0	0	0	52	58	58	0	0	0	168	35
AACTAATCCTGTTAATTTATAATT	0	0	0	40	20	42	0	0	0	102	GTTAATTATAAATTAACAGGATTA	0	0	0	18	20	28	0	0	0	66	sum	0	0	0	58	40	70	0	0	0	168	24
AAAACAAAAAA	5	6	4	12	19	16	8	5	7	82	TTTTTTTTTTG	4	14	7	9	17	11	2	14	8	86	sum	9	20	11	21	36	27	10	19	15	168	11
AAAAATCAA	0	1	1	31	30	22	0	0	0	85	TTTTTTTGA	0	7	4	26	25	19	0	1	1	83	sum	0	8	5	57	55	41	0	1	1	168	9
AAAAATATAAATGGAAAGATATTTTTATGTGTATT	0	0	0	35	40	26	0	0	0	101	TACACATAAAAATATCTTTCCATTTATATTTTTAA	0	0	0	30	17	20	0	0	0	67	sum	0	0	0	65	57	46	0	0	0	168	35
TTTCCTTCAAATAATGCAATAAAAC	0	0	0	26	25	22	0	0	0	73	TTTGAAGGAAAGTTTTATTGCATTA	0	0	0	38	27	29	0	0	0	94	sum	0	0	0	64	52	51	0	0	0	167	25
TGAAGTGTTATTAATTAAATAAAATCAATT	0	0	0	20	32	29	0	0	0	81	TGATTTTATTTAATTAATAACACTTCAAAT	0	0	0	24	33	29	0	0	0	86	sum	0	0	0	44	65	58	0	0	0	167	30
TAGGTAATTTGAAGTTAATAAAATAGTAAA	0	0	0	33	19	26	0	0	0	78	TATTTTATTAACTTCAAATTACCTATTTAC	0	0	0	34	25	30	0	0	0	89	sum	0	0	0	67	44	56	0	0	0	167	30
TAAATTGGATTAATATAATCAATTTAAGTA	0	0	0	12	14	6	0	0	0	32	TTGATTATATTAATCCAATTTATACTTAAA	0	0	0	50	32	53	0	0	0	135	sum	0	0	0	62	46	59	0	0	0	167	30
CATGTTATGATATGCAAGTTTGT	0	0	0	0	0	0	10	13	12	35	CTTGCATATCATAACATGACAAA	0	0	0	0	0	1	45	40	46	132	sum	0	0	0	0	0	1	55	53	58	167	23
CAAAATCATAACACTTT	45	48	46	0	0	1	0	1	0	141	GTTATGATTTTGAAAGT	8	11	7	0	0	0	0	0	0	26	sum	53	59	53	0	0	1	0	1	0	167	17
ATTTACTTAAATAACATTTTTATTTAATCA	0	0	0	25	26	33	0	0	1	85	TTGATTAAATAAAAATGTTATTTAAGTAAA	0	0	0	24	29	29	0	0	0	82	sum	0	0	0	49	55	62	0	0	1	167	30
ATAACAGATTTAGCAG	0	0	0	0	1	0	25	27	24	77	TGCTAAATCTGTTATC	0	0	0	0	0	0	36	23	31	90	sum	0	0	0	0	1	0	61	50	55	167	16
ATAAAGATCATATTTTTAATACTTTAAAAAT	0	0	0	0	0	0	25	16	22	63	TATGATCTTTATATTTTTAAAGTATTAAAAA	1	0	0	0	0	0	29	43	31	104	sum	1	0	0	0	0	0	54	59	53	167	31
AAAATTTCTAG	0	1	0	14	14	31	0	0	0	60	AATTTTCTAGA	0	1	0	31	42	33	0	0	0	107	sum	0	2	0	45	56	64	0	0	0	167	11
TAGTTAATTAATTCAATATTAACTTCCAAT	0	0	0	34	29	25	0	0	0	88	TGGAAGTTAATATTGAATTAATTAACTAAT	0	0	0	25	25	28	0	0	0	78	sum	0	0	0	59	54	53	0	0	0	166	30
TAAAAATCCTTTATTAATAATATACT	0	0	0	28	32	30	0	0	0	90	TTTTTAAGTATATTATTAATAAAGGA	0	0	0	30	24	21	0	0	1	76	sum	0	0	0	58	56	51	0	0	1	166	26
GTTGCATTACATAATACAGTGGT	0	0	0	29	37	31	0	0	0	97	TGCAACACCACTGTATTATGTAA	0	0	0	23	15	31	0	0	0	69	sum	0	0	0	52	52	62	0	0	0	166	23
CAATTCTATTCAATTTAATTCGAATTT	0	0	0	0	0	1	45	25	34	105	TTCGAATTAAATTGAATAGAATTGAAA	0	0	0	0	0	0	27	16	18	61	sum	0	0	0	0	0	1	72	41	52	166	27
CAAACACTCTACTAGACTCG	31	23	43	0	0	0	0	0	0	97	TGTTTGCGAGTCTAGTAGAG	24	20	25	0	0	0	0	0	0	69	sum	55	43	68	0	0	0	0	0	0	166	20
ATATTGACATATTGGG	0	0	0	23	25	30	0	0	0	78	TCAATATCCCAATATG	0	0	0	22	40	25	0	0	1	88	sum	0	0	0	45	65	55	0	0	1	166	16
AATAATAGTAAACGGTTTCAAAAT	0	0	0	23	34	31	0	0	0	88	TTTACTATTATTATTTTGAAACCG	0	0	0	18	31	29	0	0	0	78	sum	0	0	0	41	65	60	0	0	0	166	24
AAATTAATTAACCTTTAATAAT	60	38	38	0	1	0	0	1	1	139	TTTATTATTAAAGGTTAATTAA	14	6	6	0	0	0	0	0	1	27	sum	74	44	44	0	1	0	0	1	2	166	22
TATTAAGCTAGAATGAGTTAATAAAAATAA	0	1	0	16	31	39	0	0	0	87	TTAACTCATTCTAGCTTAATATTATTTTTA	0	1	0	28	19	30	0	0	0	78	sum	0	2	0	44	50	69	0	0	0	165	30
GGGCATAAAAAAATACAAATAATATGCTGGTGAACTGAT	0	0	0	19	28	31	0	0	0	78	TATGCCCATCAGTTCACCAGCATATTATTTGTATTTTTT	0	0	0	25	31	31	0	0	0	87	sum	0	0	0	44	59	62	0	0	0	165	39
GAATCCATAGGGTC	26	24	36	0	0	0	1	0	0	87	TGGATTCGACCCTA	29	24	24	0	0	0	1	0	0	78	sum	55	48	60	0	0	0	2	0	0	165	14
CATTATGTCATCATTTTATATGTTT	0	0	0	31	31	22	0	0	0	84	TAATGAAACATATAAAATGATGACA	0	0	0	28	22	31	0	0	0	81	sum	0	0	0	59	53	53	0	0	0	165	25
CAAAATTTTC	38	25	31	0	0	1	0	0	0	95	GAAAATTTTG	26	18	26	0	0	0	0	0	0	70	sum	64	43	57	0	0	1	0	0	0	165	10
ATATTTGGGATA	0	0	1	20	25	35	0	0	0	81	TATCCCAAATAT	0	0	0	28	31	25	0	0	0	84	sum	0	0	1	48	56	60	0	0	0	165	12
AATGAATTAAGTAATATTAAGCTAATATGA	0	0	0	32	25	27	0	0	0	84	TACTTAATTCATTTCATATTAGCTTAATAT	0	0	0	27	22	32	0	0	0	81	sum	0	0	0	59	47	59	0	0	0	165	30
AATAAAATATTTGG	0	0	0	25	37	25	0	0	0	87	TTCCAAATATTTTA	0	0	0	26	25	27	0	0	0	78	sum	0	0	0	51	62	52	0	0	0	165	14
AAAATATAATCTTTATAATA	0	0	0	33	25	31	0	0	0	89	TATTTTTATTATAAAGATTA	0	0	1	23	28	22	0	1	1	76	sum	0	0	1	56	53	53	0	1	1	165	20
CTTCTCATGCTTCATCTACTTCAGCAAGCT	0	0	0	14	14	17	0	0	0	45	GAGCTTGCTGAAGTAGATGAAGCATGAGAA	0	0	0	52	29	38	0	0	0	119	sum	0	0	0	66	43	55	0	0	0	164	30
CGACCCCTAGGT	0	0	0	0	0	0	21	25	26	72	GTCGACCTAGGG	0	0	0	1	0	0	22	40	29	92	sum	0	0	0	1	0	0	43	65	55	164	12
CAAAATC	20	26	29	1	1	2	4	0	2	85	TTTGGAT	21	24	28	1	0	3	1	1	0	79	sum	41	50	57	2	1	5	5	1	2	164	7
ATTTTTACACAACAAAAATACA	0	0	0	15	34	24	0	0	0	73	TTTGTTGTGTAAAAATTGTATT	0	0	0	26	34	30	0	1	0	91	sum	0	0	0	41	68	54	0	1	0	164	22
ATTATTTTATTAACTTCAAATTACCTATTT	0	0	0	32	24	20	0	0	0	76	GTTAATAAAATAATAAATAGGTAATTTGAA	0	0	0	27	35	26	0	0	0	88	sum	0	0	0	59	59	46	0	0	0	164	30
ATATCACAT	0	0	0	29	30	32	0	0	0	91	GATATATGT	0	0	1	15	28	29	0	0	0	73	sum	0	0	1	44	58	61	0	0	0	164	9
ATAAAAATTACTATTTTTATCCTTACAA	0	0	0	23	18	20	0	0	0	61	TTATTTGTAAGGATAAAAATAGTAATTT	0	0	0	29	41	32	0	1	0	103	sum	0	0	0	52	59	52	0	1	0	164	28
ACACGCTCGCTACTGTGAATAAAATAC	0	0	0	22	32	25	1	0	1	81	ACAGTAGCGAGCGTGTGTATTTTATTC	0	0	0	31	31	21	0	0	0	83	sum	0	0	0	53	63	46	1	0	1	164	27
AATTAATTGA	2	4	0	23	15	28	0	0	1	73	TCAATTAATT	4	2	2	22	31	30	0	0	0	91	sum	6	6	2	45	46	58	0	0	1	164	10
AATTAATAATTAAGGTTAATT	28	26	26	0	0	0	0	0	0	80	ATTAACCTTAATTATTAATTA	21	29	34	0	0	0	0	0	0	84	sum	49	55	60	0	0	0	0	0	0	164	21
AATATTTAATTAACTACTAATTAATCCCTAATCAGTGTTAAAC	0	0	0	45	29	34	0	0	0	108	GGGATTAATTAGTAGTTAATTAAATATTGTTTAACACTGATTA	0	0	0	18	24	14	0	0	0	56	sum	0	0	0	63	53	48	0	0	0	164	43
AATATATTTGGGATAA	0	0	0	23	21	27	0	0	0	71	TTATCCCAAATATATT	0	0	0	29	29	35	0	0	0	93	sum	0	0	0	52	50	62	0	0	0	164	16
AAACAAACAATTCT	1	0	0	21	16	25	0	0	0	63	TGTTTAGAATTGTT	0	0	0	40	28	33	0	0	0	101	sum	1	0	0	61	44	58	0	0	0	164	14
AAAATCGTATTTTTATGTGTATA	0	0	0	38	16	32	0	0	0	86	TTATACACATAAAAATACGATTT	0	0	0	22	21	35	0	0	0	78	sum	0	0	0	60	37	67	0	0	0	164	23
GATAAAATCAAGATAACGAACTC	0	0	0	25	35	31	1	0	0	92	TTTATCGAGTTCGTTATCTTGAT	0	0	0	29	21	21	0	0	0	71	sum	0	0	0	54	56	52	1	0	0	163	23
CGATTAACTAACTTCGAATGTCTATATT	0	0	0	0	0	0	29	20	29	78	GAATATAGACATTCGAAGTTAGTTAATC	0	0	0	1	0	0	37	14	33	85	sum	0	0	0	1	0	0	66	34	62	163	28
CACCCAGGTCGA	0	0	0	0	0	0	32	22	36	90	GTCGACCTGGGT	0	0	0	0	0	0	26	26	21	73	sum	0	0	0	0	0	0	58	48	57	163	12
ATTTATAAATATTTCTT	0	1	0	0	0	0	17	15	14	47	TTATAAATAAGAAATAT	0	0	0	0	0	0	38	38	40	116	sum	0	1	0	0	0	0	55	53	54	163	17
ATCTGAATTTAACCAAA	0	1	0	19	23	20	0	0	0	63	TTAAATTCAGATTTTGG	0	0	0	33	25	41	1	0	0	100	sum	0	1	0	52	48	61	1	0	0	163	17
ATCCCTGTCATGTATTTTTTTATATATGTTCATCAGTTTC	0	0	0	20	34	19	0	0	0	73	GATGAAACTGATGAACATATATAAAAAAATACATGACAGG	1	1	0	27	37	24	0	0	0	90	sum	1	1	0	47	71	43	0	0	0	163	40
ATATATTAAACAAGTGAAATAAGTTGAATA	0	0	0	38	36	33	1	0	0	108	TATTCAACTTATTTCACTTGTTTAATATAT	0	0	0	21	16	18	0	0	0	55	sum	0	0	0	59	52	51	1	0	0	163	30
AGCTAATGTGAGTTAAATTAAATAGTTTTA	0	0	0	25	29	29	0	0	0	83	TATTTAATTTAACTCACATTAGCTTAAAAC	0	0	0	27	27	26	0	0	0	80	sum	0	0	0	52	56	55	0	0	0	163	30
AATATAAAGGAAATATATTTGTAAAACA	0	1	0	0	1	0	25	23	29	79	TTTTACAAATATATTTCCTTTATATTTG	0	0	0	0	0	0	31	23	30	84	sum	0	1	0	0	1	0	56	46	59	163	28
AAATACTTTTATAAT	50	35	31	0	0	0	0	0	0	116	TATAAAAGTATTTAT	23	10	14	0	0	0	0	0	0	47	sum	73	45	45	0	0	0	0	0	0	163	15
AAACAGTGTC	0	73	1	0	2	0	0	0	0	76	ACTGTTTGAC	0	87	0	0	0	0	0	0	0	87	sum	0	160	1	0	2	0	0	0	0	163	10
GAAAAGATTTCATTTTTGTAAAT	0	0	0	18	18	30	0	0	0	66	TTTACAAAAATGAAATCTTTTCA	1	0	0	36	29	30	0	0	0	96	sum	1	0	0	54	47	60	0	0	0	162	23
CTCAATATCATTTTAATTAACTCATATTAG	0	0	0	28	23	25	0	0	0	76	TATGAGTTAATTAAAATGATATTGAGCTAA	0	0	0	30	28	28	0	0	0	86	sum	0	0	0	58	51	53	0	0	0	162	30
ATTTTTATTAACTAATTCTAGCTCATTATT	0	0	0	26	32	22	0	0	1	81	GAATTAGTTAATAAAAATAATAATGAGCTA	0	0	0	29	25	27	0	0	0	81	sum	0	0	0	55	57	49	0	0	1	162	30
ATTAAGTTGATTTAAAATGGAATTTAAATCTAATTAAAAT	0	0	0	22	22	30	0	0	0	74	ATTTTAAATCAACTTAATATTTTAATTAGATTTAAATTCC	0	0	0	29	30	29	0	0	0	88	sum	0	0	0	51	52	59	0	0	0	162	40
ACTGATAAAATATATCAAAAACAATAACAGGGATGA	0	0	0	27	33	31	0	0	0	91	TATATTTTATCAGTTCATCCCTGTTATTGTTTTTGA	0	0	0	23	23	25	0	0	0	71	sum	0	0	0	50	56	56	0	0	0	162	36
AATTGAATTGAATTG	0	0	0	6	6	6	12	6	15	51	TTCAATTCAATTCAA	0	0	0	6	6	9	15	45	30	111	sum	0	0	0	12	12	15	27	51	45	162	15
AATTCAAATTCGTTTC	0	0	1	0	0	0	31	35	22	89	GAATTTGAATTGAAAC	0	0	0	0	1	0	23	27	22	73	sum	0	0	1	0	1	0	54	62	44	162	16
AAATTATTTACCTTAAATAATTTCTAAT	0	0	0	36	45	42	0	0	0	123	AATAATTTATTAGAAATTATTTAAGGTA	0	0	0	8	15	15	0	0	1	39	sum	0	0	0	44	60	57	0	0	1	162	28
AAATTATCCAATTCCAATTTAATCC	0	0	0	29	32	27	0	0	0	88	TTAAATTGGAATTGGATAATTTGGA	0	1	0	30	27	16	0	0	0	74	sum	0	1	0	59	59	43	0	0	0	162	25
AAATATTTTGGGAAATTTAATTAAATAAAATATTTGGG	0	0	0	20	23	18	0	0	0	61	TAAATTTCCCAAAATATTTCCCAAATATTTTATTTAAT	0	0	0	40	31	30	0	0	0	101	sum	0	0	0	60	54	48	0	0	0	162	38
AAATATTTTATTTAATTAAATTTCCCAAAATATTAATCC	0	0	0	26	30	30	0	0	0	86	GAAATTTAATTAAATAAAATATTTGGATTAATATTTTGG	0	1	0	28	22	25	0	0	0	76	sum	0	1	0	54	52	55	0	0	0	162	39
AAATATTTACTC	0	0	0	24	27	19	0	0	0	70	AAATATTTGAGT	0	0	0	32	26	34	0	0	0	92	sum	0	0	0	56	53	53	0	0	0	162	12
AAAGGAAGAA	0	1	2	27	26	23	2	0	0	81	TCCTTTTTCT	0	1	0	28	22	28	2	0	0	81	sum	0	2	2	55	48	51	4	0	0	162	10
TTTATTGATATATAAAAATGTGATT	0	0	0	28	21	24	0	0	0	73	TTTTTATATATCAATAAAAATCACA	0	0	0	24	24	40	0	0	0	88	sum	0	0	0	52	45	64	0	0	0	161	25
TATATTTTATCAAGTTCATCCCTGTCATGTTATTTGA	0	0	0	19	28	23	0	0	1	71	TTGATAAAATATATCAAATAACATGACAGGGATGAAC	0	0	0	29	28	33	0	0	0	90	sum	0	0	0	48	56	56	0	0	1	161	37
TAATAAAAATAATATACAAGTAAAATAAGC	0	0	0	35	28	23	0	0	0	86	TTATTAGCTTATTTTACTTGTATATTATTT	0	0	0	30	26	19	0	0	0	75	sum	0	0	0	65	54	42	0	0	0	161	30
GCCTATGAGACTATT	0	0	0	0	1	0	25	39	30	95	TCATAGGCAATAGTC	0	0	0	0	0	0	20	25	21	66	sum	0	0	0	0	1	0	45	64	51	161	15
GAGGTA	0	0	0	22	31	34	0	1	0	88	TACCTC	0	0	1	17	32	23	0	0	0	73	sum	0	0	1	39	63	57	0	1	0	161	6
GAATTCAAATTGAATAGAAAACGAATT	0	2	0	0	0	0	25	32	27	86	GAATTCAATTCGTTTTCTATTCAATTT	0	0	0	0	0	0	28	22	25	75	sum	0	2	0	0	0	0	53	54	52	161	27
CAAATTAAATTCAATTTCATTT	0	0	0	37	38	29	0	0	1	105	GAATTTAATTTGAAATGAAATT	0	0	0	14	16	26	0	0	0	56	sum	0	0	0	51	54	55	0	0	1	161	22
ATATTAGTGTAAATTGATATAATAAAAATC	0	0	0	31	23	36	0	0	0	90	TATATCAATTTACACTAATATGATTTTTAT	0	0	0	32	13	24	0	2	0	71	sum	0	0	0	63	36	60	0	2	0	161	30
ATAAAATAGGAATTTTATTTAGAATAA	0	1	0	27	43	37	0	0	1	109	TAAATAAAATTCCTATTTTATTTATTC	0	0	1	16	21	14	0	0	0	52	sum	0	1	1	43	64	51	0	0	1	161	27
ATAAAAATGACGAC	0	0	0	58	48	41	0	0	0	147	TTATGTCGTCATTT	0	0	0	6	6	2	0	0	0	14	sum	0	0	0	64	54	43	0	0	0	161	14
AACTTGCATATCACTTTC	0	0	0	0	0	0	21	24	23	68	TATGCAAGTTGAAAGTGA	0	0	0	0	0	1	34	25	33	93	sum	0	0	0	0	0	1	55	49	56	161	18
AAAACGAATTC	1	0	0	0	0	0	58	54	47	160	AATTCGTTTTG	0	0	0	0	0	0	0	1	0	1	sum	1	0	0	0	0	0	58	55	47	161	11
AAAAATAGTAATTTTTATTTGTGAGGAT	0	0	0	30	41	41	0	0	0	112	AATTACTATTTTTATCCTCACAAATAAA	0	0	0	15	14	20	0	0	0	49	sum	0	0	0	45	55	61	0	0	0	161	28
TGTTAAGTAGTAAACTTGAACAGTAAAT	0	0	0	29	21	26	0	0	0	76	TTAACAATTTACTGTTCAAGTTTACTAC	0	0	0	25	29	30	0	0	0	84	sum	0	0	0	54	50	56	0	0	0	160	28
TAATTAAATATGT	1	0	1	25	31	41	0	0	0	99	TTAACATATTTAA	0	0	0	21	22	18	0	0	0	61	sum	1	0	1	46	53	59	0	0	0	160	13
CGACCCTATCGATT	25	31	26	0	0	0	0	0	0	82	GGTCGAATCGATAG	23	32	23	0	0	0	0	0	0	78	sum	48	63	49	0	0	0	0	0	0	160	14
ATTGATTGTGTG	0	0	0	31	26	25	0	1	0	83	CAATCAATCACA	0	0	0	33	22	22	0	0	0	77	sum	0	0	0	64	48	47	0	1	0	160	12
ATCAAGATT	2	9	1	0	0	0	0	0	0	12	TCTTGATAA	38	55	55	0	0	0	0	0	0	148	sum	40	64	56	0	0	0	0	0	0	160	9
AGAATAAAGTTAAAAGGAGTTAATCGATGTTAGTTAATCGATTAG	0	0	0	0	0	0	29	20	25	74	CTAACATCGATTAACTCCTTTTAACTTTATTCTCTAATCGATTAA	0	0	0	0	0	0	34	25	27	86	sum	0	0	0	0	0	0	63	45	52	160	45
AATAAAAAGATATGATTTTTATT	0	0	0	25	11	31	0	0	0	67	TAAAAATCATATCTTTTTATTAA	0	0	0	30	30	33	0	0	0	93	sum	0	0	0	55	41	64	0	0	0	160	23
AAAATCAACTCTTTTATTTATTCCTAAAT	0	0	0	31	23	25	0	0	0	79	GAATAAATAAAAGAGTTGATTTTATTTAG	0	0	0	22	34	25	0	0	0	81	sum	0	0	0	53	57	50	0	0	0	160	29
TGATGAAACAGAATAAATACAATCAACAGGATGAAC	0	0	0	27	31	30	0	0	0	88	TGTATTTATTCTGTTTCATCAGTTCATCCTGTTGAT	0	0	0	22	20	29	0	0	0	71	sum	0	0	0	49	51	59	0	0	0	159	36
TCAAACAAT	1	1	0	4	1	3	20	16	29	75	TGTTTGAAT	0	0	0	8	2	3	20	26	25	84	sum	1	1	0	12	3	6	40	42	54	159	9
TATCAACAAATATTCGAT	21	25	22	1	0	0	0	0	0	69	TTGATAATCGAATATTTG	26	33	31	0	0	0	0	0	0	90	sum	47	58	53	1	0	0	0	0	0	159	18
CATGCTTATGTTTGATATTATGC	0	0	0	2	1	0	21	41	33	98	GGCATAATATCAAACATAAGCAT	0	0	0	0	0	0	26	13	22	61	sum	0	0	0	2	1	0	47	54	55	159	23
CAATTCAAACCAACCAAT	0	0	0	19	27	24	0	0	0	70	GATTGGTTGGTTTGAATT	0	0	0	26	28	35	0	0	0	89	sum	0	0	0	45	55	59	0	0	0	159	18
CAATAGATATCATC	23	28	22	0	0	0	0	0	0	73	TATTGGATGATATC	24	26	36	0	0	0	0	0	0	86	sum	47	54	58	0	0	0	0	0	0	159	14
CAAAATGCAAAATTTTGCATTCTGTTTTCGTTTGCAATTTGAACACAGG	0	0	1	42	42	24	0	0	0	109	GCAAACGAAAACAGAATGCAAAATTTTGCATTTTGCCTGTGTTCAAATT	0	0	0	12	22	16	0	0	0	50	sum	0	0	1	54	64	40	0	0	0	159	49
AGTTAATTTAAGATAAATTAAATGGTATTG	0	0	0	27	29	34	1	0	0	91	ATCTTAAATTAACTCAATACCATTTAATTT	0	0	0	14	25	29	0	0	0	68	sum	0	0	0	41	54	63	1	0	0	159	30
AATTTAATAATTTAATTAAG	0	0	0	1	0	1	0	0	0	2	TTCTTAATTAAATTATTAAA	0	0	0	53	55	48	1	0	0	157	sum	0	0	0	54	55	49	1	0	0	159	20
AATTGATATAATAAAAATCATTTAAGGGAT	0	0	0	31	38	22	0	0	0	91	CAATTATCCCTTAAATGATTTTTATTATAT	0	0	0	26	23	19	0	0	0	68	sum	0	0	0	57	61	41	0	0	0	159	30
AATACTTTTATAAT	6	4	9	0	0	0	0	0	0	19	TTATTATAAAAGTA	39	49	50	0	1	0	1	0	0	140	sum	45	53	59	0	1	0	1	0	0	159	14
AAGGAAAAGAA	2	2	2	13	4	10	0	1	0	34	TTCTTTTCCTT	4	2	1	36	39	40	2	0	1	125	sum	6	4	3	49	43	50	2	1	1	159	11
AACAAAACAAT	0	0	0	30	18	30	0	0	0	78	TTTGTTATTGT	0	0	0	29	18	34	0	0	0	81	sum	0	0	0	59	36	64	0	0	0	159	11
TTTATACCAAAACG	0	0	0	41	36	33	0	0	0	110	TTTTGGTATAAACG	0	0	0	14	17	17	0	0	0	48	sum	0	0	0	55	53	50	0	0	0	158	14
TGCATAAAACCAAACACTTAACA	0	0	0	0	2	0	56	47	39	144	TTTGGTTTTATGCATGTTAAGTG	1	0	0	0	0	0	4	4	5	14	sum	1	0	0	0	2	0	60	51	44	158	23
TATTTTGGTAAAA	0	0	0	13	6	11	0	0	0	30	TTACCAAAATATT	0	0	0	48	31	49	0	0	0	128	sum	0	0	0	61	37	60	0	0	0	158	13
CCATTTTATCGAAATAAAATAACACAT	0	1	0	28	27	31	0	0	0	87	TTTATTTCGATAAAATGGATGTGTTAT	0	0	0	22	24	25	0	0	0	71	sum	0	1	0	50	51	56	0	0	0	158	27
ATTGTAAAAATATGATTTTTAATTAC	0	0	0	0	0	0	28	20	17	65	TGTAATTAAAAATCATATTTTTACAA	0	0	0	0	0	1	25	35	32	93	sum	0	0	0	0	0	1	53	55	49	158	26
ATATTGATATATATTGGG	0	0	0	30	21	24	0	0	0	75	CAATATCCCAATATATAT	0	0	0	29	30	24	0	0	0	83	sum	0	0	0	59	51	48	0	0	0	158	18
AGCGATTTTATAAAATGAAGTGA	0	0	0	22	27	20	0	0	0	69	ATTTTATAAAATCGCTTCACTTC	0	0	0	31	27	31	0	0	0	89	sum	0	0	0	53	54	51	0	0	0	158	23
ACTCTAACTGATCA	0	0	0	0	0	1	39	34	34	108	CAGTTAGAGTTGAT	0	0	0	0	0	0	19	9	22	50	sum	0	0	0	0	0	1	58	43	56	158	14
AATTGATTATATTAATTCGATTTCAACTTT	0	1	0	30	26	19	0	0	0	76	ATAATCAATTAAAGTTGAAATCGAATTAAT	0	0	0	31	25	26	0	0	0	82	sum	0	1	0	61	51	45	0	0	0	158	30
AATTCAATTACTTT	0	0	0	26	21	35	0	0	0	82	AATTGAATTAAAGT	0	0	0	26	22	28	0	0	0	76	sum	0	0	0	52	43	63	0	0	0	158	14
AACTGATGAAACAGAACAAGTAAAATAAACAGGGATG	0	0	1	31	27	24	0	0	0	83	CTTGTTCTGTTTCATCAGTTCATCCCTGTTTATTTTA	0	0	0	31	22	22	0	0	0	75	sum	0	0	1	62	49	46	0	0	0	158	37
AACGGTTTAACTCT	0	0	0	0	0	1	20	22	17	60	GTTAAACCGTTAGA	0	0	1	0	0	0	35	29	33	98	sum	0	0	1	0	0	1	55	51	50	158	14
AACAAGAGCGTGTGTTATTTTTAT	0	0	0	27	17	26	0	0	0	70	ATAAAAATAACACACGCTCTTGTT	0	0	0	34	21	33	0	0	0	88	sum	0	0	0	61	38	59	0	0	0	158	24
AAAGAAGAAG	12	14	20	11	9	3	0	1	0	70	TTCTTTCTTC	20	18	27	11	6	6	0	0	0	88	sum	32	32	47	22	15	9	0	1	0	158	10
TATGATTTTTATTTGTGATTGGATAAAA	0	0	0	14	13	8	0	0	0	35	TATTTTATCCAATCACAAATAAAAATCA	0	0	0	43	37	42	0	0	0	122	sum	0	0	0	57	50	50	0	0	0	157	28
TATAAAGATTATATTTTTAATACTTTAAAAA	0	1	0	0	0	0	20	17	17	55	TTAAAAATATAATCTTTATATTTTTAAAGTA	1	0	0	0	0	0	41	31	29	102	sum	1	1	0	0	0	0	61	48	46	157	31
GTATTTTATTTACGAATAAAATAAGATT	0	0	0	27	18	29	0	0	1	75	TATTCGTAAATAAAATACAATCTTATTT	0	0	0	30	28	24	0	0	0	82	sum	0	0	0	57	46	53	0	0	1	157	28
CTAACTGTTCAAAATGATCAACGATGTCCTACAGTTAAC	0	0	0	37	18	32	1	0	0	88	TTTTGAACAGTTAGGTTAACTGTAGGACATCGTTGATCA	0	0	0	34	16	19	0	0	0	69	sum	0	0	0	71	34	51	1	0	0	157	39
ATTGTATTTATTCTGTTTCATCAGTTCATCCCTGTTG	0	0	0	23	24	32	0	0	0	79	CTGATGAAACAGAATAAATACAATCAACAGGGATGAA	0	0	0	26	21	31	0	0	0	78	sum	0	0	0	49	45	63	0	0	0	157	37
ATGAACTGATGAAACAGAACAATACAAATAACAGGT	0	0	0	27	34	38	0	0	0	99	TGTTCTGTTTCATCAGTTCATACCTGTTATTTGTAT	0	0	0	16	22	20	0	0	0	58	sum	0	0	0	43	56	58	0	0	0	157	36
AGTGGAGGCGGTAGGAGCCTAGTGCGAGCCGGCGAGG	0	0	0	24	25	28	0	1	0	78	TACCGCCTCCACTCCTCGCCGGCTCGCACTAGGCTCC	0	0	0	35	21	23	0	0	0	79	sum	0	0	0	59	46	51	0	1	0	157	37
AATTAATTAAAGATT	24	40	29	0	1	0	0	0	0	94	AATTAATTAATCTTT	20	24	17	0	0	0	1	0	1	63	sum	44	64	46	0	1	0	1	0	1	157	15
AAGATAAATTAAATGATATTGAGTTAATTT	0	0	0	31	26	28	0	0	0	85	ATCTTAAATTAACTCAATATCATTTAATTT	0	0	0	24	27	21	0	0	0	72	sum	0	0	0	55	53	49	0	0	0	157	30
AACAGATAAACAC	0	0	0	38	40	43	0	0	0	121	TGTTGTGTTTATC	0	0	0	13	12	11	0	0	0	36	sum	0	0	0	51	52	54	0	0	0	157	13
AAATAGAAGTGATATTTTATTTTGATA	0	0	0	19	25	17	0	0	0	61	TATTTTATCAAAATAAAATATCACTTC	0	1	0	27	25	43	0	0	0	96	sum	0	1	0	46	50	60	0	0	0	157	27
AAATAAGTGGAATAATATATTTAACAAGTT	0	0	0	22	24	29	0	0	0	75	ATTCCACTTATTTAACTTGTTAAATATATT	0	0	0	28	22	32	0	0	0	82	sum	0	0	0	50	46	61	0	0	0	157	30
AAATAAGACT	0	0	0	32	27	26	0	0	0	85	TTATTTAGTC	0	0	0	22	27	23	0	0	0	72	sum	0	0	0	54	54	49	0	0	0	157	10
AAAAGAAAG	6	19	25	11	4	9	2	1	1	78	TTTCTTTTC	14	15	15	8	7	11	6	1	2	79	sum	20	34	40	19	11	20	8	2	3	157	9
TTCTTAAAATAAAGTATT	0	0	0	23	30	23	0	0	0	76	TTTTAAGAAAATACTTTA	0	0	0	22	31	27	0	0	0	80	sum	0	0	0	45	61	50	0	0	0	156	18
GAACTTGCAATATAGCGATTTAATTAACATAAATTAGTGGTGCAT	0	0	0	0	0	0	29	28	24	81	TATTGCAAGTTCATGCACCACTAATTTATGTTAATTAAATCGCTA	0	0	0	0	0	0	20	25	30	75	sum	0	0	0	0	0	0	49	53	54	156	45
CTTGAATTGATTATATTAATTCAATTTACT	0	0	0	15	16	17	0	0	0	48	GAATTAATATAATCAATTCAAGAGTAAATT	0	0	0	35	40	33	0	0	0	108	sum	0	0	0	50	56	50	0	0	0	156	30
ATTATAAATATGA	29	45	44	0	0	0	0	0	0	118	TTATAATTCATAT	12	11	15	0	0	0	0	0	0	38	sum	41	56	59	0	0	0	0	0	0	156	13
ATTAATATAATCAATTTAAGTGAAATTGG	0	1	0	26	32	22	1	0	0	82	TTAAATTGATTATATTAATCCAATTTCAC	0	0	0	23	25	26	0	0	0	74	sum	0	1	0	49	57	48	1	0	0	156	29
ACAAATGATCATATC	32	22	29	0	0	0	0	0	0	83	TGTGATATGATCATT	22	24	27	0	0	0	0	0	0	73	sum	54	46	56	0	0	0	0	0	0	156	15
AAATCAAAGTGCTA	0	1	0	28	23	36	0	0	0	88	TTTTAGCACTTTGA	0	0	0	19	24	25	0	0	0	68	sum	0	1	0	47	47	61	0	0	0	156	14
AAACATAAAGATGTAAACTTGCATATAGATCT	1	1	1	0	2	0	27	28	40	100	ATATGCAAGTTTACATCTTTATGTTTAGATCT	0	1	0	0	0	0	16	22	17	56	sum	1	2	1	0	2	0	43	50	57	156	32
CTCTATTCGATTTA	0	0	0	0	0	0	30	36	47	113	GAGTAAATCGAATA	0	0	0	0	0	0	15	13	14	42	sum	0	0	0	0	0	0	45	49	61	155	14
CCTTTCGAATAACTAATTCGATAACT	0	0	0	1	0	0	34	28	18	81	TTCGAAAGGAGTTATCGAATTAGTTA	0	0	0	0	1	1	22	23	27	74	sum	0	0	0	1	1	1	56	51	45	155	26
CCGACGGCCG	24	20	21	0	0	0	0	0	0	65	CCGTCGGCGG	40	16	34	0	0	0	0	0	0	90	sum	64	36	55	0	0	0	0	0	0	155	10
ATTTGGGATAAATATTTTAGGAATTCATTTAGTAAAAT	0	0	0	25	18	19	0	0	0	62	TATTTTACTAAATGAATTCCTAAAATATTTATCCCAAA	0	0	0	36	24	33	0	0	0	93	sum	0	0	0	61	42	52	0	0	0	155	38
ATTTAGGAATAACGTGTGTCACATTTAATTGTCATTT	0	0	1	0	0	0	35	37	46	119	GTGACACACGTTATTCCTAAATAAATGACAATTAAAT	0	0	0	0	0	0	12	12	12	36	sum	0	0	1	0	0	0	47	49	58	155	37
AGTTAATCGAATTT	0	0	0	0	0	0	43	37	39	119	ATTCGATTAACTAA	0	0	0	0	1	0	9	13	13	36	sum	0	0	0	0	1	0	52	50	52	155	14
AATTGAAATTAAATTG	0	0	0	15	21	25	0	1	1	63	CAATTCAATTTAATTT	0	0	1	20	38	30	1	1	1	92	sum	0	0	1	35	59	55	1	2	2	155	16
AAGAAAATTGAA	23	24	24	0	1	0	0	0	0	72	TTTCAATTTTCT	22	37	24	0	0	0	0	0	0	83	sum	45	61	48	0	1	0	0	0	0	155	12
AACTTGCATAACATTCATATATG	1	0	0	0	0	0	38	54	43	136	TATGCAAGTTCATATATGAATGT	0	0	0	0	0	0	5	11	3	19	sum	1	0	0	0	0	0	43	65	46	155	23
AAATTGATTCAATTCAATTTCAC	0	0	0	30	19	30	0	0	0	79	AATTGAATTGAATCAATTTGTGA	0	0	0	25	25	26	0	0	0	76	sum	0	0	0	55	44	56	0	0	0	155	23
AAAATATTAATCCTAATATTTTGTCTAAATCAATTTCCCC	0	0	0	31	35	27	0	0	0	93	TTTTGGGGAAATTGATTTAGACAAAATATTAGGATTAATA	0	0	0	23	16	23	0	0	0	62	sum	0	0	0	54	51	50	0	0	0	155	40
TGAAGTGACCCTAACACGAGGTCCAATAACA	0	1	0	0	0	0	22	34	19	76	TTGGACCTCGTGTTAGGGTCACTTCATGTTA	0	1	0	0	0	0	24	31	22	78	sum	0	2	0	0	0	0	46	65	41	154	31
TAGATTCATCAAGTTAGGTTATGCC	0	0	0	27	31	28	0	0	0	86	TAGGCATAACCTAACTTGATGAATC	0	0	0	25	21	22	0	0	0	68	sum	0	0	0	52	52	50	0	0	0	154	25
GAGTTAATAAAAATAATATTAAGCTAATAT	0	0	0	35	29	32	0	0	0	96	TTAACTCATATTAGCTTAATATTATTTTTA	0	0	0	19	22	17	0	0	0	58	sum	0	0	0	54	51	49	0	0	0	154	30
GAGGTAATTGATATAATAAAAATCATTTAA	0	0	0	30	27	26	0	0	0	83	TATCAATTACCTCTTAAATGATTTTTATTA	0	0	0	26	20	25	0	0	0	71	sum	0	0	0	56	47	51	0	0	0	154	30
CTTTTTATTAAGTGTATTTA	0	0	0	35	33	29	0	0	0	97	TAAAAAGTAAATACACTTAA	0	0	0	21	23	13	0	0	0	57	sum	0	0	0	56	56	42	0	0	0	154	20
CAAAACATCAATCTCTACGATTGAATCAACTATCAATCACTAAC	0	0	0	26	38	28	0	0	0	92	TCGTAGAGATTGATGTTTTGGTTAGTGATTGATAGTTGATTCAA	0	0	0	26	15	21	0	0	0	62	sum	0	0	0	52	53	49	0	0	0	154	44
ATTTTGTTGTGTTTATAAAATCAAAAGGAATTG	0	0	0	28	34	22	0	0	1	85	TATAAACACAACAAAATCAATTCCTTTTGATTT	0	0	0	15	27	27	0	0	0	69	sum	0	0	0	43	61	49	0	0	1	154	33
ATATTTTTATATATTGAAAGTCGAAGTAAAAATC	0	1	0	0	0	0	28	22	21	72	TTCAATATATAAAAATATGATTTTTACTTCGACT	1	0	0	1	1	0	24	26	29	82	sum	1	1	0	1	1	0	52	48	50	154	34
AGTTCATTCGGTTTCCA	19	21	30	0	1	0	1	0	0	72	GAAACCGAATGAACTTG	27	25	27	0	0	0	3	0	0	82	sum	46	46	57	0	1	0	4	0	0	154	17
ACACTAATCAATTTATTCGAGATAA	0	0	0	22	24	35	0	0	0	81	GAATAAATTGATTAGTGTTTATCTC	0	0	0	23	22	28	0	0	0	73	sum	0	0	0	45	46	63	0	0	0	154	25
AATATTTGAAAAAG	0	0	0	0	2	0	33	42	33	110	TTCAAATATTCTTT	0	0	0	0	0	0	11	12	21	44	sum	0	0	0	0	2	0	44	54	54	154	14
AACTTGCATAAACATGCATAACTCAATA	0	0	0	0	0	0	8	2	4	14	CAAGTTTATTGAGTTATGCATGTTTATG	0	0	1	0	1	0	45	51	42	140	sum	0	0	1	0	1	0	53	53	46	154	28
AAAATATTAAACAAGTGAATTGTGCTAAAT	1	0	0	21	38	32	0	0	0	92	TATTTTATTTAGCACAATTCACTTGTTTAA	0	0	0	15	16	31	0	0	0	62	sum	1	0	0	36	54	63	0	0	0	154	30
AAAAATACGATTTTTATCACTAT	0	0	0	18	16	18	0	0	0	52	AAAAATCGTATTTTTATAGTGAT	0	0	0	42	31	28	1	0	0	102	sum	0	0	0	60	47	46	1	0	0	154	23
GAATTTTTACTTCGTTGTTCAATATATAAAAATC	0	1	0	0	0	0	20	26	21	68	TTCGATTTTTATATATTGAACAACGAAGTAAAAA	0	0	0	2	0	1	24	30	28	85	sum	0	1	0	2	0	1	44	56	49	153	34
CCACCTCTACCT	0	0	0	23	22	33	0	0	0	78	GTAGAGGTGGAG	0	0	0	22	24	29	0	0	0	75	sum	0	0	0	45	46	62	0	0	0	153	12
CATGATCATCCCTGTCATCTATTTTGTTATTATTTTAT	0	0	0	25	20	14	0	0	0	59	TGATCATGATAAAATAATAACAAAATAGATGACAGGGA	0	0	0	35	31	28	0	0	0	94	sum	0	0	0	60	51	42	0	0	0	153	38
ATATAATTATATAT	0	1	0	46	43	55	2	4	2	153	sum	0	1	0	46	43	55	2	4	2	153	sum	0	1	0	46	43	55	2	4	2	153	14
ATAACAACTTGCATAGATTCATG	0	1	0	0	0	0	32	18	22	73	TTATCATGAATCTATGCAAGTTG	0	0	0	0	0	0	34	20	26	80	sum	0	1	0	0	0	0	66	38	48	153	23
AGTTAATCGATGTTAGTTAATCGATTAGTGTTAAAGTAAAAGG	0	0	0	0	0	0	25	22	23	70	TCGATTAACTCCTTTTACTTTAACACTAATCGATTAACTAACA	0	0	0	0	0	0	31	33	19	83	sum	0	0	0	0	0	0	56	55	42	153	43
AGGGGTATGTTCCCAGA	0	0	0	30	27	34	0	0	0	91	CATACCCCTTCTGGGAA	0	0	0	17	24	21	0	0	0	62	sum	0	0	0	47	51	55	0	0	0	153	17
AATTCAATTCC	3	3	3	9	9	11	8	12	10	68	TTGGAATTGAA	3	5	1	17	14	12	12	12	9	85	sum	6	8	4	26	23	23	20	24	19	153	11
AAATTAATTT	20	26	18	26	30	23	1	3	6	153	sum	20	26	18	26	30	23	1	3	6	153	sum	20	26	18	26	30	23	1	3	6	153	10
AAATGTTGATTTTATTTAGGAATAAATA	0	0	0	37	14	22	0	0	0	73	TTTTATTTATTCCTAAATAAAATCAACA	0	0	0	23	25	32	0	0	0	80	sum	0	0	0	60	39	54	0	0	0	153	28
AAAAATGTTATTAAGCTAAAATGAGTTAAT	0	0	0	28	28	25	0	0	1	82	ATTAACTCATTTTAGCTTAATAACATTTTT	0	0	0	27	26	18	0	0	0	71	sum	0	0	0	55	54	43	0	0	1	153	30
GTTAATTAATTA	5	11	15	17	11	17	0	1	0	77	TAATTAATTAAC	14	18	16	8	7	9	2	1	0	75	sum	19	29	31	25	18	26	2	2	0	152	12
GCCCAA	3	2	4	21	17	21	4	3	6	81	GCTTGG	1	2	2	17	21	12	7	1	8	71	sum	4	4	6	38	38	33	11	4	14	152	6
GATATTGGATTATATTGA	0	0	0	33	20	21	0	1	0	75	TCCAATATCTCAATATAA	0	0	0	23	29	25	0	0	0	77	sum	0	0	0	56	49	46	0	1	0	152	18
ATTGATTAGTGTTTGTTCGAATAG	0	0	0	20	23	13	0	0	0	56	TCGAACAAACACTAATCAATCTAT	0	0	0	33	35	28	0	0	0	96	sum	0	0	0	53	58	41	0	0	0	152	24
ATTAACTAATTGAATGA	1	0	0	33	23	30	0	0	0	87	TTCAATTAGTTAATTCA	0	0	0	23	23	19	0	0	0	65	sum	1	0	0	56	46	49	0	0	0	152	17
ATCAATTATCCGAACAAAACACA	1	0	0	28	28	35	0	0	0	92	TTTTGTTCGGATAATTGATTGTG	0	0	0	16	25	19	0	0	0	60	sum	1	0	0	44	53	54	0	0	0	152	23
AGGATGAAATGATATGGTAATCCAGTT	0	0	0	18	7	12	0	0	0	37	CATATCATTTCATCCTAACTGGATTAC	0	1	0	49	33	32	0	0	0	115	sum	0	1	0	67	40	44	0	0	0	152	27
ACTTTCCTTTAAATTTTATGCAGCAAA	0	0	0	25	19	31	0	0	0	75	TTAAAGGAAAGTTTTGCTGCATAAAAT	0	0	0	27	21	29	0	0	0	77	sum	0	0	0	52	40	60	0	0	0	152	27
ACTTGCATATTATCATACACATG	0	1	0	0	0	1	26	20	22	70	TATGCAAGTCATGTGTATGATAA	0	0	0	0	0	1	24	29	28	82	sum	0	1	0	0	0	2	50	49	50	152	23
AATGCAGCATAGAAAACTTTCATTTAAAATTA	0	0	0	16	23	33	0	0	0	72	TTTTCTATGCTGCATTTAATTTTAAATGAAAG	0	0	0	21	33	26	0	0	0	80	sum	0	0	0	37	56	59	0	0	0	152	32
AACAATTAGAATTAGAATTGAATTATATA	0	0	0	19	23	23	0	1	0	66	TCTAATTGTTTATATAATTCAATTCTAAT	0	0	1	23	25	37	0	0	0	86	sum	0	0	1	42	48	60	0	1	0	152	29
AAATTAGTATTTGAATAATTTATTAG	0	0	0	14	10	14	0	0	0	38	TAATTTCTAATAAATTATTCAAATAC	0	0	0	31	43	38	0	1	1	114	sum	0	0	0	45	53	52	0	1	1	152	26
TATGCAAGTTTACTATGATGTGT	0	1	0	0	0	0	26	27	18	72	TGCATAACACATCATAGTAAACT	0	0	0	0	1	1	19	26	32	79	sum	0	1	0	0	1	1	45	53	50	151	23
GAATATTTATAAATAA	0	0	0	0	1	0	27	38	35	101	TATTTATAAATATTCT	0	0	0	0	0	0	12	23	15	50	sum	0	0	0	0	1	0	39	61	50	151	16
CCAAAACATTTTACA	0	0	0	50	41	51	0	0	0	142	TAAAATGTTTTGGTG	0	0	0	3	5	1	0	0	0	9	sum	0	0	0	53	46	52	0	0	0	151	15
ATTACTTAAT	0	0	0	21	23	26	0	0	0	70	TAAGTAATAT	0	1	0	29	24	27	0	0	0	81	sum	0	1	0	50	47	53	0	0	0	151	10
ATCGTTAATTAATACTTAATTAATCTCTAATTAAGTTTCTAAAC	0	0	0	33	34	18	1	0	0	86	TAATTAAGTATTAATTAACGATGTTTAGAAACTTAATTAGAGAT	0	0	1	23	23	18	0	0	0	65	sum	0	0	1	56	57	36	1	0	0	151	44
AGTAATTGATATAATAAAAATCATTTAAGT	0	1	0	22	24	22	0	0	0	69	ATTTTTATTATATCAATTACTACTTAAATG	0	0	0	25	33	24	0	0	0	82	sum	0	1	0	47	57	46	0	0	0	151	30
AATTTTCCTTGA	0	0	0	16	27	15	0	0	0	58	TTTCAAGGAAAA	0	0	0	24	37	32	0	0	0	93	sum	0	0	0	40	64	47	0	0	0	151	12
AATTCCTTTTATATAAAACAAAATTC	0	0	0	21	25	30	0	0	0	76	AATTTTGTTTTATATAAAAGGAATTG	0	0	0	20	27	28	0	0	0	75	sum	0	0	0	41	52	58	0	0	0	151	26
AAATATTTTGGAATA	0	0	0	26	16	31	0	0	0	73	TTCCAAAATATTTTA	0	0	0	38	18	22	0	0	0	78	sum	0	0	0	64	34	53	0	0	0	151	15
TTCAAC	2	1	1	15	9	6	0	0	0	34	TTGAAG	0	0	1	37	38	39	0	0	1	116	sum	2	1	2	52	47	45	0	0	1	150	6
GATTTTATTTAGAATAAATAAAATAGG	0	0	0	30	15	26	0	0	0	71	TTCTAAATAAAATCCCTATTTTATTTA	0	0	0	25	21	33	0	0	0	79	sum	0	0	0	55	36	59	0	0	0	150	27
CTTGCAGCACTCCCGGAGCACCACTCTCCCGGATCACTTC	0	0	0	28	23	30	0	1	0	82	GGAAGTGATCCGGGAGAGTGGTGCTCCGGGAGTGCTGCAA	0	1	0	25	20	22	0	0	0	68	sum	0	1	0	53	43	52	0	1	0	150	40
CACATATTCAACATGCATAAACT	0	0	0	0	0	0	15	34	24	73	GTTTATGCATGTTGAATATGTGA	0	0	0	0	0	0	27	20	30	77	sum	0	0	0	0	0	0	42	54	54	150	23
ATTAAAACAAAAGGAATTTGTTTTGGAAT	0	0	0	21	29	25	0	0	0	75	CTTTTGTTTTAATATTCCAAAACAAATTC	0	0	0	22	29	24	0	0	0	75	sum	0	0	0	43	58	49	0	0	0	150	29
ATATATTGAACTTCGATAGAAAAATATGATTTTT	0	0	0	0	0	0	27	19	24	70	GTTCAATATATAAAAATCATATTTTTCTATCGAA	0	0	0	0	0	0	28	24	28	80	sum	0	0	0	0	0	0	55	43	52	150	34
ATATATGGGATATATTG	0	0	0	45	45	45	0	0	0	135	CCCATATATCAATATAT	0	0	0	7	5	3	0	0	0	15	sum	0	0	0	52	50	48	0	0	0	150	17
ATATATAAAAATCGAATTTTTACTTCGAAGTTCA	0	0	0	0	1	0	36	28	30	95	ATATATTGAACTTCGAAGTAAAAATTCGATTTTT	0	0	0	0	0	0	19	21	15	55	sum	0	0	0	0	1	0	55	49	45	150	34
ATAAATGTTGATATTTATTTCGA	0	0	0	19	16	15	0	0	0	50	CAACATTTATTCGAAATAAATAT	0	0	0	37	35	28	0	0	0	100	sum	0	0	0	56	51	43	0	0	0	150	23
ACTTGCATATGAACTCATAA	0	0	0	1	2	0	16	14	16	49	AGTTCATATGCAAGTTTATG	0	1	0	0	0	0	27	36	37	101	sum	0	1	0	1	2	0	43	50	53	150	20
AATATTTTATCAAATGATTTTCCAAAATATTAATCT	0	0	0	25	29	20	0	0	0	74	AATCATTTGATAAAATATTAGATTAATATTTTGGAA	0	0	0	20	34	21	0	0	1	76	sum	0	0	0	45	63	41	0	0	1	150	36
AATATGAGTTAATCG	0	0	0	0	0	0	30	40	29	99	TAACTCATATTCGAT	0	0	0	0	0	0	20	13	18	51	sum	0	0	0	0	0	0	50	53	47	150	15
AAATTATTTATCTTAAATAATTTCTAAT	0	0	0	27	33	29	0	0	0	89	AATAATTTATTAGAAATTATTTAAGATA	0	0	0	21	11	29	0	0	0	61	sum	0	0	0	48	44	58	0	0	0	150	28
AAAGAAGA	11	10	12	12	6	13	1	0	0	65	TTCTTTTC	10	9	8	16	23	16	1	1	1	85	sum	21	19	20	28	29	29	2	1	1	150	8
AAAATATACACTGTATATACTG	0	0	0	8	15	8	0	0	0	31	ATATACAGTGTATATTTTCAGT	0	0	0	48	40	31	0	0	0	119	sum	0	0	0	56	55	39	0	0	0	150	22
TTCATGTGTTGAAATTATC	0	0	0	0	0	0	17	23	14	54	TTTCAACACATGAAGATAA	2	0	0	0	0	0	27	34	32	95	sum	2	0	0	0	0	0	44	57	46	149	19
GTAAAATGTTAAGTATTTGAACTTGAACA	0	0	0	32	22	26	0	0	0	80	TTCAAGTTCAAATACTTAACATTTTACTG	0	0	0	23	22	24	0	0	0	69	sum	0	0	0	55	44	50	0	0	0	149	29
GAATTTTATTTAGGAATAAATAAAATAGA	0	0	0	15	29	17	0	0	0	61	TCTCTATTTTATTTATTCCTAAATAAAAT	0	1	0	35	27	24	0	1	0	88	sum	0	1	0	50	56	41	0	1	0	149	29
CAACAGGCAGGGATGAACTGATGATATAAAATAAATA	0	0	0	29	24	23	0	0	0	76	CCCTGCCTGTTGTATTTATTTTATATCATCAGTTCAT	0	0	0	35	23	15	0	0	0	73	sum	0	0	0	64	47	38	0	0	0	149	37
ATTTGAATAATAGA	0	1	0	0	0	0	23	36	26	86	TTCTATTATTCAAA	0	0	0	0	0	0	17	24	22	63	sum	0	1	0	0	0	0	40	60	48	149	14
ATTGACCTTGATTTGGATTATTGAG	0	0	0	33	35	32	0	0	0	100	CAATCTCAATAATCCAAATCAAGGT	0	0	0	10	25	14	0	0	0	49	sum	0	0	0	43	60	46	0	0	0	149	25
ACACATCTATTTTATCAAAAATAAAT	0	0	0	22	27	27	0	0	0	76	GTGTATTTATTTTTGATAAAATAGAT	0	0	0	29	21	23	0	0	0	73	sum	0	0	0	51	48	50	0	0	0	149	26
ACAACAAAAATATATTTTGTT	1	0	0	11	14	17	0	0	0	43	ATATTTTTGTTGTAACAAAAT	0	0	0	32	33	41	0	0	0	106	sum	1	0	0	43	47	58	0	0	0	149	21
AATTGATTTAATTCATTCAATTTCACA	0	0	0	20	18	19	0	0	0	57	TGAATTAAATCAATTTGTGAAATTGAA	0	0	0	24	32	36	0	0	0	92	sum	0	0	0	44	50	55	0	0	0	149	27
AATAATTTAATTATA	0	1	0	23	12	26	0	0	0	62	ATTAAATTATTTATA	0	0	1	25	29	30	0	2	0	87	sum	0	1	1	48	41	56	0	2	0	149	15
AAATTAATAGGTAGAGAATAAAACGTAT	21	27	33	0	0	0	0	0	0	81	ACCTATTAATTTATACGTTTTATTCTCT	16	26	26	0	0	0	0	0	0	68	sum	37	53	59	0	0	0	0	0	0	149	28
AAAATAATGACAGGATGAAACATATA	0	0	0	26	29	26	0	0	0	81	CTGTCATTATTTTTATATGTTTCATC	0	0	0	18	29	21	0	0	0	68	sum	0	0	0	44	58	47	0	0	0	149	26
AAAAATACACTTTTTATCATAAT	0	0	0	11	21	13	0	0	0	45	TTTTATTATGATAAAAAGTGTAT	0	0	0	35	32	37	0	0	0	104	sum	0	0	0	46	53	50	0	0	0	149	23
TCAACACATGAGTATTC	0	0	0	0	0	0	5	7	5	17	TCATGTGTTGAGAATAC	0	0	0	0	0	0	35	52	44	131	sum	0	0	0	0	0	0	40	59	49	148	17
TATAAAAATCAAATTCATTATATTTCTTTT	0	0	0	21	23	23	0	0	0	67	TTTGATTTTTATAAAAAGAAATATAATGAA	0	0	0	29	26	25	0	1	0	81	sum	0	0	0	50	49	48	0	1	0	148	30
GAAGATC	21	22	29	0	0	0	0	0	0	72	TCTTCGA	21	32	19	2	0	0	1	1	0	76	sum	42	54	48	2	0	0	1	1	0	148	7
CTCTCTCGAGCCTCGCAGCAG	0	0	0	15	24	12	0	0	0	51	GAGGCTCGAGAGAGCTGCTGC	0	0	0	29	33	35	0	0	0	97	sum	0	0	0	44	57	47	0	0	0	148	21
ATGAATATATTTCAACAC	0	0	0	0	0	0	29	30	32	91	TATATTCATGTGTTGAAA	0	1	0	0	0	1	19	16	20	57	sum	0	1	0	0	0	1	48	46	52	148	18
ATGAAATAAATAGAATAGGATTTTATTTA	0	0	0	27	35	22	0	0	0	84	TTATTTCATTAAATAAAATCCTATTCTAT	0	0	0	25	21	18	0	0	0	64	sum	0	0	0	52	56	40	0	0	0	148	29
AATTTATTATTA	1	3	2	3	1	1	1	0	0	12	TAAATTTAATAA	0	2	1	6	7	5	37	38	40	136	sum	1	5	3	9	8	6	38	38	40	148	12
AATTTAAATAATAT	0	1	0	14	23	22	1	0	0	61	TATTATTTAAATTA	0	0	0	30	26	31	0	0	0	87	sum	0	1	0	44	49	53	1	0	0	148	14
AATTATTTAGGGTAAATAATTTAATA	0	0	0	11	10	13	0	0	0	34	ATAATTTATTAAATTATTTACCCTAA	0	0	0	37	44	33	0	0	0	114	sum	0	0	0	48	54	46	0	0	0	148	26
AATGATATTTTTATTGTTATAAAAATATAAGTGATGA	0	0	0	18	23	19	0	0	0	60	CAATAAAAATATCATTTCATCACTTATATTTTTATAA	0	0	0	35	28	25	0	0	0	88	sum	0	0	0	53	51	44	0	0	0	148	37
AATAAAATACACAACGCTTCAACTACTGT	0	0	0	23	18	28	0	0	0	69	ATTACAGTAGTTGAAGCGTTGTGTATTTT	0	0	0	18	26	35	0	0	0	79	sum	0	0	0	41	44	63	0	0	0	148	29
AACTCAAATTGATTATATTAATCCAATATT	0	0	0	28	30	23	0	0	0	81	TTAATATAATCAATTTGAGTTAATATTGGA	0	0	0	25	16	26	0	0	0	67	sum	0	0	0	53	46	49	0	0	0	148	30
AAATCACATCTTCTATTCAATTCAATAA	0	0	0	23	32	10	0	0	0	65	ATGTGATTTTTATTGAATTGAATAGAAG	0	1	0	25	27	29	0	0	1	83	sum	0	1	0	48	59	39	0	0	1	148	28
AAAATCCAATCC	32	28	18	0	0	0	0	0	0	78	TTTGGATTGGAT	25	24	20	0	0	0	0	0	1	70	sum	57	52	38	0	0	0	0	0	1	148	12
ATTGGTTGAGATTG	0	0	0	41	34	31	0	0	1	107	CAATCAATCTCAAC	0	0	0	12	16	12	0	0	0	40	sum	0	0	0	53	50	43	0	0	1	147	14
ATTAGCTCAATATCATTTTATTTAATTCAA	0	0	0	29	26	29	0	0	0	84	TGAATTAAATAAAATGATATTGAGCTAATT	0	0	0	14	18	31	0	0	0	63	sum	0	0	0	43	44	60	0	0	0	147	30
ATAAATAAATACACACGCTCCAACTACT	0	1	0	29	29	30	0	0	0	89	TATTTATTTATAGTAGTTGGAGCGTGTG	0	0	0	24	16	18	0	0	0	58	sum	0	1	0	53	45	48	0	0	0	147	28
AGAAGAAAA	19	22	10	8	0	7	4	4	2	76	TTTCTTCTT	18	9	16	6	1	4	4	4	9	71	sum	37	31	26	14	1	11	8	8	11	147	9
AACGAAATATTTGAA	0	0	0	0	0	0	26	40	18	84	TTTCAAATATTTCGT	0	1	0	0	0	0	22	13	27	63	sum	0	1	0	0	0	0	48	53	45	147	15
AAATGAATTGAATTGAAAACGAATTC	0	1	0	0	0	0	33	35	47	116	TTTGAATTCGTTTTCAATTCAATTCA	2	1	0	0	0	0	9	10	9	31	sum	2	2	0	0	0	0	42	45	56	147	26
AAATATATTTGGAAT	0	0	0	40	31	30	1	0	0	102	CCAAATATATTTATT	0	0	1	14	17	12	1	0	0	45	sum	0	0	1	54	48	42	2	0	0	147	15
TTGAAATTAATTTGAAATGAAA	0	0	0	19	20	11	0	0	0	50	TTTCATTTCAAATTAATTTCAA	0	0	0	32	35	29	0	0	0	96	sum	0	0	0	51	55	40	0	0	0	146	22
GAATTGAAATTGAATA	0	0	0	0	1	0	37	20	24	82	TTCAATTCTATTCAAT	0	0	0	2	1	0	16	26	19	64	sum	0	0	0	2	2	0	53	46	43	146	16
CTCGATAACTTAA	0	0	0	0	0	0	25	20	27	72	TTATCGAGTTAAG	1	0	0	0	0	0	25	23	25	74	sum	1	0	0	0	0	0	50	43	52	146	13
CCTTCTCCGTTT	31	22	26	0	0	1	0	0	0	80	GGAAACGGAGAA	19	22	24	0	1	0	0	0	0	66	sum	50	44	50	0	1	1	0	0	0	146	12
[truncated: 134,972 more rows]
