# Supplementary material for: Comparative Dissection of Three Giant Genomes: Allium cepa, Allium sativum, and Allium ursinum
Source: Int J Mol Sci. 2019 Feb 9;20(3):733. doi: 10.3390/ijms20030733 (PMC6387171; doi:10.3390/ijms20030733)
Supplement: Supplementary file 1 [file ijms-20-00733-s001.zip › 5.ijms-430914-S/suppl_table/Table_S2_TRFi_TRM_cepa.xlsx]

## Sheet: allreads-motif-length-graph
	S1-AC	S2-AC	S3-AC	SUM	motif length
	number of reads					sum			cumulative number of motifs		the length and the sequence of the most frequent motif in each category	number of reads
AAT	1559	2101	1527	5187	3	5187		1	1		3 AAT	5187
AGA	413	538	428	1379	3	6566		1	2
ATC	154	271	180	605	3	7171		1	3
AAC	85	138	80	303	3	7474		1	4
AGG	21	55	16	92	3	7566		1	5
ACT	16	18	13	47	3	7613		1	6
ACC	5	8	10	23	3	7636		1	7
AGC	1	9	4	14	3	7650		1	8
CGA	2	4	3	9	3	7659		1	9
GCC	0	7	0	7	3	7666	7666	1	10	10
TTAA	4636	4481	4651	13768	4	13768		1	1		4 TTAA	13768
ACAT	4279	4088	4349	12716	4	26484		1	2
ATAT	948	920	990	2858	4	29342		1	3
AAAT	526	717	488	1731	4	31073		1	4
AAAG	77	73	57	207	4	31280		1	5
AATC	23	25	31	79	4	31359		1	6
ACAC	20	30	14	64	4	31423		1	7
AATG	13	16	14	43	4	31466		1	8
CATG	9	9	13	31	4	31497		1	9
ACAG	0	28	0	28	4	31525		1	10
AAAC	12	12	3	27	4	31552		1	11
CACG	7	16	0	23	4	31575		1	12
AGAT	5	10	7	22	4	31597		1	13
GTAC	4	6	6	16	4	31613		1	14
CATC	4	11	0	15	4	31628		1	15
AGGG	3	9	2	14	4	31642		1	16
GTAA	2	1	3	6	4	31648		1	17
AGAG	2	2	0	4	4	31652		1	18
AACT	2	1	1	4	4	31656		1	19
GAAG	2	2	0	4	4	31660		1	20
GAAC	0	4	0	4	4	31664		1	21
AGCC	0	4	0	4	4	31668		1	22
CTCA	0	2	0	2	4	31670		1	23
CAGG	0	2	0	2	4	31672		1	24
AACC	1	0	0	1	4	31673		1	25
ACCC	0	1	0	1	4	31674		1	26
CGAC	0	0	0	0	4	31674		0	26
GTAG	0	0	0	0	4	31674		0	26
TCGA	0	0	0	0	4	31674	31674	0	26	26
AAATA	267	285	303	855	5	855		1	1		5 AAATA	855
ATTAC	259	278	294	831	5	1686		1	2
CAGAC	3	547	2	552	5	2238		1	3
TCAAA	159	163	166	488	5	2726		1	4
ATTAA	117	123	136	376	5	3102		1	5
AAGAA	68	62	62	192	5	3294		1	6
TCAGA	0	176	0	176	5	3470		1	7
AAGAG	41	67	67	175	5	3645		1	8
TAATA	52	68	45	165	5	3810		1	9
TTCAA	48	61	34	143	5	3953		1	10
CAAAA	26	37	34	97	5	4050		1	11
ATCAT	18	26	27	71	5	4121		1	12
GACCC	15	9	14	38	5	4159		1	13
ACTTT	16	12	8	36	5	4195		1	14
CAATA	7	12	10	29	5	4224		1	15
ACGAA	6	11	10	27	5	4251		1	16
ATCCG	3	18	4	25	5	4276		1	17
GAACC	4	18	3	25	5	4301		1	18
CCGCC	0	20	1	21	5	4322		1	19
GAAAT	7	6	7	20	5	4342		1	20
ATAAG	6	9	3	18	5	4360		1	21
ATAAC	4	9	4	17	5	4377		1	22
ACGCC	0	13	0	13	5	4390		1	23
CAATG	2	4	4	10	5	4400		1	24
CCCGG	0	5	4	9	5	4409		1	25
CCACC	2	6	1	9	5	4418		1	26
GAGAG	5	3	0	8	5	4426		1	27
ACATC	3	2	3	8	5	4434		1	28
CCCTA	0	8	0	8	5	4442		1	29
AGTTT	4	3	0	7	5	4449		1	30
GACCG	1	4	0	5	5	4454		1	31
CACGG	0	5	0	5	5	4459		1	32
CACAA	4	0	1	5	5	4464		1	33
TAACC	0	5	0	5	5	4469		1	34
AAGAC	5	0	0	5	5	4474		1	35
CTATT	2	2	0	4	5	4478		1	36
CAAAC	1	2	1	4	5	4482		1	37
GCCAA	3	1	0	4	5	4486		1	38
AGGGC	0	4	0	4	5	4490		1	39
CTCGG	0	3	0	3	5	4493		1	40
CCTTT	0	2	1	3	5	4496		1	41
CCCAA	1	0	2	3	5	4499		1	42
AGATT	1	0	2	3	5	4502		1	43
ACTAT	1	1	1	3	5	4505		1	44
CCGCA	1	2	0	3	5	4508		1	45
AAGGG	0	3	0	3	5	4511		1	46
ATTGG	1	1	0	2	5	4513		1	47
TCCAT	2	0	0	2	5	4515		1	48
GTCGA	0	0	2	2	5	4517		1	49
CCCCT	0	2	0	2	5	4519		1	50
CTTTG	0	1	0	1	5	4520		1	51
AGGCA	0	0	1	1	5	4521		1	52
CCCGT	0	1	0	1	5	4522		1	53
CCATA	0	1	0	1	5	4523		1	54
ATCCT	0	1	0	1	5	4524		1	55
ACTTA	1	0	0	1	5	4525		1	56
CGACA	1	0	0	1	5	4526		1	57
GCGAG	0	1	0	1	5	4527		1	58
AGATG	0	1	0	1	5	4528		1	59
CGCCG	0	1	0	1	5	4529		1	60
AGTGG	1	0	0	1	5	4530		1	61
AGCAT	0	0	0	0	5	4530		0	61
ACAGC	0	0	0	0	5	4530		0	61
CCGCT	0	0	0	0	5	4530		0	61
CCTAG	0	0	0	0	5	4530		0	61
AGTAC	0	0	0	0	5	4530	4530	0	61	61
ATATAC	869	784	789	2442	6	2442		1	1		6 ATATAC	2442
AATTTA	484	461	493	1438	6	3880		1	2
AATTTG	467	439	495	1401	6	5281		1	3
AATTTC	263	233	263	759	6	6040		1	4
ATATAT	255	258	192	705	6	6745		1	5
AAAATA	207	218	205	630	6	7375		1	6
CCAAAT	123	142	131	396	6	7771		1	7
AAAAAG	90	104	79	273	6	8044		1	8
ATATTT	88	79	94	261	6	8305		1	9
AAAATT	66	60	62	188	6	8493		1	10
ATTATA	3	173	2	178	6	8671		1	11
ATACAC	50	51	52	153	6	8824		1	12
AGGAAG	21	44	41	106	6	8930		1	13
AACAAT	25	48	28	101	6	9031		1	14
AAAAAC	29	32	39	100	6	9131		1	15
AAACCC	38	32	29	99	6	9230		1	16
ATGACG	16	25	13	54	6	9284		1	17
CCTAAT	0	46	0	46	6	9330		1	18
AAAAGG	11	28	5	44	6	9374		1	19
AAAATC	19	9	12	40	6	9414		1	20
CAGCCT	14	13	13	40	6	9454		1	21
CATCAT	10	18	12	40	6	9494		1	22
AATGAT	5	24	7	36	6	9530		1	23
TCCAAT	7	12	13	32	6	9562		1	24
ATAGTA	8	19	3	30	6	9592		1	25
TAATAA	2	24	2	28	6	9620		1	26
ATAGAT	3	16	8	27	6	9647		1	27
AAAATG	9	7	8	24	6	9671		1	28
AGAAGG	7	11	5	23	6	9694		1	29
AGCCCG	6	7	8	21	6	9715		1	30
AATAAG	1	19	1	21	6	9736		1	31
CGCACA	10	7	3	20	6	9756		1	32
ATGCAC	4	9	7	20	6	9776		1	33
GATATT	9	4	6	19	6	9795		1	34
ACCATC	6	9	3	18	6	9813		1	35
ATTAAT	2	12	3	17	6	9830		1	36
AACCCG	3	6	7	16	6	9846		1	37
AGTTAG	7	3	5	15	6	9861		1	38
GTATAC	4	7	4	15	6	9876		1	39
TAAATG	2	6	7	15	6	9891		1	40
GCATAT	5	4	6	15	6	9906		1	41
AGCAGG	7	7	1	15	6	9921		1	42
GATATG	5	3	7	15	6	9936		1	43
ATAGCA	4	9	2	15	6	9951		1	44
GCCCAA	4	4	6	14	6	9965		1	45
AATGCA	4	4	6	14	6	9979		1	46
ATAGTG	6	4	4	14	6	9993		1	47
GCATCC	2	5	7	14	6	10007		1	48
ATAGAA	4	7	2	13	6	10020		1	49
AATGGA	5	4	4	13	6	10033		1	50
AATACA	4	4	4	12	6	10045		1	51
GATGAA	5	4	2	11	6	10056		1	52
CCGTAC	3	5	3	11	6	10067		1	53
TAAACA	1	6	3	10	6	10077		1	54
AAACCA	4	4	2	10	6	10087		1	55
ATATGA	9	0	1	10	6	10097		1	56
AAACTA	3	2	5	10	6	10107		1	57
CACTAG	2	1	7	10	6	10117		1	58
GAATTA	4	1	4	9	6	10126		1	59
AGACGA	4	2	3	9	6	10135		1	60
GGTTAG	1	4	4	9	6	10144		1	61
AAGAGA	3	4	2	9	6	10153		1	62
GTGATT	2	2	5	9	6	10162		1	63
AATCGA	2	2	5	9	6	10171		1	64
TAATGC	2	4	3	9	6	10180		1	65
AAGAAG	6	2	0	8	6	10188		1	66
AAACCG	5	3	0	8	6	10196		1	67
CTCTCC	1	4	3	8	6	10204		1	68
AAGCAA	5	2	1	8	6	10212		1	69
ATTACA	1	5	1	7	6	10219		1	70
AACATG	3	1	3	7	6	10226		1	71
AACACA	5	2	0	7	6	10233		1	72
TTAAAG	2	2	3	7	6	10240		1	73
CGTGCA	4	2	1	7	6	10247		1	74
CTCCCC	1	4	1	6	6	10253		1	75
CACACA	3	0	3	6	6	10259		1	76
CCGCAC	2	2	2	6	6	10265		1	77
CAAGTT	4	1	1	6	6	10271		1	78
GGATAC	2	2	2	6	6	10277		1	79
AATCCC	1	3	2	6	6	10283		1	80
CCCTAC	0	5	1	6	6	10289		1	81
TTCAAC	2	1	2	5	6	10294		1	82
CCCACC	0	5	0	5	6	10299		1	83
AATCAT	2	2	1	5	6	10304		1	84
CCATCT	0	4	1	5	6	10309		1	85
GCAACA	2	2	1	5	6	10314		1	86
AGAAGC	0	4	1	5	6	10319		1	87
CATGTA	4	0	1	5	6	10324		1	88
CTATCT	2	2	1	5	6	10329		1	89
AGGAGT	1	1	3	5	6	10334		1	90
AATGGT	1	2	2	5	6	10339		1	91
CTATAA	2	2	0	4	6	10343		1	92
CGCCCC	1	2	1	4	6	10347		1	93
CAGCAC	0	1	3	4	6	10351		1	94
TAACCA	0	4	0	4	6	10355		1	95
TAAATC	1	2	1	4	6	10359		1	96
CAAGTG	1	1	2	4	6	10363		1	97
ACACCA	2	1	1	4	6	10367		1	98
CCGCCA	0	2	2	4	6	10371		1	99
ATGGCG	0	0	4	4	6	10375		1	100
CTATTC	0	4	0	4	6	10379		1	101
AGATCC	2	1	1	4	6	10383		1	102
CGGTAA	0	4	0	4	6	10387		1	103
ACCTCA	0	3	1	4	6	10391		1	104
CAACGC	0	2	2	4	6	10395		1	105
CTATGA	2	1	0	3	6	10398		1	106
AAGGCA	2	0	1	3	6	10401		1	107
CCTCCA	3	0	0	3	6	10404		1	108
AGCTCC	2	0	1	3	6	10407		1	109
TCAATC	0	1	2	3	6	10410		1	110
AAGGGC	1	0	2	3	6	10413		1	111
AAAGGG	0	2	1	3	6	10416		1	112
CAGATG	2	0	1	3	6	10419		1	113
CCCATC	0	3	0	3	6	10422		1	114
AAGAGC	1	0	2	3	6	10425		1	115
ATCCAC	2	1	0	3	6	10428		1	116
CACAGA	0	2	1	3	6	10431		1	117
AGTAAA	1	1	1	3	6	10434		1	118
GACTTC	1	1	1	3	6	10437		1	119
ACAGCC	1	0	2	3	6	10440		1	120
AACATT	0	3	0	3	6	10443		1	121
TACGCA	1	0	2	3	6	10446		1	122
CGGTTC	0	3	0	3	6	10449		1	123
AGCGGC	0	2	1	3	6	10452		1	124
CAACAT	0	1	1	2	6	10454		1	125
AAACAG	1	1	0	2	6	10456		1	126
AGAACA	0	1	1	2	6	10458		1	127
AGGAGG	0	2	0	2	6	10460		1	128
AATCAG	0	2	0	2	6	10462		1	129
CGTCGC	0	1	1	2	6	10464		1	130
AGTAGC	0	2	0	2	6	10466		1	131
AGGCAG	0	2	0	2	6	10468		1	132
CCTTAT	0	1	1	2	6	10470		1	133
CAATGG	2	0	0	2	6	10472		1	134
ACAACT	2	0	0	2	6	10474		1	135
ACAACA	0	2	0	2	6	10476		1	136
CTCGAG	2	0	0	2	6	10478		1	137
CGCAGC	1	1	0	2	6	10480		1	138
CGACCA	1	1	0	2	6	10482		1	139
CAAGAT	1	0	1	2	6	10484		1	140
ATAAAG	0	1	1	2	6	10486		1	141
ACACTA	0	1	1	2	6	10488		1	142
AACGAT	0	2	0	2	6	10490		1	143
GATAGC	1	0	1	2	6	10492		1	144
GACATT	1	1	0	2	6	10494		1	145
CTCAGT	0	2	0	2	6	10496		1	146
AGGACC	0	0	2	2	6	10498		1	147
AGCGGT	0	2	0	2	6	10500		1	148
GAGGTA	0	0	1	1	6	10501		1	149
TTCGAA	1	0	0	1	6	10502		1	150
GCCTCC	0	0	1	1	6	10503		1	151
GTTCGA	0	0	1	1	6	10504		1	152
AGAACC	0	1	0	1	6	10505		1	153
CCGATG	0	1	0	1	6	10506		1	154
CACAAC	0	1	0	1	6	10507		1	155
AGTTTA	0	0	1	1	6	10508		1	156
ACTACC	0	1	0	1	6	10509		1	157
CTTCAC	1	0	0	1	6	10510		1	158
GAGCCA	1	0	0	1	6	10511		1	159
GAACCT	0	1	0	1	6	10512		1	160
CCTTCC	0	0	1	1	6	10513		1	161
ATACAG	0	0	1	1	6	10514		1	162
CGATCT	0	0	1	1	6	10515		1	163
ACCCGG	0	1	0	1	6	10516		1	164
GAGGAT	0	0	1	1	6	10517		1	165
GAGGAC	1	0	0	1	6	10518		1	166
CGCACG	0	1	0	1	6	10519		1	167
ACACGG	0	1	0	1	6	10520		1	168
GCATCA	0	1	0	1	6	10521		1	169
GAGGTC	1	0	0	1	6	10522		1	170
CGCCTA	0	0	1	1	6	10523		1	171
ATCCGA	1	0	0	1	6	10524		1	172
TAGGGA	1	0	0	1	6	10525		1	173
CTACAT	0	1	0	1	6	10526		1	174
CGGGCA	1	0	0	1	6	10527		1	175
AGTCAC	0	0	1	1	6	10528		1	176
AACTGA	0	1	0	1	6	10529		1	177
GAGGCC	0	1	0	1	6	10530		1	178
CGACAC	0	1	0	1	6	10531		1	179
CAGTTG	0	1	0	1	6	10532		1	180
CACGGT	0	1	0	1	6	10533		1	181
ATGCGA	1	0	0	1	6	10534		1	182
AGTGAC	1	0	0	1	6	10535		1	183
ACTCCC	1	0	0	1	6	10536		1	184
AAGCAC	1	0	0	1	6	10537		1	185
AAAGCT	1	0	0	1	6	10538		1	186
AGCTGC	1	0	0	1	6	10539		1	187
ATACTC	0	0	0	0	6	10539		0	187
CATAGG	0	0	0	0	6	10539		0	187
CCGAGA	0	0	0	0	6	10539		0	187
GACCCA	0	0	0	0	6	10539		0	187
ATGGGA	0	0	0	0	6	10539		0	187
CTCATT	0	0	0	0	6	10539		0	187
ACCGGG	0	0	0	0	6	10539		0	187
AGAGAG	0	0	0	0	6	10539		0	187
CACACC	0	0	0	0	6	10539		0	187
ATACTA	0	0	0	0	6	10539		0	187
AGGACA	0	0	0	0	6	10539		0	187
GATTCA	0	0	0	0	6	10539		0	187
ACACTC	0	0	0	0	6	10539		0	187
CGAAGC	0	0	0	0	6	10539		0	187
AGGCGA	0	0	0	0	6	10539		0	187
ACTCCA	0	0	0	0	6	10539		0	187
GACGAC	0	0	0	0	6	10539		0	187
GAAAAC	0	0	0	0	6	10539		0	187
CTACTA	0	0	0	0	6	10539		0	187
ATAAGT	0	0	0	0	6	10539		0	187
AGCCCT	0	0	0	0	6	10539		0	187
GAAAGT	0	0	0	0	6	10539		0	187
CGATCC	0	0	0	0	6	10539		0	187
CGATCA	0	0	0	0	6	10539		0	187
CGAACA	0	0	0	0	6	10539		0	187
CCGCGC	0	0	0	0	6	10539		0	187
CATTCA	0	0	0	0	6	10539		0	187
ATGATC	0	0	0	0	6	10539		0	187
AAACCT	0	0	0	0	6	10539		0	187
TGCACC	0	0	0	0	6	10539		0	187
GGACGT	0	0	0	0	6	10539		0	187
CTCTGT	0	0	0	0	6	10539		0	187
CCGATA	0	0	0	0	6	10539		0	187
CCAGTT	0	0	0	0	6	10539		0	187
AGACAA	0	0	0	0	6	10539		0	187
ACTGCC	0	0	0	0	6	10539		0	187
GGGCCC	0	0	0	0	6	10539		0	187
AGATCT	0	0	0	0	6	10539	10539	0	187	187
AACCCTA	8	1843	6	1857	7	1857		1	1		7 AACCCTA	1857
AATTATT	514	519	528	1561	7	3418		1	2
AAATTTC	187	170	212	569	7	3987		1	3
AAATTTA	147	125	147	419	7	4406		1	4
AAAAAAT	81	108	90	279	7	4685		1	5
AAAATAG	91	80	91	262	7	4947		1	6
ACGACCT	82	75	83	240	7	5187		1	7
ACGACTT	80	61	65	206	7	5393		1	8
AAAGAAG	56	61	78	195	7	5588		1	9
CAAAATC	41	50	57	148	7	5736		1	10
AAAAAAG	48	51	45	144	7	5880		1	11
GAAGATC	42	54	48	144	7	6024		1	12
AGTCGTG	38	45	40	123	7	6147		1	13
TATTAAA	35	30	44	109	7	6256		1	14
AAAATTC	34	28	26	88	7	6344		1	15
AATATCA	24	29	29	82	7	6426		1	16
ATCTTGA	30	14	30	74	7	6500		1	17
TAAGACT	28	27	19	74	7	6574		1	18
GAGAGAA	21	23	29	73	7	6647		1	19
TAAGACC	30	22	21	73	7	6720		1	20
AAAAAAC	25	25	21	71	7	6791		1	21
AATATAA	24	16	23	63	7	6854		1	22
AATTAAA	14	31	15	60	7	6914		1	23
AATAATA	17	22	17	56	7	6970		1	24
TACTAAT	21	14	19	54	7	7024		1	25
AATATAT	20	17	16	53	7	7077		1	26
AATTTTC	18	14	17	49	7	7126		1	27
ATCACAT	14	15	10	39	7	7165		1	28
ATAATTT	9	18	7	34	7	7199		1	29
ATGCTGA	8	12	12	32	7	7231		1	30
AATCAAA	8	7	7	22	7	7253		1	31
AACAACA	5	9	7	21	7	7274		1	32
AGGAAGA	8	4	7	19	7	7293		1	33
TAAACCA	9	7	2	18	7	7311		1	34
ATATATC	7	6	4	17	7	7328		1	35
AAAGGAT	0	16	0	16	7	7344		1	36
AAAGGAA	7	4	4	15	7	7359		1	37
AGAGAAA	6	7	2	15	7	7374		1	38
GTGAAAT	5	8	2	15	7	7389		1	39
TGATTAA	9	4	2	15	7	7404		1	40
AACCCTG	0	14	0	14	7	7418		1	41
AATTCCA	7	4	2	13	7	7431		1	42
TGGAAAT	5	5	2	12	7	7443		1	43
ACCCCAA	1	11	0	12	7	7455		1	44
ATGGAGC	6	4	2	12	7	7467		1	45
CTCTCTA	1	5	6	12	7	7479		1	46
AAAACAC	4	5	2	11	7	7490		1	47
AGAAGAT	1	5	5	11	7	7501		1	48
CGAGGTG	4	4	3	11	7	7512		1	49
AATCTTA	2	4	5	11	7	7523		1	50
CCCCCCT	2	2	6	10	7	7533		1	51
TAAAAGA	2	4	4	10	7	7543		1	52
GACCCGA	2	6	2	10	7	7553		1	53
TAAACAT	3	2	5	10	7	7563		1	54
AAAAAGT	5	4	1	10	7	7573		1	55
CTGTGAT	1	5	3	9	7	7582		1	56
AAACCCA	1	6	2	9	7	7591		1	57
AAAGATC	3	5	1	9	7	7600		1	58
AATTAGA	1	2	5	8	7	7608		1	59
CACACAT	3	4	1	8	7	7616		1	60
CCCCCCA	2	2	3	7	7	7623		1	61
AATATGA	3	3	1	7	7	7630		1	62
AAAATGA	3	1	3	7	7	7637		1	63
TCATCAA	0	3	4	7	7	7644		1	64
AGCTCCA	2	2	3	7	7	7651		1	65
TATATAC	0	1	6	7	7	7658		1	66
CAACAAC	3	3	1	7	7	7665		1	67
TCATGAC	3	1	3	7	7	7672		1	68
ACAATTT	1	1	4	6	7	7678		1	69
GATAATA	0	6	0	6	7	7684		1	70
TAACATT	1	2	3	6	7	7690		1	71
AACTCAA	3	1	2	6	7	7696		1	72
CGTTTCC	0	6	0	6	7	7702		1	73
CGACCCA	0	1	5	6	7	7708		1	74
ACCACAG	4	2	0	6	7	7714		1	75
AAAGTAT	0	5	0	5	7	7719		1	76
AAATCAT	1	2	2	5	7	7724		1	77
ATACATA	1	3	1	5	7	7729		1	78
AATCAAC	1	2	2	5	7	7734		1	79
GCAAAAA	4	0	1	5	7	7739		1	80
AAAGATT	3	1	1	5	7	7744		1	81
ATCCAAG	2	0	3	5	7	7749		1	82
CAAATCG	2	0	3	5	7	7754		1	83
ACCCTCA	0	5	0	5	7	7759		1	84
AAGACTC	2	2	1	5	7	7764		1	85
AATTCTG	0	1	3	4	7	7768		1	86
AACATAC	1	0	3	4	7	7772		1	87
AAAACAT	2	1	1	4	7	7776		1	88
AAATAAG	0	2	2	4	7	7780		1	89
AAAAACT	2	1	1	4	7	7784		1	90
CAAACAT	2	1	1	4	7	7788		1	91
ATTACAA	2	1	1	4	7	7792		1	92
AGATTTG	0	3	1	4	7	7796		1	93
AATCAAT	0	2	2	4	7	7800		1	94
ATAAAGC	2	0	2	4	7	7804		1	95
ATGTAAT	2	1	1	4	7	7808		1	96
CTTTTCC	2	2	0	4	7	7812		1	97
CCCGAAC	1	2	1	4	7	7816		1	98
GCTTGAT	1	2	1	4	7	7820		1	99
CAAACCT	1	2	1	4	7	7824		1	100
ATGATAG	0	4	0	4	7	7828		1	101
AGGTGAA	2	2	0	4	7	7832		1	102
AGAGAAC	0	3	1	4	7	7836		1	103
ACCCCGC	2	1	1	4	7	7840		1	104
AACTATT	3	1	0	4	7	7844		1	105
TAATCCC	0	2	1	3	7	7847		1	106
CAAAGCC	1	1	1	3	7	7850		1	107
TATGAAT	1	1	1	3	7	7853		1	108
AAATACA	2	0	1	3	7	7856		1	109
AGAAATG	0	1	2	3	7	7859		1	110
CAAACTT	2	1	0	3	7	7862		1	111
AGAAAAC	0	0	3	3	7	7865		1	112
ATAATTG	1	0	2	3	7	7868		1	113
CATCATC	0	3	0	3	7	7871		1	114
ACATATG	1	2	0	3	7	7874		1	115
AAATCTA	1	0	2	3	7	7877		1	116
ATCTTCA	0	2	1	3	7	7880		1	117
AACTTAA	1	2	0	3	7	7883		1	118
AAACTTT	1	2	0	3	7	7886		1	119
TAATAAG	0	1	2	3	7	7889		1	120
AATTCCC	1	0	2	3	7	7892		1	121
GAGTGAA	1	1	1	3	7	7895		1	122
CTTCATA	1	2	0	3	7	7898		1	123
CACAATT	1	1	1	3	7	7901		1	124
AATGATG	0	2	1	3	7	7904		1	125
TATCTCA	2	0	1	3	7	7907		1	126
GTTGTGA	3	0	0	3	7	7910		1	127
CGCACCG	0	3	0	3	7	7913		1	128
CCTAGAC	0	3	0	3	7	7916		1	129
CCTAAGC	0	3	0	3	7	7919		1	130
ACGACAT	1	2	0	3	7	7922		1	131
ACCTTTA	1	0	2	3	7	7925		1	132
AACAAGC	1	2	0	3	7	7928		1	133
TATGCAA	0	1	1	2	7	7930		1	134
AGTATTT	2	0	0	2	7	7932		1	135
CCGAAAC	0	2	0	2	7	7934		1	136
AACTTGA	1	0	1	2	7	7936		1	137
AATGATA	1	1	0	2	7	7938		1	138
ATAAACT	1	1	0	2	7	7940		1	139
ATGTATG	0	2	0	2	7	7942		1	140
AGAGGAG	0	1	1	2	7	7944		1	141
ATTTTGC	0	1	1	2	7	7946		1	142
CCAAGGC	2	0	0	2	7	7948		1	143
AAAGAAT	1	0	1	2	7	7950		1	144
AACATTC	0	0	2	2	7	7952		1	145
ATTAGTG	0	2	0	2	7	7954		1	146
AATGCTT	0	2	0	2	7	7956		1	147
AACTTTT	1	0	1	2	7	7958		1	148
CTTGCAC	1	1	0	2	7	7960		1	149
ATTTGGG	1	0	1	2	7	7962		1	150
AATTCCT	1	1	0	2	7	7964		1	151
GAAGTGG	0	0	2	2	7	7966		1	152
CTTCAAC	0	2	0	2	7	7968		1	153
CCACTAT	0	2	0	2	7	7970		1	154
AGTATTG	0	2	0	2	7	7972		1	155
AATTGCA	0	0	2	2	7	7974		1	156
AACAGCT	0	2	0	2	7	7976		1	157
AAATCGT	0	0	2	2	7	7978		1	158
AAAGAAC	1	1	0	2	7	7980		1	159
TCAAAAG	0	1	1	2	7	7982		1	160
CCGCCGC	1	1	0	2	7	7984		1	161
CACCTAC	1	1	0	2	7	7986		1	162
ACAGAAT	0	1	1	2	7	7988		1	163
AATTAAG	0	2	0	2	7	7990		1	164
AAGATAT	0	0	2	2	7	7992		1	165
GGCAGCA	1	0	1	2	7	7994		1	166
CTTCGTC	0	2	0	2	7	7996		1	167
CTCTAGC	1	1	0	2	7	7998		1	168
CCTGCGC	0	2	0	2	7	8000		1	169
CCACATG	0	1	1	2	7	8002		1	170
CCAATAA	1	1	0	2	7	8004		1	171
CATTCGG	0	1	1	2	7	8006		1	172
CAGCCAT	0	2	0	2	7	8008		1	173
AGCACTC	1	0	1	2	7	8010		1	174
AGATAGT	0	0	2	2	7	8012		1	175
AGAATAG	1	0	1	2	7	8014		1	176
AAGTGAG	0	1	1	2	7	8016		1	177
AAGCAAG	1	1	0	2	7	8018		1	178
AAGATGT	0	0	2	2	7	8020		1	179
AAATCCG	0	1	1	2	7	8022		1	180
TAAACAA	1	0	0	1	7	8023		1	181
GATGTAG	0	1	0	1	7	8024		1	182
AGTAAAT	0	1	0	1	7	8025		1	183
CGCGATC	0	1	0	1	7	8026		1	184
AACAAAT	1	0	0	1	7	8027		1	185
AGAAGAC	0	1	0	1	7	8028		1	186
TATACCC	0	0	1	1	7	8029		1	187
ATGTAAA	1	0	0	1	7	8030		1	188
AAAAACC	0	1	0	1	7	8031		1	189
AGTCTTC	0	0	1	1	7	8032		1	190
GAAAACT	1	0	0	1	7	8033		1	191
AAACATG	0	0	1	1	7	8034		1	192
TATTAAG	1	0	0	1	7	8035		1	193
AACACAC	0	1	0	1	7	8036		1	194
CCTCTAA	1	0	0	1	7	8037		1	195
AATCTGA	0	1	0	1	7	8038		1	196
AGAAGGC	0	0	1	1	7	8039		1	197
AAATTCT	0	0	1	1	7	8040		1	198
TATTCAA	1	0	0	1	7	8041		1	199
CCCACGC	0	1	0	1	7	8042		1	200
CATCAAC	1	0	0	1	7	8043		1	201
AGCCAAA	0	0	1	1	7	8044		1	202
ATTCTTG	0	0	1	1	7	8045		1	203
AACTTTG	1	0	0	1	7	8046		1	204
CGTAGGA	1	0	0	1	7	8047		1	205
AGGAGGA	1	0	0	1	7	8048		1	206
AGAGGGA	1	0	0	1	7	8049		1	207
AAACCGA	0	1	0	1	7	8050		1	208
ATAACTA	0	0	1	1	7	8051		1	209
AGAGCAA	0	0	1	1	7	8052		1	210
AACTGCA	0	0	1	1	7	8053		1	211
TACACTT	0	1	0	1	7	8054		1	212
TAACAAC	0	1	0	1	7	8055		1	213
CCCCTTC	1	0	0	1	7	8056		1	214
ACATTGA	0	1	0	1	7	8057		1	215
AATTGCT	0	0	1	1	7	8058		1	216
AATCAGA	1	0	0	1	7	8059		1	217
AACATAT	1	0	0	1	7	8060		1	218
AGCCTCA	0	0	1	1	7	8061		1	219
AATGTCT	0	1	0	1	7	8062		1	220
AAGGAGC	0	0	1	1	7	8063		1	221
AAACTCG	0	0	1	1	7	8064		1	222
AATATCC	0	0	0	0	7	8064		0	222
AGCGCGC	0	0	0	0	7	8064		0	222
AAACAGT	0	0	0	0	7	8064		0	222
CAGATTA	0	0	0	0	7	8064		0	222
CCGTTGA	0	0	0	0	7	8064		0	222
CACGCAG	0	0	0	0	7	8064		0	222
AATTCGA	0	0	0	0	7	8064		0	222
GGTTTAC	0	0	0	0	7	8064		0	222
CGCCTCC	0	0	0	0	7	8064		0	222
AATTAAC	0	0	0	0	7	8064		0	222
ATGAATA	0	0	0	0	7	8064		0	222
CACCAAA	0	0	0	0	7	8064		0	222
AAACAAG	0	0	0	0	7	8064		0	222
ACACTAT	0	0	0	0	7	8064		0	222
ATAACAC	0	0	0	0	7	8064		0	222
AGTTTAG	0	0	0	0	7	8064		0	222
GGTATCA	0	0	0	0	7	8064		0	222
CTTCCAT	0	0	0	0	7	8064		0	222
CCGAGAG	0	0	0	0	7	8064		0	222
AATAACG	0	0	0	0	7	8064		0	222
AAGTGCT	0	0	0	0	7	8064		0	222
AACTCAG	0	0	0	0	7	8064		0	222
TACAAGT	0	0	0	0	7	8064		0	222
GATACAA	0	0	0	0	7	8064		0	222
ATCGTTA	0	0	0	0	7	8064		0	222
CTTAGTT	0	0	0	0	7	8064		0	222
CGCGAAC	0	0	0	0	7	8064		0	222
CCGAGAT	0	0	0	0	7	8064		0	222
CATTTAG	0	0	0	0	7	8064		0	222
CAAAAGA	0	0	0	0	7	8064		0	222
ATAAACG	0	0	0	0	7	8064		0	222
AATCAGT	0	0	0	0	7	8064		0	222
TAGTCGA	0	0	0	0	7	8064		0	222
GCACTTG	0	0	0	0	7	8064		0	222
GCAAACC	0	0	0	0	7	8064		0	222
GAAAGAC	0	0	0	0	7	8064		0	222
CATTATG	0	0	0	0	7	8064		0	222
CAGATGA	0	0	0	0	7	8064		0	222
ATCCATT	0	0	0	0	7	8064		0	222
AGAATGG	0	0	0	0	7	8064		0	222
AGAACCC	0	0	0	0	7	8064		0	222
AATTACC	0	0	0	0	7	8064		0	222
AATCCAG	0	0	0	0	7	8064		0	222
AACTTAT	0	0	0	0	7	8064		0	222
AACATAG	0	0	0	0	7	8064		0	222
AAAATCG	0	0	0	0	7	8064		0	222
AAAAGGT	0	0	0	0	7	8064		0	222
TATGAGG	0	0	0	0	7	8064		0	222
GCCCTAT	0	0	0	0	7	8064		0	222
GACGACC	0	0	0	0	7	8064		0	222
CTTCTAC	0	0	0	0	7	8064		0	222
CTGAAAG	0	0	0	0	7	8064		0	222
CCATTAG	0	0	0	0	7	8064		0	222
CCACGAT	0	0	0	0	7	8064		0	222
CATCCAA	0	0	0	0	7	8064		0	222
CATCACG	0	0	0	0	7	8064		0	222
CAGTATT	0	0	0	0	7	8064		0	222
CAGAAAC	0	0	0	0	7	8064		0	222
CACCTCA	0	0	0	0	7	8064		0	222
CACCACC	0	0	0	0	7	8064		0	222
CACAACC	0	0	0	0	7	8064		0	222
ATGCTCA	0	0	0	0	7	8064		0	222
ATCTCCC	0	0	0	0	7	8064		0	222
AGCCCGA	0	0	0	0	7	8064		0	222
AGAAGTC	0	0	0	0	7	8064		0	222
ACTGAGC	0	0	0	0	7	8064		0	222
ACTATGC	0	0	0	0	7	8064		0	222
ACATACT	0	0	0	0	7	8064		0	222
AATATGG	0	0	0	0	7	8064		0	222
AACAGTC	0	0	0	0	7	8064		0	222
AAATGGA	0	0	0	0	7	8064		0	222
AAATAGG	0	0	0	0	7	8064		0	222
AAACAGC	0	0	0	0	7	8064	8064	0	222	222
CATATATA	331	293	329	953	8	953		1	1		8 CATATATA	953
AAAAAAAT	125	104	112	341	8	1294		1	2
CTTAATTA	98	57	92	247	8	1541		1	3
AAAATTTT	83	66	66	215	8	1756		1	4
AACGACCT	72	59	75	206	8	1962		1	5
TTAATTAA	58	72	66	196	8	2158		1	6
AAAATTTC	73	51	56	180	8	2338		1	7
ATACCTCG	54	63	57	174	8	2512		1	8
AAACAAAT	65	48	49	162	8	2674		1	9
AATTAAAT	43	42	41	126	8	2800		1	10
AAAAAAAG	40	38	48	126	8	2926		1	11
ATACATAC	30	40	56	126	8	3052		1	12
CGACCTAG	39	33	33	105	8	3157		1	13
TATATATA	16	40	40	96	8	3253		1	14
ATTTTCAA	29	27	40	96	8	3349		1	15
TCTTGAAC	28	31	30	89	8	3438		1	16
ACGACTCA	25	31	28	84	8	3522		1	17
TATATAAA	24	19	26	69	8	3591		1	18
ATAAATAG	0	68	1	69	8	3660		1	19
ATACACAC	23	18	23	64	8	3724		1	20
TATTTAAA	20	21	19	60	8	3784		1	21
AAAAACAA	20	20	20	60	8	3844		1	22
AAAGAAGA	21	19	20	60	8	3904		1	23
AAGATATC	19	21	17	57	8	3961		1	24
AAAATTTA	12	28	15	55	8	4016		1	25
ATCTTGAA	25	13	15	53	8	4069		1	26
AAGAAGAG	16	15	17	48	8	4117		1	27
GAGTTAGC	16	16	14	46	8	4163		1	28
TAAATTAA	11	10	15	36	8	4199		1	29
AAACAATC	11	12	13	36	8	4235		1	30
ATAAAATA	11	11	12	34	8	4269		1	31
AATTTAAT	13	12	8	33	8	4302		1	32
TTAAATAG	9	17	7	33	8	4335		1	33
AATTCAAA	9	17	4	30	8	4365		1	34
AGGTATGG	8	12	10	30	8	4395		1	35
ATATAACT	4	12	9	25	8	4420		1	36
ATCATTCA	7	9	9	25	8	4445		1	37
TATAATAA	6	6	11	23	8	4468		1	38
ATATAGAT	5	7	10	22	8	4490		1	39
ATCTGAGA	8	7	7	22	8	4512		1	40
CGACTCAG	7	8	7	22	8	4534		1	41
AATTAAAA	1	12	8	21	8	4555		1	42
TATTATAA	6	7	8	21	8	4576		1	43
AGGTGGGT	5	10	6	21	8	4597		1	44
AATCACAG	9	8	3	20	8	4617		1	45
AATATAAA	3	6	10	19	8	4636		1	46
ATACATGC	8	6	5	19	8	4655		1	47
AATATGTA	4	3	10	17	8	4672		1	48
ATACACAT	4	7	5	16	8	4688		1	49
AAATGAAC	6	5	5	16	8	4704		1	50
AGTTTTAA	7	2	6	15	8	4719		1	51
ACGCGGAA	0	15	0	15	8	4734		1	52
CACACACG	4	5	3	12	8	4746		1	53
ATTCAAAT	5	3	4	12	8	4758		1	54
CGACCTTG	5	2	5	12	8	4770		1	55
ACAACATA	5	2	5	12	8	4782		1	56
AAGTCGTT	3	8	1	12	8	4794		1	57
ATTCAATT	3	2	6	11	8	4805		1	58
ATATTAAA	4	4	3	11	8	4816		1	59
CGTATGTA	2	4	5	11	8	4827		1	60
CCCCCCCA	2	4	4	10	8	4837		1	61
AAATCTTA	3	3	4	10	8	4847		1	62
GGAGCTTT	4	4	2	10	8	4857		1	63
AAAATAGA	6	0	3	9	8	4866		1	64
ATTTGTTG	5	3	1	9	8	4875		1	65
CTCGTTAA	5	3	1	9	8	4884		1	66
TAACTAAT	2	4	2	8	8	4892		1	67
AATTGATT	4	2	2	8	8	4900		1	68
ATAAATAA	0	4	4	8	8	4908		1	69
AAAGAAGG	4	1	3	8	8	4916		1	70
ATGTTTTA	1	4	2	7	8	4923		1	71
ACATTCAA	1	3	3	7	8	4930		1	72
ATATATTA	0	6	1	7	8	4937		1	73
ATTTAAAG	4	1	2	7	8	4944		1	74
GGCACTGA	2	2	3	7	8	4951		1	75
CATCATAT	5	2	0	7	8	4958		1	76
ATTCGAAG	0	7	0	7	8	4965		1	77
ATCTGTGA	5	1	1	7	8	4972		1	78
AGCGACTT	4	3	0	7	8	4979		1	79
AATTATAA	1	4	1	6	8	4985		1	80
ATTTATAA	1	1	4	6	8	4991		1	81
AAGAAAAT	1	4	1	6	8	4997		1	82
ATATAATT	1	4	1	6	8	5003		1	83
AAGAAATT	2	3	1	6	8	5009		1	84
TATACATG	4	1	1	6	8	5015		1	85
AAAAAATG	1	3	2	6	8	5021		1	86
AACCATTC	2	3	1	6	8	5027		1	87
AAACTTTC	3	3	0	6	8	5033		1	88
GAAATTTC	3	1	2	6	8	5039		1	89
AAACAAGT	3	0	3	6	8	5045		1	90
GCAAATAG	3	1	2	6	8	5051		1	91
CTGGGAAT	6	0	0	6	8	5057		1	92
CACCTCGA	0	1	5	6	8	5063		1	93
ATCCATAC	3	1	2	6	8	5069		1	94
ACATAACG	3	2	1	6	8	5075		1	95
AATCAAGC	2	3	1	6	8	5081		1	96
AACGACCC	4	0	2	6	8	5087		1	97
ATTAATTC	1	1	3	5	8	5092		1	98
CCCCCCCT	0	4	1	5	8	5097		1	99
AAAAGAAT	1	2	2	5	8	5102		1	100
AGAAAAAG	2	2	1	5	8	5107		1	101
ATAAAGTT	2	2	1	5	8	5112		1	102
AGAGAGGG	0	3	2	5	8	5117		1	103
AAACAATT	1	2	2	5	8	5122		1	104
ATAAATGA	2	1	2	5	8	5127		1	105
CCAAACAT	0	3	2	5	8	5132		1	106
TCAACCAA	3	1	1	5	8	5137		1	107
AAAATATC	2	3	0	5	8	5142		1	108
TAAAAGTT	2	1	2	5	8	5147		1	109
ATTTATAC	1	3	1	5	8	5152		1	110
ACACACAG	0	5	0	5	8	5157		1	111
TGAAAGTG	1	3	1	5	8	5162		1	112
CATCTTAA	2	0	3	5	8	5167		1	113
ATAGTTTA	2	1	2	5	8	5172		1	114
AATAAATC	2	2	1	5	8	5177		1	115
AGATATTG	2	0	2	4	8	5181		1	116
AAGAATTT	2	0	2	4	8	5185		1	117
ATATAAAC	2	0	2	4	8	5189		1	118
AAACACAC	1	2	1	4	8	5193		1	119
AAAAGGAA	1	1	2	4	8	5197		1	120
CCCACACA	0	3	1	4	8	5201		1	121
AAAGATAA	0	4	0	4	8	5205		1	122
ATAAATAC	2	0	2	4	8	5209		1	123
ATCAAAAG	2	0	2	4	8	5213		1	124
AAAAAACC	0	3	1	4	8	5217		1	125
TAATAAAG	1	2	1	4	8	5221		1	126
GTGTACAT	3	1	0	4	8	5225		1	127
ATAGAAAT	0	2	2	4	8	5229		1	128
GGTCATTA	0	2	2	4	8	5233		1	129
GCATGAAG	2	2	0	4	8	5237		1	130
CGAGCTAA	3	0	1	4	8	5241		1	131
CCTAAATT	1	2	1	4	8	5245		1	132
ATGTAGCA	2	0	2	4	8	5249		1	133
AACCCCGA	0	4	0	4	8	5253		1	134
CAATATCA	1	1	1	3	8	5256		1	135
ATATACTT	1	1	1	3	8	5259		1	136
AACCAAAC	2	1	0	3	8	5262		1	137
AAAAGGTA	1	0	2	3	8	5265		1	138
AAATTTGG	1	2	0	3	8	5268		1	139
ATGTTTAA	0	3	0	3	8	5271		1	140
AACATATT	0	2	1	3	8	5274		1	141
CATATGAA	2	0	1	3	8	5277		1	142
AGAAGAAT	0	2	1	3	8	5280		1	143
AAATGAAG	1	1	1	3	8	5283		1	144
AGTTTGTA	2	1	0	3	8	5286		1	145
TCTTCAAA	0	3	0	3	8	5289		1	146
CTCCAAAT	1	0	2	3	8	5292		1	147
CGGATACG	0	3	0	3	8	5295		1	148
CCTCGGTA	0	2	1	3	8	5298		1	149
CCTATTTT	0	2	1	3	8	5301		1	150
CATTTATG	0	1	2	3	8	5304		1	151
CAAACACC	2	0	1	3	8	5307		1	152
ATTCAGTG	2	1	0	3	8	5310		1	153
AGATAGAA	1	2	0	3	8	5313		1	154
ACAATCAT	1	1	1	3	8	5316		1	155
AATCCTGC	0	1	2	3	8	5319		1	156
ATATCCCA	1	1	0	2	8	5321		1	157
AATTAAAG	0	1	1	2	8	5323		1	158
AAAGGAAG	0	1	1	2	8	5325		1	159
AATAAAGA	2	0	0	2	8	5327		1	160
ATAATACT	2	0	0	2	8	5329		1	161
AAATAATG	0	1	1	2	8	5331		1	162
AGAAAATT	0	0	2	2	8	5333		1	163
AAAAGTAA	0	2	0	2	8	5335		1	164
TAAGTAAA	1	1	0	2	8	5337		1	165
ATATTTCA	2	0	0	2	8	5339		1	166
AATCATTT	1	0	1	2	8	5341		1	167
ACTAATAC	0	2	0	2	8	5343		1	168
ACATAAGT	2	0	0	2	8	5345		1	169
AACACAAA	0	1	1	2	8	5347		1	170
GTGCACGT	0	0	2	2	8	5349		1	171
CCCAATTT	1	1	0	2	8	5351		1	172
CCAACTTT	0	1	1	2	8	5353		1	173
ATTTTCTC	0	0	2	2	8	5355		1	174
AATTTCAT	1	0	1	2	8	5357		1	175
AATTAGTA	0	2	0	2	8	5359		1	176
CACATGCA	1	0	1	2	8	5361		1	177
TAGAAATG	0	1	1	2	8	5363		1	178
GCCGCCCC	0	2	0	2	8	5365		1	179
CAAGAAAG	2	0	0	2	8	5367		1	180
ATTCACAA	0	0	2	2	8	5369		1	181
ATCACTTA	2	0	0	2	8	5371		1	182
AAATCCAC	1	0	1	2	8	5373		1	183
AAAACAGA	0	0	2	2	8	5375		1	184
TTCCAAAC	1	1	0	2	8	5377		1	185
GGGTTAAC	0	2	0	2	8	5379		1	186
CTGCACCG	0	2	0	2	8	5381		1	187
CGTGCCGC	0	2	0	2	8	5383		1	188
CCTCTCAT	0	1	1	2	8	5385		1	189
CCCGGCCG	0	2	0	2	8	5387		1	190
CCAAACGA	0	2	0	2	8	5389		1	191
CATCTATT	1	1	0	2	8	5391		1	192
ATGTATGA	0	2	0	2	8	5393		1	193
ATCTTGAG	0	0	2	2	8	5395		1	194
ATATAACC	2	0	0	2	8	5397		1	195
AGTTTACT	1	1	0	2	8	5399		1	196
ACTTTTTC	2	0	0	2	8	5401		1	197
ACTCACCA	0	2	0	2	8	5403		1	198
ACGTCACC	0	0	2	2	8	5405		1	199
AACTATCA	2	0	0	2	8	5407		1	200
AAAACGAA	0	0	2	2	8	5409		1	201
ATTAACAA	0	0	1	1	8	5410		1	202
AAAATCTG	0	0	1	1	8	5411		1	203
ACAAAATA	0	1	0	1	8	5412		1	204
CCGCCCCC	0	1	0	1	8	5413		1	205
AAGAGAGA	0	0	1	1	8	5414		1	206
AAAATCTA	0	1	0	1	8	5415		1	207
AATCTGAT	0	0	1	1	8	5416		1	208
ACAAAACA	0	1	0	1	8	5417		1	209
AAAAATAC	0	0	1	1	8	5418		1	210
AGGAAAGG	0	1	0	1	8	5419		1	211
CATATATG	1	0	0	1	8	5420		1	212
ATCACATC	0	1	0	1	8	5421		1	213
TCAAGAAT	0	0	1	1	8	5422		1	214
ATGTTGAA	1	0	0	1	8	5423		1	215
ACTATTCA	1	0	0	1	8	5424		1	216
AATCATGA	1	0	0	1	8	5425		1	217
AAATATGA	0	0	1	1	8	5426		1	218
ATATGATA	1	0	0	1	8	5427		1	219
AGGATACA	0	1	0	1	8	5428		1	220
CCCTAAAT	0	0	1	1	8	5429		1	221
ACATACAA	0	1	0	1	8	5430		1	222
TGTGAAAA	0	0	1	1	8	5431		1	223
TAACAATA	1	0	0	1	8	5432		1	224
ATCAAATC	0	0	1	1	8	5433		1	225
CATCAAAA	1	0	0	1	8	5434		1	226
ATAATAAC	0	0	1	1	8	5435		1	227
AAATCCAA	0	0	1	1	8	5436		1	228
TATACATC	1	0	0	1	8	5437		1	229
GAAACAAA	0	1	0	1	8	5438		1	230
CCTGACCG	0	0	1	1	8	5439		1	231
ATGTGTTG	0	1	0	1	8	5440		1	232
TAAATTCA	0	1	0	1	8	5441		1	233
GAAAAATT	0	1	0	1	8	5442		1	234
CGCACGCG	0	1	0	1	8	5443		1	235
ATACAATG	1	0	0	1	8	5444		1	236
AGGGAAGA	0	1	0	1	8	5445		1	237
AATTTGAT	1	0	0	1	8	5446		1	238
AAATAGTA	0	0	1	1	8	5447		1	239
AAAAGTCA	0	1	0	1	8	5448		1	240
GCAAGTAA	0	1	0	1	8	5449		1	241
CTCCTCCC	0	1	0	1	8	5450		1	242
CCAAAGTG	0	0	1	1	8	5451		1	243
ATTCAACA	0	1	0	1	8	5452		1	244
ATCATAAT	0	1	0	1	8	5453		1	245
ACAGTTTT	0	0	1	1	8	5454		1	246
ACACAACC	1	0	0	1	8	5455		1	247
AATTATGT	0	0	1	1	8	5456		1	248
AAGGGAAA	0	0	1	1	8	5457		1	249
AAGCATAT	0	0	1	1	8	5458		1	250
TGCAACCA	0	1	0	1	8	5459		1	251
TAAAATTG	0	0	1	1	8	5460		1	252
CATAAAAC	0	1	0	1	8	5461		1	253
CACATATG	0	0	1	1	8	5462		1	254
CACAACTT	0	1	0	1	8	5463		1	255
CAAATTCC	1	0	0	1	8	5464		1	256
ATTTAGAT	0	0	1	1	8	5465		1	257
ATTCACCA	0	0	1	1	8	5466		1	258
ATAACTTC	0	0	1	1	8	5467		1	259
AGGAAAGC	1	0	0	1	8	5468		1	260
AGAATAAT	0	0	1	1	8	5469		1	261
ACTATCTG	0	0	1	1	8	5470		1	262
AACTTCAA	1	0	0	1	8	5471		1	263
AAATTGAG	0	0	1	1	8	5472		1	264
AAATAACT	0	0	1	1	8	5473		1	265
TACATATG	0	1	0	1	8	5474		1	266
ATCGGCCG	0	0	1	1	8	5475		1	267
ATATCAAT	0	0	0	0	8	5475		0	267
CATAGTCA	0	0	0	0	8	5475		0	267
CATAACAT	0	0	0	0	8	5475		0	267
AATAAAAC	0	0	0	0	8	5475		0	267
AAGATAAC	0	0	0	0	8	5475		0	267
ATTTTAGA	0	0	0	0	8	5475		0	267
ATCGGGTA	0	0	0	0	8	5475		0	267
AGCGCTGC	0	0	0	0	8	5475		0	267
ATATTGGT	0	0	0	0	8	5475		0	267
ATATTGAC	0	0	0	0	8	5475		0	267
AACAAGCA	0	0	0	0	8	5475		0	267
GCAAGCCC	0	0	0	0	8	5475		0	267
AAAAATCA	0	0	0	0	8	5475		0	267
TATATCCA	0	0	0	0	8	5475		0	267
ATTAACTT	0	0	0	0	8	5475		0	267
ATAAAATG	0	0	0	0	8	5475		0	267
AGCAGATT	0	0	0	0	8	5475		0	267
CAACATCA	0	0	0	0	8	5475		0	267
AGATTAAC	0	0	0	0	8	5475		0	267
CAAAAATG	0	0	0	0	8	5475		0	267
AGAGGAGG	0	0	0	0	8	5475		0	267
AACTATAA	0	0	0	0	8	5475		0	267
AAAGATCG	0	0	0	0	8	5475		0	267
ATCATAAA	0	0	0	0	8	5475		0	267
GATAACTG	0	0	0	0	8	5475		0	267
AATGTACA	0	0	0	0	8	5475		0	267
AAAGCATG	0	0	0	0	8	5475		0	267
AAACTAAC	0	0	0	0	8	5475		0	267
AATTGGAT	0	0	0	0	8	5475		0	267
AATTGCAA	0	0	0	0	8	5475		0	267
AAGTTTAT	0	0	0	0	8	5475		0	267
ATCATGTT	0	0	0	0	8	5475		0	267
AGTCGAAG	0	0	0	0	8	5475		0	267
ATATTGGC	0	0	0	0	8	5475		0	267
AAATTCTG	0	0	0	0	8	5475		0	267
GATTCAAC	0	0	0	0	8	5475		0	267
AATCTCAT	0	0	0	0	8	5475		0	267
GAAAGAAA	0	0	0	0	8	5475		0	267
ATTGTATT	0	0	0	0	8	5475		0	267
AATGTTAA	0	0	0	0	8	5475		0	267
ATTTTGGA	0	0	0	0	8	5475		0	267
ATCCAAGG	0	0	0	0	8	5475		0	267
AAGTTAGT	0	0	0	0	8	5475		0	267
TAATACAT	0	0	0	0	8	5475		0	267
CAATCAAT	0	0	0	0	8	5475		0	267
GCCCAAGT	0	0	0	0	8	5475		0	267
ATTACAGT	0	0	0	0	8	5475		0	267
AAACTGAA	0	0	0	0	8	5475		0	267
AAACAATG	0	0	0	0	8	5475		0	267
ATTTATCA	0	0	0	0	8	5475		0	267
ATCTGGAT	0	0	0	0	8	5475		0	267
ATAAAGAT	0	0	0	0	8	5475		0	267
AGTAGTGC	0	0	0	0	8	5475		0	267
AGACCCCA	0	0	0	0	8	5475		0	267
AATGAATC	0	0	0	0	8	5475		0	267
AAACACTC	0	0	0	0	8	5475		0	267
GACGACAA	0	0	0	0	8	5475		0	267
CCTGATAC	0	0	0	0	8	5475		0	267
ATTTAATG	0	0	0	0	8	5475		0	267
ATCCAAGA	0	0	0	0	8	5475		0	267
ATATACTA	0	0	0	0	8	5475		0	267
ATATACAA	0	0	0	0	8	5475		0	267
ATAGTCAA	0	0	0	0	8	5475		0	267
AACCATGT	0	0	0	0	8	5475		0	267
AAAAGTTA	0	0	0	0	8	5475		0	267
TAAAAGGG	0	0	0	0	8	5475		0	267
GAGTTAAG	0	0	0	0	8	5475		0	267
CTGAATTT	0	0	0	0	8	5475		0	267
CCTATCTA	0	0	0	0	8	5475		0	267
CCTAAAAA	0	0	0	0	8	5475		0	267
CCCAAATA	0	0	0	0	8	5475		0	267
CAGGTCTT	0	0	0	0	8	5475		0	267
ATGACATA	0	0	0	0	8	5475		0	267
ATACTATT	0	0	0	0	8	5475		0	267
ATAACCCC	0	0	0	0	8	5475		0	267
AGTAAAAC	0	0	0	0	8	5475		0	267
AGAAGAGG	0	0	0	0	8	5475		0	267
AATCTTGT	0	0	0	0	8	5475		0	267
AATCTGTA	0	0	0	0	8	5475		0	267
AATATTAC	0	0	0	0	8	5475		0	267
AAATGGTT	0	0	0	0	8	5475		0	267
AAATGGGA	0	0	0	0	8	5475		0	267
AAATCCCC	0	0	0	0	8	5475		0	267
AAACCTTA	0	0	0	0	8	5475		0	267
AAACATAA	0	0	0	0	8	5475		0	267
AAAATCCC	0	0	0	0	8	5475		0	267
AAAATACC	0	0	0	0	8	5475		0	267
AAAACTAA	0	0	0	0	8	5475		0	267
TATCAAGG	0	0	0	0	8	5475		0	267
TATATACG	0	0	0	0	8	5475		0	267
TATAAGGA	0	0	0	0	8	5475		0	267
TAGAATTA	0	0	0	0	8	5475		0	267
TAACATTA	0	0	0	0	8	5475		0	267
CTCATACA	0	0	0	0	8	5475		0	267
CGCTTGTT	0	0	0	0	8	5475		0	267
CCAAAGAA	0	0	0	0	8	5475		0	267
CATTTTGA	0	0	0	0	8	5475		0	267
CATTTGGA	0	0	0	0	8	5475		0	267
CATAAACA	0	0	0	0	8	5475		0	267
CAGTAAAG	0	0	0	0	8	5475		0	267
ATTTAGAA	0	0	0	0	8	5475		0	267
ATTTACAA	0	0	0	0	8	5475		0	267
ATGTAAAA	0	0	0	0	8	5475		0	267
ATGAATAC	0	0	0	0	8	5475		0	267
ATCGAAGA	0	0	0	0	8	5475		0	267
ATATTGGA	0	0	0	0	8	5475		0	267
ATACTGCA	0	0	0	0	8	5475		0	267
AGTTAATG	0	0	0	0	8	5475		0	267
AGAAACCG	0	0	0	0	8	5475		0	267
ACTGTATT	0	0	0	0	8	5475		0	267
ACCGGTCG	0	0	0	0	8	5475		0	267
AATGGATG	0	0	0	0	8	5475		0	267
AATGGAAC	0	0	0	0	8	5475		0	267
AATCTCTC	0	0	0	0	8	5475		0	267
AATACGAA	0	0	0	0	8	5475		0	267
AAAGATTA	0	0	0	0	8	5475		0	267
TCAAGAAA	0	0	0	0	8	5475		0	267
TATCGAGA	0	0	0	0	8	5475		0	267
TAAGAACT	0	0	0	0	8	5475		0	267
TAAACAGA	0	0	0	0	8	5475		0	267
GGCCGACC	0	0	0	0	8	5475		0	267
GCCTTGCC	0	0	0	0	8	5475		0	267
GAGCAAAA	0	0	0	0	8	5475		0	267
CTGTATAA	0	0	0	0	8	5475		0	267
CGTTCAAA	0	0	0	0	8	5475		0	267
CGCAGCGC	0	0	0	0	8	5475		0	267
CGAAATCA	0	0	0	0	8	5475		0	267
CCCTCTCC	0	0	0	0	8	5475		0	267
CACTAATT	0	0	0	0	8	5475		0	267
CACACACT	0	0	0	0	8	5475		0	267
CAAGTGCA	0	0	0	0	8	5475		0	267
ATTTGCTA	0	0	0	0	8	5475		0	267
ATTGGGTT	0	0	0	0	8	5475		0	267
ATTGCCTC	0	0	0	0	8	5475		0	267
ATTGAACC	0	0	0	0	8	5475		0	267
ATGTTGGC	0	0	0	0	8	5475		0	267
ATGTGCAC	0	0	0	0	8	5475		0	267
ATCTCCAT	0	0	0	0	8	5475		0	267
ATCCATTA	0	0	0	0	8	5475		0	267
ATATGCAG	0	0	0	0	8	5475		0	267
ATAGGTGT	0	0	0	0	8	5475		0	267
ACTGATAA	0	0	0	0	8	5475		0	267
ACTAAAGC	0	0	0	0	8	5475		0	267
ACCGGTTG	0	0	0	0	8	5475		0	267
ACATGATT	0	0	0	0	8	5475		0	267
ACACGTAT	0	0	0	0	8	5475		0	267
ACAATCCA	0	0	0	0	8	5475		0	267
AAGAACTA	0	0	0	0	8	5475		0	267
AACACGGT	0	0	0	0	8	5475		0	267
AAATTCTC	0	0	0	0	8	5475		0	267
AAATCACA	0	0	0	0	8	5475		0	267
AAATACGT	0	0	0	0	8	5475		0	267
AAAGAAGC	0	0	0	0	8	5475		0	267
AAAGAACA	0	0	0	0	8	5475		0	267
TTTGCAAA	0	0	0	0	8	5475		0	267
TGTCGACA	0	0	0	0	8	5475		0	267
TAACCGGT	0	0	0	0	8	5475	5475	0	267	267
TTAAACTAT	455	339	400	1194	9	1194		1	1		9 TTAAACTAT	1194
ATTTAATTA	307	286	260	853	9	2047		1	2
AGTTAAAAT	223	199	245	667	9	2714		1	3
AAATAGATT	191	175	174	540	9	3254		1	4
ATTTTAAGT	124	103	118	345	9	3599		1	5
ATAGCGGAA	94	90	92	276	9	3875		1	6
AAAAATAAA	79	84	72	235	9	4110		1	7
GTCAAACAA	67	73	82	222	9	4332		1	8
AAGTCAATC	67	55	59	181	9	4513		1	9
ATCAAGATT	40	64	56	160	9	4673		1	10
AAAAAAAAG	50	50	55	155	9	4828		1	11
AAACTTCAA	49	39	43	131	9	4959		1	12
AATAATAAA	45	41	38	124	9	5083		1	13
AATTAAATA	46	35	41	122	9	5205		1	14
AATATATAT	30	61	30	121	9	5326		1	15
AAAAGAAAG	20	34	40	94	9	5420		1	16
AGAAGAAAA	37	31	26	94	9	5514		1	17
TCATCATCA	18	24	33	75	9	5589		1	18
AAAAAAACA	31	22	21	74	9	5663		1	19
AATAAATAA	22	23	27	72	9	5735		1	20
AATTAACTT	23	23	23	69	9	5804		1	21
ACGGTTCCT	0	52	0	52	9	5856		1	22
AATTTTCAA	21	15	11	47	9	5903		1	23
AGAAAGAAG	17	15	15	47	9	5950		1	24
ATTTAAAAT	14	13	18	45	9	5995		1	25
ATAGTTTCC	19	13	13	45	9	6040		1	26
GAAGAGGAA	20	10	14	44	9	6084		1	27
GGTTAAGTC	19	11	12	42	9	6126		1	28
AATGTAATT	14	11	17	42	9	6168		1	29
ACTCTTGAT	10	15	14	39	9	6207		1	30
AAAAGAGAG	11	13	13	37	9	6244		1	31
GATCCGTAT	0	36	0	36	9	6280		1	32
TCAAACAAA	9	17	7	33	9	6313		1	33
CACTGGAGG	8	14	10	32	9	6345		1	34
ATAGCGGGA	7	7	17	31	9	6376		1	35
TATATACTA	16	8	5	29	9	6405		1	36
GAACCGTAT	0	29	0	29	9	6434		1	37
AGAAAGAGA	10	8	10	28	9	6462		1	38
ATAATTTAA	8	12	7	27	9	6489		1	39
GATGATGAC	8	8	11	27	9	6516		1	40
AAGCAACCA	7	8	11	26	9	6542		1	41
AATTAAAAT	8	8	8	24	9	6566		1	42
TATCAAGAA	8	6	10	24	9	6590		1	43
AACAGAGGC	8	8	8	24	9	6614		1	44
TTTCAAAAA	11	6	6	23	9	6637		1	45
CATTTAAAT	7	6	6	19	9	6656		1	46
CTATTTTGC	3	9	7	19	9	6675		1	47
CTCCACGGC	0	17	0	17	9	6692		1	48
GATAGAAAA	2	8	7	17	9	6709		1	49
CGACTTAAG	4	7	6	17	9	6726		1	50
AAAAAAATT	6	5	5	16	9	6742		1	51
GAGAAGATG	6	5	5	16	9	6758		1	52
AAAAAATAT	2	6	7	15	9	6773		1	53
AATTAAAGT	8	2	5	15	9	6788		1	54
AATTGAATA	5	7	2	14	9	6802		1	55
AAAACTTTT	3	9	2	14	9	6816		1	56
GGATATTCT	3	3	8	14	9	6830		1	57
AACTTTGTG	7	4	3	14	9	6844		1	58
AAAAATCAA	0	8	5	13	9	6857		1	59
AATAATAAC	3	6	4	13	9	6870		1	60
AATTATATT	2	5	5	12	9	6882		1	61
AATAATAAT	0	9	3	12	9	6894		1	62
ATCAAAATC	2	6	4	12	9	6906		1	63
AAATAGGTT	4	3	5	12	9	6918		1	64
CCCCCCACC	2	1	8	11	9	6929		1	65
ATTTAACCG	2	5	4	11	9	6940		1	66
AAGATAATT	3	7	1	11	9	6951		1	67
CGACATAAG	5	3	3	11	9	6962		1	68
ACACACATC	4	3	4	11	9	6973		1	69
AAAACTCAG	5	3	3	11	9	6984		1	70
AAGAGGAGG	2	4	4	10	9	6994		1	71
CGCCCCCCC	1	5	4	10	9	7004		1	72
AATATTAAA	3	2	5	10	9	7014		1	73
CTCCTCCAT	7	1	2	10	9	7024		1	74
TTAAAATGG	6	2	2	10	9	7034		1	75
CATGAATAG	3	1	6	10	9	7044		1	76
CAGTGCCAT	2	5	3	10	9	7054		1	77
ATGAAATGA	0	2	7	9	9	7063		1	78
CAACCAATG	1	5	3	9	9	7072		1	79
TCATTTCAA	5	3	1	9	9	7081		1	80
AAATCTATT	4	1	4	9	9	7090		1	81
CCAATTAAA	4	1	4	9	9	7099		1	82
CAACCTCAT	5	1	3	9	9	7108		1	83
AAACTATTA	4	3	2	9	9	7117		1	84
AAAATAGAA	1	4	3	8	9	7125		1	85
AATCAATCA	4	0	4	8	9	7133		1	86
ATAAAATAT	6	2	0	8	9	7141		1	87
CATTTGTTG	5	1	2	8	9	7149		1	88
AGAAGGAGA	2	5	1	8	9	7157		1	89
GTAATAATA	0	4	4	8	9	7165		1	90
AAATAACTG	3	2	3	8	9	7173		1	91
AAAATGTTT	4	2	2	8	9	7181		1	92
TCATCACCA	0	5	3	8	9	7189		1	93
AAAAGAAAT	2	3	2	7	9	7196		1	94
AGAAAAATA	2	4	1	7	9	7203		1	95
TAAATATAT	2	4	1	7	9	7210		1	96
TCATATATA	3	3	1	7	9	7217		1	97
ATAAAATTA	0	2	5	7	9	7224		1	98
AATTATAAT	1	4	2	7	9	7231		1	99
AAACTTTGT	0	4	3	7	9	7238		1	100
AACTAAGTT	2	3	2	7	9	7245		1	101
GCCCAGAAT	3	2	2	7	9	7252		1	102
AACATCTAG	0	7	0	7	9	7259		1	103
AAATGGTTT	4	1	2	7	9	7266		1	104
CATAACTTG	1	3	2	6	9	7272		1	105
CCCCCTCCC	1	3	2	6	9	7278		1	106
AAAATGAAA	2	3	1	6	9	7284		1	107
AAAAAAAGG	3	3	0	6	9	7290		1	108
AATTTTTTG	2	3	1	6	9	7296		1	109
AATTTTAAA	3	2	1	6	9	7302		1	110
AATATTAAT	0	2	4	6	9	7308		1	111
AAGAGAGAG	1	4	1	6	9	7314		1	112
GATTAATTA	0	3	3	6	9	7320		1	113
AGAAGATGA	2	0	4	6	9	7326		1	114
GTTTATAAA	3	1	2	6	9	7332		1	115
AAAATAGAG	3	0	3	6	9	7338		1	116
AGGCAAAAC	2	3	1	6	9	7344		1	117
ATCATCAAT	2	3	0	5	9	7349		1	118
ATTTTATTC	1	2	2	5	9	7354		1	119
ATCATCCTC	2	1	2	5	9	7359		1	120
AACATATAA	0	3	2	5	9	7364		1	121
ACATAAATG	1	3	1	5	9	7369		1	122
GAAAGTGAA	0	2	3	5	9	7374		1	123
ACCTAAGCG	1	1	3	5	9	7379		1	124
AATTCAATA	2	2	1	5	9	7384		1	125
CTCCAGCAC	1	1	3	5	9	7389		1	126
CCTCATCTC	1	3	1	5	9	7394		1	127
CCAAGCCGA	0	5	0	5	9	7399		1	128
TATTTGAAA	1	3	0	4	9	7403		1	129
AAAATAAGT	0	3	1	4	9	7407		1	130
AAATTTATT	1	2	1	4	9	7411		1	131
ATAAGTTAA	2	1	1	4	9	7415		1	132
AATTCAATT	3	0	1	4	9	7419		1	133
GGAAGAAAA	0	2	2	4	9	7423		1	134
TAATAAATA	0	2	2	4	9	7427		1	135
TTAAACTAA	2	1	1	4	9	7431		1	136
AAGGAAAGA	1	2	1	4	9	7435		1	137
ATGACGACG	1	1	2	4	9	7439		1	138
ATAAAATTT	1	2	1	4	9	7443		1	139
ATTAATGAA	0	1	3	4	9	7447		1	140
AATATTTTC	3	1	0	4	9	7451		1	141
ACCACCTCC	0	2	2	4	9	7455		1	142
TCATTATCA	1	0	3	4	9	7459		1	143
AAATATTCA	1	0	3	4	9	7463		1	144
AAATAGATA	0	3	1	4	9	7467		1	145
GAAGGAAAA	1	2	1	4	9	7471		1	146
AATTAATCA	1	2	1	4	9	7475		1	147
TTATATAAC	2	1	1	4	9	7479		1	148
GAAAATGAA	1	2	1	4	9	7483		1	149
TAATGATAA	1	3	0	4	9	7487		1	150
AAGAAATAG	1	2	1	4	9	7491		1	151
AACTATTCA	1	0	3	4	9	7495		1	152
AACCAATAC	1	1	2	4	9	7499		1	153
GCACAAATG	1	2	1	4	9	7503		1	154
GCAAATCAC	2	0	2	4	9	7507		1	155
CTACTGACT	1	2	1	4	9	7511		1	156
CGGGGCTGG	0	4	0	4	9	7515		1	157
CCGCGACCG	0	4	0	4	9	7519		1	158
CATAACCAA	2	1	1	4	9	7523		1	159
CAACCTCAA	0	1	3	4	9	7527		1	160
ATTGCATTG	4	0	0	4	9	7531		1	161
ATTAATGTG	1	1	2	4	9	7535		1	162
ATATAACAA	2	1	1	4	9	7539		1	163
AATACAAAC	0	4	0	4	9	7543		1	164
AACTCAAAA	2	2	0	4	9	7547		1	165
AACTAACGA	0	4	0	4	9	7551		1	166
AAATTTGGA	1	1	2	4	9	7555		1	167
AAAAATTTG	2	0	2	4	9	7559		1	168
TACATTAAG	2	1	0	3	9	7562		1	169
AATTAAATG	2	0	1	3	9	7565		1	170
AATAATTTG	0	3	0	3	9	7568		1	171
ATTAAATTG	3	0	0	3	9	7571		1	172
ATTATTTAT	1	1	1	3	9	7574		1	173
ACAAAACAA	1	2	0	3	9	7577		1	174
AAAAAAGAG	0	1	2	3	9	7580		1	175
AAAATTATA	3	0	0	3	9	7583		1	176
AGTTAATTT	2	0	1	3	9	7586		1	177
AATAATACT	2	1	0	3	9	7589		1	178
CAATTCAAC	3	0	0	3	9	7592		1	179
ATATTTATA	1	1	1	3	9	7595		1	180
AGGCACTAG	1	1	1	3	9	7598		1	181
AAACAAATT	2	0	1	3	9	7601		1	182
TAAATATTG	0	1	2	3	9	7604		1	183
ATAAACTTA	0	0	3	3	9	7607		1	184
AAAGATAAA	0	3	0	3	9	7610		1	185
AAAATTTCT	1	1	1	3	9	7613		1	186
AAAAATAAC	2	1	0	3	9	7616		1	187
TAATTGGAT	1	0	2	3	9	7619		1	188
CAAAACATA	2	0	1	3	9	7622		1	189
ATTATTATG	2	1	0	3	9	7625		1	190
ATATATGCA	1	1	1	3	9	7628		1	191
AACACGATG	0	0	3	3	9	7631		1	192
TTAACCAAG	1	1	1	3	9	7634		1	193
TAATTAACC	0	3	0	3	9	7637		1	194
GGCTTATCA	0	3	0	3	9	7640		1	195
GACAGCGGG	0	3	0	3	9	7643		1	196
CCTCACCTC	0	2	1	3	9	7646		1	197
CCTACGGAT	0	3	0	3	9	7649		1	198
CAGCGCCGC	0	3	0	3	9	7652		1	199
CAACCATTG	1	2	0	3	9	7655		1	200
CAAAAGCAA	2	0	1	3	9	7658		1	201
AGAGCTTGA	0	1	2	3	9	7661		1	202
AGAAGAGAT	1	2	0	3	9	7664		1	203
AAGGAGATC	1	2	0	3	9	7667		1	204
AACTATCAC	2	0	1	3	9	7670		1	205
AACATGAAT	2	0	1	3	9	7673		1	206
AGAACAACA	0	2	0	2	9	7675		1	207
ATTCAATTC	0	2	0	2	9	7677		1	208
CAGATTTAG	1	1	0	2	9	7679		1	209
AATTAAATC	0	1	1	2	9	7681		1	210
ATAACATGC	1	1	0	2	9	7683		1	211
TCAAACAAT	1	1	0	2	9	7685		1	212
AATGCACAA	0	1	1	2	9	7687		1	213
AAACAAAAT	1	0	1	2	9	7689		1	214
CAATTCAAT	1	0	1	2	9	7691		1	215
AGAAAATAA	2	0	0	2	9	7693		1	216
ATATAAACT	1	0	1	2	9	7695		1	217
ATATATACA	0	1	1	2	9	7697		1	218
GAGAAGGAG	0	2	0	2	9	7699		1	219
AACAAAAAG	1	0	1	2	9	7701		1	220
AATTATGTA	0	0	2	2	9	7703		1	221
AATGCAACT	0	1	1	2	9	7705		1	222
TAATTATAC	0	2	0	2	9	7707		1	223
AAATTTAAA	0	0	2	2	9	7709		1	224
AAATGTTTT	2	0	0	2	9	7711		1	225
AAACAATCA	0	1	1	2	9	7713		1	226
ATGGTGGTG	1	1	0	2	9	7715		1	227
ATGAAGACG	0	1	1	2	9	7717		1	228
ATAAATTAT	0	2	0	2	9	7719		1	229
AAAAAAACC	1	1	0	2	9	7721		1	230
ACATATATA	0	2	0	2	9	7723		1	231
TATAATAGT	1	1	0	2	9	7725		1	232
GTCAAATAA	2	0	0	2	9	7727		1	233
CGCCGCCCC	0	2	0	2	9	7729		1	234
CAATATAAT	0	0	2	2	9	7731		1	235
ATATATTAC	1	1	0	2	9	7733		1	236
ATAATACAT	0	0	2	2	9	7735		1	237
ATAACAACA	1	1	0	2	9	7737		1	238
AAATTTTGG	1	1	0	2	9	7739		1	239
AAAAAAACT	1	0	1	2	9	7741		1	240
TATTTAAAG	0	0	2	2	9	7743		1	241
TAGAAAGAA	1	0	1	2	9	7745		1	242
CCAAACAAG	0	0	2	2	9	7747		1	243
ATAATGTAA	2	0	0	2	9	7749		1	244
AATTTTGTG	0	2	0	2	9	7751		1	245
AATATTATC	1	1	0	2	9	7753		1	246
AATATAATG	0	0	2	2	9	7755		1	247
AATAGCACT	0	0	2	2	9	7757		1	248
TCAAAGTCA	2	0	0	2	9	7759		1	249
GAAATAAAG	1	0	1	2	9	7761		1	250
CAATTAAGT	0	0	2	2	9	7763		1	251
ACTAAAATA	2	0	0	2	9	7765		1	252
AATGAAAGA	2	0	0	2	9	7767		1	253
AAGATATGA	1	1	0	2	9	7769		1	254
AACAACCAA	1	1	0	2	9	7771		1	255
TCGAAGGGG	1	0	1	2	9	7773		1	256
GCCCGCGCT	2	0	0	2	9	7775		1	257
GATAAGAAA	0	2	0	2	9	7777		1	258
CTTTGGAGT	1	0	1	2	9	7779		1	259
CGCCACGCT	1	1	0	2	9	7781		1	260
CCGCTATAT	1	0	1	2	9	7783		1	261
CCGCCTGAC	2	0	0	2	9	7785		1	262
CCGCCCGCA	0	2	0	2	9	7787		1	263
CCCCCCAAC	0	1	1	2	9	7789		1	264
CATTCGAGG	0	1	1	2	9	7791		1	265
CAGGACGAG	0	2	0	2	9	7793		1	266
CAGCACGGC	0	2	0	2	9	7795		1	267
CAACCATGC	0	2	0	2	9	7797		1	268
AGTTTCGGA	1	0	1	2	9	7799		1	269
ACTTGATTT	0	1	1	2	9	7801		1	270
ACGCCCTGG	0	2	0	2	9	7803		1	271
ACCAAAATG	2	0	0	2	9	7805		1	272
AATGTATAA	0	0	2	2	9	7807		1	273
AAGGCTACA	0	0	2	2	9	7809		1	274
AAGAACCAT	0	2	0	2	9	7811		1	275
AACATATCA	0	2	0	2	9	7813		1	276
AAATAGTAT	1	0	1	2	9	7815		1	277
AAAAGGTGA	0	2	0	2	9	7817		1	278
AATATATCC	1	0	0	1	9	7818		1	279
GATAAACTA	1	0	0	1	9	7819		1	280
ATGATTGTG	0	0	1	1	9	7820		1	281
AGAATAAAA	0	1	0	1	9	7821		1	282
ATATCACAT	0	0	1	1	9	7822		1	283
AAAAGAATT	0	0	1	1	9	7823		1	284
AATTCTAAA	0	0	1	1	9	7824		1	285
ATATGCACA	0	0	1	1	9	7825		1	286
AATTCTCTC	0	1	0	1	9	7826		1	287
TCATCCAAA	0	0	1	1	9	7827		1	288
ATCATCTTC	0	1	0	1	9	7828		1	289
AATTGAAGT	1	0	0	1	9	7829		1	290
ATTTGATTT	0	1	0	1	9	7830		1	291
AAAAATTCC	0	1	0	1	9	7831		1	292
CCTCCTCGT	0	0	1	1	9	7832		1	293
ATTTAACAT	0	1	0	1	9	7833		1	294
TAAATGAAA	0	0	1	1	9	7834		1	295
AATTGCATA	0	0	1	1	9	7835		1	296
ACTTCAAGC	1	0	0	1	9	7836		1	297
AACCAAATC	1	0	0	1	9	7837		1	298
AACAACAAA	1	0	0	1	9	7838		1	299
AACATCATA	1	0	0	1	9	7839		1	300
ATATAAAGT	0	0	1	1	9	7840		1	301
AGTTTAGTT	1	0	0	1	9	7841		1	302
ACAATATAA	1	0	0	1	9	7842		1	303
AATAAAATC	0	1	0	1	9	7843		1	304
AAATCACTT	0	0	1	1	9	7844		1	305
AAACATATT	1	0	0	1	9	7845		1	306
TAAAACTTA	1	0	0	1	9	7846		1	307
GTAAATAAA	0	1	0	1	9	7847		1	308
GAATTATTT	1	0	0	1	9	7848		1	309
CTTATTAAA	1	0	0	1	9	7849		1	310
ATTTTGTAA	0	0	1	1	9	7850		1	311
ATGTATATT	0	0	1	1	9	7851		1	312
AAAGAAAAC	0	0	1	1	9	7852		1	313
AAACATAAT	1	0	0	1	9	7853		1	314
AAACAAAAG	1	0	0	1	9	7854		1	315
TATGTACAG	0	1	0	1	9	7855		1	316
GGAAGATGA	0	0	1	1	9	7856		1	317
CTCCACCTG	0	0	1	1	9	7857		1	318
ATATATTTG	0	0	1	1	9	7858		1	319
ACTATTTTT	0	0	1	1	9	7859		1	320
AACAACAGC	0	0	1	1	9	7860		1	321
AAACCAACC	0	0	1	1	9	7861		1	322
TAATGACAA	0	1	0	1	9	7862		1	323
TAAAATGCA	1	0	0	1	9	7863		1	324
GACGGCGAC	0	1	0	1	9	7864		1	325
GAAGAGATG	0	1	0	1	9	7865		1	326
CTCATCGTC	0	1	0	1	9	7866		1	327
CCGCCGCCT	0	1	0	1	9	7867		1	328
CATCAAATA	1	0	0	1	9	7868		1	329
ATACATTTA	0	1	0	1	9	7869		1	330
ATAAGTGAA	0	0	1	1	9	7870		1	331
ATAACAACC	0	0	1	1	9	7871		1	332
AATTTTCAT	1	0	0	1	9	7872		1	333
AACTGTTAA	1	0	0	1	9	7873		1	334
AACCAATCA	0	0	1	1	9	7874		1	335
AAACTTTCA	1	0	0	1	9	7875		1	336
AAAAATACG	0	1	0	1	9	7876		1	337
TAATAACTT	0	0	1	1	9	7877		1	338
GATAACAAG	0	1	0	1	9	7878		1	339
CAACAAAAT	0	1	0	1	9	7879		1	340
CAAATCCAT	1	0	0	1	9	7880		1	341
ATGGCGATG	0	1	0	1	9	7881		1	342
ATCAATGAA	0	1	0	1	9	7882		1	343
ATAAACAAC	0	1	0	1	9	7883		1	344
AGTCAAAAT	0	0	1	1	9	7884		1	345
ACACCTTTC	0	1	0	1	9	7885		1	346
ACACCAAAA	0	0	1	1	9	7886		1	347
AATAATCAA	1	0	0	1	9	7887		1	348
AAGAATGGA	1	0	0	1	9	7888		1	349
AACCATAGC	1	0	0	1	9	7889		1	350
AACAAGTTA	1	0	0	1	9	7890		1	351
AAATTACCT	0	0	1	1	9	7891		1	352
TTAACCAAA	0	1	0	1	9	7892		1	353
TACATTACA	0	1	0	1	9	7893		1	354
TAATAAGAA	0	1	0	1	9	7894		1	355
TAAACTGTA	1	0	0	1	9	7895		1	356
CTAACTACC	0	0	1	1	9	7896		1	357
CCAACACCA	0	0	1	1	9	7897		1	358
CATTCAACC	0	1	0	1	9	7898		1	359
ATTTTATGG	0	0	1	1	9	7899		1	360
ATGGAAGAA	0	0	1	1	9	7900		1	361
ATAAATGAT	1	0	0	1	9	7901		1	362
AGGAACAAG	0	1	0	1	9	7902		1	363
AACACACAT	0	1	0	1	9	7903		1	364
AAAACTTAG	1	0	0	1	9	7904		1	365
TCACAAACA	0	0	0	0	9	7904		0	365
CTTCCTTTC	0	0	0	0	9	7904		0	365
AATCAATTG	0	0	0	0	9	7904		0	365
AAAAAATAC	0	0	0	0	9	7904		0	365
AGAGGAGGC	0	0	0	0	9	7904		0	365
TAAAACAAA	0	0	0	0	9	7904		0	365
CAACCAGAA	0	0	0	0	9	7904		0	365
CCTCCCTGG	0	0	0	0	9	7904		0	365
ATCATCACT	0	0	0	0	9	7904		0	365
CAAATTATC	0	0	0	0	9	7904		0	365
ATATCCCAT	0	0	0	0	9	7904		0	365
AGATAAACA	0	0	0	0	9	7904		0	365
ACATAAATC	0	0	0	0	9	7904		0	365
AACAGATGC	0	0	0	0	9	7904		0	365
ACCGGCTCC	0	0	0	0	9	7904		0	365
GAAGACGAC	0	0	0	0	9	7904		0	365
CAGCAGATG	0	0	0	0	9	7904		0	365
ATATGCAAA	0	0	0	0	9	7904		0	365
AGGTAGATC	0	0	0	0	9	7904		0	365
AAACAATCC	0	0	0	0	9	7904		0	365
AGTTAGTCA	0	0	0	0	9	7904		0	365
AGGCCAAGG	0	0	0	0	9	7904		0	365
AATTCATTA	0	0	0	0	9	7904		0	365
AACCGACTA	0	0	0	0	9	7904		0	365
ATGTGTATT	0	0	0	0	9	7904		0	365
AAAAAACCC	0	0	0	0	9	7904		0	365
AAACAAATG	0	0	0	0	9	7904		0	365
GTAATTAAC	0	0	0	0	9	7904		0	365
AACAACACA	0	0	0	0	9	7904		0	365
GAGGAGGCC	0	0	0	0	9	7904		0	365
CAAACAGAT	0	0	0	0	9	7904		0	365
ATCAGTTTT	0	0	0	0	9	7904		0	365
ACTGTGAAA	0	0	0	0	9	7904		0	365
AAATAGTTG	0	0	0	0	9	7904		0	365
AAAATATCT	0	0	0	0	9	7904		0	365
CACACCCTT	0	0	0	0	9	7904		0	365
AGACGATGG	0	0	0	0	9	7904		0	365
GCACATAAT	0	0	0	0	9	7904		0	365
GATTAAAGG	0	0	0	0	9	7904		0	365
GACGCGTCC	0	0	0	0	9	7904		0	365
CCTCTACCT	0	0	0	0	9	7904		0	365
CACATATCA	0	0	0	0	9	7904		0	365
AACAAGAAT	0	0	0	0	9	7904		0	365
TGAATATAT	0	0	0	0	9	7904		0	365
GAAATAATT	0	0	0	0	9	7904		0	365
AATTGCAAA	0	0	0	0	9	7904		0	365
AATGGTGGA	0	0	0	0	9	7904		0	365
CATAATTAA	0	0	0	0	9	7904		0	365
AGTTAGTCG	0	0	0	0	9	7904		0	365
AACTAACAC	0	0	0	0	9	7904		0	365
AAATTGGAT	0	0	0	0	9	7904		0	365
AAAATTATT	0	0	0	0	9	7904		0	365
TAGAATTAA	0	0	0	0	9	7904		0	365
ACTAAATAA	0	0	0	0	9	7904		0	365
TTAAAGGAA	0	0	0	0	9	7904		0	365
AATTACTTG	0	0	0	0	9	7904		0	365
CTGTTGCCA	0	0	0	0	9	7904		0	365
AGAATAAAT	0	0	0	0	9	7904		0	365
AACAGGATA	0	0	0	0	9	7904		0	365
CCTCCCGCG	0	0	0	0	9	7904		0	365
CAGATTAAG	0	0	0	0	9	7904		0	365
ATCAATCCA	0	0	0	0	9	7904		0	365
ATAGTTTAC	0	0	0	0	9	7904		0	365
ACTCCTGCT	0	0	0	0	9	7904		0	365
AATCACAAC	0	0	0	0	9	7904		0	365
AAAATTGTC	0	0	0	0	9	7904		0	365
CGACTAGTC	0	0	0	0	9	7904		0	365
CAGAACAAT	0	0	0	0	9	7904		0	365
ATATCACAA	0	0	0	0	9	7904		0	365
ACAATTAAA	0	0	0	0	9	7904		0	365
GGTAAGAAG	0	0	0	0	9	7904		0	365
CAAAATGTC	0	0	0	0	9	7904		0	365
ATAACTAAC	0	0	0	0	9	7904		0	365
ACAAGAAGA	0	0	0	0	9	7904		0	365
AATTACTTA	0	0	0	0	9	7904		0	365
AATCTGTTA	0	0	0	0	9	7904		0	365
AAACAATAA	0	0	0	0	9	7904		0	365
CTTAATTCT	0	0	0	0	9	7904		0	365
AATTTTATC	0	0	0	0	9	7904		0	365
AATTAAGTA	0	0	0	0	9	7904		0	365
AATCAGAGT	0	0	0	0	9	7904		0	365
AAGAGGTGG	0	0	0	0	9	7904		0	365
AACTGTTCA	0	0	0	0	9	7904		0	365
AACATAACA	0	0	0	0	9	7904		0	365
TATTGGAGA	0	0	0	0	9	7904		0	365
GCAATTAAC	0	0	0	0	9	7904		0	365
CCTCAGCCG	0	0	0	0	9	7904		0	365
CAATTGCTT	0	0	0	0	9	7904		0	365
ATTATCTAA	0	0	0	0	9	7904		0	365
ATATCTTCA	0	0	0	0	9	7904		0	365
ATATATCTC	0	0	0	0	9	7904		0	365
AGTTTCATT	0	0	0	0	9	7904		0	365
AATCAGAGC	0	0	0	0	9	7904		0	365
AAGTTAATG	0	0	0	0	9	7904		0	365
AAGGAGGTG	0	0	0	0	9	7904		0	365
AAACTGTGC	0	0	0	0	9	7904		0	365
AGTTAAATT	0	0	0	0	9	7904		0	365
ACTAACTTA	0	0	0	0	9	7904		0	365
ACGAAGATG	0	0	0	0	9	7904		0	365
AATCATAAC	0	0	0	0	9	7904		0	365
AAGGAAAGC	0	0	0	0	9	7904		0	365
TACAGTGAG	0	0	0	0	9	7904		0	365
GATGACAGG	0	0	0	0	9	7904		0	365
CTCAATATA	0	0	0	0	9	7904		0	365
CCAAAATAT	0	0	0	0	9	7904		0	365
AGTTTACTT	0	0	0	0	9	7904		0	365
AGATCAGAT	0	0	0	0	9	7904		0	365
AATTTATCA	0	0	0	0	9	7904		0	365
AATTGAAAC	0	0	0	0	9	7904		0	365
AAGTTGAAT	0	0	0	0	9	7904		0	365
AAATTCTGA	0	0	0	0	9	7904		0	365
AAATCACCA	0	0	0	0	9	7904		0	365
AAACTGTGG	0	0	0	0	9	7904		0	365
TCCCCTTAA	0	0	0	0	9	7904		0	365
TAATAGAAG	0	0	0	0	9	7904		0	365
TAAAGCGGT	0	0	0	0	9	7904		0	365
GCACAGCAA	0	0	0	0	9	7904		0	365
CCAATGTAT	0	0	0	0	9	7904		0	365
CATGTTGTG	0	0	0	0	9	7904		0	365
ATCCGAAAT	0	0	0	0	9	7904		0	365
ATCAATACA	0	0	0	0	9	7904		0	365
ATCAACATC	0	0	0	0	9	7904		0	365
ACCTTTCCA	0	0	0	0	9	7904		0	365
ACCCAATAT	0	0	0	0	9	7904		0	365
AATTGTATT	0	0	0	0	9	7904		0	365
AATGGTGGC	0	0	0	0	9	7904		0	365
AAGCCATTA	0	0	0	0	9	7904		0	365
AAATTTGGT	0	0	0	0	9	7904		0	365
AAACAAGCA	0	0	0	0	9	7904		0	365
TCATTCAAA	0	0	0	0	9	7904		0	365
TAGGGTCAC	0	0	0	0	9	7904		0	365
TAATCGAGT	0	0	0	0	9	7904		0	365
GTAGAAGAA	0	0	0	0	9	7904		0	365
GCACCGCAA	0	0	0	0	9	7904		0	365
GAGGCGGCC	0	0	0	0	9	7904		0	365
GAGGAGGAT	0	0	0	0	9	7904		0	365
GAAAATAAT	0	0	0	0	9	7904		0	365
CGTCGTCTC	0	0	0	0	9	7904		0	365
CGCACTCCT	0	0	0	0	9	7904		0	365
CGAAACCGC	0	0	0	0	9	7904		0	365
CCTCATTAA	0	0	0	0	9	7904		0	365
CCAATCAAG	0	0	0	0	9	7904		0	365
CAAACAGTT	0	0	0	0	9	7904		0	365
ATTGCTTGA	0	0	0	0	9	7904		0	365
ATAGCAATA	0	0	0	0	9	7904		0	365
AGAAGAGCT	0	0	0	0	9	7904		0	365
AAGATATAA	0	0	0	0	9	7904		0	365
AAATCACAA	0	0	0	0	9	7904		0	365
AAATAATAC	0	0	0	0	9	7904		0	365
AAAGGGAAG	0	0	0	0	9	7904		0	365
AAACATAAG	0	0	0	0	9	7904		0	365
AAAAATTAC	0	0	0	0	9	7904		0	365
AAAAATCAT	0	0	0	0	9	7904		0	365
AAAAAGATC	0	0	0	0	9	7904		0	365
TTCAACAAA	0	0	0	0	9	7904		0	365
TACAGAAAA	0	0	0	0	9	7904		0	365
TAAAAAACA	0	0	0	0	9	7904		0	365
GCACCGGGA	0	0	0	0	9	7904		0	365
GCAACCAGA	0	0	0	0	9	7904		0	365
GAGGATGAA	0	0	0	0	9	7904		0	365
GAAGCCGAG	0	0	0	0	9	7904		0	365
CTTCACATG	0	0	0	0	9	7904		0	365
CCTTCTTCC	0	0	0	0	9	7904		0	365
CCGCCCGTC	0	0	0	0	9	7904		0	365
CCAGCTTCT	0	0	0	0	9	7904		0	365
CCAATATGT	0	0	0	0	9	7904		0	365
ATTTTTTCA	0	0	0	0	9	7904		0	365
ATTTGCGTA	0	0	0	0	9	7904		0	365
ATGGAAAAA	0	0	0	0	9	7904		0	365
ATGACTGTG	0	0	0	0	9	7904		0	365
AGCCTCCTC	0	0	0	0	9	7904		0	365
AGAGATTCA	0	0	0	0	9	7904		0	365
AGAATAAGA	0	0	0	0	9	7904		0	365
ACTTTAAGC	0	0	0	0	9	7904		0	365
ACATCTTAA	0	0	0	0	9	7904		0	365
ACACAACAC	0	0	0	0	9	7904		0	365
AATCACAAT	0	0	0	0	9	7904		0	365
AATATGAAT	0	0	0	0	9	7904		0	365
AATACTTTT	0	0	0	0	9	7904		0	365
AAACTTATC	0	0	0	0	9	7904		0	365
AAAATAAGG	0	0	0	0	9	7904		0	365
TAATCAACG	0	0	0	0	9	7904		0	365
TAAAAAAAG	0	0	0	0	9	7904		0	365
GCGTCAGAC	0	0	0	0	9	7904		0	365
GCACCAAAC	0	0	0	0	9	7904		0	365
GAGTTGATC	0	0	0	0	9	7904		0	365
GAATAACCA	0	0	0	0	9	7904		0	365
GAAAGGTAA	0	0	0	0	9	7904		0	365
CTCGTGTAA	0	0	0	0	9	7904		0	365
CTCCTCCCC	0	0	0	0	9	7904		0	365
CTCCCTCTC	0	0	0	0	9	7904		0	365
CCTTACACA	0	0	0	0	9	7904		0	365
CCTCGGCCC	0	0	0	0	9	7904		0	365
CCAGCTTAT	0	0	0	0	9	7904		0	365
CCAAACAAA	0	0	0	0	9	7904		0	365
CAACATAAT	0	0	0	0	9	7904		0	365
ATTTGTGAA	0	0	0	0	9	7904		0	365
ATTTAAGAA	0	0	0	0	9	7904		0	365
ATTGCTATG	0	0	0	0	9	7904		0	365
ATATAGATG	0	0	0	0	9	7904		0	365
ATAAAACAG	0	0	0	0	9	7904		0	365
AGTTATTCG	0	0	0	0	9	7904		0	365
AGGATATTT	0	0	0	0	9	7904		0	365
AGCAAGAGG	0	0	0	0	9	7904		0	365
AGAGCCCAA	0	0	0	0	9	7904		0	365
ACGAGTGAT	0	0	0	0	9	7904		0	365
ACCTTCTTC	0	0	0	0	9	7904		0	365
ACCGCCGCC	0	0	0	0	9	7904		0	365
ACACCCTTT	0	0	0	0	9	7904		0	365
AATGTTTTT	0	0	0	0	9	7904		0	365
AATGAGTTA	0	0	0	0	9	7904		0	365
AATCTTTTC	0	0	0	0	9	7904		0	365
AATATGAAA	0	0	0	0	9	7904		0	365
AATACACTG	0	0	0	0	9	7904		0	365
AAGTGCTAG	0	0	0	0	9	7904		0	365
AACTTTCTT	0	0	0	0	9	7904		0	365
AACATGCAA	0	0	0	0	9	7904		0	365
AAACTTTTG	0	0	0	0	9	7904		0	365
AAAAAGTGC	0	0	0	0	9	7904		0	365
AAAAACAAG	0	0	0	0	9	7904		0	365
TTCAAGAAT	0	0	0	0	9	7904		0	365
TTAAGTATA	0	0	0	0	9	7904		0	365
TCATAGTTA	0	0	0	0	9	7904		0	365
TAATAGGAG	0	0	0	0	9	7904		0	365
GAGACAACT	0	0	0	0	9	7904		0	365
CTTTTACAA	0	0	0	0	9	7904		0	365
CTTCGTTCC	0	0	0	0	9	7904		0	365
CTGTTAAAC	0	0	0	0	9	7904		0	365
CTCTCTCCT	0	0	0	0	9	7904		0	365
CTCACGAAG	0	0	0	0	9	7904		0	365
CATGTTTAT	0	0	0	0	9	7904		0	365
CAGTAGAAG	0	0	0	0	9	7904		0	365
CACGCCCTT	0	0	0	0	9	7904		0	365
CACCACCCA	0	0	0	0	9	7904		0	365
CACAAAACA	0	0	0	0	9	7904		0	365
CAAAACCTG	0	0	0	0	9	7904		0	365
CAAAACATC	0	0	0	0	9	7904		0	365
CAAAAAGCA	0	0	0	0	9	7904		0	365
ATTTTGGCA	0	0	0	0	9	7904		0	365
ATTTAACAC	0	0	0	0	9	7904		0	365
ATTAAATGC	0	0	0	0	9	7904		0	365
ATCTGCTAG	0	0	0	0	9	7904		0	365
ATCCATCTG	0	0	0	0	9	7904		0	365
ATCAATTTC	0	0	0	0	9	7904		0	365
ATATGTACA	0	0	0	0	9	7904		0	365
ATATCATAA	0	0	0	0	9	7904		0	365
ATAACGTAA	0	0	0	0	9	7904		0	365
ATAACATTC	0	0	0	0	9	7904		0	365
AGTTAATTG	0	0	0	0	9	7904		0	365
AGTAAAAGA	0	0	0	0	9	7904		0	365
AGCTAGAGA	0	0	0	0	9	7904		0	365
AGAGGCTCA	0	0	0	0	9	7904		0	365
ACTACACAC	0	0	0	0	9	7904		0	365
ACCTCAGTC	0	0	0	0	9	7904		0	365
ACATCACAT	0	0	0	0	9	7904		0	365
ACATATGAA	0	0	0	0	9	7904		0	365
ACACCCAAA	0	0	0	0	9	7904		0	365
AATTTTAAG	0	0	0	0	9	7904		0	365
AATGAGATT	0	0	0	0	9	7904		0	365
AATCTGCTG	0	0	0	0	9	7904		0	365
AATATGCTC	0	0	0	0	9	7904		0	365
AATAAGATA	0	0	0	0	9	7904		0	365
AAGTGTTGC	0	0	0	0	9	7904		0	365
AAGTAAGTA	0	0	0	0	9	7904		0	365
AACTATTCT	0	0	0	0	9	7904		0	365
AACAAAAGT	0	0	0	0	9	7904		0	365
AAATTTAAC	0	0	0	0	9	7904		0	365
AAATGCACT	0	0	0	0	9	7904		0	365
AAATCAGAA	0	0	0	0	9	7904		0	365
AAAGCGCAA	0	0	0	0	9	7904		0	365
AAACTTGCA	0	0	0	0	9	7904		0	365
AAAATTTAG	0	0	0	0	9	7904		0	365
AAAAGTAGC	0	0	0	0	9	7904		0	365
AAAACTCCA	0	0	0	0	9	7904		0	365
AAAAATCTA	0	0	0	0	9	7904		0	365
AAAAAGAGG	0	0	0	0	9	7904		0	365
AAAAACACA	0	0	0	0	9	7904		0	365
AAAAAATGT	0	0	0	0	9	7904		0	365
AAAAAATCC	0	0	0	0	9	7904		0	365
TGGCATACA	0	0	0	0	9	7904		0	365
TCAAAATGC	0	0	0	0	9	7904		0	365
TACAACACT	0	0	0	0	9	7904		0	365
TAAGGGAAA	0	0	0	0	9	7904		0	365
TAAATTCTT	0	0	0	0	9	7904		0	365
GTTTGACTA	0	0	0	0	9	7904		0	365
GTTTATTCT	0	0	0	0	9	7904		0	365
GTTGAAATG	0	0	0	0	9	7904		0	365
GTTACAACA	0	0	0	0	9	7904		0	365
GTAGGAATA	0	0	0	0	9	7904		0	365
GGAATGAAA	0	0	0	0	9	7904		0	365
GCAGGGGAA	0	0	0	0	9	7904		0	365
GCAAAATTT	0	0	0	0	9	7904		0	365
GAAAACCCC	0	0	0	0	9	7904		0	365
CTTGTTTTC	0	0	0	0	9	7904		0	365
CTTGTGCAT	0	0	0	0	9	7904		0	365
CTCCTCTCC	0	0	0	0	9	7904		0	365
CCTTGTTGC	0	0	0	0	9	7904		0	365
CCTCTCAAC	0	0	0	0	9	7904		0	365
CCATCACCT	0	0	0	0	9	7904		0	365
CATCACCAG	0	0	0	0	9	7904		0	365
CACCGCCAT	0	0	0	0	9	7904		0	365
CACCAACAT	0	0	0	0	9	7904		0	365
CAATCATAT	0	0	0	0	9	7904		0	365
CAATCAACC	0	0	0	0	9	7904		0	365
CAAGGCCAC	0	0	0	0	9	7904		0	365
CAACATTCA	0	0	0	0	9	7904		0	365
ATTTTCTTG	0	0	0	0	9	7904		0	365
ATTTGCTTG	0	0	0	0	9	7904		0	365
ATTATAAAG	0	0	0	0	9	7904		0	365
ATGACAATG	0	0	0	0	9	7904		0	365
ATGAAGTAT	0	0	0	0	9	7904		0	365
ATCCACATT	0	0	0	0	9	7904		0	365
ATCAGTAGT	0	0	0	0	9	7904		0	365
ATATATTTC	0	0	0	0	9	7904		0	365
ATACTTTGA	0	0	0	0	9	7904		0	365
AGGCGGTCG	0	0	0	0	9	7904		0	365
AGGCGCTGG	0	0	0	0	9	7904		0	365
AGCTTCCTC	0	0	0	0	9	7904		0	365
AGCATAGTT	0	0	0	0	9	7904		0	365
AGATTTCAA	0	0	0	0	9	7904		0	365
AGAGGTTAT	0	0	0	0	9	7904		0	365
AGAGGGGGA	0	0	0	0	9	7904		0	365
AGACAAAGA	0	0	0	0	9	7904		0	365
ACTCGGCCG	0	0	0	0	9	7904		0	365
ACTATATTT	0	0	0	0	9	7904		0	365
ACCAAAGTA	0	0	0	0	9	7904		0	365
ACATCATTA	0	0	0	0	9	7904		0	365
ACATAGTCA	0	0	0	0	9	7904		0	365
ACATAATTC	0	0	0	0	9	7904		0	365
ACACTATAT	0	0	0	0	9	7904		0	365
ACAAGTATA	0	0	0	0	9	7904		0	365
ACAACTACA	0	0	0	0	9	7904		0	365
ACAACAAGG	0	0	0	0	9	7904		0	365
AATTGTGAT	0	0	0	0	9	7904		0	365
AATTACTGT	0	0	0	0	9	7904		0	365
AATGAACAC	0	0	0	0	9	7904		0	365
AATCCATAT	0	0	0	0	9	7904		0	365
AATATGTAG	0	0	0	0	9	7904		0	365
AATATGCCC	0	0	0	0	9	7904		0	365
AAGCGGCGT	0	0	0	0	9	7904		0	365
AAGAAGTTG	0	0	0	0	9	7904		0	365
AAGAAATAC	0	0	0	0	9	7904		0	365
AACTTGATT	0	0	0	0	9	7904		0	365
AACTTCGCC	0	0	0	0	9	7904		0	365
AACTTACAT	0	0	0	0	9	7904		0	365
AACTAAATG	0	0	0	0	9	7904		0	365
AACGAAGTT	0	0	0	0	9	7904		0	365
AACCGATCC	0	0	0	0	9	7904		0	365
AACATTCTG	0	0	0	0	9	7904		0	365
AACATATTC	0	0	0	0	9	7904		0	365
AACAGATTA	0	0	0	0	9	7904		0	365
AAATTTAGC	0	0	0	0	9	7904		0	365
AAATTCAGA	0	0	0	0	9	7904		0	365
AAATGTCAC	0	0	0	0	9	7904		0	365
AAATGACAC	0	0	0	0	9	7904		0	365
AAATATTCC	0	0	0	0	9	7904		0	365
AAAATTAGA	0	0	0	0	9	7904		0	365
AAAAGACGG	0	0	0	0	9	7904		0	365
AAAAAACGT	0	0	0	0	9	7904	7904	0	365	365
TAAACTATTT	646	589	671	1906	10	1906		1	1		10 TAAACTATTT	1906
AAATAGATTA	639	602	626	1867	10	3773		1	2
TTAAATAGAT	289	240	284	813	10	4586		1	3
ATATGTATAT	220	207	216	643	10	5229		1	4
AGAAAAAGAT	137	145	153	435	10	5664		1	5
TAACTATTTA	92	85	100	277	10	5941		1	6
GCTATATCCC	105	83	82	270	10	6211		1	7
ATATACATAC	93	85	85	263	10	6474		1	8
TAATTAATTA	79	83	79	241	10	6715		1	9
AGAAAGAAAG	90	65	78	233	10	6948		1	10
GAAATCAATT	82	79	72	233	10	7181		1	11
TATAAATATA	77	61	66	204	10	7385		1	12
AATAACTGTA	65	75	60	200	10	7585		1	13
AAAAAAAAAG	58	59	53	170	10	7755		1	14
CAAAATTTTC	64	43	57	164	10	7919		1	15
AAACAGTGTC	0	160	1	161	10	8080		1	16
CCGACGGCCG	64	36	55	155	10	8235		1	17
ATATTGATTG	56	50	35	141	10	8376		1	18
AAAAAAAAAT	33	37	59	129	10	8505		1	19
GCCGTCGGAA	51	41	35	127	10	8632		1	20
ATATATATAT	30	30	65	125	10	8757		1	21
AGAAGAAGAG	35	48	39	122	10	8879		1	22
ATCACAGAAT	41	45	36	122	10	9001		1	23
AAAAAGAGAG	44	29	48	121	10	9122		1	24
AAACAGTGCC	0	117	0	117	10	9239		1	25
CCGTCGGAAA	39	35	41	115	10	9354		1	26
AAAGAAGAAG	32	32	47	111	10	9465		1	27
ACACACATAC	38	36	27	101	10	9566		1	28
AATTAATCTT	29	32	30	91	10	9657		1	29
TAATTAATTT	30	27	27	84	10	9741		1	30
ATTTAAAATA	24	19	33	76	10	9817		1	31
AAATTTTCAA	23	32	21	76	10	9893		1	32
CCGTTGGAAG	32	17	25	74	10	9967		1	33
AAAGAAAGGA	24	31	16	71	10	10038		1	34
ATTACATCAC	26	20	25	71	10	10109		1	35
AAAAAATAAT	20	28	18	66	10	10175		1	36
AAATTAATTT	20	26	18	64	10	10239		1	37
ATTTAAACTA	19	14	31	64	10	10303		1	38
CCAATATCAA	20	20	23	63	10	10366		1	39
AAATAAAAAT	18	14	30	62	10	10428		1	40
ATAATTAAGG	34	15	11	60	10	10488		1	41
ACAAGTATAT	12	23	23	58	10	10546		1	42
AAAAAACAAA	16	17	23	56	10	10602		1	43
ATAGCGGAAT	25	11	15	51	10	10653		1	44
AAAGTAATTA	21	11	17	49	10	10702		1	45
ATAGTTTTAA	14	18	17	49	10	10751		1	46
TAAATTAAAA	18	17	13	48	10	10799		1	47
TGCAACCACT	13	24	10	47	10	10846		1	48
ATTTAATCTA	22	9	16	47	10	10893		1	49
AATAGGTTAA	21	9	17	47	10	10940		1	50
ATATATACAC	14	17	14	45	10	10985		1	51
TAGCCGTCGC	19	12	13	44	10	11029		1	52
AGAAAGAAAA	16	14	13	43	10	11072		1	53
AGAAGAAGAT	19	14	9	42	10	11114		1	54
ATAAAATAAA	12	18	10	40	10	11154		1	55
TAATTAATAT	12	14	14	40	10	11194		1	56
ATACACATAC	19	11	10	40	10	11234		1	57
AAATAATAAT	11	18	10	39	10	11273		1	58
AAATGATTTC	12	15	12	39	10	11312		1	59
ACAACAAACA	9	21	8	38	10	11350		1	60
ATTTTAAATG	11	16	10	37	10	11387		1	61
CACATGCACA	11	16	9	36	10	11423		1	62
AGAAAAGAAG	10	10	16	36	10	11459		1	63
AAATAAATGT	11	11	11	33	10	11492		1	64
TATAAATAAC	8	12	13	33	10	11525		1	65
GACGTTGGAA	14	9	10	33	10	11558		1	66
TATTTTAAAA	16	9	7	32	10	11590		1	67
TATTAAATAA	8	14	9	31	10	11621		1	68
TTAAAATGTT	8	12	11	31	10	11652		1	69
CTCCAACGGC	11	9	11	31	10	11683		1	70
TATAACTATA	16	10	4	30	10	11713		1	71
TATTTTAAAG	6	14	10	30	10	11743		1	72
ATATATACAA	8	12	9	29	10	11772		1	73
ATTCAAATCA	9	12	8	29	10	11801		1	74
ATTATTAATT	7	10	11	28	10	11829		1	75
AATTAATTAC	8	11	9	28	10	11857		1	76
AAAATTTTTC	8	11	9	28	10	11885		1	77
GATTCCGACG	12	5	11	28	10	11913		1	78
AAGTTTAATT	14	6	7	27	10	11940		1	79
ACTGGAATCA	9	10	8	27	10	11967		1	80
ATCTATATAT	7	8	10	25	10	11992		1	81
ATAGTTTAAT	12	5	8	25	10	12017		1	82
AATTATTCTT	10	7	8	25	10	12042		1	83
AATGATAATT	9	10	5	24	10	12066		1	84
TTAATTAACC	10	6	8	24	10	12090		1	85
AAGAAAATAA	8	4	11	23	10	12113		1	86
AAATAGTTAA	5	8	10	23	10	12136		1	87
ATAAAAAAAT	10	7	5	22	10	12158		1	88
TTAAATATAA	8	4	10	22	10	12180		1	89
AAAATGATTT	8	9	5	22	10	12202		1	90
ATGAAATAAC	6	4	12	22	10	12224		1	91
CAAAGCACGA	7	9	6	22	10	12246		1	92
ACACACATAT	7	7	6	20	10	12266		1	93
ATATCATCCA	7	5	8	20	10	12286		1	94
TAAATAAATA	6	7	6	19	10	12305		1	95
AATTTATTTA	10	5	4	19	10	12324		1	96
AATTAAAAAA	3	10	6	19	10	12343		1	97
GCAACGGCTA	9	5	5	19	10	12362		1	98
ATTGTAAATA	5	6	7	18	10	12380		1	99
ATGGACTTGA	9	3	6	18	10	12398		1	100
AAATTAATTC	5	7	5	17	10	12415		1	101
AAATCAATTT	5	7	5	17	10	12432		1	102
ACAATTCAAT	9	6	2	17	10	12449		1	103
ACACACACGC	3	6	7	16	10	12465		1	104
CAAAAAATTT	2	10	4	16	10	12481		1	105
ATATAATTTA	5	6	5	16	10	12497		1	106
CAGACCAGAT	0	16	0	16	10	12513		1	107
AATTATTTTT	3	3	9	15	10	12528		1	108
TAATTAAATT	4	5	6	15	10	12543		1	109
AAGATAATTA	4	6	5	15	10	12558		1	110
AATGTAATGA	3	5	7	15	10	12573		1	111
CCACTAGCAA	1	10	3	14	10	12587		1	112
TATTTAAATA	3	4	7	14	10	12601		1	113
AATTAATTGA	6	6	2	14	10	12615		1	114
GAATTTAAAT	4	3	7	14	10	12629		1	115
AATTAAATTA	6	2	6	14	10	12643		1	116
CAAATCAAAC	7	1	6	14	10	12657		1	117
TAAAATTTTC	2	7	5	14	10	12671		1	118
AATCAAATCA	6	6	2	14	10	12685		1	119
ATTTTTATGA	2	2	10	14	10	12699		1	120
CTAATTAAAT	6	4	4	14	10	12713		1	121
CAAAACAGTG	0	14	0	14	10	12727		1	122
CGGAAACCGC	4	6	4	14	10	12741		1	123
AATTAAATTC	4	3	6	13	10	12754		1	124
AATTGAAATA	2	2	9	13	10	12767		1	125
ATGCACATAC	5	3	5	13	10	12780		1	126
ACAAGTACAT	4	4	5	13	10	12793		1	127
AAAATTTGGG	7	4	2	13	10	12806		1	128
ATTCAATTCA	2	10	0	12	10	12818		1	129
AAATAAAAAG	2	4	6	12	10	12830		1	130
AATAATTTTA	3	4	5	12	10	12842		1	131
AAATATATTA	4	5	3	12	10	12854		1	132
AGGAAAAAGA	0	8	4	12	10	12866		1	133
AAGTATATGA	2	4	6	12	10	12878		1	134
ATATTGTATC	3	6	3	12	10	12890		1	135
CCGATCCGAA	1	8	2	11	10	12901		1	136
AATTAAATTG	4	4	3	11	10	12912		1	137
AAATATTTAA	2	3	6	11	10	12923		1	138
ATAATATAAA	5	3	3	11	10	12934		1	139
CCAAAATGCT	5	3	3	11	10	12945		1	140
TATTTATAAT	3	5	2	10	10	12955		1	141
AAGAGAAGAA	3	4	3	10	10	12965		1	142
AGGAAAAAAA	4	5	1	10	10	12975		1	143
ATAAATTCAA	3	5	2	10	10	12985		1	144
CACACACAAA	6	2	2	10	10	12995		1	145
TCAAATCATT	3	1	6	10	10	13005		1	146
GTAAATAACA	5	4	1	10	10	13015		1	147
ATAATCTTTG	2	5	3	10	10	13025		1	148
AAATGGTTTA	5	1	4	10	10	13035		1	149
AAAATTTGAG	3	5	2	10	10	13045		1	150
ATTTCAATTC	2	5	2	9	10	13054		1	151
GAACCAAACC	0	9	0	9	10	13063		1	152
AAAGAAACAA	1	5	3	9	10	13072		1	153
CTAATATATA	3	4	2	9	10	13081		1	154
TAGTTAAATT	0	9	0	9	10	13090		1	155
GATTTGATGA	5	2	2	9	10	13099		1	156
GATTACAATG	3	4	2	9	10	13108		1	157
CTTATCTGTT	1	1	7	9	10	13117		1	158
ATAGATTAAT	5	3	1	9	10	13126		1	159
ACCCCCCCCC	2	6	0	8	10	13134		1	160
CCCCCGCCCC	2	2	4	8	10	13142		1	161
ACTATTTACA	1	4	3	8	10	13150		1	162
AAAAACTTTT	2	1	5	8	10	13158		1	163
CTTAATTACT	1	2	5	8	10	13166		1	164
AATCATTTTC	1	4	3	8	10	13174		1	165
AAAATAGAAA	4	2	1	7	10	13181		1	166
TATATATAAT	2	4	1	7	10	13188		1	167
TAAAACAAAT	3	3	1	7	10	13195		1	168
AAATTTCCAA	3	1	3	7	10	13202		1	169
AGAAGAAAAA	4	3	0	7	10	13209		1	170
AAAAATTCAA	4	2	1	7	10	13216		1	171
ATACATGTAT	2	2	3	7	10	13223		1	172
GAAGAAAATA	4	2	1	7	10	13230		1	173
GATAGTTTAA	1	1	5	7	10	13237		1	174
TAAATAATAG	3	3	1	7	10	13244		1	175
GGCCGTCGGA	3	3	1	7	10	13251		1	176
ATTGATTGTT	0	3	4	7	10	13258		1	177
ATATGCTGAT	4	2	1	7	10	13265		1	178
ACTTTGATAA	2	3	2	7	10	13272		1	179
AACTCATTTG	4	0	3	7	10	13279		1	180
AAATAAAACA	2	1	3	6	10	13285		1	181
ACCCGACCCA	3	1	2	6	10	13291		1	182
ATATATATGA	2	2	2	6	10	13297		1	183
ATTATTAATA	1	4	1	6	10	13303		1	184
AAATAAATGA	2	3	1	6	10	13309		1	185
AAAACCATTT	1	1	4	6	10	13315		1	186
CGTCGCAAGC	1	4	1	6	10	13321		1	187
AAATATTTGA	2	1	3	6	10	13327		1	188
TAATAATATA	1	2	3	6	10	13333		1	189
TCAAAAATCA	5	0	1	6	10	13339		1	190
AACCAATTCA	1	2	3	6	10	13345		1	191
AAATTTTATG	6	0	0	6	10	13351		1	192
TTAAAGGTAA	1	1	4	6	10	13357		1	193
CACAAACATG	2	3	1	6	10	13363		1	194
AAATGTTTGA	1	4	1	6	10	13369		1	195
AAACAGTGCT	0	6	0	6	10	13375		1	196
GATTACAACG	3	2	1	6	10	13381		1	197
ATCGTCAAAA	3	2	1	6	10	13387		1	198
ATAATGTAAT	0	4	2	6	10	13393		1	199
AATAGCTTAA	0	2	4	6	10	13399		1	200
AACAATCAAC	1	3	2	6	10	13405		1	201
AAAGGAATTA	0	1	4	5	10	13410		1	202
AATTAAATAA	1	3	1	5	10	13415		1	203
AAAAAATCAA	2	1	2	5	10	13420		1	204
ATATATAAAA	1	3	1	5	10	13425		1	205
AATATAATAA	1	1	3	5	10	13430		1	206
TAGAAAAATA	1	3	1	5	10	13435		1	207
AAAATTATAA	2	2	1	5	10	13440		1	208
ATACATATGT	2	2	1	5	10	13445		1	209
AAATGAATTC	1	3	1	5	10	13450		1	210
TTATATAAAA	1	1	3	5	10	13455		1	211
GTTTAAAGTA	3	1	1	5	10	13460		1	212
AACTTGTTTA	0	4	1	5	10	13465		1	213
AGGTTTGATC	3	2	0	5	10	13470		1	214
AGATAGTTAT	3	1	1	5	10	13475		1	215
ACCGAAACCG	0	5	0	5	10	13480		1	216
AAAAGAAGGG	2	0	3	5	10	13485		1	217
TGATTACAGT	1	2	2	5	10	13490		1	218
TATATATAGC	0	4	1	5	10	13495		1	219
GTCAACGCCG	0	5	0	5	10	13500		1	220
GCAACAAAAA	0	5	0	5	10	13505		1	221
GAAACCTTTC	2	2	1	5	10	13510		1	222
CAACAACAAG	2	3	0	5	10	13515		1	223
CAAAACAAAG	2	1	2	5	10	13520		1	224
AAAATAGGCA	1	4	0	5	10	13525		1	225
[truncated: 134,972 more rows]

## Sheet: Sheet1
3 AAT	5187
4 TTAA	13768
5 AAATA	855
6 ATATAC	2442
7 AACCCTA	1857
8 CATATATA	953
9 TTAAACTAT	1194
10 TAAACTATTT	1906
11 AATTAATAATT	873
12 TGATCAAACAAA	1589
13 ATTAATGTAATTA	890
14 ATTAAGGATAATTA	1230
15 AAGGCAACAAACCCG	1422
16 AAATCATAACACTTTG	661
17 TATAAACTATTTTAATA	1240
18 TCACTTTCAAAATCATAT	530
19 CTCCGTTCGAGTTTTCATA	847
20 TAAATCTATTTAATCTATTT	693
21 AAAAAGGGAAGTGACTTGGAC	235
22 AAGGTTAATTAATTAATAATTA	567
23 ATGTAGTGCAAACGGTACATCCA	341
24 ACTCAAGGGTCATACGACCTAACG	351
25 CCGACTCAACAGCCTTGAGGAGTTA	83
26 CACAAATAGATAATTCACATTATCAT	144
27 GAAACGTATAGGTTTTAATTTATGAAA	973
28 TAAAACTTTACATGTTTCTTTCATTAAT	658
29 AAAAGACCTCTTCCCAGAGGCAGAAACAA	42
30 ACCTACGACTTAAGGCTTAACTCGCGAGCG	86
31 AAATGGTTAAGGTGATTTGAAATTAGTTTTC	284
32 ATGGTTAAGGTAATTTGAAAATTGGTTTTCAA	120
33 GAATTTAATTAATCATTTTAATTAATGATATTT	64
34 AGATATTGGAGTGGTTTCTTCACCACCGCTCAAG	132
35 AAAGGCAACGGGTATAAACCGTTGCAAATTGGGCC	45
36 AAAACGATAATCAAATCAACAAATATTCGATTATCA	899
37 ATATTTGTTGTTTCTGATTATCGTTTTTGATAATCGG	180
38 AGAATATAAAAAGTCCTTGACCGGAGAGTCGAGGCCGG	145
39 AAAATGAATTAAATTAATTACTTCATCTTTAATTAATTT	30
40 TACTACATCAGTGTCTTTGATTCATTGGATGTACCGTTTG	74
41 GACAAGGTCGCTGACACCTTTCCAAAGCAGTTCGTCCTCAT	96
42 AATAAATTTGGAAATCAATTTGGAATTTGATTTGGTGTTTGA	14
43 ACAAATATTCGATTATCAAAAACGATAATCAAATCTCAAATCA	289
44 GTTAGTTGATGTTTATACTCCAGTTCGCACTCTGGGAATCTGGA	29
45 TGAATCAAAAGCAAAGACATCGATGTAGTACAACGGTACATCCGA	384
46 ATCCAATGAATCAAAAGCAAAGACATTGATGTAGTACAAACGGTAC	535
47 AATGAATCAAATAGCAAAGACATTGATGTAGTACAAACGGTACATCC	190
48 ATGTGTGAATGGAATCACACAAGTGGTGTCTAGGCTAACCGAAAAGGT	40
49 ATATTAAAATGATTTGAAATGTGGTTTTGAAAAGATATGATATTTTGAT	104
50 ATACATATTTGTTTTAATTTATTTCCTCTATTCACCAGCATTCAATCTTT	26
51 ATATCAAAAATATCATATCTTTCTCAAAACTTCATTTCAAATCATTTTAAT	2
52 ATTAGATAATTATTTTTGGTTAAATAATTGATAAATTAGAAGATGTATATTC
