# Supplementary material for: Comparative Dissection of Three Giant Genomes: Allium cepa, Allium sativum, and Allium ursinum
Source: Int J Mol Sci. 2019 Feb 9;20(3):733. doi: 10.3390/ijms20030733 (PMC6387171; doi:10.3390/ijms20030733)
Supplement: Supplementary file 1 [file ijms-20-00733-s001.zip › 5.ijms-430914-S/suppl_table/Table_S3_TRFi_TRM_sativum.xlsx]

## Sheet: allreads-motif-length-graph
	S7-AS	S8-AS	S9-AS	SUM	motif length
	number of reads					sum			cumulative number of motifs		the length and the sequence of the most frequent motif in each category	number of reads
AAT	788	750	814	2352	3	2352		1	1		3 AAT	2352
AGA	421	441	444	1306	3	3658		1	2
AGG	279	223	269	771	3	4429		1	3
AAC	70	60	94	224	3	4653		1	4
ATC	28	30	15	73	3	4726		1	5
ACT	9	16	7	32	3	4758		1	6
AGC	2	2	3	7	3	4765		1	7
ACC	3	1	2	6	3	4771		1	8
CGA	1	0	0	1	3	4772		1	9
GCC	0	0	1	1	3	4773	4773	1	10	10
ACAT	1086	984	1055	3125	4	3125		1	1		4 ACAT	3125
ATAT	680	620	676	1976	4	5101		1	2
AAAT	463	459	478	1400	4	6501		1	3
TTAA	135	100	124	359	4	6860		1	4
AATC	110	93	91	294	4	7154		1	5
ACAC	24	18	26	68	4	7222		1	6
AAAG	21	17	10	48	4	7270		1	7
AAAC	17	10	12	39	4	7309		1	8
AGGG	7	10	9	26	4	7335		1	9
CACG	9	2	5	16	4	7351		1	10
AGAG	2	10	4	16	4	7367		1	11
AATG	9	3	3	15	4	7382		1	12
AGAT	3	4	6	13	4	7395		1	13
AACT	2	0	8	10	4	7405		1	14
CATG	4	1	1	6	4	7411		1	15
CATC	1	1	4	6	4	7417		1	16
CGAC	1	1	2	4	4	7421		1	17
CTCA	0	1	2	3	4	7424		1	18
ACCC	3	0	0	3	4	7427		1	19
GAAG	1	1	0	2	4	7429		1	20
GTAG	2	0	0	2	4	7431		1	21
ACAG	0	0	1	1	4	7432		1	22
GTAA	0	0	1	1	4	7433		1	23
AACC	0	1	0	1	4	7434		1	24
GTAC	0	0	0	0	4	7434		0	24
GAAC	0	0	0	0	4	7434		0	24
AGCC	0	0	0	0	4	7434		0	24
CAGG	0	0	0	0	4	7434		0	24
TCGA	0	0	0	0	4	7434	7434	0	24	24
TTCAA	3737	3831	3598	11166	5	11166		1	1		5 TTCAA	11166
AAATA	332	283	245	860	5	12026		1	2
ATTAA	89	89	94	272	5	12298		1	3
TAATA	66	36	55	157	5	12455		1	4
ATAAC	20	38	31	89	5	12544		1	5
AAGAA	30	32	25	87	5	12631		1	6
ATCCG	22	30	32	84	5	12715		1	7
ACTTT	27	29	21	77	5	12792		1	8
CTATT	22	24	17	63	5	12855		1	9
GACCC	24	18	13	55	5	12910		1	10
GAACC	21	15	16	52	5	12962		1	11
CAAAA	19	16	12	47	5	13009		1	12
GAAAT	9	10	12	31	5	13040		1	13
TCAAA	8	14	6	28	5	13068		1	14
CCCAA	7	7	10	24	5	13092		1	15
ACGAA	9	7	6	22	5	13114		1	16
AGCAT	6	5	9	20	5	13134		1	17
ATAAG	5	6	8	19	5	13153		1	18
CCCGG	5	6	6	17	5	13170		1	19
AGTAC	5	4	6	15	5	13185		1	20
GTCGA	5	3	5	13	5	13198		1	21
ATTAC	5	4	2	11	5	13209		1	22
AAGAG	5	5	0	10	5	13219		1	23
CAATA	4	6	0	10	5	13229		1	24
AGATT	0	0	9	9	5	13238		1	25
ACTAT	2	5	2	9	5	13247		1	26
ATTGG	2	2	4	8	5	13255		1	27
CTTTG	2	2	3	7	5	13262		1	28
CAGAC	1	4	1	6	5	13268		1	29
AGTTT	2	1	3	6	5	13274		1	30
CCGCC	1	0	3	4	5	13278		1	31
TCCAT	2	0	2	4	5	13282		1	32
CCTTT	2	1	0	3	5	13285		1	33
CCACC	1	1	1	3	5	13288		1	34
GAGAG	0	1	1	2	5	13290		1	35
CAAAC	1	1	0	2	5	13292		1	36
AAGGG	0	2	0	2	5	13294		1	37
AGATG	0	1	1	2	5	13296		1	38
CTCGG	0	1	0	1	5	13297		1	39
AGGCA	1	0	0	1	5	13298		1	40
GACCG	0	1	0	1	5	13299		1	41
CCGCT	0	0	1	1	5	13300		1	42
CACAA	0	0	1	1	5	13301		1	43
CAATG	0	1	0	1	5	13302		1	44
CCATA	1	0	0	1	5	13303		1	45
CCCCT	1	0	0	1	5	13304		1	46
GCCAA	1	0	0	1	5	13305		1	47
TCAGA	0	0	0	0	5	13305		0	47
ATCAT	0	0	0	0	5	13305		0	47
ACAGC	0	0	0	0	5	13305		0	47
CCCGT	0	0	0	0	5	13305		0	47
CACGG	0	0	0	0	5	13305		0	47
CCTAG	0	0	0	0	5	13305		0	47
ACGCC	0	0	0	0	5	13305		0	47
ACATC	0	0	0	0	5	13305		0	47
CCCTA	0	0	0	0	5	13305		0	47
TAACC	0	0	0	0	5	13305		0	47
ATCCT	0	0	0	0	5	13305		0	47
CCGCA	0	0	0	0	5	13305		0	47
ACTTA	0	0	0	0	5	13305		0	47
AAGAC	0	0	0	0	5	13305		0	47
CGACA	0	0	0	0	5	13305		0	47
AGGGC	0	0	0	0	5	13305		0	47
GCGAG	0	0	0	0	5	13305		0	47
CGCCG	0	0	0	0	5	13305		0	47
AGTGG	0	0	0	0	5	13305	13305	0	47	47
AATTTC	408	374	397	1179	6	1179		1	1		6 AATTTC	1179
AAAATA	257	245	266	768	6	1947		1	2
ATATAT	240	222	237	699	6	2646		1	3
ATATAC	223	228	223	674	6	3320		1	4
CTATGA	113	124	120	357	6	3677		1	5
ATATTT	98	84	80	262	6	3939		1	6
AATTTA	78	64	88	230	6	4169		1	7
AATTTG	75	84	71	230	6	4399		1	8
AAAAAG	52	64	59	175	6	4574		1	9
AATACA	26	24	27	77	6	4651		1	10
AAAAAC	21	29	20	70	6	4721		1	11
AAAATT	17	28	18	63	6	4784		1	12
AAACCA	16	17	19	52	6	4836		1	13
GGTTAG	12	20	18	50	6	4886		1	14
AAACAG	16	13	20	49	6	4935		1	15
ATTATA	14	12	10	36	6	4971		1	16
TCCAAT	13	12	10	35	6	5006		1	17
CATAGG	15	6	12	33	6	5039		1	18
GCCCAA	11	4	14	29	6	5068		1	19
ATACAC	7	13	8	28	6	5096		1	20
TTCGAA	10	7	11	28	6	5124		1	21
TAAACA	12	7	7	26	6	5150		1	22
AGAACA	9	6	11	26	6	5176		1	23
AGGAAG	6	14	5	25	6	5201		1	24
AACATG	11	7	7	25	6	5226		1	25
AGTTAG	9	6	10	25	6	5251		1	26
AAAAGG	9	6	9	24	6	5275		1	27
AGCCCG	7	10	5	22	6	5297		1	28
ATAGTA	5	10	6	21	6	5318		1	29
CCCACC	6	5	10	21	6	5339		1	30
CTCCCC	10	8	3	21	6	5360		1	31
GATGAA	6	6	6	18	6	5378		1	32
GAATTA	5	6	6	17	6	5395		1	33
ATTAAT	4	7	6	17	6	5412		1	34
CGCCCC	4	6	6	16	6	5428		1	35
AAGGGC	5	5	6	16	6	5444		1	36
AAAATG	4	5	6	15	6	5459		1	37
CGCACA	4	5	6	15	6	5474		1	38
CACACA	6	3	6	15	6	5489		1	39
ATAGAT	5	6	3	14	6	5503		1	40
AAAATC	4	5	5	14	6	5517		1	41
AACAAT	3	3	8	14	6	5531		1	42
AATGCA	6	5	2	13	6	5544		1	43
AACACA	5	7	0	12	6	5556		1	44
AAACCG	7	2	3	12	6	5568		1	45
GTTCGA	3	5	4	12	6	5580		1	46
AGAACC	4	4	4	12	6	5592		1	47
CTCATT	6	3	2	11	6	5603		1	48
AACCCG	4	3	3	10	6	5613		1	49
AATGAT	1	7	2	10	6	5623		1	50
AAGAGA	2	6	2	10	6	5633		1	51
TAATAA	6	4	0	10	6	5643		1	52
ATATGA	4	3	3	10	6	5653		1	53
CCAAAT	4	4	1	9	6	5662		1	54
TAAATG	1	3	5	9	6	5671		1	55
AATGGA	2	5	1	8	6	5679		1	56
AATCAT	1	5	2	8	6	5687		1	57
AGGACA	1	2	5	8	6	5695		1	58
ATAGTG	2	1	4	7	6	5702		1	59
TAAATC	2	2	3	7	6	5709		1	60
GCATAT	3	1	2	6	6	5715		1	61
GTGATT	2	2	2	6	6	5721		1	62
CTCTCC	2	3	1	6	6	5727		1	63
AAGCAA	1	1	4	6	6	5733		1	64
CCGCAC	1	2	3	6	6	5739		1	65
AGAGAG	3	0	3	6	6	5745		1	66
GATTCA	2	1	3	6	6	5751		1	67
GAACCT	3	1	2	6	6	5757		1	68
ATTACA	3	0	2	5	6	5762		1	69
AGACGA	2	1	2	5	6	5767		1	70
ATAGAA	1	4	0	5	6	5772		1	71
CAGCAC	0	4	1	5	6	5777		1	72
ATACAG	3	2	0	5	6	5782		1	73
ATGACG	1	1	2	4	6	5786		1	74
GATATT	0	0	4	4	6	5790		1	75
AAACTA	1	0	3	4	6	5794		1	76
AATCAG	1	0	3	4	6	5798		1	77
AAAGGG	3	0	1	4	6	5802		1	78
GGATAC	1	1	2	4	6	5806		1	79
CAAGTG	1	2	1	4	6	5810		1	80
GAGCCA	2	0	2	4	6	5814		1	81
AGTAGC	1	1	2	4	6	5818		1	82
CCTTAT	1	2	1	4	6	5822		1	83
ACAACT	1	3	0	4	6	5826		1	84
ACTCCA	0	3	1	4	6	5830		1	85
CTACTA	0	2	2	4	6	5834		1	86
AAACCC	1	1	1	3	6	5837		1	87
CAACAT	0	1	2	3	6	5840		1	88
CTATAA	2	0	1	3	6	5843		1	89
ATGCAC	2	1	0	3	6	5846		1	90
AATCGA	0	1	2	3	6	5849		1	91
TAACCA	2	0	1	3	6	5852		1	92
CAAGTT	0	2	1	3	6	5855		1	93
AATCCC	1	2	0	3	6	5858		1	94
ACTACC	0	2	1	3	6	5861		1	95
ATACTA	0	1	2	3	6	5864		1	96
CCTTCC	1	0	2	3	6	5867		1	97
CAATGG	0	2	1	3	6	5870		1	98
CCGCGC	0	0	3	3	6	5873		1	99
AAACCT	0	3	0	3	6	5876		1	100
AGAAGG	0	2	0	2	6	5878		1	101
AAGAAG	0	2	0	2	6	5880		1	102
GTATAC	0	0	2	2	6	5882		1	103
GCCTCC	2	0	0	2	6	5884		1	104
AGCAGG	1	0	1	2	6	5886		1	105
TCAATC	1	0	1	2	6	5888		1	106
AGGAGG	0	2	0	2	6	5890		1	107
GCATCC	2	0	0	2	6	5892		1	108
ACCATC	1	1	0	2	6	5894		1	109
TAATGC	0	0	2	2	6	5896		1	110
ACACCA	1	0	1	2	6	5898		1	111
GCAACA	0	1	1	2	6	5900		1	112
AGTTTA	1	0	1	2	6	5902		1	113
CGGTAA	2	0	0	2	6	5904		1	114
CGCACG	0	1	1	2	6	5906		1	115
CACAGA	0	0	2	2	6	5908		1	116
ATCCGA	1	0	1	2	6	5910		1	117
CGGGCA	0	2	0	2	6	5912		1	118
AGTCAC	1	1	0	2	6	5914		1	119
GAGGTA	0	1	0	1	6	5915		1	120
TTCAAC	0	0	1	1	6	5916		1	121
CAGCCT	0	0	1	1	6	5917		1	122
AGCTCC	0	1	0	1	6	5918		1	123
AATAAG	0	0	1	1	6	5919		1	124
CCGTAC	0	1	0	1	6	5920		1	125
TTAAAG	0	1	0	1	6	5921		1	126
CCCATC	0	1	0	1	6	5922		1	127
AGAAGC	1	0	0	1	6	5923		1	128
CTATTC	0	1	0	1	6	5924		1	129
CACACC	0	1	0	1	6	5925		1	130
AGATCC	0	1	0	1	6	5926		1	131
CGATCT	1	0	0	1	6	5927		1	132
CGAAGC	0	1	0	1	6	5928		1	133
AGGCGA	0	1	0	1	6	5929		1	134
GAGGAC	0	1	0	1	6	5930		1	135
CAACGC	1	0	0	1	6	5931		1	136
GAGGTC	0	0	1	1	6	5932		1	137
CGCAGC	0	0	1	1	6	5933		1	138
ATAAGT	0	0	1	1	6	5934		1	139
ATAAAG	0	1	0	1	6	5935		1	140
AACATT	1	0	0	1	6	5936		1	141
GAAAGT	0	0	1	1	6	5937		1	142
CTACAT	0	1	0	1	6	5938		1	143
CGAACA	0	1	0	1	6	5939		1	144
ATGATC	0	0	1	1	6	5940		1	145
AACTGA	0	0	1	1	6	5941		1	146
GGACGT	0	1	0	1	6	5942		1	147
CTCTGT	0	1	0	1	6	5943		1	148
CCGATA	0	0	1	1	6	5944		1	149
CACGGT	1	0	0	1	6	5945		1	150
AGTGAC	0	0	1	1	6	5946		1	151
AAGCAC	0	0	1	1	6	5947		1	152
ATACTC	0	0	0	0	6	5947		0	152
AAGGCA	0	0	0	0	6	5947		0	152
CCTAAT	0	0	0	0	6	5947		0	152
CCTCCA	0	0	0	0	6	5947		0	152
CATCAT	0	0	0	0	6	5947		0	152
CCGAGA	0	0	0	0	6	5947		0	152
GATATG	0	0	0	0	6	5947		0	152
GACCCA	0	0	0	0	6	5947		0	152
CCATCT	0	0	0	0	6	5947		0	152
ATAGCA	0	0	0	0	6	5947		0	152
CCGATG	0	0	0	0	6	5947		0	152
CACAAC	0	0	0	0	6	5947		0	152
ATGGGA	0	0	0	0	6	5947		0	152
CAGATG	0	0	0	0	6	5947		0	152
CACTAG	0	0	0	0	6	5947		0	152
ACCGGG	0	0	0	0	6	5947		0	152
CCGCCA	0	0	0	0	6	5947		0	152
ATGGCG	0	0	0	0	6	5947		0	152
AAGAGC	0	0	0	0	6	5947		0	152
CTTCAC	0	0	0	0	6	5947		0	152
CGTGCA	0	0	0	0	6	5947		0	152
CGTCGC	0	0	0	0	6	5947		0	152
CATGTA	0	0	0	0	6	5947		0	152
ATCCAC	0	0	0	0	6	5947		0	152
AGGCAG	0	0	0	0	6	5947		0	152
ACACTC	0	0	0	0	6	5947		0	152
CTATCT	0	0	0	0	6	5947		0	152
CCCTAC	0	0	0	0	6	5947		0	152
AGGAGT	0	0	0	0	6	5947		0	152
ACCTCA	0	0	0	0	6	5947		0	152
ACCCGG	0	0	0	0	6	5947		0	152
ACAACA	0	0	0	0	6	5947		0	152
GAGGAT	0	0	0	0	6	5947		0	152
AGTAAA	0	0	0	0	6	5947		0	152
ACACGG	0	0	0	0	6	5947		0	152
AATGGT	0	0	0	0	6	5947		0	152
GCATCA	0	0	0	0	6	5947		0	152
GACTTC	0	0	0	0	6	5947		0	152
GACGAC	0	0	0	0	6	5947		0	152
GAAAAC	0	0	0	0	6	5947		0	152
CTCGAG	0	0	0	0	6	5947		0	152
CGCCTA	0	0	0	0	6	5947		0	152
CGACCA	0	0	0	0	6	5947		0	152
CAAGAT	0	0	0	0	6	5947		0	152
AGCCCT	0	0	0	0	6	5947		0	152
ACAGCC	0	0	0	0	6	5947		0	152
TAGGGA	0	0	0	0	6	5947		0	152
TACGCA	0	0	0	0	6	5947		0	152
CGGTTC	0	0	0	0	6	5947		0	152
CGATCC	0	0	0	0	6	5947		0	152
CGATCA	0	0	0	0	6	5947		0	152
CATTCA	0	0	0	0	6	5947		0	152
AGCGGC	0	0	0	0	6	5947		0	152
ACACTA	0	0	0	0	6	5947		0	152
AACGAT	0	0	0	0	6	5947		0	152
TGCACC	0	0	0	0	6	5947		0	152
GATAGC	0	0	0	0	6	5947		0	152
GAGGCC	0	0	0	0	6	5947		0	152
GACATT	0	0	0	0	6	5947		0	152
CTCAGT	0	0	0	0	6	5947		0	152
CGACAC	0	0	0	0	6	5947		0	152
CCAGTT	0	0	0	0	6	5947		0	152
CAGTTG	0	0	0	0	6	5947		0	152
ATGCGA	0	0	0	0	6	5947		0	152
AGGACC	0	0	0	0	6	5947		0	152
AGCGGT	0	0	0	0	6	5947		0	152
AGACAA	0	0	0	0	6	5947		0	152
ACTGCC	0	0	0	0	6	5947		0	152
ACTCCC	0	0	0	0	6	5947		0	152
AAAGCT	0	0	0	0	6	5947		0	152
GGGCCC	0	0	0	0	6	5947		0	152
AGCTGC	0	0	0	0	6	5947		0	152
AGATCT	0	0	0	0	6	5947	5947	0	152	152
TAAACCA	405	467	435	1307	7	1307		1	1		7 TAAACCA	1307
AATATAA	378	369	377	1124	7	2431		1	2
AATTATT	248	235	231	714	7	3145		1	3
AAATTTC	172	169	169	510	7	3655		1	4
AATATAT	92	93	90	275	7	3930		1	5
AAAGTAT	64	71	70	205	7	4135		1	6
TAAACAA	56	69	77	202	7	4337		1	7
AAAATTC	51	60	58	169	7	4506		1	8
AAATTTA	40	34	50	124	7	4630		1	9
AAAAAAG	39	47	37	123	7	4753		1	10
AAAAAAT	41	45	35	121	7	4874		1	11
TATGCAA	41	41	33	115	7	4989		1	12
AATTCTG	42	32	28	102	7	5091		1	13
ATAATTT	32	24	33	89	7	5180		1	14
AAAAAAC	17	22	24	63	7	5243		1	15
AATAATA	18	20	21	59	7	5302		1	16
TATTAAA	19	17	22	58	7	5360		1	17
AAATCAT	17	16	21	54	7	5414		1	18
AATTTTC	20	14	13	47	7	5461		1	19
CAGATTA	15	13	17	45	7	5506		1	20
CGCGATC	10	12	17	39	7	5545		1	21
ATGCTGA	14	10	13	37	7	5582		1	22
AATTAAA	12	11	13	36	7	5618		1	23
CCCCCCA	15	9	10	34	7	5652		1	24
AACCCTA	6	14	11	31	7	5683		1	25
AGAAGAC	13	10	8	31	7	5714		1	26
AACTTGA	11	8	6	25	7	5739		1	27
AAAGAAG	8	5	11	24	7	5763		1	28
CCCCCCT	8	7	6	21	7	5784		1	29
AAAGGAA	9	8	2	19	7	5803		1	30
TGGAAAT	3	10	5	18	7	5821		1	31
AATTAGA	7	5	4	16	7	5837		1	32
AATTCGA	6	6	3	15	7	5852		1	33
AGTCTTC	5	6	3	14	7	5866		1	34
AATATGA	1	8	4	13	7	5879		1	35
CAAAGCC	3	2	8	13	7	5892		1	36
TAAGACC	5	5	2	12	7	5904		1	37
AATCAAA	4	4	4	12	7	5916		1	38
GGTTTAC	2	4	6	12	7	5928		1	39
AAAACAT	1	9	1	11	7	5939		1	40
ATAAACT	5	3	3	11	7	5950		1	41
AATTCCA	1	4	5	10	7	5960		1	42
TATGAAT	1	7	2	10	7	5970		1	43
AACAACA	1	4	4	9	7	5979		1	44
TCATCAA	2	2	5	9	7	5988		1	45
AGAGGAG	1	4	4	9	7	5997		1	46
CAAAATC	5	1	2	8	7	6005		1	47
AAAAACC	1	2	5	8	7	6013		1	48
ACACTAT	3	3	2	8	7	6021		1	49
TACTAAT	3	2	2	7	7	6028		1	50
ACAATTT	1	3	3	7	7	6035		1	51
TAACATT	2	3	2	7	7	6042		1	52
CCAAGGC	2	4	1	7	7	6049		1	53
AATTAAC	1	2	3	6	7	6055		1	54
AATCTGA	4	0	2	6	7	6061		1	55
CCGAGAG	3	2	1	6	7	6067		1	56
AACTCAG	3	2	1	6	7	6073		1	57
AAAATAG	3	1	1	5	7	6078		1	58
AATATCA	3	1	1	5	7	6083		1	59
AGAGAAA	3	1	1	5	7	6088		1	60
AAAATGA	4	0	1	5	7	6093		1	61
GACCCGA	2	1	2	5	7	6098		1	62
CAAACAT	2	1	2	5	7	6103		1	63
AGAAATG	2	1	2	5	7	6108		1	64
AATCAAT	1	1	3	5	7	6113		1	65
CATCATC	1	2	2	5	7	6118		1	66
AGGAAGA	1	0	3	4	7	6122		1	67
ATATATC	1	1	2	4	7	6126		1	68
CTGTGAT	0	3	1	4	7	6130		1	69
AACTCAA	0	2	2	4	7	6134		1	70
AAAGAAT	2	0	2	4	7	6138		1	71
AATGCTT	0	3	1	4	7	6142		1	72
AGGAGGA	0	0	4	4	7	6146		1	73
CGCGAAC	0	2	2	4	7	6150		1	74
CCGAGAT	1	3	0	4	7	6154		1	75
ATAAACG	2	1	1	4	7	6158		1	76
ATCTTGA	0	1	2	3	7	6161		1	77
AAATAAG	1	1	1	3	7	6164		1	78
ATACATA	3	0	0	3	7	6167		1	79
AAAACAC	1	1	1	3	7	6170		1	80
ATGTAAA	1	2	0	3	7	6173		1	81
AATCAAC	1	0	2	3	7	6176		1	82
TAAAAGA	1	1	1	3	7	6179		1	83
ATGTATG	2	1	0	3	7	6182		1	84
ATAAAGC	0	2	1	3	7	6185		1	85
ATGTAAT	3	0	0	3	7	6188		1	86
ATTAGTG	1	2	0	3	7	6191		1	87
AACTTTG	0	2	1	3	7	6194		1	88
ATTTGGG	0	0	3	3	7	6197		1	89
ATCGTTA	0	1	2	3	7	6200		1	90
CATTTAG	0	2	1	3	7	6203		1	91
ATAACTA	2	1	0	3	7	6206		1	92
GCACTTG	2	0	1	3	7	6209		1	93
AATCCAG	0	1	2	3	7	6212		1	94
AAAATCG	3	0	0	3	7	6215		1	95
GAAGATC	1	1	0	2	7	6217		1	96
GAGAGAA	1	0	1	2	7	6219		1	97
AGTAAAT	1	0	1	2	7	6221		1	98
AATGATA	0	2	0	2	7	6223		1	99
AAATACA	0	0	2	2	7	6225		1	100
AGATTTG	1	1	0	2	7	6227		1	101
ATGAATA	0	1	1	2	7	6229		1	102
CACCAAA	1	1	0	2	7	6231		1	103
ATAATTG	1	1	0	2	7	6233		1	104
AAACAAG	1	0	1	2	7	6235		1	105
AAATTCT	0	0	2	2	7	6237		1	106
TATTCAA	2	0	0	2	7	6239		1	107
CATCAAC	1	1	0	2	7	6241		1	108
ATAACAC	0	2	0	2	7	6243		1	109
AGCCAAA	0	0	2	2	7	6245		1	110
ACATATG	0	2	0	2	7	6247		1	111
AAAGATT	1	1	0	2	7	6249		1	112
ATCTTCA	1	0	1	2	7	6251		1	113
GATACAA	1	1	0	2	7	6253		1	114
CCCCTTC	0	0	2	2	7	6255		1	115
AGAATGG	0	2	0	2	7	6257		1	116
GCCCTAT	0	2	0	2	7	6259		1	117
CCACGAT	0	1	1	2	7	6261		1	118
CACCTCA	0	0	2	2	7	6263		1	119
ATGCTCA	2	0	0	2	7	6265		1	120
AGCCCGA	1	1	0	2	7	6267		1	121
AGAAGTC	2	0	0	2	7	6269		1	122
ACTGAGC	0	2	0	2	7	6271		1	123
ACTATGC	2	0	0	2	7	6273		1	124
AAATGGA	0	1	1	2	7	6275		1	125
AATATCC	0	1	0	1	7	6276		1	126
ACGACTT	0	1	0	1	7	6277		1	127
AGCGCGC	0	1	0	1	7	6278		1	128
AACATAC	1	0	0	1	7	6279		1	129
GTGAAAT	1	0	0	1	7	6280		1	130
AGCTCCA	0	1	0	1	7	6281		1	131
AAAAACT	0	1	0	1	7	6282		1	132
TGATTAA	1	0	0	1	7	6283		1	133
ATTACAA	0	0	1	1	7	6284		1	134
AGAAGAT	0	0	1	1	7	6285		1	135
GAAAACT	0	0	1	1	7	6286		1	136
AAACATG	1	0	0	1	7	6287		1	137
AAACCCA	1	0	0	1	7	6288		1	138
AACACAC	0	1	0	1	7	6289		1	139
TATATAC	0	1	0	1	7	6290		1	140
CAAACTT	0	1	0	1	7	6291		1	141
ATTTTGC	1	0	0	1	7	6292		1	142
AGAAAAC	0	1	0	1	7	6293		1	143
CAACAAC	0	0	1	1	7	6294		1	144
AGAAGGC	0	0	1	1	7	6295		1	145
AACATTC	0	0	1	1	7	6296		1	146
CTTTTCC	1	0	0	1	7	6297		1	147
CGTTTCC	1	0	0	1	7	6298		1	148
AAATCTA	0	1	0	1	7	6299		1	149
CTTCCAT	0	0	1	1	7	6300		1	150
ATCCAAG	1	0	0	1	7	6301		1	151
AAACTTT	0	0	1	1	7	6302		1	152
TACAAGT	0	0	1	1	7	6303		1	153
CCCGAAC	0	0	1	1	7	6304		1	154
AGAGGGA	1	0	0	1	7	6305		1	155
AATTCCT	1	0	0	1	7	6306		1	156
AATTCCC	0	1	0	1	7	6307		1	157
GAAGTGG	0	1	0	1	7	6308		1	158
CACAATT	0	0	1	1	7	6309		1	159
AGAGCAA	0	1	0	1	7	6310		1	160
AATTGCA	0	1	0	1	7	6311		1	161
AAATCGT	1	0	0	1	7	6312		1	162
ATCCATT	0	1	0	1	7	6313		1	163
ACAGAAT	1	0	0	1	7	6314		1	164
AATCAGA	1	0	0	1	7	6315		1	165
AACATAT	1	0	0	1	7	6316		1	166
CCATTAG	0	1	0	1	7	6317		1	167
CATCCAA	0	1	0	1	7	6318		1	168
CACAACC	0	1	0	1	7	6319		1	169
AGCCTCA	1	0	0	1	7	6320		1	170
AATATGG	0	0	1	1	7	6321		1	171
AAGGAGC	0	0	1	1	7	6322		1	172
AAACTCG	0	1	0	1	7	6323		1	173
ACGACCT	0	0	0	0	7	6323		0	173
AGTCGTG	0	0	0	0	7	6323		0	173
AAACAGT	0	0	0	0	7	6323		0	173
GATGTAG	0	0	0	0	7	6323		0	173
TAAGACT	0	0	0	0	7	6323		0	173
TAATCCC	0	0	0	0	7	6323		0	173
AGTATTT	0	0	0	0	7	6323		0	173
ATCACAT	0	0	0	0	7	6323		0	173
CCGAAAC	0	0	0	0	7	6323		0	173
AACAAAT	0	0	0	0	7	6323		0	173
CCGTTGA	0	0	0	0	7	6323		0	173
TATACCC	0	0	0	0	7	6323		0	173
CACGCAG	0	0	0	0	7	6323		0	173
ACCCCAA	0	0	0	0	7	6323		0	173
GATAATA	0	0	0	0	7	6323		0	173
AACCCTG	0	0	0	0	7	6323		0	173
AAAGGAT	0	0	0	0	7	6323		0	173
ATGGAGC	0	0	0	0	7	6323		0	173
TATTAAG	0	0	0	0	7	6323		0	173
CTCTCTA	0	0	0	0	7	6323		0	173
CGCCTCC	0	0	0	0	7	6323		0	173
TAAACAT	0	0	0	0	7	6323		0	173
CGAGGTG	0	0	0	0	7	6323		0	173
CCTCTAA	0	0	0	0	7	6323		0	173
CACACAT	0	0	0	0	7	6323		0	173
AATCTTA	0	0	0	0	7	6323		0	173
AAAAAGT	0	0	0	0	7	6323		0	173
AAAGATC	0	0	0	0	7	6323		0	173
TCATGAC	0	0	0	0	7	6323		0	173
GCAAAAA	0	0	0	0	7	6323		0	173
CCCACGC	0	0	0	0	7	6323		0	173
AGTTTAG	0	0	0	0	7	6323		0	173
GGTATCA	0	0	0	0	7	6323		0	173
CGACCCA	0	0	0	0	7	6323		0	173
ATTCTTG	0	0	0	0	7	6323		0	173
ACCACAG	0	0	0	0	7	6323		0	173
AATAACG	0	0	0	0	7	6323		0	173
AAGTGCT	0	0	0	0	7	6323		0	173
AACTTTT	0	0	0	0	7	6323		0	173
AACTTAA	0	0	0	0	7	6323		0	173
TAATAAG	0	0	0	0	7	6323		0	173
CTTGCAC	0	0	0	0	7	6323		0	173
CGTAGGA	0	0	0	0	7	6323		0	173
CAAATCG	0	0	0	0	7	6323		0	173
ACCCTCA	0	0	0	0	7	6323		0	173
AAGACTC	0	0	0	0	7	6323		0	173
AAACCGA	0	0	0	0	7	6323		0	173
GCTTGAT	0	0	0	0	7	6323		0	173
GAGTGAA	0	0	0	0	7	6323		0	173
CTTCATA	0	0	0	0	7	6323		0	173
CTTCAAC	0	0	0	0	7	6323		0	173
CTTAGTT	0	0	0	0	7	6323		0	173
CCACTAT	0	0	0	0	7	6323		0	173
CAAACCT	0	0	0	0	7	6323		0	173
CAAAAGA	0	0	0	0	7	6323		0	173
ATGATAG	0	0	0	0	7	6323		0	173
AGTATTG	0	0	0	0	7	6323		0	173
AGGTGAA	0	0	0	0	7	6323		0	173
AGAGAAC	0	0	0	0	7	6323		0	173
ACCCCGC	0	0	0	0	7	6323		0	173
AATGATG	0	0	0	0	7	6323		0	173
AATCAGT	0	0	0	0	7	6323		0	173
AACTGCA	0	0	0	0	7	6323		0	173
AACTATT	0	0	0	0	7	6323		0	173
AACAGCT	0	0	0	0	7	6323		0	173
AAAGAAC	0	0	0	0	7	6323		0	173
TCAAAAG	0	0	0	0	7	6323		0	173
TATCTCA	0	0	0	0	7	6323		0	173
TAGTCGA	0	0	0	0	7	6323		0	173
TACACTT	0	0	0	0	7	6323		0	173
TAACAAC	0	0	0	0	7	6323		0	173
GTTGTGA	0	0	0	0	7	6323		0	173
GCAAACC	0	0	0	0	7	6323		0	173
GAAAGAC	0	0	0	0	7	6323		0	173
CGCACCG	0	0	0	0	7	6323		0	173
CCTAGAC	0	0	0	0	7	6323		0	173
CCTAAGC	0	0	0	0	7	6323		0	173
CCGCCGC	0	0	0	0	7	6323		0	173
CATTATG	0	0	0	0	7	6323		0	173
CAGATGA	0	0	0	0	7	6323		0	173
CACCTAC	0	0	0	0	7	6323		0	173
AGAACCC	0	0	0	0	7	6323		0	173
ACGACAT	0	0	0	0	7	6323		0	173
ACCTTTA	0	0	0	0	7	6323		0	173
ACATTGA	0	0	0	0	7	6323		0	173
AATTGCT	0	0	0	0	7	6323		0	173
AATTACC	0	0	0	0	7	6323		0	173
AATTAAG	0	0	0	0	7	6323		0	173
AAGATAT	0	0	0	0	7	6323		0	173
AACTTAT	0	0	0	0	7	6323		0	173
AACATAG	0	0	0	0	7	6323		0	173
AACAAGC	0	0	0	0	7	6323		0	173
AAAAGGT	0	0	0	0	7	6323		0	173
TATGAGG	0	0	0	0	7	6323		0	173
GGCAGCA	0	0	0	0	7	6323		0	173
GACGACC	0	0	0	0	7	6323		0	173
CTTCTAC	0	0	0	0	7	6323		0	173
CTTCGTC	0	0	0	0	7	6323		0	173
CTGAAAG	0	0	0	0	7	6323		0	173
CTCTAGC	0	0	0	0	7	6323		0	173
CCTGCGC	0	0	0	0	7	6323		0	173
CCACATG	0	0	0	0	7	6323		0	173
CCAATAA	0	0	0	0	7	6323		0	173
CATTCGG	0	0	0	0	7	6323		0	173
CATCACG	0	0	0	0	7	6323		0	173
CAGTATT	0	0	0	0	7	6323		0	173
CAGCCAT	0	0	0	0	7	6323		0	173
CAGAAAC	0	0	0	0	7	6323		0	173
CACCACC	0	0	0	0	7	6323		0	173
ATCTCCC	0	0	0	0	7	6323		0	173
AGCACTC	0	0	0	0	7	6323		0	173
AGATAGT	0	0	0	0	7	6323		0	173
AGAATAG	0	0	0	0	7	6323		0	173
ACATACT	0	0	0	0	7	6323		0	173
AATGTCT	0	0	0	0	7	6323		0	173
AAGTGAG	0	0	0	0	7	6323		0	173
AAGCAAG	0	0	0	0	7	6323		0	173
AAGATGT	0	0	0	0	7	6323		0	173
AACAGTC	0	0	0	0	7	6323		0	173
AAATCCG	0	0	0	0	7	6323		0	173
AAATAGG	0	0	0	0	7	6323		0	173
AAACAGC	0	0	0	0	7	6323	6323	0	173	173
CATATATA	198	186	190	574	8	574		1	1		8 CATATATA	574
TATATAAA	113	112	85	310	8	884		1	2
AATTAAAT	87	76	93	256	8	1140		1	3
ATAAAATA	51	63	71	185	8	1325		1	4
AAAAAAAT	67	57	46	170	8	1495		1	5
AAAAAAAG	43	50	43	136	8	1631		1	6
TATATATA	32	52	48	132	8	1763		1	7
CATAACAT	38	40	39	117	8	1880		1	8
AAGATAAC	28	32	32	92	8	1972		1	9
AAAATTTC	27	29	29	85	8	2057		1	10
TCTTGAAC	21	32	32	85	8	2142		1	11
AAAAACAA	17	27	11	55	8	2197		1	12
ATCTTGAA	16	18	16	50	8	2247		1	13
ATACATAC	20	22	6	48	8	2295		1	14
AATTATAA	13	14	17	44	8	2339		1	15
ATACACAC	8	16	17	41	8	2380		1	16
CCCCCCCA	14	13	13	40	8	2420		1	17
AGCAGATT	12	11	17	40	8	2460		1	18
CCCCCCCT	14	8	12	34	8	2494		1	19
ATTTTCAA	12	8	11	31	8	2525		1	20
AGATTAAC	10	4	17	31	8	2556		1	21
ATATAGAT	10	8	10	28	8	2584		1	22
CCGCCCCC	11	9	7	27	8	2611		1	23
AACTATAA	10	10	6	26	8	2637		1	24
AAAATTTT	7	6	11	24	8	2661		1	25
AATTAAAA	3	6	13	22	8	2683		1	26
ATATAACT	4	9	7	20	8	2703		1	27
AGAGGAGG	9	5	3	17	8	2720		1	28
GATAACTG	5	8	4	17	8	2737		1	29
AATTGATT	8	5	3	16	8	2753		1	30
TAAATTAA	7	7	1	15	8	2768		1	31
AATATAAA	4	4	7	15	8	2783		1	32
TATAATAA	8	2	5	15	8	2798		1	33
TATTTAAA	7	2	5	14	8	2812		1	34
ATATTAAA	6	4	4	14	8	2826		1	35
AGTCGAAG	2	7	5	14	8	2840		1	36
AACCAAAC	5	3	5	13	8	2853		1	37
ATCATGTT	4	3	5	12	8	2865		1	38
TCAAGAAT	5	3	4	12	8	2877		1	39
AGAGAGGG	0	8	3	11	8	2888		1	40
ACTATTCA	4	3	4	11	8	2899		1	41
GATTCAAC	6	3	2	11	8	2910		1	42
TTAATTAA	2	2	6	10	8	2920		1	43
AATTTAAT	3	1	6	10	8	2930		1	44
CACACACG	2	2	6	10	8	2940		1	45
ATGTTGAA	3	5	2	10	8	2950		1	46
CCAAACAT	3	2	4	9	8	2959		1	47
AACATATT	3	1	5	9	8	2968		1	48
ATCCAAGG	5	3	1	9	8	2977		1	49
AGATATTG	0	3	5	8	8	2985		1	50
ATATACTT	4	3	1	8	8	2993		1	51
AAGATATC	3	2	2	7	8	3000		1	52
AATTCAAA	3	2	2	7	8	3007		1	53
ATACACAT	3	1	3	7	8	3014		1	54
GCCCAAGT	3	1	3	7	8	3021		1	55
AAACTGAA	2	4	1	7	8	3028		1	56
ATATCCCA	2	2	2	6	8	3034		1	57
AAAATTTA	2	4	0	6	8	3040		1	58
ATACATGC	2	1	3	6	8	3046		1	59
AAAAGAAT	3	2	1	6	8	3052		1	60
AAACACAC	0	6	0	6	8	3058		1	61
AACGACCT	4	0	1	5	8	3063		1	62
ATATAATT	0	4	1	5	8	3068		1	63
AATTGGAT	1	2	2	5	8	3073		1	64
CATATGAA	1	2	2	5	8	3078		1	65
ATCCAAGA	2	2	1	5	8	3083		1	66
CAATATCA	1	3	0	4	8	3087		1	67
AAAGAAGA	2	1	1	4	8	3091		1	68
TAACTAAT	0	2	2	4	8	3095		1	69
AGAAAAAG	1	1	2	4	8	3099		1	70
ATTTATAA	2	2	0	4	8	3103		1	71
ACATTCAA	1	2	1	4	8	3107		1	72
AAATATGA	3	0	1	4	8	3111		1	73
AAAGATAA	2	1	1	4	8	3115		1	74
AGAAGAAT	2	1	1	4	8	3119		1	75
CCTGACCG	1	0	3	4	8	3123		1	76
GAGTTAAG	0	3	1	4	8	3127		1	77
CCTAAAAA	2	0	2	4	8	3131		1	78
AATCTGTA	2	0	2	4	8	3135		1	79
AAATGGTT	1	2	1	4	8	3139		1	80
AAAATAGA	1	2	0	3	8	3142		1	81
AAACAATC	0	2	1	3	8	3145		1	82
AATAAAAC	0	2	1	3	8	3148		1	83
AAAAATCA	1	2	0	3	8	3151		1	84
ATTCAAAT	0	1	2	3	8	3154		1	85
AATCACAG	1	1	1	3	8	3157		1	86
AATATGTA	2	0	1	3	8	3160		1	87
AAAGGAAG	0	0	3	3	8	3163		1	88
CGTATGTA	2	1	0	3	8	3166		1	89
ATATGATA	0	2	1	3	8	3169		1	90
TAAAAGTT	0	2	1	3	8	3172		1	91
AATCATTT	1	0	2	3	8	3175		1	92
ATAATAAC	2	0	1	3	8	3178		1	93
ATTTAATG	0	3	0	3	8	3181		1	94
AAAAGTTA	2	0	1	3	8	3184		1	95
CTGAATTT	1	1	1	3	8	3187		1	96
AAATGGGA	0	0	3	3	8	3190		1	97
TATAAGGA	1	2	0	3	8	3193		1	98
ATCGAAGA	0	0	3	3	8	3196		1	99
ATACTGCA	0	1	2	3	8	3199		1	100
ATATCAAT	0	0	2	2	8	3201		1	101
TATTATAA	2	0	0	2	8	3203		1	102
AAGAGAGA	1	0	1	2	8	3205		1	103
ATAAATGA	0	2	0	2	8	3207		1	104
AAGTTTAT	1	0	1	2	8	3209		1	105
CATATATG	1	0	1	2	8	3211		1	106
AAAAAATG	2	0	0	2	8	3213		1	107
TCAACCAA	1	1	0	2	8	3215		1	108
AATGTTAA	1	1	0	2	8	3217		1	109
CCCACACA	0	1	1	2	8	3219		1	110
AAAAGTAA	1	0	1	2	8	3221		1	111
TAAGTAAA	1	0	1	2	8	3223		1	112
ATCAAAAG	0	0	2	2	8	3225		1	113
ATATTTCA	1	1	0	2	8	3227		1	114
AAAAAACC	0	2	0	2	8	3229		1	115
CATCAAAA	1	0	1	2	8	3231		1	116
GAAACAAA	0	2	0	2	8	3233		1	117
AATTTCAT	1	1	0	2	8	3235		1	118
TAAATTCA	1	1	0	2	8	3237		1	119
GAAAAATT	2	0	0	2	8	3239		1	120
CGCACGCG	2	0	0	2	8	3241		1	121
GCAAGTAA	1	0	1	2	8	3243		1	122
CTCCTCCC	0	0	2	2	8	3245		1	123
CCAAAGTG	0	2	0	2	8	3247		1	124
ATCATAAT	1	0	1	2	8	3249		1	125
ATATTGGA	1	0	1	2	8	3251		1	126
AGTTAATG	0	2	0	2	8	3253		1	127
AATGGATG	1	1	0	2	8	3255		1	128
AAAGATTA	2	0	0	2	8	3257		1	129
TCAAGAAA	2	0	0	2	8	3259		1	130
GCCTTGCC	1	1	0	2	8	3261		1	131
CGTTCAAA	0	2	0	2	8	3263		1	132
CGAAATCA	1	0	1	2	8	3265		1	133
CCCTCTCC	1	1	0	2	8	3267		1	134
ATTTGCTA	1	0	1	2	8	3269		1	135
ATTGGGTT	0	2	0	2	8	3271		1	136
ATGTTGGC	1	1	0	2	8	3273		1	137
ACTAAAGC	1	1	0	2	8	3275		1	138
CTTAATTA	0	1	0	1	8	3276		1	139
ATTCAATT	1	0	0	1	8	3277		1	140
AAACAAAT	0	1	0	1	8	3278		1	141
ATTAACAA	0	0	1	1	8	3279		1	142
ATTTTAGA	1	0	0	1	8	3280		1	143
ACGACTCA	1	0	0	1	8	3281		1	144
ATAAATAG	0	0	1	1	8	3282		1	145
ATATTGAC	0	1	0	1	8	3283		1	146
ATGTTTTA	0	1	0	1	8	3284		1	147
AACAAGCA	0	1	0	1	8	3285		1	148
TTAAATAG	0	1	0	1	8	3286		1	149
ATATAAAC	1	0	0	1	8	3287		1	150
AAATGAAC	0	0	1	1	8	3288		1	151
ACAAAACA	1	0	0	1	8	3289		1	152
AAAAATAC	0	0	1	1	8	3290		1	153
AAAAGGTA	0	0	1	1	8	3291		1	154
AAATTTGG	0	1	0	1	8	3292		1	155
AGGAAAGG	0	0	1	1	8	3293		1	156
AATTGCAA	0	0	1	1	8	3294		1	157
ATATATTA	1	0	0	1	8	3295		1	158
AAATCTTA	1	0	0	1	8	3296		1	159
AATCATGA	1	0	0	1	8	3297		1	160
AAAAGGAA	0	1	0	1	8	3298		1	161
AAACTTTC	1	0	0	1	8	3299		1	162
TAACAATA	1	0	0	1	8	3300		1	163
ATAGAAAT	0	1	0	1	8	3301		1	164
ACTAATAC	0	1	0	1	8	3302		1	165
ACACACAG	0	0	1	1	8	3303		1	166
AAATCCAA	0	1	0	1	8	3304		1	167
CCCAATTT	1	0	0	1	8	3305		1	168
AACCATGT	1	0	0	1	8	3306		1	169
AGGGAAGA	0	1	0	1	8	3307		1	170
AGAAGAGG	0	1	0	1	8	3308		1	171
AATTTGAT	0	1	0	1	8	3309		1	172
AAATCCCC	0	0	1	1	8	3310		1	173
AAACCTTA	0	0	1	1	8	3311		1	174
AAAATACC	1	0	0	1	8	3312		1	175
AAAAGTCA	0	0	1	1	8	3313		1	176
GCCGCCCC	0	1	0	1	8	3314		1	177
CCAAAGAA	1	0	0	1	8	3315		1	178
ATTCAACA	0	1	0	1	8	3316		1	179
ATGAATAC	0	0	1	1	8	3317		1	180
AATGGAAC	0	1	0	1	8	3318		1	181
GAGCAAAA	0	1	0	1	8	3319		1	182
CACATATG	0	1	0	1	8	3320		1	183
CAAGTGCA	1	0	0	1	8	3321		1	184
ATTCACCA	0	1	0	1	8	3322		1	185
ATAGGTGT	1	0	0	1	8	3323		1	186
ACTGATAA	0	1	0	1	8	3324		1	187
ACTATCTG	0	0	1	1	8	3325		1	188
AAATCACA	0	1	0	1	8	3326		1	189
AAATAACT	1	0	0	1	8	3327		1	190
AAAGAAGC	0	0	1	1	8	3328		1	191
ATACCTCG	0	0	0	0	8	3328		0	191
ATTAATTC	0	0	0	0	8	3328		0	191
CATAGTCA	0	0	0	0	8	3328		0	191
CGACCTAG	0	0	0	0	8	3328		0	191
AAAATCTG	0	0	0	0	8	3328		0	191
ATCGGGTA	0	0	0	0	8	3328		0	191
AGCGCTGC	0	0	0	0	8	3328		0	191
ATATTGGT	0	0	0	0	8	3328		0	191
AAGAAGAG	0	0	0	0	8	3328		0	191
GCAAGCCC	0	0	0	0	8	3328		0	191
ACAAAATA	0	0	0	0	8	3328		0	191
AAGAATTT	0	0	0	0	8	3328		0	191
TATATCCA	0	0	0	0	8	3328		0	191
GAGTTAGC	0	0	0	0	8	3328		0	191
ATTAACTT	0	0	0	0	8	3328		0	191
ATAAAATG	0	0	0	0	8	3328		0	191
CAACATCA	0	0	0	0	8	3328		0	191
AAAATCTA	0	0	0	0	8	3328		0	191
AGGTATGG	0	0	0	0	8	3328		0	191
ATAAATAA	0	0	0	0	8	3328		0	191
AGTTTTAA	0	0	0	0	8	3328		0	191
CAAAAATG	0	0	0	0	8	3328		0	191
ATCATTCA	0	0	0	0	8	3328		0	191
AATTAAAG	0	0	0	0	8	3328		0	191
ATCTGAGA	0	0	0	0	8	3328		0	191
ATAAAGTT	0	0	0	0	8	3328		0	191
CGACTCAG	0	0	0	0	8	3328		0	191
AGGTGGGT	0	0	0	0	8	3328		0	191
AATCTGAT	0	0	0	0	8	3328		0	191
AAAGATCG	0	0	0	0	8	3328		0	191
AATAAAGA	0	0	0	0	8	3328		0	191
ATCATAAA	0	0	0	0	8	3328		0	191
AAGAAAAT	0	0	0	0	8	3328		0	191
AAACAATT	0	0	0	0	8	3328		0	191
AATGTACA	0	0	0	0	8	3328		0	191
AAAGCATG	0	0	0	0	8	3328		0	191
AAGAAATT	0	0	0	0	8	3328		0	191
AAACTAAC	0	0	0	0	8	3328		0	191
TATACATG	0	0	0	0	8	3328		0	191
ATGTTTAA	0	0	0	0	8	3328		0	191
ACGCGGAA	0	0	0	0	8	3328		0	191
ATCACATC	0	0	0	0	8	3328		0	191
ATATTGGC	0	0	0	0	8	3328		0	191
CGACCTTG	0	0	0	0	8	3328		0	191
ATTTAAAG	0	0	0	0	8	3328		0	191
ATAATACT	0	0	0	0	8	3328		0	191
ACAACATA	0	0	0	0	8	3328		0	191
AAGTCGTT	0	0	0	0	8	3328		0	191
AAATTCTG	0	0	0	0	8	3328		0	191
AAATAATG	0	0	0	0	8	3328		0	191
GGAGCTTT	0	0	0	0	8	3328		0	191
AATCTCAT	0	0	0	0	8	3328		0	191
GAAAGAAA	0	0	0	0	8	3328		0	191
ATTTGTTG	0	0	0	0	8	3328		0	191
ATTGTATT	0	0	0	0	8	3328		0	191
AGAAAATT	0	0	0	0	8	3328		0	191
AAAGAAGG	0	0	0	0	8	3328		0	191
AAAATATC	0	0	0	0	8	3328		0	191
CTCGTTAA	0	0	0	0	8	3328		0	191
ATTTTGGA	0	0	0	0	8	3328		0	191
AGGATACA	0	0	0	0	8	3328		0	191
AAGTTAGT	0	0	0	0	8	3328		0	191
AACCATTC	0	0	0	0	8	3328		0	191
TAATACAT	0	0	0	0	8	3328		0	191
CCCTAAAT	0	0	0	0	8	3328		0	191
CAATCAAT	0	0	0	0	8	3328		0	191
ATAAATAC	0	0	0	0	8	3328		0	191
ACATACAA	0	0	0	0	8	3328		0	191
TGTGAAAA	0	0	0	0	8	3328		0	191
GGCACTGA	0	0	0	0	8	3328		0	191
GAAATTTC	0	0	0	0	8	3328		0	191
CATCATAT	0	0	0	0	8	3328		0	191
ATTCGAAG	0	0	0	0	8	3328		0	191
ATTACAGT	0	0	0	0	8	3328		0	191
ATCTGTGA	0	0	0	0	8	3328		0	191
ATCAAATC	0	0	0	0	8	3328		0	191
AGCGACTT	0	0	0	0	8	3328		0	191
AAACAATG	0	0	0	0	8	3328		0	191
AAACAAGT	0	0	0	0	8	3328		0	191
TAATAAAG	0	0	0	0	8	3328		0	191
GTGTACAT	0	0	0	0	8	3328		0	191
GCAAATAG	0	0	0	0	8	3328		0	191
CTGGGAAT	0	0	0	0	8	3328		0	191
CACCTCGA	0	0	0	0	8	3328		0	191
ATTTATCA	0	0	0	0	8	3328		0	191
ATTTATAC	0	0	0	0	8	3328		0	191
ATCTGGAT	0	0	0	0	8	3328		0	191
ATCCATAC	0	0	0	0	8	3328		0	191
ATAAAGAT	0	0	0	0	8	3328		0	191
AGTAGTGC	0	0	0	0	8	3328		0	191
AGACCCCA	0	0	0	0	8	3328		0	191
ACATAAGT	0	0	0	0	8	3328		0	191
ACATAACG	0	0	0	0	8	3328		0	191
AATGAATC	0	0	0	0	8	3328		0	191
AATCAAGC	0	0	0	0	8	3328		0	191
AACGACCC	0	0	0	0	8	3328		0	191
AACACAAA	0	0	0	0	8	3328		0	191
AAATGAAG	0	0	0	0	8	3328		0	191
AAACACTC	0	0	0	0	8	3328		0	191
TGAAAGTG	0	0	0	0	8	3328		0	191
TATACATC	0	0	0	0	8	3328		0	191
GTGCACGT	0	0	0	0	8	3328		0	191
GACGACAA	0	0	0	0	8	3328		0	191
CCTGATAC	0	0	0	0	8	3328		0	191
CCAACTTT	0	0	0	0	8	3328		0	191
CATCTTAA	0	0	0	0	8	3328		0	191
ATTTTCTC	0	0	0	0	8	3328		0	191
ATGTGTTG	0	0	0	0	8	3328		0	191
ATATACTA	0	0	0	0	8	3328		0	191
ATATACAA	0	0	0	0	8	3328		0	191
ATAGTTTA	0	0	0	0	8	3328		0	191
ATAGTCAA	0	0	0	0	8	3328		0	191
AATTAGTA	0	0	0	0	8	3328		0	191
AATAAATC	0	0	0	0	8	3328		0	191
TAAAAGGG	0	0	0	0	8	3328		0	191
GGTCATTA	0	0	0	0	8	3328		0	191
GCATGAAG	0	0	0	0	8	3328		0	191
CGAGCTAA	0	0	0	0	8	3328		0	191
CCTATCTA	0	0	0	0	8	3328		0	191
CCTAAATT	0	0	0	0	8	3328		0	191
CCCAAATA	0	0	0	0	8	3328		0	191
CAGGTCTT	0	0	0	0	8	3328		0	191
CACATGCA	0	0	0	0	8	3328		0	191
ATGTAGCA	0	0	0	0	8	3328		0	191
ATGACATA	0	0	0	0	8	3328		0	191
ATACTATT	0	0	0	0	8	3328		0	191
ATACAATG	0	0	0	0	8	3328		0	191
ATAACCCC	0	0	0	0	8	3328		0	191
AGTTTGTA	0	0	0	0	8	3328		0	191
AGTAAAAC	0	0	0	0	8	3328		0	191
AATCTTGT	0	0	0	0	8	3328		0	191
AATATTAC	0	0	0	0	8	3328		0	191
AACCCCGA	0	0	0	0	8	3328		0	191
AAATAGTA	0	0	0	0	8	3328		0	191
AAACATAA	0	0	0	0	8	3328		0	191
AAAATCCC	0	0	0	0	8	3328		0	191
AAAACTAA	0	0	0	0	8	3328		0	191
TCTTCAAA	0	0	0	0	8	3328		0	191
TATCAAGG	0	0	0	0	8	3328		0	191
TATATACG	0	0	0	0	8	3328		0	191
TAGAATTA	0	0	0	0	8	3328		0	191
TAGAAATG	0	0	0	0	8	3328		0	191
TAACATTA	0	0	0	0	8	3328		0	191
CTCCAAAT	0	0	0	0	8	3328		0	191
CTCATACA	0	0	0	0	8	3328		0	191
CGGATACG	0	0	0	0	8	3328		0	191
CGCTTGTT	0	0	0	0	8	3328		0	191
CCTCGGTA	0	0	0	0	8	3328		0	191
CCTATTTT	0	0	0	0	8	3328		0	191
CATTTTGA	0	0	0	0	8	3328		0	191
CATTTGGA	0	0	0	0	8	3328		0	191
CATTTATG	0	0	0	0	8	3328		0	191
CATAAACA	0	0	0	0	8	3328		0	191
CAGTAAAG	0	0	0	0	8	3328		0	191
CAAGAAAG	0	0	0	0	8	3328		0	191
CAAACACC	0	0	0	0	8	3328		0	191
ATTTAGAA	0	0	0	0	8	3328		0	191
ATTTACAA	0	0	0	0	8	3328		0	191
ATTCAGTG	0	0	0	0	8	3328		0	191
ATTCACAA	0	0	0	0	8	3328		0	191
ATGTAAAA	0	0	0	0	8	3328		0	191
ATCACTTA	0	0	0	0	8	3328		0	191
AGATAGAA	0	0	0	0	8	3328		0	191
AGAAACCG	0	0	0	0	8	3328		0	191
ACTGTATT	0	0	0	0	8	3328		0	191
ACCGGTCG	0	0	0	0	8	3328		0	191
ACAGTTTT	0	0	0	0	8	3328		0	191
ACACAACC	0	0	0	0	8	3328		0	191
ACAATCAT	0	0	0	0	8	3328		0	191
AATTATGT	0	0	0	0	8	3328		0	191
AATCTCTC	0	0	0	0	8	3328		0	191
AATCCTGC	0	0	0	0	8	3328		0	191
AATACGAA	0	0	0	0	8	3328		0	191
AAGGGAAA	0	0	0	0	8	3328		0	191
AAGCATAT	0	0	0	0	8	3328		0	191
AAATCCAC	0	0	0	0	8	3328		0	191
AAAACAGA	0	0	0	0	8	3328		0	191
TTCCAAAC	0	0	0	0	8	3328		0	191
TGCAACCA	0	0	0	0	8	3328		0	191
TATCGAGA	0	0	0	0	8	3328		0	191
TAAGAACT	0	0	0	0	8	3328		0	191
TAAACAGA	0	0	0	0	8	3328		0	191
TAAAATTG	0	0	0	0	8	3328		0	191
GGGTTAAC	0	0	0	0	8	3328		0	191
GGCCGACC	0	0	0	0	8	3328		0	191
CTGTATAA	0	0	0	0	8	3328		0	191
CTGCACCG	0	0	0	0	8	3328		0	191
CGTGCCGC	0	0	0	0	8	3328		0	191
CGCAGCGC	0	0	0	0	8	3328		0	191
CCTCTCAT	0	0	0	0	8	3328		0	191
CCCGGCCG	0	0	0	0	8	3328		0	191
CCAAACGA	0	0	0	0	8	3328		0	191
CATCTATT	0	0	0	0	8	3328		0	191
CATAAAAC	0	0	0	0	8	3328		0	191
CACTAATT	0	0	0	0	8	3328		0	191
CACACACT	0	0	0	0	8	3328		0	191
CACAACTT	0	0	0	0	8	3328		0	191
CAAATTCC	0	0	0	0	8	3328		0	191
ATTTAGAT	0	0	0	0	8	3328		0	191
ATTGCCTC	0	0	0	0	8	3328		0	191
ATTGAACC	0	0	0	0	8	3328		0	191
ATGTGCAC	0	0	0	0	8	3328		0	191
ATGTATGA	0	0	0	0	8	3328		0	191
ATCTTGAG	0	0	0	0	8	3328		0	191
ATCTCCAT	0	0	0	0	8	3328		0	191
ATCCATTA	0	0	0	0	8	3328		0	191
ATATGCAG	0	0	0	0	8	3328		0	191
ATATAACC	0	0	0	0	8	3328		0	191
ATAACTTC	0	0	0	0	8	3328		0	191
AGTTTACT	0	0	0	0	8	3328		0	191
AGGAAAGC	0	0	0	0	8	3328		0	191
AGAATAAT	0	0	0	0	8	3328		0	191
ACTTTTTC	0	0	0	0	8	3328		0	191
ACTCACCA	0	0	0	0	8	3328		0	191
ACGTCACC	0	0	0	0	8	3328		0	191
ACCGGTTG	0	0	0	0	8	3328		0	191
ACATGATT	0	0	0	0	8	3328		0	191
ACACGTAT	0	0	0	0	8	3328		0	191
ACAATCCA	0	0	0	0	8	3328		0	191
AAGAACTA	0	0	0	0	8	3328		0	191
AACTTCAA	0	0	0	0	8	3328		0	191
AACTATCA	0	0	0	0	8	3328		0	191
AACACGGT	0	0	0	0	8	3328		0	191
AAATTGAG	0	0	0	0	8	3328		0	191
AAATTCTC	0	0	0	0	8	3328		0	191
AAATACGT	0	0	0	0	8	3328		0	191
AAAGAACA	0	0	0	0	8	3328		0	191
AAAACGAA	0	0	0	0	8	3328		0	191
TTTGCAAA	0	0	0	0	8	3328		0	191
TGTCGACA	0	0	0	0	8	3328		0	191
TACATATG	0	0	0	0	8	3328		0	191
TAACCGGT	0	0	0	0	8	3328		0	191
ATCGGCCG	0	0	0	0	8	3328	3328	0	191	191
AATATATAT	6063	6263	5862	18188	9	18188		1	1		9 AATATATAT	18188
CATAACTTG	370	360	352	1082	9	19270		1	2
AGAACAACA	147	160	133	440	9	19710		1	3
CAGATTTAG	92	98	90	280	9	19990		1	4
ATAACATGC	81	93	83	257	9	20247		1	5
GATAAACTA	78	81	75	234	9	20481		1	6
AAAAATAAA	53	52	52	157	9	20638		1	7
AAAAAAAAG	52	40	55	147	9	20785		1	8
AATAAATAA	55	40	51	146	9	20931		1	9
TCAAACAAT	40	42	54	136	9	21067		1	10
ATTTAATTA	30	39	28	97	9	21164		1	11
TATTTGAAA	28	30	33	91	9	21255		1	12
AAGTCAATC	22	26	27	75	9	21330		1	13
AATTCTCTC	33	20	21	74	9	21404		1	14
CAACCAGAA	16	32	25	73	9	21477		1	15
AATTAAAAT	22	17	26	65	9	21542		1	16
AATTAAATA	20	19	24	63	9	21605		1	17
GTCAAACAA	20	18	21	59	9	21664		1	18
CGCCCCCCC	18	17	18	53	9	21717		1	19
AAAAAAACA	16	15	19	50	9	21767		1	20
AGATAAACA	10	24	14	48	9	21815		1	21
GAAGAGGAA	14	13	11	38	9	21853		1	22
CCCCCCACC	17	13	6	36	9	21889		1	23
CCCCCTCCC	5	13	18	36	9	21925		1	24
CAATTCAAT	11	3	18	32	9	21957		1	25
AGTTAGTCA	11	13	7	31	9	21988		1	26
ATATAAACT	7	10	13	30	9	22018		1	27
AGAAGAAAA	8	8	11	27	9	22045		1	28
CAAACAGAT	5	12	9	26	9	22071		1	29
TCAAACAAA	9	8	8	25	9	22096		1	30
AAGAGGAGG	8	7	9	24	9	22120		1	31
AAATAGTTG	9	6	9	24	9	22144		1	32
TAAATATAT	7	7	7	21	9	22165		1	33
AAAATATCT	8	5	8	21	9	22186		1	34
ATAAAATAT	10	5	5	20	9	22206		1	35
GACGCGTCC	8	6	6	20	9	22226		1	36
ATAATTTAA	6	8	5	19	9	22245		1	37
AAAAAAATT	8	2	9	19	9	22264		1	38
AATAATAAA	3	10	5	18	9	22282		1	39
AACAAGAAT	4	3	11	18	9	22300		1	40
AGTTAGTCG	4	4	10	18	9	22318		1	41
ATTTAAAAT	6	7	3	16	9	22334		1	42
AATTTTCAA	6	8	2	16	9	22350		1	43
TCATATATA	6	7	2	15	9	22365		1	44
TGAATATAT	4	7	4	15	9	22380		1	45
AACAGGATA	5	0	10	15	9	22395		1	46
GGTTAAGTC	5	3	6	14	9	22409		1	47
AAAAGAAAG	8	2	3	13	9	22422		1	48
AATTATATT	4	4	5	13	9	22435		1	49
CAGATTAAG	2	7	4	13	9	22448		1	50
CGACTAGTC	7	5	1	13	9	22461		1	51
AATCAATCA	2	6	3	11	9	22472		1	52
GAGGAGGCC	3	3	5	11	9	22483		1	53
ACTTCAAGC	4	5	2	11	9	22494		1	54
AATCTGTTA	2	5	4	11	9	22505		1	55
CTTAATTCT	4	3	4	11	9	22516		1	56
AATCAGAGT	2	4	5	11	9	22527		1	57
CAGAACAAT	4	4	2	10	9	22537		1	58
AATCAGAGC	4	6	0	10	9	22547		1	59
ACGAAGATG	1	4	4	9	9	22556		1	60
AAGGAAAGC	3	2	4	9	9	22565		1	61
ATTATTTAT	2	2	4	8	9	22573		1	62
AAATCACCA	3	3	2	8	9	22581		1	63
AGAAAGAAG	1	3	3	7	9	22588		1	64
TAATAAATA	2	2	3	7	9	22595		1	65
TATATACTA	2	1	4	7	9	22602		1	66
GAGAAGGAG	1	2	4	7	9	22609		1	67
ATTTAACCG	2	4	1	7	9	22616		1	68
AATATTTTC	2	2	3	7	9	22623		1	69
AACATCATA	4	0	3	7	9	22630		1	70
TCCCCTTAA	1	2	4	7	9	22637		1	71
CCAATGTAT	4	1	2	7	9	22644		1	72
ATCCGAAAT	5	2	0	7	9	22651		1	73
AAATTTGGT	1	1	5	7	9	22658		1	74
AGAATAAAA	0	3	3	6	9	22664		1	75
AAAAAATAT	1	2	3	6	9	22670		1	76
AATAATAAT	6	0	0	6	9	22676		1	77
AGTTAATTT	3	3	0	6	9	22682		1	78
AGAATAAAT	2	1	3	6	9	22688		1	79
AACCAAATC	0	1	5	6	9	22694		1	80
ATATAAAGT	2	3	1	6	9	22700		1	81
AAACAAGCA	2	3	1	6	9	22706		1	82
TAATCGAGT	2	2	2	6	9	22712		1	83
CGAAACCGC	2	3	1	6	9	22718		1	84
CAAACAGTT	2	3	1	6	9	22724		1	85
TTAAACTAT	2	1	2	5	9	22729		1	86
CTTCCTTTC	3	2	0	5	9	22734		1	87
AATTAACTT	2	1	2	5	9	22739		1	88
AATGTAATT	3	0	2	5	9	22744		1	89
AATTGAATA	1	1	3	5	9	22749		1	90
TTTCAAAAA	3	2	0	5	9	22754		1	91
GTAATTAAC	2	0	3	5	9	22759		1	92
AAAAAAAGG	2	2	1	5	9	22764		1	93
CTCCACGGC	0	3	2	5	9	22769		1	94
ATAAATTAT	0	1	4	5	9	22774		1	95
AGGCACTAG	2	1	2	5	9	22779		1	96
GAATTATTT	2	1	2	5	9	22784		1	97
CCAATCAAG	1	0	4	5	9	22789		1	98
GCACCGGGA	0	2	3	5	9	22794		1	99
GCAACCAGA	1	3	1	5	9	22799		1	100
ATGACTGTG	3	1	1	5	9	22804		1	101
AGCCTCCTC	2	2	1	5	9	22809		1	102
AGAGATTCA	0	1	4	5	9	22814		1	103
ACTTTAAGC	2	1	2	5	9	22819		1	104
AGTTAAAAT	3	0	1	4	9	22823		1	105
ATTCAATTC	2	1	1	4	9	22827		1	106
AATTAAATG	1	3	0	4	9	22831		1	107
AAAATGAAA	1	1	2	4	9	22835		1	108
ATAAAATTA	0	3	1	4	9	22839		1	109
AAGGAAAGA	0	2	2	4	9	22843		1	110
AATAATAAC	2	1	1	4	9	22847		1	111
AGAAGATGA	0	2	2	4	9	22851		1	112
GAAGGAAAA	1	1	2	4	9	22855		1	113
ACATAAATG	2	2	0	4	9	22859		1	114
GTCAAATAA	2	0	2	4	9	22863		1	115
ATTGCTTGA	4	0	0	4	9	22867		1	116
ATAACAACA	0	2	2	4	9	22871		1	117
CTCCACCTG	0	1	3	4	9	22875		1	118
GCGTCAGAC	0	3	1	4	9	22879		1	119
GAGTTGATC	0	1	3	4	9	22883		1	120
GAATAACCA	1	1	2	4	9	22887		1	121
CTCCCTCTC	2	1	1	4	9	22891		1	122
AACATGCAA	0	1	3	4	9	22895		1	123
AATATATCC	1	2	0	3	9	22898		1	124
AAAAGAAAT	1	2	0	3	9	22901		1	125
TAAAACAAA	3	0	0	3	9	22904		1	126
AATTTTTTG	2	1	0	3	9	22907		1	127
ATTTAACAT	1	2	0	3	9	22910		1	128
AATATTAAT	1	2	0	3	9	22913		1	129
AAAATTATT	2	0	1	3	9	22916		1	130
AAAAAAGAG	1	0	2	3	9	22919		1	131
ATCAATCCA	0	3	0	3	9	22922		1	132
ACCACCTCC	0	2	1	3	9	22925		1	133
ACAAGAAGA	1	1	1	3	9	22928		1	134
AACAACAAA	1	1	1	3	9	22931		1	135
AATTTATCA	1	1	1	3	9	22934		1	136
GTAAATAAA	0	2	1	3	9	22937		1	137
ATGTATATT	1	1	1	3	9	22940		1	138
AACAACAGC	2	1	0	3	9	22943		1	139
CTCCTCCCC	1	1	1	3	9	22946		1	140
CTCATCGTC	2	0	1	3	9	22949		1	141
CCAAACAAA	1	1	1	3	9	22952		1	142
ATTGCTATG	0	3	0	3	9	22955		1	143
AGGATATTT	1	1	1	3	9	22958		1	144
TCATAGTTA	0	1	2	3	9	22961		1	145
GAGACAACT	2	0	1	3	9	22964		1	146
CTTTTACAA	2	0	1	3	9	22967		1	147
CTCTCTCCT	0	1	2	3	9	22970		1	148
CATGTTTAT	2	1	0	3	9	22973		1	149
ATTTTGGCA	0	1	2	3	9	22976		1	150
ATCTGCTAG	1	2	0	3	9	22979		1	151
ATAACATTC	0	1	2	3	9	22982		1	152
AATCTGCTG	0	2	1	3	9	22985		1	153
AAACTTGCA	2	1	0	3	9	22988		1	154
AAAAAATGT	0	2	1	3	9	22991		1	155
AAAATAGAA	0	1	1	2	9	22993		1	156
TCACAAACA	0	1	1	2	9	22995		1	157
ATCATCAAT	0	1	1	2	9	22997		1	158
ATTTTAAGT	1	1	0	2	9	22999		1	159
AATTAAATC	0	1	1	2	9	23001		1	160
AAAAATCAA	0	1	1	2	9	23003		1	161
AGAAAAATA	2	0	0	2	9	23005		1	162
AATTCTAAA	0	0	2	2	9	23007		1	163
GGAAGAAAA	1	0	1	2	9	23009		1	164
ACTCTTGAT	2	0	0	2	9	23011		1	165
AATATTAAA	1	0	1	2	9	23013		1	166
AGAAAATAA	1	1	0	2	9	23015		1	167
ACAAAACAA	2	0	0	2	9	23017		1	168
GAGAAGATG	0	2	0	2	9	23019		1	169
ATGAAATGA	0	1	1	2	9	23021		1	170
AAACTTTGT	1	1	0	2	9	23023		1	171
AAGAGAGAG	0	1	1	2	9	23025		1	172
CAATTCAAC	0	1	1	2	9	23027		1	173
CAACCAATG	1	1	0	2	9	23029		1	174
AAACAATAA	0	0	2	2	9	23031		1	175
TCATTTCAA	0	1	1	2	9	23033		1	176
ATATTTATA	0	2	0	2	9	23035		1	177
AAACAATCA	2	0	0	2	9	23037		1	178
AAAAAAACC	0	0	2	2	9	23039		1	179
AGTTAAATT	0	2	0	2	9	23041		1	180
GAAAGTGAA	0	0	2	2	9	23043		1	181
TAAATATTG	0	1	1	2	9	23045		1	182
ATCAATACA	0	0	2	2	9	23047		1	183
ATCAACATC	2	0	0	2	9	23049		1	184
AAAGATAAA	2	0	0	2	9	23051		1	185
GTAGAAGAA	0	0	2	2	9	23053		1	186
GAGGAGGAT	2	0	0	2	9	23055		1	187
TAAAAAACA	0	0	2	2	9	23057		1	188
AGAATAAGA	1	1	0	2	9	23059		1	189
CCAAACAAG	2	0	0	2	9	23061		1	190
CAACATAAT	0	0	2	2	9	23063		1	191
ATAATGTAA	0	2	0	2	9	23065		1	192
ACCTTCTTC	1	0	1	2	9	23067		1	193
TTCAAGAAT	0	2	0	2	9	23069		1	194
GATAACAAG	0	0	2	2	9	23071		1	195
AGCTAGAGA	2	0	0	2	9	23073		1	196
AACCATAGC	1	1	0	2	9	23075		1	197
AAAAACACA	0	1	1	2	9	23077		1	198
TACAACACT	0	1	1	2	9	23079		1	199
TAAGGGAAA	0	2	0	2	9	23081		1	200
GTTGAAATG	0	2	0	2	9	23083		1	201
GCAGGGGAA	0	1	1	2	9	23085		1	202
CCTTGTTGC	1	1	0	2	9	23087		1	203
CCTCTCAAC	0	0	2	2	9	23089		1	204
ATTTGCTTG	0	0	2	2	9	23091		1	205
ATGAAGTAT	2	0	0	2	9	23093		1	206
ACATCATTA	1	0	1	2	9	23095		1	207
ACAACAAGG	0	0	2	2	9	23097		1	208
AAGAAATAC	1	0	1	2	9	23099		1	209
AACTTGATT	1	1	0	2	9	23101		1	210
AACTTCGCC	0	2	0	2	9	23103		1	211
AACTTACAT	0	0	2	2	9	23105		1	212
AACGAAGTT	0	0	2	2	9	23107		1	213
AACAGATTA	0	1	1	2	9	23109		1	214
AAAAAACGT	0	0	2	2	9	23111		1	215
AATCAATTG	1	0	0	1	9	23112		1	216
AAAAGAATT	1	0	0	1	9	23113		1	217
AAATTTATT	0	0	1	1	9	23114		1	218
ATAAGTTAA	0	1	0	1	9	23115		1	219
GATGATGAC	1	0	0	1	9	23116		1	220
ATCATCACT	0	0	1	1	9	23117		1	221
CAAATTATC	1	0	0	1	9	23118		1	222
ATAGTTTCC	0	1	0	1	9	23119		1	223
AAAAGAGAG	0	1	0	1	9	23120		1	224
CAGCAGATG	0	0	1	1	9	23121		1	225
AGAAAGAGA	1	0	0	1	9	23122		1	226
ATTTTATTC	0	0	1	1	9	23123		1	227
ATAGCGGGA	1	0	0	1	9	23124		1	228
AAACAATCC	0	1	0	1	9	23125		1	229
AATTCATTA	1	0	0	1	9	23126		1	230
TTAAACTAA	0	0	1	1	9	23127		1	231
AATAATTTG	0	0	1	1	9	23128		1	232
AACAACACA	0	0	1	1	9	23129		1	233
ATCAGTTTT	1	0	0	1	9	23130		1	234
ATGACGACG	0	1	0	1	9	23131		1	235
ATTTGATTT	0	1	0	1	9	23132		1	236
ATCAAAATC	1	0	0	1	9	23133		1	237
AAAAATTCC	0	0	1	1	9	23134		1	238
GATAGAAAA	0	1	0	1	9	23135		1	239
CCTCCTCGT	0	1	0	1	9	23136		1	240
CATAATTAA	1	0	0	1	9	23137		1	241
ATAAAATTT	0	1	0	1	9	23138		1	242
AATTTTAAA	0	0	1	1	9	23139		1	243
AATTATAAT	1	0	0	1	9	23140		1	244
ATTAATGAA	1	0	0	1	9	23141		1	245
TTAAAGGAA	1	0	0	1	9	23142		1	246
GTAATAATA	0	0	1	1	9	23143		1	247
AATTACTTG	0	1	0	1	9	23144		1	248
TAAATGAAA	1	0	0	1	9	23145		1	249
ATCATCCTC	0	0	1	1	9	23146		1	250
ATATCACAA	1	0	0	1	9	23147		1	251
ACAATTAAA	1	0	0	1	9	23148		1	252
AATTGCATA	1	0	0	1	9	23149		1	253
CTCCTCCAT	1	0	0	1	9	23150		1	254
AATTACTTA	0	1	0	1	9	23151		1	255
GATTAATTA	0	0	1	1	9	23152		1	256
AACATATAA	1	0	0	1	9	23153		1	257
ACTAACTTA	1	0	0	1	9	23154		1	258
ACAATATAA	1	0	0	1	9	23155		1	259
CCAAAATAT	0	1	0	1	9	23156		1	260
AACTAAGTT	0	1	0	1	9	23157		1	261
AAATTCTGA	0	1	0	1	9	23158		1	262
CATGTTGTG	0	0	1	1	9	23159		1	263
AATTGTATT	0	1	0	1	9	23160		1	264
AATTAATCA	1	0	0	1	9	23161		1	265
GAAAATGAA	0	0	1	1	9	23162		1	266
ATAATACAT	1	0	0	1	9	23163		1	267
AAGATATAA	0	0	1	1	9	23164		1	268
AAATCACAA	0	0	1	1	9	23165		1	269
TAATGATAA	1	0	0	1	9	23166		1	270
ACATCTTAA	1	0	0	1	9	23167		1	271
AAGAAATAG	1	0	0	1	9	23168		1	272
AACCAATAC	1	0	0	1	9	23169		1	273
AAAATAAGG	0	1	0	1	9	23170		1	274
TAGAAAGAA	1	0	0	1	9	23171		1	275
TAAAAAAAG	1	0	0	1	9	23172		1	276
ATAACAACC	1	0	0	1	9	23173		1	277
AATTTTCAT	0	0	1	1	9	23174		1	278
AATGTTTTT	1	0	0	1	9	23175		1	279
AATATGAAA	0	0	1	1	9	23176		1	280
AACCAATCA	0	0	1	1	9	23177		1	281
TCAAAGTCA	1	0	0	1	9	23178		1	282
GAAATAAAG	0	1	0	1	9	23179		1	283
CAATTAAGT	0	0	1	1	9	23180		1	284
CAAATCCAT	0	1	0	1	9	23181		1	285
ATCAATTTC	0	1	0	1	9	23182		1	286
ATATCATAA	0	0	1	1	9	23183		1	287
AAAGCGCAA	0	0	1	1	9	23184		1	288
TTAACCAAA	1	0	0	1	9	23185		1	289
TACATTACA	0	0	1	1	9	23186		1	290
TAAATTCTT	0	1	0	1	9	23187		1	291
GTTTATTCT	0	1	0	1	9	23188		1	292
GCAAAATTT	0	0	1	1	9	23189		1	293
CTTGTTTTC	0	0	1	1	9	23190		1	294
CTCCTCTCC	1	0	0	1	9	23191		1	295
CATTCAACC	0	1	0	1	9	23192		1	296
CAATCAACC	0	0	1	1	9	23193		1	297
CAAGGCCAC	1	0	0	1	9	23194		1	298
CAACATTCA	0	0	1	1	9	23195		1	299
ATGGAAGAA	0	1	0	1	9	23196		1	300
ATATATTTC	0	1	0	1	9	23197		1	301
AGGAACAAG	1	0	0	1	9	23198		1	302
ACTATATTT	0	0	1	1	9	23199		1	303
ACAACTACA	0	1	0	1	9	23200		1	304
AACTAAATG	0	1	0	1	9	23201		1	305
AACATATTC	0	1	0	1	9	23202		1	306
AAATTTAGC	1	0	0	1	9	23203		1	307
AAATTCAGA	0	0	1	1	9	23204		1	308
AAAACTTAG	1	0	0	1	9	23205		1	309
AAATAGATT	0	0	0	0	9	23205		0	309
TACATTAAG	0	0	0	0	9	23205		0	309
ATAGCGGAA	0	0	0	0	9	23205		0	309
ATGATTGTG	0	0	0	0	9	23205		0	309
ATATCACAT	0	0	0	0	9	23205		0	309
ATCAAGATT	0	0	0	0	9	23205		0	309
AAACTTCAA	0	0	0	0	9	23205		0	309
AAAAAATAC	0	0	0	0	9	23205		0	309
AAAATAAGT	0	0	0	0	9	23205		0	309
ATATGCACA	0	0	0	0	9	23205		0	309
AGAGGAGGC	0	0	0	0	9	23205		0	309
AATGCACAA	0	0	0	0	9	23205		0	309
TCATCATCA	0	0	0	0	9	23205		0	309
CCTCCCTGG	0	0	0	0	9	23205		0	309
TCATCCAAA	0	0	0	0	9	23205		0	309
AATTCAATT	0	0	0	0	9	23205		0	309
ACGGTTCCT	0	0	0	0	9	23205		0	309
ATATCCCAT	0	0	0	0	9	23205		0	309
AAACAAAAT	0	0	0	0	9	23205		0	309
ACATAAATC	0	0	0	0	9	23205		0	309
AACAGATGC	0	0	0	0	9	23205		0	309
ACCGGCTCC	0	0	0	0	9	23205		0	309
GAAGACGAC	0	0	0	0	9	23205		0	309
ATATGCAAA	0	0	0	0	9	23205		0	309
GATCCGTAT	0	0	0	0	9	23205		0	309
CATTTGTTG	0	0	0	0	9	23205		0	309
AGAAGGAGA	0	0	0	0	9	23205		0	309
ATCATCTTC	0	0	0	0	9	23205		0	309
AGGTAGATC	0	0	0	0	9	23205		0	309
CACTGGAGG	0	0	0	0	9	23205		0	309
AATTAAAGT	0	0	0	0	9	23205		0	309
AGGCCAAGG	0	0	0	0	9	23205		0	309
AATTGAAGT	0	0	0	0	9	23205		0	309
GAACCGTAT	0	0	0	0	9	23205		0	309
AAGCAACCA	0	0	0	0	9	23205		0	309
AACCGACTA	0	0	0	0	9	23205		0	309
CATTTAAAT	0	0	0	0	9	23205		0	309
ATGTGTATT	0	0	0	0	9	23205		0	309
AAAAAACCC	0	0	0	0	9	23205		0	309
AAACAAATG	0	0	0	0	9	23205		0	309
ATTAAATTG	0	0	0	0	9	23205		0	309
ATATATACA	0	0	0	0	9	23205		0	309
TATCAAGAA	0	0	0	0	9	23205		0	309
ACTGTGAAA	0	0	0	0	9	23205		0	309
AACAGAGGC	0	0	0	0	9	23205		0	309
CACACCCTT	0	0	0	0	9	23205		0	309
AGACGATGG	0	0	0	0	9	23205		0	309
GCACATAAT	0	0	0	0	9	23205		0	309
GATTAAAGG	0	0	0	0	9	23205		0	309
CCTCTACCT	0	0	0	0	9	23205		0	309
CACATATCA	0	0	0	0	9	23205		0	309
AACAAAAAG	0	0	0	0	9	23205		0	309
AAAACTTTT	0	0	0	0	9	23205		0	309
GAAATAATT	0	0	0	0	9	23205		0	309
CTATTTTGC	0	0	0	0	9	23205		0	309
AATTGCAAA	0	0	0	0	9	23205		0	309
AATGGTGGA	0	0	0	0	9	23205		0	309
AACTAACAC	0	0	0	0	9	23205		0	309
AAATTGGAT	0	0	0	0	9	23205		0	309
TAGAATTAA	0	0	0	0	9	23205		0	309
CGACTTAAG	0	0	0	0	9	23205		0	309
ACTAAATAA	0	0	0	0	9	23205		0	309
AATTATGTA	0	0	0	0	9	23205		0	309
AAAATTATA	0	0	0	0	9	23205		0	309
CTGTTGCCA	0	0	0	0	9	23205		0	309
AATGCAACT	0	0	0	0	9	23205		0	309
AATAATACT	0	0	0	0	9	23205		0	309
GGATATTCT	0	0	0	0	9	23205		0	309
CCTCCCGCG	0	0	0	0	9	23205		0	309
ATAGTTTAC	0	0	0	0	9	23205		0	309
ACTCCTGCT	0	0	0	0	9	23205		0	309
AATCACAAC	0	0	0	0	9	23205		0	309
AACTTTGTG	0	0	0	0	9	23205		0	309
AAAATTGTC	0	0	0	0	9	23205		0	309
GGTAAGAAG	0	0	0	0	9	23205		0	309
CAAAATGTC	0	0	0	0	9	23205		0	309
ATAACTAAC	0	0	0	0	9	23205		0	309
AAGATAATT	0	0	0	0	9	23205		0	309
AAATAGGTT	0	0	0	0	9	23205		0	309
TAATTATAC	0	0	0	0	9	23205		0	309
CGACATAAG	0	0	0	0	9	23205		0	309
ACACACATC	0	0	0	0	9	23205		0	309
AATTTTATC	0	0	0	0	9	23205		0	309
AATTAAGTA	0	0	0	0	9	23205		0	309
AAGAGGTGG	0	0	0	0	9	23205		0	309
AACTGTTCA	0	0	0	0	9	23205		0	309
AACATAACA	0	0	0	0	9	23205		0	309
AAATTTAAA	0	0	0	0	9	23205		0	309
AAATGTTTT	0	0	0	0	9	23205		0	309
AAAACTCAG	0	0	0	0	9	23205		0	309
TTAAAATGG	0	0	0	0	9	23205		0	309
TCATTATCA	0	0	0	0	9	23205		0	309
TATTGGAGA	0	0	0	0	9	23205		0	309
GCAATTAAC	0	0	0	0	9	23205		0	309
CCTCAGCCG	0	0	0	0	9	23205		0	309
CATGAATAG	0	0	0	0	9	23205		0	309
CAGTGCCAT	0	0	0	0	9	23205		0	309
CAATTGCTT	0	0	0	0	9	23205		0	309
ATTATCTAA	0	0	0	0	9	23205		0	309
ATGGTGGTG	0	0	0	0	9	23205		0	309
ATGAAGACG	0	0	0	0	9	23205		0	309
ATATCTTCA	0	0	0	0	9	23205		0	309
ATATATCTC	0	0	0	0	9	23205		0	309
AGTTTCATT	0	0	0	0	9	23205		0	309
AAGTTAATG	0	0	0	0	9	23205		0	309
AAGGAGGTG	0	0	0	0	9	23205		0	309
AAATCTATT	0	0	0	0	9	23205		0	309
AAATATTCA	0	0	0	0	9	23205		0	309
AAATAGATA	0	0	0	0	9	23205		0	309
AAATAACTG	0	0	0	0	9	23205		0	309
AAACTGTGC	0	0	0	0	9	23205		0	309
CCAATTAAA	0	0	0	0	9	23205		0	309
CAACCTCAT	0	0	0	0	9	23205		0	309
AGTTTAGTT	0	0	0	0	9	23205		0	309
AATCATAAC	0	0	0	0	9	23205		0	309
AAACTATTA	0	0	0	0	9	23205		0	309
AAAATGTTT	0	0	0	0	9	23205		0	309
TCATCACCA	0	0	0	0	9	23205		0	309
TACAGTGAG	0	0	0	0	9	23205		0	309
GTTTATAAA	0	0	0	0	9	23205		0	309
GATGACAGG	0	0	0	0	9	23205		0	309
CTCAATATA	0	0	0	0	9	23205		0	309
AGTTTACTT	0	0	0	0	9	23205		0	309
AGATCAGAT	0	0	0	0	9	23205		0	309
ACATATATA	0	0	0	0	9	23205		0	309
AATTGAAAC	0	0	0	0	9	23205		0	309
AATAAAATC	0	0	0	0	9	23205		0	309
AAGTTGAAT	0	0	0	0	9	23205		0	309
AAATCACTT	0	0	0	0	9	23205		0	309
AAACTGTGG	0	0	0	0	9	23205		0	309
AAACATATT	0	0	0	0	9	23205		0	309
AAACAAATT	0	0	0	0	9	23205		0	309
AAAATAGAG	0	0	0	0	9	23205		0	309
TAATAGAAG	0	0	0	0	9	23205		0	309
TAAAGCGGT	0	0	0	0	9	23205		0	309
GCCCAGAAT	0	0	0	0	9	23205		0	309
GCACAGCAA	0	0	0	0	9	23205		0	309
ATAAACTTA	0	0	0	0	9	23205		0	309
ACCTTTCCA	0	0	0	0	9	23205		0	309
ACCCAATAT	0	0	0	0	9	23205		0	309
AATGGTGGC	0	0	0	0	9	23205		0	309
AAGCCATTA	0	0	0	0	9	23205		0	309
AACATCTAG	0	0	0	0	9	23205		0	309
AAATGGTTT	0	0	0	0	9	23205		0	309
AAAATTTCT	0	0	0	0	9	23205		0	309
AAAAATAAC	0	0	0	0	9	23205		0	309
TTATATAAC	0	0	0	0	9	23205		0	309
TCATTCAAA	0	0	0	0	9	23205		0	309
TATAATAGT	0	0	0	0	9	23205		0	309
TAGGGTCAC	0	0	0	0	9	23205		0	309
TAATTGGAT	0	0	0	0	9	23205		0	309
TAAAACTTA	0	0	0	0	9	23205		0	309
GCACCGCAA	0	0	0	0	9	23205		0	309
GAGGCGGCC	0	0	0	0	9	23205		0	309
GAAAATAAT	0	0	0	0	9	23205		0	309
CTTATTAAA	0	0	0	0	9	23205		0	309
CGTCGTCTC	0	0	0	0	9	23205		0	309
CGCCGCCCC	0	0	0	0	9	23205		0	309
CGCACTCCT	0	0	0	0	9	23205		0	309
CCTCATTAA	0	0	0	0	9	23205		0	309
CAATATAAT	0	0	0	0	9	23205		0	309
CAAAACATA	0	0	0	0	9	23205		0	309
ATTTTGTAA	0	0	0	0	9	23205		0	309
ATATATTAC	0	0	0	0	9	23205		0	309
ATAGCAATA	0	0	0	0	9	23205		0	309
AGGCAAAAC	0	0	0	0	9	23205		0	309
AGAAGAGCT	0	0	0	0	9	23205		0	309
ACCTAAGCG	0	0	0	0	9	23205		0	309
AATTCAATA	0	0	0	0	9	23205		0	309
AAATTTTGG	0	0	0	0	9	23205		0	309
AAATAATAC	0	0	0	0	9	23205		0	309
AAAGGGAAG	0	0	0	0	9	23205		0	309
AAAGAAAAC	0	0	0	0	9	23205		0	309
AAACATAAT	0	0	0	0	9	23205		0	309
AAACATAAG	0	0	0	0	9	23205		0	309
AAACAAAAG	0	0	0	0	9	23205		0	309
AAAAATTAC	0	0	0	0	9	23205		0	309
AAAAATCAT	0	0	0	0	9	23205		0	309
AAAAAGATC	0	0	0	0	9	23205		0	309
TTCAACAAA	0	0	0	0	9	23205		0	309
TATGTACAG	0	0	0	0	9	23205		0	309
TACAGAAAA	0	0	0	0	9	23205		0	309
GGAAGATGA	0	0	0	0	9	23205		0	309
GAGGATGAA	0	0	0	0	9	23205		0	309
GAAGCCGAG	0	0	0	0	9	23205		0	309
CTTCACATG	0	0	0	0	9	23205		0	309
CTCCAGCAC	0	0	0	0	9	23205		0	309
CCTTCTTCC	0	0	0	0	9	23205		0	309
CCTCATCTC	0	0	0	0	9	23205		0	309
CCGCCCGTC	0	0	0	0	9	23205		0	309
CCAGCTTCT	0	0	0	0	9	23205		0	309
CCAATATGT	0	0	0	0	9	23205		0	309
CCAAGCCGA	0	0	0	0	9	23205		0	309
ATTTTTTCA	0	0	0	0	9	23205		0	309
ATTTGCGTA	0	0	0	0	9	23205		0	309
ATTATTATG	0	0	0	0	9	23205		0	309
ATGGAAAAA	0	0	0	0	9	23205		0	309
ATATATTTG	0	0	0	0	9	23205		0	309
ACTATTTTT	0	0	0	0	9	23205		0	309
ACACAACAC	0	0	0	0	9	23205		0	309
AATCACAAT	0	0	0	0	9	23205		0	309
AATATGAAT	0	0	0	0	9	23205		0	309
AATACTTTT	0	0	0	0	9	23205		0	309
AACTATTCA	0	0	0	0	9	23205		0	309
AAACTTATC	0	0	0	0	9	23205		0	309
AAACCAACC	0	0	0	0	9	23205		0	309
AAAAAAACT	0	0	0	0	9	23205		0	309
TATTTAAAG	0	0	0	0	9	23205		0	309
TAATGACAA	0	0	0	0	9	23205		0	309
TAATCAACG	0	0	0	0	9	23205		0	309
TAAAATGCA	0	0	0	0	9	23205		0	309
GCACCAAAC	0	0	0	0	9	23205		0	309
GCACAAATG	0	0	0	0	9	23205		0	309
GCAAATCAC	0	0	0	0	9	23205		0	309
GACGGCGAC	0	0	0	0	9	23205		0	309
GAAGAGATG	0	0	0	0	9	23205		0	309
GAAAGGTAA	0	0	0	0	9	23205		0	309
CTCGTGTAA	0	0	0	0	9	23205		0	309
CTACTGACT	0	0	0	0	9	23205		0	309
CGGGGCTGG	0	0	0	0	9	23205		0	309
CCTTACACA	0	0	0	0	9	23205		0	309
CCTCGGCCC	0	0	0	0	9	23205		0	309
CCGCGACCG	0	0	0	0	9	23205		0	309
CCGCCGCCT	0	0	0	0	9	23205		0	309
CCAGCTTAT	0	0	0	0	9	23205		0	309
CATCAAATA	0	0	0	0	9	23205		0	309
CATAACCAA	0	0	0	0	9	23205		0	309
CAACCTCAA	0	0	0	0	9	23205		0	309
ATTTGTGAA	0	0	0	0	9	23205		0	309
ATTTAAGAA	0	0	0	0	9	23205		0	309
ATTGCATTG	0	0	0	0	9	23205		0	309
ATTAATGTG	0	0	0	0	9	23205		0	309
ATATATGCA	0	0	0	0	9	23205		0	309
ATATAGATG	0	0	0	0	9	23205		0	309
ATATAACAA	0	0	0	0	9	23205		0	309
ATACATTTA	0	0	0	0	9	23205		0	309
ATAAGTGAA	0	0	0	0	9	23205		0	309
ATAAAACAG	0	0	0	0	9	23205		0	309
AGTTATTCG	0	0	0	0	9	23205		0	309
AGCAAGAGG	0	0	0	0	9	23205		0	309
AGAGCCCAA	0	0	0	0	9	23205		0	309
ACGAGTGAT	0	0	0	0	9	23205		0	309
ACCGCCGCC	0	0	0	0	9	23205		0	309
ACACCCTTT	0	0	0	0	9	23205		0	309
AATTTTGTG	0	0	0	0	9	23205		0	309
AATGAGTTA	0	0	0	0	9	23205		0	309
AATCTTTTC	0	0	0	0	9	23205		0	309
AATATTATC	0	0	0	0	9	23205		0	309
AATATAATG	0	0	0	0	9	23205		0	309
AATAGCACT	0	0	0	0	9	23205		0	309
AATACACTG	0	0	0	0	9	23205		0	309
AATACAAAC	0	0	0	0	9	23205		0	309
AAGTGCTAG	0	0	0	0	9	23205		0	309
AACTTTCTT	0	0	0	0	9	23205		0	309
AACTGTTAA	0	0	0	0	9	23205		0	309
AACTCAAAA	0	0	0	0	9	23205		0	309
AACTAACGA	0	0	0	0	9	23205		0	309
AACACGATG	0	0	0	0	9	23205		0	309
AAATTTGGA	0	0	0	0	9	23205		0	309
AAACTTTTG	0	0	0	0	9	23205		0	309
AAACTTTCA	0	0	0	0	9	23205		0	309
AAAAATTTG	0	0	0	0	9	23205		0	309
AAAAATACG	0	0	0	0	9	23205		0	309
AAAAAGTGC	0	0	0	0	9	23205		0	309
AAAAACAAG	0	0	0	0	9	23205		0	309
TTAAGTATA	0	0	0	0	9	23205		0	309
TTAACCAAG	0	0	0	0	9	23205		0	309
TAATTAACC	0	0	0	0	9	23205		0	309
TAATAGGAG	0	0	0	0	9	23205		0	309
TAATAACTT	0	0	0	0	9	23205		0	309
GGCTTATCA	0	0	0	0	9	23205		0	309
GACAGCGGG	0	0	0	0	9	23205		0	309
CTTCGTTCC	0	0	0	0	9	23205		0	309
CTGTTAAAC	0	0	0	0	9	23205		0	309
CTCACGAAG	0	0	0	0	9	23205		0	309
CCTCACCTC	0	0	0	0	9	23205		0	309
CCTACGGAT	0	0	0	0	9	23205		0	309
CAGTAGAAG	0	0	0	0	9	23205		0	309
CAGCGCCGC	0	0	0	0	9	23205		0	309
CACGCCCTT	0	0	0	0	9	23205		0	309
CACCACCCA	0	0	0	0	9	23205		0	309
CACAAAACA	0	0	0	0	9	23205		0	309
CAACCATTG	0	0	0	0	9	23205		0	309
CAACAAAAT	0	0	0	0	9	23205		0	309
CAAAAGCAA	0	0	0	0	9	23205		0	309
CAAAACCTG	0	0	0	0	9	23205		0	309
CAAAACATC	0	0	0	0	9	23205		0	309
CAAAAAGCA	0	0	0	0	9	23205		0	309
ATTTAACAC	0	0	0	0	9	23205		0	309
ATTAAATGC	0	0	0	0	9	23205		0	309
ATGGCGATG	0	0	0	0	9	23205		0	309
ATCCATCTG	0	0	0	0	9	23205		0	309
ATCAATGAA	0	0	0	0	9	23205		0	309
ATATGTACA	0	0	0	0	9	23205		0	309
ATAACGTAA	0	0	0	0	9	23205		0	309
ATAAACAAC	0	0	0	0	9	23205		0	309
AGTTAATTG	0	0	0	0	9	23205		0	309
AGTCAAAAT	0	0	0	0	9	23205		0	309
AGTAAAAGA	0	0	0	0	9	23205		0	309
AGAGGCTCA	0	0	0	0	9	23205		0	309
AGAGCTTGA	0	0	0	0	9	23205		0	309
AGAAGAGAT	0	0	0	0	9	23205		0	309
ACTACACAC	0	0	0	0	9	23205		0	309
ACTAAAATA	0	0	0	0	9	23205		0	309
ACCTCAGTC	0	0	0	0	9	23205		0	309
ACATCACAT	0	0	0	0	9	23205		0	309
ACATATGAA	0	0	0	0	9	23205		0	309
ACACCTTTC	0	0	0	0	9	23205		0	309
ACACCCAAA	0	0	0	0	9	23205		0	309
ACACCAAAA	0	0	0	0	9	23205		0	309
AATTTTAAG	0	0	0	0	9	23205		0	309
AATGAGATT	0	0	0	0	9	23205		0	309
AATGAAAGA	0	0	0	0	9	23205		0	309
AATATGCTC	0	0	0	0	9	23205		0	309
AATAATCAA	0	0	0	0	9	23205		0	309
AATAAGATA	0	0	0	0	9	23205		0	309
AAGTGTTGC	0	0	0	0	9	23205		0	309
AAGTAAGTA	0	0	0	0	9	23205		0	309
AAGGAGATC	0	0	0	0	9	23205		0	309
AAGATATGA	0	0	0	0	9	23205		0	309
AAGAATGGA	0	0	0	0	9	23205		0	309
AACTATTCT	0	0	0	0	9	23205		0	309
AACTATCAC	0	0	0	0	9	23205		0	309
AACATGAAT	0	0	0	0	9	23205		0	309
AACAAGTTA	0	0	0	0	9	23205		0	309
AACAACCAA	0	0	0	0	9	23205		0	309
AACAAAAGT	0	0	0	0	9	23205		0	309
AAATTTAAC	0	0	0	0	9	23205		0	309
AAATTACCT	0	0	0	0	9	23205		0	309
AAATGCACT	0	0	0	0	9	23205		0	309
AAATCAGAA	0	0	0	0	9	23205		0	309
AAAATTTAG	0	0	0	0	9	23205		0	309
AAAAGTAGC	0	0	0	0	9	23205		0	309
AAAACTCCA	0	0	0	0	9	23205		0	309
AAAAATCTA	0	0	0	0	9	23205		0	309
AAAAAGAGG	0	0	0	0	9	23205		0	309
AAAAAATCC	0	0	0	0	9	23205		0	309
TGGCATACA	0	0	0	0	9	23205		0	309
TCGAAGGGG	0	0	0	0	9	23205		0	309
TCAAAATGC	0	0	0	0	9	23205		0	309
TAATAAGAA	0	0	0	0	9	23205		0	309
TAAACTGTA	0	0	0	0	9	23205		0	309
GTTTGACTA	0	0	0	0	9	23205		0	309
GTTACAACA	0	0	0	0	9	23205		0	309
GTAGGAATA	0	0	0	0	9	23205		0	309
GGAATGAAA	0	0	0	0	9	23205		0	309
GCCCGCGCT	0	0	0	0	9	23205		0	309
GATAAGAAA	0	0	0	0	9	23205		0	309
GAAAACCCC	0	0	0	0	9	23205		0	309
CTTTGGAGT	0	0	0	0	9	23205		0	309
CTTGTGCAT	0	0	0	0	9	23205		0	309
CTAACTACC	0	0	0	0	9	23205		0	309
CGCCACGCT	0	0	0	0	9	23205		0	309
CCGCTATAT	0	0	0	0	9	23205		0	309
CCGCCTGAC	0	0	0	0	9	23205		0	309
CCGCCCGCA	0	0	0	0	9	23205		0	309
CCCCCCAAC	0	0	0	0	9	23205		0	309
CCATCACCT	0	0	0	0	9	23205		0	309
CCAACACCA	0	0	0	0	9	23205		0	309
CATTCGAGG	0	0	0	0	9	23205		0	309
CATCACCAG	0	0	0	0	9	23205		0	309
CAGGACGAG	0	0	0	0	9	23205		0	309
CAGCACGGC	0	0	0	0	9	23205		0	309
CACCGCCAT	0	0	0	0	9	23205		0	309
CACCAACAT	0	0	0	0	9	23205		0	309
CAATCATAT	0	0	0	0	9	23205		0	309
CAACCATGC	0	0	0	0	9	23205		0	309
ATTTTCTTG	0	0	0	0	9	23205		0	309
ATTTTATGG	0	0	0	0	9	23205		0	309
ATTATAAAG	0	0	0	0	9	23205		0	309
ATGACAATG	0	0	0	0	9	23205		0	309
ATCCACATT	0	0	0	0	9	23205		0	309
ATCAGTAGT	0	0	0	0	9	23205		0	309
ATACTTTGA	0	0	0	0	9	23205		0	309
ATAAATGAT	0	0	0	0	9	23205		0	309
AGTTTCGGA	0	0	0	0	9	23205		0	309
AGGCGGTCG	0	0	0	0	9	23205		0	309
AGGCGCTGG	0	0	0	0	9	23205		0	309
AGCTTCCTC	0	0	0	0	9	23205		0	309
AGCATAGTT	0	0	0	0	9	23205		0	309
AGATTTCAA	0	0	0	0	9	23205		0	309
AGAGGTTAT	0	0	0	0	9	23205		0	309
AGAGGGGGA	0	0	0	0	9	23205		0	309
AGACAAAGA	0	0	0	0	9	23205		0	309
ACTTGATTT	0	0	0	0	9	23205		0	309
ACTCGGCCG	0	0	0	0	9	23205		0	309
ACGCCCTGG	0	0	0	0	9	23205		0	309
ACCAAAGTA	0	0	0	0	9	23205		0	309
ACCAAAATG	0	0	0	0	9	23205		0	309
ACATAGTCA	0	0	0	0	9	23205		0	309
ACATAATTC	0	0	0	0	9	23205		0	309
ACACTATAT	0	0	0	0	9	23205		0	309
ACAAGTATA	0	0	0	0	9	23205		0	309
AATTGTGAT	0	0	0	0	9	23205		0	309
AATTACTGT	0	0	0	0	9	23205		0	309
AATGTATAA	0	0	0	0	9	23205		0	309
AATGAACAC	0	0	0	0	9	23205		0	309
AATCCATAT	0	0	0	0	9	23205		0	309
AATATGTAG	0	0	0	0	9	23205		0	309
AATATGCCC	0	0	0	0	9	23205		0	309
AAGGCTACA	0	0	0	0	9	23205		0	309
AAGCGGCGT	0	0	0	0	9	23205		0	309
AAGAAGTTG	0	0	0	0	9	23205		0	309
AAGAACCAT	0	0	0	0	9	23205		0	309
AACCGATCC	0	0	0	0	9	23205		0	309
AACATTCTG	0	0	0	0	9	23205		0	309
AACATATCA	0	0	0	0	9	23205		0	309
AACACACAT	0	0	0	0	9	23205		0	309
AAATGTCAC	0	0	0	0	9	23205		0	309
AAATGACAC	0	0	0	0	9	23205		0	309
AAATATTCC	0	0	0	0	9	23205		0	309
AAATAGTAT	0	0	0	0	9	23205		0	309
AAAATTAGA	0	0	0	0	9	23205		0	309
AAAAGGTGA	0	0	0	0	9	23205		0	309
AAAAGACGG	0	0	0	0	9	23205	23205	0	309	309
TGCAACCACT	3103	3097	3056	9256	10	9256		1	1		10 TGCAACCACT	9256
CCACTAGCAA	1015	1017	1034	3066	10	12322		1	2
ATTCAATTCA	780	886	854	2520	10	14842		1	3
ATTTCAATTC	302	280	296	878	10	15720		1	4
CACTTGCAAA	236	247	230	713	10	16433		1	5
TATTTAAATA	215	201	220	636	10	17069		1	6
ATATGTATAT	142	148	151	441	10	17510		1	7
TGCATCCACT	94	96	117	307	10	17817		1	8
TTAAATATAA	73	67	65	205	10	18022		1	9
AAAAAAAAAG	71	70	62	203	10	18225		1	10
TATAAATATA	82	69	52	203	10	18428		1	11
TAAATAAATA	42	52	41	135	10	18563		1	12
ATATATATAT	40	40	50	130	10	18693		1	13
CTATTCAATT	49	37	38	124	10	18817		1	14
ATAAAAAAAT	42	30	47	119	10	18936		1	15
AAAAAAAAAT	29	50	33	112	10	19048		1	16
TAAGATAAAC	32	39	35	106	10	19154		1	17
AGGAGTAGGT	37	30	36	103	10	19257		1	18
TCAACCACAA	28	37	33	98	10	19355		1	19
ACCCGACCCA	35	30	32	97	10	19452		1	20
GAGTTAAATA	25	28	25	78	10	19530		1	21
ATATACATAC	32	26	17	75	10	19605		1	22
AATTAAATTG	18	29	26	73	10	19678		1	23
TATCCGAAAA	17	33	22	72	10	19750		1	24
ATTATTAATT	21	21	25	67	10	19817		1	25
ACACACATAC	12	26	25	63	10	19880		1	26
AAATGGTTGC	27	11	24	62	10	19942		1	27
AGTACGGTAC	24	17	13	54	10	19996		1	28
AAATAAAAAT	18	13	19	50	10	20046		1	29
ACCCCCCCCC	14	16	19	49	10	20095		1	30
TATATATAAT	18	17	14	49	10	20144		1	31
AAATAATAAT	12	11	22	45	10	20189		1	32
AAAAAACAAA	11	13	21	45	10	20234		1	33
CCCCCGCCCC	15	9	19	43	10	20277		1	34
AAACTTGCAT	15	11	16	42	10	20319		1	35
AATTGAAATA	13	14	14	41	10	20360		1	36
AAGCTAGAGA	12	11	16	39	10	20399		1	37
ACATGCATAA	8	19	12	39	10	20438		1	38
CCCCCTCCCC	11	15	10	36	10	20474		1	39
AACATTCACA	12	10	14	36	10	20510		1	40
ATCTATATAT	11	15	8	34	10	20544		1	41
AAACAAATTC	10	7	15	32	10	20576		1	42
AAAATATCTA	7	12	12	31	10	20607		1	43
TATTTATAAT	5	12	12	29	10	20636		1	44
ATTAATATAT	4	13	8	25	10	20661		1	45
TAAATTAAAA	7	10	8	25	10	20686		1	46
ATATATACAC	13	4	8	25	10	20711		1	47
CGTGTACTTT	6	12	7	25	10	20736		1	48
GACTAGTCGA	10	7	7	24	10	20760		1	49
CACTTGCAAT	7	13	4	24	10	20784		1	50
AAATTATTTC	5	12	6	23	10	20807		1	51
ATGCTAGTGG	7	5	10	22	10	20829		1	52
AATTTATTTA	10	6	5	21	10	20850		1	53
ATTGGATATT	7	8	5	20	10	20870		1	54
AATTAAATAA	6	6	7	19	10	20889		1	55
AAATATTTAA	11	6	2	19	10	20908		1	56
GATAAACATG	9	4	6	19	10	20927		1	57
GCAACCACTG	2	5	10	17	10	20944		1	58
AGGAAAAAAA	6	6	4	16	10	20960		1	59
ACCTACTCCC	5	6	5	16	10	20976		1	60
AACTTATATA	8	5	2	15	10	20991		1	61
ATTCGATTCA	7	4	4	15	10	21006		1	62
ATACACATAC	4	4	6	14	10	21020		1	63
CAAAACAATT	2	5	7	14	10	21034		1	64
TGTTTGAAAT	3	4	7	14	10	21048		1	65
CCACTCGCAA	8	2	4	14	10	21062		1	66
CCACGAGCAA	4	4	6	14	10	21076		1	67
AATTCGTTTC	5	4	5	14	10	21090		1	68
AATTAAAAAA	3	6	4	13	10	21103		1	69
GAATTTAAAT	6	2	5	13	10	21116		1	70
TAGCCGTCGC	2	5	6	13	10	21129		1	71
AAGCAAGGAA	2	5	6	13	10	21142		1	72
AAATCTTTTA	5	2	6	13	10	21155		1	73
AAATAAAACA	5	3	4	12	10	21167		1	74
GCCGTCGGAA	3	9	0	12	10	21179		1	75
CAAAATAATT	4	4	4	12	10	21191		1	76
CCGGGCGGGT	6	5	1	12	10	21203		1	77
CCGATCCGAA	2	5	4	11	10	21214		1	78
ATAACAAAAC	5	1	5	11	10	21225		1	79
AAAAAGAGAA	4	4	3	11	10	21236		1	80
ATGGACTTGA	5	1	5	11	10	21247		1	81
GCGCGCCTAG	1	4	6	11	10	21258		1	82
CTCTACCTTT	4	5	2	11	10	21269		1	83
AAATTAATTT	1	3	6	10	10	21279		1	84
ATTATTAATA	3	5	2	10	10	21289		1	85
CATTCATTTC	3	5	2	10	10	21299		1	86
AACTCCATTT	3	2	5	10	10	21309		1	87
AACCCTAAAT	4	2	4	10	10	21319		1	88
AAATCGAATT	5	4	1	10	10	21329		1	89
TAATTCATTT	4	4	1	9	10	21338		1	90
TAATTAATTT	3	1	5	9	10	21347		1	91
AAAAAATAAT	0	5	4	9	10	21356		1	92
TATAACTATA	1	4	4	9	10	21365		1	93
AAAAATGAAA	3	3	3	9	10	21374		1	94
ATAATATAAA	6	1	2	9	10	21383		1	95
AAATATATTA	1	6	2	9	10	21392		1	96
CTTTCATTTT	2	2	5	9	10	21401		1	97
CGTCGCAAGC	1	4	4	9	10	21410		1	98
CCGGGCGGTT	2	3	4	9	10	21419		1	99
AACTCTATTC	4	5	0	9	10	21428		1	100
AGAAAGAAAA	3	2	3	8	10	21436		1	101
TAATTAATTA	2	3	3	8	10	21444		1	102
AAAATGATTT	2	2	4	8	10	21452		1	103
TAAATCAAAT	1	4	3	8	10	21460		1	104
TCATAAATCA	5	3	0	8	10	21468		1	105
CGACTAGTCG	2	1	5	8	10	21476		1	106
CCTCACTCGG	4	3	1	8	10	21484		1	107
ATGTATTTAA	6	0	2	8	10	21492		1	108
ACCACTTGCG	0	4	4	8	10	21500		1	109
TAAACTATTT	2	3	2	7	10	21507		1	110
ATATATAAAA	2	2	3	7	10	21514		1	111
AAATAAAGAA	3	2	2	7	10	21521		1	112
ACACACATAT	4	2	1	7	10	21528		1	113
CTCCAACGGC	1	2	4	7	10	21535		1	114
TAAATATTAA	3	1	3	7	10	21542		1	115
AAAACCATTT	3	0	4	7	10	21549		1	116
ATAAAAACAT	0	5	2	7	10	21556		1	117
AAAATATTTC	1	1	5	7	10	21563		1	118
ATGGTTGCTA	2	0	5	7	10	21570		1	119
AATATCCAAA	3	2	2	7	10	21577		1	120
ATAAAATAAA	6	0	0	6	10	21583		1	121
AGAAAAGAAG	1	1	4	6	10	21589		1	122
AGAAGAAAAA	1	1	4	6	10	21595		1	123
ACACACACGC	3	3	0	6	10	21601		1	124
GACCCGAACC	1	5	0	6	10	21607		1	125
ATTCAATTCC	3	1	2	6	10	21613		1	126
AAAAAGATTT	2	3	1	6	10	21619		1	127
ATTTTACATA	1	1	4	6	10	21625		1	128
CCTAATCCTA	1	2	3	6	10	21631		1	129
CCACTTGCAG	3	2	1	6	10	21637		1	130
CAGGTCGACC	4	1	1	6	10	21643		1	131
CAAACAATCC	0	2	4	6	10	21649		1	132
ATTCCTACCT	3	1	2	6	10	21655		1	133
ATAATCAAGT	3	0	3	6	10	21661		1	134
ACTCCATTCA	2	1	3	6	10	21667		1	135
AAATAAAAAG	2	2	1	5	10	21672		1	136
TAATTAAATT	2	0	3	5	10	21677		1	137
AAAGAAAGGA	1	4	0	5	10	21682		1	138
ATTTTAAATG	1	1	3	5	10	21687		1	139
AATATAATAA	1	2	2	5	10	21692		1	140
CACACACAAA	3	1	1	5	10	21697		1	141
CAAATCAAAC	1	1	3	5	10	21702		1	142
ATATATATGC	3	0	2	5	10	21707		1	143
ATGAATATGA	1	2	2	5	10	21712		1	144
AAAAATATGT	1	2	2	5	10	21717		1	145
TGTTAATGAT	3	2	0	5	10	21722		1	146
GTTTGAAATG	0	2	3	5	10	21727		1	147
GAGAATTAAG	2	1	2	5	10	21732		1	148
GAATAAACAT	3	2	0	5	10	21737		1	149
CGTAAAAAAA	3	2	0	5	10	21742		1	150
CCGAAACCGT	3	1	1	5	10	21747		1	151
AGAGAGGAGG	3	2	0	5	10	21752		1	152
AATTTATATG	1	2	2	5	10	21757		1	153
AAAGCAAAGT	3	1	1	5	10	21762		1	154
AAACTGTTAA	2	1	2	5	10	21767		1	155
TGAAATGAAA	2	0	2	4	10	21771		1	156
AAAGGAAGAA	4	0	0	4	10	21775		1	157
ATTTAAAATA	3	0	1	4	10	21779		1	158
TATTAAATAA	2	0	2	4	10	21783		1	159
CCGTTGGAAG	0	1	3	4	10	21787		1	160
AAAAAATCAA	1	2	1	4	10	21791		1	161
ATAAATTCAA	1	0	3	4	10	21795		1	162
TAAAATTTTC	1	3	0	4	10	21799		1	163
TATATAAACA	2	1	1	4	10	21803		1	164
AATATAAATT	0	1	3	4	10	21807		1	165
AACTAAAATT	3	1	0	4	10	21811		1	166
AAATGAATTC	1	1	2	4	10	21815		1	167
ATATATGTAA	2	2	0	4	10	21819		1	168
TAATATAATA	0	2	2	4	10	21823		1	169
TACACAAAAG	0	0	4	4	10	21827		1	170
TAAAACAGTT	1	3	0	4	10	21831		1	171
GCCAAGTCGA	2	1	1	4	10	21835		1	172
TAATGAATGT	0	2	2	4	10	21839		1	173
TAAATCTTGC	1	2	1	4	10	21843		1	174
CTAGAGGAAG	1	1	2	4	10	21847		1	175
ATTGGTTGCT	4	0	0	4	10	21851		1	176
ATGGATGCAA	2	2	0	4	10	21855		1	177
AGAAAAAGCA	1	3	0	4	10	21859		1	178
ACCTGCCCGG	1	3	0	4	10	21863		1	179
AATGTCCAAA	1	1	2	4	10	21867		1	180
AATAACATTC	1	1	2	4	10	21871		1	181
AACTGCCCGG	2	1	1	4	10	21875		1	182
AACACTAATT	2	2	0	4	10	21879		1	183
AAATAGATTA	0	0	3	3	10	21882		1	184
TTAAATAGAT	0	3	0	3	10	21885		1	185
AATTATTTTT	1	1	1	3	10	21888		1	186
AGAAGAAGAG	2	0	1	3	10	21891		1	187
CCGTCGGAAA	3	0	0	3	10	21894		1	188
AAATTTTCAA	0	3	0	3	10	21897		1	189
TTAAAATGTT	0	2	1	3	10	21900		1	190
ATATATATGA	1	1	1	3	10	21903		1	191
ACTTCAATTC	2	0	1	3	10	21906		1	192
ATCCAATCCG	1	1	1	3	10	21909		1	193
AAAACAAATA	0	3	0	3	10	21912		1	194
TCAAATCATT	0	1	2	3	10	21915		1	195
GAGAGAGAAA	0	2	1	3	10	21918		1	196
AATTTGAATG	0	0	3	3	10	21921		1	197
AAAAAATATT	2	1	0	3	10	21924		1	198
AAATAAAAGG	0	2	1	3	10	21927		1	199
AAATAGAATA	0	1	2	3	10	21930		1	200
AAAGGAAAGA	2	1	0	3	10	21933		1	201
GATATTTTCA	0	2	1	3	10	21936		1	202
CAGCCGTCGC	2	0	1	3	10	21939		1	203
ATTTTAAAGC	3	0	0	3	10	21942		1	204
AGTTAATTAT	0	2	1	3	10	21945		1	205
GAAAATTTTC	0	0	3	3	10	21948		1	206
AGCAGAATAT	0	3	0	3	10	21951		1	207
AACTAAAACT	1	0	2	3	10	21954		1	208
AACAAGATAA	2	1	0	3	10	21957		1	209
GATGCTTAGG	0	2	1	3	10	21960		1	210
AATGGAAATA	1	1	1	3	10	21963		1	211
AAAATTATGA	1	0	2	3	10	21966		1	212
AAAATCACTA	1	1	1	3	10	21969		1	213
TTTGCAAATA	1	1	1	3	10	21972		1	214
TGAATGTAAA	0	1	2	3	10	21975		1	215
GCATTATCTA	1	2	0	3	10	21978		1	216
CTATACTAGA	1	2	0	3	10	21981		1	217
CGCCTGCCGA	1	1	1	3	10	21984		1	218
CGAAACTGAT	2	1	0	3	10	21987		1	219
CATTTCCAAC	2	0	1	3	10	21990		1	220
CAATCATTAG	1	0	2	3	10	21993		1	221
CAACCTGGTG	2	1	0	3	10	21996		1	222
ATTTGGTTCG	1	0	2	3	10	21999		1	223
ATTTAAGTAA	0	0	3	3	10	22002		1	224
ATGTTATACC	0	0	3	3	10	22005		1	225
[truncated: 134,972 more rows]

## Sheet: Sheet1
3 AAT	2352
4 ACAT	3125
5 TTCAA	11166
6 AATTTC	1179
7 TAAACCA	1307
8 CATATATA	574
9 AATATATAT	18188
10 TGCAACCACT	9256
11 AATTCAATTTC	10507
12 AACTTGCATATG	3472
13 ATAGAATTTGAAT	2227
14 CAGTTAGAGTTAAT	5423
15 AAATAGAAATATTTG	11434
16 AAAATAGAAATATTTG	2289
17 AAATAATGAATATTTTA	1818
18 TGTGTTGAATGATATTCA	1342
19 ATGAATATCAATTCAACAC	13077
20 ATAAGCATTCACATACTTGC	2899
21 AAAAAGAGAAGTGACTTGGAC	442
22 ATGAATTGAAAACGATTTCGAA	1169
23 ATGTTTGTTAATATGCAAGTTAC	6142
24 CATGAATATTTATTCTATTCAACA	1128
25 ATGAATATATATTTTATTTCAACAC	1847
26 ATAACAGAACTAGCAGATTAGGCAAT	687
27 AATCGTTTTCAATTCAATTCATTTCGA	31916
28 ATCGATGTTAGTTTCATCGAAAGGAGTT	1408
29 ACTTGATTTCACGGGCTACAAGCTTACCC	605
30 CGATTAACTCTTCTTCGAATAACCTATATT	498
31 TAAAAATATGATTTTTATATTTTTAAAGTAT	627
32 CATAGGCATAGGCATAGTCTTATGTTCACAGT	317
33 AAGTAAAAATTCGATTTTTATATATTGAATAGC	187
34 TATATAAAAATCGAATTTTTACTTCGCTATTCAA	7441
35 ATAAAAATCATATTTTTATCATCTATATGAACTAT	274
36 CCGTTACAAATATTTCCTATTTATAACTTCTATTTA	762
37 AATAAATGACAATTAAATGTGACACACATTATTCCTA	2156
38 AATATAGAAATTCAAATGGACTTTAAACTATAGATTTG	305
39 AAGTAAAAGGAGTTAATCGAATATAGTTTATTCGAATAG	67
40 ATTAACTCCTTTTACTTTCTATTCGAATAAACTATATTCG	223
41 CATATGCTATGTGTTCATGATGTTATGCAAGTTATGCAAGT	395
42 CTGGGGTGGTGCAGTGTAGGAATTACCCTTGGGTGGGTAGAT	49
43 AGTTAATCGATGTTAGTTAATCGATTAGTGTTAAAGTAAAAGG	153
44 GTAAAAGGAGTTAATCGATGTTAGTTTAATCGATTAGAGTTAAA	278
45 ATTTGAATCGAATTTATAAACTTTGTTTATAAATGAAAATATGGG	187
46 AACATGAATCATTCTATTCATATGATTATGGCATAAACAATACTTA	264
47 TAATCTAAACACGGTAATTAGATGGGGTTAAGTAACCTACACTTAAC	321
48 ACATTTATTATTAAATTTGTATGCACATTAGATACATCTCCCCTTTAC	224
49 GGGATGTATCTAATATGAATATAAAAATATTAATAAGTGTGTAAGAGAG	786
50 TAAAATATTCAACATTAACAATTCTATTTTTACCGCATTCAAAATGACGA	140
51 CTTGGAACCTTCATGTGCTTTTCCTTGGTCGTCTTACTCCGGTAAGGCCGT	9
52 ATTAGATAATTATTTTTGGTTAAATAATTGATAAATTAGAAGATGTATATTC	0
