# Supplementary material for: Comparative Dissection of Three Giant Genomes: Allium cepa, Allium sativum, and Allium ursinum
Source: Int J Mol Sci. 2019 Feb 9;20(3):733. doi: 10.3390/ijms20030733 (PMC6387171; doi:10.3390/ijms20030733)
Supplement: Supplementary file 1 [file ijms-20-00733-s001.zip › 5.ijms-430914-S/suppl_table/Table_S4_TRFi_TRM_ursinum.xlsx]

## Sheet: allreads-motif-length-graph
	S4-AU	S5-AU	S6-AU	SUM	motif length
	number of reads					sum			cumulative number of motifs		the length and the sequence of the most frequent motif in each category	number of reads
AAT	2488	2445	2501	7434	3	7434		1	1		3 AAT	7434
AGA	544	534	456	1534	3	8968		1	2
ATC	275	289	267	831	3	9799		1	3
AAC	163	167	182	512	3	10311		1	4
AGG	54	49	57	160	3	10471		1	5
CGA	34	43	36	113	3	10584		1	6
ACT	34	36	37	107	3	10691		1	7
ACC	3	4	7	14	3	10705		1	8
GCC	4	2	6	12	3	10717		1	9
AGC	2	2	1	5	3	10722	10722	1	10	10
TTAA	1207	1251	1265	3723	4	3723		1	1		4 TTAA	3723
AAAT	870	904	884	2658	4	6381		1	2
ACAT	589	646	616	1851	4	8232		1	3
ATAT	486	446	524	1456	4	9688		1	4
AAAG	170	186	161	517	4	10205		1	5
AGAT	93	102	109	304	4	10509		1	6
AATC	41	20	34	95	4	10604		1	7
AAAC	15	13	16	44	4	10648		1	8
ACAC	8	18	10	36	4	10684		1	9
AATG	15	13	6	34	4	10718		1	10
AGAG	6	0	4	10	4	10728		1	11
CATG	5	4	0	9	4	10737		1	12
GAAG	2	5	2	9	4	10746		1	13
AACT	2	4	1	7	4	10753		1	14
CACG	2	1	3	6	4	10759		1	15
CGAC	1	2	2	5	4	10764		1	16
AACC	2	1	2	5	4	10769		1	17
CATC	2	1	0	3	4	10772		1	18
GTAC	1	0	2	3	4	10775		1	19
GTAA	3	0	0	3	4	10778		1	20
AGGG	0	0	1	1	4	10779		1	21
ACCC	0	0	1	1	4	10780		1	22
CAGG	0	1	0	1	4	10781		1	23
TCGA	0	0	1	1	4	10782		1	24
ACAG	0	0	0	0	4	10782		0	24
CTCA	0	0	0	0	4	10782		0	24
GAAC	0	0	0	0	4	10782		0	24
AGCC	0	0	0	0	4	10782		0	24
GTAG	0	0	0	0	4	10782	10782	0	24	24
ATCCG	7211	7301	7121	21633	5	21633		1	1		5 ATCCG	21633
GAACC	2626	2493	2678	7797	5	29430		1	2
AAATA	1425	1371	1457	4253	5	33683		1	3
GAAAT	833	849	771	2453	5	36136		1	4
TTCAA	762	775	776	2313	5	38449		1	5
CAAAA	723	760	797	2280	5	40729		1	6
ATTAA	673	706	669	2048	5	42777		1	7
AAGAA	532	476	479	1487	5	44264		1	8
TCAAA	87	87	72	246	5	44510		1	9
TAATA	41	45	44	130	5	44640		1	10
ATTGG	43	38	48	129	5	44769		1	11
CTTTG	18	30	15	63	5	44832		1	12
ATAAC	30	9	23	62	5	44894		1	13
AAGAG	20	17	21	58	5	44952		1	14
AGCAT	17	23	16	56	5	45008		1	15
CTCGG	15	17	14	46	5	45054		1	16
CCGCC	18	10	15	43	5	45097		1	17
GACCC	13	12	16	41	5	45138		1	18
AGGCA	11	13	17	41	5	45179		1	19
ACAGC	14	10	8	32	5	45211		1	20
CCCGG	11	7	13	31	5	45242		1	21
TCCAT	2	15	14	31	5	45273		1	22
CCCGT	19	6	4	29	5	45302		1	23
TCAGA	6	9	13	28	5	45330		1	24
CAATA	3	13	9	25	5	45355		1	25
CCTTT	9	11	5	25	5	45380		1	26
GACCG	10	6	6	22	5	45402		1	27
AGTTT	8	6	4	18	5	45420		1	28
CCGCT	3	7	6	16	5	45436		1	29
ATCAT	7	3	5	15	5	45451		1	30
CCTAG	3	4	8	15	5	45466		1	31
CACGG	2	3	8	13	5	45479		1	32
CACAA	3	4	4	11	5	45490		1	33
CCATA	3	3	2	8	5	45498		1	34
ATTAC	2	4	0	6	5	45504		1	35
ATCCT	1	2	2	5	5	45509		1	36
CCACC	2	1	1	4	5	45513		1	37
GAGAG	2	2	0	4	5	45517		1	38
ACTTA	0	1	3	4	5	45521		1	39
CAGAC	1	1	1	3	5	45524		1	40
CAAAC	3	0	0	3	5	45527		1	41
CCCCT	2	1	0	3	5	45530		1	42
CGACA	1	1	1	3	5	45533		1	43
CTATT	0	1	1	2	5	45535		1	44
ATAAG	1	0	1	2	5	45537		1	45
CCCAA	1	1	0	2	5	45539		1	46
GTCGA	0	2	0	2	5	45541		1	47
CAATG	0	0	2	2	5	45543		1	48
ACATC	2	0	0	2	5	45545		1	49
CCGCA	0	1	1	2	5	45547		1	50
GCGAG	0	0	2	2	5	45549		1	51
ACTTT	0	0	1	1	5	45550		1	52
AGATT	0	0	1	1	5	45551		1	53
ACTAT	1	0	0	1	5	45552		1	54
CCCTA	0	0	1	1	5	45553		1	55
TAACC	0	1	0	1	5	45554		1	56
CGCCG	0	1	0	1	5	45555		1	57
AGTGG	0	0	1	1	5	45556		1	58
ACGAA	0	0	0	0	5	45556		0	58
AGTAC	0	0	0	0	5	45556		0	58
ACGCC	0	0	0	0	5	45556		0	58
GCCAA	0	0	0	0	5	45556		0	58
AAGGG	0	0	0	0	5	45556		0	58
AAGAC	0	0	0	0	5	45556		0	58
AGGGC	0	0	0	0	5	45556		0	58
AGATG	0	0	0	0	5	45556	45556	0	58	58
AAAAAG	807	842	781	2430	6	2430		1	1		6 AAAAAG	2430
AATTTC	622	542	580	1744	6	4174		1	2
AAAATA	551	558	537	1646	6	5820		1	3
ATATAC	197	164	169	530	6	6350		1	4
ATACTC	194	168	159	521	6	6871		1	5
ATATAT	180	141	171	492	6	7363		1	6
ATAGAT	162	132	139	433	6	7796		1	7
AAAAAC	125	105	120	350	6	8146		1	8
GAATTA	105	127	111	343	6	8489		1	9
AAAATT	103	119	105	327	6	8816		1	10
AAAATC	76	100	123	299	6	9115		1	11
ATATTT	86	75	71	232	6	9347		1	12
AAGGCA	60	64	81	205	6	9552		1	13
AACCCG	62	54	58	174	6	9726		1	14
AGGAAG	70	52	51	173	6	9899		1	15
GAGGTA	39	63	57	159	6	10058		1	16
TTCAAC	52	47	45	144	6	10202		1	17
AGAAGG	37	41	42	120	6	10322		1	18
GCCCAA	38	38	33	109	6	10431		1	19
GATGAA	34	26	33	93	6	10524		1	20
AATTTG	30	29	30	89	6	10613		1	21
AATTTA	25	22	32	79	6	10692		1	22
CAACAT	28	26	15	69	6	10761		1	23
AAAATG	26	19	22	67	6	10828		1	24
TAAACA	26	18	23	67	6	10895		1	25
ATTACA	18	23	26	67	6	10962		1	26
TCCAAT	28	18	16	62	6	11024		1	27
AACAAT	15	20	20	55	6	11079		1	28
AATGAT	16	11	26	53	6	11132		1	29
AGACGA	21	15	16	52	6	11184		1	30
AATACA	15	21	15	51	6	11235		1	31
ATAGAA	17	14	12	43	6	11278		1	32
CCTCCA	12	14	17	43	6	11321		1	33
AAAAGG	20	10	12	42	6	11363		1	34
AAGAGA	12	16	14	42	6	11405		1	35
CTATAA	15	17	10	42	6	11447		1	36
ATGACG	18	10	11	39	6	11486		1	37
ATACAC	18	4	15	37	6	11523		1	38
CCAAAT	13	9	9	31	6	11554		1	39
AATGGA	12	12	7	31	6	11585		1	40
CCGAGA	9	12	10	31	6	11616		1	41
AGCTCC	11	8	8	27	6	11643		1	42
ATATGA	7	12	7	26	6	11669		1	43
GCCTCC	14	9	3	26	6	11695		1	44
AATCAT	8	11	4	23	6	11718		1	45
AAGAAG	8	8	6	22	6	11740		1	46
TCAATC	9	7	2	18	6	11758		1	47
AGGAGG	2	14	2	18	6	11776		1	48
GACCCA	8	3	7	18	6	11794		1	49
ATTATA	9	5	2	16	6	11810		1	50
AATCAG	5	4	7	16	6	11826		1	51
CGCACA	3	7	5	15	6	11841		1	52
CCCACC	4	5	5	14	6	11855		1	53
AGCCCG	6	2	5	13	6	11868		1	54
GTATAC	6	3	4	13	6	11881		1	55
AAACTA	6	1	6	13	6	11894		1	56
CCATCT	0	5	8	13	6	11907		1	57
TAATAA	4	2	6	12	6	11919		1	58
AAAGGG	3	1	8	12	6	11931		1	59
CCGATG	5	3	4	12	6	11943		1	60
ATGGGA	2	4	6	12	6	11955		1	61
AACACA	6	4	1	11	6	11966		1	62
CACAAC	3	2	6	11	6	11977		1	63
ATTAAT	3	5	2	10	6	11987		1	64
AACATG	6	2	2	10	6	11997		1	65
CAGCAC	5	2	3	10	6	12007		1	66
ACCGGG	2	5	3	10	6	12017		1	67
AATAAG	3	3	3	9	6	12026		1	68
ATAGTA	1	4	3	8	6	12034		1	69
CTCCCC	4	1	3	8	6	12042		1	70
GTGATT	2	4	2	8	6	12050		1	71
AATCGA	3	2	3	8	6	12058		1	72
AAACCC	4	0	3	7	6	12065		1	73
GATATT	2	2	3	7	6	12072		1	74
ATGCAC	2	3	2	7	6	12079		1	75
CGCCCC	2	4	1	7	6	12086		1	76
AGCAGG	3	1	3	7	6	12093		1	77
CAGATG	2	0	5	7	6	12100		1	78
CTTCAC	2	2	3	7	6	12107		1	79
CACACC	2	2	3	7	6	12114		1	80
ACACTC	3	4	0	7	6	12121		1	81
CAGCCT	0	3	3	6	6	12127		1	82
CACACA	3	0	3	6	6	12133		1	83
AAACCG	3	1	2	6	6	12139		1	84
CTCTCC	1	1	4	6	6	12145		1	85
TAACCA	4	0	2	6	6	12151		1	86
AGTTTA	1	1	4	6	6	12157		1	87
AAGAGC	0	2	4	6	6	12163		1	88
GCATAT	0	4	1	5	6	12168		1	89
TAATGC	0	2	3	5	6	12173		1	90
CCGCCA	2	3	0	5	6	12178		1	91
CCCATC	2	1	2	5	6	12183		1	92
ATGGCG	0	2	3	5	6	12188		1	93
ACTACC	1	4	0	5	6	12193		1	94
ATACTA	1	3	1	5	6	12198		1	95
CGTCGC	0	2	3	5	6	12203		1	96
AGGCAG	3	2	0	5	6	12208		1	97
CGAAGC	1	3	1	5	6	12213		1	98
AGGCGA	4	0	1	5	6	12218		1	99
ACCCGG	2	0	3	5	6	12223		1	100
AAACCA	0	3	1	4	6	12227		1	101
GGTTAG	1	2	1	4	6	12231		1	102
AATGCA	3	0	1	4	6	12235		1	103
GCATCC	1	1	2	4	6	12239		1	104
GATATG	2	1	1	4	6	12243		1	105
GTTCGA	3	1	0	4	6	12247		1	106
ACACCA	0	4	0	4	6	12251		1	107
ATCCAC	4	0	0	4	6	12255		1	108
CGATCT	4	0	0	4	6	12259		1	109
ACAACA	4	0	0	4	6	12263		1	110
GAGGAT	2	1	1	4	6	12267		1	111
ACACGG	1	2	1	4	6	12271		1	112
GACGAC	0	4	0	4	6	12275		1	113
GAAAAC	1	0	3	4	6	12279		1	114
AGCCCT	3	0	1	4	6	12283		1	115
AGAACA	0	1	2	3	6	12286		1	116
ATAGTG	1	1	1	3	6	12289		1	117
AAGCAA	1	1	1	3	6	12292		1	118
CAAGTT	1	2	0	3	6	12295		1	119
TTAAAG	0	2	1	3	6	12298		1	120
AGAGAG	0	3	0	3	6	12301		1	121
AGAAGC	3	0	0	3	6	12304		1	122
CTATTC	1	1	1	3	6	12307		1	123
AGATCC	2	1	0	3	6	12310		1	124
CCTTCC	2	1	0	3	6	12313		1	125
GAGGAC	1	2	0	3	6	12316		1	126
GCATCA	1	2	0	3	6	12319		1	127
CGCCTA	2	1	0	3	6	12322		1	128
ATAAGT	1	2	0	3	6	12325		1	129
CGATCC	0	2	1	3	6	12328		1	130
CGATCA	0	0	3	3	6	12331		1	131
CATTCA	0	1	2	3	6	12334		1	132
CATCAT	2	0	0	2	6	12336		1	133
TAAATG	1	1	0	2	6	12338		1	134
AGAACC	1	0	1	2	6	12340		1	135
CAAGTG	0	1	1	2	6	12342		1	136
GCAACA	1	1	0	2	6	12344		1	137
GAGCCA	1	1	0	2	6	12346		1	138
CATGTA	0	1	1	2	6	12348		1	139
ACCTCA	0	2	0	2	6	12350		1	140
CGCACG	1	1	0	2	6	12352		1	141
AGTAAA	2	0	0	2	6	12354		1	142
GAGGTC	1	1	0	2	6	12356		1	143
CTCGAG	1	0	1	2	6	12358		1	144
CGACCA	0	2	0	2	6	12360		1	145
CAAGAT	2	0	0	2	6	12362		1	146
TAGGGA	0	0	2	2	6	12364		1	147
GAAAGT	0	2	0	2	6	12366		1	148
CGAACA	2	0	0	2	6	12368		1	149
ATGATC	0	1	1	2	6	12370		1	150
TGCACC	0	1	1	2	6	12372		1	151
CCAGTT	0	2	0	2	6	12374		1	152
AGACAA	1	0	1	2	6	12376		1	153
ACTGCC	1	1	0	2	6	12378		1	154
CCTAAT	1	0	0	1	6	12379		1	155
TTCGAA	0	1	0	1	6	12380		1	156
CCGCAC	0	1	0	1	6	12381		1	157
TAAATC	0	1	0	1	6	12382		1	158
AATCCC	0	1	0	1	6	12383		1	159
CGTGCA	0	1	0	1	6	12384		1	160
GATTCA	0	0	1	1	6	12385		1	161
ATACAG	1	0	0	1	6	12386		1	162
AGTAGC	1	0	0	1	6	12387		1	163
CTATCT	1	0	0	1	6	12388		1	164
CAATGG	1	0	0	1	6	12389		1	165
AGGAGT	1	0	0	1	6	12390		1	166
ACTCCA	0	0	1	1	6	12391		1	167
GACTTC	1	0	0	1	6	12392		1	168
CGCAGC	0	1	0	1	6	12393		1	169
ATCCGA	1	0	0	1	6	12394		1	170
ATAAAG	0	0	1	1	6	12395		1	171
ACAGCC	1	0	0	1	6	12396		1	172
CTACAT	0	0	1	1	6	12397		1	173
ACACTA	0	0	1	1	6	12398		1	174
AACTGA	1	0	0	1	6	12399		1	175
AACGAT	0	0	1	1	6	12400		1	176
GGACGT	1	0	0	1	6	12401		1	177
GAGGCC	0	0	1	1	6	12402		1	178
CTCTGT	0	0	1	1	6	12403		1	179
CGACAC	0	0	1	1	6	12404		1	180
CCGATA	0	0	1	1	6	12405		1	181
CAGTTG	1	0	0	1	6	12406		1	182
ATGCGA	1	0	0	1	6	12407		1	183
ACTCCC	1	0	0	1	6	12408		1	184
AAAGCT	1	0	0	1	6	12409		1	185
GGGCCC	1	0	0	1	6	12410		1	186
AGATCT	1	0	0	1	6	12411		1	187
CTATGA	0	0	0	0	6	12411		0	187
AAACAG	0	0	0	0	6	12411		0	187
AGTTAG	0	0	0	0	6	12411		0	187
CATAGG	0	0	0	0	6	12411		0	187
ACCATC	0	0	0	0	6	12411		0	187
AAGGGC	0	0	0	0	6	12411		0	187
ATAGCA	0	0	0	0	6	12411		0	187
CCGTAC	0	0	0	0	6	12411		0	187
CTCATT	0	0	0	0	6	12411		0	187
GGATAC	0	0	0	0	6	12411		0	187
CACTAG	0	0	0	0	6	12411		0	187
AGGACA	0	0	0	0	6	12411		0	187
GAACCT	0	0	0	0	6	12411		0	187
CGGTAA	0	0	0	0	6	12411		0	187
CCTTAT	0	0	0	0	6	12411		0	187
CCCTAC	0	0	0	0	6	12411		0	187
ACAACT	0	0	0	0	6	12411		0	187
CACAGA	0	0	0	0	6	12411		0	187
CAACGC	0	0	0	0	6	12411		0	187
AATGGT	0	0	0	0	6	12411		0	187
CTACTA	0	0	0	0	6	12411		0	187
AACATT	0	0	0	0	6	12411		0	187
TACGCA	0	0	0	0	6	12411		0	187
CGGTTC	0	0	0	0	6	12411		0	187
CGGGCA	0	0	0	0	6	12411		0	187
CCGCGC	0	0	0	0	6	12411		0	187
AGTCAC	0	0	0	0	6	12411		0	187
AGCGGC	0	0	0	0	6	12411		0	187
AAACCT	0	0	0	0	6	12411		0	187
GATAGC	0	0	0	0	6	12411		0	187
GACATT	0	0	0	0	6	12411		0	187
CTCAGT	0	0	0	0	6	12411		0	187
CACGGT	0	0	0	0	6	12411		0	187
AGTGAC	0	0	0	0	6	12411		0	187
AGGACC	0	0	0	0	6	12411		0	187
AGCGGT	0	0	0	0	6	12411		0	187
AAGCAC	0	0	0	0	6	12411		0	187
AGCTGC	0	0	0	0	6	12411	12411	0	187	187
AAAAAAT	111	132	114	357	7	357		1	1		7 AAAAAAT	357
AATATCC	74	76	70	220	7	577		1	2
AATAATA	51	50	57	158	7	735		1	3
AAATTTA	51	45	52	148	7	883		1	4
AGCGCGC	31	46	50	127	7	1010		1	5
TAAACAA	39	46	34	119	7	1129		1	6
AAATTTC	31	35	47	113	7	1242		1	7
AAACAGT	30	35	43	108	7	1350		1	8
AATTAAA	42	35	30	107	7	1457		1	9
AAAAAAG	34	38	25	97	7	1554		1	10
AAAGAAG	38	29	26	93	7	1647		1	11
GATGTAG	32	32	29	93	7	1740		1	12
AAAATTC	35	30	27	92	7	1832		1	13
AATTATT	24	29	31	84	7	1916		1	14
AATATAA	21	33	24	78	7	1994		1	15
TACTAAT	27	14	27	68	7	2062		1	16
AACATAC	22	22	24	68	7	2130		1	17
AACCCTA	23	14	24	61	7	2191		1	18
TAATCCC	24	18	19	61	7	2252		1	19
AGGAAGA	16	25	18	59	7	2311		1	20
AAAAAAC	19	19	10	48	7	2359		1	21
AGTATTT	19	15	13	47	7	2406		1	22
AGTAAAT	16	17	11	44	7	2450		1	23
CCGAAAC	20	8	11	39	7	2489		1	24
TATTAAA	16	12	8	36	7	2525		1	25
AACAACA	12	9	11	32	7	2557		1	26
AACAAAT	16	11	5	32	7	2589		1	27
CCGTTGA	6	11	12	29	7	2618		1	28
CCCCCCA	13	12	3	28	7	2646		1	29
AAAGGAA	6	9	12	27	7	2673		1	30
TATACCC	10	9	8	27	7	2700		1	31
AATATAT	8	6	11	25	7	2725		1	32
CACGCAG	9	8	7	24	7	2749		1	33
AATCAAA	8	9	5	22	7	2771		1	34
AGAGAAA	8	5	8	21	7	2792		1	35
AATTTTC	7	5	8	20	7	2812		1	36
ACAATTT	2	10	7	19	7	2831		1	37
AAATAAG	5	6	8	19	7	2850		1	38
AAAATAG	8	3	5	16	7	2866		1	39
AAAACAT	5	5	6	16	7	2882		1	40
AAAATGA	5	3	8	16	7	2898		1	41
ATACATA	5	4	5	14	7	2912		1	42
ATGTAAA	5	5	3	13	7	2925		1	43
ATGCTGA	5	4	3	12	7	2937		1	44
AAAAACT	6	2	4	12	7	2949		1	45
GAAAACT	6	3	3	12	7	2961		1	46
AAACATG	3	6	3	12	7	2973		1	47
CGCCTCC	2	5	5	12	7	2985		1	48
ATAATTT	3	5	3	11	7	2996		1	49
GAGAGAA	2	4	5	11	7	3007		1	50
AATGATA	5	4	2	11	7	3018		1	51
TATTAAG	2	4	5	11	7	3029		1	52
AATATCA	2	5	3	10	7	3039		1	53
GATAATA	2	4	4	10	7	3049		1	54
ATTACAA	4	3	3	10	7	3059		1	55
AAATACA	2	5	3	10	7	3069		1	56
AACACAC	4	5	1	10	7	3079		1	57
CCTCTAA	3	2	5	10	7	3089		1	58
AATTAGA	4	4	1	9	7	3098		1	59
GTGAAAT	5	0	4	9	7	3107		1	60
AGCTCCA	3	4	2	9	7	3116		1	61
AATCAAC	5	1	3	9	7	3125		1	62
TAAACCA	2	3	3	8	7	3133		1	63
CAAAATC	2	1	5	8	7	3141		1	64
CCCCCCT	3	4	1	8	7	3149		1	65
AATATGA	2	1	5	8	7	3157		1	66
AAAAACC	0	4	4	8	7	3165		1	67
ATGTATG	2	3	3	8	7	3173		1	68
ATGAATA	2	4	2	8	7	3181		1	69
ATTTTGC	3	1	3	7	7	3188		1	70
CACCAAA	3	1	3	7	7	3195		1	71
AAACAAG	2	3	2	7	7	3202		1	72
AGTTTAG	4	1	2	7	7	3209		1	73
CAAACAT	2	1	3	6	7	3215		1	74
CAAACTT	1	3	2	6	7	3221		1	75
AGAAAAC	1	4	1	6	7	3227		1	76
AGAAGGC	2	1	3	6	7	3233		1	77
CCCACGC	0	5	1	6	7	3239		1	78
GGTATCA	2	2	2	6	7	3245		1	79
AATAACG	2	4	0	6	7	3251		1	80
AAGTGCT	2	2	2	6	7	3257		1	81
AAATCAT	3	1	1	5	7	3262		1	82
AACTTGA	1	3	1	5	7	3267		1	83
AATTCCA	2	1	2	5	7	3272		1	84
AAAACAC	3	0	2	5	7	3277		1	85
ACCCCAA	1	0	4	5	7	3282		1	86
AGATTTG	2	1	2	5	7	3287		1	87
AATTAAC	1	2	2	5	7	3292		1	88
AACATTC	1	2	2	5	7	3297		1	89
AAATTCT	2	1	2	5	7	3302		1	90
ATAACAC	1	3	1	5	7	3307		1	91
CTTCCAT	1	3	1	5	7	3312		1	92
ATTCTTG	2	1	2	5	7	3317		1	93
TGGAAAT	1	0	3	4	7	3321		1	94
ATATATC	3	0	1	4	7	3325		1	95
ATAATTG	0	3	1	4	7	3329		1	96
TATTCAA	3	0	1	4	7	3333		1	97
CATCAAC	2	1	1	4	7	3337		1	98
AGCCAAA	0	3	1	4	7	3341		1	99
AACTTTT	3	0	1	4	7	3345		1	100
TACAAGT	2	1	1	4	7	3349		1	101
CGTAGGA	2	0	2	4	7	3353		1	102
AAACCGA	2	2	0	4	7	3357		1	103
CTTAGTT	4	0	0	4	7	3361		1	104
CAAAAGA	1	0	3	4	7	3365		1	105
AATCAGT	1	3	0	4	7	3369		1	106
ATCACAT	0	1	2	3	7	3372		1	107
TCATCAA	1	1	1	3	7	3375		1	108
TAAAAGA	2	0	1	3	7	3378		1	109
GGTTTAC	1	0	2	3	7	3381		1	110
ATGGAGC	0	1	2	3	7	3384		1	111
AGAAGAT	0	1	2	3	7	3387		1	112
AAACCCA	1	1	1	3	7	3390		1	113
TATATAC	1	1	1	3	7	3393		1	114
CACACAT	0	0	3	3	7	3396		1	115
AGAAATG	2	1	0	3	7	3399		1	116
ATAAAGC	0	0	3	3	7	3402		1	117
AATCTGA	2	1	0	3	7	3405		1	118
AAAGAAT	1	1	1	3	7	3408		1	119
AAATCTA	0	3	0	3	7	3411		1	120
AACTTAA	0	1	2	3	7	3414		1	121
GATACAA	1	0	2	3	7	3417		1	122
CTTGCAC	2	0	1	3	7	3420		1	123
AGAGGGA	1	0	2	3	7	3423		1	124
AACTGCA	2	0	1	3	7	3426		1	125
TAGTCGA	2	0	1	3	7	3429		1	126
GCAAACC	1	0	2	3	7	3432		1	127
GAAAGAC	0	3	0	3	7	3435		1	128
CATTATG	0	3	0	3	7	3438		1	129
CAGATGA	1	1	1	3	7	3441		1	130
AGAACCC	2	1	0	3	7	3444		1	131
AATTACC	3	0	0	3	7	3447		1	132
AACTTAT	1	0	2	3	7	3450		1	133
AACATAG	0	1	2	3	7	3453		1	134
AAAAGGT	2	1	0	3	7	3456		1	135
ACGACCT	0	1	1	2	7	3458		1	136
GAAGATC	2	0	0	2	7	3460		1	137
TATGCAA	1	0	1	2	7	3462		1	138
AATTCGA	2	0	0	2	7	3464		1	139
AACCCTG	2	0	0	2	7	3466		1	140
TATGAAT	0	0	2	2	7	3468		1	141
AGAGGAG	0	0	2	2	7	3470		1	142
AACTCAA	0	2	0	2	7	3472		1	143
AATCAAT	0	0	2	2	7	3474		1	144
GCAAAAA	0	0	2	2	7	3476		1	145
CTTTTCC	0	1	1	2	7	3478		1	146
ACATATG	0	2	0	2	7	3480		1	147
AACTTTG	1	1	0	2	7	3482		1	148
AAACTTT	0	2	0	2	7	3484		1	149
TAATAAG	0	1	1	2	7	3486		1	150
ATCGTTA	1	0	1	2	7	3488		1	151
AATTCCT	2	0	0	2	7	3490		1	152
CTTCAAC	1	1	0	2	7	3492		1	153
CCACTAT	0	1	1	2	7	3494		1	154
AGTATTG	0	0	2	2	7	3496		1	155
AGAGCAA	0	0	2	2	7	3498		1	156
AACAGCT	2	0	0	2	7	3500		1	157
AAAGAAC	0	1	1	2	7	3502		1	158
TACACTT	0	1	1	2	7	3504		1	159
TAACAAC	0	2	0	2	7	3506		1	160
ATCCATT	2	0	0	2	7	3508		1	161
ACATTGA	1	0	1	2	7	3510		1	162
AATTGCT	2	0	0	2	7	3512		1	163
TATGAGG	2	0	0	2	7	3514		1	164
GACGACC	1	1	0	2	7	3516		1	165
CTTCTAC	2	0	0	2	7	3518		1	166
CTGAAAG	0	0	2	2	7	3520		1	167
CATCACG	1	0	1	2	7	3522		1	168
CAGTATT	1	1	0	2	7	3524		1	169
CAGAAAC	0	0	2	2	7	3526		1	170
CACCACC	2	0	0	2	7	3528		1	171
ATCTCCC	0	0	2	2	7	3530		1	172
ACATACT	0	1	1	2	7	3532		1	173
AACAGTC	1	0	1	2	7	3534		1	174
AAATAGG	1	0	1	2	7	3536		1	175
AAACAGC	1	1	0	2	7	3538		1	176
AATTCTG	1	0	0	1	7	3539		1	177
ATCTTGA	0	1	0	1	7	3540		1	178
CAAAGCC	0	1	0	1	7	3541		1	179
ATAAACT	0	0	1	1	7	3542		1	180
TAAACAT	0	1	0	1	7	3543		1	181
AAAAAGT	0	0	1	1	7	3544		1	182
CAACAAC	0	1	0	1	7	3545		1	183
ATGTAAT	0	1	0	1	7	3546		1	184
ATTAGTG	1	0	0	1	7	3547		1	185
ATCTTCA	0	0	1	1	7	3548		1	186
AATTCCC	0	0	1	1	7	3549		1	187
GAGTGAA	1	0	0	1	7	3550		1	188
GAAGTGG	1	0	0	1	7	3551		1	189
CTTCATA	0	0	1	1	7	3552		1	190
CATTTAG	0	1	0	1	7	3553		1	191
AATTGCA	0	1	0	1	7	3554		1	192
AATGATG	0	0	1	1	7	3555		1	193
AAATCGT	0	1	0	1	7	3556		1	194
TCAAAAG	0	1	0	1	7	3557		1	195
CCGCCGC	1	0	0	1	7	3558		1	196
CACCTAC	1	0	0	1	7	3559		1	197
AGAATGG	0	1	0	1	7	3560		1	198
AATTAAG	0	0	1	1	7	3561		1	199
AATCAGA	1	0	0	1	7	3562		1	200
AAGATAT	0	0	1	1	7	3563		1	201
AACATAT	1	0	0	1	7	3564		1	202
CCATTAG	0	1	0	1	7	3565		1	203
CATCCAA	0	0	1	1	7	3566		1	204
CACAACC	0	0	1	1	7	3567		1	205
AATGTCT	1	0	0	1	7	3568		1	206
AATATGG	0	0	1	1	7	3569		1	207
AAAGTAT	0	0	0	0	7	3569		0	207
ACGACTT	0	0	0	0	7	3569		0	207
AGTCGTG	0	0	0	0	7	3569		0	207
TAAGACC	0	0	0	0	7	3569		0	207
TAAGACT	0	0	0	0	7	3569		0	207
CAGATTA	0	0	0	0	7	3569		0	207
CGCGATC	0	0	0	0	7	3569		0	207
AGAAGAC	0	0	0	0	7	3569		0	207
TGATTAA	0	0	0	0	7	3569		0	207
AAAGGAT	0	0	0	0	7	3569		0	207
GACCCGA	0	0	0	0	7	3569		0	207
AGTCTTC	0	0	0	0	7	3569		0	207
TAACATT	0	0	0	0	7	3569		0	207
CTGTGAT	0	0	0	0	7	3569		0	207
CTCTCTA	0	0	0	0	7	3569		0	207
CGAGGTG	0	0	0	0	7	3569		0	207
AATCTTA	0	0	0	0	7	3569		0	207
CCAAGGC	0	0	0	0	7	3569		0	207
AAAGATC	0	0	0	0	7	3569		0	207
CATCATC	0	0	0	0	7	3569		0	207
ACACTAT	0	0	0	0	7	3569		0	207
TCATGAC	0	0	0	0	7	3569		0	207
CGTTTCC	0	0	0	0	7	3569		0	207
AAAGATT	0	0	0	0	7	3569		0	207
CGACCCA	0	0	0	0	7	3569		0	207
CCGAGAG	0	0	0	0	7	3569		0	207
ATCCAAG	0	0	0	0	7	3569		0	207
ACCACAG	0	0	0	0	7	3569		0	207
AATGCTT	0	0	0	0	7	3569		0	207
AACTCAG	0	0	0	0	7	3569		0	207
CCCGAAC	0	0	0	0	7	3569		0	207
CAAATCG	0	0	0	0	7	3569		0	207
ATTTGGG	0	0	0	0	7	3569		0	207
AGGAGGA	0	0	0	0	7	3569		0	207
ACCCTCA	0	0	0	0	7	3569		0	207
AAGACTC	0	0	0	0	7	3569		0	207
GCTTGAT	0	0	0	0	7	3569		0	207
CGCGAAC	0	0	0	0	7	3569		0	207
CCGAGAT	0	0	0	0	7	3569		0	207
CACAATT	0	0	0	0	7	3569		0	207
CAAACCT	0	0	0	0	7	3569		0	207
ATGATAG	0	0	0	0	7	3569		0	207
ATAACTA	0	0	0	0	7	3569		0	207
ATAAACG	0	0	0	0	7	3569		0	207
AGGTGAA	0	0	0	0	7	3569		0	207
AGAGAAC	0	0	0	0	7	3569		0	207
ACCCCGC	0	0	0	0	7	3569		0	207
AACTATT	0	0	0	0	7	3569		0	207
TATCTCA	0	0	0	0	7	3569		0	207
GTTGTGA	0	0	0	0	7	3569		0	207
GCACTTG	0	0	0	0	7	3569		0	207
CGCACCG	0	0	0	0	7	3569		0	207
CCTAGAC	0	0	0	0	7	3569		0	207
CCTAAGC	0	0	0	0	7	3569		0	207
CCCCTTC	0	0	0	0	7	3569		0	207
ACGACAT	0	0	0	0	7	3569		0	207
ACCTTTA	0	0	0	0	7	3569		0	207
ACAGAAT	0	0	0	0	7	3569		0	207
AATCCAG	0	0	0	0	7	3569		0	207
AACAAGC	0	0	0	0	7	3569		0	207
AAAATCG	0	0	0	0	7	3569		0	207
GGCAGCA	0	0	0	0	7	3569		0	207
GCCCTAT	0	0	0	0	7	3569		0	207
CTTCGTC	0	0	0	0	7	3569		0	207
CTCTAGC	0	0	0	0	7	3569		0	207
CCTGCGC	0	0	0	0	7	3569		0	207
CCACGAT	0	0	0	0	7	3569		0	207
CCACATG	0	0	0	0	7	3569		0	207
CCAATAA	0	0	0	0	7	3569		0	207
CATTCGG	0	0	0	0	7	3569		0	207
CAGCCAT	0	0	0	0	7	3569		0	207
CACCTCA	0	0	0	0	7	3569		0	207
ATGCTCA	0	0	0	0	7	3569		0	207
AGCCTCA	0	0	0	0	7	3569		0	207
AGCCCGA	0	0	0	0	7	3569		0	207
AGCACTC	0	0	0	0	7	3569		0	207
AGATAGT	0	0	0	0	7	3569		0	207
AGAATAG	0	0	0	0	7	3569		0	207
AGAAGTC	0	0	0	0	7	3569		0	207
ACTGAGC	0	0	0	0	7	3569		0	207
ACTATGC	0	0	0	0	7	3569		0	207
AAGTGAG	0	0	0	0	7	3569		0	207
AAGGAGC	0	0	0	0	7	3569		0	207
AAGCAAG	0	0	0	0	7	3569		0	207
AAGATGT	0	0	0	0	7	3569		0	207
AAATGGA	0	0	0	0	7	3569		0	207
AAATCCG	0	0	0	0	7	3569		0	207
AAACTCG	0	0	0	0	7	3569	3569	0	207	207
ATATCCCA	879	980	957	2816	8	2816		1	1		8 ATATCCCA	2816
AGATATTG	616	622	535	1773	8	4589		1	2
CAATATCA	439	457	389	1285	8	5874		1	3
AAAAAAAT	291	281	289	861	8	6735		1	4
CATATATA	232	214	215	661	8	7396		1	5
AATTAAAT	221	196	222	639	8	8035		1	6
ATTCAATT	76	62	69	207	8	8242		1	7
AAAAAAAG	76	51	73	200	8	8442		1	8
ATATCAAT	60	70	67	197	8	8639		1	9
TAAATTAA	57	71	58	186	8	8825		1	10
TATTTAAA	69	67	48	184	8	9009		1	11
ATTAATTC	53	35	45	133	8	9142		1	12
CATAGTCA	44	48	37	129	8	9271		1	13
TATATAAA	32	49	47	128	8	9399		1	14
AAAATTTT	34	44	38	116	8	9515		1	15
TATATATA	48	28	40	116	8	9631		1	16
ATTAACAA	45	34	36	115	8	9746		1	17
TTAATTAA	34	54	22	110	8	9856		1	18
ATAAAATA	28	41	37	106	8	9962		1	19
AATAAAAC	38	30	35	103	8	10065		1	20
AAAATAGA	38	32	29	99	8	10164		1	21
AAAATCTG	26	34	31	91	8	10255		1	22
ATTTTAGA	34	25	30	89	8	10344		1	23
ATCGGGTA	29	31	27	87	8	10431		1	24
AAAGAAGA	28	29	29	86	8	10517		1	25
AGCGCTGC	26	25	28	79	8	10596		1	26
ATATTAAA	28	22	24	74	8	10670		1	27
ATATTGGT	25	25	21	71	8	10741		1	28
AATTTAAT	22	20	27	69	8	10810		1	29
AAACAATC	25	21	22	68	8	10878		1	30
ATATTGAC	24	22	22	68	8	10946		1	31
AAAAACAA	27	19	20	66	8	11012		1	32
AACAAGCA	24	15	23	62	8	11074		1	33
GCAAGCCC	17	19	25	61	8	11135		1	34
ATGTTTTA	17	13	25	55	8	11190		1	35
ACAAAATA	10	25	20	55	8	11245		1	36
CTTAATTA	24	16	14	54	8	11299		1	37
TAACTAAT	15	26	12	53	8	11352		1	38
AAACAAAT	20	11	20	51	8	11403		1	39
AAAAATCA	16	15	20	51	8	11454		1	40
ATTTTCAA	16	12	22	50	8	11504		1	41
CCCCCCCA	14	11	25	50	8	11554		1	42
AATTAAAA	14	17	16	47	8	11601		1	43
TATATCCA	10	12	25	47	8	11648		1	44
AAGAATTT	14	20	11	45	8	11693		1	45
ATTAACTT	12	14	19	45	8	11738		1	46
AATATAAA	14	17	11	42	8	11780		1	47
ATAAAATG	12	18	12	42	8	11822		1	48
ATATAAAC	9	17	15	41	8	11863		1	49
AATTGATT	14	11	11	36	8	11899		1	50
AAGAGAGA	13	11	10	34	8	11933		1	51
CAACATCA	7	11	13	31	8	11964		1	52
AAAATCTA	9	12	9	30	8	11994		1	53
CAAAAATG	12	8	7	27	8	12021		1	54
ATACATAC	8	10	8	26	8	12047		1	55
AAAATTTA	12	8	6	26	8	12073		1	56
TATAATAA	7	12	7	26	8	12099		1	57
AATTAAAG	9	6	10	25	8	12124		1	58
AAAATTTC	10	8	4	22	8	12146		1	59
ATACACAC	7	6	9	22	8	12168		1	60
AAGAAGAG	4	6	12	22	8	12190		1	61
CCGCCCCC	7	5	10	22	8	12212		1	62
AAAAGAAT	3	8	11	22	8	12234		1	63
TTAAATAG	5	9	7	21	8	12255		1	64
AAAGATCG	8	8	5	21	8	12276		1	65
ATAAATAA	8	2	10	20	8	12296		1	66
AATCTGAT	3	12	5	20	8	12316		1	67
AATTATAA	6	7	6	19	8	12335		1	68
AATTCAAA	8	7	4	19	8	12354		1	69
ATACACAT	6	9	4	19	8	12373		1	70
ATAAAGTT	8	7	3	18	8	12391		1	71
ATCATAAA	4	4	10	18	8	12409		1	72
ACAAAACA	6	5	6	17	8	12426		1	73
AATAAAGA	7	4	6	17	8	12443		1	74
AAAAATAC	9	5	3	17	8	12460		1	75
AATGTACA	6	7	4	17	8	12477		1	76
AAAGCATG	3	5	9	17	8	12494		1	77
CCCCCCCT	6	6	4	16	8	12510		1	78
AAAGGAAG	5	4	7	16	8	12526		1	79
AAACTAAC	9	4	3	16	8	12542		1	80
TATTATAA	5	7	3	15	8	12557		1	81
AGAAAAAG	6	5	4	15	8	12572		1	82
AAAAGGTA	3	7	4	14	8	12586		1	83
AATTGCAA	3	8	3	14	8	12600		1	84
AGTTTTAA	6	5	2	13	8	12613		1	85
AAACAATT	4	5	4	13	8	12626		1	86
AAATTTGG	4	5	4	13	8	12639		1	87
AGGAAAGG	5	5	3	13	8	12652		1	88
AAGTTTAT	4	6	3	13	8	12665		1	89
ATCACATC	1	5	7	13	8	12678		1	90
ATATTGGC	2	6	5	13	8	12691		1	91
ATATAGAT	4	4	4	12	8	12703		1	92
AAATGAAC	4	5	3	12	8	12715		1	93
ATTTATAA	7	3	2	12	8	12727		1	94
AAGAAAAT	2	6	4	12	8	12739		1	95
ATGTTTAA	6	3	3	12	8	12751		1	96
AAATTCTG	3	3	6	12	8	12763		1	97
ATACATGC	3	3	5	11	8	12774		1	98
ATTCAAAT	6	3	2	11	8	12785		1	99
CATATATG	2	6	3	11	8	12796		1	100
AATCTCAT	5	2	4	11	8	12807		1	101
AAGAAATT	4	1	5	10	8	12817		1	102
AATTGGAT	3	5	2	10	8	12827		1	103
ATAATACT	6	3	1	10	8	12837		1	104
AATCATGA	2	5	3	10	8	12847		1	105
AAATAATG	2	6	2	10	8	12857		1	106
GAAAGAAA	0	2	8	10	8	12867		1	107
ATTGTATT	1	6	3	10	8	12877		1	108
AGAGGAGG	2	4	3	9	8	12886		1	109
ATATACTT	3	5	1	9	8	12895		1	110
TATACATG	3	1	5	9	8	12904		1	111
ATTTTGGA	3	4	2	9	8	12913		1	112
AAGTTAGT	3	3	3	9	8	12922		1	113
ATAAATAG	1	5	2	8	8	12930		1	114
ATAAATGA	3	4	1	8	8	12938		1	115
AGAAAATT	1	5	2	8	8	12946		1	116
AATGTTAA	0	2	6	8	8	12954		1	117
AGGATACA	3	1	4	8	8	12962		1	118
TAATACAT	5	1	2	8	8	12970		1	119
CAATCAAT	4	4	0	8	8	12978		1	120
AAATATGA	2	3	2	7	8	12985		1	121
CCCTAAAT	2	2	3	7	8	12992		1	122
ACATACAA	1	5	1	7	8	12999		1	123
ATTACAGT	2	2	3	7	8	13006		1	124
AAACAATG	2	2	3	7	8	13013		1	125
CACACACG	3	2	1	6	8	13019		1	126
AAACACAC	3	1	2	6	8	13025		1	127
ATATATTA	4	1	1	6	8	13031		1	128
AAAAGGAA	3	2	1	6	8	13037		1	129
TGTGAAAA	2	2	2	6	8	13043		1	130
ATCAAATC	1	2	3	6	8	13049		1	131
ATTTATCA	1	3	2	6	8	13055		1	132
ATCTGGAT	1	2	3	6	8	13061		1	133
ATAAAGAT	2	3	1	6	8	13067		1	134
AGTAGTGC	1	2	3	6	8	13073		1	135
AGACCCCA	0	2	4	6	8	13079		1	136
AATGAATC	5	0	1	6	8	13085		1	137
AAACACTC	1	2	3	6	8	13091		1	138
ATATAATT	0	3	2	5	8	13096		1	139
ATTTAAAG	1	1	3	5	8	13101		1	140
AAAATATC	3	2	0	5	8	13106		1	141
ATATGATA	2	0	3	5	8	13111		1	142
TAACAATA	0	2	3	5	8	13116		1	143
GACGACAA	0	3	2	5	8	13121		1	144
CCTGATAC	1	1	3	5	8	13126		1	145
ATATACTA	1	3	1	5	8	13131		1	146
ATATACAA	2	1	2	5	8	13136		1	147
ATAGTCAA	3	2	0	5	8	13141		1	148
ATATAACT	1	2	1	4	8	13145		1	149
ACATTCAA	1	2	1	4	8	13149		1	150
ATAAATAC	0	4	0	4	8	13153		1	151
AAAAGTAA	1	1	2	4	8	13157		1	152
ACATAAGT	1	3	0	4	8	13161		1	153
AACACAAA	3	0	1	4	8	13165		1	154
AAATCCAA	0	3	1	4	8	13169		1	155
TATACATC	0	0	4	4	8	13173		1	156
ATGTGTTG	2	2	0	4	8	13177		1	157
AACCATGT	0	4	0	4	8	13181		1	158
TAAAAGGG	0	1	3	4	8	13185		1	159
CCTATCTA	1	0	3	4	8	13189		1	160
CCCAAATA	1	2	1	4	8	13193		1	161
CAGGTCTT	1	3	0	4	8	13197		1	162
ATGACATA	0	3	1	4	8	13201		1	163
ATACTATT	2	1	1	4	8	13205		1	164
ATAACCCC	2	0	2	4	8	13209		1	165
AGTAAAAC	0	4	0	4	8	13213		1	166
AATCTTGT	2	0	2	4	8	13217		1	167
AATATTAC	1	1	2	4	8	13221		1	168
AAACATAA	3	0	1	4	8	13225		1	169
AAAATCCC	1	1	2	4	8	13229		1	170
AAAACTAA	2	0	2	4	8	13233		1	171
AGAGAGGG	3	0	0	3	8	13236		1	172
AAATCTTA	0	0	3	3	8	13239		1	173
AAAAAATG	1	1	1	3	8	13242		1	174
TCAACCAA	3	0	0	3	8	13245		1	175
CCCACACA	3	0	0	3	8	13248		1	176
AACCATTC	1	1	1	3	8	13251		1	177
TAAGTAAA	2	0	1	3	8	13254		1	178
ATATTTCA	1	0	2	3	8	13257		1	179
CATCAAAA	0	2	1	3	8	13260		1	180
ACTAATAC	2	1	0	3	8	13263		1	181
AAATGAAG	1	1	1	3	8	13266		1	182
GTGCACGT	0	1	2	3	8	13269		1	183
CCAACTTT	1	0	2	3	8	13272		1	184
ATTTTCTC	3	0	0	3	8	13275		1	185
AATTAGTA	0	2	1	3	8	13278		1	186
ATACAATG	0	2	1	3	8	13281		1	187
AGAAGAGG	2	0	1	3	8	13284		1	188
AAATCCCC	1	1	1	3	8	13287		1	189
AAATAGTA	0	1	2	3	8	13290		1	190
AAACCTTA	1	2	0	3	8	13293		1	191
AAAATACC	1	2	0	3	8	13296		1	192
TATCAAGG	0	1	2	3	8	13299		1	193
TATATACG	0	3	0	3	8	13302		1	194
TAGAATTA	2	0	1	3	8	13305		1	195
TAACATTA	1	0	2	3	8	13308		1	196
CTCATACA	0	3	0	3	8	13311		1	197
CGCTTGTT	2	0	1	3	8	13314		1	198
CATTTTGA	1	0	2	3	8	13317		1	199
CATTTGGA	0	2	1	3	8	13320		1	200
CATAAACA	1	2	0	3	8	13323		1	201
CAGTAAAG	2	1	0	3	8	13326		1	202
ATTTAGAA	0	2	1	3	8	13329		1	203
ATTTACAA	1	0	2	3	8	13332		1	204
ATGTAAAA	2	0	1	3	8	13335		1	205
AGAAACCG	0	2	1	3	8	13338		1	206
ACTGTATT	1	2	0	3	8	13341		1	207
ACCGGTCG	0	0	3	3	8	13344		1	208
AATCTCTC	0	1	2	3	8	13347		1	209
AATACGAA	3	0	0	3	8	13350		1	210
AACGACCT	0	2	0	2	8	13352		1	211
CATAACAT	0	2	0	2	8	13354		1	212
AAGATATC	0	0	2	2	8	13356		1	213
ATCATTCA	0	1	1	2	8	13358		1	214
AACCAAAC	1	0	1	2	8	13360		1	215
ATCATGTT	1	1	0	2	8	13362		1	216
ATGTTGAA	1	1	0	2	8	13364		1	217
AAAGAAGG	0	2	0	2	8	13366		1	218
AAACTTTC	0	2	0	2	8	13368		1	219
AATCATTT	0	1	1	2	8	13370		1	220
TAATAAAG	0	1	1	2	8	13372		1	221
GTGTACAT	1	0	1	2	8	13374		1	222
ATAATAAC	0	2	0	2	8	13376		1	223
GAAACAAA	0	2	0	2	8	13378		1	224
CCCAATTT	2	0	0	2	8	13380		1	225
ATTTAATG	1	1	0	2	8	13382		1	226
AAAAGTTA	2	0	0	2	8	13384		1	227
CACATGCA	0	1	1	2	8	13386		1	228
AGGGAAGA	1	1	0	2	8	13388		1	229
AATTTGAT	0	2	0	2	8	13390		1	230
AAAAGTCA	2	0	0	2	8	13392		1	231
CCAAAGAA	0	2	0	2	8	13394		1	232
ATGAATAC	0	2	0	2	8	13396		1	233
ACAGTTTT	1	0	1	2	8	13398		1	234
ACACAACC	0	2	0	2	8	13400		1	235
AATTATGT	2	0	0	2	8	13402		1	236
AATGGAAC	0	0	2	2	8	13404		1	237
AAGGGAAA	0	2	0	2	8	13406		1	238
AAGCATAT	1	1	0	2	8	13408		1	239
TATCGAGA	1	0	1	2	8	13410		1	240
TAAGAACT	0	1	1	2	8	13412		1	241
TAAACAGA	0	0	2	2	8	13414		1	242
GGCCGACC	1	0	1	2	8	13416		1	243
CTGTATAA	0	2	0	2	8	13418		1	244
CGCAGCGC	1	1	0	2	8	13420		1	245
CACTAATT	2	0	0	2	8	13422		1	246
CACACACT	0	0	2	2	8	13424		1	247
ATTGCCTC	0	1	1	2	8	13426		1	248
ATTGAACC	0	1	1	2	8	13428		1	249
ATGTGCAC	0	2	0	2	8	13430		1	250
ATCTCCAT	0	2	0	2	8	13432		1	251
ATCCATTA	0	1	1	2	8	13434		1	252
ATATGCAG	0	0	2	2	8	13436		1	253
ACCGGTTG	2	0	0	2	8	13438		1	254
ACATGATT	2	0	0	2	8	13440		1	255
ACACGTAT	1	0	1	2	8	13442		1	256
ACAATCCA	1	0	1	2	8	13444		1	257
AAGAACTA	2	0	0	2	8	13446		1	258
AACACGGT	1	1	0	2	8	13448		1	259
AAATTCTC	0	0	2	2	8	13450		1	260
AAATACGT	0	2	0	2	8	13452		1	261
AAAGAACA	1	1	0	2	8	13454		1	262
TCTTGAAC	0	1	0	1	8	13455		1	263
ATCTTGAA	1	0	0	1	8	13456		1	264
ACGACTCA	0	1	0	1	8	13457		1	265
ATCTGAGA	0	0	1	1	8	13458		1	266
AATATGTA	0	0	1	1	8	13459		1	267
GGAGCTTT	0	1	0	1	8	13460		1	268
ATTTGTTG	0	1	0	1	8	13461		1	269
AAAGATAA	1	0	0	1	8	13462		1	270
GAAATTTC	1	0	0	1	8	13463		1	271
ATCAAAAG	1	0	0	1	8	13464		1	272
AAACAAGT	0	1	0	1	8	13465		1	273
AAAAAACC	0	0	1	1	8	13466		1	274
ATTTATAC	1	0	0	1	8	13467		1	275
ATAGAAAT	1	0	0	1	8	13468		1	276
AATTTCAT	0	1	0	1	8	13469		1	277
TAAATTCA	0	1	0	1	8	13470		1	278
GAAAAATT	1	0	0	1	8	13471		1	279
CTGAATTT	1	0	0	1	8	13472		1	280
CGCACGCG	1	0	0	1	8	13473		1	281
AGTTTGTA	0	0	1	1	8	13474		1	282
AAATGGGA	0	1	0	1	8	13475		1	283
TAGAAATG	1	0	0	1	8	13476		1	284
CAAGAAAG	0	0	1	1	8	13477		1	285
ATTCACAA	0	0	1	1	8	13478		1	286
ATTCAACA	0	1	0	1	8	13479		1	287
ATCACTTA	0	0	1	1	8	13480		1	288
ATATTGGA	0	0	1	1	8	13481		1	289
AGTTAATG	0	1	0	1	8	13482		1	290
AATGGATG	1	0	0	1	8	13483		1	291
AAATCCAC	0	0	1	1	8	13484		1	292
AAAGATTA	1	0	0	1	8	13485		1	293
AAAACAGA	0	1	0	1	8	13486		1	294
TGCAACCA	0	1	0	1	8	13487		1	295
TAAAATTG	1	0	0	1	8	13488		1	296
GAGCAAAA	0	0	1	1	8	13489		1	297
CATAAAAC	0	0	1	1	8	13490		1	298
CACAACTT	0	0	1	1	8	13491		1	299
CAAGTGCA	0	0	1	1	8	13492		1	300
CAAATTCC	1	0	0	1	8	13493		1	301
ATTTAGAT	0	0	1	1	8	13494		1	302
ATAGGTGT	0	1	0	1	8	13495		1	303
ATAACTTC	0	0	1	1	8	13496		1	304
AGGAAAGC	0	0	1	1	8	13497		1	305
AGAATAAT	0	0	1	1	8	13498		1	306
ACTGATAA	0	0	1	1	8	13499		1	307
AACTTCAA	0	1	0	1	8	13500		1	308
AAATTGAG	0	0	1	1	8	13501		1	309
AAATCACA	0	1	0	1	8	13502		1	310
AAAGAAGC	0	0	1	1	8	13503		1	311
TTTGCAAA	0	1	0	1	8	13504		1	312
TGTCGACA	0	1	0	1	8	13505		1	313
TAACCGGT	0	0	1	1	8	13506		1	314
ATACCTCG	0	0	0	0	8	13506		0	314
CGACCTAG	0	0	0	0	8	13506		0	314
AAGATAAC	0	0	0	0	8	13506		0	314
GAGTTAGC	0	0	0	0	8	13506		0	314
AGCAGATT	0	0	0	0	8	13506		0	314
AGATTAAC	0	0	0	0	8	13506		0	314
AGGTATGG	0	0	0	0	8	13506		0	314
AACTATAA	0	0	0	0	8	13506		0	314
AATCACAG	0	0	0	0	8	13506		0	314
CGACTCAG	0	0	0	0	8	13506		0	314
AGGTGGGT	0	0	0	0	8	13506		0	314
GATAACTG	0	0	0	0	8	13506		0	314
ACGCGGAA	0	0	0	0	8	13506		0	314
CGTATGTA	0	0	0	0	8	13506		0	314
CCAAACAT	0	0	0	0	8	13506		0	314
AGTCGAAG	0	0	0	0	8	13506		0	314
TCAAGAAT	0	0	0	0	8	13506		0	314
CGACCTTG	0	0	0	0	8	13506		0	314
ACTATTCA	0	0	0	0	8	13506		0	314
ACAACATA	0	0	0	0	8	13506		0	314
AAGTCGTT	0	0	0	0	8	13506		0	314
AACATATT	0	0	0	0	8	13506		0	314
GATTCAAC	0	0	0	0	8	13506		0	314
CTCGTTAA	0	0	0	0	8	13506		0	314
ATCCAAGG	0	0	0	0	8	13506		0	314
TAAAAGTT	0	0	0	0	8	13506		0	314
CATATGAA	0	0	0	0	8	13506		0	314
GGCACTGA	0	0	0	0	8	13506		0	314
GCCCAAGT	0	0	0	0	8	13506		0	314
CATCATAT	0	0	0	0	8	13506		0	314
ATTCGAAG	0	0	0	0	8	13506		0	314
ATCTGTGA	0	0	0	0	8	13506		0	314
AGCGACTT	0	0	0	0	8	13506		0	314
AGAAGAAT	0	0	0	0	8	13506		0	314
AAACTGAA	0	0	0	0	8	13506		0	314
GCAAATAG	0	0	0	0	8	13506		0	314
CTGGGAAT	0	0	0	0	8	13506		0	314
CACCTCGA	0	0	0	0	8	13506		0	314
ATCCATAC	0	0	0	0	8	13506		0	314
ACATAACG	0	0	0	0	8	13506		0	314
ACACACAG	0	0	0	0	8	13506		0	314
AATCAAGC	0	0	0	0	8	13506		0	314
AACGACCC	0	0	0	0	8	13506		0	314
TGAAAGTG	0	0	0	0	8	13506		0	314
CCTGACCG	0	0	0	0	8	13506		0	314
CATCTTAA	0	0	0	0	8	13506		0	314
ATCCAAGA	0	0	0	0	8	13506		0	314
ATAGTTTA	0	0	0	0	8	13506		0	314
AATAAATC	0	0	0	0	8	13506		0	314
GGTCATTA	0	0	0	0	8	13506		0	314
GCATGAAG	0	0	0	0	8	13506		0	314
GAGTTAAG	0	0	0	0	8	13506		0	314
CGAGCTAA	0	0	0	0	8	13506		0	314
CCTAAATT	0	0	0	0	8	13506		0	314
CCTAAAAA	0	0	0	0	8	13506		0	314
ATGTAGCA	0	0	0	0	8	13506		0	314
AATCTGTA	0	0	0	0	8	13506		0	314
AACCCCGA	0	0	0	0	8	13506		0	314
AAATGGTT	0	0	0	0	8	13506		0	314
TCTTCAAA	0	0	0	0	8	13506		0	314
TATAAGGA	0	0	0	0	8	13506		0	314
GCCGCCCC	0	0	0	0	8	13506		0	314
GCAAGTAA	0	0	0	0	8	13506		0	314
CTCCTCCC	0	0	0	0	8	13506		0	314
CTCCAAAT	0	0	0	0	8	13506		0	314
CGGATACG	0	0	0	0	8	13506		0	314
CCTCGGTA	0	0	0	0	8	13506		0	314
CCTATTTT	0	0	0	0	8	13506		0	314
CCAAAGTG	0	0	0	0	8	13506		0	314
CATTTATG	0	0	0	0	8	13506		0	314
CAAACACC	0	0	0	0	8	13506		0	314
ATTCAGTG	0	0	0	0	8	13506		0	314
ATCGAAGA	0	0	0	0	8	13506		0	314
ATCATAAT	0	0	0	0	8	13506		0	314
ATACTGCA	0	0	0	0	8	13506		0	314
AGATAGAA	0	0	0	0	8	13506		0	314
ACAATCAT	0	0	0	0	8	13506		0	314
AATCCTGC	0	0	0	0	8	13506		0	314
TTCCAAAC	0	0	0	0	8	13506		0	314
TCAAGAAA	0	0	0	0	8	13506		0	314
GGGTTAAC	0	0	0	0	8	13506		0	314
GCCTTGCC	0	0	0	0	8	13506		0	314
CTGCACCG	0	0	0	0	8	13506		0	314
CGTTCAAA	0	0	0	0	8	13506		0	314
CGTGCCGC	0	0	0	0	8	13506		0	314
CGAAATCA	0	0	0	0	8	13506		0	314
CCTCTCAT	0	0	0	0	8	13506		0	314
CCCTCTCC	0	0	0	0	8	13506		0	314
CCCGGCCG	0	0	0	0	8	13506		0	314
CCAAACGA	0	0	0	0	8	13506		0	314
CATCTATT	0	0	0	0	8	13506		0	314
CACATATG	0	0	0	0	8	13506		0	314
ATTTGCTA	0	0	0	0	8	13506		0	314
ATTGGGTT	0	0	0	0	8	13506		0	314
ATTCACCA	0	0	0	0	8	13506		0	314
ATGTTGGC	0	0	0	0	8	13506		0	314
ATGTATGA	0	0	0	0	8	13506		0	314
ATCTTGAG	0	0	0	0	8	13506		0	314
ATATAACC	0	0	0	0	8	13506		0	314
AGTTTACT	0	0	0	0	8	13506		0	314
ACTTTTTC	0	0	0	0	8	13506		0	314
ACTCACCA	0	0	0	0	8	13506		0	314
ACTATCTG	0	0	0	0	8	13506		0	314
ACTAAAGC	0	0	0	0	8	13506		0	314
ACGTCACC	0	0	0	0	8	13506		0	314
AACTATCA	0	0	0	0	8	13506		0	314
AAATAACT	0	0	0	0	8	13506		0	314
AAAACGAA	0	0	0	0	8	13506		0	314
TACATATG	0	0	0	0	8	13506		0	314
ATCGGCCG	0	0	0	0	8	13506	13506	0	314	314
ATTTAATTA	898	828	875	2601	9	2601		1	1		9 ATTTAATTA	2601
AATTAAATA	527	549	600	1676	9	4277		1	2
AAAATAGAA	325	283	301	909	9	5186		1	3
AAAAATAAA	307	269	310	886	9	6072		1	4
TCACAAACA	261	266	252	779	9	6851		1	5
ATCATCAAT	196	199	222	617	9	7468		1	6
ATTCAATTC	110	134	142	386	9	7854		1	7
AATAAATAA	127	124	127	378	9	8232		1	8
AATTAAAAT	102	119	105	326	9	8558		1	9
CTTCCTTTC	109	104	84	297	9	8855		1	10
TACATTAAG	87	112	95	294	9	9149		1	11
AAGAGGAGG	86	103	95	284	9	9433		1	12
AAAAAAAAG	90	97	96	283	9	9716		1	13
AATTAAATC	87	86	93	266	9	9982		1	14
AATATATCC	86	85	79	250	9	10232		1	15
AATCAATTG	68	74	88	230	9	10462		1	16
AATAATAAA	66	71	79	216	9	10678		1	17
AAAAGAAAT	66	66	76	208	9	10886		1	18
AATTAAATG	74	64	65	203	9	11089		1	19
ATGATTGTG	59	69	72	200	9	11289		1	20
AATATATAT	64	55	48	167	9	11456		1	21
AGAATAAAA	36	68	62	166	9	11622		1	22
ATATCACAT	44	58	61	163	9	11785		1	23
GGTTAAGTC	58	48	47	153	9	11938		1	24
AAAAATCAA	57	55	41	153	9	12091		1	25
AAAAAATAC	39	44	36	119	9	12210		1	26
AAAAGAATT	36	37	41	114	9	12324		1	27
AAAAAAACA	35	31	34	100	9	12424		1	28
AAAATAAGT	29	39	27	95	9	12519		1	29
AATTCTAAA	13	40	42	95	9	12614		1	30
ATATGCACA	33	26	33	92	9	12706		1	31
AGAAAAATA	36	32	22	90	9	12796		1	32
AAATTTATT	22	39	26	87	9	12883		1	33
AGAGGAGGC	34	23	30	87	9	12970		1	34
ATAAGTTAA	36	31	18	85	9	13055		1	35
ATAATTTAA	33	30	19	82	9	13137		1	36
AAAAAAATT	25	23	30	78	9	13215		1	37
AATGCACAA	25	25	28	78	9	13293		1	38
TAAAACAAA	25	28	20	73	9	13366		1	39
CCTCCCTGG	19	18	25	62	9	13428		1	40
AATCAATCA	16	21	22	59	9	13487		1	41
TCATCCAAA	21	18	18	57	9	13544		1	42
AATTCAATT	15	23	16	54	9	13598		1	43
ATCATCACT	14	18	20	52	9	13650		1	44
ATATCCCAT	15	11	25	51	9	13701		1	45
AAAAGAAAG	19	11	20	50	9	13751		1	46
CCCCCCACC	16	16	18	50	9	13801		1	47
CAAATTATC	14	17	19	50	9	13851		1	48
AAACAAAAT	17	10	20	47	9	13898		1	49
ACATAAATC	14	13	20	47	9	13945		1	50
AACAGATGC	11	21	15	47	9	13992		1	51
ACCGGCTCC	10	16	19	45	9	14037		1	52
GATGATGAC	17	17	10	44	9	14081		1	53
GAAGACGAC	12	15	16	43	9	14124		1	54
GGAAGAAAA	15	13	14	42	9	14166		1	55
AATTAACTT	14	12	14	40	9	14206		1	56
CAGCAGATG	19	9	10	38	9	14244		1	57
ATATGCAAA	12	13	13	38	9	14282		1	58
ATTTAAAAT	10	15	11	36	9	14318		1	59
AATTGAATA	14	11	9	34	9	14352		1	60
ATCATCTTC	10	13	11	34	9	14386		1	61
AGGTAGATC	8	15	11	34	9	14420		1	62
CGCCCCCCC	12	10	11	33	9	14453		1	63
AAACAATCC	7	17	7	31	9	14484		1	64
AGGCCAAGG	10	11	10	31	9	14515		1	65
ATTTTATTC	18	6	6	30	9	14545		1	66
AGAAAATAA	8	11	11	30	9	14575		1	67
AATTGAAGT	16	10	4	30	9	14605		1	68
AATTCATTA	14	8	8	30	9	14635		1	69
AACCGACTA	8	11	11	30	9	14665		1	70
AAAATGAAA	12	7	10	29	9	14694		1	71
CATTTGTTG	9	9	11	29	9	14723		1	72
AGAAGGAGA	14	6	9	29	9	14752		1	73
ATGTGTATT	13	9	7	29	9	14781		1	74
AAAAAACCC	7	10	12	29	9	14810		1	75
TAATAAATA	11	11	6	28	9	14838		1	76
AAACAAATG	10	9	9	28	9	14866		1	77
AATATTAAA	8	12	7	27	9	14893		1	78
AGAAGAAAA	14	1	11	26	9	14919		1	79
AACAACACA	12	8	6	26	9	14945		1	80
ACTGTGAAA	10	12	3	25	9	14970		1	81
AAAAAATAT	5	8	11	24	9	14994		1	82
TTAAACTAA	11	8	5	24	9	15018		1	83
ATATATACA	12	4	8	24	9	15042		1	84
ATCAGTTTT	13	5	6	24	9	15066		1	85
GAAGAGGAA	8	9	6	23	9	15089		1	86
AATAATTTG	6	6	11	23	9	15112		1	87
ATTAAATTG	10	5	8	23	9	15135		1	88
CACACCCTT	6	11	6	23	9	15158		1	89
AGACGATGG	10	7	6	23	9	15181		1	90
GTAATTAAC	12	4	6	22	9	15203		1	91
GCACATAAT	9	9	4	22	9	15225		1	92
GATTAAAGG	9	9	4	22	9	15247		1	93
TCAAACAAT	12	3	6	21	9	15268		1	94
CCCCCTCCC	8	6	7	21	9	15289		1	95
AAGGAAAGA	9	6	5	20	9	15309		1	96
CCTCTACCT	7	7	6	20	9	15329		1	97
CACATATCA	7	9	4	20	9	15349		1	98
AATTTTCAA	13	3	3	19	9	15368		1	99
GAAATAATT	9	7	3	19	9	15387		1	100
AATTGCAAA	7	6	6	19	9	15406		1	101
AATGGTGGA	11	3	5	19	9	15425		1	102
ATGACGACG	7	6	5	18	9	15443		1	103
ATTTGATTT	8	6	4	18	9	15461		1	104
AACAAAAAG	5	6	7	18	9	15479		1	105
AACTAACAC	7	9	2	18	9	15497		1	106
AAATTGGAT	7	5	6	18	9	15515		1	107
AATTAAAGT	4	6	7	17	9	15532		1	108
ATAAAATTA	6	7	4	17	9	15549		1	109
AAAAATTCC	8	7	2	17	9	15566		1	110
CATAATTAA	5	9	3	17	9	15583		1	111
TAGAATTAA	6	8	3	17	9	15600		1	112
ACTAAATAA	4	6	7	17	9	15617		1	113
TATTTGAAA	6	6	4	16	9	15633		1	114
TAAATATAT	5	4	7	16	9	15649		1	115
AATTATATT	5	8	3	16	9	15665		1	116
AAAAAAAGG	5	5	6	16	9	15681		1	117
ACAAAACAA	4	6	6	16	9	15697		1	118
CCTCCTCGT	3	6	7	16	9	15713		1	119
GAGGAGGCC	6	5	4	15	9	15728		1	120
AAAATTATT	2	8	5	15	9	15743		1	121
TTAAAGGAA	3	4	8	15	9	15758		1	122
AATTACTTG	6	7	2	15	9	15773		1	123
CTGTTGCCA	3	5	7	15	9	15788		1	124
ATTTAACAT	4	5	5	14	9	15802		1	125
AATTATGTA	0	8	6	14	9	15816		1	126
CCTCCCGCG	9	3	2	14	9	15830		1	127
ATAGTTTAC	4	4	6	14	9	15844		1	128
ACTCCTGCT	11	2	1	14	9	15858		1	129
AATCACAAC	1	7	6	14	9	15872		1	130
AAAATTGTC	1	5	8	14	9	15886		1	131
ATAAAATAT	3	8	2	13	9	15899		1	132
ATAAAATTT	6	4	3	13	9	15912		1	133
AAAATTATA	3	3	7	13	9	15925		1	134
AATGCAACT	4	4	5	13	9	15938		1	135
ATTAATGAA	4	7	1	12	9	15950		1	136
AATAATACT	3	6	3	12	9	15962		1	137
TAAATGAAA	5	3	4	12	9	15974		1	138
ATATCACAA	6	0	6	12	9	15986		1	139
ACAATTAAA	7	1	4	12	9	15998		1	140
GGTAAGAAG	5	5	2	12	9	16010		1	141
CAAAATGTC	3	6	3	12	9	16022		1	142
ATAACTAAC	5	4	3	12	9	16034		1	143
TCATATATA	3	5	3	11	9	16045		1	144
ATTATTTAT	3	6	2	11	9	16056		1	145
GAGAAGGAG	5	3	3	11	9	16067		1	146
AATTTTAAA	6	4	1	11	9	16078		1	147
AAAAAAGAG	4	3	4	11	9	16089		1	148
ATCAATCCA	5	5	1	11	9	16100		1	149
AATTGCATA	4	3	4	11	9	16111		1	150
AATTACTTA	1	4	6	11	9	16122		1	151
AATTTTATC	2	6	3	11	9	16133		1	152
AATTAAGTA	3	4	4	11	9	16144		1	153
AAGAGGTGG	2	5	4	11	9	16155		1	154
AACTGTTCA	1	7	3	11	9	16166		1	155
AACATAACA	4	2	5	11	9	16177		1	156
AGAAAGAGA	0	3	7	10	9	16187		1	157
CATTTAAAT	4	3	3	10	9	16197		1	158
AATTTTTTG	4	2	4	10	9	16207		1	159
AATTATAAT	3	4	3	10	9	16217		1	160
AAACAATAA	5	3	2	10	9	16227		1	161
TATTGGAGA	8	1	1	10	9	16237		1	162
GCAATTAAC	4	5	1	10	9	16247		1	163
CCTCAGCCG	1	1	8	10	9	16257		1	164
CAATTGCTT	4	3	3	10	9	16267		1	165
ATTATCTAA	4	5	1	10	9	16277		1	166
ATATCTTCA	6	1	3	10	9	16287		1	167
ATATATCTC	5	1	4	10	9	16297		1	168
AGTTTCATT	4	5	1	10	9	16307		1	169
AAGTTAATG	4	2	4	10	9	16317		1	170
AAGGAGGTG	6	3	1	10	9	16327		1	171
AAACTGTGC	2	4	4	10	9	16337		1	172
CATAACTTG	3	2	4	9	9	16346		1	173
AATATTAAT	5	4	0	9	9	16355		1	174
AGAATAAAT	3	3	3	9	9	16364		1	175
ACAAGAAGA	2	3	4	9	9	16373		1	176
TAATTATAC	4	2	3	9	9	16382		1	177
AAATTTAAA	5	3	1	9	9	16391		1	178
AAATGTTTT	3	4	2	9	9	16400		1	179
AATCATAAC	3	4	2	9	9	16409		1	180
AATGTAATT	1	2	5	8	9	16417		1	181
CAATTCAAT	2	5	1	8	9	16425		1	182
AATAATAAC	1	5	2	8	9	16433		1	183
ATCATCCTC	5	2	1	8	9	16441		1	184
AACAACAAA	2	3	3	8	9	16449		1	185
ATGGTGGTG	0	7	1	8	9	16457		1	186
ATGAAGACG	2	3	3	8	9	16465		1	187
AGTTTAGTT	3	3	2	8	9	16473		1	188
ACTAACTTA	5	0	3	8	9	16481		1	189
TACAGTGAG	1	3	4	8	9	16489		1	190
GATGACAGG	3	4	1	8	9	16497		1	191
CTCAATATA	2	5	1	8	9	16505		1	192
AGTTTACTT	2	4	2	8	9	16513		1	193
AGATCAGAT	2	3	3	8	9	16521		1	194
AATTGAAAC	2	1	5	8	9	16529		1	195
AAGTTGAAT	2	3	3	8	9	16537		1	196
AAACTGTGG	5	2	1	8	9	16545		1	197
AAAAGAGAG	2	1	4	7	9	16552		1	198
ATCAAAATC	2	3	2	7	9	16559		1	199
GTAATAATA	2	2	3	7	9	16566		1	200
CAATTCAAC	0	1	6	7	9	16573		1	201
AAACAATCA	0	6	1	7	9	16580		1	202
AGTTAAATT	1	3	3	7	9	16587		1	203
ACAATATAA	3	1	3	7	9	16594		1	204
CCAAAATAT	1	1	5	7	9	16601		1	205
AATAAAATC	0	4	3	7	9	16608		1	206
AAATTCTGA	3	2	2	7	9	16615		1	207
AAATCACTT	4	2	1	7	9	16622		1	208
AAACATATT	2	0	5	7	9	16629		1	209
TAATAGAAG	1	4	2	7	9	16636		1	210
TAAAGCGGT	4	2	1	7	9	16643		1	211
GCACAGCAA	1	3	3	7	9	16650		1	212
ACCTTTCCA	2	2	3	7	9	16657		1	213
ACCCAATAT	3	2	2	7	9	16664		1	214
AATGGTGGC	5	2	0	7	9	16671		1	215
AAGCCATTA	0	3	4	7	9	16678		1	216
TTAAACTAT	1	3	2	6	9	16684		1	217
AAAACTTTT	1	1	4	6	9	16690		1	218
AGTTAATTT	3	0	3	6	9	16696		1	219
ATATTTATA	3	2	1	6	9	16702		1	220
TCATTATCA	2	3	1	6	9	16708		1	221
AAATATTCA	2	3	1	6	9	16714		1	222
AAATAGATA	3	2	1	6	9	16720		1	223
AAAAAAACC	2	3	1	6	9	16726		1	224
ACATATATA	2	3	1	6	9	16732		1	225
CATGTTGTG	1	5	0	6	9	16738		1	226
AATTGTATT	1	1	4	6	9	16744		1	227
TCATTCAAA	2	3	1	6	9	16750		1	228
TAGGGTCAC	5	0	1	6	9	16756		1	229
GCACCGCAA	3	2	1	6	9	16762		1	230
GAGGCGGCC	2	1	3	6	9	16768		1	231
GAAAATAAT	3	1	2	6	9	16774		1	232
CGTCGTCTC	4	0	2	6	9	16780		1	233
CGCACTCCT	0	1	5	6	9	16786		1	234
CCTCATTAA	2	2	2	6	9	16792		1	235
ATAGCAATA	1	2	3	6	9	16798		1	236
AGAAGAGCT	0	5	1	6	9	16804		1	237
AAATAATAC	1	4	1	6	9	16810		1	238
AAAGGGAAG	0	4	2	6	9	16816		1	239
AAACATAAG	3	1	2	6	9	16822		1	240
AAAAATTAC	0	1	5	6	9	16828		1	241
AAAAATCAT	0	3	3	6	9	16834		1	242
AAAAAGATC	1	5	0	6	9	16840		1	243
GTCAAACAA	1	2	2	5	9	16845		1	244
TCAAACAAA	0	4	1	5	9	16850		1	245
ATGAAATGA	2	1	2	5	9	16855		1	246
AAACTTTGT	2	2	1	5	9	16860		1	247
AAGAGAGAG	1	4	0	5	9	16865		1	248
ACCACCTCC	2	3	0	5	9	16870		1	249
AACCAAATC	2	3	0	5	9	16875		1	250
AATTTATCA	2	2	1	5	9	16880		1	251
AAACAAATT	0	1	4	5	9	16885		1	252
ATCAATACA	3	2	0	5	9	16890		1	253
ATCAACATC	1	4	0	5	9	16895		1	254
TAAAACTTA	2	3	0	5	9	16900		1	255
CTTATTAAA	1	2	2	5	9	16905		1	256
ATTTTGTAA	2	3	0	5	9	16910		1	257
AAGATATAA	0	4	1	5	9	16915		1	258
AAATCACAA	1	1	3	5	9	16920		1	259
AAAGAAAAC	2	1	2	5	9	16925		1	260
AAACATAAT	2	1	2	5	9	16930		1	261
AAACAAAAG	2	1	2	5	9	16935		1	262
TTCAACAAA	5	0	0	5	9	16940		1	263
TACAGAAAA	1	1	3	5	9	16945		1	264
GAGGATGAA	1	3	1	5	9	16950		1	265
GAAGCCGAG	0	3	2	5	9	16955		1	266
CTTCACATG	2	0	3	5	9	16960		1	267
CCTTCTTCC	2	0	3	5	9	16965		1	268
CCGCCCGTC	1	2	2	5	9	16970		1	269
CCAGCTTCT	2	1	2	5	9	16975		1	270
CCAATATGT	1	3	1	5	9	16980		1	271
ATTTTTTCA	0	3	2	5	9	16985		1	272
ATTTGCGTA	4	0	1	5	9	16990		1	273
ATGGAAAAA	4	0	1	5	9	16995		1	274
ACACAACAC	1	3	1	5	9	17000		1	275
AATCACAAT	1	2	2	5	9	17005		1	276
AATATGAAT	3	1	1	5	9	17010		1	277
AATACTTTT	0	3	2	5	9	17015		1	278
AAACTTATC	1	1	3	5	9	17020		1	279
AAGCAACCA	1	0	3	4	9	17024		1	280
TGAATATAT	2	1	1	4	9	17028		1	281
AACATATAA	1	2	1	4	9	17032		1	282
ATAAACTTA	3	0	1	4	9	17036		1	283
AAAATTTCT	1	0	3	4	9	17040		1	284
AAAAATAAC	0	1	3	4	9	17044		1	285
TATAATAGT	0	0	4	4	9	17048		1	286
GTAGAAGAA	1	2	1	4	9	17052		1	287
GAGGAGGAT	1	1	2	4	9	17056		1	288
CGCCGCCCC	1	2	1	4	9	17060		1	289
CAATATAAT	3	1	0	4	9	17064		1	290
ATATATTAC	1	2	1	4	9	17068		1	291
AAATTTTGG	1	0	3	4	9	17072		1	292
TATGTACAG	4	0	0	4	9	17076		1	293
GGAAGATGA	1	1	2	4	9	17080		1	294
ATATATTTG	0	2	2	4	9	17084		1	295
ACTATTTTT	0	4	0	4	9	17088		1	296
ACATCTTAA	1	3	0	4	9	17092		1	297
AAACCAACC	1	3	0	4	9	17096		1	298
AAAATAAGG	2	2	0	4	9	17100		1	299
TAATCAACG	1	1	2	4	9	17104		1	300
GCACCAAAC	0	4	0	4	9	17108		1	301
GAAAGGTAA	1	1	2	4	9	17112		1	302
CTCGTGTAA	3	1	0	4	9	17116		1	303
CCTTACACA	0	2	2	4	9	17120		1	304
CCTCGGCCC	1	2	1	4	9	17124		1	305
CCAGCTTAT	1	1	2	4	9	17128		1	306
ATTTGTGAA	4	0	0	4	9	17132		1	307
ATTTAAGAA	1	3	0	4	9	17136		1	308
ATATAGATG	1	1	2	4	9	17140		1	309
ATAAAACAG	2	2	0	4	9	17144		1	310
AGTTATTCG	1	3	0	4	9	17148		1	311
AGCAAGAGG	1	1	2	4	9	17152		1	312
AGAGCCCAA	2	0	2	4	9	17156		1	313
ACGAGTGAT	0	2	2	4	9	17160		1	314
ACCGCCGCC	2	1	1	4	9	17164		1	315
ACACCCTTT	2	1	1	4	9	17168		1	316
AATGAGTTA	1	2	1	4	9	17172		1	317
AATCTTTTC	1	2	1	4	9	17176		1	318
AATACACTG	2	2	0	4	9	17180		1	319
AAGTGCTAG	2	1	1	4	9	17184		1	320
AACTTTCTT	1	3	0	4	9	17188		1	321
AAACTTTTG	1	0	3	4	9	17192		1	322
AAAAAGTGC	2	1	1	4	9	17196		1	323
AAAAACAAG	2	0	2	4	9	17200		1	324
AGTTAAAAT	2	0	1	3	9	17203		1	325
AAATAGATT	1	0	2	3	9	17206		1	326
AGAACAACA	2	1	0	3	9	17209		1	327
ATTTTAAGT	1	1	1	3	9	17212		1	328
TCATCATCA	3	0	0	3	9	17215		1	329
TTTCAAAAA	1	1	1	3	9	17218		1	330
AAAATATCT	0	1	2	3	9	17221		1	331
AATAATAAT	0	3	0	3	9	17224		1	332
CAGAACAAT	0	2	1	3	9	17227		1	333
AACATCATA	1	2	0	3	9	17230		1	334
GATTAATTA	1	0	2	3	9	17233		1	335
ATAAATTAT	2	1	0	3	9	17236		1	336
TAATTGGAT	1	0	2	3	9	17239		1	337
CAAAACATA	0	3	0	3	9	17242		1	338
ATAATACAT	0	1	2	3	9	17245		1	339
TAAAAAACA	1	1	1	3	9	17248		1	340
AGAATAAGA	2	0	1	3	9	17251		1	341
AAAAAAACT	0	0	3	3	9	17254		1	342
TAATGACAA	1	1	1	3	9	17257		1	343
TAAAATGCA	2	1	0	3	9	17260		1	344
TAAAAAAAG	0	3	0	3	9	17263		1	345
GACGGCGAC	2	0	1	3	9	17266		1	346
GAAGAGATG	0	2	1	3	9	17269		1	347
CCGCCGCCT	1	1	1	3	9	17272		1	348
CATCAAATA	2	1	0	3	9	17275		1	349
ATACATTTA	0	0	3	3	9	17278		1	350
ATAAGTGAA	1	1	1	3	9	17281		1	351
AATGTTTTT	2	0	1	3	9	17284		1	352
AATATGAAA	0	2	1	3	9	17287		1	353
AACTGTTAA	0	0	3	3	9	17290		1	354
AAACTTTCA	1	2	0	3	9	17293		1	355
AAAAATACG	0	3	0	3	9	17296		1	356
TTAAGTATA	1	0	2	3	9	17299		1	357
TAATAGGAG	1	1	1	3	9	17302		1	358
CTTCGTTCC	1	0	2	3	9	17305		1	359
CTGTTAAAC	1	1	1	3	9	17308		1	360
CTCACGAAG	0	0	3	3	9	17311		1	361
CAGTAGAAG	1	2	0	3	9	17314		1	362
CACGCCCTT	0	0	3	3	9	17317		1	363
CACCACCCA	2	1	0	3	9	17320		1	364
CACAAAACA	0	3	0	3	9	17323		1	365
CAAAACCTG	1	1	1	3	9	17326		1	366
CAAAACATC	1	2	0	3	9	17329		1	367
CAAAAAGCA	3	0	0	3	9	17332		1	368
ATTTAACAC	2	0	1	3	9	17335		1	369
ATTAAATGC	1	1	1	3	9	17338		1	370
ATCCATCTG	1	2	0	3	9	17341		1	371
ATATGTACA	1	1	1	3	9	17344		1	372
ATAACGTAA	0	2	1	3	9	17347		1	373
AGTTAATTG	0	0	3	3	9	17350		1	374
AGTAAAAGA	2	0	1	3	9	17353		1	375
AGAGGCTCA	0	3	0	3	9	17356		1	376
ACTACACAC	2	0	1	3	9	17359		1	377
ACCTCAGTC	0	0	3	3	9	17362		1	378
ACATCACAT	1	0	2	3	9	17365		1	379
ACATATGAA	1	2	0	3	9	17368		1	380
ACACCCAAA	1	1	1	3	9	17371		1	381
AATTTTAAG	1	2	0	3	9	17374		1	382
AATGAGATT	0	0	3	3	9	17377		1	383
AATATGCTC	1	1	1	3	9	17380		1	384
AATAAGATA	1	0	2	3	9	17383		1	385
AAGTGTTGC	0	3	0	3	9	17386		1	386
AAGTAAGTA	0	0	3	3	9	17389		1	387
AACTATTCT	2	1	0	3	9	17392		1	388
AACAAAAGT	0	1	2	3	9	17395		1	389
AAATTTAAC	1	2	0	3	9	17398		1	390
AAATGCACT	1	1	1	3	9	17401		1	391
AAATCAGAA	1	1	1	3	9	17404		1	392
AAAATTTAG	2	1	0	3	9	17407		1	393
AAAAGTAGC	1	0	2	3	9	17410		1	394
AAAACTCCA	2	1	0	3	9	17413		1	395
AAAAATCTA	0	1	2	3	9	17416		1	396
AAAAAGAGG	1	0	2	3	9	17419		1	397
AAAAAATCC	2	0	1	3	9	17422		1	398
ATAGCGGAA	1	1	0	2	9	17424		1	399
AGAAAGAAG	0	0	2	2	9	17426		1	400
AACAAGAAT	0	0	2	2	9	17428		1	401
AATATTTTC	0	0	2	2	9	17430		1	402
AAATAACTG	2	0	0	2	9	17432		1	403
ATATAAAGT	0	2	0	2	9	17434		1	404
GTTTATAAA	1	0	1	2	9	17436		1	405
AAAATAGAG	0	1	1	2	9	17438		1	406
TAAATATTG	2	0	0	2	9	17440		1	407
AATTAATCA	1	0	1	2	9	17442		1	408
AAAGATAAA	0	0	2	2	9	17444		1	409
TTATATAAC	0	2	0	2	9	17446		1	410
GTAAATAAA	2	0	0	2	9	17448		1	411
ATTGCTTGA	1	0	1	2	9	17450		1	412
ATGTATATT	1	0	1	2	9	17452		1	413
ATTATTATG	1	0	1	2	9	17454		1	414
TATTTAAAG	2	0	0	2	9	17456		1	415
CAACATAAT	0	0	2	2	9	17458		1	416
ATAACAACC	0	0	2	2	9	17460		1	417
ACCTTCTTC	2	0	0	2	9	17462		1	418
AATTTTGTG	0	2	0	2	9	17464		1	419
AATTTTCAT	0	2	0	2	9	17466		1	420
AATATTATC	0	0	2	2	9	17468		1	421
AATATAATG	0	2	0	2	9	17470		1	422
AATAGCACT	2	0	0	2	9	17472		1	423
AACCAATCA	1	1	0	2	9	17474		1	424
TAATAACTT	1	1	0	2	9	17476		1	425
CAACAAAAT	0	1	1	2	9	17478		1	426
ATGGCGATG	1	1	0	2	9	17480		1	427
ATCAATTTC	0	2	0	2	9	17482		1	428
ATCAATGAA	1	0	1	2	9	17484		1	429
ATATCATAA	1	1	0	2	9	17486		1	430
ATAAACAAC	1	1	0	2	9	17488		1	431
AGTCAAAAT	2	0	0	2	9	17490		1	432
ACACCTTTC	0	0	2	2	9	17492		1	433
ACACCAAAA	0	1	1	2	9	17494		1	434
AATAATCAA	0	2	0	2	9	17496		1	435
AAGAATGGA	1	1	0	2	9	17498		1	436
AACAAGTTA	0	0	2	2	9	17500		1	437
AAATTACCT	0	2	0	2	9	17502		1	438
AAAGCGCAA	0	0	2	2	9	17504		1	439
TGGCATACA	0	2	0	2	9	17506		1	440
TCAAAATGC	0	0	2	2	9	17508		1	441
GTTTGACTA	0	1	1	2	9	17510		1	442
GTTACAACA	2	0	0	2	9	17512		1	443
GTAGGAATA	0	2	0	2	9	17514		1	444
GGAATGAAA	1	0	1	2	9	17516		1	445
GAAAACCCC	1	1	0	2	9	17518		1	446
CTTGTGCAT	0	0	2	2	9	17520		1	447
CCATCACCT	1	0	1	2	9	17522		1	448
CATCACCAG	2	0	0	2	9	17524		1	449
CACCGCCAT	1	1	0	2	9	17526		1	450
CACCAACAT	0	2	0	2	9	17528		1	451
CAATCATAT	1	0	1	2	9	17530		1	452
ATTTTCTTG	1	1	0	2	9	17532		1	453
ATTATAAAG	2	0	0	2	9	17534		1	454
ATGACAATG	2	0	0	2	9	17536		1	455
ATCCACATT	1	0	1	2	9	17538		1	456
ATCAGTAGT	0	0	2	2	9	17540		1	457
ATACTTTGA	0	2	0	2	9	17542		1	458
AGGCGGTCG	0	2	0	2	9	17544		1	459
AGGCGCTGG	0	2	0	2	9	17546		1	460
AGCTTCCTC	1	1	0	2	9	17548		1	461
AGCATAGTT	0	0	2	2	9	17550		1	462
AGATTTCAA	2	0	0	2	9	17552		1	463
AGAGGTTAT	0	1	1	2	9	17554		1	464
AGAGGGGGA	0	2	0	2	9	17556		1	465
AGACAAAGA	1	0	1	2	9	17558		1	466
ACTCGGCCG	0	2	0	2	9	17560		1	467
ACCAAAGTA	0	1	1	2	9	17562		1	468
ACATAGTCA	1	1	0	2	9	17564		1	469
ACATAATTC	0	1	1	2	9	17566		1	470
ACACTATAT	0	1	1	2	9	17568		1	471
ACAAGTATA	2	0	0	2	9	17570		1	472
AATTGTGAT	1	1	0	2	9	17572		1	473
AATTACTGT	0	2	0	2	9	17574		1	474
AATGAACAC	1	1	0	2	9	17576		1	475
AATCCATAT	0	1	1	2	9	17578		1	476
AATATGTAG	2	0	0	2	9	17580		1	477
AATATGCCC	1	0	1	2	9	17582		1	478
AAGCGGCGT	1	1	0	2	9	17584		1	479
AAGAAGTTG	0	1	1	2	9	17586		1	480
AACCGATCC	1	1	0	2	9	17588		1	481
AACATTCTG	2	0	0	2	9	17590		1	482
AAATGTCAC	1	0	1	2	9	17592		1	483
AAATGACAC	1	0	1	2	9	17594		1	484
AAATATTCC	1	0	1	2	9	17596		1	485
AAAATTAGA	0	0	2	2	9	17598		1	486
AAAAGACGG	0	2	0	2	9	17600		1	487
GATAAACTA	0	1	0	1	9	17601		1	488
AGATAAACA	0	0	1	1	9	17602		1	489
ACTCTTGAT	0	1	0	1	9	17603		1	490
TATATACTA	1	0	0	1	9	17604		1	491
GATCCGTAT	0	0	1	1	9	17605		1	492
ATATAAACT	0	0	1	1	9	17606		1	493
GAACCGTAT	0	1	0	1	9	17607		1	494
TATCAAGAA	0	1	0	1	9	17608		1	495
AAATAGTTG	0	1	0	1	9	17609		1	496
CTCCACGGC	0	0	1	1	9	17610		1	497
CAGATTAAG	0	1	0	1	9	17611		1	498
CTCCTCCAT	0	1	0	1	9	17612		1	499
CAACCAATG	1	0	0	1	9	17613		1	500
AATCTGTTA	0	0	1	1	9	17614		1	501
AAGATAATT	1	0	0	1	9	17615		1	502
AAATCTATT	0	1	0	1	9	17616		1	503
GAAGGAAAA	1	0	0	1	9	17617		1	504
AAAATGTTT	0	1	0	1	9	17618		1	505
GAAAGTGAA	0	1	0	1	9	17619		1	506
AAACAAGCA	0	0	1	1	9	17620		1	507
GAAAATGAA	0	0	1	1	9	17621		1	508
CCAATCAAG	1	0	0	1	9	17622		1	509
ACCTAAGCG	0	0	1	1	9	17623		1	510
AATTCAATA	0	1	0	1	9	17624		1	511
AACTATTCA	0	1	0	1	9	17625		1	512
AACAACAGC	1	0	0	1	9	17626		1	513
TAGAAAGAA	0	1	0	1	9	17627		1	514
CTCCTCCCC	0	0	1	1	9	17628		1	515
CCAAACAAA	1	0	0	1	9	17629		1	516
ATTGCTATG	1	0	0	1	9	17630		1	517
ATATATGCA	0	0	1	1	9	17631		1	518
AGGATATTT	0	1	0	1	9	17632		1	519
AACACGATG	1	0	0	1	9	17633		1	520
TTCAAGAAT	0	0	1	1	9	17634		1	521
CAAATCCAT	0	0	1	1	9	17635		1	522
AGCTAGAGA	0	1	0	1	9	17636		1	523
ACTAAAATA	0	0	1	1	9	17637		1	524
AATGAAAGA	1	0	0	1	9	17638		1	525
AAGATATGA	0	0	1	1	9	17639		1	526
AACAACCAA	0	1	0	1	9	17640		1	527
AAAAACACA	0	1	0	1	9	17641		1	528
TAATAAGAA	0	0	1	1	9	17642		1	529
TAAATTCTT	0	1	0	1	9	17643		1	530
TAAACTGTA	0	0	1	1	9	17644		1	531
GTTTATTCT	0	0	1	1	9	17645		1	532
GCAAAATTT	0	0	1	1	9	17646		1	533
CTTGTTTTC	0	0	1	1	9	17647		1	534
CTCCTCTCC	0	0	1	1	9	17648		1	535
CTAACTACC	0	1	0	1	9	17649		1	536
CCAACACCA	0	0	1	1	9	17650		1	537
CAATCAACC	1	0	0	1	9	17651		1	538
CAAGGCCAC	1	0	0	1	9	17652		1	539
CAACATTCA	1	0	0	1	9	17653		1	540
ATTTTATGG	1	0	0	1	9	17654		1	541
ATATATTTC	0	1	0	1	9	17655		1	542
ATAAATGAT	1	0	0	1	9	17656		1	543
ACTATATTT	0	0	1	1	9	17657		1	544
ACAACTACA	0	1	0	1	9	17658		1	545
AACTAAATG	1	0	0	1	9	17659		1	546
AACATATTC	0	1	0	1	9	17660		1	547
AACACACAT	0	1	0	1	9	17661		1	548
AAATTTAGC	1	0	0	1	9	17662		1	549
AAATTCAGA	1	0	0	1	9	17663		1	550
CAGATTTAG	0	0	0	0	9	17663		0	550
ATAACATGC	0	0	0	0	9	17663		0	550
AAGTCAATC	0	0	0	0	9	17663		0	550
ATCAAGATT	0	0	0	0	9	17663		0	550
AAACTTCAA	0	0	0	0	9	17663		0	550
AATTCTCTC	0	0	0	0	9	17663		0	550
CAACCAGAA	0	0	0	0	9	17663		0	550
ACGGTTCCT	0	0	0	0	9	17663		0	550
ATAGTTTCC	0	0	0	0	9	17663		0	550
CACTGGAGG	0	0	0	0	9	17663		0	550
ATAGCGGGA	0	0	0	0	9	17663		0	550
AGTTAGTCA	0	0	0	0	9	17663		0	550
CAAACAGAT	0	0	0	0	9	17663		0	550
AACAGAGGC	0	0	0	0	9	17663		0	550
GACGCGTCC	0	0	0	0	9	17663		0	550
CTATTTTGC	0	0	0	0	9	17663		0	550
GATAGAAAA	0	0	0	0	9	17663		0	550
GAGAAGATG	0	0	0	0	9	17663		0	550
ATTTAACCG	0	0	0	0	9	17663		0	550
AGTTAGTCG	0	0	0	0	9	17663		0	550
CGACTTAAG	0	0	0	0	9	17663		0	550
AACAGGATA	0	0	0	0	9	17663		0	550
GGATATTCT	0	0	0	0	9	17663		0	550
AACTTTGTG	0	0	0	0	9	17663		0	550
CGACTAGTC	0	0	0	0	9	17663		0	550
ACTTCAAGC	0	0	0	0	9	17663		0	550
AAATAGGTT	0	0	0	0	9	17663		0	550
TCATTTCAA	0	0	0	0	9	17663		0	550
CTTAATTCT	0	0	0	0	9	17663		0	550
CGACATAAG	0	0	0	0	9	17663		0	550
ACACACATC	0	0	0	0	9	17663		0	550
AATCAGAGT	0	0	0	0	9	17663		0	550
AAAACTCAG	0	0	0	0	9	17663		0	550
TTAAAATGG	0	0	0	0	9	17663		0	550
CATGAATAG	0	0	0	0	9	17663		0	550
CAGTGCCAT	0	0	0	0	9	17663		0	550
AGAAGATGA	0	0	0	0	9	17663		0	550
AATCAGAGC	0	0	0	0	9	17663		0	550
CCAATTAAA	0	0	0	0	9	17663		0	550
CAACCTCAT	0	0	0	0	9	17663		0	550
ACGAAGATG	0	0	0	0	9	17663		0	550
ACATAAATG	0	0	0	0	9	17663		0	550
AAGGAAAGC	0	0	0	0	9	17663		0	550
AAACTATTA	0	0	0	0	9	17663		0	550
TCATCACCA	0	0	0	0	9	17663		0	550
AGGCACTAG	0	0	0	0	9	17663		0	550
AACTAAGTT	0	0	0	0	9	17663		0	550
AAATCACCA	0	0	0	0	9	17663		0	550
TCCCCTTAA	0	0	0	0	9	17663		0	550
GCCCAGAAT	0	0	0	0	9	17663		0	550
CCAATGTAT	0	0	0	0	9	17663		0	550
ATCCGAAAT	0	0	0	0	9	17663		0	550
AACATCTAG	0	0	0	0	9	17663		0	550
AAATTTGGT	0	0	0	0	9	17663		0	550
AAATGGTTT	0	0	0	0	9	17663		0	550
TAATCGAGT	0	0	0	0	9	17663		0	550
GTCAAATAA	0	0	0	0	9	17663		0	550
GAATTATTT	0	0	0	0	9	17663		0	550
CGAAACCGC	0	0	0	0	9	17663		0	550
CAAACAGTT	0	0	0	0	9	17663		0	550
ATAACAACA	0	0	0	0	9	17663		0	550
AGGCAAAAC	0	0	0	0	9	17663		0	550
TAATGATAA	0	0	0	0	9	17663		0	550
GCACCGGGA	0	0	0	0	9	17663		0	550
GCAACCAGA	0	0	0	0	9	17663		0	550
CTCCAGCAC	0	0	0	0	9	17663		0	550
CTCCACCTG	0	0	0	0	9	17663		0	550
CCTCATCTC	0	0	0	0	9	17663		0	550
CCAAGCCGA	0	0	0	0	9	17663		0	550
ATGACTGTG	0	0	0	0	9	17663		0	550
AGCCTCCTC	0	0	0	0	9	17663		0	550
AGAGATTCA	0	0	0	0	9	17663		0	550
ACTTTAAGC	0	0	0	0	9	17663		0	550
AAGAAATAG	0	0	0	0	9	17663		0	550
AACCAATAC	0	0	0	0	9	17663		0	550
GCGTCAGAC	0	0	0	0	9	17663		0	550
GCACAAATG	0	0	0	0	9	17663		0	550
GCAAATCAC	0	0	0	0	9	17663		0	550
GAGTTGATC	0	0	0	0	9	17663		0	550
GAATAACCA	0	0	0	0	9	17663		0	550
CTCCCTCTC	0	0	0	0	9	17663		0	550
CTCATCGTC	0	0	0	0	9	17663		0	550
CTACTGACT	0	0	0	0	9	17663		0	550
CGGGGCTGG	0	0	0	0	9	17663		0	550
CCGCGACCG	0	0	0	0	9	17663		0	550
CCAAACAAG	0	0	0	0	9	17663		0	550
CATAACCAA	0	0	0	0	9	17663		0	550
CAACCTCAA	0	0	0	0	9	17663		0	550
ATTGCATTG	0	0	0	0	9	17663		0	550
ATTAATGTG	0	0	0	0	9	17663		0	550
ATATAACAA	0	0	0	0	9	17663		0	550
ATAATGTAA	0	0	0	0	9	17663		0	550
AATACAAAC	0	0	0	0	9	17663		0	550
AACTCAAAA	0	0	0	0	9	17663		0	550
AACTAACGA	0	0	0	0	9	17663		0	550
AACATGCAA	0	0	0	0	9	17663		0	550
AAATTTGGA	0	0	0	0	9	17663		0	550
AAAAATTTG	0	0	0	0	9	17663		0	550
TTAACCAAG	0	0	0	0	9	17663		0	550
TCATAGTTA	0	0	0	0	9	17663		0	550
TCAAAGTCA	0	0	0	0	9	17663		0	550
TAATTAACC	0	0	0	0	9	17663		0	550
GGCTTATCA	0	0	0	0	9	17663		0	550
GATAACAAG	0	0	0	0	9	17663		0	550
GAGACAACT	0	0	0	0	9	17663		0	550
GACAGCGGG	0	0	0	0	9	17663		0	550
GAAATAAAG	0	0	0	0	9	17663		0	550
CTTTTACAA	0	0	0	0	9	17663		0	550
CTCTCTCCT	0	0	0	0	9	17663		0	550
CCTCACCTC	0	0	0	0	9	17663		0	550
CCTACGGAT	0	0	0	0	9	17663		0	550
CATGTTTAT	0	0	0	0	9	17663		0	550
CAGCGCCGC	0	0	0	0	9	17663		0	550
CAATTAAGT	0	0	0	0	9	17663		0	550
CAACCATTG	0	0	0	0	9	17663		0	550
CAAAAGCAA	0	0	0	0	9	17663		0	550
ATTTTGGCA	0	0	0	0	9	17663		0	550
ATCTGCTAG	0	0	0	0	9	17663		0	550
ATAACATTC	0	0	0	0	9	17663		0	550
AGAGCTTGA	0	0	0	0	9	17663		0	550
AGAAGAGAT	0	0	0	0	9	17663		0	550
AATCTGCTG	0	0	0	0	9	17663		0	550
AAGGAGATC	0	0	0	0	9	17663		0	550
AACTATCAC	0	0	0	0	9	17663		0	550
AACCATAGC	0	0	0	0	9	17663		0	550
AACATGAAT	0	0	0	0	9	17663		0	550
AAACTTGCA	0	0	0	0	9	17663		0	550
AAAAAATGT	0	0	0	0	9	17663		0	550
TTAACCAAA	0	0	0	0	9	17663		0	550
TCGAAGGGG	0	0	0	0	9	17663		0	550
TACATTACA	0	0	0	0	9	17663		0	550
TACAACACT	0	0	0	0	9	17663		0	550
TAAGGGAAA	0	0	0	0	9	17663		0	550
GTTGAAATG	0	0	0	0	9	17663		0	550
GCCCGCGCT	0	0	0	0	9	17663		0	550
GCAGGGGAA	0	0	0	0	9	17663		0	550
GATAAGAAA	0	0	0	0	9	17663		0	550
CTTTGGAGT	0	0	0	0	9	17663		0	550
CGCCACGCT	0	0	0	0	9	17663		0	550
CCTTGTTGC	0	0	0	0	9	17663		0	550
CCTCTCAAC	0	0	0	0	9	17663		0	550
CCGCTATAT	0	0	0	0	9	17663		0	550
CCGCCTGAC	0	0	0	0	9	17663		0	550
CCGCCCGCA	0	0	0	0	9	17663		0	550
CCCCCCAAC	0	0	0	0	9	17663		0	550
CATTCGAGG	0	0	0	0	9	17663		0	550
CATTCAACC	0	0	0	0	9	17663		0	550
CAGGACGAG	0	0	0	0	9	17663		0	550
CAGCACGGC	0	0	0	0	9	17663		0	550
CAACCATGC	0	0	0	0	9	17663		0	550
ATTTGCTTG	0	0	0	0	9	17663		0	550
ATGGAAGAA	0	0	0	0	9	17663		0	550
ATGAAGTAT	0	0	0	0	9	17663		0	550
AGTTTCGGA	0	0	0	0	9	17663		0	550
AGGAACAAG	0	0	0	0	9	17663		0	550
ACTTGATTT	0	0	0	0	9	17663		0	550
ACGCCCTGG	0	0	0	0	9	17663		0	550
ACCAAAATG	0	0	0	0	9	17663		0	550
ACATCATTA	0	0	0	0	9	17663		0	550
ACAACAAGG	0	0	0	0	9	17663		0	550
AATGTATAA	0	0	0	0	9	17663		0	550
AAGGCTACA	0	0	0	0	9	17663		0	550
AAGAACCAT	0	0	0	0	9	17663		0	550
AAGAAATAC	0	0	0	0	9	17663		0	550
AACTTGATT	0	0	0	0	9	17663		0	550
AACTTCGCC	0	0	0	0	9	17663		0	550
AACTTACAT	0	0	0	0	9	17663		0	550
AACGAAGTT	0	0	0	0	9	17663		0	550
AACATATCA	0	0	0	0	9	17663		0	550
AACAGATTA	0	0	0	0	9	17663		0	550
AAATAGTAT	0	0	0	0	9	17663		0	550
AAAAGGTGA	0	0	0	0	9	17663		0	550
AAAACTTAG	0	0	0	0	9	17663		0	550
AAAAAACGT	0	0	0	0	9	17663	17663	0	550	550
CCGATCCGAA	2297	2254	2177	6728	10	6728		1	1		10 CCGATCCGAA	6728
AAAGGAATTA	726	757	740	2223	10	8951		1	2
CCGATCCGAT	438	466	470	1374	10	10325		1	3
AAAATAGAAA	272	273	298	843	10	11168		1	4
TAATTCATTT	223	239	203	665	10	11833		1	5
AGCTACAGTA	253	217	195	665	10	12498		1	6
AATACAAAAA	190	215	201	606	10	13104		1	7
AAATAAAAAT	177	187	193	557	10	13661		1	8
ATATGTATAT	200	175	175	550	10	14211		1	9
AAAAAAAAAT	159	157	147	463	10	14674		1	10
CCAATATATC	139	156	133	428	10	15102		1	11
AACCGAACCG	122	120	126	368	10	15470		1	12
AAAAAAAAAG	122	103	142	367	10	15837		1	13
AGAAAGAAAA	118	114	134	366	10	16203		1	14
TGAAATGAAA	108	122	136	366	10	16569		1	15
ACATAGCATA	130	119	111	360	10	16929		1	16
AATTAAATTC	119	110	122	351	10	17280		1	17
AATTAAATAA	119	109	122	350	10	17630		1	18
AAGGAAAAGG	106	108	127	341	10	17971		1	19
ATTTCAATTC	107	86	106	299	10	18270		1	20
AAACAAATAG	100	91	103	294	10	18564		1	21
ATTCAATTCA	90	116	86	292	10	18856		1	22
AAATAAAAAG	92	95	98	285	10	19141		1	23
TAAAACGAAT	105	86	80	271	10	19412		1	24
AACAATTTAA	85	86	91	262	10	19674		1	25
ATTAATATAT	97	85	74	256	10	19930		1	26
AAATAAAACA	88	77	87	252	10	20182		1	27
TATAAATATA	106	64	65	235	10	20417		1	28
ACAACTCAAA	76	74	83	233	10	20650		1	29
AAATAATAAT	69	72	76	217	10	20867		1	30
ATGAACAGTA	75	74	53	202	10	21069		1	31
ATTTAAAAGA	72	56	65	193	10	21262		1	32
AATTATTTTT	60	69	58	187	10	21449		1	33
CGGCTCCTAC	72	59	54	185	10	21634		1	34
TAATTAATTT	68	51	65	184	10	21818		1	35
AATTTATTTA	55	67	57	179	10	21997		1	36
AAATAAATAG	57	62	57	176	10	22173		1	37
TGTACAGTAA	50	61	60	171	10	22344		1	38
AAATAAGACT	54	54	49	157	10	22501		1	39
AATTAAATTG	37	56	63	156	10	22657		1	40
AAAGGAAGAA	55	48	51	154	10	22811		1	41
ATATATATAT	50	55	45	150	10	22961		1	42
ATTACTTAAT	50	47	53	150	10	23111		1	43
AATTAATTGA	45	46	58	149	10	23260		1	44
TAAATTAAAA	54	39	45	138	10	23398		1	45
AATCAATCAC	40	37	52	129	10	23527		1	46
GGAAGGAAAG	49	40	39	128	10	23655		1	47
ATAAAAAAAT	41	36	42	119	10	23774		1	48
TCAAATTCAA	43	45	31	119	10	23893		1	49
AAAAAGAATT	42	35	41	118	10	24011		1	50
AGTAAGCTAT	37	44	35	116	10	24127		1	51
ATATACATAC	44	41	28	113	10	24240		1	52
GAACCGATCT	36	34	41	111	10	24351		1	53
AAAAAACAAA	32	34	39	105	10	24456		1	54
AAAAAATAAG	38	28	33	99	10	24555		1	55
AAGAAAATAA	31	34	32	97	10	24652		1	56
AATAATTTTA	29	34	34	97	10	24749		1	57
TCAATTTTAA	36	30	31	97	10	24846		1	58
AAAGTAATTA	32	32	32	96	10	24942		1	59
AAAGAAAAGA	32	26	34	92	10	25034		1	60
TAATTAAATT	29	29	29	87	10	25121		1	61
ATAAAATAAA	32	30	24	86	10	25207		1	62
ATATTGGGTT	23	31	32	86	10	25293		1	63
AAATTAATTC	29	32	24	85	10	25378		1	64
TAATTAATAT	28	33	23	84	10	25462		1	65
AATTAATCTT	24	30	25	79	10	25541		1	66
AAATTAATTT	26	30	23	79	10	25620		1	67
AAAAAATCAG	18	25	36	79	10	25699		1	68
TGCACAAAAG	25	27	26	78	10	25777		1	69
TGCAACATTG	21	32	25	78	10	25855		1	70
AATTGAAATA	24	21	32	77	10	25932		1	71
AAAAATTCTA	20	26	31	77	10	26009		1	72
AAATTTTAAT	41	18	17	76	10	26085		1	73
AAAGAAAACA	19	28	28	75	10	26160		1	74
CAATATATCA	26	26	23	75	10	26235		1	75
AATCCAATTA	29	20	26	75	10	26310		1	76
TAAATAAATA	21	23	29	73	10	26383		1	77
AAAAAGAGAG	32	21	20	73	10	26456		1	78
AAAATGATTT	23	29	19	71	10	26527		1	79
AATTCTTAAA	18	21	30	69	10	26596		1	80
ATATATTGAG	23	23	22	68	10	26664		1	81
ATTAGAAAAA	17	27	24	68	10	26732		1	82
AAAGAAAATC	23	20	24	67	10	26799		1	83
TGCAAAATGT	25	18	24	67	10	26866		1	84
GAATTTAAAT	22	22	22	66	10	26932		1	85
AATCCAATAT	23	20	23	66	10	26998		1	86
TATTAAATAA	28	20	17	65	10	27063		1	87
AAAGGGAAGA	23	21	21	65	10	27128		1	88
GTAAAAATAA	24	22	19	65	10	27193		1	89
AGAAAGAAAG	18	24	22	64	10	27257		1	90
AATTAAAAAA	20	26	18	64	10	27321		1	91
AAATGTGAAT	19	24	21	64	10	27385		1	92
ATTTAAAATA	20	21	22	63	10	27448		1	93
AAGAGAAGAA	24	21	18	63	10	27511		1	94
AAAAAATCAA	24	18	19	61	10	27572		1	95
GCATATAAAA	18	24	19	61	10	27633		1	96
TTCCAGAAAA	17	23	20	60	10	27693		1	97
ATATATAAAA	19	18	19	56	10	27749		1	98
AAATCAATTT	22	19	14	55	10	27804		1	99
AATCGCACAA	15	20	20	55	10	27859		1	100
AAATAAAATG	15	17	21	53	10	27912		1	101
TTCAATCCAA	22	15	16	53	10	27965		1	102
ATATATACAC	14	17	21	52	10	28017		1	103
ACCCCCCCCC	19	15	18	52	10	28069		1	104
TATTTATAAT	19	15	18	52	10	28121		1	105
TCATTAAATC	14	18	20	52	10	28173		1	106
AAAATTTAAT	18	20	12	50	10	28223		1	107
ATTTAATTTC	21	17	12	50	10	28273		1	108
CCGATCTGAT	19	20	11	50	10	28323		1	109
ATAACAAAAC	17	16	16	49	10	28372		1	110
TTGCAAAATT	14	16	19	49	10	28421		1	111
AACAAAACAA	18	12	18	48	10	28469		1	112
GAATTATTTA	18	11	19	48	10	28517		1	113
TATATATAAT	18	16	13	47	10	28564		1	114
AAAGAAAAAC	18	12	17	47	10	28611		1	115
ATGCACAAAA	15	18	14	47	10	28658		1	116
AGCTACAATA	8	24	15	47	10	28705		1	117
AAAGAAGAAG	22	15	9	46	10	28751		1	118
ACAAGTAATA	18	17	11	46	10	28797		1	119
AAAATTCTAG	14	18	13	45	10	28842		1	120
TAAAAATTAT	18	13	13	44	10	28886		1	121
CACAATATGT	15	15	14	44	10	28930		1	122
ATTTTTAGGA	8	19	17	44	10	28974		1	123
ACAAGTCAAA	16	13	15	44	10	29018		1	124
AAATTGGATT	14	15	15	44	10	29062		1	125
TGCAACCACT	10	18	15	43	10	29105		1	126
TAATTAATTA	17	15	11	43	10	29148		1	127
ACACACATAC	18	16	9	43	10	29191		1	128
ATATATATGA	13	18	12	43	10	29234		1	129
ACTTCAATTC	10	9	24	43	10	29277		1	130
ATATATATCC	14	10	19	43	10	29320		1	131
CACTGTAGCT	19	11	13	43	10	29363		1	132
AATTTCTAAA	16	18	9	43	10	29406		1	133
CCCCCGCCCC	16	13	13	42	10	29448		1	134
AAATAAAGAA	17	10	15	42	10	29490		1	135
GAAGGAAGAA	14	16	11	41	10	29531		1	136
ATACCGGCTC	13	14	14	41	10	29572		1	137
CATTTAGTTT	12	18	10	40	10	29612		1	138
CATATTAATT	16	15	8	39	10	29651		1	139
AATTTAATAG	11	5	23	39	10	29690		1	140
AAAAATAGGA	10	19	10	39	10	29729		1	141
AAAAAGAGAA	10	16	12	38	10	29767		1	142
TAATTAAGTA	5	16	17	38	10	29805		1	143
CAAAAATAAA	16	16	6	38	10	29843		1	144
TAAATCAAAA	13	19	6	38	10	29881		1	145
ATATTTTTGC	18	11	9	38	10	29919		1	146
CCGATCCAAA	14	10	13	37	10	29956		1	147
ATATTGATTG	11	16	9	36	10	29992		1	148
ATTAACTAAT	8	16	12	36	10	30028		1	149
ATATATATCA	12	11	12	35	10	30063		1	150
ATCCAATCCG	16	14	5	35	10	30098		1	151
AATATGCAAT	11	7	16	34	10	30132		1	152
AAAAATTATC	13	3	18	34	10	30166		1	153
AATTGGATAT	9	12	11	32	10	30198		1	154
AAACAATAAT	10	14	8	32	10	30230		1	155
TAAAACAAAT	13	7	11	31	10	30261		1	156
TATTCATTAC	10	13	8	31	10	30292		1	157
AATTCCAAAA	10	14	7	31	10	30323		1	158
AAAAAATAAT	7	7	16	30	10	30353		1	159
ATCTATATAT	9	9	12	30	10	30383		1	160
CCCCCTCCCC	9	12	9	30	10	30413		1	161
AATATAATAA	13	8	9	30	10	30443		1	162
TAAAATAAGT	9	11	10	30	10	30473		1	163
AGATATTTTG	11	7	12	30	10	30503		1	164
AAAAATGAAA	7	13	9	29	10	30532		1	165
GAAAAAATAC	8	10	11	29	10	30561		1	166
AAAGTGAAGG	4	15	10	29	10	30590		1	167
AGGAAAAAAA	11	8	9	28	10	30618		1	168
AATTAAATTA	10	10	8	28	10	30646		1	169
AAATTTCCAA	13	9	6	28	10	30674		1	170
CGATCAAATA	8	15	5	28	10	30702		1	171
AATTAAAAGA	7	12	9	28	10	30730		1	172
AAATATTTAA	9	7	11	27	10	30757		1	173
CCGAACCAAT	9	6	12	27	10	30784		1	174
CCCTCTAGAA	8	5	14	27	10	30811		1	175
ATTATTAATT	11	4	11	26	10	30837		1	176
TTAAAATGTT	10	3	13	26	10	30863		1	177
TATAAAATTT	13	8	5	26	10	30889		1	178
AAAAGTGAAG	7	11	8	26	10	30915		1	179
TAAATCAAAT	8	10	7	25	10	30940		1	180
AAAACAAATA	5	11	9	25	10	30965		1	181
TAACGTACAG	5	13	7	25	10	30990		1	182
CATAATGATA	8	6	11	25	10	31015		1	183
AATATTATTA	9	5	10	24	10	31039		1	184
ATAACAAACG	10	7	7	24	10	31063		1	185
AATTTTAATG	7	4	12	23	10	31086		1	186
AACTAATAAT	7	6	10	23	10	31109		1	187
GTGCACGAAA	6	8	9	23	10	31132		1	188
AGTTAATTTA	3	10	10	23	10	31155		1	189
AGAAGAAAAA	9	7	6	22	10	31177		1	190
ATATATACTT	8	9	5	22	10	31199		1	191
GTATGAGCTG	8	11	3	22	10	31221		1	192
ATAAAAATAG	6	12	4	22	10	31243		1	193
ACACACATAT	11	3	7	21	10	31264		1	194
AATTAAATAG	8	5	8	21	10	31285		1	195
AGTATTAATT	5	4	12	21	10	31306		1	196
TGAAACATAA	5	11	5	21	10	31327		1	197
GAGACCAGAG	5	10	6	21	10	31348		1	198
AGATTACTGT	7	11	3	21	10	31369		1	199
ACTGTTCACT	7	4	10	21	10	31390		1	200
AACATACAAC	11	6	4	21	10	31411		1	201
AACAAAGCAT	2	11	8	21	10	31432		1	202
AAATGAAATC	9	7	5	21	10	31453		1	203
ATAATATAAA	6	7	7	20	10	31473		1	204
AATCAATTAA	7	6	7	20	10	31493		1	205
AACAAAATGA	7	9	4	20	10	31513		1	206
AAAATTCTTT	7	8	5	20	10	31533		1	207
CACAAACAAT	8	6	6	20	10	31553		1	208
TCAAAAACGA	8	8	4	20	10	31573		1	209
GCGCGGTGCA	10	4	6	20	10	31593		1	210
GATCCGAACT	8	6	6	20	10	31613		1	211
CTCTTACACA	5	8	7	20	10	31633		1	212
CAAAATATCC	11	6	3	20	10	31653		1	213
ACAAAACAAT	8	4	8	20	10	31673		1	214
AAAATTCTAT	5	9	6	20	10	31693		1	215
TTAAATATAA	9	3	7	19	10	31712		1	216
CACATGCACA	5	5	9	19	10	31731		1	217
AAATTTAATG	6	11	2	19	10	31750		1	218
AAAATCAAAT	7	6	6	19	10	31769		1	219
AAAATATTAT	4	11	4	19	10	31788		1	220
TACCAGCTCC	3	11	5	19	10	31807		1	221
GTTGCATTTA	8	7	4	19	10	31826		1	222
CAGTATCATG	8	6	5	19	10	31845		1	223
AGTTAATATG	8	5	6	19	10	31864		1	224
AATTAATTCT	5	9	5	19	10	31883		1	225
[truncated: 134,972 more rows]

## Sheet: Sheet1
3 AAT	7434
4 TTAA	3723
5 ATCCG	21633
6 AAAAAG	2430
7 AAAAAAT	357
8 ATATCCCA	2816
9 ATTTAATTA	2601
10 CCGATCCGAA	6728
11 ATTTCATTTCA	3798
12 CATAACCGAGCC	2485
13 ATTTTGGATAAAT	3516
14 AAATATATTTGGAT	3153
15 AAATATATTTGGGAT	7630
16 AATATATTCAATCCCG	3315
17 AAGAAAGAATTTCCAAA	877
18 ATTTTAAATCAACTTAAT	1140
19 ATCAATCACTAACCAAAAC	1382
20 ATCAATCACTATCCCAAAAC	619
21 CGCGCGCGCGCAGCGCTGCAC	997
22 TAATTAATTAAGGATTAGTAAT	4102
23 ACACAACAAAAATATATTTTGTT	2757
24 GCTGTTCTGAAAAGAAGGTAGTGC	1576
25 AATCAATTTATTCGAAATAAATACT	4361
26 AATGATGACATAATGAAACATATAAA	1431
27 AATCATTTCATCCTAACTGGATTACTA	2625
28 GCTCGCTACTGTAAATAAAATACACAAC	1112
29 AAATTATTTATCCTTAAATAATTTCTAAT	1404
30 AATATAATCAATTTGAGTTGTAATTGAATT	1523
31 GAACTGATAAAAATATACAAACAATCATGAT	2539
32 AAATCCTTTTGATTTTATAAACAAACAAAATC	188
33 CAAGGAGGAGGAGGAGAGGAGGGCCAGGGAGGC	797
34 ATATAAAATAATGACAGGGATGAAACTGATGAAC	1064
35 AAATATATCAAAACACTAGCAGGGATGAACTGATA	1201
36 AAATATTTTAGGAATTCATTTAGTAAAATATTGGGT	759
37 AGATGACAGGGATGAACATGATAAAATATATCAAAAC	834
38 AAAATATTAACCAAATATTTTATTTAATTAAATTTCCC	1017
39 AAATAATACAATCAATATGCTGGTGAACTGATGAACATA	711
40 ATATTGGGATATCGGGATATATTGTCATATTGTGATATTG	1024
41 GATTTTGGAAAATGGTTTTCAAGAATAAATAATATTAATAA	193
42 AATGTTTTCTCCCAAAACATTTTAAATCAAATAAACAAACAA	109
43 ATTAATTCCTAATTAGTGTTAAACAGTATTTAATTAACTACTA	585
44 ATCAATCACTAACCAAAACATCAATCACTACGATTGAATCAACT	623
45 AAACATCAATCTCTACGATTGAATCAACTATCAATCACTATCCCA	686
46 AATATCCCAATATATATCAATATATCCCAAACTGTCAATATGTCAC	2050
47 AATAAATTAATCCTATTTATCAAATTATTTATCCTTAAATAATTTCT	211
48 CTCTAGGCTTATGCCTGTTAATTTGATATGTTAATCAAATATGTTAGA	141
49 ATCAGAATGCAAAATTTTGCATTTTACCTGCATTCAAATTGCAAATAAT	634
50 AAAATGCAAAATTTTGCATTCTGTTATTATTTGCATATTTAAACACAGGG	300
51 AAATGCAAAATTTTGCATTCTGTTTTCATTTGCAATTTTTGAACACAGGCA	111
52 ATTAGATAATTATTTTTGGTTAAATAATTGATAAATTAGAAGATGTATATTC	8
