# Supplementary material for: Comparative Dissection of Three Giant Genomes: Allium cepa, Allium sativum, and Allium ursinum
Source: Int J Mol Sci. 2019 Feb 9;20(3):733. doi: 10.3390/ijms20030733 (PMC6387171; doi:10.3390/ijms20030733)
Supplement: Supplementary file 1 [file ijms-20-00733-s001.zip › 5.ijms-430914-S/suppl_table/Table_S5_annot_allium_comparative_table.xlsx]

## Sheet: Cluster and supercluster annot.
Analyzed sequences	1756020	plastid	18746	analyzed without plastid	1737274
in CL	1103493			in CL without platmid	1084747
singlets	652527			genome proportion %	62.4396
genome proportion	0.375604		number of reads													cumulative number of reads in clusters									maxima only taken for the next sheet SC annotation and genome proportion
			Allium cepa			Allium ursinum			Allium sativum							Allium cepa			Allium ursinum			Allium sativum			Allium cepa			Allium ursinum			Allium sativum			SUM
cluster	supercluster	final supercluster	s1	s2	s3	s4	s5	s6	s7	s8	s9	repeat annotation	final repeat annotation	tarean	notes	s1	s2	s3	s4	s5	s6	s7	s8	s9	s1	s2	s3	s4	s5	s6	s7	s8	s9
2	1	1	10	20	5	4646	4708	4718	11	12	9	All/repeat/mobile_element/Class_I/LTR/Ty3_gypsy/chromovirus/Tekay	All/repeat/mobile_element/Class_I/LTR/Ty3_gypsy/chromovirus/Tekay	Other		10	20	5	4646	4708	4718	11	12	9	0	0	0	0	0	0	0	0	0	0
3	1	1	4	8	8	4393	3944	3980	7	15	18	All/repeat/mobile_element/Class_I/LTR/Ty3_gypsy/chromovirus/Tekay	All/repeat/mobile_element/Class_I/LTR/Ty3_gypsy/chromovirus/Tekay	Other		14	28	13	9039	8652	8698	18	27	27	0	0	0	0	0	0	0	0	0	0
6	1	1	2	9	5	3855	3985	3891	13	7	4	All/repeat/mobile_element/Class_I/LTR/Ty3_gypsy/chromovirus/Tekay	All/repeat/mobile_element/Class_I/LTR/Ty3_gypsy/chromovirus/Tekay	Other		16	37	18	12894	12637	12589	31	34	31	0	0	0	0	0	0	0	0	0	0
10	1	1	3	16	2	3313	3260	3260	5	6	6	All/repeat/mobile_element/Class_I/LTR/Ty3_gypsy/chromovirus/Tekay	All/repeat/mobile_element/Class_I/LTR/Ty3_gypsy/chromovirus/Tekay	Other		19	53	20	16207	15897	15849	36	40	37	0	0	0	0	0	0	0	0	0	0
13	1	1	0	7	5	3026	3049	3178	8	1	8	All/repeat/mobile_element/Class_I/LTR/Ty3_gypsy/chromovirus/Tekay	All/repeat/mobile_element/Class_I/LTR/Ty3_gypsy/chromovirus/Tekay	Other		19	60	25	19233	18946	19027	44	41	45	0	0	0	0	0	0	0	0	0	0
14	1	1	1	11	7	3020	3119	3098	7	3	5	All/repeat/mobile_element/Class_I/LTR/Ty3_gypsy/chromovirus/Tekay	All/repeat/mobile_element/Class_I/LTR/Ty3_gypsy/chromovirus/Tekay	Other		20	71	32	22253	22065	22125	51	44	50	0	0	0	0	0	0	0	0	0	0
15	1	1	4	15	1	3028	3117	3010	11	14	4	All/repeat/mobile_element/Class_I/LTR/Ty3_gypsy/chromovirus/Tekay	All/repeat/mobile_element/Class_I/LTR/Ty3_gypsy/chromovirus/Tekay	Other		24	86	33	25281	25182	25135	62	58	54	0	0	0	0	0	0	0	0	0	0
19	1	1	1	9	2	2885	2849	2740	11	10	3	All/repeat/mobile_element/Class_I/LTR/Ty3_gypsy/chromovirus/Tekay	All/repeat/mobile_element/Class_I/LTR/Ty3_gypsy/chromovirus/Tekay	Other		25	95	35	28166	28031	27875	73	68	57	0	0	0	0	0	0	0	0	0	0
20	1	1	5	7	6	2772	2742	2822	9	3	5	All/repeat/mobile_element/Class_I/LTR/Ty3_gypsy/chromovirus/Tekay	All/repeat/mobile_element/Class_I/LTR/Ty3_gypsy/chromovirus/Tekay	Other		30	102	41	30938	30773	30697	82	71	62	0	0	0	0	0	0	0	0	0	0
26	1	1	3	7	2	2391	2422	2361	9	3	4	All/repeat/mobile_element/Class_I/LTR/Ty3_gypsy/chromovirus/Tekay	All/repeat/mobile_element/Class_I/LTR/Ty3_gypsy/chromovirus/Tekay	Other		33	109	43	33329	33195	33058	91	74	66	0	0	0	0	0	0	0	0	0	0
29	17	1	2	11	5	2373	2356	2379	9	4	2	All	All/repeat/mobile_element/Class_I/LTR/Ty3_gypsy/chromovirus/Tekay	Other		35	120	48	35702	35551	35437	100	78	68	0	0	0	0	0	0	0	0	0	0
33	1	1	6	6	6	2364	2317	2235	0	2	5	All/repeat/mobile_element/Class_I/LTR/Ty3_gypsy/chromovirus/Tekay	All/repeat/mobile_element/Class_I/LTR/Ty3_gypsy/chromovirus/Tekay	Other		41	126	54	38066	37868	37672	100	80	73	0	0	0	0	0	0	0	0	0	0
34	18	1	3	6	6	2252	2311	2266	7	4	2	All	All/repeat/mobile_element/Class_I/LTR/Ty3_gypsy/chromovirus/Tekay	Other		44	132	60	40318	40179	39938	107	84	75	0	0	0	0	0	0	0	0	0	0
37	19	1	2	5	5	2223	2216	2194	2	0	6	All	All/repeat/mobile_element/Class_I/LTR/Ty3_gypsy/chromovirus/Tekay	Other		46	137	65	42541	42395	42132	109	84	81	0	0	0	0	0	0	0	0	0	0
44	1	1	5	9	5	2115	2070	2096	9	4	2	All/repeat/mobile_element/Class_I/LTR/Ty3_gypsy/chromovirus/Tekay	All/repeat/mobile_element/Class_I/LTR/Ty3_gypsy/chromovirus/Tekay	Other		51	146	70	44656	44465	44228	118	88	83	0	0	0	0	0	0	0	0	0	0
45	1	1	4	4	3	2013	2050	2110	1	3	3	All/repeat/mobile_element/Class_I/LTR/Ty3_gypsy/chromovirus/Tekay	All/repeat/mobile_element/Class_I/LTR/Ty3_gypsy/chromovirus/Tekay	Other		55	150	73	46669	46515	46338	119	91	86	0	0	0	0	0	0	0	0	0	0
47	1	1	3	2	8	1988	1900	2036	4	8	6	All/repeat/mobile_element/Class_I/LTR/Ty3_gypsy/chromovirus/Tekay	All/repeat/mobile_element/Class_I/LTR/Ty3_gypsy/chromovirus/Tekay	Other		58	152	81	48657	48415	48374	123	99	92	0	0	0	0	0	0	0	0	0	0
48	1	1	2	8	0	1942	1982	1943	2	7	4	All/repeat/mobile_element/Class_I/LTR/Ty3_gypsy/chromovirus/Tekay	All/repeat/mobile_element/Class_I/LTR/Ty3_gypsy/chromovirus/Tekay	Other		60	160	81	50599	50397	50317	125	106	96	0	0	0	0	0	0	0	0	0	0
49	1	1	1	3	1	1887	2046	1930	7	8	3	All/repeat/mobile_element/Class_I/LTR/Ty3_gypsy/chromovirus/Tekay	All/repeat/mobile_element/Class_I/LTR/Ty3_gypsy/chromovirus/Tekay	Other		61	163	82	52486	52443	52247	132	114	99	0	0	0	0	0	0	0	0	0	0
55	25	1	1	5	0	1782	1733	1702	6	1	2	All	All/repeat/mobile_element/Class_I/LTR/Ty3_gypsy/chromovirus/Tekay	Other		62	168	82	54268	54176	53949	138	115	101	0	0	0	0	0	0	0	0	0	0
56	27	1	2	4	3	1692	1723	1675	1	2	4	All/repeat/mobile_element/Class_I/LTR/Ty3_gypsy/chromovirus/Tekay	All/repeat/mobile_element/Class_I/LTR/Ty3_gypsy/chromovirus/Tekay	Other		64	172	85	55960	55899	55624	139	117	105	0	0	0	0	0	0	0	0	0	0
63	1	1	0	2	4	1601	1658	1590	0	3	0	All/repeat/mobile_element/Class_I/LTR/Ty3_gypsy/chromovirus/Tekay	All/repeat/mobile_element/Class_I/LTR/Ty3_gypsy/chromovirus/Tekay	Other		64	174	89	57561	57557	57214	139	120	105	0	0	0	0	0	0	0	0	0	0
67	1	1	0	6	6	1513	1552	1612	0	0	4	All/repeat/mobile_element/Class_I/LTR/Ty3_gypsy/chromovirus/Tekay	All/repeat/mobile_element/Class_I/LTR/Ty3_gypsy/chromovirus/Tekay	Other		64	180	95	59074	59109	58826	139	120	109	0	0	0	0	0	0	0	0	0	0
70	1	1	0	2	0	1492	1425	1343	6	0	4	All/repeat/mobile_element/Class_I/LTR/Ty3_gypsy/chromovirus/Tekay	All/repeat/mobile_element/Class_I/LTR/Ty3_gypsy/chromovirus/Tekay	Other		64	182	95	60566	60534	60169	145	120	113	0	0	0	0	0	0	0	0	0	0
72	1	1	0	2	0	1387	1383	1429	2	3	5	All/repeat/mobile_element/Class_I/LTR/Ty3_gypsy/chromovirus/Tekay	All/repeat/mobile_element/Class_I/LTR/Ty3_gypsy/chromovirus/Tekay	Other		64	184	95	61953	61917	61598	147	123	118	0	0	0	0	0	0	0	0	0	0
82	1	1	2	3	2	1369	1231	1310	3	2	5	All/repeat/mobile_element/Class_I/LTR/Ty3_gypsy/chromovirus/Tekay	All/repeat/mobile_element/Class_I/LTR/Ty3_gypsy/chromovirus/Tekay	Other		66	187	97	63322	63148	62908	150	125	123	0	0	0	0	0	0	0	0	0	0
84	4	1	0	3	5	1346	1304	1232	3	1	3	All	All/repeat/mobile_element/Class_I/LTR/Ty3_gypsy/chromovirus/Tekay	Other		66	190	102	64668	64452	64140	153	126	126	0	0	0	0	0	0	0	0	0	0
87	37	1	3	12	0	1271	1226	1286	3	4	0	All	All/repeat/mobile_element/Class_I/LTR/Ty3_gypsy/chromovirus/Tekay	Other		69	202	102	65939	65678	65426	156	130	126	0	0	0	0	0	0	0	0	0	0
101	1	1	0	6	2	1088	1147	1092	6	0	1	All/repeat/mobile_element/Class_I/LTR/Ty3_gypsy/chromovirus/Tekay	All/repeat/mobile_element/Class_I/LTR/Ty3_gypsy/chromovirus/Tekay	Other		69	208	104	67027	66825	66518	162	130	127	0	0	0	0	0	0	0	0	0	0
109	47	1	0	5	0	1022	1011	992	1	1	2	All	All/repeat/mobile_element/Class_I/LTR/Ty3_gypsy/chromovirus/Tekay	Other		69	213	104	68049	67836	67510	163	131	129	0	0	0	0	0	0	0	0	0	0
155	70	1	0	2	0	650	638	660	0	2	0	All/repeat/mobile_element/Class_I/LTR/Ty3_gypsy/chromovirus/Tekay	All/repeat/mobile_element/Class_I/LTR/Ty3_gypsy/chromovirus/Tekay	Other		69	215	104	68699	68474	68170	163	133	129	0	0	0	0	0	0	0	0	0	0
161	1	1	0	1	2	566	579	537	2	1	0	All/repeat/mobile_element/Class_I/LTR/Ty3_gypsy/chromovirus/Tekay	All/repeat/mobile_element/Class_I/LTR/Ty3_gypsy/chromovirus/Tekay	Other		69	216	106	69265	69053	68707	165	134	129	0	0	0	0	0	0	0	0	0	0
165	76	1	0	0	0	532	547	541	0	0	0	All/repeat/mobile_element/Class_I/LTR/Ty3_gypsy/chromovirus/Tekay	All/repeat/mobile_element/Class_I/LTR/Ty3_gypsy/chromovirus/Tekay	Other		69	216	106	69797	69600	69248	165	134	129	0	0	0	0	0	0	0	0	0	0
169	1	1	0	2	0	503	443	525	0	0	2	All/repeat/mobile_element/Class_I/LTR/Ty3_gypsy/chromovirus/Tekay	All/repeat/mobile_element/Class_I/LTR/Ty3_gypsy/chromovirus/Tekay	Other		69	218	106	70300	70043	69773	165	134	131	0	0	0	0	0	0	0	0	0	0
178	85	1	0	2	0	386	423	423	1	2	1	All/repeat/mobile_element/Class_I/LTR/Ty3_gypsy/chromovirus/Tekay	All/repeat/mobile_element/Class_I/LTR/Ty3_gypsy/chromovirus/Tekay	Other		69	220	106	70686	70466	70196	166	136	132	0	0	0	0	0	0	0	0	0	0
179	86	1	0	0	1	399	431	398	2	0	2	All	All/repeat/mobile_element/Class_I/LTR/Ty3_gypsy/chromovirus/Tekay	Other		69	220	107	71085	70897	70594	168	136	134	0	0	0	0	0	0	0	0	0	0
220	121	1	0	1	0	215	184	227	2	0	0	All	All/repeat/mobile_element/Class_I/LTR/Ty3_gypsy/chromovirus/Tekay	Other		69	221	107	71300	71081	70821	170	136	134	0	0	0	0	0	0	0	0	0	0
230	131	1	0	0	0	169	209	178	0	0	0	All	All/repeat/mobile_element/Class_I/LTR/Ty3_gypsy/chromovirus/Tekay	Other		69	221	107	71469	71290	70999	170	136	134	0	0	0	0	0	0	0	0	0	0
231	132	1	0	0	0	176	168	194	1	1	0	All	All/repeat/mobile_element/Class_I/LTR/Ty3_gypsy/chromovirus/Tekay	Other		69	221	107	71645	71458	71193	171	137	134	0	0	0	0	0	0	0	0	0	0
237	137	1	0	2	0	171	157	180	0	0	0	All/repeat/satellite	All/repeat/mobile_element/Class_I/LTR/Ty3_gypsy/chromovirus/Tekay	Putative satellite (low confidence)		69	223	107	71816	71615	71373	171	137	134	0	0	0	0	0	0	0	0	0	0
258	156	1	0	0	0	107	118	110	0	0	2	All/repeat/mobile_element/Class_I/LTR/Ty3_gypsy/chromovirus/Tekay	All/repeat/mobile_element/Class_I/LTR/Ty3_gypsy/chromovirus/Tekay	Other		69	223	107	71923	71733	71483	171	137	136	0	0	0	0	0	0	0	0	0	0
272	170	1	0	0	0	116	80	76	0	0	0	All/repeat/mobile_element/Class_I/LTR/Ty3_gypsy/chromovirus/Tekay	All/repeat/mobile_element/Class_I/LTR/Ty3_gypsy/chromovirus/Tekay	Other		69	223	107	72039	71813	71559	171	137	136	0	0	0	0	0	0	0	0	0	0
296	193	1	0	0	0	74	60	69	0	0	0	All	All/repeat/mobile_element/Class_I/LTR/Ty3_gypsy/chromovirus/Tekay	Other		69	223	107	72113	71873	71628	171	137	136	0	0	0	0	0	0	0	0	0	0
303	200	1	0	0	0	70	56	56	0	0	0	All	All/repeat/mobile_element/Class_I/LTR/Ty3_gypsy/chromovirus/Tekay	Other		69	223	107	72183	71929	71684	171	137	136	69	223	107	72183	71929	71684	171	137	136	216639
5	2	2	30	39	33	21	26	35	3875	3899	3889	All	All/repeat/mobile_element/Class_I/LTR/Ty3_gypsy/chromovirus/Tekay	Other		30	39	33	21	26	35	3875	3899	3889	0	0	0	0	0	0	0	0	0	0
8	2	2	10	26	7	21	18	15	3399	3539	3534	All	All/repeat/mobile_element/Class_I/LTR/Ty3_gypsy/chromovirus/Tekay	Other		40	65	40	42	44	50	7274	7438	7423	0	0	0	0	0	0	0	0	0	0
17	2	2	12	27	4	20	13	23	2969	2839	2889	All	All/repeat/mobile_element/Class_I/LTR/Ty3_gypsy/chromovirus/Tekay	Other		52	92	44	62	57	73	10243	10277	10312	0	0	0	0	0	0	0	0	0	0
18	2	2	13	19	8	13	26	9	2963	2846	2765	All	All/repeat/mobile_element/Class_I/LTR/Ty3_gypsy/chromovirus/Tekay	Other		65	111	52	75	83	82	13206	13123	13077	0	0	0	0	0	0	0	0	0	0
22	2	2	11	14	1	11	9	11	2419	2455	2488	All	All/repeat/mobile_element/Class_I/LTR/Ty3_gypsy/chromovirus/Tekay	Other		76	125	53	86	92	93	15625	15578	15565	0	0	0	0	0	0	0	0	0	0
51	2	2	7	10	4	5	12	6	1930	1891	1855	All	All/repeat/mobile_element/Class_I/LTR/Ty3_gypsy/chromovirus/Tekay	Other		83	135	57	91	104	99	17555	17469	17420	0	0	0	0	0	0	0	0	0	0
59	2	2	3	8	4	7	14	7	1626	1734	1633	All	All/repeat/mobile_element/Class_I/LTR/Ty3_gypsy/chromovirus/Tekay	Other		86	143	61	98	118	106	19181	19203	19053	0	0	0	0	0	0	0	0	0	0
65	2	2	8	12	3	2	10	6	1578	1642	1486	All	All/repeat/mobile_element/Class_I/LTR/Ty3_gypsy/chromovirus/Tekay	Other		94	155	64	100	128	112	20759	20845	20539	0	0	0	0	0	0	0	0	0	0
69	2	2	2	2	4	3	7	5	1426	1480	1397	All	All/repeat/mobile_element/Class_I/LTR/Ty3_gypsy/chromovirus/Tekay	Other		96	157	68	103	135	117	22185	22325	21936	0	0	0	0	0	0	0	0	0	0
78	2	2	2	4	4	9	9	8	1314	1301	1318	All	All/repeat/mobile_element/Class_I/LTR/Ty3_gypsy/chromovirus/Tekay	Other		98	161	72	112	144	125	23499	23626	23254	0	0	0	0	0	0	0	0	0	0
91	2	2	9	11	4	4	8	8	1196	1217	1236	All	All/repeat/mobile_element/Class_I/LTR/Ty3_gypsy/chromovirus/Tekay	Other		107	172	76	116	152	133	24695	24843	24490	0	0	0	0	0	0	0	0	0	0
107	2	2	2	11	2	3	2	5	1085	1011	1019	All	All/repeat/mobile_element/Class_I/LTR/Ty3_gypsy/chromovirus/Tekay	Other		109	183	78	119	154	138	25780	25854	25509	0	0	0	0	0	0	0	0	0	0
136	2	2	4	3	0	11	8	3	802	819	782	All	All/repeat/mobile_element/Class_I/LTR/Ty3_gypsy/chromovirus/Tekay	Other		113	186	78	130	162	141	26582	26673	26291	0	0	0	0	0	0	0	0	0	0
157	2	2	3	3	2	2	8	3	641	563	608	All	All/repeat/mobile_element/Class_I/LTR/Ty3_gypsy/chromovirus/Tekay	Other		116	189	80	132	170	144	27223	27236	26899	0	0	0	0	0	0	0	0	0	0
162	2	2	4	1	1	1	4	5	569	535	567	All	All/repeat/mobile_element/Class_I/LTR/Ty3_gypsy/chromovirus/Tekay	Other		120	190	81	133	174	149	27792	27771	27466	120	190	81	133	174	149	27792	27771	27466	83876
4	3	3	6	20	4	17	21	20	3818	3919	4062	All/repeat/mobile_element/Class_I/LTR/Ty3_gypsy/chromovirus/Tekay	All/repeat/mobile_element/Class_I/LTR/Ty3_gypsy/chromovirus/Tekay	Other		6	20	4	17	21	20	3818	3919	4062	0	0	0	0	0	0	0	0	0	0
9	3	3	15	26	6	23	11	24	3406	3362	3452	All/repeat/mobile_element/Class_I/LTR/Ty3_gypsy/chromovirus/Tekay	All/repeat/mobile_element/Class_I/LTR/Ty3_gypsy/chromovirus/Tekay	Other		21	46	10	40	32	44	7224	7281	7514	0	0	0	0	0	0	0	0	0	0
12	3	3	13	13	16	16	10	17	3169	3038	3118	All/repeat/mobile_element/Class_I/LTR/Ty3_gypsy/chromovirus/Tekay	All/repeat/mobile_element/Class_I/LTR/Ty3_gypsy/chromovirus/Tekay	Other		34	59	26	56	42	61	10393	10319	10632	0	0	0	0	0	0	0	0	0	0
21	13	3	547	506	541	11	13	18	2051	2084	2054	All/repeat/mobile_element/Class_I/LTR/Ty3_gypsy/chromovirus/Tekay	All/repeat/mobile_element/Class_I/LTR/Ty3_gypsy/chromovirus/Tekay	Other		581	565	567	67	55	79	12444	12403	12686	0	0	0	0	0	0	0	0	0	0
32	3	3	8	18	3	8	8	9	2215	2330	2382	All/repeat/mobile_element/Class_I/LTR/Ty3_gypsy/chromovirus/Tekay	All/repeat/mobile_element/Class_I/LTR/Ty3_gypsy/chromovirus/Tekay	Other		589	583	570	75	63	88	14659	14733	15068	0	0	0	0	0	0	0	0	0	0
40	3	3	7	30	7	5	4	9	2114	2158	2310	All/repeat/mobile_element/Class_I/LTR/Ty3_gypsy/chromovirus/Tekay	All/repeat/mobile_element/Class_I/LTR/Ty3_gypsy/chromovirus/Tekay	Other		596	613	577	80	67	97	16773	16891	17378	0	0	0	0	0	0	0	0	0	0
53	3	3	6	6	3	8	6	14	1721	1719	1820	All/repeat/mobile_element/Class_I/LTR/Ty3_gypsy/chromovirus/Tekay	All/repeat/mobile_element/Class_I/LTR/Ty3_gypsy/chromovirus/Tekay	Other		602	619	580	88	73	111	18494	18610	19198	0	0	0	0	0	0	0	0	0	0
75	35	3	6	9	3	9	0	3	1329	1334	1330	All	All/repeat/mobile_element/Class_I/LTR/Ty3_gypsy/chromovirus/Tekay	Other		608	628	583	97	73	114	19823	19944	20528	0	0	0	0	0	0	0	0	0	0
79	36	3	2	2	0	11	6	12	1340	1255	1339	All/repeat/mobile_element/Class_I/LTR/Ty3_gypsy/chromovirus/Tekay	All/repeat/mobile_element/Class_I/LTR/Ty3_gypsy/chromovirus/Tekay	Other		610	630	583	108	79	126	21163	21199	21867	0	0	0	0	0	0	0	0	0	0
83	13	3	3	8	5	5	6	6	1224	1302	1345	All/repeat/mobile_element/Class_I/LTR/Ty3_gypsy/chromovirus/Tekay	All/repeat/mobile_element/Class_I/LTR/Ty3_gypsy/chromovirus/Tekay	Other		613	638	588	113	85	132	22387	22501	23212	0	0	0	0	0	0	0	0	0	0
102	3	3	0	9	4	8	2	2	1083	1088	1143	All/repeat/mobile_element/Class_I/LTR/Ty3_gypsy/chromovirus/Tekay	All/repeat/mobile_element/Class_I/LTR/Ty3_gypsy/chromovirus/Tekay	Other		613	647	592	121	87	134	23470	23589	24355	0	0	0	0	0	0	0	0	0	0
103	44	3	8	8	1	1	1	6	1149	1091	1043	All	All/repeat/mobile_element/Class_I/LTR/Ty3_gypsy/chromovirus/Tekay	Other		621	655	593	122	88	140	24619	24680	25398	0	0	0	0	0	0	0	0	0	0
104	3	3	2	8	2	4	3	4	1061	1115	1088	All/repeat/mobile_element/Class_I/LTR/Ty3_gypsy/chromovirus/Tekay	All/repeat/mobile_element/Class_I/LTR/Ty3_gypsy/chromovirus/Tekay	Other		623	663	595	126	91	144	25680	25795	26486	0	0	0	0	0	0	0	0	0	0
106	13	3	7	7	4	3	9	6	1060	1058	1080	All/repeat/mobile_element/Class_I/LTR/Ty3_gypsy/chromovirus/Tekay	All/repeat/mobile_element/Class_I/LTR/Ty3_gypsy/chromovirus/Tekay	Other		630	670	599	129	100	150	26740	26853	27566	0	0	0	0	0	0	0	0	0	0
114	49	3	4	5	4	4	6	8	972	959	968	All	All/repeat/mobile_element/Class_I/LTR/Ty3_gypsy/chromovirus/Tekay	Other		634	675	603	133	106	158	27712	27812	28534	0	0	0	0	0	0	0	0	0	0
124	53	3	705	687	751	2	11	9	147	146	190	All/repeat/mobile_element/Class_I/LTR/Ty3_gypsy/chromovirus/Tekay	All/repeat/mobile_element/Class_I/LTR/Ty3_gypsy/chromovirus/Tekay	Other		1339	1362	1354	135	117	167	27859	27958	28724	0	0	0	0	0	0	0	0	0	0
166	3	3	0	3	0	2	1	2	512	509	524	All/repeat/mobile_element/Class_I/LTR/Ty3_gypsy/chromovirus/Tekay	All/repeat/mobile_element/Class_I/LTR/Ty3_gypsy/chromovirus/Tekay	Other		1339	1365	1354	137	118	169	28371	28467	29248	0	0	0	0	0	0	0	0	0	0
167	3	3	2	4	0	0	6	4	484	562	480	All/repeat/mobile_element/Class_I/LTR/Ty3_gypsy/chromovirus/Tekay	All/repeat/mobile_element/Class_I/LTR/Ty3_gypsy/chromovirus/Tekay	Other		1341	1369	1354	137	124	173	28855	29029	29728	0	0	0	0	0	0	0	0	0	0
209	109	3	0	1	1	0	0	2	236	278	266	All/repeat/mobile_element/Class_I/LTR/Ty3_gypsy/chromovirus/Tekay	All/repeat/mobile_element/Class_I/LTR/Ty3_gypsy/chromovirus/Tekay	Other		1341	1370	1355	137	124	175	29091	29307	29994	0	0	0	0	0	0	0	0	0	0
213	114	3	1	0	1	3	3	4	207	264	250	All	All/repeat/mobile_element/Class_I/LTR/Ty3_gypsy/chromovirus/Tekay	Other		1342	1370	1356	140	127	179	29298	29571	30244	0	0	0	0	0	0	0	0	0	0
221	122	3	0	2	0	3	2	4	197	233	188	All/repeat/mobile_element/Class_I/LTR/Ty3_gypsy/chromovirus/Tekay	All/repeat/mobile_element/Class_I/LTR/Ty3_gypsy/chromovirus/Tekay	Other		1342	1372	1356	143	129	183	29495	29804	30432	1342	1372	1356	143	129	183	29495	29804	30432	94256
1	4	4	5	24	4	5524	5782	5881	7	7	9	All	All/repeat/mobile_element/Class_I/LTR/Ty3_gypsy/chromovirus/Tekay	Other		5	24	4	5524	5782	5881	7	7	9	0	0	0	0	0	0	0	0	0	0
35	4	4	5	7	1	2203	2346	2178	5	3	10	All	All/repeat/mobile_element/Class_I/LTR/Ty3_gypsy/chromovirus/Tekay	Other		10	31	5	7727	8128	8059	12	10	19	0	0	0	0	0	0	0	0	0	0
76	4	4	2	5	2	1362	1302	1333	2	3	0	All	All/repeat/mobile_element/Class_I/LTR/Ty3_gypsy/chromovirus/Tekay	Other		12	36	7	9089	9430	9392	14	13	19	0	0	0	0	0	0	0	0	0	0
90	4	4	1	2	0	1200	1219	1275	2	4	2	All	All/repeat/mobile_element/Class_I/LTR/Ty3_gypsy/chromovirus/Tekay	Other		13	38	7	10289	10649	10667	16	17	21	0	0	0	0	0	0	0	0	0	0
93	4	4	3	2	1	1161	1135	1341	4	5	5	All	All/repeat/mobile_element/Class_I/LTR/Ty3_gypsy/chromovirus/Tekay	Other		16	40	8	11450	11784	12008	20	22	26	0	0	0	0	0	0	0	0	0	0
115	4	4	0	1	1	970	946	996	2	2	2	All	All/repeat/mobile_element/Class_I/LTR/Ty3_gypsy/chromovirus/Tekay	Other		16	41	9	12420	12730	13004	22	24	28	0	0	0	0	0	0	0	0	0	0
118	4	4	2	2	4	910	971	902	2	0	2	All	All/repeat/mobile_element/Class_I/LTR/Ty3_gypsy/chromovirus/Tekay	Other		18	43	13	13330	13701	13906	24	24	30	0	0	0	0	0	0	0	0	0	0
151	4	4	0	0	0	633	699	699	2	0	3	All	All/repeat/mobile_element/Class_I/LTR/Ty3_gypsy/chromovirus/Tekay	Other		18	43	13	13963	14400	14605	26	24	33	0	0	0	0	0	0	0	0	0	0
240	139	4	0	0	0	149	161	191	2	0	0	All	All/repeat/mobile_element/Class_I/LTR/Ty3_gypsy/chromovirus/Tekay	Other		18	43	13	14112	14561	14796	28	24	33	18	43	13	14112	14561	14796	28	24	33	43628
27	5	5	2377	2241	2497	17	16	8	1	2	9	All	All/repeat/mobile_element/Class_I/LTR/Ty3_gypsy/chromovirus/Tekay	Other		2377	2241	2497	17	16	8	1	2	9	0	0	0	0	0	0	0	0	0	0
38	5	5	2311	2104	2184	6	8	16	9	6	8	All	All/repeat/mobile_element/Class_I/LTR/Ty3_gypsy/chromovirus/Tekay	Other		4688	4345	4681	23	24	24	10	8	17	0	0	0	0	0	0	0	0	0	0
46	5	5	1962	1884	2029	9	7	9	42	32	60	All	All/repeat/mobile_element/Class_I/LTR/Ty3_gypsy/chromovirus/Tekay	Other		6650	6229	6710	32	31	33	52	40	77	0	0	0	0	0	0	0	0	0	0
57	5	5	1625	1716	1726	8	8	9	3	6	5	All	All/repeat/mobile_element/Class_I/LTR/Ty3_gypsy/chromovirus/Tekay	Other		8275	7945	8436	40	39	42	55	46	82	0	0	0	0	0	0	0	0	0	0
58	5	5	1763	1538	1700	7	20	9	2	5	6	All	All/repeat/mobile_element/Class_I/LTR/Ty3_gypsy/chromovirus/Tekay	Other		10038	9483	10136	47	59	51	57	51	88	0	0	0	0	0	0	0	0	0	0
64	5	5	1601	1520	1619	8	3	17	6	4	2	All	All/repeat/mobile_element/Class_I/LTR/Ty3_gypsy/chromovirus/Tekay	Other		11639	11003	11755	55	62	68	63	55	90	0	0	0	0	0	0	0	0	0	0
110	5	5	999	931	1060	1	7	4	8	8	7	All	All/repeat/mobile_element/Class_I/LTR/Ty3_gypsy/chromovirus/Tekay	Other		12638	11934	12815	56	69	72	71	63	97	0	0	0	0	0	0	0	0	0	0
147	5	5	726	703	747	3	5	2	4	1	0	All	All/repeat/mobile_element/Class_I/LTR/Ty3_gypsy/chromovirus/Tekay	Other		13364	12637	13562	59	74	74	75	64	97	0	0	0	0	0	0	0	0	0	0
153	5	5	651	665	682	4	1	7	4	2	0	All	All/repeat/mobile_element/Class_I/LTR/Ty3_gypsy/chromovirus/Tekay	Other		14015	13302	14244	63	75	81	79	66	97	14015	13302	14244	63	75	81	79	66	97	42022
16	6	6	7	0	7	3040	3050	3051	8	6	7	All/repeat/mobile_element/Class_I/LTR/Ty3_gypsy/non-chromovirus/OTA/Ogre_Tat/TatV	All/repeat/mobile_element/Class_I/LTR/Ty3_gypsy/non-chromovirus/OTA/Ogre_Tat/TatV	Other		7	0	7	3040	3050	3051	8	6	7	0	0	0	0	0	0	0	0	0	0
61	6	6	3	4	3	1590	1663	1730	2	1	5	All/repeat/mobile_element/Class_I/LTR/Ty3_gypsy/non-chromovirus/OTA/Ogre_Tat/TatV	All/repeat/mobile_element/Class_I/LTR/Ty3_gypsy/non-chromovirus/OTA/Ogre_Tat/TatV	Other		10	4	10	4630	4713	4781	10	7	12	0	0	0	0	0	0	0	0	0	0
81	6	6	2	6	2	1360	1329	1236	5	4	4	All/repeat/mobile_element/Class_I/LTR/Ty3_gypsy/non-chromovirus/OTA/Ogre_Tat/TatV	All/repeat/mobile_element/Class_I/LTR/Ty3_gypsy/non-chromovirus/OTA/Ogre_Tat/TatV	Other		12	10	12	5990	6042	6017	15	11	16	0	0	0	0	0	0	0	0	0	0
94	39	6	6	2	4	1196	1238	1132	1	1	1	All/repeat/mobile_element/Class_I/LTR/Ty3_gypsy/non-chromovirus/OTA/Ogre_Tat/TatV	All/repeat/mobile_element/Class_I/LTR/Ty3_gypsy/non-chromovirus/OTA/Ogre_Tat/TatV	Other		18	12	16	7186	7280	7149	16	12	17	0	0	0	0	0	0	0	0	0	0
97	6	6	0	2	2	1108	1142	1156	0	4	3	All/repeat/mobile_element/Class_I/LTR/Ty3_gypsy/non-chromovirus/OTA/Ogre_Tat/TatV	All/repeat/mobile_element/Class_I/LTR/Ty3_gypsy/non-chromovirus/OTA/Ogre_Tat/TatV	Other		18	14	18	8294	8422	8305	16	16	20	0	0	0	0	0	0	0	0	0	0
120	6	6	0	7	4	904	875	950	0	2	0	All/repeat/mobile_element/Class_I/LTR/Ty3_gypsy/non-chromovirus/OTA/Ogre_Tat/TatV	All/repeat/mobile_element/Class_I/LTR/Ty3_gypsy/non-chromovirus/OTA/Ogre_Tat/TatV	Other		18	21	22	9198	9297	9255	16	18	20	0	0	0	0	0	0	0	0	0	0
122	6	6	2	2	2	903	891	860	0	0	4	All/repeat/mobile_element/Class_I/LTR/Ty3_gypsy/non-chromovirus/OTA/Ogre_Tat/TatV	All/repeat/mobile_element/Class_I/LTR/Ty3_gypsy/non-chromovirus/OTA/Ogre_Tat/TatV	Other		20	23	24	10101	10188	10115	16	18	24	0	0	0	0	0	0	0	0	0	0
128	56	6	0	2	2	826	912	850	3	1	0	All	All/repeat/mobile_element/Class_I/LTR/Ty3_gypsy/non-chromovirus/OTA/Ogre_Tat/TatV	Other		20	25	26	10927	11100	10965	19	19	24	0	0	0	0	0	0	0	0	0	0
181	6	6	0	0	0	392	347	438	2	1	0	All/repeat/mobile_element/Class_I/LTR/Ty3_gypsy/non-chromovirus/OTA/Ogre_Tat/TatV	All/repeat/mobile_element/Class_I/LTR/Ty3_gypsy/non-chromovirus/OTA/Ogre_Tat/TatV	Other		20	25	26	11319	11447	11403	21	20	24	20	25	26	11319	11447	11403	21	20	24	34305
11	7	7	58	47	37	16	18	24	3200	3117	3181	All	All/repeat/mobile_element/Class_I/LTR/Ty3_gypsy/chromovirus/Tekay	Other		58	47	37	16	18	24	3200	3117	3181	0	0	0	0	0	0	0	0	0	0
36	7	7	10	10	4	8	9	9	2240	2249	2207	All	All/repeat/mobile_element/Class_I/LTR/Ty3_gypsy/chromovirus/Tekay	Other		68	57	41	24	27	33	5440	5366	5388	0	0	0	0	0	0	0	0	0	0
68	7	7	8	20	4	3	13	7	1545	1555	1508	All	All/repeat/mobile_element/Class_I/LTR/Ty3_gypsy/chromovirus/Tekay	Other		76	77	45	27	40	40	6985	6921	6896	0	0	0	0	0	0	0	0	0	0
140	7	7	202	207	212	6	3	3	549	585	572	All	All/repeat/mobile_element/Class_I/LTR/Ty3_gypsy/chromovirus/Tekay	Other		278	284	257	33	43	43	7534	7506	7468	0	0	0	0	0	0	0	0	0	0
206	106	7	2	2	1	0	2	0	269	278	255	All	All/repeat/mobile_element/Class_I/LTR/Ty3_gypsy/chromovirus/Tekay	Other		280	286	258	33	45	43	7803	7784	7723	280	286	258	33	45	43	7803	7784	7723	24255
7	8	8	3889	3692	3831	13	8	26	54	66	64	All	All/repeat/mobile_element/Class_I/LTR/Ty3_gypsy/chromovirus/Tekay	Other		3889	3692	3831	13	8	26	54	66	64	0	0	0	0	0	0	0	0	0	0
30	8	8	2340	2219	2355	14	5	6	44	38	45	All	All/repeat/mobile_element/Class_I/LTR/Ty3_gypsy/chromovirus/Tekay	Other		6229	5911	6186	27	13	32	98	104	109	0	0	0	0	0	0	0	0	0	0
96	41	8	1200	1064	1192	8	8	9	2	1	2	All/repeat/mobile_element/Class_I/LTR/Ty3_gypsy/chromovirus/Tekay	All/repeat/mobile_element/Class_I/LTR/Ty3_gypsy/chromovirus/Tekay	Other		7429	6975	7378	35	21	41	100	105	111	0	0	0	0	0	0	0	0	0	0
125	8	8	860	889	859	1	5	4	7	3	10	All	All/repeat/mobile_element/Class_I/LTR/Ty3_gypsy/chromovirus/Tekay	Other		8289	7864	8237	36	26	45	107	108	121	0	0	0	0	0	0	0	0	0	0
170	78	8	459	384	498	1	4	4	4	0	0	All	All/repeat/mobile_element/Class_I/LTR/Ty3_gypsy/chromovirus/Tekay	Other		8748	8248	8735	37	30	49	111	108	121	0	0	0	0	0	0	0	0	0	0
171	79	8	439	429	463	0	2	1	2	0	2	All	All/repeat/mobile_element/Class_I/LTR/Ty3_gypsy/chromovirus/Tekay	Other		9187	8677	9198	37	32	50	113	108	123	0	0	0	0	0	0	0	0	0	0
235	135	8	1	1	0	3	0	2	160	162	183	All	All/repeat/mobile_element/Class_I/LTR/Ty3_gypsy/chromovirus/Tekay	Other		9188	8678	9198	40	32	52	273	270	306	9188	8678	9198	40	32	52	273	270	306	28037
31	9	9	2	8	2	2343	2217	2433	10	2	10	All/repeat/mobile_element/Class_I/LTR/Ty3_gypsy/chromovirus/Tekay	All/repeat/mobile_element/Class_I/LTR/Ty3_gypsy/chromovirus/Tekay	Other		2	8	2	2343	2217	2433	10	2	10	0	0	0	0	0	0	0	0	0	0
52	9	9	10	2	4	1787	1873	1874	5	4	4	All/repeat/mobile_element/Class_I/LTR/Ty3_gypsy/chromovirus/Tekay	All/repeat/mobile_element/Class_I/LTR/Ty3_gypsy/chromovirus/Tekay	Other		12	10	6	4130	4090	4307	15	6	14	0	0	0	0	0	0	0	0	0	0
88	9	9	1	8	0	1192	1301	1255	3	2	6	All/repeat/mobile_element/Class_I/LTR/Ty3_gypsy/chromovirus/Tekay	All/repeat/mobile_element/Class_I/LTR/Ty3_gypsy/chromovirus/Tekay	Other		13	18	6	5322	5391	5562	18	8	20	0	0	0	0	0	0	0	0	0	0
89	9	9	2	4	3	1239	1260	1195	3	3	2	All/repeat/mobile_element/Class_I/LTR/Ty3_gypsy/chromovirus/Tekay	All/repeat/mobile_element/Class_I/LTR/Ty3_gypsy/chromovirus/Tekay	Other		15	22	9	6561	6651	6757	21	11	22	15	22	9	6561	6651	6757	21	11	22	20069
24	10	10	0	5	2	2475	2389	2458	8	11	6	All/repeat/mobile_element/Class_I/LTR/Ty3_gypsy/chromovirus/Tekay	All/repeat/mobile_element/Class_I/LTR/Ty3_gypsy/chromovirus/Tekay	Other		0	5	2	2475	2389	2458	8	11	6	0	0	0	0	0	0	0	0	0	0
86	10	10	2	5	7	1234	1333	1238	5	1	5	All/repeat/mobile_element/Class_I/LTR/Ty3_gypsy/chromovirus/Tekay	All/repeat/mobile_element/Class_I/LTR/Ty3_gypsy/chromovirus/Tekay	Other		2	10	9	3709	3722	3696	13	12	11	0	0	0	0	0	0	0	0	0	0
95	10	10	0	4	0	1177	1261	1111	1	3	0	All/repeat/mobile_element/Class_I/LTR/Ty3_gypsy/chromovirus/Tekay	All/repeat/mobile_element/Class_I/LTR/Ty3_gypsy/chromovirus/Tekay	Other		2	14	9	4886	4983	4807	14	15	11	0	0	0	0	0	0	0	0	0	0
112	10	10	2	5	0	982	991	988	4	0	0	All/repeat/mobile_element/Class_I/LTR/Ty3_gypsy/chromovirus/Tekay	All/repeat/mobile_element/Class_I/LTR/Ty3_gypsy/chromovirus/Tekay	Other		4	19	9	5868	5974	5795	18	15	11	0	0	0	0	0	0	0	0	0	0
142	10	10	3	2	0	725	821	779	0	0	2	All/repeat/mobile_element/Class_I/LTR/Ty3_gypsy/chromovirus/Tekay	All/repeat/mobile_element/Class_I/LTR/Ty3_gypsy/chromovirus/Tekay	Other		7	21	9	6593	6795	6574	18	15	13	0	0	0	0	0	0	0	0	0	0
149	69	10	0	0	0	689	706	676	2	2	7	All/repeat/mobile_element/Class_I/LTR/Ty3_gypsy/chromovirus/Tekay	All/repeat/mobile_element/Class_I/LTR/Ty3_gypsy/chromovirus/Tekay	Other		7	21	9	7282	7501	7250	20	17	20	7	21	9	7282	7501	7250	20	17	20	22127
25	11	11	2	4	2	2332	2413	2456	6	1	2	All	All/repeat/mobile_element/Class_I/LTR/Ty3_gypsy/chromovirus/Tekay	Other		2	4	2	2332	2413	2456	6	1	2	0	0	0	0	0	0	0	0	0	0
39	11	11	5	13	5	2221	2177	2222	3	3	2	All	All/repeat/mobile_element/Class_I/LTR/Ty3_gypsy/chromovirus/Tekay	Other		7	17	7	4553	4590	4678	9	4	4	0	0	0	0	0	0	0	0	0	0
66	11	11	6	7	2	1636	1496	1586	4	4	2	All	All/repeat/mobile_element/Class_I/LTR/Ty3_gypsy/chromovirus/Tekay	Other		13	24	9	6189	6086	6264	13	8	6	13	24	9	6189	6086	6264	13	8	6	18612
41	12	12	4	10	2	2314	2101	2158	4	4	3	All	All/repeat/mobile_element/Class_I/LTR/Ty3_gypsy/chromovirus/Tekay	Other		4	10	2	2314	2101	2158	4	4	3	0	0	0	0	0	0	0	0	0	0
73	12	12	0	5	2	1382	1355	1408	6	1	2	All	All/repeat/mobile_element/Class_I/LTR/Ty3_gypsy/chromovirus/Tekay	Other		4	15	4	3696	3456	3566	10	5	5	0	0	0	0	0	0	0	0	0	0
80	12	12	2	1	1	1292	1369	1279	4	2	4	All	All/repeat/mobile_element/Class_I/LTR/Ty3_gypsy/chromovirus/Tekay	Other		6	16	5	4988	4825	4845	14	7	9	0	0	0	0	0	0	0	0	0	0
185	12	12	0	1	0	387	394	345	0	2	0	All	All/repeat/mobile_element/Class_I/LTR/Ty3_gypsy/chromovirus/Tekay	Other		6	17	5	5375	5219	5190	14	9	9	0	0	0	0	0	0	0	0	0	0
233	133	12	0	0	0	160	183	183	0	0	0	All	All/repeat/mobile_element/Class_I/LTR/Ty3_gypsy/chromovirus/Tekay	Other		6	17	5	5535	5402	5373	14	9	9	0	0	0	0	0	0	0	0	0	0
238	12	12	0	1	0	159	161	184	0	0	0	All	All/repeat/mobile_element/Class_I/LTR/Ty3_gypsy/chromovirus/Tekay	Other		6	18	5	5694	5563	5557	14	9	9	6	18	5	5694	5563	5557	14	9	9	16875
42	14	14	2201	2024	2296	10	17	18	16	12	5	All/repeat/mobile_element/Class_I/LTR/Ty3_gypsy/chromovirus/Tekay	All/repeat/mobile_element/Class_I/LTR/Ty3_gypsy/chromovirus/Tekay	Other		2201	2024	2296	10	17	18	16	12	5	0	0	0	0	0	0	0	0	0	0
85	14	14	1346	1217	1302	6	2	4	5	5	2	All/repeat/mobile_element/Class_I/LTR/Ty3_gypsy/chromovirus/Tekay	All/repeat/mobile_element/Class_I/LTR/Ty3_gypsy/chromovirus/Tekay	Other		3547	3241	3598	16	19	22	21	17	7	0	0	0	0	0	0	0	0	0	0
98	14	14	1181	1025	1082	19	19	33	4	6	6	All/repeat/mobile_element/Class_I/LTR/Ty3_gypsy/chromovirus/Tekay	All/repeat/mobile_element/Class_I/LTR/Ty3_gypsy/chromovirus/Tekay	Other		4728	4266	4680	35	38	55	25	23	13	0	0	0	0	0	0	0	0	0	0
183	89	14	376	370	390	0	0	0	0	2	3	All/repeat/mobile_element/Class_I/LTR/Ty3_gypsy/chromovirus/Tekay	All/repeat/mobile_element/Class_I/LTR/Ty3_gypsy/chromovirus/Tekay	Other		5104	4636	5070	35	38	55	25	25	16	0	0	0	0	0	0	0	0	0	0
188	14	14	421	339	324	0	3	4	0	1	0	All/repeat/mobile_element/Class_I/LTR/Ty3_gypsy/chromovirus/Tekay	All/repeat/mobile_element/Class_I/LTR/Ty3_gypsy/chromovirus/Tekay	Other		5525	4975	5394	35	41	59	25	26	16	0	0	0	0	0	0	0	0	0	0
202	102	14	255	295	299	0	1	2	0	0	0	All	All/repeat/mobile_element/Class_I/LTR/Ty3_gypsy/chromovirus/Tekay	Other		5780	5270	5693	35	42	61	25	26	16	5780	5270	5693	35	42	61	25	26	16	16948
23	15	15	2552	2362	2385	5	19	16	6	9	2	All	All/repeat/mobile_element/Class_I/LTR/Ty3_gypsy/chromovirus/Tekay	Other		2552	2362	2385	5	19	16	6	9	2	0	0	0	0	0	0	0	0	0	0
152	15	15	651	703	646	3	6	4	3	0	3	All	All/repeat/mobile_element/Class_I/LTR/Ty3_gypsy/chromovirus/Tekay	Other		3203	3065	3031	8	25	20	9	9	5	3203	3065	3031	8	25	20	9	9	5	9375
28	16	16	4	5	2	2353	2443	2336	5	1	6	All	All/repeat/mobile_element/Class_I/LTR/Ty3_gypsy/chromovirus/Tekay	Other		4	5	2	2353	2443	2336	5	1	6	0	0	0	0	0	0	0	0	0	0
43	20	16	3	6	0	2168	2117	2150	5	3	5	All/repeat/mobile_element/Class_I/LTR/Ty3_gypsy/chromovirus/Tekay	All/repeat/mobile_element/Class_I/LTR/Ty3_gypsy/chromovirus/Tekay	Other		7	11	2	4521	4560	4486	10	4	11	0	0	0	0	0	0	0	0	0	0
60	28	16	3	4	0	1661	1746	1599	6	0	3	All	All/repeat/mobile_element/Class_I/LTR/Ty3_gypsy/chromovirus/Tekay	Other		10	15	2	6182	6306	6085	16	4	14	0	0	0	0	0	0	0	0	0	0
62	29	16	2	0	4	1681	1622	1652	2	8	6	All/repeat/mobile_element/Class_I/LTR/Ty3_gypsy/chromovirus/Tekay	All/repeat/mobile_element/Class_I/LTR/Ty3_gypsy/chromovirus/Tekay	Other		12	15	6	7863	7928	7737	18	12	20	0	0	0	0	0	0	0	0	0	0
71	33	16	0	9	1	1407	1434	1404	0	1	7	All	All/repeat/mobile_element/Class_I/LTR/Ty3_gypsy/chromovirus/Tekay	Other		12	24	7	9270	9362	9141	18	13	27	0	0	0	0	0	0	0	0	0	0
119	23	16	1	2	0	932	905	923	0	2	2	All/repeat/mobile_element/Class_I/LTR/Ty3_gypsy/chromovirus/Tekay	All/repeat/mobile_element/Class_I/LTR/Ty3_gypsy/chromovirus/Tekay	Other		13	26	7	10202	10267	10064	18	15	29	0	0	0	0	0	0	0	0	0	0
130	23	16	3	4	0	903	867	759	2	4	0	All/repeat/mobile_element/Class_I/LTR/Ty3_gypsy/chromovirus/Tekay	All/repeat/mobile_element/Class_I/LTR/Ty3_gypsy/chromovirus/Tekay	Other		16	30	7	11105	11134	10823	20	19	29	0	0	0	0	0	0	0	0	0	0
146	67	16	2	2	1	716	720	752	0	1	0	All	All/repeat/mobile_element/Class_I/LTR/Ty3_gypsy/chromovirus/Tekay	Other		18	32	8	11821	11854	11575	20	20	29	0	0	0	0	0	0	0	0	0	0
159	72	16	0	0	0	583	580	567	2	2	0	All/repeat/mobile_element/Class_I/LTR/Ty3_gypsy/chromovirus/Tekay	All/repeat/mobile_element/Class_I/LTR/Ty3_gypsy/chromovirus/Tekay	Other		18	32	8	12404	12434	12142	22	22	29	18	32	8	12404	12434	12142	22	22	29	37111
77	21	21	1368	1283	1328	6	10	4	2	2	2	All/repeat/mobile_element/Class_I/LTR/Ty3_gypsy/non-chromovirus/OTA/Ogre_Tat/TatV	All/repeat/mobile_element/Class_I/LTR/Ty3_gypsy/non-chromovirus/OTA/Ogre_Tat/TatV	Other		1368	1283	1328	6	10	4	2	2	2	0	0	0	0	0	0	0	0	0	0
154	21	21	691	598	657	4	2	9	0	1	3	All/repeat/mobile_element/Class_I/LTR/Ty3_gypsy/non-chromovirus/OTA/Ogre_Tat/TatV	All/repeat/mobile_element/Class_I/LTR/Ty3_gypsy/non-chromovirus/OTA/Ogre_Tat/TatV	Other		2059	1881	1985	10	12	13	2	3	5	2059	1881	1985	10	12	13	2	3	5	5970
50	22	22	1829	1953	2050	1	7	7	14	8	6	All/repeat/satellite	All/repeat/satellite	Putative satellite (low confidence)		1829	1953	2050	1	7	7	14	8	6	1829	1953	2050	1	7	7	14	8	6	5875
54	24	24	7	10	2	4	11	10	1748	1778	1687	All	All/repeat/mobile_element/Class_I/LTR/Ty3_gypsy/chromovirus/Tekay	Other		7	10	2	4	11	10	1748	1778	1687	7	10	2	4	11	10	1748	1778	1687	5257
116	26	26	1001	867	1001	1	2	4	2	4	10	All	All/repeat/mobile_element/Class_I/LTR/Ty3_gypsy/chromovirus/Tekay	Other		1001	867	1001	1	2	4	2	4	10	0	0	0	0	0	0	0	0	0	0
143	26	26	797	756	760	2	3	6	1	2	3	All	All/repeat/mobile_element/Class_I/LTR/Ty3_gypsy/chromovirus/Tekay	Other		1798	1623	1761	3	5	10	3	6	13	1798	1623	1761	3	5	10	3	6	13	5222
133	31	31	187	226	212	429	416	440	194	163	184	All/repeat/rDNA/45S_rDNA	All/repeat/rDNA/45S_rDNA	Other		187	226	212	429	416	440	194	163	184	0	0	0	0	0	0	0	0	0	0
158	31	31	120	168	149	308	347	315	135	150	126	All/repeat/rDNA/45S_rDNA	All/repeat/rDNA/45S_rDNA	Other		307	394	361	737	763	755	329	313	310	0	0	0	0	0	0	0	0	0	0
224	125	31	174	171	224	0	2	0	3	0	1	All	All/repeat/rDNA/45S_rDNA	Other		481	565	585	737	765	755	332	313	311	0	0	0	0	0	0	0	0	0	0
244	31	31	0	4	0	0	0	0	179	155	135	All/repeat/rDNA/45S_rDNA	All/repeat/rDNA/45S_rDNA	Other		481	569	585	737	765	755	511	468	446	481	569	585	737	765	755	511	468	446	5317
139	32	32	0	0	3	0	4	5	834	714	820	All/repeat/mobile_element/Class_I/LTR/Ty3_gypsy/chromovirus/Tekay	All/repeat/mobile_element/Class_I/LTR/Ty3_gypsy/chromovirus/Tekay	Other		0	0	3	0	4	5	834	714	820	0	0	0	0	0	0	0	0	0	0
150	32	32	6	13	5	0	8	4	678	681	686	All/repeat/mobile_element/Class_I/LTR/Ty3_gypsy/chromovirus/Tekay	All/repeat/mobile_element/Class_I/LTR/Ty3_gypsy/chromovirus/Tekay	Other		6	13	8	0	12	9	1512	1395	1506	6	13	8	0	12	9	1512	1395	1506	4461
74	34	34	371	295	342	951	963	954	78	72	77	All/repeat/mobile_element/Class_I/LTR/Ty1_copia/SIRE	All/repeat/mobile_element/Class_I/LTR/Ty1_copia/SIRE	Other		371	295	342	951	963	954	78	72	77	0	0	0	0	0	0	0	0	0	0
117	50	34	4	9	2	917	1056	893	3	0	5	All/repeat/mobile_element/Class_I/LTR/Ty1_copia/SIRE	All/repeat/mobile_element/Class_I/LTR/Ty1_copia/SIRE	Other		375	304	344	1868	2019	1847	81	72	82	0	0	0	0	0	0	0	0	0	0
131	58	34	619	640	624	3	10	2	190	213	211	All/repeat/mobile_element/Class_I/LTR/Ty1_copia/SIRE	All/repeat/mobile_element/Class_I/LTR/Ty1_copia/SIRE	Other		994	944	968	1871	2029	1849	271	285	293	0	0	0	0	0	0	0	0	0	0
135	60	34	0	2	3	762	834	834	1	2	0	All/repeat/mobile_element/Class_I/LTR/Ty1_copia/SIRE	All/repeat/mobile_element/Class_I/LTR/Ty1_copia/SIRE	Other		994	946	971	2633	2863	2683	272	287	293	0	0	0	0	0	0	0	0	0	0
289	186	34	0	0	0	71	75	74	0	0	0	All	All/repeat/mobile_element/Class_I/LTR/Ty1_copia/SIRE	Other		994	946	971	2704	2938	2757	272	287	293	994	946	971	2704	2938	2757	272	287	293	12162
92	38	38	3	2	0	1274	1208	1194	2	1	0	All/repeat/mobile_element/Class_I/LTR/Ty3_gypsy/chromovirus/Tekay	All/repeat/mobile_element/Class_I/LTR/Ty3_gypsy/chromovirus/Tekay	Other		3	2	0	1274	1208	1194	2	1	0	0	0	0	0	0	0	0	0	0	0
99	42	38	0	3	3	1109	1099	1141	2	3	4	All/repeat/mobile_element/Class_I/LTR/Ty3_gypsy/chromovirus/Tekay	All/repeat/mobile_element/Class_I/LTR/Ty3_gypsy/chromovirus/Tekay	Other		3	5	3	2383	2307	2335	4	4	4	0	0	0	0	0	0	0	0	0	0
105	45	38	2	4	1	1091	1091	1063	4	2	2	All	All/repeat/mobile_element/Class_I/LTR/Ty3_gypsy/chromovirus/Tekay	Other		5	9	4	3474	3398	3398	8	6	6	0	0	0	0	0	0	0	0	0	0
123	52	38	4	2	0	899	852	897	2	0	2	All	All/repeat/mobile_element/Class_I/LTR/Ty3_gypsy/chromovirus/Tekay	Other		9	11	4	4373	4250	4295	10	6	8	0	0	0	0	0	0	0	0	0	0
126	55	38	1	4	0	909	832	857	5	0	0	All/repeat/mobile_element/Class_I/LTR/Ty3_gypsy/chromovirus/Tekay	All/repeat/mobile_element/Class_I/LTR/Ty3_gypsy/chromovirus/Tekay	Other		10	15	4	5282	5082	5152	15	6	8	10	15	4	5282	5082	5152	15	6	8	15574
134	40	40	161	166	121	486	476	448	176	160	247	All/organelle/plastid	All/organelle/plastid	Other		161	166	121	486	476	448	176	160	247	0	0	0	0	0	0	0	0	0	0
156	71	40	110	111	126	386	355	365	135	143	118	All/organelle/plastid	All/organelle/plastid	Other		271	277	247	872	831	813	311	303	365	0	0	0	0	0	0	0	0	0	0
160	73	40	112	113	124	304	355	338	122	155	103	All/organelle/plastid	All/organelle/plastid	Other		383	390	371	1176	1186	1151	433	458	468	0	0	0	0	0	0	0	0	0	0
164	75	40	104	96	116	298	328	301	142	128	128	All/organelle/plastid	All/organelle/plastid	Other		487	486	487	1474	1514	1452	575	586	596	0	0	0	0	0	0	0	0	0	0
176	83	40	80	70	96	289	235	226	91	113	59	All/organelle/plastid	All/organelle/plastid	Other		567	556	583	1763	1749	1678	666	699	655	0	0	0	0	0	0	0	0	0	0
187	40	40	59	88	58	190	236	226	85	87	77	All/organelle/plastid	All/organelle/plastid	Other		626	644	641	1953	1985	1904	751	786	732	0	0	0	0	0	0	0	0	0	0
191	94	40	84	64	41	169	235	215	75	51	67	All/organelle/plastid	All/organelle/plastid	Other		710	708	682	2122	2220	2119	826	837	799	0	0	0	0	0	0	0	0	0	0
197	99	40	54	58	81	196	182	142	63	73	80	All/organelle/plastid	All/organelle/plastid	Other		764	766	763	2318	2402	2261	889	910	879	0	0	0	0	0	0	0	0	0	0
201	101	40	54	71	50	165	160	167	62	69	55	All/organelle/plastid	All/organelle/plastid	Other		818	837	813	2483	2562	2428	951	979	934	0	0	0	0	0	0	0	0	0	0
204	104	40	36	58	59	165	184	155	60	64	50	All/organelle/plastid	All/organelle/plastid	Other		854	895	872	2648	2746	2583	1011	1043	984	0	0	0	0	0	0	0	0	0	0
207	107	40	35	30	66	153	163	152	64	63	65	All/organelle/plastid	All/organelle/plastid	Other		889	925	938	2801	2909	2735	1075	1106	1049	0	0	0	0	0	0	0	0	0	0
212	113	40	56	35	45	144	154	155	54	38	58	All/organelle/plastid	All/organelle/plastid	Other		945	960	983	2945	3063	2890	1129	1144	1107	0	0	0	0	0	0	0	0	0	0
214	115	40	49	48	39	128	121	145	39	59	50	All/organelle/plastid	All/organelle/plastid	Other		994	1008	1022	3073	3184	3035	1168	1203	1157	0	0	0	0	0	0	0	0	0	0
215	116	40	52	36	36	115	129	139	41	60	59	All/organelle/plastid	All/organelle/plastid	Other		1046	1044	1058	3188	3313	3174	1209	1263	1216	0	0	0	0	0	0	0	0	0	0
218	119	40	48	41	35	141	105	131	60	33	44	All/organelle/plastid	All/organelle/plastid	Other		1094	1085	1093	3329	3418	3305	1269	1296	1260	0	0	0	0	0	0	0	0	0	0
219	120	40	47	31	50	144	122	109	46	44	41	All/organelle/plastid	All/organelle/plastid	Other		1141	1116	1143	3473	3540	3414	1315	1340	1301	0	0	0	0	0	0	0	0	0	0
234	134	40	31	30	23	98	108	112	42	36	34	All/organelle/plastid	All/organelle/plastid	Other		1172	1146	1166	3571	3648	3526	1357	1376	1335	0	0	0	0	0	0	0	0	0	0
245	143	40	34	24	23	119	84	90	32	27	16	All/organelle/plastid	All/organelle/plastid	Other		1206	1170	1189	3690	3732	3616	1389	1403	1351	1206	1170	1189	3690	3732	3616	1389	1403	1351	18746
100	43	43	355	387	383	393	379	396	350	339	362	All	All/repeat/mobile_element/Class_I/LTR/Ty1_copia/SIRE	Other		355	387	383	393	379	396	350	339	362	0	0	0	0	0	0	0	0	0	0
113	30	43	960	944	1032	1	10	4	3	0	12	All/repeat/mobile_element/Class_I/LTR/Ty1_copia/SIRE	All/repeat/mobile_element/Class_I/LTR/Ty1_copia/SIRE	Other		1315	1331	1415	394	389	400	353	339	374	0	0	0	0	0	0	0	0	0	0
182	88	43	258	236	253	2	1	0	146	152	131	All/repeat/mobile_element/Class_I/LTR/Ty1_copia/SIRE	All/repeat/mobile_element/Class_I/LTR/Ty1_copia/SIRE	Other		1573	1567	1668	396	390	400	499	491	505	0	0	0	0	0	0	0	0	0	0
196	30	43	285	323	321	0	0	4	1	0	0	All/repeat/mobile_element/Class_I/LTR/Ty1_copia/SIRE	All/repeat/mobile_element/Class_I/LTR/Ty1_copia/SIRE	Other		1858	1890	1989	396	390	404	500	491	505	0	0	0	0	0	0	0	0	0	0
200	30	43	293	307	273	0	0	0	0	0	0	All/repeat/mobile_element/Class_I/LTR/Ty1_copia/SIRE	All/repeat/mobile_element/Class_I/LTR/Ty1_copia/SIRE	Other		2151	2197	2262	396	390	404	500	491	505	2151	2197	2262	396	390	404	500	491	505	9296
108	46	46	1044	1012	1054	9	11	2	4	0	2	All/repeat/mobile_element/Class_I/LTR/Ty3_gypsy/non-chromovirus/OTA/Ogre_Tat/TatV	All/repeat/mobile_element/Class_I/LTR/Ty3_gypsy/non-chromovirus/OTA/Ogre_Tat/TatV	Other		1044	1012	1054	9	11	2	4	0	2	0	0	0	0	0	0	0	0	0	0
127	54	46	887	818	869	10	3	2	0	6	2	All/repeat/mobile_element/Class_I/LTR/Ty3_gypsy/non-chromovirus/OTA/Ogre_Tat/TatV	All/repeat/mobile_element/Class_I/LTR/Ty3_gypsy/non-chromovirus/OTA/Ogre_Tat/TatV	Other		1931	1830	1923	19	14	4	4	6	4	0	0	0	0	0	0	0	0	0	0
175	82	46	436	397	437	0	1	4	0	0	2	All/repeat/mobile_element/Class_I/LTR/Ty3_gypsy/non-chromovirus/OTA/Ogre_Tat/TatV	All/repeat/mobile_element/Class_I/LTR/Ty3_gypsy/non-chromovirus/OTA/Ogre_Tat/TatV	Other		2367	2227	2360	19	15	8	4	6	6	0	0	0	0	0	0	0	0	0	0
226	127	46	208	150	207	0	2	0	0	0	0	All/repeat/mobile_element/Class_I/LTR/Ty3_gypsy/non-chromovirus/OTA/Ogre_Tat/TatV	All/repeat/mobile_element/Class_I/LTR/Ty3_gypsy/non-chromovirus/OTA/Ogre_Tat/TatV	Other		2575	2377	2567	19	17	8	4	6	6	2575	2377	2567	19	17	8	4	6	6	7579
111	48	48	256	275	278	687	703	692	36	53	43	All/repeat/mobile_element/Class_I/LTR/Ty1_copia/TAR	All/repeat/mobile_element/Class_I/LTR/Ty1_copia/TAR	Putative LTR element		256	275	278	687	703	692	36	53	43	256	275	278	687	703	692	36	53	43	3023
121	51	51	0	0	2	902	923	898	5	2	0	All/repeat/mobile_element/Class_I/LTR/Ty3_gypsy/chromovirus/Tekay	All/repeat/mobile_element/Class_I/LTR/Ty3_gypsy/chromovirus/Tekay	Other		0	0	2	902	923	898	5	2	0	0	0	2	902	923	898	5	2	0	2732
129	57	57	907	792	839	5	0	11	3	3	11	All	All/repeat/mobile_element/Class_I/LTR/Ty1_copia/SIRE	Other		907	792	839	5	0	11	3	3	11	0	0	0	0	0	0	0	0	0	0
177	84	57	384	346	377	5	6	5	48	44	42	All/repeat/mobile_element/Class_I/LTR/Ty1_copia/SIRE	All/repeat/mobile_element/Class_I/LTR/Ty1_copia/SIRE	Other		1291	1138	1216	10	6	16	51	47	53	0	0	0	0	0	0	0	0	0	0
249	147	57	129	118	155	0	0	0	2	0	0	All	All/repeat/mobile_element/Class_I/LTR/Ty1_copia/SIRE	Other		1420	1256	1371	10	6	16	53	47	53	1420	1256	1371	10	6	16	53	47	53	4232
132	59	59	2	2	2	838	826	779	5	0	0	All/repeat/mobile_element/Class_II/Subclass_1/TIR/EnSpm_CACTA	All/repeat/mobile_element/Class_II/Subclass_1/TIR/EnSpm_CACTA	Other		2	2	2	838	826	779	5	0	0	2	2	2	838	826	779	5	0	0	2454
137	61	61	812	732	852	6	1	6	4	7	4	All/repeat/mobile_element/Class_I/LTR/Ty3_gypsy/chromovirus/CRM	All/repeat/mobile_element/Class_I/LTR/Ty3_gypsy/chromovirus/CRM	Other		812	732	852	6	1	6	4	7	4	0	0	0	0	0	0	0	0	0	0
239	138	61	170	175	153	3	1	0	1	0	1	All	All/repeat/mobile_element/Class_I/LTR/Ty3_gypsy/chromovirus/CRM	Other		982	907	1005	9	2	6	5	7	5	982	907	1005	9	2	6	5	7	5	2928
138	62	62	36	30	23	537	601	596	205	167	201	All/repeat/mobile_element/Class_I/LTR/Ty1_copia/TAR	All/repeat/mobile_element/Class_I/LTR/Ty1_copia/TAR	Other		36	30	23	537	601	596	205	167	201	36	30	23	537	601	596	205	167	201	2396
141	63	63	2	2	0	732	795	801	0	3	0	All/repeat/mobile_element/Class_I/LINE	All/repeat/mobile_element/Class_I/LINE	Other		2	2	0	732	795	801	0	3	0	2	2	0	732	795	801	0	3	0	2335
144	64	64	0	0	1	751	756	809	4	2	2	All/repeat/mobile_element/Class_I/LTR/Ty3_gypsy/non-chromovirus/OTA/Ogre_Tat/TatV	All/repeat/mobile_element/Class_I/LTR/Ty3_gypsy/non-chromovirus/OTA/Ogre_Tat/TatV	Other		0	0	1	751	756	809	4	2	2	0	0	0	0	0	0	0	0	0	0
217	118	64	0	0	2	206	219	234	0	0	0	All/repeat/mobile_element/Class_I/LTR/Ty3_gypsy/non-chromovirus/OTA/Ogre_Tat/TatV	All/repeat/mobile_element/Class_I/LTR/Ty3_gypsy/non-chromovirus/OTA/Ogre_Tat/TatV	Other		0	0	3	957	975	1043	4	2	2	0	0	3	957	975	1043	4	2	2	2986
145	65	65	0	6	0	777	780	728	0	0	0	All/repeat/mobile_element/Class_II/Subclass_1/TIR/EnSpm_CACTA	All/repeat/mobile_element/Class_II/Subclass_1/TIR/EnSpm_CACTA	Other		0	6	0	777	780	728	0	0	0	0	6	0	777	780	728	0	0	0	2291
173	66	66	4	2	3	3	5	5	381	450	442	All	unknown	Other		4	2	3	3	5	5	381	450	442	0	0	0	0	0	0	0	0	0	0
198	66	66	1	0	0	0	5	3	286	310	315	All	unknown	Other		5	2	3	3	10	8	667	760	757	5	2	3	3	10	8	667	760	757	2215
148	68	68	746	699	699	3	3	7	0	0	3	All	All/repeat/mobile_element/Class_I/LTR/Ty3_gypsy/chromovirus/Tekay	Other		746	699	699	3	3	7	0	0	3	746	699	699	3	3	7	0	0	3	2160
163	74	74	0	6	0	4	0	3	507	567	562	All/repeat/mobile_element/Class_I/LTR/Ty3_gypsy/non-chromovirus/OTA/Ogre_Tat/TatV	All/repeat/mobile_element/Class_I/LTR/Ty3_gypsy/non-chromovirus/OTA/Ogre_Tat/TatV	Other		0	6	0	4	0	3	507	567	562	0	0	0	0	0	0	0	0	0	0
205	105	74	0	3	5	2	5	2	239	287	276	All	All/repeat/mobile_element/Class_I/LTR/Ty3_gypsy/non-chromovirus/OTA/Ogre_Tat/TatV	Other		0	9	5	6	5	5	746	854	838	0	0	0	0	0	0	0	0	0	0
253	151	74	0	2	0	0	0	0	118	121	128	All	All/repeat/mobile_element/Class_I/LTR/Ty3_gypsy/non-chromovirus/OTA/Ogre_Tat/TatV	Other		0	11	5	6	5	5	864	975	966	0	11	5	6	5	5	864	975	966	2837
168	77	77	485	491	529	1	2	2	0	2	0	All	unknown	Other		485	491	529	1	2	2	0	2	0	485	491	529	1	2	2	0	2	0	1512
172	80	80	0	1	0	2	2	2	413	408	472	All/repeat/satellite	All/repeat/satellite	Putative satellite (low confidence)		0	1	0	2	2	2	413	408	472	0	1	0	2	2	2	413	408	472	1300
174	81	81	426	420	441	0	0	3	1	1	3	All	unknown	Other		426	420	441	0	0	3	1	1	3	426	420	441	0	0	3	1	1	3	1295
180	87	87	364	388	453	0	4	3	4	3	2	All/repeat/satellite	All/repeat/satellite	Putative satellite (high confidence)		364	388	453	0	4	3	4	3	2	364	388	453	0	4	3	4	3	2	1221
184	90	90	3	2	1	339	356	437	1	0	1	All	All/repeat/satellite	Other		3	2	1	339	356	437	1	0	1	3	2	1	339	356	437	1	0	1	1140
186	91	91	0	0	0	374	316	314	45	40	34	All	All/repeat/mobile_element/Class_I/LTR/TRIM	Other		0	0	0	374	316	314	45	40	34	0	0	0	374	316	314	45	40	34	1123
189	92	92	367	343	307	0	0	4	0	1	0	All	unknown	Other		367	343	307	0	0	4	0	1	0	367	343	307	0	0	4	0	1	0	1022
190	93	93	36	54	43	312	259	236	21	30	21	All/repeat/mobile_element/Class_II/Subclass_1/TIR/EnSpm_CACTA	All/repeat/mobile_element/Class_II/Subclass_1/TIR/EnSpm_CACTA	Other		36	54	43	312	259	236	21	30	21	36	54	43	312	259	236	21	30	21	1012
192	95	95	0	3	0	6	1	0	321	349	315	All	All/repeat/mobile_element/Class_I/LTR/TRIM	Other		0	3	0	6	1	0	321	349	315	0	3	0	6	1	0	321	349	315	995
193	96	96	0	4	2	0	0	0	331	370	278	All/repeat/mobile_element/Class_I/LTR/Ty3_gypsy/non-chromovirus/OTA/Ogre_Tat/TatV	All/repeat/mobile_element/Class_I/LTR/Ty3_gypsy/non-chromovirus/OTA/Ogre_Tat/TatV	Other		0	4	2	0	0	0	331	370	278	0	0	0	0	0	0	0	0	0	0
199	100	96	2	2	0	0	4	5	283	282	297	All/repeat/mobile_element/Class_I/LTR/Ty3_gypsy/non-chromovirus/OTA/Ogre_Tat/TatV	All/repeat/mobile_element/Class_I/LTR/Ty3_gypsy/non-chromovirus/OTA/Ogre_Tat/TatV	Other		2	6	2	0	4	5	614	652	575	0	0	0	0	0	0	0	0	0	0
265	163	96	0	0	2	0	0	0	129	107	71	All	All/repeat/mobile_element/Class_I/LTR/Ty3_gypsy/non-chromovirus/OTA/Ogre_Tat/TatV	Other		2	6	4	0	4	5	743	759	646	2	6	4	0	4	5	743	759	646	2169
194	97	97	48	40	65	222	250	225	32	49	50	All/repeat/mobile_element/Class_I/LTR/Ty3_gypsy/non-chromovirus/OTA/Athila	All/repeat/mobile_element/Class_I/LTR/Ty3_gypsy/non-chromovirus/OTA/Athila	Other		48	40	65	222	250	225	32	49	50	0	0	0	0	0	0	0	0	0	0
255	153	97	0	0	0	108	108	87	21	24	19	All/repeat/mobile_element/Class_I/LTR/Ty3_gypsy/non-chromovirus/OTA/Athila	All/repeat/mobile_element/Class_I/LTR/Ty3_gypsy/non-chromovirus/OTA/Athila	Other		48	40	65	330	358	312	53	73	69	0	0	0	0	0	0	0	0	0	0
285	182	97	0	0	0	62	89	76	0	0	0	All	All/repeat/mobile_element/Class_I/LTR/Ty3_gypsy/non-chromovirus/OTA/Athila	Other		48	40	65	392	447	388	53	73	69	48	40	65	392	447	388	53	73	69	1575
195	98	98	0	0	0	318	322	329	0	0	0	All	All/repeat/mobile_element/Class_I/SINE	Other		0	0	0	318	322	329	0	0	0	0	0	0	318	322	329	0	0	0	969
203	103	103	0	0	2	0	3	1	265	275	291	All	unknown	Other		0	0	2	0	3	1	265	275	291	0	0	2	0	3	1	265	275	291	837
208	108	108	0	0	0	255	288	244	0	0	0	All	unknown	Other		0	0	0	255	288	244	0	0	0	0	0	0	255	288	244	0	0	0	787
210	110	110	237	230	306	0	0	1	0	0	3	All	unknown	Other		237	230	306	0	0	1	0	0	3	237	230	306	0	0	1	0	0	3	777
232	111	111	0	1	0	0	0	0	185	159	186	All	All/repeat/mobile_element/Class_I/LTR/TRIM	Other		0	1	0	0	0	0	185	159	186	0	0	0	0	0	0	0	0	0	0
280	111	111	0	0	0	0	0	0	65	88	82	All	All/repeat/mobile_element/Class_I/LTR/TRIM	Other		0	1	0	0	0	0	250	247	268	0	1	0	0	0	0	250	247	268	766
211	112	112	0	0	1	270	223	256	0	0	0	All	unknown	Other		0	0	1	270	223	256	0	0	0	0	0	1	270	223	256	0	0	0	750
216	117	117	0	0	1	216	230	217	0	1	0	All	All/repeat/mobile_element/Class_I/LTR/Ty3_gypsy/chromovirus/Tekay	Other		0	0	1	216	230	217	0	1	0	0	0	1	216	230	217	0	1	0	665
222	123	123	129	124	136	0	1	1	75	75	83	All/repeat/mobile_element/Class_II/Subclass_1/TIR/EnSpm_CACTA	All/repeat/mobile_element/Class_II/Subclass_1/TIR/EnSpm_CACTA	Other		129	124	136	0	1	1	75	75	83	129	124	136	0	1	1	75	75	83	624
223	124	124	58	59	83	0	1	2	107	136	133	All/repeat/mobile_element/Class_I/LTR/Ty3_gypsy/non-chromovirus/OTA/Athila	All/repeat/mobile_element/Class_I/LTR/Ty3_gypsy/non-chromovirus/OTA/Athila	Other		58	59	83	0	1	2	107	136	133	58	59	83	0	1	2	107	136	133	579
225	126	126	193	168	211	0	1	0	0	1	0	All	unknown	Other		193	168	211	0	1	0	0	1	0	193	168	211	0	1	0	0	1	0	574
227	128	128	79	85	79	1	4	0	94	113	110	All/repeat/mobile_element/Class_I/LTR/Ty1_copia/TAR	All/repeat/mobile_element/Class_I/LTR/Ty1_copia/TAR	Other		79	85	79	1	4	0	94	113	110	79	85	79	1	4	0	94	113	110	565
228	129	129	194	176	186	1	2	0	0	2	0	All	unknown	Other		194	176	186	1	2	0	0	2	0	194	176	186	1	2	0	0	2	0	561
229	130	130	179	183	191	0	0	0	3	1	0	All	All/repeat/mobile_element/Class_I/LTR/TRIM	Other		179	183	191	0	0	0	3	1	0	179	183	191	0	0	0	3	1	0	557
236	136	136	1	0	1	177	122	207	0	0	2	All	unknown	Other		1	0	1	177	122	207	0	0	2	1	0	1	177	122	207	0	0	2	510
241	140	140	0	1	0	164	154	178	0	3	0	All	All/repeat/mobile_element/Class_I/SINE	Other		0	1	0	164	154	178	0	3	0	0	1	0	164	154	178	0	3	0	500
242	141	141	2	0	0	128	191	164	0	0	0	All	unknown	Other		2	0	0	128	191	164	0	0	0	2	0	0	128	191	164	0	0	0	485
243	142	142	191	141	146	0	0	0	1	0	0	All	unknown	Other		191	141	146	0	0	0	1	0	0	191	141	146	0	0	0	1	0	0	479
246	144	144	1	0	1	2	0	1	167	125	140	All	All/repeat/mobile_element/Class_I/LTR/TRIM	Other		1	0	1	2	0	1	167	125	140	1	0	1	2	0	1	167	125	140	437
247	145	145	0	4	0	0	2	0	138	139	128	All	unknown	Other		0	4	0	0	2	0	138	139	128	0	4	0	0	2	0	138	139	128	411
248	146	146	0	0	0	0	0	0	138	136	133	All	unknown	Other		0	0	0	0	0	0	138	136	133	0	0	0	0	0	0	138	136	133	407
250	148	148	0	0	0	118	130	151	0	0	0	All/repeat/mobile_element/Class_I/LTR/Ty1_copia/Tork	All/repeat/mobile_element/Class_I/LTR/Ty1_copia/Tork	Other		0	0	0	118	130	151	0	0	0	0	0	0	118	130	151	0	0	0	399
251	149	149	0	1	0	0	1	1	128	148	120	All	All/repeat/mobile_element/Class_I/SINE	Other		0	1	0	0	1	1	128	148	120	0	1	0	0	1	1	128	148	120	399
252	150	150	0	0	0	129	111	126	3	3	3	All	All/repeat/mobile_element/Class_I/LTR/TRIM	Other		0	0	0	129	111	126	3	3	3	0	0	0	129	111	126	3	3	3	375
254	152	152	0	1	0	123	123	122	0	0	0	All/repeat/mobile_element/Class_I/LTR/Ty3_gypsy/chromovirus/Tekay	All/repeat/mobile_element/Class_I/LTR/Ty3_gypsy/chromovirus/Tekay	Other		0	1	0	123	123	122	0	0	0	0	1	0	123	123	122	0	0	0	369
256	154	154	0	0	0	0	0	0	122	120	113	All	unknown	Other		0	0	0	0	0	0	122	120	113	0	0	0	0	0	0	122	120	113	355
257	155	155	0	0	0	134	98	118	2	0	0	All	unknown	Other		0	0	0	134	98	118	2	0	0	0	0	0	134	98	118	2	0	0	352
259	157	157	0	0	0	107	124	106	0	0	0	All	unknown	Other		0	0	0	107	124	106	0	0	0	0	0	0	107	124	106	0	0	0	337
260	158	158	115	124	96	0	0	1	0	0	0	All	unknown	Other		115	124	96	0	0	1	0	0	0	115	124	96	0	0	1	0	0	0	336
261	159	159	0	0	2	0	1	2	112	85	123	All	unknown	Other		0	0	2	0	1	2	112	85	123	0	0	2	0	1	2	112	85	123	325
262	160	160	55	68	63	22	9	4	28	30	39	All	unknown	Other		55	68	63	22	9	4	28	30	39	55	68	63	22	9	4	28	30	39	318
263	161	161	0	0	0	3	0	0	91	110	106	All/repeat/mobile_element/Class_I/LTR/Ty3_gypsy/chromovirus/Tekay	All/repeat/mobile_element/Class_I/LTR/Ty3_gypsy/chromovirus/Tekay	Other		0	0	0	3	0	0	91	110	106	0	0	0	3	0	0	91	110	106	310
264	162	162	23	16	19	0	0	1	80	97	73	All/repeat/mobile_element/Class_I/LTR/Ty1_copia/TAR	All/repeat/mobile_element/Class_I/LTR/Ty1_copia/TAR	Other		23	16	19	0	0	1	80	97	73	23	16	19	0	0	1	80	97	73	309
266	164	164	0	0	0	103	117	83	0	0	2	All	All/repeat/satellite	Other		0	0	0	103	117	83	0	0	2	0	0	0	103	117	83	0	0	2	305
267	165	165	0	2	0	0	0	3	108	103	83	All	unknown	Other		0	2	0	0	0	3	108	103	83	0	2	0	0	0	3	108	103	83	299
268	166	166	98	92	82	0	0	1	6	2	5	All	unknown	Other		98	92	82	0	0	1	6	2	5	98	92	82	0	0	1	6	2	5	286
269	167	167	100	79	102	0	2	0	2	0	0	All	All/repeat/satellite	Other		100	79	102	0	2	0	2	0	0	100	79	102	0	2	0	2	0	0	285
270	168	168	0	1	0	0	0	0	82	96	102	All	unknown	Other		0	1	0	0	0	0	82	96	102	0	1	0	0	0	0	82	96	102	281
271	169	169	0	0	0	98	80	95	0	0	0	All	unknown	Other		0	0	0	98	80	95	0	0	0	0	0	0	98	80	95	0	0	0	273
273	171	171	84	92	93	0	0	0	0	0	0	All/repeat/mobile_element/Class_I/LTR/Ty3_gypsy/non-chromovirus/OTA/Ogre_Tat/TatV	All/repeat/mobile_element/Class_I/LTR/Ty3_gypsy/non-chromovirus/OTA/Ogre_Tat/TatV	Other		84	92	93	0	0	0	0	0	0	84	92	93	0	0	0	0	0	0	269
274	172	172	12	17	13	5	3	10	74	73	61	All/repeat/rDNA/5S_rDNA	All/repeat/rDNA/5S_rDNA	rDNA		12	17	13	5	3	10	74	73	61	12	17	13	5	3	10	74	73	61	268
275	173	173	88	84	77	0	2	0	0	0	0	All	unknown	Other		88	84	77	0	2	0	0	0	0	88	84	77	0	2	0	0	0	0	251
276	174	174	0	0	0	73	76	99	0	2	0	All	unknown	Other		0	0	0	73	76	99	0	2	0	0	0	0	73	76	99	0	2	0	250
277	175	175	0	2	2	0	0	1	86	82	74	All	unknown	Other		0	2	2	0	0	1	86	82	74	0	2	2	0	0	1	86	82	74	247
278	176	176	0	0	0	95	67	78	1	0	1	All	unknown	Other		0	0	0	95	67	78	1	0	1	0	0	0	95	67	78	1	0	1	242
279	177	177	0	3	0	81	69	87	1	0	0	All	unknown	Other		0	3	0	81	69	87	1	0	0	0	3	0	81	69	87	1	0	0	241
281	178	178	0	0	0	63	77	90	0	0	2	All	unknown	Other		0	0	0	63	77	90	0	0	2	0	0	0	63	77	90	0	0	2	232
282	179	179	0	0	0	70	78	83	0	0	0	All	unknown	Other		0	0	0	70	78	83	0	0	0	0	0	0	70	78	83	0	0	0	231
283	180	180	85	81	61	1	0	0	0	0	0	All	unknown	Other		85	81	61	1	0	0	0	0	0	85	81	61	1	0	0	0	0	0	228
284	181	181	69	61	80	0	0	0	5	5	7	All	unknown	Other		69	61	80	0	0	0	5	5	7	69	61	80	0	0	0	5	5	7	227
286	183	183	78	71	69	1	2	2	1	0	0	All	unknown	Other		78	71	69	1	2	2	1	0	0	78	71	69	1	2	2	1	0	0	224
287	184	184	2	0	0	0	1	2	78	65	73	All	All/repeat/mobile_element/Class_I/LTR/Ty3_gypsy/chromovirus/Tekay	Other		2	0	0	0	1	2	78	65	73	2	0	0	0	1	2	78	65	73	221
288	185	185	75	78	65	0	0	2	0	0	0	All/repeat/mobile_element/Class_I/LTR/Ty3_gypsy/non-chromovirus/OTA/Ogre_Tat/TatV	All/repeat/mobile_element/Class_I/LTR/Ty3_gypsy/non-chromovirus/OTA/Ogre_Tat/TatV	Other		75	78	65	0	0	2	0	0	0	75	78	65	0	0	2	0	0	0	220
290	187	187	67	82	70	0	0	0	0	0	0	All	unknown	Other		67	82	70	0	0	0	0	0	0	67	82	70	0	0	0	0	0	0	219
291	188	188	0	1	0	61	83	69	0	0	0	All	unknown	Other		0	1	0	61	83	69	0	0	0	0	1	0	61	83	69	0	0	0	214
292	189	189	73	74	63	0	1	0	0	0	0	All/repeat/mobile_element/Class_I/LTR/Ty3_gypsy/chromovirus/Tekay	All/repeat/mobile_element/Class_I/LTR/Ty3_gypsy/chromovirus/Tekay	Other		73	74	63	0	1	0	0	0	0	73	74	63	0	1	0	0	0	0	211
293	190	190	0	0	0	80	68	61	0	1	0	All	unknown	Other		0	0	0	80	68	61	0	1	0	0	0	0	80	68	61	0	1	0	210
294	191	191	56	85	64	0	1	0	0	0	0	All	unknown	Other		56	85	64	0	1	0	0	0	0	56	85	64	0	1	0	0	0	0	206
295	192	192	0	0	0	91	66	47	0	0	0	All	unknown	Other		0	0	0	91	66	47	0	0	0	0	0	0	91	66	47	0	0	0	204
297	194	194	0	0	1	81	53	64	0	0	0	All	unknown	Other		0	0	1	81	53	64	0	0	0	0	0	1	81	53	64	0	0	0	199
298	195	195	0	0	0	63	69	59	1	0	0	All	unknown	Other		0	0	0	63	69	59	1	0	0	0	0	0	63	69	59	1	0	0	192
299	196	196	0	0	0	62	64	63	0	0	2	All	unknown	Other		0	0	0	62	64	63	0	0	2	0	0	0	62	64	63	0	0	2	191
300	197	197	63	51	62	0	0	0	6	2	7	All	unknown	Other		63	51	62	0	0	0	6	2	7	63	51	62	0	0	0	6	2	7	191
301	198	198	66	58	63	0	1	0	1	0	0	All	unknown	Other		66	58	63	0	1	0	1	0	0	66	58	63	0	1	0	1	0	0	189
302	199	199	0	0	2	61	68	50	0	2	0	All	unknown	Other		0	0	2	61	68	50	0	2	0	0	0	2	61	68	50	0	2	0	183
304	201	201	70	49	55	0	1	0	0	1	1	All	unknown	Other		70	49	55	0	1	0	0	1	1	70	49	55	0	1	0	0	1	1	177
305	202	202	55	60	58	2	0	0	0	1	1	All	unknown	Other		55	60	58	2	0	0	0	1	1	55	60	58	2	0	0	0	1	1	177
306	203	203	74	47	54	0	0	0	0	0	0	All	unknown	Other		74	47	54	0	0	0	0	0	0	74	47	54	0	0	0	0	0	0	175
307	204	204	0	0	0	53	68	53	0	1	0	All	unknown	Other		0	0	0	53	68	53	0	1	0	0	0	0	53	68	53	0	1	0	175
sum without plastid					159637			467640			229141
genome portion %					36.6538			53.95			52.6828
(plastid reads not included)
		species specific library	nr. of analyzed reads see also the RepeatExplorer summary		plastid reads subtracted from sum
A. cepa		S1	146302
		S2	146482	sum
		S3	146308	439092	435527	435527
A. ursinum		S4	292614
		S5	292752	sum
		S6	292474	877840	866802	866802
A. sativum		S7	146366
		S8	146318	sum
		S9	146404	439088	434945	434945

## Sheet: SC annotation and genome prop.
		sample - library										nr of reads per species				genome proportion in %
final supercluster	s1	s2	s3	s4	s5	s6	s7	s8	s9			A. cepa	A. ursinum	A. sativum	SC annotation	A. cepa	A. ursinum	A. sativum							Genome proportion of identified repeats [%]
1	69	223	107	72183	71929	71684	171	137	136			399	215796	444	All/repeat/mobile_element/Class_I/LTR/Ty3_gypsy/chromovirus/Tekay	0.0916131	24.8957	0.102082			Genome proportion %
2	120	190	81	133	174	149	27792	27771	27466			391	456	83029	All/repeat/mobile_element/Class_I/LTR/Ty3_gypsy/chromovirus/Tekay	0.0897763	0.0526072	19.0895		Repeat annotation	Sum of A. cepa	Sum of A. ursinum	Sum of A. sativum
3	1342	1372	1356	143	129	183	29495	29804	30432			4070	455	89731	All/repeat/mobile_element/Class_I/LTR/Ty3_gypsy/chromovirus/Tekay	0.9345	0.0524918	20.6304		All/repeat/mobile_element/Class_II/Subclass_1/TIR/EnSpm_CACTA	0.12261	0.638785	0.0712734
4	18	43	13	14112	14561	14796	28	24	33			74	43469	85	All/repeat/mobile_element/Class_I/LTR/Ty3_gypsy/chromovirus/Tekay	0.0169909	5.01487	0.0195427		All/repeat/mobile_element/Class_I/LINE	0.000918428	0.268573	0.000689742
5	14015	13302	14244	63	75	81	79	66	97			41561	219	242	All/repeat/mobile_element/Class_I/LTR/Ty3_gypsy/chromovirus/Tekay	9.54269	0.0252653	0.0556392		All/repeat/mobile_element/Class_I/SINE	0.000459214	0.169243	0.0917357
6	20	25	26	11319	11447	11403	21	20	24			71	34169	65	All/repeat/mobile_element/Class_I/LTR/Ty3_gypsy/non-chromovirus/OTA/Ogre_Tat/TatV	0.0163021	3.94196	0.0149444		All/repeat/mobile_element/Class_I/LTR/Ty1_copia/SIRE	3.11531	1.10994	0.575015
7	280	286	258	33	45	43	7803	7784	7723			824	121	23310	All/repeat/mobile_element/Class_I/LTR/Ty3_gypsy/chromovirus/Tekay	0.189196	0.0139594	5.3593		All/repeat/mobile_element/Class_I/LTR/Ty1_copia/TAR	0.275299	0.440931	0.292451
8	9188	8678	9198	40	32	52	273	270	306			27064	124	849	All/repeat/mobile_element/Class_I/LTR/Ty3_gypsy/chromovirus/Tekay	6.21408	0.0143055	0.195197		All/repeat/mobile_element/Class_I/LTR/Ty1_copia/Tork	0	0.0460313	0
9	15	22	9	6561	6651	6757	21	11	22			46	19969	54	All/repeat/mobile_element/Class_I/LTR/Ty3_gypsy/chromovirus/Tekay	0.0105619	2.30376	0.0124154		All/repeat/mobile_element/Class_I/LTR/Ty3_gypsy/chromovirus/CRM	0.664482	0.00196123	0.00390854
10	7	21	9	7282	7501	7250	20	17	20			37	22033	57	All/repeat/mobile_element/Class_I/LTR/Ty3_gypsy/chromovirus/Tekay	0.00849545	2.54187	0.0131051		All/repeat/mobile_element/Class_I/LTR/Ty3_gypsy/chromovirus/Tekay	24.8568	45.5144	47.8759
11	13	24	9	6189	6086	6264	13	8	6			46	18539	27	All/repeat/mobile_element/Class_I/LTR/Ty3_gypsy/chromovirus/Tekay	0.0105619	2.13878	0.00620768		All/repeat/mobile_element/Class_I/LTR/Ty3_gypsy/non-chromovirus/OTA/Athila	0.0810512	0.141901	0.131281
12	6	18	5	5694	5563	5557	14	9	9			29	16814	32	All/repeat/mobile_element/Class_I/LTR/Ty3_gypsy/chromovirus/Tekay	0.0066586	1.93977	0.00735725		All/repeat/mobile_element/Class_I/LTR/Ty3_gypsy/non-chromovirus/OTA/Ogre_Tat/TatV	3.22207	4.29741	1.16153
14	5780	5270	5693	35	42	61	25	26	16			16743	138	67	All/repeat/mobile_element/Class_I/LTR/Ty3_gypsy/chromovirus/Tekay	3.84431	0.0159206	0.0154042		All/repeat/rDNA/45S_rDNA	0.375407	0.260382	0.327628
15	3203	3065	3031	8	25	20	9	9	5			9299	53	23	All/repeat/mobile_element/Class_I/LTR/Ty3_gypsy/chromovirus/Tekay	2.13511	0.00611443	0.00528802		All/repeat/rDNA/5S_rDNA	0.00964349	0.0020766	0.0478221
16	18	32	8	12404	12434	12142	22	22	29			58	36980	73	All/repeat/mobile_element/Class_I/LTR/Ty3_gypsy/chromovirus/Tekay	0.0133172	4.26626	0.0167837		All/repeat/satellite	1.68187	0.169012	0.307165
21	2059	1881	1985	10	12	13	2	3	5			5925	35	10	All/repeat/mobile_element/Class_I/LTR/Ty3_gypsy/non-chromovirus/OTA/Ogre_Tat/TatV	1.36042	0.00403783	0.00229914		All/repeat/mobile_element/Class_I/LTR/TRIM	0.12835	0.159206	0.532021
22	1829	1953	2050	1	7	7	14	8	6			5832	15	28	All/repeat/satellite	1.33907	0.0017305	0.0064376		unknown in superclusters	2.1195	0.730155	1.2643
24	7	10	2	4	11	10	1748	1778	1687			19	25	5213	All/repeat/mobile_element/Class_I/LTR/Ty3_gypsy/chromovirus/Tekay	0.00436253	0.00288417	1.19854		Grand Total	36.6538	53.95	52.6828
26	1798	1623	1761	3	5	10	3	6	13			5182	18	22	All/repeat/mobile_element/Class_I/LTR/Ty3_gypsy/chromovirus/Tekay	1.18982	0.0020766	0.00505811			control of genome proportion (Tekay in A. cepa)	in A. ursinum	in A. sativum
31	481	569	585	737	765	755	511	468	446			1635	2257	1425	All/repeat/rDNA/45S_rDNA	0.375407	0.260382	0.327628			24.8568	45.5144	47.8759
32	6	13	8	0	12	9	1512	1395	1506			27	21	4413	All/repeat/mobile_element/Class_I/LTR/Ty3_gypsy/chromovirus/Tekay	0.00619939	0.0024227	1.01461
34	994	946	971	2704	2938	2757	272	287	293			2911	8399	852	All/repeat/mobile_element/Class_I/LTR/Ty1_copia/SIRE	0.668386	0.968964	0.195887
38	10	15	4	5282	5082	5152	15	6	8			29	15516	29	All/repeat/mobile_element/Class_I/LTR/Ty3_gypsy/chromovirus/Tekay	0.0066586	1.79003	0.00666751
43	2151	2197	2262	396	390	404	500	491	505			6610	1190	1496	All/repeat/mobile_element/Class_I/LTR/Ty1_copia/SIRE	1.5177	0.137286	0.343952		copied data from pivot table for graphs
46	2575	2377	2567	19	17	8	4	6	6			7519	44	16	All/repeat/mobile_element/Class_I/LTR/Ty3_gypsy/non-chromovirus/OTA/Ogre_Tat/TatV	1.72641	0.00507613	0.00367863		Row Labels	Sum of A. cepa	Sum of A. ursinum	Sum of A. sativum
48	256	275	278	687	703	692	36	53	43			809	2082	132	All/repeat/mobile_element/Class_I/LTR/Ty1_copia/TAR	0.185752	0.240193	0.0303487		EnSpm_CACTA	0.12261	0.638785	0.0712734
51	0	0	2	902	923	898	5	2	0			2	2723	7	All/repeat/mobile_element/Class_I/LTR/Ty3_gypsy/chromovirus/Tekay	0.000459214	0.314143	0.0016094		LINE	0.000918428	0.268573	0.000689742
57	1420	1256	1371	10	6	16	53	47	53			4047	32	153	All/repeat/mobile_element/Class_I/LTR/Ty1_copia/SIRE	0.929219	0.00369173	0.0351769		LINE/SINE	0.000459214	0.169243	0.0917357
59	2	2	2	838	826	779	5	0	0			6	2443	5	All/repeat/mobile_element/Class_II/Subclass_1/TIR/EnSpm_CACTA	0.00137764	0.281841	0.00114957		LTR/Ty1_copia/SIRE	3.11531	1.10994	0.575015
61	982	907	1005	9	2	6	5	7	5			2894	17	17	All/repeat/mobile_element/Class_I/LTR/Ty3_gypsy/chromovirus/CRM	0.664482	0.00196123	0.00390854		LTR/Ty1_copia/TAR	0.275299	0.440931	0.292451
62	36	30	23	537	601	596	205	167	201			89	1734	573	All/repeat/mobile_element/Class_I/LTR/Ty1_copia/TAR	0.020435	0.200046	0.131741		LTR/Ty1_copia/Tork	0	0.0460313	0
63	2	2	0	732	795	801	0	3	0			4	2328	3	All/repeat/mobile_element/Class_I/LINE	0.000918428	0.268573	0.000689742		LTR/Ty3_gypsy/chromovirus/CRM	0.664482	0.00196123	0.00390854
64	0	0	3	957	975	1043	4	2	2			3	2975	8	All/repeat/mobile_element/Class_I/LTR/Ty3_gypsy/non-chromovirus/OTA/Ogre_Tat/TatV	0.000688821	0.343216	0.00183931		LTR/Ty3_gypsy/chromovirus/Tekay	24.8568	45.5144	47.8759
65	0	6	0	777	780	728	0	0	0			6	2285	0	All/repeat/mobile_element/Class_II/Subclass_1/TIR/EnSpm_CACTA	0.00137764	0.263613	0		LTR/Ty3_gypsy/non-chromovirus/OTA/Athila	0.0810512	0.141901	0.131281
66	5	2	3	3	10	8	667	760	757			10	21	2184	unknown	0.00229607	0.0024227	0.502132		LTR/Ty3_gypsy/non-chromovirus/OTA/Ogre_Tat/TatV	3.22207	4.29741	1.16153
68	746	699	699	3	3	7	0	0	3			2144	13	3	All/repeat/mobile_element/Class_I/LTR/Ty3_gypsy/chromovirus/Tekay	0.492277	0.00149977	0.000689742		rDNA/45S_rDNA	0.375407	0.260382	0.327628
74	0	11	5	6	5	5	864	975	966			16	16	2805	All/repeat/mobile_element/Class_I/LTR/Ty3_gypsy/non-chromovirus/OTA/Ogre_Tat/TatV	0.00367371	0.00184587	0.644909		rDNA/5S_rDNA	0.00964349	0.0020766	0.0478221
77	485	491	529	1	2	2	0	2	0			1505	5	2	unknown	0.345558	0.000576833	0.000459828		satellite	1.68187	0.169012	0.307165
80	0	1	0	2	2	2	413	408	472			1	6	1293	All/repeat/satellite	0.000229607	0.0006922	0.297279		LTR/TRIM	0.12835	0.159206	0.532021
81	426	420	441	0	0	3	1	1	3			1287	3	5	unknown	0.295504	0.0003461	0.00114957		unknown in superclusters	2.1195	0.730155	1.2643
87	364	388	453	0	4	3	4	3	2			1205	7	9	All/repeat/satellite	0.276676	0.000807566	0.00206923
90	3	2	1	339	356	437	1	0	1			6	1132	2	All/repeat/satellite	0.00137764	0.130595	0.000459828
91	0	0	0	374	316	314	45	40	34			0	1004	119	All/repeat/mobile_element/Class_I/LTR/TRIM	0	0.115828	0.0273598
92	367	343	307	0	0	4	0	1	0			1017	4	1	unknown	0.23351	0.000461466	0.000229914
93	36	54	43	312	259	236	21	30	21			133	807	72	All/repeat/mobile_element/Class_II/Subclass_1/TIR/EnSpm_CACTA	0.0305377	0.0931008	0.0165538
95	0	3	0	6	1	0	321	349	315			3	7	985	All/repeat/mobile_element/Class_I/LTR/TRIM	0.000688821	0.000807566	0.226465
96	2	6	4	0	4	5	743	759	646			12	9	2148	All/repeat/mobile_element/Class_I/LTR/Ty3_gypsy/non-chromovirus/OTA/Ogre_Tat/TatV	0.00275528	0.0010383	0.493856
97	48	40	65	392	447	388	53	73	69			153	1227	195	All/repeat/mobile_element/Class_I/LTR/Ty3_gypsy/non-chromovirus/OTA/Athila	0.0351299	0.141555	0.0448333
98	0	0	0	318	322	329	0	0	0			0	969	0	All/repeat/mobile_element/Class_I/SINE	0	0.11179	0
103	0	0	2	0	3	1	265	275	291			2	4	831	unknown	0.000459214	0.000461466	0.191059
108	0	0	0	255	288	244	0	0	0			0	787	0	unknown	0	0.0907935	0
110	237	230	306	0	0	1	0	0	3			773	1	3	unknown	0.177486	0.000115367	0.000689742
111	0	1	0	0	0	0	250	247	268			1	0	765	All/repeat/mobile_element/Class_I/LTR/TRIM	0.000229607	0	0.175884
112	0	0	1	270	223	256	0	0	0			1	749	0	unknown	0.000229607	0.0864096	0
117	0	0	1	216	230	217	0	1	0			1	663	1	All/repeat/mobile_element/Class_I/LTR/Ty3_gypsy/chromovirus/Tekay	0.000229607	0.0764881	0.000229914
123	129	124	136	0	1	1	75	75	83			389	2	233	All/repeat/mobile_element/Class_II/Subclass_1/TIR/EnSpm_CACTA	0.0893171	0.000230733	0.05357
124	58	59	83	0	1	2	107	136	133			200	3	376	All/repeat/mobile_element/Class_I/LTR/Ty3_gypsy/non-chromovirus/OTA/Athila	0.0459214	0.0003461	0.0864477
126	193	168	211	0	1	0	0	1	0			572	1	1	unknown	0.131335	0.000115367	0.000229914
128	79	85	79	1	4	0	94	113	110			243	5	317	All/repeat/mobile_element/Class_I/LTR/Ty1_copia/TAR	0.0557945	0.000576833	0.0728828
129	194	176	186	1	2	0	0	2	0			556	3	2	unknown	0.127661	0.0003461	0.000459828
130	179	183	191	0	0	0	3	1	0			553	0	4	All/repeat/mobile_element/Class_I/LTR/TRIM	0.126973	0	0.000919657
136	1	0	1	177	122	207	0	0	2			2	506	2	unknown	0.000459214	0.0583755	0.000459828
140	0	1	0	164	154	178	0	3	0			1	496	3	All/repeat/mobile_element/Class_I/SINE	0.000229607	0.0572218	0.000689742
141	2	0	0	128	191	164	0	0	0			2	483	0	unknown	0.000459214	0.0557221	0
142	191	141	146	0	0	0	1	0	0			478	0	1	unknown	0.109752	0	0.000229914
144	1	0	1	2	0	1	167	125	140			2	3	432	All/repeat/mobile_element/Class_I/LTR/TRIM	0.000459214	0.0003461	0.0993229
145	0	4	0	0	2	0	138	139	128			4	2	405	unknown	0.000918428	0.000230733	0.0931152
146	0	0	0	0	0	0	138	136	133			0	0	407	unknown	0	0	0.093575
148	0	0	0	118	130	151	0	0	0			0	399	0	All/repeat/mobile_element/Class_I/LTR/Ty1_copia/Tork	0	0.0460313	0
149	0	1	0	0	1	1	128	148	120			1	2	396	All/repeat/mobile_element/Class_I/SINE	0.000229607	0.000230733	0.091046
150	0	0	0	129	111	126	3	3	3			0	366	9	All/repeat/mobile_element/Class_I/LTR/TRIM	0	0.0422242	0.00206923
152	0	1	0	123	123	122	0	0	0			1	368	0	All/repeat/mobile_element/Class_I/LTR/Ty3_gypsy/chromovirus/Tekay	0.000229607	0.0424549	0
154	0	0	0	0	0	0	122	120	113			0	0	355	unknown	0	0	0.0816195
155	0	0	0	134	98	118	2	0	0			0	350	2	unknown	0	0.0403783	0.000459828
157	0	0	0	107	124	106	0	0	0			0	337	0	unknown	0	0.0388785	0
158	115	124	96	0	0	1	0	0	0			335	1	0	unknown	0.0769183	0.000115367	0
159	0	0	2	0	1	2	112	85	123			2	3	320	unknown	0.000459214	0.0003461	0.0735725
160	55	68	63	22	9	4	28	30	39			186	35	97	unknown	0.0427069	0.00403783	0.0223017
161	0	0	0	3	0	0	91	110	106			0	3	307	All/repeat/mobile_element/Class_I/LTR/Ty3_gypsy/chromovirus/Tekay	0	0.0003461	0.0705836
162	23	16	19	0	0	1	80	97	73			58	1	250	All/repeat/mobile_element/Class_I/LTR/Ty1_copia/TAR	0.0133172	0.000115367	0.0574785
164	0	0	0	103	117	83	0	0	2			0	303	2	All/repeat/satellite	0	0.0349561	0.000459828
165	0	2	0	0	0	3	108	103	83			2	3	294	unknown	0.000459214	0.0003461	0.0675948
166	98	92	82	0	0	1	6	2	5			272	1	13	unknown	0.0624531	0.000115367	0.00298888
167	100	79	102	0	2	0	2	0	0			281	2	2	All/repeat/satellite	0.0645195	0.000230733	0.000459828
168	0	1	0	0	0	0	82	96	102			1	0	280	unknown	0.000229607	0	0.064376
169	0	0	0	98	80	95	0	0	0			0	273	0	unknown	0	0.0314951	0
171	84	92	93	0	0	0	0	0	0			269	0	0	All/repeat/mobile_element/Class_I/LTR/Ty3_gypsy/non-chromovirus/OTA/Ogre_Tat/TatV	0.0617643	0	0
172	12	17	13	5	3	10	74	73	61			42	18	208	All/repeat/rDNA/5S_rDNA	0.00964349	0.0020766	0.0478221
173	88	84	77	0	2	0	0	0	0			249	2	0	unknown	0.0571721	0.000230733	0
174	0	0	0	73	76	99	0	2	0			0	248	2	unknown	0	0.0286109	0.000459828
175	0	2	2	0	0	1	86	82	74			4	1	242	unknown	0.000918428	0.000115367	0.0556392
176	0	0	0	95	67	78	1	0	1			0	240	2	unknown	0	0.027688	0.000459828
177	0	3	0	81	69	87	1	0	0			3	237	1	unknown	0.000688821	0.0273419	0.000229914
178	0	0	0	63	77	90	0	0	2			0	230	2	unknown	0	0.0265343	0.000459828
179	0	0	0	70	78	83	0	0	0			0	231	0	unknown	0	0.0266497	0
180	85	81	61	1	0	0	0	0	0			227	1	0	unknown	0.0521208	0.000115367	0
181	69	61	80	0	0	0	5	5	7			210	0	17	unknown	0.0482174	0	0.00390854
183	78	71	69	1	2	2	1	0	0			218	5	1	unknown	0.0500543	0.000576833	0.000229914
184	2	0	0	0	1	2	78	65	73			2	3	216	All/repeat/mobile_element/Class_I/LTR/Ty3_gypsy/chromovirus/Tekay	0.000459214	0.0003461	0.0496615
185	75	78	65	0	0	2	0	0	0			218	2	0	All/repeat/mobile_element/Class_I/LTR/Ty3_gypsy/non-chromovirus/OTA/Ogre_Tat/TatV	0.0500543	0.000230733	0
187	67	82	70	0	0	0	0	0	0			219	0	0	unknown	0.0502839	0	0
188	0	1	0	61	83	69	0	0	0			1	213	0	unknown	0.000229607	0.0245731	0
189	73	74	63	0	1	0	0	0	0			210	1	0	All/repeat/mobile_element/Class_I/LTR/Ty3_gypsy/chromovirus/Tekay	0.0482174	0.000115367	0
190	0	0	0	80	68	61	0	1	0			0	209	1	unknown	0	0.0241116	0.000229914
191	56	85	64	0	1	0	0	0	0			205	1	0	unknown	0.0470694	0.000115367	0
192	0	0	0	91	66	47	0	0	0			0	204	0	unknown	0	0.0235348	0
194	0	0	1	81	53	64	0	0	0			1	198	0	unknown	0.000229607	0.0228426	0
195	0	0	0	63	69	59	1	0	0			0	191	1	unknown	0	0.022035	0.000229914
196	0	0	0	62	64	63	0	0	2			0	189	2	unknown	0	0.0218043	0.000459828
197	63	51	62	0	0	0	6	2	7			176	0	15	unknown	0.0404108	0	0.00344871
198	66	58	63	0	1	0	1	0	0			187	1	1	unknown	0.0429365	0.000115367	0.000229914
199	0	0	2	61	68	50	0	2	0			2	179	2	unknown	0.000459214	0.0206506	0.000459828
201	70	49	55	0	1	0	0	1	1			174	1	2	unknown	0.0399516	0.000115367	0.000459828
202	55	60	58	2	0	0	0	1	1			173	2	2	unknown	0.039722	0.000230733	0.000459828
203	74	47	54	0	0	0	0	0	0			175	0	0	unknown	0.0401812	0	0
204	0	0	0	53	68	53	0	1	0			0	174	1	unknown	0	0.0200738	0.000229914
												159637				36.6538	53.95	52.6828
