# Supplementary material for: Comparative Dissection of Three Giant Genomes: Allium cepa, Allium sativum, and Allium ursinum
Source: Int J Mol Sci. 2019 Feb 9;20(3):733. doi: 10.3390/ijms20030733 (PMC6387171; doi:10.3390/ijms20030733)
Supplement: Supplementary file 1 [file ijms-20-00733-s001.zip › 5.ijms-430914-S/suppl_table/Table_S6_annot_allium_cepa_table.xlsx]

## Sheet: Cluster and supercluster annot.
Analyzed sequences	1135580	plastid	6503	analyzed without plastid	1129077
in CL	685213			in CL without platmid	678710
singlets	450367			genome proportion %	60.1119
genome proportion	0.398881		number of reads
			Allium cepa
cluster	supercluster	final supercluster	S1	S2	S3	size	size (control)	genome proportion	repeat annotation	tarean	notes	final annotation	cumulative sum of size in superclusters	size of supercluster	cumulative genome proportion
2	1	1	4250	4011	4207	12468	12468	0.0110426	All	Other	insertion site-like alignment in CL2contig276 etc.	putative/All/repeat/mobile_element/Class_I/LTR/Ty3_gypsy/chromovirus/Tekay	12468		0.0110426
4	1	1	4026	3812	3986	11824	11824	0.0104723	All	Other		putative/All/repeat/mobile_element/Class_I/LTR/Ty3_gypsy/chromovirus/Tekay	24292		0.0215149
5	1	1	3789	3619	3721	11129	11129	0.00985672	All	Other		putative/All/repeat/mobile_element/Class_I/LTR/Ty3_gypsy/chromovirus/Tekay	35421		0.0313716
7	1	1	3405	3330	3487	10222	10222	0.00905341	All	Other		putative/All/repeat/mobile_element/Class_I/LTR/Ty3_gypsy/chromovirus/Tekay	45643		0.0404251
10	1	1	3156	2861	3026	9043	9043	0.0080092	All	Other		putative/All/repeat/mobile_element/Class_I/LTR/Ty3_gypsy/chromovirus/Tekay	54686		0.0484343
12	1	1	2710	2596	2862	8168	8168	0.00723423	All	Other		putative/All/repeat/mobile_element/Class_I/LTR/Ty3_gypsy/chromovirus/Tekay	62854		0.0556685
18	1	1	2484	2384	2486	7354	7354	0.00651328	All	Other		putative/All/repeat/mobile_element/Class_I/LTR/Ty3_gypsy/chromovirus/Tekay	70208		0.0621818
26	1	1	2259	2009	2152	6420	6420	0.00568606	All	Other		putative/All/repeat/mobile_element/Class_I/LTR/Ty3_gypsy/chromovirus/Tekay	76628		0.0678678
30	1	1	2117	2030	2089	6236	6236	0.0055231	All	Other		putative/All/repeat/mobile_element/Class_I/LTR/Ty3_gypsy/chromovirus/Tekay	82864		0.0733909
31	1	1	1989	2027	2078	6094	6094	0.00539733	All	Other		putative/All/repeat/mobile_element/Class_I/LTR/Ty3_gypsy/chromovirus/Tekay	88958		0.0787882
33	1	1	1974	1918	1947	5839	5839	0.00517148	All	Other		putative/All/repeat/mobile_element/Class_I/LTR/Ty3_gypsy/chromovirus/Tekay	94797		0.0839597
35	1	1	1793	1837	1821	5451	5451	0.00482784	All	Other		putative/All/repeat/mobile_element/Class_I/LTR/Ty3_gypsy/chromovirus/Tekay	100248		0.0887876
39	1	1	1771	1621	1671	5063	5063	0.00448419	All	Other		putative/All/repeat/mobile_element/Class_I/LTR/Ty3_gypsy/chromovirus/Tekay	105311		0.0932718
49	1	1	1515	1435	1495	4445	4445	0.00393684	All	Other		putative/All/repeat/mobile_element/Class_I/LTR/Ty3_gypsy/chromovirus/Tekay	109756		0.0972086
56	1	1	1288	1212	1295	3795	3795	0.00336115	All	Other		putative/All/repeat/mobile_element/Class_I/LTR/Ty3_gypsy/chromovirus/Tekay	113551		0.10057
59	1	1	1231	1123	1126	3480	3480	0.00308216	All	Other		putative/All/repeat/mobile_element/Class_I/LTR/Ty3_gypsy/chromovirus/Tekay	117031		0.103652
74	1	1	901	811	892	2604	2604	0.00230631	All	Other		putative/All/repeat/mobile_element/Class_I/LTR/Ty3_gypsy/chromovirus/Tekay	119635		0.105958
80	1	1	809	689	764	2262	2262	0.00200341	All	Other		putative/All/repeat/mobile_element/Class_I/LTR/Ty3_gypsy/chromovirus/Tekay	121897		0.107962
1	3	1	4739	4521	4765	14025	14025	0.0124217	All	Other		putative/All/repeat/mobile_element/Class_I/LTR/Ty3_gypsy/chromovirus/Tekay	135922		0.120383
21	3	1	2313	2212	2264	6789	6789	0.00601288	All	Other		putative/All/repeat/mobile_element/Class_I/LTR/Ty3_gypsy/chromovirus/Tekay	142711		0.126396
27	3	1	2177	1934	2222	6333	6333	0.00560901	All	Other		putative/All/repeat/mobile_element/Class_I/LTR/Ty3_gypsy/chromovirus/Tekay	149044		0.132005
28	3	1	2106	2021	2157	6284	6284	0.00556561	All	Other		putative/All/repeat/mobile_element/Class_I/LTR/Ty3_gypsy/chromovirus/Tekay	155328		0.137571
37	3	1	1785	1741	1883	5409	5409	0.00479064	All	Other		putative/All/repeat/mobile_element/Class_I/LTR/Ty3_gypsy/chromovirus/Tekay	160737		0.142361
38	3	1	1833	1684	1649	5166	5166	0.00457542	All	Other		putative/All/repeat/mobile_element/Class_I/LTR/Ty3_gypsy/chromovirus/Tekay	165903		0.146937
60	3	1	1068	1062	1154	3284	3284	0.00290857	All	Other		putative/All/repeat/mobile_element/Class_I/LTR/Ty3_gypsy/chromovirus/Tekay	169187		0.149845
107	52	1	323	292	270	885	885	0.000783826	All	Other		putative/All/repeat/mobile_element/Class_I/LTR/Ty3_gypsy/chromovirus/Tekay	170072		0.150629
119	63	1	189	204	218	611	611	0.00054115	All	Other		putative/All/repeat/mobile_element/Class_I/LTR/Ty3_gypsy/chromovirus/Tekay	170683		0.15117
126	69	1	153	132	193	478	478	0.000423355	All	Other		putative/All/repeat/mobile_element/Class_I/LTR/Ty3_gypsy/chromovirus/Tekay	171161		0.151594
129	73	1	140	133	150	423	423	0.000374642	All	Other		putative/All/repeat/mobile_element/Class_I/LTR/Ty3_gypsy/chromovirus/Tekay	171584		0.151968
130	74	1	152	124	140	416	416	0.000368443	All	Other		putative/All/repeat/mobile_element/Class_I/LTR/Ty3_gypsy/chromovirus/Tekay	172000	172000	0.152337
3	2	2	4127	3889	4339	12355	12355	0.0109426	All	Other		All/repeat/mobile_element/Class_I/LTR/Ty3_gypsy/chromovirus/Tekay	12355		0.0109426
13	2	2	2773	2601	2775	8149	8149	0.0072174	All	Other		All/repeat/mobile_element/Class_I/LTR/Ty3_gypsy/chromovirus/Tekay	20504		0.01816
14	2	2	2762	2522	2612	7896	7896	0.00699332	All	Other		All/repeat/mobile_element/Class_I/LTR/Ty3_gypsy/chromovirus/Tekay	28400		0.0251533
16	2	2	2535	2456	2669	7660	7660	0.0067843	All	Other		All/repeat/mobile_element/Class_I/LTR/Ty3_gypsy/chromovirus/Tekay	36060		0.0319376
17	2	2	2623	2446	2540	7609	7609	0.00673913	All	Other		All/repeat/mobile_element/Class_I/LTR/Ty3_gypsy/chromovirus/Tekay	43669		0.0386767
24	2	2	2245	2176	2125	6546	6546	0.00579766	All	Other		All/repeat/mobile_element/Class_I/LTR/Ty3_gypsy/chromovirus/Tekay	50215		0.0444744
89	2	2	600	632	661	1893	1893	0.00167659	All	Other		All/repeat/mobile_element/Class_I/LTR/Ty3_gypsy/chromovirus/Tekay	52108		0.046151
11	6	2	2919	2681	2726	8326	8326	0.00737416	All	Other		All/repeat/mobile_element/Class_I/LTR/Ty3_gypsy/chromovirus/Tekay	60434		0.0535251
32	6	2	2106	1870	1978	5954	5954	0.00527333	All	Other		All/repeat/mobile_element/Class_I/LTR/Ty3_gypsy/chromovirus/Tekay	66388		0.0587985
76	6	2	921	784	847	2552	2552	0.00226025	All	Other		All/repeat/mobile_element/Class_I/LTR/Ty3_gypsy/chromovirus/Tekay	68940		0.0610587
6	11	2	3618	3584	3603	10805	10805	0.00956976	All	Other		All/repeat/mobile_element/Class_I/LTR/Ty3_gypsy/chromovirus/Tekay	79745		0.0706285
45	19	2	1526	1445	1571	4542	4542	0.00402275	All	Other		All/repeat/mobile_element/Class_I/LTR/Ty3_gypsy/chromovirus/Tekay	84287		0.0746512
68	28	2	1019	956	972	2947	2947	0.0026101	All	Other		All/repeat/mobile_element/Class_I/LTR/Ty3_gypsy/chromovirus/Tekay	87234		0.0772613
106	51	2	326	278	305	909	909	0.000805082	All	Other		All/repeat/mobile_element/Class_I/LTR/Ty3_gypsy/chromovirus/Tekay	88143		0.0780664
118	62	2	228	183	203	614	614	0.000543807	All	Other		All/repeat/mobile_element/Class_I/LTR/Ty3_gypsy/chromovirus/Tekay	88757		0.0786102
40	17	2	1754	1531	1749	5034	5034	0.00445851	All/repeat/mobile_element/Class_I/LTR/Ty3_gypsy/chromovirus/Tekay	Other		All/repeat/mobile_element/Class_I/LTR/Ty3_gypsy/chromovirus/Tekay	93791		0.0830687
113	57	2	270	237	191	698	698	0.000618204	All/repeat/mobile_element/Class_I/LTR/Ty3_gypsy/chromovirus/Tekay	Other		All/repeat/mobile_element/Class_I/LTR/Ty3_gypsy/chromovirus/Tekay	94489	94489	0.0836869
70	29	4	958	983	935	2876	2876	0.00254721	All	Other		All/repeat/mobile_element/Class_I/LTR/Ty3_gypsy/chromovirus/Tekay	2876		0.00254721
78	31	4	802	800	824	2426	2426	0.00214866	All	Other		All/repeat/mobile_element/Class_I/LTR/Ty3_gypsy/chromovirus/Tekay	5302		0.00469587
9	4	4	3353	2986	3096	9435	9435	0.00835638	All/repeat/mobile_element/Class_I/LTR/Ty3_gypsy/chromovirus/Tekay	Other		All/repeat/mobile_element/Class_I/LTR/Ty3_gypsy/chromovirus/Tekay	14737		0.0130523
29	4	4	2189	2031	2042	6262	6262	0.00554612	All/repeat/mobile_element/Class_I/LTR/Ty3_gypsy/chromovirus/Tekay	Other		All/repeat/mobile_element/Class_I/LTR/Ty3_gypsy/chromovirus/Tekay	20999		0.0185984
42	4	4	1623	1481	1674	4778	4778	0.00423178	All/repeat/mobile_element/Class_I/LTR/Ty3_gypsy/chromovirus/Tekay	Other		All/repeat/mobile_element/Class_I/LTR/Ty3_gypsy/chromovirus/Tekay	25777		0.0228302
43	4	4	1510	1435	1734	4679	4679	0.00414409	All/repeat/mobile_element/Class_I/LTR/Ty3_gypsy/chromovirus/Tekay	Other		All/repeat/mobile_element/Class_I/LTR/Ty3_gypsy/chromovirus/Tekay	30456		0.0269742
1	4	4	1534	1539	1542	4615	4615	0.00408741	All/repeat/mobile_element/Class_I/LTR/Ty3_gypsy/chromovirus/Tekay	Other		All/repeat/mobile_element/Class_I/LTR/Ty3_gypsy/chromovirus/Tekay	35071		0.0310617
55	4	4	1302	1209	1306	3817	3817	0.00338064	All/repeat/mobile_element/Class_I/LTR/Ty3_gypsy/chromovirus/Tekay	Other		All/repeat/mobile_element/Class_I/LTR/Ty3_gypsy/chromovirus/Tekay	38888		0.0344423
69	4	4	1040	911	982	2933	2933	0.0025977	All/repeat/mobile_element/Class_I/LTR/Ty3_gypsy/chromovirus/Tekay	Other		All/repeat/mobile_element/Class_I/LTR/Ty3_gypsy/chromovirus/Tekay	41821		0.03704
71	4	4	969	913	952	2834	2834	0.00251001	All/repeat/mobile_element/Class_I/LTR/Ty3_gypsy/chromovirus/Tekay	Other		All/repeat/mobile_element/Class_I/LTR/Ty3_gypsy/chromovirus/Tekay	44655		0.03955
54	23	4	1300	1266	1317	3883	3883	0.00343909	All/repeat/mobile_element/Class_I/LTR/Ty3_gypsy/chromovirus/Tekay	Other		All/repeat/mobile_element/Class_I/LTR/Ty3_gypsy/chromovirus/Tekay	48538	48538	0.0429891
122	66	5	168	181	183	532	532	0.000471181	All	Other		All/repeat/mobile_element/Class_I/LTR/Ty3_gypsy/non-chromovirus/OTA/Ogre_Tat/TatV	532		0.000471181
8	5	5	3249	3114	3204	9567	9567	0.00847329	All/repeat/mobile_element/Class_I/LTR/Ty3_gypsy/non-chromovirus/OTA/Ogre_Tat/TatV	Other		All/repeat/mobile_element/Class_I/LTR/Ty3_gypsy/non-chromovirus/OTA/Ogre_Tat/TatV	10099		0.00894447
47	5	5	1564	1448	1516	4528	4528	0.00401036	All/repeat/mobile_element/Class_I/LTR/Ty3_gypsy/non-chromovirus/OTA/Ogre_Tat/TatV	Other		All/repeat/mobile_element/Class_I/LTR/Ty3_gypsy/non-chromovirus/OTA/Ogre_Tat/TatV	14627		0.0129548
57	5	5	1293	1236	1252	3781	3781	0.00334875	All/repeat/mobile_element/Class_I/LTR/Ty3_gypsy/non-chromovirus/OTA/Ogre_Tat/TatV	Other		All/repeat/mobile_element/Class_I/LTR/Ty3_gypsy/non-chromovirus/OTA/Ogre_Tat/TatV	18408		0.0163036
63	5	5	1048	1038	1081	3167	3167	0.00280495	All/repeat/mobile_element/Class_I/LTR/Ty3_gypsy/non-chromovirus/OTA/Ogre_Tat/TatV	Other		All/repeat/mobile_element/Class_I/LTR/Ty3_gypsy/non-chromovirus/OTA/Ogre_Tat/TatV	21575	21575	0.0191085
48	20	7	1509	1433	1516	4458	4458	0.00394836	All	Other		All/repeat/mobile_element/Class_I/LTR/Ty1_copia/SIRE	4458		0.00394836
145	88	7	107	92	106	305	305	0.000270132	All	Other		All/repeat/mobile_element/Class_I/LTR/Ty1_copia/SIRE	4763		0.00421849
186	128	7	36	68	69	173	173	0.000153222	All	Other		All/repeat/mobile_element/Class_I/LTR/Ty1_copia/SIRE	4936		0.00437171
25	7	7	2155	2005	2278	6438	6438	0.005702	All/repeat/mobile_element/Class_I/LTR/Ty1_copia/SIRE	Other		All/repeat/mobile_element/Class_I/LTR/Ty1_copia/SIRE	11374		0.0100737
53	7	7	1351	1275	1275	3901	3901	0.00345503	All/repeat/mobile_element/Class_I/LTR/Ty1_copia/SIRE	Other		All/repeat/mobile_element/Class_I/LTR/Ty1_copia/SIRE	15275		0.0135287
73	7	7	889	828	919	2636	2636	0.00233465	All/repeat/mobile_element/Class_I/LTR/Ty1_copia/SIRE	Other		All/repeat/mobile_element/Class_I/LTR/Ty1_copia/SIRE	17911		0.0158634
86	7	7	672	620	679	1971	1971	0.00174567	All/repeat/mobile_element/Class_I/LTR/Ty1_copia/SIRE	Other		All/repeat/mobile_element/Class_I/LTR/Ty1_copia/SIRE	19882		0.0176091
102	47	7	327	358	354	1039	1039	0.000920221	All/repeat/mobile_element/Class_I/LTR/Ty1_copia/SIRE	Other		All/repeat/mobile_element/Class_I/LTR/Ty1_copia/SIRE	20921	20921	0.0185293
15	8	8	2548	2594	2550	7692	7692	0.00681264	All/repeat/satellite	Putative satellite (low confidence)	Satellite, cluster consenzus unit size 356bp, ACSAT, GenBank X02572.1	All/repeat/satellite	7692		0.00681264
19	8	8	2321	2306	2517	7144	7144	0.00632729	All/repeat/satellite	Putative satellite (low confidence)	Satellite, cluster consenzus unit size 356bp, ACSAT, GenBank X02572.2	All/repeat/satellite	14836	14836	0.0131399
105	50	9	327	310	276	913	913	0.000808625	All	Other		All/repeat/mobile_element/Class_I/LTR/Ty3_gypsy/non-chromovirus/OTA/Ogre_Tat/TatV	913		0.000808625
41	9	9	1646	1591	1658	4895	4895	0.0043354	All/repeat/mobile_element/Class_I/LTR/Ty3_gypsy/non-chromovirus/OTA/Ogre_Tat/TatV	Other		All/repeat/mobile_element/Class_I/LTR/Ty3_gypsy/non-chromovirus/OTA/Ogre_Tat/TatV	5808		0.00514402
61	9	9	1073	1092	1111	3276	3276	0.00290149	All/repeat/mobile_element/Class_I/LTR/Ty3_gypsy/non-chromovirus/OTA/Ogre_Tat/TatV	Other		All/repeat/mobile_element/Class_I/LTR/Ty3_gypsy/non-chromovirus/OTA/Ogre_Tat/TatV	9084		0.00804551
75	9	9	882	869	849	2600	2600	0.00230277	All/repeat/mobile_element/Class_I/LTR/Ty3_gypsy/non-chromovirus/OTA/Ogre_Tat/TatV	Other		All/repeat/mobile_element/Class_I/LTR/Ty3_gypsy/non-chromovirus/OTA/Ogre_Tat/TatV	11684		0.0103483
77	9	9	833	806	859	2498	2498	0.00221243	All/repeat/mobile_element/Class_I/LTR/Ty3_gypsy/non-chromovirus/OTA/Ogre_Tat/TatV	Other		All/repeat/mobile_element/Class_I/LTR/Ty3_gypsy/non-chromovirus/OTA/Ogre_Tat/TatV	14182		0.0125607
46	13	9	1489	1439	1610	4538	4538	0.00401921	All/repeat/mobile_element/Class_I/LTR/Ty3_gypsy/non-chromovirus/OTA/Ogre_Tat/TatV	Other		All/repeat/mobile_element/Class_I/LTR/Ty3_gypsy/non-chromovirus/OTA/Ogre_Tat/TatV	18720		0.0165799
50	13	9	1575	1371	1495	4441	4441	0.0039333	All/repeat/mobile_element/Class_I/LTR/Ty3_gypsy/non-chromovirus/OTA/Ogre_Tat/TatV	Other		All/repeat/mobile_element/Class_I/LTR/Ty3_gypsy/non-chromovirus/OTA/Ogre_Tat/TatV	23161		0.0205132
85	35	9	632	665	681	1978	1978	0.00175187	All/repeat/mobile_element/Class_I/LTR/Ty3_gypsy/non-chromovirus/OTA/Ogre_Tat/TatV	Other		All/repeat/mobile_element/Class_I/LTR/Ty3_gypsy/non-chromovirus/OTA/Ogre_Tat/TatV	25139		0.0222651
110	55	9	280	263	292	835	835	0.000739542	All/repeat/mobile_element/Class_I/LTR/Ty3_gypsy/non-chromovirus/OTA/Ogre_Tat/TatV	Other		All/repeat/mobile_element/Class_I/LTR/Ty3_gypsy/non-chromovirus/OTA/Ogre_Tat/TatV	25974	25974	0.0230046
36	10	10	1842	1766	1833	5441	5441	0.00481898	All/repeat/mobile_element/Class_I/LTR/Ty1_copia/SIRE	Other		All/repeat/mobile_element/Class_I/LTR/Ty1_copia/SIRE	5441		0.00481898
65	10	10	1085	967	1077	3129	3129	0.00277129	All/repeat/mobile_element/Class_I/LTR/Ty1_copia/SIRE	Other		All/repeat/mobile_element/Class_I/LTR/Ty1_copia/SIRE	8570		0.00759027
83	10	10	713	671	730	2114	2114	0.00187233	All/repeat/mobile_element/Class_I/LTR/Ty1_copia/SIRE	Other		All/repeat/mobile_element/Class_I/LTR/Ty1_copia/SIRE	10684		0.0094626
91	10	10	594	518	558	1670	1670	0.00147908	All/repeat/mobile_element/Class_I/LTR/Ty1_copia/SIRE	Other		All/repeat/mobile_element/Class_I/LTR/Ty1_copia/SIRE	12354	12354	0.0109417
34	12	12	1914	1766	1824	5504	5504	0.00487478	All/repeat/mobile_element/Class_I/LTR/Ty3_gypsy/chromovirus/Tekay	Other		All/repeat/mobile_element/Class_I/LTR/Ty3_gypsy/chromovirus/Tekay	5504		0.00487478
52	12	12	1446	1262	1506	4214	4214	0.00373225	All/repeat/mobile_element/Class_I/LTR/Ty3_gypsy/chromovirus/Tekay	Other		All/repeat/mobile_element/Class_I/LTR/Ty3_gypsy/chromovirus/Tekay	9718	9718	0.00860703
20	14	14	2362	2238	2337	6937	6937	0.00614396	All/repeat/mobile_element/Class_I/LTR/Ty3_gypsy/chromovirus/CRM	Other		All/repeat/mobile_element/Class_I/LTR/Ty3_gypsy/chromovirus/CRM	6937		0.00614396
96	14	14	468	455	418	1341	1341	0.0011877	All/repeat/mobile_element/Class_I/LTR/Ty3_gypsy/chromovirus/CRM	Other		All/repeat/mobile_element/Class_I/LTR/Ty3_gypsy/chromovirus/CRM	8278	8278	0.00733165
22	15	15	2184	2147	2375	6706	6706	0.00593936	All/repeat/mobile_element/Class_I/LTR/Ty3_gypsy/chromovirus/Tekay	Other		All/repeat/mobile_element/Class_I/LTR/Ty3_gypsy/chromovirus/Tekay	6706	6706	0.00593936
23	16	16	2295	2124	2198	6617	6617	0.00586054	All	Other		unknown	6617		0.00586054
84	34	16	656	644	693	1993	1993	0.00176516	All	Other		unknown	8610		0.0076257
165	108	16	88	56	65	209	209	0.000185107	All	Other		unknown	8819	8819	0.0078108
187	129	18	68	48	55	171	171	0.000151451	All	Other		All/repeat/mobile_element/Class_I/LTR/Ty1_copia/SIRE	171		0.000151451
64	18	18	1019	1038	1094	3151	3151	0.00279078	All/repeat/mobile_element/Class_I/LTR/Ty1_copia/SIRE	Other		All/repeat/mobile_element/Class_I/LTR/Ty1_copia/SIRE	3322		0.00294223
93	18	18	573	517	549	1639	1639	0.00145163	All/repeat/mobile_element/Class_I/LTR/Ty1_copia/SIRE	Other		All/repeat/mobile_element/Class_I/LTR/Ty1_copia/SIRE	4961		0.00439385
51	21	18	1455	1365	1523	4343	4343	0.0038465	All/repeat/mobile_element/Class_I/LTR/Ty1_copia/SIRE	Other		All/repeat/mobile_element/Class_I/LTR/Ty1_copia/SIRE	9304		0.00824036
99	44	18	428	398	429	1255	1255	0.00111153	All/repeat/mobile_element/Class_I/LTR/Ty1_copia/SIRE	Other		All/repeat/mobile_element/Class_I/LTR/Ty1_copia/SIRE	10559		0.00935189
111	46	18	282	294	257	833	833	0.000737771	All/repeat/mobile_element/Class_I/LTR/Ty1_copia/SIRE	Other		All/repeat/mobile_element/Class_I/LTR/Ty1_copia/SIRE	11392		0.0100897
166	46	18	67	65	76	208	208	0.000184221	All/repeat/mobile_element/Class_I/LTR/Ty1_copia/SIRE	Other		All/repeat/mobile_element/Class_I/LTR/Ty1_copia/SIRE	11600	11600	0.0102739
82	22	22	686	801	740	2227	2227	0.00197241	All/repeat/rDNA/45S_rDNA	Other		All/repeat/rDNA/45S_rDNA	2227		0.00197241
87	22	22	722	591	639	1952	1952	0.00172885	All/repeat/rDNA/45S_rDNA	Other		All/repeat/rDNA/45S_rDNA	4179	4179	0.00370125
135	79	24	124	124	118	366	366	0.000324159	All	Other		All/repeat/mobile_element/Class_I/LTR/Ty3_gypsy/non-chromovirus/OTA/Ogre_Tat/TatV	366		0.000324159
209	151	24	42	46	37	125	125	0.00011071	All	Other		All/repeat/mobile_element/Class_I/LTR/Ty3_gypsy/non-chromovirus/OTA/Ogre_Tat/TatV	491		0.000434868
58	24	24	1304	1068	1178	3550	3550	0.00314416	All/repeat/mobile_element/Class_I/LTR/Ty3_gypsy/non-chromovirus/OTA/Ogre_Tat/TatV	Other		All/repeat/mobile_element/Class_I/LTR/Ty3_gypsy/non-chromovirus/OTA/Ogre_Tat/TatV	4041		0.00357903
92	38	24	628	504	538	1670	1670	0.00147908	All/repeat/mobile_element/Class_I/LTR/Ty3_gypsy/non-chromovirus/OTA/Ogre_Tat/TatV	Other		All/repeat/mobile_element/Class_I/LTR/Ty3_gypsy/non-chromovirus/OTA/Ogre_Tat/TatV	5711	5711	0.00505811
62	25	25	1077	1003	1163	3243	3243	0.00287226	All/repeat/satellite	Putative satellite (high confidence)	Satellite, cluster consenzus unit size 750bp	All/repeat/satellite	3243	3243	0.00287226
66	26	26	1024	989	1079	3092	3092	0.00273852	All/repeat/mobile_element/Class_II/Subclass_1/TIR/EnSpm_CACTA	Other		unknown	3092	3092	0.00273852
67	27	27	999	934	1056	2989	2989	0.0026473	All/repeat/mobile_element/Class_I/LTR/Ty3_gypsy/chromovirus/Tekay	Other		unknown	2989	2989	0.0026473
72	30	30	926	890	827	2643	2643	0.00234085	All	Other		unknown	2643	2643	0.00234085
79	32	32	880	740	752	2372	2372	0.00210083	All	Other		unknown	2372	2372	0.00210083
81	33	33	672	776	798	2246	2246	0.00198924	All/repeat/mobile_element/Class_I/LTR/Ty1_copia/TAR	Other		All/repeat/mobile_element/Class_I/LTR/Ty1_copia/TAR	2246	2246	0.00198924
88	36	36	606	634	658	1898	1898	0.00168102	All/repeat/mobile_element/Class_I/LTR/Ty3_gypsy/chromovirus/Tekay	Other		All/repeat/mobile_element/Class_I/LTR/Ty3_gypsy/chromovirus/Tekay	1898	1898	0.00168102
90	37	37	571	550	589	1710	1710	0.00151451	All	Other		unknown	1710		0.00151451
98	43	37	440	414	408	1262	1262	0.00111773	All	Other		unknown	2972	2972	0.00263224
101	39	39	393	374	362	1129	1129	0.000999932	All	Other		unknown	1129		0.000999932
123	39	39	166	154	199	519	519	0.000459667	All	Other		unknown	1648	1648	0.0014596
94	40	40	476	499	538	1513	1513	0.00134003	All/organelle/plastid	Other		All/organelle/plastid	1513
109	54	40	274	281	290	845	845	0.000748399	All/organelle/plastid	Other		All/organelle/plastid	2358
112	56	40	273	268	268	809	809	0.000716514	All/organelle/plastid	Other		All/organelle/plastid	3167
120	64	40	214	183	194	591	591	0.000523436	All/organelle/plastid	Other		All/organelle/plastid	3758
127	70	40	160	135	155	450	450	0.000398556	All/organelle/plastid	Other		All/organelle/plastid	4208
132	76	40	135	137	131	403	403	0.000356929	All/organelle/plastid	Other		All/organelle/plastid	4611
162	105	40	66	78	72	216	216	0.000191307	All/organelle/plastid	Other		All/organelle/plastid	4827
168	110	40	82	70	51	203	203	0.000179793	All/organelle/plastid	Other		All/organelle/plastid	5030
171	113	40	68	73	57	198	198	0.000175364	All/organelle/plastid	Other		All/organelle/plastid	5228
177	119	40	63	60	67	190	190	0.000168279	All/organelle/plastid	Other		All/organelle/plastid	5418
179	121	40	83	45	56	184	184	0.000162965	All/organelle/plastid	Other		All/organelle/plastid	5602
181	123	40	70	42	71	183	183	0.000162079	All/organelle/plastid	Other		All/organelle/plastid	5785
188	130	40	48	54	68	170	170	0.000150565	All/organelle/plastid	Other		All/organelle/plastid	5955
190	132	40	57	46	59	162	162	0.00014348	All/organelle/plastid	Other		All/organelle/plastid	6117
196	138	40	41	46	61	148	148	0.000131081	All/organelle/plastid	Other		All/organelle/plastid	6265
216	158	40	36	36	47	119	119	0.000105396	All/organelle/plastid	Other		All/organelle/plastid	6384
217	159	40	33	47	39	119	119	0.000105396	All/organelle/plastid	Other		All/organelle/plastid	6503	6503
95	41	41	541	399	569	1509	1509	0.00133649	All	Other		unknown	1509	1509	0.00133649
97	42	42	453	399	452	1304	1304	0.00115493	All	Other		unknown	1304	1304	0.00115493
100	45	45	427	368	377	1172	1172	0.00103802	All/repeat/mobile_element/Class_I/LTR/Ty3_gypsy/non-chromovirus/OTA/Athila	Other		All/repeat/mobile_element/Class_I/LTR/Ty3_gypsy/non-chromovirus/OTA/Athila	1172	1172	0.00103802
103	48	48	333	308	323	964	964	0.000853795	All	Other		unknown	964	964	0.000853795
104	49	49	319	311	311	941	941	0.000833424	All	Other		unknown	941	941	0.000833424
108	53	53	279	287	295	861	861	0.00076257	All	Other		unknown	861	861	0.00076257
114	58	58	245	205	226	676	676	0.000598719	All	Other	graph, pair completenes0.2064,alignment with unaligned ends, dotter	All/repeat/mobile_element/Class_I/SINE	676	676	0.000598719
115	59	59	239	204	224	667	667	0.000590748	All/repeat/mobile_element/Class_I/LTR/Ty1_copia/TAR	Other		All/repeat/mobile_element/Class_I/LTR/Ty1_copia/TAR	667	667	0.000590748
116	60	60	218	208	210	636	636	0.000563292	All	Other		unknown	636	636	0.000563292
117	61	61	212	211	200	623	623	0.000551778	All	Other		unknown	623	623	0.000551778
121	65	65	174	171	202	547	547	0.000484467	All	Other		unknown	547	547	0.000484467
124	67	67	140	183	191	514	514	0.000455239	All	Other		unknown	514	514	0.000455239
125	68	68	177	164	160	501	501	0.000443725	All	Other		unknown	501	501	0.000443725
128	71	71	149	144	149	442	442	0.00039147	All	Other		unknown	442	442	0.00039147
138	72	72	108	108	133	349	349	0.000309102	All	Other		unknown	349	349	0.000309102
131	75	75	156	121	137	414	414	0.000366671	All	Other		unknown	414	414	0.000366671
133	77	77	113	134	140	387	387	0.000342758	All	Other		unknown	387	387	0.000342758
134	78	78	135	104	127	366	366	0.000324159	All	Other		unknown	366	366	0.000324159
136	80	80	108	118	126	352	352	0.000311759	All	Other		unknown	352	352	0.000311759
137	81	81	112	112	126	350	350	0.000309988	All/repeat/mobile_element/Class_I/LTR/Ty3_gypsy/non-chromovirus/OTA/Athila	Other		All/repeat/mobile_element/Class_I/LTR/Ty3_gypsy/non-chromovirus/OTA/Athila	350	350	0.000309988
139	82	82	117	110	119	346	346	0.000306445	All	Other		unknown	346	346	0.000306445
140	83	83	125	116	104	345	345	0.000305559	All	Other		unknown	345	345	0.000305559
141	84	84	120	113	110	343	343	0.000303788	All	Other		unknown	343	343	0.000303788
142	85	85	107	92	119	318	318	0.000281646	All	Other		unknown	318	318	0.000281646
143	86	86	113	87	117	317	317	0.00028076	All/repeat/mobile_element/Class_I/LTR/Ty3_gypsy/chromovirus/Tekay	Other		All/repeat/mobile_element/Class_I/LTR/Ty3_gypsy/chromovirus/Tekay	317	317	0.00028076
144	87	87	91	116	102	309	309	0.000273675	All	Other		unknown	309	309	0.000273675
146	89	89	106	83	113	302	302	0.000267475	All	Other		unknown	302	302	0.000267475
147	90	90	101	114	85	300	300	0.000265704	All/repeat/satellite	Putative satellite (low confidence)	- monomer length 2500nt	All/repeat/satellite	300	300	0.000265704
148	91	91	98	99	100	297	297	0.000263047	All	Other		unknown	297	297	0.000263047
149	92	92	105	82	93	280	280	0.00024799	All/repeat/mobile_element/Class_I/LTR/Ty1_copia/Tork	Other		All/repeat/mobile_element/Class_I/LTR/Ty1_copia/Tork	280	280	0.00024799
150	93	93	80	88	112	280	280	0.00024799	All	Other		unknown	280	280	0.00024799
151	94	94	104	60	95	259	259	0.000229391	All	Other		unknown	259	259	0.000229391
152	95	95	83	80	87	250	250	0.00022142	All	Other		unknown	250	250	0.00022142
153	96	96	81	77	91	249	249	0.000220534	All	Other		unknown	249	249	0.000220534
154	97	97	93	69	84	246	246	0.000217877	All/repeat/mobile_element/Class_I/LTR/Ty3_gypsy/chromovirus/Tekay	Other		All/repeat/mobile_element/Class_I/LTR/Ty3_gypsy/chromovirus/Tekay	246	246	0.000217877
155	98	98	94	63	83	240	240	0.000212563	All	Other		unknown	240	240	0.000212563
156	99	99	73	72	89	234	234	0.000207249	All	Other		unknown	234	234	0.000207249
157	100	100	79	86	69	234	234	0.000207249	All	Other		unknown	234	234	0.000207249
158	101	101	83	74	75	232	232	0.000205478	All	Other		unknown	232	232	0.000205478
159	102	102	63	64	93	220	220	0.000194849	All	Other		unknown	220	220	0.000194849
160	103	103	75	68	74	217	217	0.000192192	All	Other		unknown	217	217	0.000192192
161	104	104	62	66	88	216	216	0.000191307	All	Other	dotter, IS alignment	All/repeat/mobile_element/Class_II/Subclass_1/TIR/MITE	216	216	0.000191307
163	106	106	73	76	65	214	214	0.000189535	All/repeat/mobile_element/Class_I/LTR/Ty1_copia/Bianca	Other		All/repeat/mobile_element/Class_I/LTR/Ty1_copia/Bianca	214	214	0.000189535
164	107	107	63	78	71	212	212	0.000187764	All	Other		unknown	212	212	0.000187764
167	109	109	71	68	69	208	208	0.000184221	All/repeat/mobile_element/Class_I/LTR/Ty3_gypsy/chromovirus/Tekay	Other		All/repeat/mobile_element/Class_I/LTR/Ty3_gypsy/chromovirus/Tekay	208	208	0.000184221
169	111	111	73	89	41	203	203	0.000179793	All/repeat/mobile_element/Class_I/LTR/Ty1_copia/Tork	Other		All/repeat/mobile_element/Class_I/LTR/Ty1_copia/Tork	203	203	0.000179793
170	112	112	55	65	82	202	202	0.000178907	All	Other		unknown	202	202	0.000178907
172	114	114	79	51	68	198	198	0.000175364	All	Other		unknown	198	198	0.000175364
173	115	115	59	69	70	198	198	0.000175364	All	Other		unknown	198	198	0.000175364
174	116	116	76	60	60	196	196	0.000173593	All/repeat/mobile_element/Class_II/Subclass_1/TIR/EnSpm_CACTA	Other		All/repeat/mobile_element/Class_II/Subclass_1/TIR/EnSpm_CACTA	196	196	0.000173593
175	117	117	63	72	59	194	194	0.000171822	All/repeat/mobile_element/Class_I/LTR/Ty3_gypsy/chromovirus/Tekay	Other		All/repeat/mobile_element/Class_I/LTR/Ty3_gypsy/chromovirus/Tekay	194	194	0.000171822
176	118	118	69	55	70	194	194	0.000171822	All/repeat/mobile_element/Class_I/LTR/Ty3_gypsy/chromovirus/Tekay	Other		All/repeat/mobile_element/Class_I/LTR/Ty3_gypsy/chromovirus/Tekay	194	194	0.000171822
178	120	120	69	54	62	185	185	0.000163851	All	Other		unknown	185	185	0.000163851
180	122	122	70	47	67	184	184	0.000162965	All	Other		unknown	184	184	0.000162965
182	124	124	48	59	75	182	182	0.000161194	All	Other		unknown	182	182	0.000161194
183	125	125	88	39	53	180	180	0.000159422	All	Other		unknown	180	180	0.000159422
184	126	126	60	57	59	176	176	0.00015588	All	Other		unknown	176	176	0.00015588
185	127	127	56	52	66	174	174	0.000154108	All	Other		unknown	174	174	0.000154108
189	131	131	48	58	57	163	163	0.000144366	All	Other	dotter, IS alignment, monomer 220	All/repeat/satellite	163	163	0.000144366
191	133	133	63	51	48	162	162	0.00014348	All	Other		unknown	162	162	0.00014348
192	134	134	40	60	61	161	161	0.000142594	All	Other		unknown	161	161	0.000142594
193	135	135	71	46	43	160	160	0.000141709	All	Other	alignemnt IS, dotter	All/repeat/mobile_element/Class_II/Subclass_1/TIR/MITE	160	160	0.000141709
194	136	136	55	45	59	159	159	0.000140823	All/repeat/mobile_element/Class_I/LTR/Ty3_gypsy/chromovirus/Tekay	Other		All/repeat/mobile_element/Class_I/LTR/Ty3_gypsy/chromovirus/Tekay	159	159	0.000140823
195	137	137	61	52	44	157	157	0.000139052	All/repeat/mobile_element/Class_I/LTR/Ty1_copia/Ikeros	Other		All/repeat/mobile_element/Class_I/LTR/Ty1_copia/Ikeros	157	157	0.000139052
197	139	139	41	50	56	147	147	0.000130195	All	Other		unknown	147	147	0.000130195
198	140	140	41	46	56	143	143	0.000126652	All	Other		unknown	143	143	0.000126652
199	141	141	0	140	0	140	140	0.000123995	All	Other		unknown	140	140	0.000123995
200	142	142	55	38	46	139	139	0.000123109	All	Other		unknown	139	139	0.000123109
201	143	143	52	42	44	138	138	0.000122224	All	Other		unknown	138	138	0.000122224
202	144	144	48	42	44	134	134	0.000118681	All	Other		unknown	134	134	0.000118681
203	145	145	46	35	53	134	134	0.000118681	All	Other		unknown	134	134	0.000118681
204	146	146	50	46	37	133	133	0.000117795	All	Other		unknown	133	133	0.000117795
205	147	147	61	35	35	131	131	0.000116024	All/repeat/mobile_element/Class_I/LTR/Ty1_copia/TAR	Other		All/repeat/mobile_element/Class_I/LTR/Ty1_copia/TAR	131	131	0.000116024
206	148	148	35	48	48	131	131	0.000116024	All/repeat/mobile_element/Class_I/LTR/Ty3_gypsy/chromovirus/Tekay	Other		All/repeat/mobile_element/Class_I/LTR/Ty3_gypsy/chromovirus/Tekay	131	131	0.000116024
207	149	149	44	35	48	127	127	0.000112481	All	Other		unknown	127	127	0.000112481
208	150	150	48	58	20	126	126	0.000111596	All	Other		unknown	126	126	0.000111596
210	152	152	44	32	48	124	124	0.000109824	All/repeat/mobile_element/Class_I/LTR/Ty1_copia/Tork	Other		All/repeat/mobile_element/Class_I/LTR/Ty1_copia/Tork	124	124	0.000109824
211	153	153	34	53	36	123	123	0.000108939	All/repeat/rDNA/5S_rDNA	rDNA		All/repeat/rDNA/5S_rDNA	123	123	0.000108939
212	154	154	40	45	38	123	123	0.000108939	All	Other		unknown	123	123	0.000108939
213	155	155	47	32	42	121	121	0.000107167	All	Other		unknown	121	121	0.000107167
214	156	156	43	49	28	120	120	0.000106282	All	Other		unknown	120	120	0.000106282
215	157	157	39	46	35	120	120	0.000106282	All	Other		unknown	120	120	0.000106282
218	160	160	46	25	46	117	117	0.000103624	All/repeat/mobile_element/Class_I/LTR/Ty3_gypsy/chromovirus/Tekay	Other		All/repeat/mobile_element/Class_I/LTR/Ty3_gypsy/chromovirus/Tekay	117	117	0.000103624
219	161	161	26	43	46	115	115	0.000101853	All/repeat/mobile_element/Class_I/LTR/Ty3_gypsy/chromovirus/Tekay	Other		All/repeat/mobile_element/Class_I/LTR/Ty3_gypsy/chromovirus/Tekay	115	115	0.000101853
220	162	162	41	36	37	114	114	0.000100967	All/repeat/mobile_element/Class_I/LTR/Ty3_gypsy/non-chromovirus/OTA/Ogre_Tat/TatV	Other		All/repeat/mobile_element/Class_I/LTR/Ty3_gypsy/non-chromovirus/OTA/Ogre_Tat/TatV	114	114	0.000100967
221	163	163	26	43	45	114	114	0.000100967	All	Other		unknown	114	114	0.000100967
222	164	164	48	33	33	114	114	0.000100967	All	Other		unknown	114	114	0.000100967
223	165	165	35	34	44	113	113	0.000100082	All	Other		unknown	113	113	0.000100082
							total genome proportion without plastids	0.456579

## Sheet: SC annotation and genome prop.
cluster	supercluster	final supercluster	S1	S2	S3	size	size (control)	genome proportion	repeat annotation	tarean	notes	final annotation	cumulative sum of size in superclusters	size of supercluster	Supercluster genome proportion	Supercluster genome proportion %
130	74	1	152	124	140	416	416	0.000368443	All	Other		putative/All/repeat/mobile_element/Class_I/LTR/Ty3_gypsy/chromovirus/Tekay	172000	172000	0.152337	15.2337		Repeat annotation	Genome proportion %
113	57	2	270	237	191	698	698	0.000618204	All/repeat/mobile_element/Class_I/LTR/Ty3_gypsy/chromovirus/Tekay	Other		All/repeat/mobile_element/Class_I/LTR/Ty3_gypsy/chromovirus/Tekay	94489	94489	0.0836869	8.36869		All/repeat/mobile_element/Class_I/SINE	0.0598719
54	23	4	1300	1266	1317	3883	3883	0.00343909	All/repeat/mobile_element/Class_I/LTR/Ty3_gypsy/chromovirus/Tekay	Other		All/repeat/mobile_element/Class_I/LTR/Ty3_gypsy/chromovirus/Tekay	48538	48538	0.0429891	4.29891		All/repeat/mobile_element/Class_I/LTR/Ty1_copia/Bianca	0.0189535
63	5	5	1048	1038	1081	3167	3167	0.00280495	All/repeat/mobile_element/Class_I/LTR/Ty3_gypsy/non-chromovirus/OTA/Ogre_Tat/TatV	Other		All/repeat/mobile_element/Class_I/LTR/Ty3_gypsy/non-chromovirus/OTA/Ogre_Tat/TatV	21575	21575	0.0191085	1.91085		All/repeat/mobile_element/Class_I/LTR/Ty1_copia/Ikeros	0.0139052
102	47	7	327	358	354	1039	1039	0.000920221	All/repeat/mobile_element/Class_I/LTR/Ty1_copia/SIRE	Other		All/repeat/mobile_element/Class_I/LTR/Ty1_copia/SIRE	20921	20921	0.0185293	1.85293		All/repeat/mobile_element/Class_I/LTR/Ty1_copia/SIRE	3.97449
19	8	8	2321	2306	2517	7144	7144	0.00632729	All/repeat/satellite	Putative satellite (low confidence)	Satellite, cluster consenzus unit size 356bp, ACSAT, GenBank X02572.2	All/repeat/satellite	14836	14836	0.0131399	1.31399		All/repeat/mobile_element/Class_I/LTR/Ty1_copia/TAR	0.269601
110	55	9	280	263	292	835	835	0.000739542	All/repeat/mobile_element/Class_I/LTR/Ty3_gypsy/non-chromovirus/OTA/Ogre_Tat/TatV	Other		All/repeat/mobile_element/Class_I/LTR/Ty3_gypsy/non-chromovirus/OTA/Ogre_Tat/TatV	25974	25974	0.0230046	2.30046		All/repeat/mobile_element/Class_I/LTR/Ty1_copia/Tork	0.0537607
91	10	10	594	518	558	1670	1670	0.00147908	All/repeat/mobile_element/Class_I/LTR/Ty1_copia/SIRE	Other		All/repeat/mobile_element/Class_I/LTR/Ty1_copia/SIRE	12354	12354	0.0109417	1.09417		All/repeat/mobile_element/Class_I/LTR/Ty3_gypsy/chromovirus/CRM	0.733165
52	12	12	1446	1262	1506	4214	4214	0.00373225	All/repeat/mobile_element/Class_I/LTR/Ty3_gypsy/chromovirus/Tekay	Other		All/repeat/mobile_element/Class_I/LTR/Ty3_gypsy/chromovirus/Tekay	9718	9718	0.00860703	0.860703		All/repeat/mobile_element/Class_I/LTR/Ty3_gypsy/chromovirus/Tekay	14.4392
96	14	14	468	455	418	1341	1341	0.0011877	All/repeat/mobile_element/Class_I/LTR/Ty3_gypsy/chromovirus/CRM	Other		All/repeat/mobile_element/Class_I/LTR/Ty3_gypsy/chromovirus/CRM	8278	8278	0.00733165	0.733165		putative/All/repeat/mobile_element/Class_I/LTR/Ty3_gypsy/chromovirus/Tekay	15.2337
22	15	15	2184	2147	2375	6706	6706	0.00593936	All/repeat/mobile_element/Class_I/LTR/Ty3_gypsy/chromovirus/Tekay	Other		All/repeat/mobile_element/Class_I/LTR/Ty3_gypsy/chromovirus/Tekay	6706	6706	0.00593936	0.593936		All/repeat/mobile_element/Class_I/LTR/Ty3_gypsy/non-chromovirus/OTA/Athila	0.1348
165	108	16	88	56	65	209	209	0.000185107	All	Other		unknown	8819	8819	0.0078108	0.78108		All/repeat/mobile_element/Class_I/LTR/Ty3_gypsy/non-chromovirus/OTA/Ogre_Tat/TatV	4.72722
166	46	18	67	65	76	208	208	0.000184221	All/repeat/mobile_element/Class_I/LTR/Ty1_copia/SIRE	Other		All/repeat/mobile_element/Class_I/LTR/Ty1_copia/SIRE	11600	11600	0.0102739	1.02739		All/repeat/mobile_element/Class_II/Subclass_1/TIR/EnSpm_CACTA	0.0173593
87	22	22	722	591	639	1952	1952	0.00172885	All/repeat/rDNA/45S_rDNA	Other		All/repeat/rDNA/45S_rDNA	4179	4179	0.00370125	0.370125		All/repeat/mobile_element/Class_II/Subclass_1/TIR/MITE	0.0333015
92	38	24	628	504	538	1670	1670	0.00147908	All/repeat/mobile_element/Class_I/LTR/Ty3_gypsy/non-chromovirus/OTA/Ogre_Tat/TatV	Other		All/repeat/mobile_element/Class_I/LTR/Ty3_gypsy/non-chromovirus/OTA/Ogre_Tat/TatV	5711	5711	0.00505811	0.505811		All/repeat/rDNA/45S_rDNA	0.370125
62	25	25	1077	1003	1163	3243	3243	0.00287226	All/repeat/satellite	Putative satellite (high confidence)	Satellite, cluster consenzus unit size 750bp	All/repeat/satellite	3243	3243	0.00287226	0.287226		All/repeat/rDNA/5S_rDNA	0.0108939
66	26	26	1024	989	1079	3092	3092	0.00273852	All/repeat/mobile_element/Class_II/Subclass_1/TIR/EnSpm_CACTA	Other		unknown	3092	3092	0.00273852	0.273852		All/repeat/satellite	1.64223
67	27	27	999	934	1056	2989	2989	0.0026473	All/repeat/mobile_element/Class_I/LTR/Ty3_gypsy/chromovirus/Tekay	Other		unknown	2989	2989	0.0026473	0.26473		unknown	3.92533
72	30	30	926	890	827	2643	2643	0.00234085	All	Other		unknown	2643	2643	0.00234085	0.234085		Grand Total	45.6579
79	32	32	880	740	752	2372	2372	0.00210083	All	Other		unknown	2372	2372	0.00210083	0.210083
81	33	33	672	776	798	2246	2246	0.00198924	All/repeat/mobile_element/Class_I/LTR/Ty1_copia/TAR	Other		All/repeat/mobile_element/Class_I/LTR/Ty1_copia/TAR	2246	2246	0.00198924	0.198924
88	36	36	606	634	658	1898	1898	0.00168102	All/repeat/mobile_element/Class_I/LTR/Ty3_gypsy/chromovirus/Tekay	Other		All/repeat/mobile_element/Class_I/LTR/Ty3_gypsy/chromovirus/Tekay	1898	1898	0.00168102	0.168102
98	43	37	440	414	408	1262	1262	0.00111773	All	Other		unknown	2972	2972	0.00263224	0.263224
123	39	39	166	154	199	519	519	0.000459667	All	Other		unknown	1648	1648	0.0014596	0.14596
95	41	41	541	399	569	1509	1509	0.00133649	All	Other		unknown	1509	1509	0.00133649	0.133649
97	42	42	453	399	452	1304	1304	0.00115493	All	Other		unknown	1304	1304	0.00115493	0.115493
100	45	45	427	368	377	1172	1172	0.00103802	All/repeat/mobile_element/Class_I/LTR/Ty3_gypsy/non-chromovirus/OTA/Athila	Other		All/repeat/mobile_element/Class_I/LTR/Ty3_gypsy/non-chromovirus/OTA/Athila	1172	1172	0.00103802	0.103802
103	48	48	333	308	323	964	964	0.000853795	All	Other		unknown	964	964	0.000853795	0.0853795
104	49	49	319	311	311	941	941	0.000833424	All	Other		unknown	941	941	0.000833424	0.0833424
108	53	53	279	287	295	861	861	0.00076257	All	Other		unknown	861	861	0.00076257	0.076257
114	58	58	245	205	226	676	676	0.000598719	All	Other	graph, pair completenes0.2064,alignment with unaligned ends, dotter	All/repeat/mobile_element/Class_I/SINE	676	676	0.000598719	0.0598719
115	59	59	239	204	224	667	667	0.000590748	All/repeat/mobile_element/Class_I/LTR/Ty1_copia/TAR	Other		All/repeat/mobile_element/Class_I/LTR/Ty1_copia/TAR	667	667	0.000590748	0.0590748
116	60	60	218	208	210	636	636	0.000563292	All	Other		unknown	636	636	0.000563292	0.0563292
117	61	61	212	211	200	623	623	0.000551778	All	Other		unknown	623	623	0.000551778	0.0551778
121	65	65	174	171	202	547	547	0.000484467	All	Other		unknown	547	547	0.000484467	0.0484467
124	67	67	140	183	191	514	514	0.000455239	All	Other		unknown	514	514	0.000455239	0.0455239
125	68	68	177	164	160	501	501	0.000443725	All	Other		unknown	501	501	0.000443725	0.0443725
128	71	71	149	144	149	442	442	0.00039147	All	Other		unknown	442	442	0.00039147	0.039147
138	72	72	108	108	133	349	349	0.000309102	All	Other		unknown	349	349	0.000309102	0.0309102
131	75	75	156	121	137	414	414	0.000366671	All	Other		unknown	414	414	0.000366671	0.0366671
133	77	77	113	134	140	387	387	0.000342758	All	Other		unknown	387	387	0.000342758	0.0342758
134	78	78	135	104	127	366	366	0.000324159	All	Other		unknown	366	366	0.000324159	0.0324159
136	80	80	108	118	126	352	352	0.000311759	All	Other		unknown	352	352	0.000311759	0.0311759
137	81	81	112	112	126	350	350	0.000309988	All/repeat/mobile_element/Class_I/LTR/Ty3_gypsy/non-chromovirus/OTA/Athila	Other		All/repeat/mobile_element/Class_I/LTR/Ty3_gypsy/non-chromovirus/OTA/Athila	350	350	0.000309988	0.0309988
139	82	82	117	110	119	346	346	0.000306445	All	Other		unknown	346	346	0.000306445	0.0306445
140	83	83	125	116	104	345	345	0.000305559	All	Other		unknown	345	345	0.000305559	0.0305559
141	84	84	120	113	110	343	343	0.000303788	All	Other		unknown	343	343	0.000303788	0.0303788
142	85	85	107	92	119	318	318	0.000281646	All	Other		unknown	318	318	0.000281646	0.0281646
143	86	86	113	87	117	317	317	0.00028076	All/repeat/mobile_element/Class_I/LTR/Ty3_gypsy/chromovirus/Tekay	Other		All/repeat/mobile_element/Class_I/LTR/Ty3_gypsy/chromovirus/Tekay	317	317	0.00028076	0.028076
144	87	87	91	116	102	309	309	0.000273675	All	Other		unknown	309	309	0.000273675	0.0273675
146	89	89	106	83	113	302	302	0.000267475	All	Other		unknown	302	302	0.000267475	0.0267475
147	90	90	101	114	85	300	300	0.000265704	All/repeat/satellite	Putative satellite (low confidence)	- monomer length 2500nt	All/repeat/satellite	300	300	0.000265704	0.0265704
148	91	91	98	99	100	297	297	0.000263047	All	Other		unknown	297	297	0.000263047	0.0263047
149	92	92	105	82	93	280	280	0.00024799	All/repeat/mobile_element/Class_I/LTR/Ty1_copia/Tork	Other		All/repeat/mobile_element/Class_I/LTR/Ty1_copia/Tork	280	280	0.00024799	0.024799
150	93	93	80	88	112	280	280	0.00024799	All	Other		unknown	280	280	0.00024799	0.024799
151	94	94	104	60	95	259	259	0.000229391	All	Other		unknown	259	259	0.000229391	0.0229391
152	95	95	83	80	87	250	250	0.00022142	All	Other		unknown	250	250	0.00022142	0.022142
153	96	96	81	77	91	249	249	0.000220534	All	Other		unknown	249	249	0.000220534	0.0220534
154	97	97	93	69	84	246	246	0.000217877	All/repeat/mobile_element/Class_I/LTR/Ty3_gypsy/chromovirus/Tekay	Other		All/repeat/mobile_element/Class_I/LTR/Ty3_gypsy/chromovirus/Tekay	246	246	0.000217877	0.0217877
155	98	98	94	63	83	240	240	0.000212563	All	Other		unknown	240	240	0.000212563	0.0212563
156	99	99	73	72	89	234	234	0.000207249	All	Other		unknown	234	234	0.000207249	0.0207249
157	100	100	79	86	69	234	234	0.000207249	All	Other		unknown	234	234	0.000207249	0.0207249
158	101	101	83	74	75	232	232	0.000205478	All	Other		unknown	232	232	0.000205478	0.0205478
159	102	102	63	64	93	220	220	0.000194849	All	Other		unknown	220	220	0.000194849	0.0194849
160	103	103	75	68	74	217	217	0.000192192	All	Other		unknown	217	217	0.000192192	0.0192192
161	104	104	62	66	88	216	216	0.000191307	All	Other	dotter, IS alignment	All/repeat/mobile_element/Class_II/Subclass_1/TIR/MITE	216	216	0.000191307	0.0191307
163	106	106	73	76	65	214	214	0.000189535	All/repeat/mobile_element/Class_I/LTR/Ty1_copia/Bianca	Other		All/repeat/mobile_element/Class_I/LTR/Ty1_copia/Bianca	214	214	0.000189535	0.0189535
164	107	107	63	78	71	212	212	0.000187764	All	Other		unknown	212	212	0.000187764	0.0187764
167	109	109	71	68	69	208	208	0.000184221	All/repeat/mobile_element/Class_I/LTR/Ty3_gypsy/chromovirus/Tekay	Other		All/repeat/mobile_element/Class_I/LTR/Ty3_gypsy/chromovirus/Tekay	208	208	0.000184221	0.0184221
169	111	111	73	89	41	203	203	0.000179793	All/repeat/mobile_element/Class_I/LTR/Ty1_copia/Tork	Other		All/repeat/mobile_element/Class_I/LTR/Ty1_copia/Tork	203	203	0.000179793	0.0179793
170	112	112	55	65	82	202	202	0.000178907	All	Other		unknown	202	202	0.000178907	0.0178907
172	114	114	79	51	68	198	198	0.000175364	All	Other		unknown	198	198	0.000175364	0.0175364
173	115	115	59	69	70	198	198	0.000175364	All	Other		unknown	198	198	0.000175364	0.0175364
174	116	116	76	60	60	196	196	0.000173593	All/repeat/mobile_element/Class_II/Subclass_1/TIR/EnSpm_CACTA	Other		All/repeat/mobile_element/Class_II/Subclass_1/TIR/EnSpm_CACTA	196	196	0.000173593	0.0173593
175	117	117	63	72	59	194	194	0.000171822	All/repeat/mobile_element/Class_I/LTR/Ty3_gypsy/chromovirus/Tekay	Other		All/repeat/mobile_element/Class_I/LTR/Ty3_gypsy/chromovirus/Tekay	194	194	0.000171822	0.0171822
176	118	118	69	55	70	194	194	0.000171822	All/repeat/mobile_element/Class_I/LTR/Ty3_gypsy/chromovirus/Tekay	Other		All/repeat/mobile_element/Class_I/LTR/Ty3_gypsy/chromovirus/Tekay	194	194	0.000171822	0.0171822
178	120	120	69	54	62	185	185	0.000163851	All	Other		unknown	185	185	0.000163851	0.0163851
180	122	122	70	47	67	184	184	0.000162965	All	Other		unknown	184	184	0.000162965	0.0162965
182	124	124	48	59	75	182	182	0.000161194	All	Other		unknown	182	182	0.000161194	0.0161194
183	125	125	88	39	53	180	180	0.000159422	All	Other		unknown	180	180	0.000159422	0.0159422
184	126	126	60	57	59	176	176	0.00015588	All	Other		unknown	176	176	0.00015588	0.015588
185	127	127	56	52	66	174	174	0.000154108	All	Other		unknown	174	174	0.000154108	0.0154108
189	131	131	48	58	57	163	163	0.000144366	All	Other	dotter, IS alignment, monomer 220	All/repeat/satellite	163	163	0.000144366	0.0144366
191	133	133	63	51	48	162	162	0.00014348	All	Other		unknown	162	162	0.00014348	0.014348
192	134	134	40	60	61	161	161	0.000142594	All	Other		unknown	161	161	0.000142594	0.0142594
193	135	135	71	46	43	160	160	0.000141709	All	Other	alignemnt IS, dotter	All/repeat/mobile_element/Class_II/Subclass_1/TIR/MITE	160	160	0.000141709	0.0141709
194	136	136	55	45	59	159	159	0.000140823	All/repeat/mobile_element/Class_I/LTR/Ty3_gypsy/chromovirus/Tekay	Other		All/repeat/mobile_element/Class_I/LTR/Ty3_gypsy/chromovirus/Tekay	159	159	0.000140823	0.0140823
195	137	137	61	52	44	157	157	0.000139052	All/repeat/mobile_element/Class_I/LTR/Ty1_copia/Ikeros	Other		All/repeat/mobile_element/Class_I/LTR/Ty1_copia/Ikeros	157	157	0.000139052	0.0139052
197	139	139	41	50	56	147	147	0.000130195	All	Other		unknown	147	147	0.000130195	0.0130195
198	140	140	41	46	56	143	143	0.000126652	All	Other		unknown	143	143	0.000126652	0.0126652
199	141	141	0	140	0	140	140	0.000123995	All	Other		unknown	140	140	0.000123995	0.0123995
200	142	142	55	38	46	139	139	0.000123109	All	Other		unknown	139	139	0.000123109	0.0123109
201	143	143	52	42	44	138	138	0.000122224	All	Other		unknown	138	138	0.000122224	0.0122224
202	144	144	48	42	44	134	134	0.000118681	All	Other		unknown	134	134	0.000118681	0.0118681
203	145	145	46	35	53	134	134	0.000118681	All	Other		unknown	134	134	0.000118681	0.0118681
204	146	146	50	46	37	133	133	0.000117795	All	Other		unknown	133	133	0.000117795	0.0117795
205	147	147	61	35	35	131	131	0.000116024	All/repeat/mobile_element/Class_I/LTR/Ty1_copia/TAR	Other		All/repeat/mobile_element/Class_I/LTR/Ty1_copia/TAR	131	131	0.000116024	0.0116024
206	148	148	35	48	48	131	131	0.000116024	All/repeat/mobile_element/Class_I/LTR/Ty3_gypsy/chromovirus/Tekay	Other		All/repeat/mobile_element/Class_I/LTR/Ty3_gypsy/chromovirus/Tekay	131	131	0.000116024	0.0116024
207	149	149	44	35	48	127	127	0.000112481	All	Other		unknown	127	127	0.000112481	0.0112481
208	150	150	48	58	20	126	126	0.000111596	All	Other		unknown	126	126	0.000111596	0.0111596
210	152	152	44	32	48	124	124	0.000109824	All/repeat/mobile_element/Class_I/LTR/Ty1_copia/Tork	Other		All/repeat/mobile_element/Class_I/LTR/Ty1_copia/Tork	124	124	0.000109824	0.0109824
211	153	153	34	53	36	123	123	0.000108939	All/repeat/rDNA/5S_rDNA	rDNA		All/repeat/rDNA/5S_rDNA	123	123	0.000108939	0.0108939
212	154	154	40	45	38	123	123	0.000108939	All	Other		unknown	123	123	0.000108939	0.0108939
213	155	155	47	32	42	121	121	0.000107167	All	Other		unknown	121	121	0.000107167	0.0107167
214	156	156	43	49	28	120	120	0.000106282	All	Other		unknown	120	120	0.000106282	0.0106282
215	157	157	39	46	35	120	120	0.000106282	All	Other		unknown	120	120	0.000106282	0.0106282
218	160	160	46	25	46	117	117	0.000103624	All/repeat/mobile_element/Class_I/LTR/Ty3_gypsy/chromovirus/Tekay	Other		All/repeat/mobile_element/Class_I/LTR/Ty3_gypsy/chromovirus/Tekay	117	117	0.000103624	0.0103624
219	161	161	26	43	46	115	115	0.000101853	All/repeat/mobile_element/Class_I/LTR/Ty3_gypsy/chromovirus/Tekay	Other		All/repeat/mobile_element/Class_I/LTR/Ty3_gypsy/chromovirus/Tekay	115	115	0.000101853	0.0101853
220	162	162	41	36	37	114	114	0.000100967	All/repeat/mobile_element/Class_I/LTR/Ty3_gypsy/non-chromovirus/OTA/Ogre_Tat/TatV	Other		All/repeat/mobile_element/Class_I/LTR/Ty3_gypsy/non-chromovirus/OTA/Ogre_Tat/TatV	114	114	0.000100967	0.0100967
221	163	163	26	43	45	114	114	0.000100967	All	Other		unknown	114	114	0.000100967	0.0100967
222	164	164	48	33	33	114	114	0.000100967	All	Other		unknown	114	114	0.000100967	0.0100967
223	165	165	35	34	44	113	113	0.000100082	All	Other		unknown	113	113	0.000100082	0.0100082
															0.456579

## Sheet: Pie of repeats
SUMMARY
Repeat	Genome proportion %
Ty3/gypsy	35.2681
Ty1/copia	4.33071
SINE	0.0598719
DNA transp.	0.0506608
rDNA	0.381019
Satellite	1.64223
Unknown	18.3793
Low/single	39.8881
