# Supplementary material for: Comparative Dissection of Three Giant Genomes: Allium cepa, Allium sativum, and Allium ursinum
Source: Int J Mol Sci. 2019 Feb 9;20(3):733. doi: 10.3390/ijms20030733 (PMC6387171; doi:10.3390/ijms20030733)
Supplement: Supplementary file 1 [file ijms-20-00733-s001.zip › 5.ijms-430914-S/suppl_table/Table_S7_annot_allium_ursinum_table.xlsx]

## Sheet: Cluster and supercluster annot.
Analyzed sequences	1382684	plastid	17025	analyzed without plastid	1365659
in CL	958745			in CL without platmid	941720
singlets	423939			genome proportion %	68.9572
genome proportion	0.310428		number of reads
			Allium ursinum
cluster	supercluster	final supercluster	S4	S5	S6	size	size (control)	genome proportion	repeat annotation	tarean	notes	final annotation	cumulative sum of size in superclusters	size of supercluster	cumulative genome proportion
1	1	1	5856	5870	5624	17350	17350	0.0127045	All	Other		putative All/repeat/mobile_element/Class_I/LTR/Ty3_gypsy/chromovirus/Tekay	17350		0.0127045
2	1	1	5294	5287	5154	15735	15735	0.0115219	All	Other		putative All/repeat/mobile_element/Class_I/LTR/Ty3_gypsy/chromovirus/Tekay	33085		0.0242264
4	1	1	4669	4700	4655	14024	14024	0.010269	All	Other		putative All/repeat/mobile_element/Class_I/LTR/Ty3_gypsy/chromovirus/Tekay	47109		0.0344954
5	1	1	4662	4709	4478	13849	13849	0.0101409	All	Other		putative All/repeat/mobile_element/Class_I/LTR/Ty3_gypsy/chromovirus/Tekay	60958		0.0446363
6	1	1	4543	4625	4578	13746	13746	0.0100655	All	Other		putative All/repeat/mobile_element/Class_I/LTR/Ty3_gypsy/chromovirus/Tekay	74704		0.0547018
10	1	1	3793	4055	3869	11717	11717	0.00857974	All	Other	connected to CL27 from SC13	putative All/repeat/mobile_element/Class_I/LTR/Ty3_gypsy/chromovirus/Tekay	86421		0.0632815
21	1	1	3051	3066	3158	9275	9275	0.00679159	All	Other		putative All/repeat/mobile_element/Class_I/LTR/Ty3_gypsy/chromovirus/Tekay	95696		0.0700731
23	1	1	2928	2927	2898	8753	8753	0.00640936	All	Other		putative All/repeat/mobile_element/Class_I/LTR/Ty3_gypsy/chromovirus/Tekay	104449		0.0764825
29	1	1	2707	2793	2734	8234	8234	0.00602932	All	Other		putative All/repeat/mobile_element/Class_I/LTR/Ty3_gypsy/chromovirus/Tekay	112683		0.0825118
31	1	1	2700	2653	2704	8057	8057	0.00589972	All	Other		putative All/repeat/mobile_element/Class_I/LTR/Ty3_gypsy/chromovirus/Tekay	120740		0.0884115
46	1	1	2082	1997	2173	6252	6252	0.00457801	All	Other		putative All/repeat/mobile_element/Class_I/LTR/Ty3_gypsy/chromovirus/Tekay	126992		0.0929895
50	1	1	2036	1980	1980	5996	5996	0.00439055	All	Other	connected to CL24 from SC2	putative All/repeat/mobile_element/Class_I/LTR/Ty3_gypsy/chromovirus/Tekay	132988		0.0973801
55	1	1	1929	1957	1978	5864	5864	0.0042939	All	Other		putative All/repeat/mobile_element/Class_I/LTR/Ty3_gypsy/chromovirus/Tekay	138852		0.101674
61	1	1	1749	1739	1784	5272	5272	0.00386041	All	Other		putative All/repeat/mobile_element/Class_I/LTR/Ty3_gypsy/chromovirus/Tekay	144124		0.105534
64	1	1	1593	1678	1701	4972	4972	0.00364073	All	Other		putative All/repeat/mobile_element/Class_I/LTR/Ty3_gypsy/chromovirus/Tekay	149096		0.109175
81	1	1	1381	1355	1360	4096	4096	0.00299928	All	Other		putative All/repeat/mobile_element/Class_I/LTR/Ty3_gypsy/chromovirus/Tekay	153192		0.112174
99	1	1	1100	1146	1127	3373	3373	0.00246987	All	Other		putative All/repeat/mobile_element/Class_I/LTR/Ty3_gypsy/chromovirus/Tekay	156565		0.114644
108	1	1	933	977	935	2845	2845	0.00208324	All	Other		putative All/repeat/mobile_element/Class_I/LTR/Ty3_gypsy/chromovirus/Tekay	159410		0.116728
109	1	1	976	928	937	2841	2841	0.00208031	All	Other		putative All/repeat/mobile_element/Class_I/LTR/Ty3_gypsy/chromovirus/Tekay	162251		0.118808
142	1	1	463	407	460	1330	1330	0.000973889	All	Other		putative All/repeat/mobile_element/Class_I/LTR/Ty3_gypsy/chromovirus/Tekay	163581		0.119782
156	1	1	285	273	261	819	819	0.00059971	All	Other		putative All/repeat/mobile_element/Class_I/LTR/Ty3_gypsy/chromovirus/Tekay	164400		0.120381
14	8	1	3575	3537	3478	10590	10590	0.0077545	All	Other		putative All/repeat/mobile_element/Class_I/LTR/Ty3_gypsy/chromovirus/Tekay	174990		0.128136
19	8	1	3163	3112	3272	9547	9547	0.00699076	All	Other	connected to CL2, 6, 47 from SC1	putative All/repeat/mobile_element/Class_I/LTR/Ty3_gypsy/chromovirus/Tekay	184537		0.135127
51	8	1	1972	1967	2007	5946	5946	0.00435394	All	Other		putative All/repeat/mobile_element/Class_I/LTR/Ty3_gypsy/chromovirus/Tekay	190483		0.139481
120	8	1	647	676	714	2037	2037	0.00149159	All	Other		putative All/repeat/mobile_element/Class_I/LTR/Ty3_gypsy/chromovirus/Tekay	192520		0.140972
27	13	1	2794	2744	2781	8319	8319	0.00609156	All/repeat/mobile_element/Class_I/LTR/Ty3_gypsy/chromovirus/Tekay	Other		All/repeat/mobile_element/Class_I/LTR/Ty3_gypsy/chromovirus/Tekay	200839		0.147064
79	13	1	1384	1375	1347	4106	4106	0.00300661	All/repeat/mobile_element/Class_I/LTR/Ty3_gypsy/chromovirus/Tekay	Other		All/repeat/mobile_element/Class_I/LTR/Ty3_gypsy/chromovirus/Tekay	204945		0.15007
71	24	1	1562	1519	1580	4661	4661	0.003413	All	Other		All/repeat/mobile_element/Class_I/LTR/Ty3_gypsy/chromovirus/Tekay	209606		0.153483
119	37	1	702	639	722	2063	2063	0.00151063	All	Other		All/repeat/mobile_element/Class_I/LTR/Ty3_gypsy/chromovirus/Tekay	211669		0.154994
129	43	1	530	546	601	1677	1677	0.00122798	All	Other		All/repeat/mobile_element/Class_I/LTR/Ty3_gypsy/chromovirus/Tekay	213346		0.156222
133	47	1	512	497	554	1563	1563	0.0011445	All	Other		All/repeat/mobile_element/Class_I/LTR/Ty3_gypsy/chromovirus/Tekay	214909		0.157367
140	53	1	437	497	490	1424	1424	0.00104272	All	Other		All/repeat/mobile_element/Class_I/LTR/Ty3_gypsy/chromovirus/Tekay	216333		0.158409
173	81	1	157	185	176	518	518	0.000379304	All	Other	pair compl. 0.3, dotter = tandem 44nt unit	All/repeat/mobile_element/Class_I/LTR/Ty3_gypsy/chromovirus/Tekay	216851	216851	0.158789
3	2	2	4705	4940	4709	14354	14354	0.0105107	All/repeat/mobile_element/Class_I/LTR/Ty3_gypsy/chromovirus/Tekay	Other		All/repeat/mobile_element/Class_I/LTR/Ty3_gypsy/chromovirus/Tekay	14354		0.0105107
7	2	2	4005	3933	3944	11882	11882	0.00870056	All/repeat/mobile_element/Class_I/LTR/Ty3_gypsy/chromovirus/Tekay	Other		All/repeat/mobile_element/Class_I/LTR/Ty3_gypsy/chromovirus/Tekay	26236		0.0192112
12	2	2	3699	3560	3554	10813	10813	0.00791779	All/repeat/mobile_element/Class_I/LTR/Ty3_gypsy/chromovirus/Tekay	Other		All/repeat/mobile_element/Class_I/LTR/Ty3_gypsy/chromovirus/Tekay	37049		0.027129
18	2	2	3182	3296	3143	9621	9621	0.00704495	All/repeat/mobile_element/Class_I/LTR/Ty3_gypsy/chromovirus/Tekay	Other		All/repeat/mobile_element/Class_I/LTR/Ty3_gypsy/chromovirus/Tekay	46670		0.034174
24	2	2	2846	2869	2927	8642	8642	0.00632808	All/repeat/mobile_element/Class_I/LTR/Ty3_gypsy/chromovirus/Tekay	Other		All/repeat/mobile_element/Class_I/LTR/Ty3_gypsy/chromovirus/Tekay	55312		0.0405021
26	2	2	2759	2911	2835	8505	8505	0.00622776	All/repeat/mobile_element/Class_I/LTR/Ty3_gypsy/chromovirus/Tekay	Other		All/repeat/mobile_element/Class_I/LTR/Ty3_gypsy/chromovirus/Tekay	63817		0.0467298
32	2	2	2373	2548	2559	7480	7480	0.00547721	All/repeat/mobile_element/Class_I/LTR/Ty3_gypsy/chromovirus/Tekay	Other		All/repeat/mobile_element/Class_I/LTR/Ty3_gypsy/chromovirus/Tekay	71297		0.052207
48	2	2	2056	2031	2131	6218	6218	0.00455311	All/repeat/mobile_element/Class_I/LTR/Ty3_gypsy/chromovirus/Tekay	Other		All/repeat/mobile_element/Class_I/LTR/Ty3_gypsy/chromovirus/Tekay	77515		0.0567601
63	2	2	1747	1696	1634	5077	5077	0.00371762	All/repeat/mobile_element/Class_I/LTR/Ty3_gypsy/chromovirus/Tekay	Other		All/repeat/mobile_element/Class_I/LTR/Ty3_gypsy/chromovirus/Tekay	82592		0.0604778
70	2	2	1518	1609	1590	4717	4717	0.00345401	All/repeat/mobile_element/Class_I/LTR/Ty3_gypsy/chromovirus/Tekay	Other		All/repeat/mobile_element/Class_I/LTR/Ty3_gypsy/chromovirus/Tekay	87309		0.0639318
96	2	2	1171	1119	1150	3440	3440	0.00251893	All/repeat/mobile_element/Class_I/LTR/Ty3_gypsy/chromovirus/Tekay	Other		All/repeat/mobile_element/Class_I/LTR/Ty3_gypsy/chromovirus/Tekay	90749		0.0664507
97	2	2	1159	1130	1100	3389	3389	0.00248159	All/repeat/mobile_element/Class_I/LTR/Ty3_gypsy/chromovirus/Tekay	Other		All/repeat/mobile_element/Class_I/LTR/Ty3_gypsy/chromovirus/Tekay	94138		0.0689323
101	2	2	1006	1119	1058	3183	3183	0.00233074	All/repeat/mobile_element/Class_I/LTR/Ty3_gypsy/chromovirus/Tekay	Other		All/repeat/mobile_element/Class_I/LTR/Ty3_gypsy/chromovirus/Tekay	97321		0.071263
102	2	2	980	1061	1062	3103	3103	0.00227216	All/repeat/mobile_element/Class_I/LTR/Ty3_gypsy/chromovirus/Tekay	Other		All/repeat/mobile_element/Class_I/LTR/Ty3_gypsy/chromovirus/Tekay	100424		0.0735352
105	2	2	1008	1038	962	3008	3008	0.0022026	All/repeat/mobile_element/Class_I/LTR/Ty3_gypsy/chromovirus/Tekay	Other		All/repeat/mobile_element/Class_I/LTR/Ty3_gypsy/chromovirus/Tekay	103432		0.0757378
30	12	2	2724	2699	2683	8106	8106	0.0059356	All	Other		All/repeat/mobile_element/Class_I/LTR/Ty3_gypsy/chromovirus/Tekay	111538		0.0816734
77	12	2	1479	1423	1437	4339	4339	0.00317722	All	Other		All/repeat/mobile_element/Class_I/LTR/Ty3_gypsy/chromovirus/Tekay	115877		0.0848506
13	16	2	3582	3552	3557	10691	10691	0.00782845	All	Other		All/repeat/mobile_element/Class_I/LTR/Ty3_gypsy/chromovirus/Tekay	126568		0.0926791
171	79	2	178	189	154	521	521	0.000381501	All	Other		All/repeat/mobile_element/Class_I/LTR/Ty3_gypsy/chromovirus/Tekay	127089		0.0930606
181	89	2	142	134	117	393	393	0.000287773	All/repeat/mobile_element/Class_I/LTR/Ty3_gypsy/chromovirus/Tekay	Other		All/repeat/mobile_element/Class_I/LTR/Ty3_gypsy/chromovirus/Tekay	127482	127482	0.0933483
8	3	3	3786	4027	3966	11779	11779	0.00862514	All	Other		putative All/repeat/mobile_element/Class_I/LTR/Ty3_gypsy/chromovirus/Tekay	11779		0.00862514
11	3	3	3720	3775	3795	11290	11290	0.00826707	All	Other	connected to CL111 from SC35	putative All/repeat/mobile_element/Class_I/LTR/Ty3_gypsy/chromovirus/Tekay	23069		0.0168922
17	3	3	3349	3459	3238	10046	10046	0.00735616	All	Other		putative All/repeat/mobile_element/Class_I/LTR/Ty3_gypsy/chromovirus/Tekay	33115		0.0242484
35	3	3	2254	2195	2258	6707	6707	0.00491118	All	Other	connected to CL111 from SC35	putative All/repeat/mobile_element/Class_I/LTR/Ty3_gypsy/chromovirus/Tekay	39822		0.0291595
36	3	3	2128	2239	2303	6670	6670	0.00488409	All	Other		putative All/repeat/mobile_element/Class_I/LTR/Ty3_gypsy/chromovirus/Tekay	46492		0.0340436
43	3	3	2145	2080	2112	6337	6337	0.00464025	All	Other		putative All/repeat/mobile_element/Class_I/LTR/Ty3_gypsy/chromovirus/Tekay	52829		0.0386839
49	3	3	1979	2042	2082	6103	6103	0.0044689	All	Other		putative All/repeat/mobile_element/Class_I/LTR/Ty3_gypsy/chromovirus/Tekay	58932		0.0431528
56	3	3	1929	1886	1910	5725	5725	0.00419212	All	Other		putative All/repeat/mobile_element/Class_I/LTR/Ty3_gypsy/chromovirus/Tekay	64657		0.0473449
68	3	3	1632	1572	1625	4829	4829	0.00353602	All	Other		putative All/repeat/mobile_element/Class_I/LTR/Ty3_gypsy/chromovirus/Tekay	69486		0.0508809
82	3	3	1311	1446	1286	4043	4043	0.00296048	All	Other		putative All/repeat/mobile_element/Class_I/LTR/Ty3_gypsy/chromovirus/Tekay	73529		0.0538414
94	3	3	1107	1228	1145	3480	3480	0.00254822	All	Other		putative All/repeat/mobile_element/Class_I/LTR/Ty3_gypsy/chromovirus/Tekay	77009		0.0563896
104	3	3	998	1019	1014	3031	3031	0.00221944	All	Other		putative All/repeat/mobile_element/Class_I/LTR/Ty3_gypsy/chromovirus/Tekay	80040		0.0586091
112	3	3	864	858	911	2633	2633	0.00192801	All	Other		putative All/repeat/mobile_element/Class_I/LTR/Ty3_gypsy/chromovirus/Tekay	82673		0.0605371
115	3	3	793	816	760	2369	2369	0.00173469	All	Other		putative All/repeat/mobile_element/Class_I/LTR/Ty3_gypsy/chromovirus/Tekay	85042		0.0622718
111	35	3	873	897	904	2674	2674	0.00195803	All/repeat/mobile_element/Class_I/LTR/Ty3_gypsy/chromovirus/Tekay	Other		All/repeat/mobile_element/Class_I/LTR/Ty3_gypsy/chromovirus/Tekay	87716		0.0642298
151	63	3	268	307	347	922	922	0.000675132	All	Other		All/repeat/mobile_element/Class_I/LTR/Ty3_gypsy/chromovirus/Tekay	88638		0.0649049
153	65	3	290	275	340	905	905	0.000662684	All	Other		All/repeat/mobile_element/Class_I/LTR/Ty3_gypsy/chromovirus/Tekay	89543		0.0655676
182	90	3	121	128	123	372	372	0.000272396	All	Other		All/repeat/mobile_element/Class_I/LTR/Ty3_gypsy/chromovirus/Tekay	89915	89915	0.06584
25	4	4	2880	2825	2833	8538	8538	0.00625193	All/repeat/mobile_element/Class_I/LTR/Ty3_gypsy/non-chromovirus/OTA/Ogre_Tat/TatV	Other		All/repeat/mobile_element/Class_I/LTR/Ty3_gypsy/non-chromovirus/OTA/Ogre_Tat/TatV	8538		0.00625193
38	4	4	2255	2145	2190	6590	6590	0.00482551	All/repeat/mobile_element/Class_I/LTR/Ty3_gypsy/non-chromovirus/OTA/Ogre_Tat/TatV	Other		All/repeat/mobile_element/Class_I/LTR/Ty3_gypsy/non-chromovirus/OTA/Ogre_Tat/TatV	15128		0.0110774
53	4	4	1982	1992	1966	5940	5940	0.00434955	All/repeat/mobile_element/Class_I/LTR/Ty3_gypsy/non-chromovirus/OTA/Ogre_Tat/TatV	Other		All/repeat/mobile_element/Class_I/LTR/Ty3_gypsy/non-chromovirus/OTA/Ogre_Tat/TatV	21068		0.015427
58	4	4	1839	1912	1915	5666	5666	0.00414891	All/repeat/mobile_element/Class_I/LTR/Ty3_gypsy/non-chromovirus/OTA/Ogre_Tat/TatV	Other		All/repeat/mobile_element/Class_I/LTR/Ty3_gypsy/non-chromovirus/OTA/Ogre_Tat/TatV	26734		0.0195759
60	4	4	1795	1895	1732	5422	5422	0.00397024	All/repeat/mobile_element/Class_I/LTR/Ty3_gypsy/non-chromovirus/OTA/Ogre_Tat/TatV	Other		All/repeat/mobile_element/Class_I/LTR/Ty3_gypsy/non-chromovirus/OTA/Ogre_Tat/TatV	32156		0.0235461
74	4	4	1499	1437	1444	4380	4380	0.00320724	All/repeat/mobile_element/Class_I/LTR/Ty3_gypsy/non-chromovirus/OTA/Ogre_Tat/TatV	Other		All/repeat/mobile_element/Class_I/LTR/Ty3_gypsy/non-chromovirus/OTA/Ogre_Tat/TatV	36536		0.0267534
75	4	4	1405	1431	1543	4379	4379	0.00320651	All/repeat/mobile_element/Class_I/LTR/Ty3_gypsy/non-chromovirus/OTA/Ogre_Tat/TatV	Other		All/repeat/mobile_element/Class_I/LTR/Ty3_gypsy/non-chromovirus/OTA/Ogre_Tat/TatV	40915		0.0299599
110	4	4	912	926	959	2797	2797	0.0020481	All/repeat/mobile_element/Class_I/LTR/Ty3_gypsy/non-chromovirus/OTA/Ogre_Tat/TatV	Other		All/repeat/mobile_element/Class_I/LTR/Ty3_gypsy/non-chromovirus/OTA/Ogre_Tat/TatV	43712		0.032008
122	4	4	595	686	674	1955	1955	0.00143154	All/repeat/mobile_element/Class_I/LTR/Ty3_gypsy/non-chromovirus/OTA/Ogre_Tat/TatV	Other		All/repeat/mobile_element/Class_I/LTR/Ty3_gypsy/non-chromovirus/OTA/Ogre_Tat/TatV	45667		0.0334395
164	4	4	250	227	237	714	714	0.000522825	All/repeat/mobile_element/Class_I/LTR/Ty3_gypsy/non-chromovirus/OTA/Ogre_Tat/TatV	Other		All/repeat/mobile_element/Class_I/LTR/Ty3_gypsy/non-chromovirus/OTA/Ogre_Tat/TatV	46381		0.0339624
44	21	4	2103	2145	2082	6330	6330	0.00463512	All/repeat/mobile_element/Class_I/LTR/Ty3_gypsy/non-chromovirus/OTA/Ogre_Tat/TatV	Other		All/repeat/mobile_element/Class_I/LTR/Ty3_gypsy/non-chromovirus/OTA/Ogre_Tat/TatV	52711	52711	0.0385975
16	5	5	3441	3556	3458	10455	10455	0.00765564	All	Other		putative All/repeat/mobile_element/Class_I/LTR/Ty3_gypsy/chromovirus/Tekay	10455		0.00765564
37	5	5	2214	2166	2288	6668	6668	0.00488262	All	Other		putative All/repeat/mobile_element/Class_I/LTR/Ty3_gypsy/chromovirus/Tekay	17123		0.0125383
47	5	5	2226	1935	2061	6222	6222	0.00455604	All	Other		putative All/repeat/mobile_element/Class_I/LTR/Ty3_gypsy/chromovirus/Tekay	23345		0.0170943
54	5	5	1915	1981	2029	5925	5925	0.00433856	All	Other		putative All/repeat/mobile_element/Class_I/LTR/Ty3_gypsy/chromovirus/Tekay	29270		0.0214329
93	5	5	1194	1181	1140	3515	3515	0.00257385	All	Other		putative All/repeat/mobile_element/Class_I/LTR/Ty3_gypsy/chromovirus/Tekay	32785		0.0240067
117	5	5	765	791	756	2312	2312	0.00169296	All	Other	connected to CL50, 24, 47 from SC1 and 2	putative All/repeat/mobile_element/Class_I/LTR/Ty3_gypsy/chromovirus/Tekay	35097		0.0256997
139	5	5	484	454	494	1432	1432	0.00104858	All	Other		putative All/repeat/mobile_element/Class_I/LTR/Ty3_gypsy/chromovirus/Tekay	36529		0.0267483
158	68	5	246	293	238	777	777	0.000568956	All	Other		putative All/repeat/mobile_element/Class_I/LTR/Ty3_gypsy/chromovirus/Tekay	37306		0.0273172
163	72	5	230	242	259	731	731	0.000535273	All/repeat/mobile_element/Class_I/LTR/Ty3_gypsy/chromovirus/Tekay	Other		All/repeat/mobile_element/Class_I/LTR/Ty3_gypsy/chromovirus/Tekay	38037		0.0278525
175	83	5	161	151	160	472	472	0.000345621	All/repeat/mobile_element/Class_I/LTR/Ty3_gypsy/chromovirus/Tekay	Other		All/repeat/mobile_element/Class_I/LTR/Ty3_gypsy/chromovirus/Tekay	38509		0.0281981
199	106	5	79	66	65	210	210	0.000153772	All/repeat/mobile_element/Class_I/LTR/Ty3_gypsy/chromovirus	Other		All/repeat/mobile_element/Class_I/LTR/Ty3_gypsy/chromovirus/Tekay	38719	38719	0.0283519
52	6	6	1953	2015	1977	5945	5945	0.00435321	All/repeat/mobile_element/Class_I/LTR/Ty3_gypsy/chromovirus/Tekay	Other		All/repeat/mobile_element/Class_I/LTR/Ty3_gypsy/chromovirus/Tekay	5945		0.00435321
59	6	6	1898	1886	1781	5565	5565	0.00407496	All/repeat/mobile_element/Class_I/LTR/Ty3_gypsy/chromovirus/Tekay	Other		All/repeat/mobile_element/Class_I/LTR/Ty3_gypsy/chromovirus/Tekay	11510		0.00842817
66	6	6	1680	1647	1611	4938	4938	0.00361584	All/repeat/mobile_element/Class_I/LTR/Ty3_gypsy/chromovirus/Tekay	Other		All/repeat/mobile_element/Class_I/LTR/Ty3_gypsy/chromovirus/Tekay	16448		0.012044
78	6	6	1428	1415	1415	4258	4258	0.00311791	All/repeat/mobile_element/Class_I/LTR/Ty3_gypsy/chromovirus/Tekay	Other		All/repeat/mobile_element/Class_I/LTR/Ty3_gypsy/chromovirus/Tekay	20706		0.0151619
88	6	6	1144	1294	1198	3636	3636	0.00266245	All/repeat/mobile_element/Class_I/LTR/Ty3_gypsy/chromovirus/Tekay	Other		All/repeat/mobile_element/Class_I/LTR/Ty3_gypsy/chromovirus/Tekay	24342		0.0178244
89	6	6	1210	1197	1184	3591	3591	0.0026295	All/repeat/mobile_element/Class_I/LTR/Ty3_gypsy/chromovirus/Tekay	Other		All/repeat/mobile_element/Class_I/LTR/Ty3_gypsy/chromovirus/Tekay	27933		0.0204539
92	6	6	1238	1198	1086	3522	3522	0.00257897	All/repeat/mobile_element/Class_I/LTR/Ty3_gypsy/chromovirus/Tekay	Other		All/repeat/mobile_element/Class_I/LTR/Ty3_gypsy/chromovirus/Tekay	31455		0.0230328
103	6	6	1038	1019	1025	3082	3082	0.00225679	All/repeat/mobile_element/Class_I/LTR/Ty3_gypsy/chromovirus/Tekay	Other		All/repeat/mobile_element/Class_I/LTR/Ty3_gypsy/chromovirus/Tekay	34537		0.0252896
125	6	6	619	562	612	1793	1793	0.00131292	All/repeat/mobile_element/Class_I/LTR/Ty3_gypsy/chromovirus/Tekay	Other		All/repeat/mobile_element/Class_I/LTR/Ty3_gypsy/chromovirus/Tekay	36330	36330	0.0266025
9	7	7	3978	3794	3987	11759	11759	0.0086105	All/repeat/mobile_element/Class_I/LTR/Ty3_gypsy/chromovirus/Tekay	Other		All/repeat/mobile_element/Class_I/LTR/Ty3_gypsy/chromovirus/Tekay	11759		0.0086105
22	7	7	3043	3047	2962	9052	9052	0.0066283	All/repeat/mobile_element/Class_I/LTR/Ty3_gypsy/chromovirus/Tekay	Other		All/repeat/mobile_element/Class_I/LTR/Ty3_gypsy/chromovirus/Tekay	20811		0.0152388
40	7	7	2150	2190	2144	6484	6484	0.00474789	All/repeat/mobile_element/Class_I/LTR/Ty3_gypsy/chromovirus/Tekay	Other		All/repeat/mobile_element/Class_I/LTR/Ty3_gypsy/chromovirus/Tekay	27295		0.0199867
45	7	7	2003	2205	2046	6254	6254	0.00457947	All/repeat/mobile_element/Class_I/LTR/Ty3_gypsy/chromovirus/Tekay	Other		All/repeat/mobile_element/Class_I/LTR/Ty3_gypsy/chromovirus/Tekay	33549	33549	0.0245662
41	9	9	2158	2062	2161	6381	6381	0.00467247	All	Other		All/repeat/mobile_element/Class_I/LTR/Ty3_gypsy/chromovirus/Tekay	6381		0.00467247
65	9	9	1611	1671	1675	4957	4957	0.00362975	All	Other		All/repeat/mobile_element/Class_I/LTR/Ty3_gypsy/chromovirus/Tekay	11338		0.00830222
76	9	9	1482	1457	1440	4379	4379	0.00320651	All	Other		All/repeat/mobile_element/Class_I/LTR/Ty3_gypsy/chromovirus/Tekay	15717		0.0115087
113	9	9	926	918	782	2626	2626	0.00192288	All	Other		All/repeat/mobile_element/Class_I/LTR/Ty3_gypsy/chromovirus/Tekay	18343		0.0134316
114	9	9	781	818	813	2412	2412	0.00176618	All	Other		All/repeat/mobile_element/Class_I/LTR/Ty3_gypsy/chromovirus/Tekay	20755		0.0151978
20	11	9	3175	3224	3107	9506	9506	0.00696074	All	Other		All/repeat/mobile_element/Class_I/LTR/Ty3_gypsy/chromovirus/Tekay	30261		0.0221585
72	11	9	1636	1489	1499	4624	4624	0.00338591	All	Other		All/repeat/mobile_element/Class_I/LTR/Ty3_gypsy/chromovirus/Tekay	34885		0.0255444
15	17	9	3573	3525	3436	10534	10534	0.00771349	All/repeat/mobile_element/Class_I/LTR/Ty3_gypsy/chromovirus/Tekay	Other		All/repeat/mobile_element/Class_I/LTR/Ty3_gypsy/chromovirus/Tekay	45419		0.0332579
28	19	9	2681	2796	2801	8278	8278	0.00606154	All	Other		All/repeat/mobile_element/Class_I/LTR/Ty3_gypsy/chromovirus/Tekay	53697		0.0393195
83	27	9	1326	1328	1369	4023	4023	0.00294583	All	Other		All/repeat/mobile_element/Class_I/LTR/Ty3_gypsy/chromovirus/Tekay	57720		0.0422653
86	30	9	1305	1261	1319	3885	3885	0.00284478	All/repeat/mobile_element/Class_I/LTR/Ty3_gypsy/chromovirus/Tekay	Other		All/repeat/mobile_element/Class_I/LTR/Ty3_gypsy/chromovirus/Tekay	61605		0.0451101
200	107	9	84	70	55	209	209	0.00015304	All	Other		All/repeat/mobile_element/Class_I/LTR/Ty3_gypsy/chromovirus/Tekay	61814		0.0452631
229	136	9	42	40	38	120	120	8.78697e-05	All/repeat/mobile_element/Class_I/LTR/Ty3_gypsy/chromovirus	Other		All/repeat/mobile_element/Class_I/LTR/Ty3_gypsy/chromovirus/Tekay	61934	61934	0.045351
34	10	10	2199	2323	2201	6723	6723	0.0049229	All/repeat/mobile_element/Class_I/LTR/Ty1_copia/SIRE	Other		All/repeat/mobile_element/Class_I/LTR/Ty1_copia/SIRE	6723		0.0049229
62	10	10	1661	1749	1713	5123	5123	0.0037513	All/repeat/mobile_element/Class_I/LTR/Ty1_copia/SIRE	Other		All/repeat/mobile_element/Class_I/LTR/Ty1_copia/SIRE	11846		0.0086742
90	10	10	1178	1269	1132	3579	3579	0.00262071	All/repeat/mobile_element/Class_I/LTR/Ty1_copia/SIRE	Other		All/repeat/mobile_element/Class_I/LTR/Ty1_copia/SIRE	15425	15425	0.0112949
204	111	11	66	77	56	199	199	0.000145717	All	Other		All/repeat/mobile_element/Class_I/LTR/Ty1_copia/Bianca	199	199	0.000145717
67	14	14	1546	1652	1686	4884	4884	0.0035763	All/repeat/mobile_element/Class_I/LTR/Ty3_gypsy/chromovirus/Tekay	Other		All/repeat/mobile_element/Class_I/LTR/Ty3_gypsy/chromovirus/Tekay	4884		0.0035763
84	14	14	1326	1349	1252	3927	3927	0.00287553	All/repeat/mobile_element/Class_I/LTR/Ty3_gypsy/chromovirus/Tekay	Other		All/repeat/mobile_element/Class_I/LTR/Ty3_gypsy/chromovirus/Tekay	8811		0.00645183
100	14	14	1114	1135	1068	3317	3317	0.00242886	All/repeat/mobile_element/Class_I/LTR/Ty3_gypsy/chromovirus/Tekay	Other		All/repeat/mobile_element/Class_I/LTR/Ty3_gypsy/chromovirus/Tekay	12128	12128	0.00888069
42	15	15	2179	2103	2063	6345	6345	0.00464611	All	Other		All/repeat/mobile_element/Class_I/LTR/Ty3_gypsy/chromovirus/Tekay	6345		0.00464611
73	15	15	1446	1532	1446	4424	4424	0.00323946	All	Other		All/repeat/mobile_element/Class_I/LTR/Ty3_gypsy/chromovirus/Tekay	10769		0.00788557
39	18	15	2133	2163	2200	6496	6496	0.00475668	All/repeat/mobile_element/Class_I/LTR/Ty3_gypsy/chromovirus/Tekay	Other		All/repeat/mobile_element/Class_I/LTR/Ty3_gypsy/chromovirus/Tekay	17265		0.0126422
87	18	15	1288	1211	1258	3757	3757	0.00275105	All/repeat/mobile_element/Class_I/LTR/Ty3_gypsy/chromovirus/Tekay	Other		All/repeat/mobile_element/Class_I/LTR/Ty3_gypsy/chromovirus/Tekay	21022		0.0153933
201	108	15	81	59	68	208	208	0.000152307	All	Other		All/repeat/mobile_element/Class_I/LTR/Ty3_gypsy/chromovirus/Tekay	21230	21230	0.0155456
33	20	20	2344	2262	2181	6787	6787	0.00496976	All/repeat/mobile_element/Class_I/LTR/Ty3_gypsy/chromovirus/Tekay	Other		All/repeat/mobile_element/Class_I/LTR/Ty3_gypsy/chromovirus/Tekay	6787	6787	0.00496976
57	22	22	1831	1941	1932	5704	5704	0.00417674	All	Other		unknown	5704	5704	0.00417674
69	23	23	1648	1572	1540	4760	4760	0.0034855	All	Other		unknown	4760	4760	0.0034855
116	25	25	762	803	781	2346	2346	0.00171785	All/organelle/plastid	Other		All/organelle/plastid	2346
118	25	25	744	757	753	2254	2254	0.00165049	All/organelle/plastid	Other		All/organelle/plastid	4600
124	40	25	565	630	624	1819	1819	0.00133196	All/organelle/plastid	Other		All/organelle/plastid	6419
131	45	25	549	547	553	1649	1649	0.00120748	All/organelle/plastid	Other		All/organelle/plastid	8068
145	57	25	429	376	421	1226	1226	0.000897735	All/organelle/plastid	Other		All/organelle/plastid	9294
146	58	25	408	411	331	1150	1150	0.000842084	All/organelle/plastid	Other		All/organelle/plastid	10444
148	60	25	317	389	371	1077	1077	0.00078863	All/organelle/plastid	Other		All/organelle/plastid	11521
152	64	25	340	281	298	919	919	0.000672935	All/organelle/plastid	Other		All/organelle/plastid	12440
154	66	25	297	301	296	894	894	0.000654629	All/organelle/plastid	Other		All/organelle/plastid	13334
157	67	25	280	282	249	811	811	0.000593852	All/organelle/plastid	Other		All/organelle/plastid	14145
160	70	25	246	264	252	762	762	0.000557972	All/organelle/plastid	Other		All/organelle/plastid	14907
162	71	25	245	255	233	733	733	0.000536737	All/organelle/plastid	Other		All/organelle/plastid	15640
167	75	25	227	200	203	630	630	0.000461316	All/organelle/plastid	Other		All/organelle/plastid	16270
177	85	25	141	138	168	447	447	0.000327315	All/organelle/plastid	Other		All/organelle/plastid	16717
197	104	25	61	84	78	223	223	0.000163291	All/organelle/plastid	Other		All/organelle/plastid	16940
266	173	25	27	30	28	85	85	6.2241e-05	All/organelle/plastid	Other		All/organelle/plastid	17025	17025
80	26	26	1375	1401	1326	4102	4102	0.00300368	All/repeat/mobile_element/Class_II/Subclass_1/TIR/EnSpm_CACTA	Other		All/repeat/mobile_element/Class_II/Subclass_1/TIR/EnSpm_CACTA	4102	4102	0.00300368
107	28	28	978	909	975	2862	2862	0.00209569	All/repeat/mobile_element/Class_II/Subclass_1/TIR/EnSpm_CACTA	Other		All/repeat/mobile_element/Class_II/Subclass_1/TIR/EnSpm_CACTA	2862		0.00209569
155	28	28	291	328	271	890	890	0.0006517	All/repeat/mobile_element/Class_II/Subclass_1/TIR/EnSpm_CACTA	Other		All/repeat/mobile_element/Class_II/Subclass_1/TIR/EnSpm_CACTA	3752		0.00274739
192	28	28	94	85	81	260	260	0.000190384	All/repeat/mobile_element/Class_II/Subclass_1/TIR/EnSpm_CACTA	Other		All/repeat/mobile_element/Class_II/Subclass_1/TIR/EnSpm_CACTA	4012	4012	0.00293778
85	29	29	1246	1337	1311	3894	3894	0.00285137	All/repeat/mobile_element/Class_I/LINE	Other		All/repeat/mobile_element/Class_I/LINE	3894	3894	0.00285137
91	31	31	1144	1216	1184	3544	3544	0.00259508	All/repeat/rDNA/45S_rDNA	Other		All/repeat/rDNA/45S_rDNA	3544	3544	0.00259508
95	32	32	1153	1183	1114	3450	3450	0.00252625	All/repeat/mobile_element/Class_I/LTR/Ty1_copia/TAR	Putative LTR element		All/repeat/mobile_element/Class_I/LTR/Ty1_copia/TAR	3450	3450	0.00252625
98	33	33	1130	1108	1140	3378	3378	0.00247353	All	Other		unknown	3378	3378	0.00247353
106	34	34	928	982	966	2876	2876	0.00210594	All/repeat/mobile_element/Class_I/LTR/Ty1_copia/TAR	Other		All/repeat/mobile_element/Class_I/LTR/Ty1_copia/TAR	2876		0.00210594
166	74	34	221	210	211	642	642	0.000470103	All/repeat/mobile_element/Class_I/LTR/Ty1_copia/TAR	Other		All/repeat/mobile_element/Class_I/LTR/Ty1_copia/TAR	3518	3518	0.00257605
127	36	36	571	579	558	1708	1708	0.00125068	All	Other		All/repeat/mobile_element/Class_I/LTR/Ty3_gypsy/non-chromovirus/OTA/Athila	1708		0.00125068
161	36	36	263	257	242	762	762	0.000557972	All	Other		All/repeat/mobile_element/Class_I/LTR/Ty3_gypsy/non-chromovirus/OTA/Athila	2470		0.00180865
144	56	36	401	438	390	1229	1229	0.000899932	All/repeat/mobile_element/Class_I/LTR/Ty3_gypsy/non-chromovirus/OTA/Athila	Other		All/repeat/mobile_element/Class_I/LTR/Ty3_gypsy/non-chromovirus/OTA/Athila	3699		0.00270858
257	164	36	29	41	21	91	91	6.66345e-05	All	Other		All/repeat/mobile_element/Class_I/LTR/Ty3_gypsy/non-chromovirus/OTA/Athila	3790	3790	0.00277522
121	38	38	698	690	621	2009	2009	0.00147108	All	Other		unknown	2009	2009	0.00147108
123	39	39	660	631	646	1937	1937	0.00141836	All/repeat/mobile_element/Class_I/LTR/Ty3_gypsy/non-chromovirus/OTA/Ogre_Tat/TatV	Other		All/repeat/mobile_element/Class_I/LTR/Ty3_gypsy/non-chromovirus/OTA/Ogre_Tat/TatV	1937		0.00141836
126	41	39	581	556	573	1710	1710	0.00125214	All/repeat/mobile_element/Class_I/LTR/Ty3_gypsy/non-chromovirus/OTA/Ogre_Tat/TatV	Other		All/repeat/mobile_element/Class_I/LTR/Ty3_gypsy/non-chromovirus/OTA/Ogre_Tat/TatV	3647		0.00267051
136	50	39	501	493	475	1469	1469	0.00107567	All	Other		All/repeat/mobile_element/Class_I/LTR/Ty3_gypsy/non-chromovirus/OTA/Ogre_Tat/TatV	5116		0.00374618
176	84	39	168	134	147	449	449	0.000328779	All	Other		All/repeat/mobile_element/Class_I/LTR/Ty3_gypsy/non-chromovirus/OTA/Ogre_Tat/TatV	5565		0.00407496
203	110	39	63	79	57	199	199	0.000145717	All	Other		All/repeat/mobile_element/Class_I/LTR/Ty3_gypsy/non-chromovirus/OTA/Ogre_Tat/TatV	5764	5764	0.00422067
128	42	42	544	555	591	1690	1690	0.0012375	All/repeat/satellite	Putative satellite (low confidence)	TR_monomer_length 136.0	All/repeat/satellite	1690	1690	0.0012375
130	44	44	559	577	519	1655	1655	0.00121187	All	Other		unknown	1655		0.00121187
286	193	44	31	25	18	74	74	5.41863e-05	All	Other		unknown	1729	1729	0.00126606
132	46	46	557	524	505	1586	1586	0.00116134	All	Other	IS, LTR detected	All/repeat/mobile_element/Class_I/LTR/TRIM	1586	1586	0.00116134
134	48	48	473	514	527	1514	1514	0.00110862	All	Other		unknown	1514	1514	0.00110862
135	49	49	495	507	508	1510	1510	0.00110569	All	Other		All/repeat/mobile_element/Class_I/SINE	1510	1510	0.00110569
137	51	51	489	477	493	1459	1459	0.00106835	All	Other		unknown	1459	1459	0.00106835
138	52	52	452	470	512	1434	1434	0.00105004	All	Other		unknown	1434	1434	0.00105004
141	54	54	482	457	451	1390	1390	0.00101782	All/repeat/mobile_element/Class_II/Subclass_1/TIR/EnSpm_CACTA	Other		All/repeat/mobile_element/Class_II/Subclass_1/TIR/EnSpm_CACTA	1390	1390	0.00101782
143	55	55	469	422	401	1292	1292	0.000946063	All	Other		unknown	1292	1292	0.000946063
147	59	59	348	410	357	1115	1115	0.000816456	All	Other		unknown	1115		0.000816456
206	113	59	73	58	67	198	198	0.000144985	All	Other		unknown	1313	1313	0.000961441
149	61	61	391	302	367	1060	1060	0.000776182	All	Other		unknown	1060	1060	0.000776182
150	62	62	332	337	315	984	984	0.000720531	All	Other		unknown	984	984	0.000720531
159	69	69	244	257	264	765	765	0.000560169	All	Other		unknown	765	765	0.000560169
165	73	73	211	237	204	652	652	0.000477425	All/repeat/mobile_element/Class_I/LTR/Ty3_gypsy/chromovirus/Tekay	Other		All/repeat/mobile_element/Class_I/LTR/Ty3_gypsy/chromovirus/Tekay	652	652	0.000477425
168	76	76	207	191	211	609	609	0.000445939	All	Other	LTR? IS detected	All/repeat/mobile_element/Class_I/LTR/TRIM	609	609	0.000445939
169	77	77	182	171	224	577	577	0.000422507	All/repeat/mobile_element/Class_I/LTR/Ty1_copia/Tork	Putative LTR element		All/repeat/mobile_element/Class_I/LTR/Ty1_copia/Tork	577	577	0.000422507
170	78	78	154	203	180	537	537	0.000393217	All	Other		unknown	537	537	0.000393217
172	80	80	173	179	167	519	519	0.000380036	All	Other		unknown	519	519	0.000380036
174	82	82	166	170	169	505	505	0.000369785	All	Other		unknown	505	505	0.000369785
178	86	86	155	141	146	442	442	0.000323653	All	Other		unknown	442	442	0.000323653
179	87	87	155	129	133	417	417	0.000305347	All/repeat/mobile_element/Class_I/LINE	Other		All/repeat/mobile_element/Class_I/LINE	417	417	0.000305347
180	88	88	136	131	133	400	400	0.000292899	All	Other		unknown	400	400	0.000292899
183	91	91	97	104	101	302	302	0.000221139	All	Other		unknown	302	302	0.000221139
184	92	92	97	112	92	301	301	0.000220406	All	Other		unknown	301	301	0.000220406
185	93	93	100	89	103	292	292	0.000213816	All	Other		unknown	292	292	0.000213816
186	94	94	89	83	113	285	285	0.00020869	All/repeat/mobile_element/Class_I/LINE	Other		All/repeat/mobile_element/Class_I/LINE	285		0.00020869
296	203	94	31	22	18	71	71	5.19896e-05	All/repeat/mobile_element/Class_I/LINE	Other		All/repeat/mobile_element/Class_I/LINE	356	356	0.00026068
187	95	95	83	92	103	278	278	0.000203565	All	Other		unknown	278	278	0.000203565
188	96	96	84	83	104	271	271	0.000198439	All	Other		unknown	271	271	0.000198439
189	97	97	71	89	108	268	268	0.000196242	All	Other		unknown	268	268	0.000196242
190	98	98	85	93	89	267	267	0.00019551	All/repeat/mobile_element/Class_II/Subclass_1/TIR/EnSpm_CACTA	Other		All/repeat/mobile_element/Class_II/Subclass_1/TIR/EnSpm_CACTA	267	267	0.00019551
191	99	99	99	81	80	260	260	0.000190384	All	Other		unknown	260	260	0.000190384
193	100	100	78	75	96	249	249	0.00018233	All	Other		unknown	249	249	0.00018233
194	101	101	70	71	97	238	238	0.000174275	All	Other		unknown	238	238	0.000174275
195	102	102	84	83	64	231	231	0.000169149	All	Other		unknown	231	231	0.000169149
196	103	103	78	81	66	225	225	0.000164756	All	Other		unknown	225	225	0.000164756
198	105	105	81	62	72	215	215	0.000157433	All	Other		unknown	215	215	0.000157433
202	109	109	65	78	62	205	205	0.000150111	All	Other		unknown	205	205	0.000150111
205	112	112	74	51	73	198	198	0.000144985	All	Other		unknown	198	198	0.000144985
207	114	114	52	58	77	187	187	0.00013693	All	Other		unknown	187	187	0.00013693
208	115	115	50	72	63	185	185	0.000135466	All	Other		unknown	185	185	0.000135466
209	116	116	44	61	79	184	184	0.000134733	All	Other		unknown	184	184	0.000134733
210	117	117	64	55	63	182	182	0.000133269	All	Other		unknown	182	182	0.000133269
211	118	118	54	77	50	181	181	0.000132537	All	Other		unknown	181	181	0.000132537
212	119	119	62	54	64	180	180	0.000131804	All/repeat/mobile_element/Class_I/LTR/Ty3_gypsy/chromovirus/Tekay	Other		All/repeat/mobile_element/Class_I/LTR/Ty3_gypsy/chromovirus/Tekay	180	180	0.000131804
213	120	120	87	48	41	176	176	0.000128876	All	Other		unknown	176	176	0.000128876
214	121	121	60	60	55	175	175	0.000128143	All	Other	nice alignment, low pair compl., insertion sites	All/repeat/mobile_element/Class_I/SINE	175	175	0.000128143
215	122	122	42	63	65	170	170	0.000124482	All/repeat/mobile_element/Class_II/Subclass_1/TIR/EnSpm_CACTA	Other		All/repeat/mobile_element/Class_II/Subclass_1/TIR/EnSpm_CACTA	170	170	0.000124482
216	123	123	58	65	44	167	167	0.000122285	All/repeat/mobile_element/Class_I/LTR/Ty3_gypsy/chromovirus/Tekay	Other		All/repeat/mobile_element/Class_I/LTR/Ty3_gypsy/chromovirus/Tekay	167	167	0.000122285
217	124	124	45	68	52	165	165	0.000120821	All	Other		unknown	165	165	0.000120821
218	125	125	51	52	58	161	161	0.000117892	All	Other	nice alignment, low pair compl., insertion sites, LTR	All/repeat/mobile_element/Class_I/LTR/TRIM	161	161	0.000117892
219	126	126	51	57	52	160	160	0.00011716	All	Other		unknown	160	160	0.00011716
220	127	127	48	54	51	153	153	0.000112034	All	Other		unknown	153	153	0.000112034
221	128	128	36	50	60	146	146	0.000106908	All/repeat/mobile_element/Class_I/LTR/Ty3_gypsy/chromovirus/Tekay	Other		unknown	146	146	0.000106908
222	129	129	54	36	50	140	140	0.000102515	All	Other		unknown	140	140	0.000102515
223	130	130	42	44	48	134	134	9.81211e-05	All	Other		unknown	134	134	9.81211e-05
224	131	131	37	52	44	133	133	9.73889e-05	All	Other		unknown	133	133	9.73889e-05
225	132	132	35	41	51	127	127	9.29954e-05	All	Other		unknown	127	127	9.29954e-05
226	133	133	42	42	38	122	122	8.93342e-05	All	Other		unknown	122	122	8.93342e-05
227	134	134	41	37	44	122	122	8.93342e-05	All	Other		unknown	122	122	8.93342e-05
228	135	135	45	34	43	122	122	8.93342e-05	All	Other		unknown	122	122	8.93342e-05
230	137	137	30	41	48	119	119	8.71374e-05	All/repeat/mobile_element/Class_I/LTR/Ty3_gypsy/non-chromovirus/OTA/Ogre_Tat	Other		All/repeat/mobile_element/Class_I/LTR/Ty3_gypsy/non-chromovirus/OTA/Ogre_Tat	119	119	8.71374e-05
231	138	138	35	39	43	117	117	8.56729e-05	All	Other		unknown	117	117	8.56729e-05
232	139	139	49	33	34	116	116	8.49407e-05	All	Other		unknown	116	116	8.49407e-05
233	140	140	41	31	44	116	116	8.49407e-05	All	Other		unknown	116	116	8.49407e-05
234	141	141	43	40	31	114	114	8.34762e-05	All	Other		All/repeat/mobile_element/Class_I/LTR/TRIM	114	114	8.34762e-05
235	142	142	37	30	46	113	113	8.27439e-05	All	Other		unknown	113	113	8.27439e-05
236	143	143	41	30	41	112	112	8.20117e-05	All	Other		All/repeat/mobile_element/Class_I/SINE	112	112	8.20117e-05
237	144	144	35	40	35	110	110	8.05472e-05	All	Other		unknown	110	110	8.05472e-05
238	145	145	28	35	47	110	110	8.05472e-05	All/repeat/mobile_element/Class_I/LINE	Other		All/repeat/mobile_element/Class_I/LINE	110	110	8.05472e-05
239	146	146	38	52	19	109	109	7.98149e-05	All	Other		unknown	109	109	7.98149e-05
240	147	147	33	45	29	107	107	7.83505e-05	All	Other		unknown	107	107	7.83505e-05
241	148	148	29	31	47	107	107	7.83505e-05	All/repeat/mobile_element/Class_I/LTR/Ty3_gypsy/chromovirus	Other		All/repeat/mobile_element/Class_I/LTR/Ty3_gypsy/chromovirus	107	107	7.83505e-05
242	149	149	34	41	32	107	107	7.83505e-05	All	Other		unknown	107	107	7.83505e-05
243	150	150	35	42	29	106	106	7.76182e-05	All	Other		unknown	106	106	7.76182e-05
244	151	151	44	32	30	106	106	7.76182e-05	All	Other		unknown	106	106	7.76182e-05
245	152	152	38	24	43	105	105	7.6886e-05	All	Other		unknown	105	105	7.6886e-05
246	153	153	45	32	25	102	102	7.46892e-05	All	Other		unknown	102	102	7.46892e-05
247	154	154	34	32	35	101	101	7.3957e-05	All	Other		unknown	101	101	7.3957e-05
248	155	155	45	29	27	101	101	7.3957e-05	All	Other		unknown	101	101	7.3957e-05
249	156	156	34	29	38	101	101	7.3957e-05	All	Other		unknown	101	101	7.3957e-05
250	157	157	30	32	37	99	99	7.24925e-05	All	Other		unknown	99	99	7.24925e-05
251	158	158	20	36	40	96	96	7.02957e-05	All	Other		unknown	96	96	7.02957e-05
252	159	159	30	42	23	95	95	6.95635e-05	All	Other		unknown	95	95	6.95635e-05
253	160	160	40	19	36	95	95	6.95635e-05	All	Other		unknown	95	95	6.95635e-05
254	161	161	23	40	32	95	95	6.95635e-05	All	Other		unknown	95	95	6.95635e-05
255	162	162	34	29	31	94	94	6.88312e-05	All	Other		unknown	94	94	6.88312e-05
256	163	163	23	42	27	92	92	6.73667e-05	All	Other		unknown	92	92	6.73667e-05
258	165	165	41	27	22	90	90	6.59022e-05	All	Other		unknown	90	90	6.59022e-05
259	166	166	30	27	33	90	90	6.59022e-05	All	Other		unknown	90	90	6.59022e-05
260	167	167	26	33	29	88	88	6.44378e-05	All	Other		unknown	88	88	6.44378e-05
261	168	168	30	26	32	88	88	6.44378e-05	All	Other		unknown	88	88	6.44378e-05
262	169	169	30	30	27	87	87	6.37055e-05	All/repeat/mobile_element/Class_I/LTR/Ty3_gypsy/chromovirus	Other		All/repeat/mobile_element/Class_I/LTR/Ty3_gypsy/chromovirus	87	87	6.37055e-05
263	170	170	27	32	27	86	86	6.29733e-05	All	Other		unknown	86	86	6.29733e-05
264	171	171	29	28	29	86	86	6.29733e-05	All	Other		unknown	86	86	6.29733e-05
265	172	172	25	25	36	86	86	6.29733e-05	All	Other		unknown	86	86	6.29733e-05
267	174	174	32	28	25	85	85	6.2241e-05	All	Other		unknown	85	85	6.2241e-05
268	175	175	27	37	21	85	85	6.2241e-05	All	Other		unknown	85	85	6.2241e-05
269	176	176	28	27	29	84	84	6.15088e-05	All	Other		unknown	84	84	6.15088e-05
270	177	177	35	21	27	83	83	6.07765e-05	All/repeat/mobile_element/Class_I/LTR/Ty1_copia/Angela	Other		All/repeat/mobile_element/Class_I/LTR/Ty1_copia/Angela	83	83	6.07765e-05
271	178	178	28	24	31	83	83	6.07765e-05	All	Other		unknown	83	83	6.07765e-05
272	179	179	34	28	21	83	83	6.07765e-05	All	Other		unknown	83	83	6.07765e-05
273	180	180	25	27	29	81	81	5.9312e-05	All	Other		unknown	81	81	5.9312e-05
274	181	181	26	17	36	79	79	5.78475e-05	All	Other		unknown	79	79	5.78475e-05
275	182	182	17	27	35	79	79	5.78475e-05	All	Other		unknown	79	79	5.78475e-05
276	183	183	33	23	23	79	79	5.78475e-05	All	Other		unknown	79	79	5.78475e-05
277	184	184	25	26	27	78	78	5.71153e-05	All/repeat/mobile_element/Class_I/LINE	Other		All/repeat/mobile_element/Class_I/LINE	78	78	5.71153e-05
278	185	185	31	20	26	77	77	5.6383e-05	All	Other		unknown	77	77	5.6383e-05
279	186	186	29	34	14	77	77	5.6383e-05	All/repeat/mobile_element/Class_I	Other		All/repeat/mobile_element/Class_I	77	77	5.6383e-05
280	187	187	28	28	21	77	77	5.6383e-05	All	Other		unknown	77	77	5.6383e-05
281	188	188	27	25	24	76	76	5.56508e-05	All	Other		unknown	76	76	5.56508e-05
282	189	189	23	22	30	75	75	5.49185e-05	All	Other		unknown	75	75	5.49185e-05
283	190	190	23	30	22	75	75	5.49185e-05	All	Other		unknown	75	75	5.49185e-05
284	191	191	16	27	32	75	75	5.49185e-05	All/repeat/mobile_element/Class_I/LTR/Ty3_gypsy/non-chromovirus/OTA/Ogre_Tat/TatV	Other		All/repeat/mobile_element/Class_I/LTR/Ty3_gypsy/non-chromovirus/OTA/Ogre_Tat/TatV	75	75	5.49185e-05
285	192	192	22	33	20	75	75	5.49185e-05	All	Other		unknown	75	75	5.49185e-05
287	194	194	32	20	22	74	74	5.41863e-05	All	Other		unknown	74	74	5.41863e-05
288	195	195	32	11	31	74	74	5.41863e-05	All	Other		unknown	74	74	5.41863e-05
289	196	196	22	27	25	74	74	5.41863e-05	All	Other		unknown	74	74	5.41863e-05
290	197	197	33	21	20	74	74	5.41863e-05	All	Other		unknown	74	74	5.41863e-05
291	198	198	29	24	20	73	73	5.3454e-05	All	Other		unknown	73	73	5.3454e-05
292	199	199	30	23	20	73	73	5.3454e-05	All	Other		unknown	73	73	5.3454e-05
293	200	200	22	20	30	72	72	5.27218e-05	All	Other		unknown	72	72	5.27218e-05
294	201	201	14	18	40	72	72	5.27218e-05	All/repeat/rDNA/5S_rDNA	Other		All/repeat/rDNA/5S_rDNA	72	72	5.27218e-05
295	202	202	18	18	36	72	72	5.27218e-05	All	Other		unknown	72	72	5.27218e-05
297	204	204	24	16	29	69	69	5.05251e-05	All	Other		unknown	69	69	5.05251e-05
298	205	205	27	17	25	69	69	5.05251e-05	All	Other		unknown	69	69	5.05251e-05
							total genome proportion	0.583634

## Sheet: SC annotation and genome prop.
cluster	supercluster	final supercluster	S4	S5	S6	size	size (control)	genome proportion	repeat annotation	tarean	notes	final annotation	cumulative sum of size in superclusters	size of supercluster	cumulative genome proportion	Supercluster genome proportion %
173	81	1	157	185	176	518	518	0.000379304	All	Other	pair compl. 0.3, dotter = tandem 44nt unit	All/repeat/mobile_element/Class_I/LTR/Ty3_gypsy/chromovirus/Tekay	216851	216851	0.158789	15.8789		Row Labels	Sum of Supercluster genome proportion %
181	89	2	142	134	117	393	393	0.000287773	All/repeat/mobile_element/Class_I/LTR/Ty3_gypsy/chromovirus/Tekay	Other		All/repeat/mobile_element/Class_I/LTR/Ty3_gypsy/chromovirus/Tekay	127482	127482	0.0933483	9.33483		All/repeat/mobile_element/Class_I	0.0056383
182	90	3	121	128	123	372	372	0.000272396	All	Other		All/repeat/mobile_element/Class_I/LTR/Ty3_gypsy/chromovirus/Tekay	89915	89915	0.06584	6.584		All/repeat/mobile_element/Class_I/LINE	0.355506
44	21	4	2103	2145	2082	6330	6330	0.00463512	All/repeat/mobile_element/Class_I/LTR/Ty3_gypsy/non-chromovirus/OTA/Ogre_Tat/TatV	Other		All/repeat/mobile_element/Class_I/LTR/Ty3_gypsy/non-chromovirus/OTA/Ogre_Tat/TatV	52711	52711	0.0385975	3.85975		All/repeat/mobile_element/Class_I/LTR/TRIM	0.180865
199	106	5	79	66	65	210	210	0.000153772	All/repeat/mobile_element/Class_I/LTR/Ty3_gypsy/chromovirus	Other		All/repeat/mobile_element/Class_I/LTR/Ty3_gypsy/chromovirus	38719	38719	0.0283519	2.83519		All/repeat/mobile_element/Class_I/LTR/Ty1_copia/Angela	0.00607765
125	6	6	619	562	612	1793	1793	0.00131292	All/repeat/mobile_element/Class_I/LTR/Ty3_gypsy/chromovirus/Tekay	Other		All/repeat/mobile_element/Class_I/LTR/Ty3_gypsy/chromovirus/Tekay	36330	36330	0.0266025	2.66025		All/repeat/mobile_element/Class_I/LTR/Ty1_copia/Bianca	0.0145717
45	7	7	2003	2205	2046	6254	6254	0.00457947	All/repeat/mobile_element/Class_I/LTR/Ty3_gypsy/chromovirus/Tekay	Other		All/repeat/mobile_element/Class_I/LTR/Ty3_gypsy/chromovirus/Tekay	33549	33549	0.0245662	2.45662		All/repeat/mobile_element/Class_I/LTR/Ty1_copia/SIRE	1.12949
229	136	9	42	40	38	120	120	8.78697e-05	All/repeat/mobile_element/Class_I/LTR/Ty3_gypsy/chromovirus	Other		All/repeat/mobile_element/Class_I/LTR/Ty3_gypsy/chromovirus/Tekay	61934	61934	0.045351	4.5351		All/repeat/mobile_element/Class_I/LTR/Ty1_copia/TAR	0.51023
90	10	10	1178	1269	1132	3579	3579	0.00262071	All/repeat/mobile_element/Class_I/LTR/Ty1_copia/SIRE	Other		All/repeat/mobile_element/Class_I/LTR/Ty1_copia/SIRE	15425	15425	0.0112949	1.12949		All/repeat/mobile_element/Class_I/LTR/Ty1_copia/Tork	0.0422507
204	111	11	66	77	56	199	199	0.000145717	All	Other		All/repeat/mobile_element/Class_I/LTR/Ty1_copia/Bianca	199	199	0.000145717	0.0145717		All/repeat/mobile_element/Class_I/LTR/Ty3_gypsy/chromovirus	2.84939
100	14	14	1114	1135	1068	3317	3317	0.00242886	All/repeat/mobile_element/Class_I/LTR/Ty3_gypsy/chromovirus/Tekay	Other		All/repeat/mobile_element/Class_I/LTR/Ty3_gypsy/chromovirus/Tekay	12128	12128	0.00888069	0.888069		All/repeat/mobile_element/Class_I/LTR/Ty3_gypsy/chromovirus/Tekay	44.4624
201	108	15	81	59	68	208	208	0.000152307	All	Other		All/repeat/mobile_element/Class_I/LTR/Ty3_gypsy/chromovirus/Tekay	21230	21230	0.0155456	1.55456		All/repeat/mobile_element/Class_I/LTR/Ty3_gypsy/non-chromovirus/OTA/Athila	0.277522
33	20	20	2344	2262	2181	6787	6787	0.00496976	All/repeat/mobile_element/Class_I/LTR/Ty3_gypsy/chromovirus/Tekay	Other		All/repeat/mobile_element/Class_I/LTR/Ty3_gypsy/chromovirus/Tekay	6787	6787	0.00496976	0.496976		All/repeat/mobile_element/Class_I/LTR/Ty3_gypsy/non-chromovirus/OTA/Ogre_Tat	0.00871374
57	22	22	1831	1941	1932	5704	5704	0.00417674	All	Other		unknown	5704	5704	0.00417674	0.417674		All/repeat/mobile_element/Class_I/LTR/Ty3_gypsy/non-chromovirus/OTA/Ogre_Tat/TatV	4.28731
69	23	23	1648	1572	1540	4760	4760	0.0034855	All	Other		unknown	4760	4760	0.0034855	0.34855		All/repeat/mobile_element/Class_I/SINE	0.131585
80	26	26	1375	1401	1326	4102	4102	0.00300368	All/repeat/mobile_element/Class_II/Subclass_1/TIR/EnSpm_CACTA	Other		All/repeat/mobile_element/Class_II/Subclass_1/TIR/EnSpm_CACTA	4102	4102	0.00300368	0.300368		All/repeat/mobile_element/Class_II/Subclass_1/TIR/EnSpm_CACTA	0.727927
192	28	28	94	85	81	260	260	0.000190384	All/repeat/mobile_element/Class_II/Subclass_1/TIR/EnSpm_CACTA	Other		All/repeat/mobile_element/Class_II/Subclass_1/TIR/EnSpm_CACTA	4012	4012	0.00293778	0.293778		All/repeat/rDNA/45S_rDNA	0.259508
85	29	29	1246	1337	1311	3894	3894	0.00285137	All/repeat/mobile_element/Class_I/LINE	Other		All/repeat/mobile_element/Class_I/LINE	3894	3894	0.00285137	0.285137		All/repeat/rDNA/5S_rDNA	0.00527218
91	31	31	1144	1216	1184	3544	3544	0.00259508	All/repeat/rDNA/45S_rDNA	Other		All/repeat/rDNA/45S_rDNA	3544	3544	0.00259508	0.259508		All/repeat/satellite	0.12375
95	32	32	1153	1183	1114	3450	3450	0.00252625	All/repeat/mobile_element/Class_I/LTR/Ty1_copia/TAR	Putative LTR element		All/repeat/mobile_element/Class_I/LTR/Ty1_copia/TAR	3450	3450	0.00252625	0.252625		unknown	2.98537
98	33	33	1130	1108	1140	3378	3378	0.00247353	All	Other		unknown	3378	3378	0.00247353	0.247353		Grand Total	58.3634
166	74	34	221	210	211	642	642	0.000470103	All/repeat/mobile_element/Class_I/LTR/Ty1_copia/TAR	Other		All/repeat/mobile_element/Class_I/LTR/Ty1_copia/TAR	3518	3518	0.00257605	0.257605
257	164	36	29	41	21	91	91	6.66345e-05	All	Other		All/repeat/mobile_element/Class_I/LTR/Ty3_gypsy/non-chromovirus/OTA/Athila	3790	3790	0.00277522	0.277522
121	38	38	698	690	621	2009	2009	0.00147108	All	Other		unknown	2009	2009	0.00147108	0.147108
203	110	39	63	79	57	199	199	0.000145717	All	Other		All/repeat/mobile_element/Class_I/LTR/Ty3_gypsy/non-chromovirus/OTA/Ogre_Tat/TatV	5764	5764	0.00422067	0.422067
128	42	42	544	555	591	1690	1690	0.0012375	All/repeat/satellite	Putative satellite (low confidence)	TR_monomer_length 136.0	All/repeat/satellite	1690	1690	0.0012375	0.12375
286	193	44	31	25	18	74	74	5.41863e-05	All	Other		unknown	1729	1729	0.00126606	0.126606
132	46	46	557	524	505	1586	1586	0.00116134	All	Other	IS, LTR detected	All/repeat/mobile_element/Class_I/LTR/TRIM	1586	1586	0.00116134	0.116134
134	48	48	473	514	527	1514	1514	0.00110862	All	Other		unknown	1514	1514	0.00110862	0.110862
135	49	49	495	507	508	1510	1510	0.00110569	All	Other		All/repeat/mobile_element/Class_I/SINE	1510	1510	0.00110569	0.110569
137	51	51	489	477	493	1459	1459	0.00106835	All	Other		unknown	1459	1459	0.00106835	0.106835
138	52	52	452	470	512	1434	1434	0.00105004	All	Other		unknown	1434	1434	0.00105004	0.105004
141	54	54	482	457	451	1390	1390	0.00101782	All/repeat/mobile_element/Class_II/Subclass_1/TIR/EnSpm_CACTA	Other		All/repeat/mobile_element/Class_II/Subclass_1/TIR/EnSpm_CACTA	1390	1390	0.00101782	0.101782
143	55	55	469	422	401	1292	1292	0.000946063	All	Other		unknown	1292	1292	0.000946063	0.0946063
206	113	59	73	58	67	198	198	0.000144985	All	Other		unknown	1313	1313	0.000961441	0.0961441
149	61	61	391	302	367	1060	1060	0.000776182	All	Other		unknown	1060	1060	0.000776182	0.0776182
150	62	62	332	337	315	984	984	0.000720531	All	Other		unknown	984	984	0.000720531	0.0720531
159	69	69	244	257	264	765	765	0.000560169	All	Other		unknown	765	765	0.000560169	0.0560169
165	73	73	211	237	204	652	652	0.000477425	All/repeat/mobile_element/Class_I/LTR/Ty3_gypsy/chromovirus/Tekay	Other		All/repeat/mobile_element/Class_I/LTR/Ty3_gypsy/chromovirus/Tekay	652	652	0.000477425	0.0477425
168	76	76	207	191	211	609	609	0.000445939	All	Other	LTR? IS detected	All/repeat/mobile_element/Class_I/LTR/TRIM	609	609	0.000445939	0.0445939
169	77	77	182	171	224	577	577	0.000422507	All/repeat/mobile_element/Class_I/LTR/Ty1_copia/Tork	Putative LTR element		All/repeat/mobile_element/Class_I/LTR/Ty1_copia/Tork	577	577	0.000422507	0.0422507
170	78	78	154	203	180	537	537	0.000393217	All	Other		unknown	537	537	0.000393217	0.0393217
172	80	80	173	179	167	519	519	0.000380036	All	Other		unknown	519	519	0.000380036	0.0380036
174	82	82	166	170	169	505	505	0.000369785	All	Other		unknown	505	505	0.000369785	0.0369785
178	86	86	155	141	146	442	442	0.000323653	All	Other		unknown	442	442	0.000323653	0.0323653
179	87	87	155	129	133	417	417	0.000305347	All/repeat/mobile_element/Class_I/LINE	Other		All/repeat/mobile_element/Class_I/LINE	417	417	0.000305347	0.0305347
180	88	88	136	131	133	400	400	0.000292899	All	Other		unknown	400	400	0.000292899	0.0292899
183	91	91	97	104	101	302	302	0.000221139	All	Other		unknown	302	302	0.000221139	0.0221139
184	92	92	97	112	92	301	301	0.000220406	All	Other		unknown	301	301	0.000220406	0.0220406
185	93	93	100	89	103	292	292	0.000213816	All	Other		unknown	292	292	0.000213816	0.0213816
296	203	94	31	22	18	71	71	5.19896e-05	All/repeat/mobile_element/Class_I/LINE	Other		All/repeat/mobile_element/Class_I/LINE	356	356	0.00026068	0.026068
187	95	95	83	92	103	278	278	0.000203565	All	Other		unknown	278	278	0.000203565	0.0203565
188	96	96	84	83	104	271	271	0.000198439	All	Other		unknown	271	271	0.000198439	0.0198439
189	97	97	71	89	108	268	268	0.000196242	All	Other		unknown	268	268	0.000196242	0.0196242
190	98	98	85	93	89	267	267	0.00019551	All/repeat/mobile_element/Class_II/Subclass_1/TIR/EnSpm_CACTA	Other		All/repeat/mobile_element/Class_II/Subclass_1/TIR/EnSpm_CACTA	267	267	0.00019551	0.019551
191	99	99	99	81	80	260	260	0.000190384	All	Other		unknown	260	260	0.000190384	0.0190384
193	100	100	78	75	96	249	249	0.00018233	All	Other		unknown	249	249	0.00018233	0.018233
194	101	101	70	71	97	238	238	0.000174275	All	Other		unknown	238	238	0.000174275	0.0174275
195	102	102	84	83	64	231	231	0.000169149	All	Other		unknown	231	231	0.000169149	0.0169149
196	103	103	78	81	66	225	225	0.000164756	All	Other		unknown	225	225	0.000164756	0.0164756
198	105	105	81	62	72	215	215	0.000157433	All	Other		unknown	215	215	0.000157433	0.0157433
202	109	109	65	78	62	205	205	0.000150111	All	Other		unknown	205	205	0.000150111	0.0150111
205	112	112	74	51	73	198	198	0.000144985	All	Other		unknown	198	198	0.000144985	0.0144985
207	114	114	52	58	77	187	187	0.00013693	All	Other		unknown	187	187	0.00013693	0.013693
208	115	115	50	72	63	185	185	0.000135466	All	Other		unknown	185	185	0.000135466	0.0135466
209	116	116	44	61	79	184	184	0.000134733	All	Other		unknown	184	184	0.000134733	0.0134733
210	117	117	64	55	63	182	182	0.000133269	All	Other		unknown	182	182	0.000133269	0.0133269
211	118	118	54	77	50	181	181	0.000132537	All	Other		unknown	181	181	0.000132537	0.0132537
212	119	119	62	54	64	180	180	0.000131804	All/repeat/mobile_element/Class_I/LTR/Ty3_gypsy/chromovirus/Tekay	Other		All/repeat/mobile_element/Class_I/LTR/Ty3_gypsy/chromovirus/Tekay	180	180	0.000131804	0.0131804
213	120	120	87	48	41	176	176	0.000128876	All	Other		unknown	176	176	0.000128876	0.0128876
214	121	121	60	60	55	175	175	0.000128143	All	Other	nice alignment, low pair compl., insertion sites	All/repeat/mobile_element/Class_I/SINE	175	175	0.000128143	0.0128143
215	122	122	42	63	65	170	170	0.000124482	All/repeat/mobile_element/Class_II/Subclass_1/TIR/EnSpm_CACTA	Other		All/repeat/mobile_element/Class_II/Subclass_1/TIR/EnSpm_CACTA	170	170	0.000124482	0.0124482
216	123	123	58	65	44	167	167	0.000122285	All/repeat/mobile_element/Class_I/LTR/Ty3_gypsy/chromovirus/Tekay	Other		All/repeat/mobile_element/Class_I/LTR/Ty3_gypsy/chromovirus/Tekay	167	167	0.000122285	0.0122285
217	124	124	45	68	52	165	165	0.000120821	All	Other		unknown	165	165	0.000120821	0.0120821
218	125	125	51	52	58	161	161	0.000117892	All	Other	nice alignment, low pair compl., insertion sites, LTR	All/repeat/mobile_element/Class_I/LTR/TRIM	161	161	0.000117892	0.0117892
219	126	126	51	57	52	160	160	0.00011716	All	Other		unknown	160	160	0.00011716	0.011716
220	127	127	48	54	51	153	153	0.000112034	All	Other		unknown	153	153	0.000112034	0.0112034
221	128	128	36	50	60	146	146	0.000106908	All/repeat/mobile_element/Class_I/LTR/Ty3_gypsy/chromovirus/Tekay	Other		unknown	146	146	0.000106908	0.0106908
222	129	129	54	36	50	140	140	0.000102515	All	Other		unknown	140	140	0.000102515	0.0102515
223	130	130	42	44	48	134	134	9.81211e-05	All	Other		unknown	134	134	9.81211e-05	0.00981211
224	131	131	37	52	44	133	133	9.73889e-05	All	Other		unknown	133	133	9.73889e-05	0.00973889
225	132	132	35	41	51	127	127	9.29954e-05	All	Other		unknown	127	127	9.29954e-05	0.00929954
226	133	133	42	42	38	122	122	8.93342e-05	All	Other		unknown	122	122	8.93342e-05	0.00893342
227	134	134	41	37	44	122	122	8.93342e-05	All	Other		unknown	122	122	8.93342e-05	0.00893342
228	135	135	45	34	43	122	122	8.93342e-05	All	Other		unknown	122	122	8.93342e-05	0.00893342
230	137	137	30	41	48	119	119	8.71374e-05	All/repeat/mobile_element/Class_I/LTR/Ty3_gypsy/non-chromovirus/OTA/Ogre_Tat	Other		All/repeat/mobile_element/Class_I/LTR/Ty3_gypsy/non-chromovirus/OTA/Ogre_Tat	119	119	8.71374e-05	0.00871374
231	138	138	35	39	43	117	117	8.56729e-05	All	Other		unknown	117	117	8.56729e-05	0.00856729
232	139	139	49	33	34	116	116	8.49407e-05	All	Other		unknown	116	116	8.49407e-05	0.00849407
233	140	140	41	31	44	116	116	8.49407e-05	All	Other		unknown	116	116	8.49407e-05	0.00849407
234	141	141	43	40	31	114	114	8.34762e-05	All	Other		All/repeat/mobile_element/Class_I/LTR/TRIM	114	114	8.34762e-05	0.00834762
235	142	142	37	30	46	113	113	8.27439e-05	All	Other		unknown	113	113	8.27439e-05	0.00827439
236	143	143	41	30	41	112	112	8.20117e-05	All	Other		All/repeat/mobile_element/Class_I/SINE	112	112	8.20117e-05	0.00820117
237	144	144	35	40	35	110	110	8.05472e-05	All	Other		unknown	110	110	8.05472e-05	0.00805472
238	145	145	28	35	47	110	110	8.05472e-05	All/repeat/mobile_element/Class_I/LINE	Other		All/repeat/mobile_element/Class_I/LINE	110	110	8.05472e-05	0.00805472
239	146	146	38	52	19	109	109	7.98149e-05	All	Other		unknown	109	109	7.98149e-05	0.00798149
240	147	147	33	45	29	107	107	7.83505e-05	All	Other		unknown	107	107	7.83505e-05	0.00783505
241	148	148	29	31	47	107	107	7.83505e-05	All/repeat/mobile_element/Class_I/LTR/Ty3_gypsy/chromovirus	Other		All/repeat/mobile_element/Class_I/LTR/Ty3_gypsy/chromovirus	107	107	7.83505e-05	0.00783505
242	149	149	34	41	32	107	107	7.83505e-05	All	Other		unknown	107	107	7.83505e-05	0.00783505
243	150	150	35	42	29	106	106	7.76182e-05	All	Other		unknown	106	106	7.76182e-05	0.00776182
244	151	151	44	32	30	106	106	7.76182e-05	All	Other		unknown	106	106	7.76182e-05	0.00776182
245	152	152	38	24	43	105	105	7.6886e-05	All	Other		unknown	105	105	7.6886e-05	0.0076886
246	153	153	45	32	25	102	102	7.46892e-05	All	Other		unknown	102	102	7.46892e-05	0.00746892
247	154	154	34	32	35	101	101	7.3957e-05	All	Other		unknown	101	101	7.3957e-05	0.0073957
248	155	155	45	29	27	101	101	7.3957e-05	All	Other		unknown	101	101	7.3957e-05	0.0073957
249	156	156	34	29	38	101	101	7.3957e-05	All	Other		unknown	101	101	7.3957e-05	0.0073957
250	157	157	30	32	37	99	99	7.24925e-05	All	Other		unknown	99	99	7.24925e-05	0.00724925
251	158	158	20	36	40	96	96	7.02957e-05	All	Other		unknown	96	96	7.02957e-05	0.00702957
252	159	159	30	42	23	95	95	6.95635e-05	All	Other		unknown	95	95	6.95635e-05	0.00695635
253	160	160	40	19	36	95	95	6.95635e-05	All	Other		unknown	95	95	6.95635e-05	0.00695635
254	161	161	23	40	32	95	95	6.95635e-05	All	Other		unknown	95	95	6.95635e-05	0.00695635
255	162	162	34	29	31	94	94	6.88312e-05	All	Other		unknown	94	94	6.88312e-05	0.00688312
256	163	163	23	42	27	92	92	6.73667e-05	All	Other		unknown	92	92	6.73667e-05	0.00673667
258	165	165	41	27	22	90	90	6.59022e-05	All	Other		unknown	90	90	6.59022e-05	0.00659022
259	166	166	30	27	33	90	90	6.59022e-05	All	Other		unknown	90	90	6.59022e-05	0.00659022
260	167	167	26	33	29	88	88	6.44378e-05	All	Other		unknown	88	88	6.44378e-05	0.00644378
261	168	168	30	26	32	88	88	6.44378e-05	All	Other		unknown	88	88	6.44378e-05	0.00644378
262	169	169	30	30	27	87	87	6.37055e-05	All/repeat/mobile_element/Class_I/LTR/Ty3_gypsy/chromovirus	Other		All/repeat/mobile_element/Class_I/LTR/Ty3_gypsy/chromovirus	87	87	6.37055e-05	0.00637055
263	170	170	27	32	27	86	86	6.29733e-05	All	Other		unknown	86	86	6.29733e-05	0.00629733
264	171	171	29	28	29	86	86	6.29733e-05	All	Other		unknown	86	86	6.29733e-05	0.00629733
265	172	172	25	25	36	86	86	6.29733e-05	All	Other		unknown	86	86	6.29733e-05	0.00629733
267	174	174	32	28	25	85	85	6.2241e-05	All	Other		unknown	85	85	6.2241e-05	0.0062241
268	175	175	27	37	21	85	85	6.2241e-05	All	Other		unknown	85	85	6.2241e-05	0.0062241
269	176	176	28	27	29	84	84	6.15088e-05	All	Other		unknown	84	84	6.15088e-05	0.00615088
270	177	177	35	21	27	83	83	6.07765e-05	All/repeat/mobile_element/Class_I/LTR/Ty1_copia/Angela	Other		All/repeat/mobile_element/Class_I/LTR/Ty1_copia/Angela	83	83	6.07765e-05	0.00607765
271	178	178	28	24	31	83	83	6.07765e-05	All	Other		unknown	83	83	6.07765e-05	0.00607765
272	179	179	34	28	21	83	83	6.07765e-05	All	Other		unknown	83	83	6.07765e-05	0.00607765
273	180	180	25	27	29	81	81	5.9312e-05	All	Other		unknown	81	81	5.9312e-05	0.0059312
274	181	181	26	17	36	79	79	5.78475e-05	All	Other		unknown	79	79	5.78475e-05	0.00578475
275	182	182	17	27	35	79	79	5.78475e-05	All	Other		unknown	79	79	5.78475e-05	0.00578475
276	183	183	33	23	23	79	79	5.78475e-05	All	Other		unknown	79	79	5.78475e-05	0.00578475
277	184	184	25	26	27	78	78	5.71153e-05	All/repeat/mobile_element/Class_I/LINE	Other		All/repeat/mobile_element/Class_I/LINE	78	78	5.71153e-05	0.00571153
278	185	185	31	20	26	77	77	5.6383e-05	All	Other		unknown	77	77	5.6383e-05	0.0056383
279	186	186	29	34	14	77	77	5.6383e-05	All/repeat/mobile_element/Class_I	Other		All/repeat/mobile_element/Class_I	77	77	5.6383e-05	0.0056383
280	187	187	28	28	21	77	77	5.6383e-05	All	Other		unknown	77	77	5.6383e-05	0.0056383
281	188	188	27	25	24	76	76	5.56508e-05	All	Other		unknown	76	76	5.56508e-05	0.00556508
282	189	189	23	22	30	75	75	5.49185e-05	All	Other		unknown	75	75	5.49185e-05	0.00549185
283	190	190	23	30	22	75	75	5.49185e-05	All	Other		unknown	75	75	5.49185e-05	0.00549185
284	191	191	16	27	32	75	75	5.49185e-05	All/repeat/mobile_element/Class_I/LTR/Ty3_gypsy/non-chromovirus/OTA/Ogre_Tat/TatV	Other		All/repeat/mobile_element/Class_I/LTR/Ty3_gypsy/non-chromovirus/OTA/Ogre_Tat/TatV	75	75	5.49185e-05	0.00549185
285	192	192	22	33	20	75	75	5.49185e-05	All	Other		unknown	75	75	5.49185e-05	0.00549185
287	194	194	32	20	22	74	74	5.41863e-05	All	Other		unknown	74	74	5.41863e-05	0.00541863
288	195	195	32	11	31	74	74	5.41863e-05	All	Other		unknown	74	74	5.41863e-05	0.00541863
289	196	196	22	27	25	74	74	5.41863e-05	All	Other		unknown	74	74	5.41863e-05	0.00541863
290	197	197	33	21	20	74	74	5.41863e-05	All	Other		unknown	74	74	5.41863e-05	0.00541863
291	198	198	29	24	20	73	73	5.3454e-05	All	Other		unknown	73	73	5.3454e-05	0.0053454
292	199	199	30	23	20	73	73	5.3454e-05	All	Other		unknown	73	73	5.3454e-05	0.0053454
293	200	200	22	20	30	72	72	5.27218e-05	All	Other		unknown	72	72	5.27218e-05	0.00527218
294	201	201	14	18	40	72	72	5.27218e-05	All/repeat/rDNA/5S_rDNA	Other		All/repeat/rDNA/5S_rDNA	72	72	5.27218e-05	0.00527218
295	202	202	18	18	36	72	72	5.27218e-05	All	Other		unknown	72	72	5.27218e-05	0.00527218
297	204	204	24	16	29	69	69	5.05251e-05	All	Other		unknown	69	69	5.05251e-05	0.00505251
298	205	205	27	17	25	69	69	5.05251e-05	All	Other		unknown	69	69	5.05251e-05	0.00505251

## Sheet: Pie of repeats
SUMMARY
Repeat	Genome proportion %
Ty3/gypsy	51.8854
Ty1/copia	1.70262
TRIM	0.180865
LINE/SINE	0.487091
DNA transp.	0.727927
rDNA	0.264781
Satellite	0.12375
Unknown	13.5848
Low/single	31.0428
