# Supplementary material for: Comparative Dissection of Three Giant Genomes: Allium cepa, Allium sativum, and Allium ursinum
Source: Int J Mol Sci. 2019 Feb 9;20(3):733. doi: 10.3390/ijms20030733 (PMC6387171; doi:10.3390/ijms20030733)
Supplement: Supplementary file 1 [file ijms-20-00733-s001.zip › 5.ijms-430914-S/suppl_table/Table_S8_annot_allium_sativum_table.xlsx]

## Sheet: CL and SC annotation
Analyzed sequences	757697	plasmid	3508	analyzed without plasmid	754189
in CL	508003			in CL without plasmid	504495
singlets	249694			genome proportion %	66.8924
genome proportion	0.331076		number of reads
			Allium sativum
cluster	supercluster	final supercluster	S7	S8	S9	size	size (control)	genome proportion	repeat annotation	tarean	notes	final annotation	cumulative sum of size in superclusters	size of supercluster	cumulative genome proportion
3	1	1	3664	3708	3630	11002	11002	0.0145879	All/repeat/mobile_element/Class_I/LTR/Ty3_gypsy/chromovirus/Tekay	Other		putative All/repeat/mobile_element/Class_I/LTR/Ty3_gypsy/chromovirus/Tekay	11002		0.0145879
4	1	1	3587	3500	3742	10829	10829	0.0143585	All/repeat/mobile_element/Class_I/LTR/Ty3_gypsy/chromovirus/Tekay	Other		putative All/repeat/mobile_element/Class_I/LTR/Ty3_gypsy/chromovirus/Tekay	21831		0.0289463
5	1	1	3142	3185	3128	9455	9455	0.0125366	All/repeat/mobile_element/Class_I/LTR/Ty3_gypsy/chromovirus/Tekay	Other		putative All/repeat/mobile_element/Class_I/LTR/Ty3_gypsy/chromovirus/Tekay	31286		0.041483
6	1	1	2987	3100	3112	9199	9199	0.0121972	All/repeat/mobile_element/Class_I/LTR/Ty3_gypsy/chromovirus/Tekay	Other		putative All/repeat/mobile_element/Class_I/LTR/Ty3_gypsy/chromovirus/Tekay	40485		0.0536802
9	1	1	2823	2970	2882	8675	8675	0.0115024	All/repeat/mobile_element/Class_I/LTR/Ty3_gypsy/chromovirus/Tekay	Other		putative All/repeat/mobile_element/Class_I/LTR/Ty3_gypsy/chromovirus/Tekay	49160		0.0651826
11	1	1	2955	2738	2756	8449	8449	0.0112028	All/repeat/mobile_element/Class_I/LTR/Ty3_gypsy/chromovirus/Tekay	Other		putative All/repeat/mobile_element/Class_I/LTR/Ty3_gypsy/chromovirus/Tekay	57609		0.0763854
13	1	1	2764	2700	2662	8126	8126	0.0107745	All/repeat/mobile_element/Class_I/LTR/Ty3_gypsy/chromovirus/Tekay	Other		putative All/repeat/mobile_element/Class_I/LTR/Ty3_gypsy/chromovirus/Tekay	65735		0.0871598
16	1	1	2505	2532	2576	7613	7613	0.0100943	All/repeat/mobile_element/Class_I/LTR/Ty3_gypsy/chromovirus/Tekay	Other		putative All/repeat/mobile_element/Class_I/LTR/Ty3_gypsy/chromovirus/Tekay	73348		0.0972541
19	1	1	2370	2260	2347	6977	6977	0.009251	All/repeat/mobile_element/Class_I/LTR/Ty3_gypsy/chromovirus/Tekay	Other		putative All/repeat/mobile_element/Class_I/LTR/Ty3_gypsy/chromovirus/Tekay	80325		0.106505
20	1	1	2197	2377	2328	6902	6902	0.00915155	All/repeat/mobile_element/Class_I/LTR/Ty3_gypsy/chromovirus/Tekay	Other		putative All/repeat/mobile_element/Class_I/LTR/Ty3_gypsy/chromovirus/Tekay	87227		0.115657
24	1	1	2082	2111	2184	6377	6377	0.00845544	All/repeat/mobile_element/Class_I/LTR/Ty3_gypsy/chromovirus/Tekay	Other		putative All/repeat/mobile_element/Class_I/LTR/Ty3_gypsy/chromovirus/Tekay	93604		0.124112
26	1	1	2134	2161	2054	6349	6349	0.00841831	All/repeat/mobile_element/Class_I/LTR/Ty3_gypsy/chromovirus/Tekay	Other		putative All/repeat/mobile_element/Class_I/LTR/Ty3_gypsy/chromovirus/Tekay	99953		0.13253
27	1	1	2102	2073	2100	6275	6275	0.0083202	All/repeat/mobile_element/Class_I/LTR/Ty3_gypsy/chromovirus/Tekay	Other		putative All/repeat/mobile_element/Class_I/LTR/Ty3_gypsy/chromovirus/Tekay	106228		0.140851
31	1	1	2024	1969	1930	5923	5923	0.00785347	All/repeat/mobile_element/Class_I/LTR/Ty3_gypsy/chromovirus/Tekay	Other		putative All/repeat/mobile_element/Class_I/LTR/Ty3_gypsy/chromovirus/Tekay	112151		0.148704
32	1	1	2025	1887	1896	5808	5808	0.00770099	All/repeat/mobile_element/Class_I/LTR/Ty3_gypsy/chromovirus/Tekay	Other		putative All/repeat/mobile_element/Class_I/LTR/Ty3_gypsy/chromovirus/Tekay	117959		0.156405
40	1	1	1406	1424	1398	4228	4228	0.00560602	All/repeat/mobile_element/Class_I/LTR/Ty3_gypsy/chromovirus/Tekay	Other		putative All/repeat/mobile_element/Class_I/LTR/Ty3_gypsy/chromovirus/Tekay	122187		0.162011
41	1	1	1364	1393	1448	4205	4205	0.00557553	All/repeat/mobile_element/Class_I/LTR/Ty3_gypsy/chromovirus/Tekay	Other		putative All/repeat/mobile_element/Class_I/LTR/Ty3_gypsy/chromovirus/Tekay	126392		0.167587
43	1	1	1390	1323	1356	4069	4069	0.0053952	All/repeat/mobile_element/Class_I/LTR/Ty3_gypsy/chromovirus/Tekay	Other		putative All/repeat/mobile_element/Class_I/LTR/Ty3_gypsy/chromovirus/Tekay	130461		0.172982
48	1	1	929	882	972	2783	2783	0.00369006	All/repeat/mobile_element/Class_I/LTR/Ty3_gypsy/chromovirus/Tekay	Other		putative All/repeat/mobile_element/Class_I/LTR/Ty3_gypsy/chromovirus/Tekay	133244		0.176672
49	1	1	950	912	886	2748	2748	0.00364365	All/repeat/mobile_element/Class_I/LTR/Ty3_gypsy/chromovirus/Tekay	Other		putative All/repeat/mobile_element/Class_I/LTR/Ty3_gypsy/chromovirus/Tekay	135992		0.180316
52	1	1	854	861	884	2599	2599	0.00344609	All/repeat/mobile_element/Class_I/LTR/Ty3_gypsy/chromovirus/Tekay	Other		putative All/repeat/mobile_element/Class_I/LTR/Ty3_gypsy/chromovirus/Tekay	138591		0.183762
56	1	1	765	883	838	2486	2486	0.00329626	All/repeat/mobile_element/Class_I/LTR/Ty3_gypsy/chromovirus/Tekay	Other		putative All/repeat/mobile_element/Class_I/LTR/Ty3_gypsy/chromovirus/Tekay	141077		0.187058
59	1	1	755	757	778	2290	2290	0.00303637	All/repeat/mobile_element/Class_I/LTR/Ty3_gypsy/chromovirus/Tekay	Other		putative All/repeat/mobile_element/Class_I/LTR/Ty3_gypsy/chromovirus/Tekay	143367		0.190094
63	1	1	666	669	622	1957	1957	0.00259484	All/repeat/mobile_element/Class_I/LTR/Ty3_gypsy/chromovirus/Tekay	Other		putative All/repeat/mobile_element/Class_I/LTR/Ty3_gypsy/chromovirus/Tekay	145324		0.192689
72	1	1	500	511	515	1526	1526	0.00202337	All/repeat/mobile_element/Class_I/LTR/Ty3_gypsy/chromovirus/Tekay	Other		putative All/repeat/mobile_element/Class_I/LTR/Ty3_gypsy/chromovirus/Tekay	146850		0.194712
81	1	1	388	456	400	1244	1244	0.00164945	All/repeat/mobile_element/Class_I/LTR/Ty3_gypsy/chromovirus/Tekay	Other		putative All/repeat/mobile_element/Class_I/LTR/Ty3_gypsy/chromovirus/Tekay	148094		0.196362
83	1	1	343	352	375	1070	1070	0.00141874	All/repeat/mobile_element/Class_I/LTR/Ty3_gypsy/chromovirus/Tekay	Other		putative All/repeat/mobile_element/Class_I/LTR/Ty3_gypsy/chromovirus/Tekay	149164		0.197781
25	6	1	2032	2069	2255	6356	6356	0.0084276	All/repeat/mobile_element/Class_I/LTR/Ty3_gypsy/chromovirus/Tekay	Other		All/repeat/mobile_element/Class_I/LTR/Ty3_gypsy/chromovirus/Tekay	155520		0.206208
68	6	1	579	531	569	1679	1679	0.00222623	All/repeat/mobile_element/Class_I/LTR/Ty3_gypsy/chromovirus/Tekay	Other		All/repeat/mobile_element/Class_I/LTR/Ty3_gypsy/chromovirus/Tekay	157199		0.208434
80	31	1	433	416	400	1249	1249	0.00165608	All	Other		putative All/repeat/mobile_element/Class_I/LTR/Ty3_gypsy/chromovirus/Tekay	158448		0.210091
89	35	1	289	305	235	829	829	0.00109919	All	Other		putative All/repeat/mobile_element/Class_I/LTR/Ty3_gypsy/chromovirus/Tekay	159277		0.21119
91	37	1	252	233	235	720	720	0.000954668	All	Other		putative All/repeat/mobile_element/Class_I/LTR/Ty3_gypsy/chromovirus/Tekay	159997		0.212144
93	39	1	196	204	211	611	611	0.000810142	All	Other		putative All/repeat/mobile_element/Class_I/LTR/Ty3_gypsy/chromovirus/Tekay	160608		0.212955
101	47	1	156	135	137	428	428	0.000567497	All	Other		putative All/repeat/mobile_element/Class_I/LTR/Ty3_gypsy/chromovirus/Tekay	161036		0.213522
114	59	1	80	91	78	249	249	0.000330156	All	Other		putative All/repeat/mobile_element/Class_I/LTR/Ty3_gypsy/chromovirus/Tekay	161285		0.213852
126	71	1	62	53	67	182	182	0.000241319	All	Other		putative All/repeat/mobile_element/Class_I/LTR/Ty3_gypsy/chromovirus/Tekay	161467	161467	0.214094
1	2	2	5829	5947	6161	17937	17937	0.0237832	All/repeat/mobile_element/Class_I/LTR/Ty3_gypsy/chromovirus/Tekay	Other		All/repeat/mobile_element/Class_I/LTR/Ty3_gypsy/chromovirus/Tekay	17937		0.0237832
7	2	2	2986	3095	3050	9131	9131	0.012107	All/repeat/mobile_element/Class_I/LTR/Ty3_gypsy/chromovirus/Tekay	Other		All/repeat/mobile_element/Class_I/LTR/Ty3_gypsy/chromovirus/Tekay	27068		0.0358902
10	2	2	2828	2805	2888	8521	8521	0.0112982	All/repeat/mobile_element/Class_I/LTR/Ty3_gypsy/chromovirus/Tekay	Other		All/repeat/mobile_element/Class_I/LTR/Ty3_gypsy/chromovirus/Tekay	35589		0.0471884
12	2	2	2712	2746	2924	8382	8382	0.0111139	All/repeat/mobile_element/Class_I/LTR/Ty3_gypsy/chromovirus/Tekay	Other		All/repeat/mobile_element/Class_I/LTR/Ty3_gypsy/chromovirus/Tekay	43971		0.0583024
14	2	2	2644	2515	2703	7862	7862	0.0104244	All/repeat/mobile_element/Class_I/LTR/Ty3_gypsy/chromovirus/Tekay	Other		All/repeat/mobile_element/Class_I/LTR/Ty3_gypsy/chromovirus/Tekay	51833		0.0687268
17	2	2	2434	2356	2519	7309	7309	0.0096912	All/repeat/mobile_element/Class_I/LTR/Ty3_gypsy/chromovirus/Tekay	Other		All/repeat/mobile_element/Class_I/LTR/Ty3_gypsy/chromovirus/Tekay	59142		0.078418
22	2	2	2261	2201	2148	6610	6610	0.00876438	All/repeat/mobile_element/Class_I/LTR/Ty3_gypsy/chromovirus/Tekay	Other		All/repeat/mobile_element/Class_I/LTR/Ty3_gypsy/chromovirus/Tekay	65752		0.0871824
23	2	2	2174	2097	2272	6543	6543	0.00867554	All/repeat/mobile_element/Class_I/LTR/Ty3_gypsy/chromovirus/Tekay	Other		All/repeat/mobile_element/Class_I/LTR/Ty3_gypsy/chromovirus/Tekay	72295		0.0958579
30	2	2	1969	2008	2019	5996	5996	0.00795026	All/repeat/mobile_element/Class_I/LTR/Ty3_gypsy/chromovirus/Tekay	Other		All/repeat/mobile_element/Class_I/LTR/Ty3_gypsy/chromovirus/Tekay	78291		0.103808
34	2	2	1898	1965	1876	5739	5739	0.0076095	All/repeat/mobile_element/Class_I/LTR/Ty3_gypsy/chromovirus/Tekay	Other		All/repeat/mobile_element/Class_I/LTR/Ty3_gypsy/chromovirus/Tekay	84030		0.111418
37	2	2	1770	1797	1751	5318	5318	0.00705128	All/repeat/mobile_element/Class_I/LTR/Ty3_gypsy/chromovirus/Tekay	Other		All/repeat/mobile_element/Class_I/LTR/Ty3_gypsy/chromovirus/Tekay	89348		0.118469
39	2	2	1518	1476	1521	4515	4515	0.00598656	All/repeat/mobile_element/Class_I/LTR/Ty3_gypsy/chromovirus/Tekay	Other		All/repeat/mobile_element/Class_I/LTR/Ty3_gypsy/chromovirus/Tekay	93863		0.124456
46	2	2	1244	1276	1374	3894	3894	0.00516316	All/repeat/mobile_element/Class_I/LTR/Ty3_gypsy/chromovirus/Tekay	Other		All/repeat/mobile_element/Class_I/LTR/Ty3_gypsy/chromovirus/Tekay	97757		0.129619
51	2	2	915	833	857	2605	2605	0.00345404	All/repeat/mobile_element/Class_I/LTR/Ty3_gypsy/chromovirus/Tekay	Other		All/repeat/mobile_element/Class_I/LTR/Ty3_gypsy/chromovirus/Tekay	100362		0.133073
54	2	2	837	798	877	2512	2512	0.00333073	All/repeat/mobile_element/Class_I/LTR/Ty3_gypsy/chromovirus/Tekay	Other		All/repeat/mobile_element/Class_I/LTR/Ty3_gypsy/chromovirus/Tekay	102874		0.136403
62	2	2	709	661	678	2048	2048	0.0027155	All/repeat/mobile_element/Class_I/LTR/Ty3_gypsy/chromovirus/Tekay	Other		All/repeat/mobile_element/Class_I/LTR/Ty3_gypsy/chromovirus/Tekay	104922		0.139119
65	2	2	623	649	613	1885	1885	0.00249937	All/repeat/mobile_element/Class_I/LTR/Ty3_gypsy/chromovirus/Tekay	Other		All/repeat/mobile_element/Class_I/LTR/Ty3_gypsy/chromovirus/Tekay	106807		0.141618
71	2	2	522	501	504	1527	1527	0.00202469	All/repeat/mobile_element/Class_I/LTR/Ty3_gypsy/chromovirus/Tekay	Other		All/repeat/mobile_element/Class_I/LTR/Ty3_gypsy/chromovirus/Tekay	108334		0.143643
75	2	2	453	512	498	1463	1463	0.00193983	All/repeat/mobile_element/Class_I/LTR/Ty3_gypsy/chromovirus/Tekay	Other		All/repeat/mobile_element/Class_I/LTR/Ty3_gypsy/chromovirus/Tekay	109797		0.145583
87	2	2	306	341	277	924	924	0.00122516	All/repeat/mobile_element/Class_I/LTR/Ty3_gypsy/chromovirus/Tekay	Other		All/repeat/mobile_element/Class_I/LTR/Ty3_gypsy/chromovirus/Tekay	110721		0.146808
42	5	2	1351	1396	1435	4182	4182	0.00554503	All/repeat/mobile_element/Class_I/LTR/Ty3_gypsy/chromovirus/Tekay	Other		All/repeat/mobile_element/Class_I/LTR/Ty3_gypsy/chromovirus/Tekay	114903		0.152353
45	5	2	1360	1364	1315	4039	4039	0.00535542	All/repeat/mobile_element/Class_I/LTR/Ty3_gypsy/chromovirus/Tekay	Other		All/repeat/mobile_element/Class_I/LTR/Ty3_gypsy/chromovirus/Tekay	118942		0.157708
15	7	2	2513	2633	2569	7715	7715	0.0102295	All	Other		All/repeat/mobile_element/Class_I/LTR/Ty3_gypsy/chromovirus/Tekay	126657		0.167938
28	9	2	2047	2095	2110	6252	6252	0.0082897	All	Other		All/repeat/mobile_element/Class_I/LTR/Ty3_gypsy/chromovirus/Tekay	132909		0.176228
66	19	2	558	541	600	1699	1699	0.00225275	All/repeat/mobile_element/Class_I/LTR/Ty3_gypsy/chromovirus/Tekay	Other		All/repeat/mobile_element/Class_I/LTR/Ty3_gypsy/chromovirus/Tekay	134608		0.17848
67	20	2	600	589	510	1699	1699	0.00225275	All	Other		All/repeat/mobile_element/Class_I/LTR/Ty3_gypsy/chromovirus/Tekay	136307		0.180733
76	26	2	436	488	478	1402	1402	0.00185895	All/repeat/mobile_element/Class_I/LTR/Ty3_gypsy/chromovirus/Tekay	Other		All/repeat/mobile_element/Class_I/LTR/Ty3_gypsy/chromovirus/Tekay	137709		0.182592
105	50	2	124	120	92	336	336	0.000445512	All	Other		All/repeat/mobile_element/Class_I/LTR/Ty3_gypsy/chromovirus/Tekay	138045		0.183038
127	72	2	57	61	61	179	179	0.000237341	All	Other		All/repeat/mobile_element/Class_I/LTR/Ty3_gypsy/chromovirus/Tekay	138224		0.183275
164	108	2	33	26	38	97	97	0.000128615	All/repeat/mobile_element/Class_I/LTR/Ty3_gypsy/chromovirus/Tekay	Other		All/repeat/mobile_element/Class_I/LTR/Ty3_gypsy/chromovirus/Tekay	138321	138321	0.183404
2	3	3	4889	4883	4965	14737	14737	0.0195402	All	Other		All/repeat/mobile_element/Class_I/LTR/Ty3_gypsy/chromovirus/Tekay	14737		0.0195402
8	3	3	2902	3067	3086	9055	9055	0.0120063	All	Other		All/repeat/mobile_element/Class_I/LTR/Ty3_gypsy/chromovirus/Tekay	23792		0.0315465
29	3	3	2042	2056	2008	6106	6106	0.00809611	All	Other		All/repeat/mobile_element/Class_I/LTR/Ty3_gypsy/chromovirus/Tekay	29898		0.0396426
35	3	3	1881	1912	1920	5713	5713	0.00757502	All	Other		All/repeat/mobile_element/Class_I/LTR/Ty3_gypsy/chromovirus/Tekay	35611		0.0472176
38	3	3	1696	1788	1660	5144	5144	0.00682057	All	Other		All/repeat/mobile_element/Class_I/LTR/Ty3_gypsy/chromovirus/Tekay	40755		0.0540382
18	8	3	2351	2355	2431	7137	7137	0.00946315	All	Other		All/repeat/mobile_element/Class_I/LTR/Ty3_gypsy/chromovirus/Tekay	47892		0.0635013
61	17	3	710	687	689	2086	2086	0.00276588	All	Other		All/repeat/mobile_element/Class_I/LTR/Ty3_gypsy/chromovirus/Tekay	49978		0.0662672
74	24	3	508	514	446	1468	1468	0.00194646	All	Other		All/repeat/mobile_element/Class_I/LTR/Ty3_gypsy/chromovirus/Tekay	51446	51446	0.0682137
21	4	4	2190	2169	2310	6669	6669	0.00884261	All/repeat/mobile_element/Class_I/LTR/Ty3_gypsy/chromovirus/Tekay	Other		All/repeat/mobile_element/Class_I/LTR/Ty3_gypsy/chromovirus/Tekay	6669		0.00884261
33	4	4	1825	1970	1974	5769	5769	0.00764928	All/repeat/mobile_element/Class_I/LTR/Ty3_gypsy/chromovirus/Tekay	Other		All/repeat/mobile_element/Class_I/LTR/Ty3_gypsy/chromovirus/Tekay	12438		0.0164919
36	4	4	1925	1860	1888	5673	5673	0.00752199	All/repeat/mobile_element/Class_I/LTR/Ty3_gypsy/chromovirus/Tekay	Other		All/repeat/mobile_element/Class_I/LTR/Ty3_gypsy/chromovirus/Tekay	18111		0.0240139
44	4	4	1425	1334	1302	4061	4061	0.00538459	All/repeat/mobile_element/Class_I/LTR/Ty3_gypsy/chromovirus/Tekay	Other		All/repeat/mobile_element/Class_I/LTR/Ty3_gypsy/chromovirus/Tekay	22172		0.0293985
64	18	4	658	617	634	1909	1909	0.0025312	All/repeat/mobile_element/Class_I/LTR/Ty3_gypsy/chromovirus/Tekay	Other		All/repeat/mobile_element/Class_I/LTR/Ty3_gypsy/chromovirus/Tekay	24081		0.0319297
73	23	4	484	523	517	1524	1524	0.00202071	All/repeat/mobile_element/Class_I/LTR/Ty3_gypsy/chromovirus/Tekay	Other		All/repeat/mobile_element/Class_I/LTR/Ty3_gypsy/chromovirus/Tekay	25605	25605	0.0339504
47	10	10	1201	1143	1165	3509	3509	0.00465268	All/repeat/mobile_element/Class_I/LTR/Ty3_gypsy/non-chromovirus/OTA/Ogre_Tat/TatV	Other		All/repeat/mobile_element/Class_I/LTR/Ty3_gypsy/non-chromovirus/OTA/Ogre_Tat/TatV	3509		0.00465268
50	11	10	950	916	749	2615	2615	0.0034673	All/repeat/mobile_element/Class_I/LTR/Ty3_gypsy/non-chromovirus/OTA/Ogre_Tat/TatV	Other		All/repeat/mobile_element/Class_I/LTR/Ty3_gypsy/non-chromovirus/OTA/Ogre_Tat/TatV	6124		0.00811998
55	13	10	800	835	853	2488	2488	0.00329891	All/repeat/mobile_element/Class_I/LTR/Ty3_gypsy/non-chromovirus/OTA/Ogre_Tat/TatV	Other		All/repeat/mobile_element/Class_I/LTR/Ty3_gypsy/non-chromovirus/OTA/Ogre_Tat/TatV	8612		0.0114189
77	27	10	465	410	482	1357	1357	0.00179928	All	Other		All/repeat/mobile_element/Class_I/LTR/Ty3_gypsy/non-chromovirus/OTA/Ogre_Tat/TatV	9969		0.0132182
92	38	10	218	218	223	659	659	0.000873786	All	Other		All/repeat/mobile_element/Class_I/LTR/Ty3_gypsy/non-chromovirus/OTA/Ogre_Tat/TatV	10628	10628	0.014092
53	12	12	877	823	884	2584	2584	0.0034262	All	Other		All/repeat/mobile_element/Class_I/LTR/Ty3_gypsy/non-chromovirus/OTA/Athila	2584		0.0034262
94	40	12	187	193	197	577	577	0.00076506	All/repeat/mobile_element/Class_I/LTR/Ty3_gypsy/non-chromovirus/OTA/Athila	Other		All/repeat/mobile_element/Class_I/LTR/Ty3_gypsy/non-chromovirus/OTA/Athila	3161		0.00419126
97	43	12	165	159	161	485	485	0.000643075	All/repeat/mobile_element/Class_I/LTR/Ty3_gypsy/non-chromovirus/OTA/Athila	Other		All/repeat/mobile_element/Class_I/LTR/Ty3_gypsy/non-chromovirus/OTA/Athila	3646		0.00483433
98	44	12	151	149	154	454	454	0.000601971	All	Other		All/repeat/mobile_element/Class_I/LTR/Ty3_gypsy/non-chromovirus/OTA/Athila	4100		0.0054363
103	49	12	121	145	142	408	408	0.000540978	All/repeat/mobile_element/Class_I/LTR/Ty3_gypsy/non-chromovirus/OTA/Athila	Other		All/repeat/mobile_element/Class_I/LTR/Ty3_gypsy/non-chromovirus/OTA/Athila	4508		0.00597728
122	67	12	65	71	62	198	198	0.000262534	All/repeat/mobile_element/Class_I/LTR/Ty3_gypsy/non-chromovirus/OTA/Athila	Other		All/repeat/mobile_element/Class_I/LTR/Ty3_gypsy/non-chromovirus/OTA/Athila	4706	4706	0.00623982
57	14	14	816	829	697	2342	2342	0.00310532	All/repeat/rDNA/45S_rDNA	rDNA		All/repeat/rDNA/45S_rDNA	2342	2342	0.00310532
58	15	15	728	787	779	2294	2294	0.00304168	All/repeat/satellite	Putative satellite (low confidence)	monomer length 189; dotter is ok	All/repeat/satellite	2294	2294	0.00304168
60	16	16	774	687	707	2168	2168	0.00287461	All	Other	TRIM, CL60contig74 and CL60contig133 have insertion sites	putative All/repeat/mobile_element/Class_I/LTR/TRIM	2168		0.00287461
70	22	16	571	548	530	1649	1649	0.00218645	All	Other	mates with cl60	putative All/repeat/mobile_element/Class_I/LTR/TRIM	3817	3817	0.00506107
69	21	21	559	537	577	1673	1673	0.00221828	All/repeat/mobile_element/Class_I/LTR/Ty1_copia/SIRE	Other		All/repeat/mobile_element/Class_I/LTR/Ty1_copia/SIRE	1673	1673	0.00221828
86	25	25	320	362	334	1016	1016	0.00134714	All	Other		unknown	1016		0.00134714
104	25	25	124	142	131	397	397	0.000526393	All	Other		unknown	1413	1413	0.00187354
78	28	28	384	442	478	1304	1304	0.00172901	All	Other		unknown	1304	1304	0.00172901
79	29	29	418	437	410	1265	1265	0.0016773	All	Other		unknown	1265	1265	0.0016773
82	30	30	375	380	374	1129	1129	0.00149697	All/repeat/mobile_element/Class_I/LTR/Ty1_copia/TAR	Other		All/repeat/mobile_element/Class_I/LTR/Ty1_copia/TAR	1129		0.00149697
145	30	30	33	49	43	125	125	0.000165741	All/repeat/mobile_element/Class_I/LTR/Ty1_copia/TAR	Other		All/repeat/mobile_element/Class_I/LTR/Ty1_copia/TAR	1254	1254	0.00166271
84	32	32	356	340	340	1036	1036	0.00137366	All	Other	dotter	All/repeat/mobile_element/Class_I/SINE	1036	1036	0.00137366
85	33	33	348	375	310	1033	1033	0.00136968	All	Other		unknown	1033	1033	0.00136968
88	34	34	304	316	300	920	920	0.00121985	All/repeat/mobile_element/Class_I/LTR/Ty1_copia/TAR	Other		All/repeat/mobile_element/Class_I/LTR/Ty1_copia/TAR	920	920	0.00121985
90	36	36	241	260	231	732	732	0.000970579	All	Other		unknown	732	732	0.000970579
95	41	41	210	182	184	576	576	0.000763734	All	Other		All/repeat/mobile_element/Class_I/LTR/Ty1_copia/Angela	576		0.000763734
144	89	41	51	43	32	126	126	0.000167067	All	Other		All/repeat/mobile_element/Class_I/LTR/Ty1_copia/Angela	702		0.000930801
168	112	41	27	22	41	90	90	0.000119333	All/repeat/mobile_element/Class_I/LTR/Ty1_copia/Angela	Other		All/repeat/mobile_element/Class_I/LTR/Ty1_copia/Angela	792	792	0.00105013
96	42	42	153	178	210	541	541	0.000717327	All/organelle/plastid	Other		All/organelle/plastid	541
106	51	42	111	102	123	336	336	0.000445512	All/organelle/plastid	Other		All/organelle/plastid	877
108	53	42	105	94	105	304	304	0.000403082	All/organelle/plastid	Other		All/organelle/plastid	1181
110	55	42	88	99	108	295	295	0.000391149	All/organelle/plastid	Other		All/organelle/plastid	1476
117	62	42	74	87	76	237	237	0.000314245	All/organelle/plastid	Other		All/organelle/plastid	1713
118	63	42	65	79	87	231	231	0.000306289	All/organelle/plastid	Other		All/organelle/plastid	1944
124	69	42	62	55	74	191	191	0.000253252	All/organelle/plastid	Other		All/organelle/plastid	2135
125	70	42	77	52	60	189	189	0.0002506	All/organelle/plastid	Other		All/organelle/plastid	2324
135	80	42	55	42	50	147	147	0.000194911	All/organelle/plastid	Other		All/organelle/plastid	2471
137	82	42	64	31	51	146	146	0.000193585	All/organelle/plastid	Other		All/organelle/plastid	2617
156	100	42	34	34	37	105	105	0.000139222	All/organelle/plastid	Other		All/organelle/plastid	2722
160	104	42	36	39	25	100	100	0.000132593	All/organelle/plastid	Other		All/organelle/plastid	2822
161	105	42	36	33	30	99	99	0.000131267	All/organelle/plastid	Other		All/organelle/plastid	2921
162	106	42	26	29	43	98	98	0.000129941	All/organelle/plastid	Other		All/organelle/plastid	3019
167	111	42	31	27	34	92	92	0.000121985	All/organelle/plastid	Other		All/organelle/plastid	3111
174	118	42	27	29	29	85	85	0.000112704	All/organelle/plastid	Other		All/organelle/plastid	3196
178	122	42	35	30	17	82	82	0.000108726	All/organelle/plastid	Other		All/organelle/plastid	3278
181	125	42	26	23	30	79	79	0.000104748	All/organelle/plastid	Other		All/organelle/plastid	3357
185	129	42	27	21	28	76	76	0.00010077	All/organelle/plastid	Other		All/organelle/plastid	3433
188	132	42	28	32	15	75	75	9.94446e-05	All/organelle/plastid	Other		All/organelle/plastid	3508	3508
99	45	45	150	143	154	447	447	0.00059269	All/repeat/mobile_element/Class_I/LTR/Ty1_copia/TAR	Other		All/repeat/mobile_element/Class_I/LTR/Ty1_copia/TAR	447	447	0.00059269
100	46	46	146	138	148	432	432	0.000572801	All/repeat/rDNA/5S_rDNA	rDNA		All/repeat/rDNA/5S_rDNA	432	432	0.000572801
102	48	48	154	118	140	412	412	0.000546282	All	Other		unknown	412	412	0.000546282
107	52	52	99	106	107	312	312	0.000413689	All	Other		unknown	312	312	0.000413689
109	54	54	124	79	93	296	296	0.000392475	All/repeat/mobile_element/Class_I/LTR/Ty1_copia/Tork	Other		All/repeat/mobile_element/Class_I/LTR/Ty1_copia/Tork	296		0.000392475
169	113	54	27	34	29	90	90	0.000119333	All/repeat/mobile_element/Class_I/LTR/Ty1_copia/Tork	Other		All/repeat/mobile_element/Class_I/LTR/Ty1_copia/Tork	386	386	0.000511808
111	56	56	105	95	89	289	289	0.000383193	All/repeat/mobile_element/Class_I/LTR/Ty1_copia/Tork	Other		All/repeat/mobile_element/Class_I/LTR/Ty1_copia/Tork	289	289	0.000383193
112	57	57	92	82	82	256	256	0.000339437	All	Other		unknown	256	256	0.000339437
113	58	58	85	77	90	252	252	0.000334134	All	Other		unknown	252	252	0.000334134
115	60	60	71	90	84	245	245	0.000324852	All/repeat/mobile_element/Class_I/LTR/Ty1_copia/SIRE	Other		All/repeat/mobile_element/Class_I/LTR/Ty1_copia/SIRE	245		0.000324852
138	83	60	58	35	48	141	141	0.000186956	All/repeat/mobile_element/Class_I/LTR/Ty1_copia/SIRE	Other		All/repeat/mobile_element/Class_I/LTR/Ty1_copia/SIRE	386		0.000511808
170	114	60	39	25	25	89	89	0.000118008	All/repeat/mobile_element/Class_I/LTR/Ty1_copia/SIRE	Other		All/repeat/mobile_element/Class_I/LTR/Ty1_copia/SIRE	475	475	0.000629816
116	61	61	80	80	80	240	240	0.000318223	All	Other		All/repeat/mobile_element/Class_I/LTR/Ty1_copia/Bianca Ty1-RH	240		0.000318223
151	95	61	38	24	55	117	117	0.000155134	All	Other		All/repeat/mobile_element/Class_I/LTR/Ty1_copia/Bianca Ty1-RH	357	357	0.000473356
119	64	64	79	78	68	225	225	0.000298334	All/repeat/mobile_element/Class_I/LINE	Other		All/repeat/mobile_element/Class_I/LINE	225	225	0.000298334
120	65	65	68	62	72	202	202	0.000267837	All/repeat/satellite	Putative satellite (high confidence)	TR_monomer_length 377	All/repeat/satellite	202	202	0.000267837
121	66	66	67	61	74	202	202	0.000267837	All	Other		unknown	202	202	0.000267837
123	68	68	63	70	63	196	196	0.000259882	All	Other		unknown	196	196	0.000259882
128	73	73	49	63	65	177	177	0.000234689	All	Other		unknown	177	177	0.000234689
129	74	74	57	64	52	173	173	0.000229385	All	Other		unknown	173	173	0.000229385
130	75	75	60	52	59	171	171	0.000226734	All	Other		unknown	171	171	0.000226734
131	76	76	68	51	48	167	167	0.00022143	All	Other		unknown	167	167	0.00022143
132	77	77	48	44	65	157	157	0.000208171	All	Other		unknown	157	157	0.000208171
133	78	78	54	50	52	156	156	0.000206845	All	Other		unknown	156	156	0.000206845
134	79	79	60	54	36	150	150	0.000198889	All	Other		unknown	150	150	0.000198889
136	81	81	38	55	53	146	146	0.000193585	All	Other		unknown	146	146	0.000193585
139	84	84	41	52	45	138	138	0.000182978	All	Other		unknown	138	138	0.000182978
140	85	85	41	38	55	134	134	0.000177674	All	Other		unknown	134	134	0.000177674
141	86	86	45	37	51	133	133	0.000176348	All	Other		unknown	133	133	0.000176348
142	87	87	41	39	52	132	132	0.000175022	All	Other		unknown	132	132	0.000175022
143	88	88	44	49	36	129	129	0.000171045	All/repeat/satellite	Putative satellite (low confidence)	TR_monomer_length 74	All/repeat/satellite	129	129	0.000171045
146	90	90	49	36	38	123	123	0.000163089	All	Other		unknown	123	123	0.000163089
147	91	91	42	47	33	122	122	0.000161763	All	Other		unknown	122	122	0.000161763
148	92	92	33	46	40	119	119	0.000157785	All	Other		unknown	119	119	0.000157785
149	93	93	26	33	59	118	118	0.000156459	All/repeat/mobile_element/Class_I/LTR/Ty1_copia/Tork	Other		All/repeat/mobile_element/Class_I/LTR/Ty1_copia/Tork	118	118	0.000156459
150	94	94	38	41	39	118	118	0.000156459	All	Other		unknown	118	118	0.000156459
152	96	96	30	49	33	112	112	0.000148504	All	Other		unknown	112	112	0.000148504
153	97	97	39	35	35	109	109	0.000144526	All	Other		unknown	109	109	0.000144526
154	98	98	30	38	40	108	108	0.0001432	All	Other		unknown	108	108	0.0001432
155	99	99	33	33	39	105	105	0.000139222	All/repeat/mobile_element/Class_I/LTR/Ty3_gypsy/non-chromovirus/OTA/Athila	Other		All/repeat/mobile_element/Class_I/LTR/Ty3_gypsy/non-chromovirus/OTA/Athila	105	105	0.000139222
157	101	101	36	38	31	105	105	0.000139222	All/repeat/satellite	Putative satellite (low confidence)	TR_monomer_length 604	All/repeat/satellite	105	105	0.000139222
158	102	102	31	39	34	104	104	0.000137896	All	Other		unknown	104	104	0.000137896
159	103	103	34	30	37	101	101	0.000133919	All	Other	IS TG AC	putative All/repeat/mobile_element/Class_I/LTR/TRIM	101	101	0.000133919
163	107	107	25	39	33	97	97	0.000128615	All/repeat/mobile_element/Class_I/LTR/Ty1_copia/Ale	Other		All/repeat/mobile_element/Class_I/LTR/Ty1_copia/Ale	97	97	0.000128615
165	109	109	43	26	26	95	95	0.000125963	All	Other		unknown	95	95	0.000125963
166	110	110	23	30	42	95	95	0.000125963	All	Other		unknown	95	95	0.000125963
171	115	115	28	24	35	87	87	0.000115356	All/repeat/mobile_element/Class_I/LTR/Ty1_copia/SIRE	Other		All/repeat/mobile_element/Class_I/LTR/Ty1_copia/SIRE	87	87	0.000115356
172	116	116	37	23	26	86	86	0.00011403	All	Other		unknown	86	86	0.00011403
173	117	117	29	31	26	86	86	0.00011403	All	Other		unknown	86	86	0.00011403
175	119	119	28	27	29	84	84	0.000111378	All	Other		unknown	84	84	0.000111378
176	120	120	26	36	20	82	82	0.000108726	All/repeat/mobile_element/Class_I/LTR/Ty1_copia/Tork	Other		All/repeat/mobile_element/Class_I/LTR/Ty1_copia/Tork	82	82	0.000108726
177	121	121	25	33	24	82	82	0.000108726	All	Other		unknown	82	82	0.000108726
179	123	123	17	27	37	81	81	0.0001074	All	Other		unknown	81	81	0.0001074
180	124	124	28	29	22	79	79	0.000104748	All	Other		unknown	79	79	0.000104748
182	126	126	29	26	23	78	78	0.000103422	All	Other		unknown	78	78	0.000103422
183	127	127	22	31	24	77	77	0.000102096	All	Other		unknown	77	77	0.000102096
184	128	128	32	13	32	77	77	0.000102096	All	Other		unknown	77	77	0.000102096
186	130	130	32	17	26	75	75	9.94446e-05	All	Other		unknown	75	75	9.94446e-05
187	131	131	26	24	25	75	75	9.94446e-05	All	Other		unknown	75	75	9.94446e-05
							total genome proportion	0.558393

## Sheet: SC annotation summary
cluster	supercluster	final supercluster	S1	S2	S3	size	size (control)	genome proportion	repeat annotation	tarean	notes	final annotation	cumulative sum of size in superclusters	size of supercluster	Supercluster genome proportion	Supercluster genome proportion %
126	71	1	62	53	67	182	182	0.000241319	All	Other		putative All/repeat/mobile_element/Class_I/LTR/Ty3_gypsy/chromovirus/Tekay	161467	161467	0.214094	21.4094		Repeat annotation	Genome proportion %
164	108	2	33	26	38	97	97	0.000128615	All/repeat/mobile_element/Class_I/LTR/Ty3_gypsy/chromovirus/Tekay	Other		All/repeat/mobile_element/Class_I/LTR/Ty3_gypsy/chromovirus/Tekay	138321	138321	0.183404	18.3404		All/repeat/mobile_element/Class_I/LINE	0.0298334
74	24	3	508	514	446	1468	1468	0.00194646	All	Other		All/repeat/mobile_element/Class_I/LTR/Ty3_gypsy/chromovirus/Tekay	51446	51446	0.0682137	6.82137		putative All/repeat/mobile_element/Class_I/SINE	0.137366
73	23	4	484	523	517	1524	1524	0.00202071	All/repeat/mobile_element/Class_I/LTR/Ty3_gypsy/chromovirus/Tekay	Other		All/repeat/mobile_element/Class_I/LTR/Ty3_gypsy/chromovirus/Tekay	25605	25605	0.0339504	3.39504		All/repeat/mobile_element/Class_I/LTR/Ty1_copia/Ale	0.0128615
92	38	10	218	218	223	659	659	0.000873786	All	Other		All/repeat/mobile_element/Class_I/LTR/Ty3_gypsy/non-chromovirus/OTA/Ogre_Tat/TatV	10628	10628	0.014092	1.4092		All/repeat/mobile_element/Class_I/LTR/Ty1_copia/Angela	0.105013
122	67	12	65	71	62	198	198	0.000262534	All/repeat/mobile_element/Class_I/LTR/Ty3_gypsy/non-chromovirus/OTA/Athila	Other		All/repeat/mobile_element/Class_I/LTR/Ty3_gypsy/non-chromovirus/OTA/Athila	4706	4706	0.00623982	0.623982		All/repeat/mobile_element/Class_I/LTR/Ty1_copia/Bianca Ty1-RH	0.0473356
57	14	14	816	829	697	2342	2342	0.00310532	All/repeat/rDNA/45S_rDNA	rDNA		All/repeat/rDNA/45S_rDNA	2342	2342	0.00310532	0.310532		All/repeat/mobile_element/Class_I/LTR/Ty1_copia/SIRE	0.296345
58	15	15	728	787	779	2294	2294	0.00304168	All/repeat/satellite	Putative satellite (low confidence)	monomer length 189; dotter is ok	All/repeat/satellite	2294	2294	0.00304168	0.304168		All/repeat/mobile_element/Class_I/LTR/Ty1_copia/TAR	0.347526
70	22	16	571	548	530	1649	1649	0.00218645	All	Other	mates with cl60	putative All/repeat/mobile_element/Class_I/LTR/TRIM	3817	3817	0.00506107	0.506107		All/repeat/mobile_element/Class_I/LTR/Ty1_copia/Tork	0.116019
69	21	21	559	537	577	1673	1673	0.00221828	All/repeat/mobile_element/Class_I/LTR/Ty1_copia/SIRE	Other		All/repeat/mobile_element/Class_I/LTR/Ty1_copia/SIRE	1673	1673	0.00221828	0.221828		All/repeat/mobile_element/Class_I/LTR/Ty3_gypsy/chromovirus/Tekay	28.5568
104	25	25	124	142	131	397	397	0.000526393	All	Other		unknown	1413	1413	0.00187354	0.187354		putative All/repeat/mobile_element/Class_I/LTR/Ty3_gypsy/chromovirus/Tekay	21.4094
78	28	28	384	442	478	1304	1304	0.00172901	All	Other		unknown	1304	1304	0.00172901	0.172901		All/repeat/mobile_element/Class_I/LTR/Ty3_gypsy/non-chromovirus/OTA/Athila	0.637904
79	29	29	418	437	410	1265	1265	0.0016773	All	Other		unknown	1265	1265	0.0016773	0.16773		All/repeat/mobile_element/Class_I/LTR/Ty3_gypsy/non-chromovirus/OTA/Ogre_Tat/TatV	1.4092
145	30	30	33	49	43	125	125	0.000165741	All/repeat/mobile_element/Class_I/LTR/Ty1_copia/TAR	Other		All/repeat/mobile_element/Class_I/LTR/Ty1_copia/TAR	1254	1254	0.00166271	0.166271		putative All/repeat/mobile_element/Class_I/LTR/TRIM	0.519498
84	32	32	356	340	340	1036	1036	0.00137366	All	Other	dotter	putative All/repeat/mobile_element/Class_I/SINE	1036	1036	0.00137366	0.137366		All/repeat/rDNA/45S_rDNA	0.310532
85	33	33	348	375	310	1033	1033	0.00136968	All	Other		unknown	1033	1033	0.00136968	0.136968		All/repeat/rDNA/5S_rDNA	0.0572801
88	34	34	304	316	300	920	920	0.00121985	All/repeat/mobile_element/Class_I/LTR/Ty1_copia/TAR	Other		All/repeat/mobile_element/Class_I/LTR/Ty1_copia/TAR	920	920	0.00121985	0.121985		All/repeat/satellite	0.361978
90	36	36	241	260	231	732	732	0.000970579	All	Other		unknown	732	732	0.000970579	0.0970579		unknown	1.48451
168	112	41	27	22	41	90	90	0.000119333	All/repeat/mobile_element/Class_I/LTR/Ty1_copia/Angela	Other		All/repeat/mobile_element/Class_I/LTR/Ty1_copia/Angela	792	792	0.00105013	0.105013		Grand Total	55.8393
99	45	45	150	143	154	447	447	0.00059269	All/repeat/mobile_element/Class_I/LTR/Ty1_copia/TAR	Other		All/repeat/mobile_element/Class_I/LTR/Ty1_copia/TAR	447	447	0.00059269	0.059269
100	46	46	146	138	148	432	432	0.000572801	All/repeat/rDNA/5S_rDNA	rDNA		All/repeat/rDNA/5S_rDNA	432	432	0.000572801	0.0572801
102	48	48	154	118	140	412	412	0.000546282	All	Other		unknown	412	412	0.000546282	0.0546282
107	52	52	99	106	107	312	312	0.000413689	All	Other		unknown	312	312	0.000413689	0.0413689
169	113	54	27	34	29	90	90	0.000119333	All/repeat/mobile_element/Class_I/LTR/Ty1_copia/Tork	Other		All/repeat/mobile_element/Class_I/LTR/Ty1_copia/Tork	386	386	0.000511808	0.0511808
111	56	56	105	95	89	289	289	0.000383193	All/repeat/mobile_element/Class_I/LTR/Ty1_copia/Tork	Other		All/repeat/mobile_element/Class_I/LTR/Ty1_copia/Tork	289	289	0.000383193	0.0383193
112	57	57	92	82	82	256	256	0.000339437	All	Other		unknown	256	256	0.000339437	0.0339437
113	58	58	85	77	90	252	252	0.000334134	All	Other		unknown	252	252	0.000334134	0.0334134
170	114	60	39	25	25	89	89	0.000118008	All/repeat/mobile_element/Class_I/LTR/Ty1_copia/SIRE	Other		All/repeat/mobile_element/Class_I/LTR/Ty1_copia/SIRE	475	475	0.000629816	0.0629816
151	95	61	38	24	55	117	117	0.000155134	All	Other		All/repeat/mobile_element/Class_I/LTR/Ty1_copia/Bianca Ty1-RH	357	357	0.000473356	0.0473356
119	64	64	79	78	68	225	225	0.000298334	All/repeat/mobile_element/Class_I/LINE	Other		All/repeat/mobile_element/Class_I/LINE	225	225	0.000298334	0.0298334
120	65	65	68	62	72	202	202	0.000267837	All/repeat/satellite	Putative satellite (high confidence)	TR_monomer_length 377	All/repeat/satellite	202	202	0.000267837	0.0267837
121	66	66	67	61	74	202	202	0.000267837	All	Other		unknown	202	202	0.000267837	0.0267837
123	68	68	63	70	63	196	196	0.000259882	All	Other		unknown	196	196	0.000259882	0.0259882
128	73	73	49	63	65	177	177	0.000234689	All	Other		unknown	177	177	0.000234689	0.0234689
129	74	74	57	64	52	173	173	0.000229385	All	Other		unknown	173	173	0.000229385	0.0229385
130	75	75	60	52	59	171	171	0.000226734	All	Other		unknown	171	171	0.000226734	0.0226734
131	76	76	68	51	48	167	167	0.00022143	All	Other		unknown	167	167	0.00022143	0.022143
132	77	77	48	44	65	157	157	0.000208171	All	Other		unknown	157	157	0.000208171	0.0208171
133	78	78	54	50	52	156	156	0.000206845	All	Other		unknown	156	156	0.000206845	0.0206845
134	79	79	60	54	36	150	150	0.000198889	All	Other		unknown	150	150	0.000198889	0.0198889
136	81	81	38	55	53	146	146	0.000193585	All	Other		unknown	146	146	0.000193585	0.0193585
139	84	84	41	52	45	138	138	0.000182978	All	Other		unknown	138	138	0.000182978	0.0182978
140	85	85	41	38	55	134	134	0.000177674	All	Other		unknown	134	134	0.000177674	0.0177674
141	86	86	45	37	51	133	133	0.000176348	All	Other		unknown	133	133	0.000176348	0.0176348
142	87	87	41	39	52	132	132	0.000175022	All	Other		unknown	132	132	0.000175022	0.0175022
143	88	88	44	49	36	129	129	0.000171045	All/repeat/satellite	Putative satellite (low confidence)	TR_monomer_length 74	All/repeat/satellite	129	129	0.000171045	0.0171045
146	90	90	49	36	38	123	123	0.000163089	All	Other		unknown	123	123	0.000163089	0.0163089
147	91	91	42	47	33	122	122	0.000161763	All	Other		unknown	122	122	0.000161763	0.0161763
148	92	92	33	46	40	119	119	0.000157785	All	Other		unknown	119	119	0.000157785	0.0157785
149	93	93	26	33	59	118	118	0.000156459	All/repeat/mobile_element/Class_I/LTR/Ty1_copia/Tork	Other		All/repeat/mobile_element/Class_I/LTR/Ty1_copia/Tork	118	118	0.000156459	0.0156459
150	94	94	38	41	39	118	118	0.000156459	All	Other		unknown	118	118	0.000156459	0.0156459
152	96	96	30	49	33	112	112	0.000148504	All	Other		unknown	112	112	0.000148504	0.0148504
153	97	97	39	35	35	109	109	0.000144526	All	Other		unknown	109	109	0.000144526	0.0144526
154	98	98	30	38	40	108	108	0.0001432	All	Other		unknown	108	108	0.0001432	0.01432
155	99	99	33	33	39	105	105	0.000139222	All/repeat/mobile_element/Class_I/LTR/Ty3_gypsy/non-chromovirus/OTA/Athila	Other		All/repeat/mobile_element/Class_I/LTR/Ty3_gypsy/non-chromovirus/OTA/Athila	105	105	0.000139222	0.0139222
157	101	101	36	38	31	105	105	0.000139222	All/repeat/satellite	Putative satellite (low confidence)	TR_monomer_length 604	All/repeat/satellite	105	105	0.000139222	0.0139222
158	102	102	31	39	34	104	104	0.000137896	All	Other		unknown	104	104	0.000137896	0.0137896
159	103	103	34	30	37	101	101	0.000133919	All	Other	IS TG AC	putative All/repeat/mobile_element/Class_I/LTR/TRIM	101	101	0.000133919	0.0133919
163	107	107	25	39	33	97	97	0.000128615	All/repeat/mobile_element/Class_I/LTR/Ty1_copia/Ale	Other		All/repeat/mobile_element/Class_I/LTR/Ty1_copia/Ale	97	97	0.000128615	0.0128615
165	109	109	43	26	26	95	95	0.000125963	All	Other		unknown	95	95	0.000125963	0.0125963
166	110	110	23	30	42	95	95	0.000125963	All	Other		unknown	95	95	0.000125963	0.0125963
171	115	115	28	24	35	87	87	0.000115356	All/repeat/mobile_element/Class_I/LTR/Ty1_copia/SIRE	Other		All/repeat/mobile_element/Class_I/LTR/Ty1_copia/SIRE	87	87	0.000115356	0.0115356
172	116	116	37	23	26	86	86	0.00011403	All	Other		unknown	86	86	0.00011403	0.011403
173	117	117	29	31	26	86	86	0.00011403	All	Other		unknown	86	86	0.00011403	0.011403
175	119	119	28	27	29	84	84	0.000111378	All	Other		unknown	84	84	0.000111378	0.0111378
176	120	120	26	36	20	82	82	0.000108726	All/repeat/mobile_element/Class_I/LTR/Ty1_copia/Tork	Other		All/repeat/mobile_element/Class_I/LTR/Ty1_copia/Tork	82	82	0.000108726	0.0108726
177	121	121	25	33	24	82	82	0.000108726	All	Other		unknown	82	82	0.000108726	0.0108726
179	123	123	17	27	37	81	81	0.0001074	All	Other		unknown	81	81	0.0001074	0.01074
180	124	124	28	29	22	79	79	0.000104748	All	Other		unknown	79	79	0.000104748	0.0104748
182	126	126	29	26	23	78	78	0.000103422	All	Other		unknown	78	78	0.000103422	0.0103422
183	127	127	22	31	24	77	77	0.000102096	All	Other		unknown	77	77	0.000102096	0.0102096
184	128	128	32	13	32	77	77	0.000102096	All	Other		unknown	77	77	0.000102096	0.0102096
186	130	130	32	17	26	75	75	9.94446e-05	All	Other		unknown	75	75	9.94446e-05	0.00994446
187	131	131	26	24	25	75	75	9.94446e-05	All	Other		unknown	75	75	9.94446e-05	0.00994446
																55.8393

## Sheet: Pie of repeats
SUMMARY
Repeat	Genome proportion %
Ty3/gypsy	52.0132
Ty1/copia	0.9251
TRIM	0.519498
LINE/SINE	0.167199
rDNA	0.367812
Satellite	0.361978
Unknown	12.5376
Low/single	33.1076
