# Supplementary material for: Comparative Dissection of Three Giant Genomes: Allium cepa, Allium sativum, and Allium ursinum
Source: Int J Mol Sci. 2019 Feb 9;20(3):733. doi: 10.3390/ijms20030733 (PMC6387171; doi:10.3390/ijms20030733)
Supplement: Supplementary file 1 [file ijms-20-00733-s001.zip › 5.ijms-430914-S/suppl_table/Table_S9_oligos.xlsx]

## Sheet: oligonucleotides for FISH
VRP275	TTAATTAATTAATTAATTAATTAATTAATTAATTAATTAATTAATTAATTAATTAATTAATTAATTAATTAATTAATTAATTAATTAATTAATTAATTAA	Allium_sequence_with_tandem_repeat_unit__TTAA
VRP276	TATGTATGTATGTATGTATGTATGTATGTATGTATGTATGTATGTATGTATGTATGTATGTATGTATGTATGTATGTATGTATGTATGTATGTATGTATG	Allium_sequence_with_tandem_repeat_unit__TATG
VRP277	CATACATACATACATACATACATACATACATACATACATACATACATACATACATACATACATACATACATACATACATACATACATACATACATACATA	Allium_sequence_with_tandem_repeat_unit__TATG
VRP278	TTTAAAATAGTTTAAAATAGTTTAAAATAGTTTAAAATAGTTTAAAATAGTTTAAAATAGTTTAAAATAGTTTAAAATAGTTTAAAATAGTTTAAAATAG	Allium_sequence_with_tandem_repeat_unit__TTTAAAATAG
VRP279	CTATTTTAAACTATTTTAAACTATTTTAAACTATTTTAAACTATTTTAAACTATTTTAAACTATTTTAAACTATTTTAAACTATTTTAAACTATTTTAAA	Allium_sequence_with_tandem_repeat_unit__TTTAAAATAG
VRP280	TTTGTGCCTTCGGGTTTGTGCCTTCGGGTTTGTGCCTTCGGGTTTGTGCCTTCGGGTTTGTGCCTTCGGGTTTGTGCCTTCGGGTTTGTGCCTTCGGGTT	Allium_sequence_with_tandem_repeat_unit__TTTGTGCCTTCGGG
VRP281	AACCCGAAGGCACAAACCCGAAGGCACAAACCCGAAGGCACAAACCCGAAGGCACAAACCCGAAGGCACAAACCCGAAGGCACAAACCCGAAGGCACAAA	Allium_sequence_with_tandem_repeat_unit__TTTGTGCCTTCGGG
VRP282	GAAAACGATTTCGAAATGAATTGAATTGAAAACGATTTCGAAATGAATTGAATTGAAAACGATTTCGAAATGAATTGAATTGAAAACGATTTCGAAATGA	Allium_sequence_with_tandem_repeat_unit__GAAAACGATTTCGAAATGAATTGAATT
VRP283	TCATTTCGAAATCGTTTTCAATTCAATTCATTTCGAAATCGTTTTCAATTCAATTCATTTCGAAATCGTTTTCAATTCAATTCATTTCGAAATCGTTTTC	Allium_sequence_with_tandem_repeat_unit__GAAAACGATTTCGAAATGAATTGAATT
VRP284	ATGAATATCAATTCAACACATGAATATCAATTCAACACATGAATATCAATTCAACACATGAATATCAATTCAACACATGAATATCAATTCAACACATGAA	Allium_sequence_with_tandem_repeat_unit__ATGAATATCAATTCAACAC
VRP285	TTCATGTGTTGAATTGATATTCATGTGTTGAATTGATATTCATGTGTTGAATTGATATTCATGTGTTGAATTGATATTCATGTGTTGAATTGATATTCAT	Allium_sequence_with_tandem_repeat_unit__ATGAATATCAATTCAACAC
VRP286	TTGAATTGAATTGAATTGAATTGAATTGAATTGAATTGAATTGAATTGAATTGAATTGAATTGAATTGAATTGAATTGAATTGAATTGAATTGAATTGAA	Allium_sequence_with_tandem_repeat_unit__TTGAA
VRP287	TTCAATTCAATTCAATTCAATTCAATTCAATTCAATTCAATTCAATTCAATTCAATTCAATTCAATTCAATTCAATTCAATTCAATTCAATTCAATTCAA	Allium_sequence_with_tandem_repeat_unit__TTGAA
VRP288	AAATAGAAATATTTGAAATAGAAATATTTGAAATAGAAATATTTGAAATAGAAATATTTGAAATAGAAATATTTGAAATAGAAATATTTGAAATAGAAAT	Allium_sequence_with_tandem_repeat_unit__AAATAGAAATATTTG
VRP289	ATTTCTATTTCAAATATTTCTATTTCAAATATTTCTATTTCAAATATTTCTATTTCAAATATTTCTATTTCAAATATTTCTATTTCAAATATTTCTATTT	Allium_sequence_with_tandem_repeat_unit__AAATAGAAATATTTG
VRP290	TTAGGGTTAGGGTTAGGGTTAGGGTTAGGGTTAGGGTTAGGGTTAGGGTTAGGGTTAGGGTTAGGGTTAGGGTTAGGGTTAGGGTTAGGGTTAGGGTTAG	Allium_sequence_with_tandem_repeat_unit__TTAGGG
VRP291	CTAACCCTAACCCTAACCCTAACCCTAACCCTAACCCTAACCCTAACCCTAACCCTAACCCTAACCCTAACCCTAACCCTAACCCTAACCCTAACCCTAA	Allium_sequence_with_tandem_repeat_unit__TTAGGG
VRP296	AAATATATTTGGGATAAATATATTTGGGATAAATATATTTGGGATAAATATATTTGGGATAAATATATTTGGGATAAATATATTTGGGATAAATATATTT	Allium_sequence_with_tandem_repeat_unit__AAATATATTTGGGAT
VRP297	AAATATATTTATCCCAAATATATTTATCCCAAATATATTTATCCCAAATATATTTATCCCAAATATATTTATCCCAAATATATTTATCCCAAATATATTT	Allium_sequence_with_tandem_repeat_unit__AAATATATTTGGGAT
VRP298	TCGGATCGGTTCGGATCGGTTCGGATCGGTTCGGATCGGTTCGGATCGGTTCGGATCGGTTCGGATCGGTTCGGATCGGTTCGGATCGGTTCGGATCGGT	Allium_sequence_with_tandem_repeat_unit__TCGGATCGGT
VRP299	ACCGATCCGAACCGATCCGAACCGATCCGAACCGATCCGAACCGATCCGAACCGATCCGAACCGATCCGAACCGATCCGAACCGATCCGAACCGATCCGA	Allium_sequence_with_tandem_repeat_unit__TCGGATCGGT
VRP300	TTTAGGGTTTAGGGTTTAGGGTTTAGGGTTTAGGGTTTAGGGTTTAGGGTTTAGGGTTTAGGGTTTAGGGTTTAGGGTTTAGGGTTTAGGGTTTAGGGTT	Allium_sequence_with_tandem_repeat_unit__TTTAGGG
VRP301	AACCCTAAACCCTAAACCCTAAACCCTAAACCCTAAACCCTAAACCCTAAACCCTAAACCCTAAACCCTAAACCCTAAACCCTAAACCCTAAACCCTAAA	Allium_sequence_with_tandem_repeat_unit__TTTAGGG
VRP302	CCCAAAAAGGACAACCCGAATCTCAATCGGGTCTCGTAAGTTTTTTACCCTTCGTTTTTTCGTCACGTGGATTTTTTCTG	Allium >CL50_AcepSAT356
VRP303	CAGAAAAAATCCACGTGACGAAAAAACGAAGGGTAAAAAACTTACGAGACCCGATTGAGATTCGGGTTGTCCTTTTTGGG	reverse complement of Allium >CL50_AcepSAT356
VRP304	GCTGGAGAGTGGTGCACCATGGTACTGTTCCGTTTCAAATCCATGCACGCATTTCTAAAAGTCGTACGGCACTGTTTCGC	Allium >CL50_AcepSAT356
VRP305	GCGAAACAGTGCCGTACGACTTTTAGAAATGCGTGCATGGATTTGAAACGGAACAGTACCATGGTGCACCACTCTCCAGC	reverse complement of Allium >CL50_AcepSAT356
VRP306	ATCGACAAATATGAAAGATGATGAATCATTTGGATTGGGTGCTGCAAAAACCAACCCTTCACAGTAGTTAAAAAATAGGG	Allium >CL172_AsatSAT189
VRP307	CCCTATTTTTTAACTACTGTGAAGGGTTGGTTTTTGCAGCACCCAATCCAAATGATTCATCATCTTTCATATTTGTCGAT	reverse complement of Allium >CL172_AsatSAT189
VRP308	GCTAAGTAATCATATAAAACACCCTCAGCCGTTCGAAATTCTAAGGTATCAAATGCGTTTAACATTCTCCTCGAAGTCAC	Allium >CL180_AcepSAT750
VRP309	GTGACTTCGAGGAGAATGTTAAACGCATTTGATACCTTAGAATTTCGAACGGCTGAGGGTGTTTTATATGATTACTTAGC	reverse complement of Allium >CL180_AcepSAT750
VRP310	GTTGATGAATATGAGCAAAACAATGAGGTACGGAAAACGAGGAAGACAGAACGGTCGTAAAAAAAGAACATTTATTGCGC	Allium >CL180_AcepSAT750
VRP311	GCGCAATAAATGTTCTTTTTTTACGACCGTTCTGTCTTCCTCGTTTTCCGTACCTCATTGTTTTGCTCATATTCATCAAC	reverse complement of Allium >CL180_AcepSAT750
VRP312	TATTCCCTCGGTGATCCATAATATCTTTAATATCGAGTGCTACAGTGTGAGCATGCTCGAGCGTTTCGCGGAGATCGAAG	Allium >CL180_AcepSAT750
VRP313	CTTCGATCTCCGCGAAACGCTCGAGCATGCTCACACTGTAGCACTCGATATTAAAGATATTATGGATCACCGAGGGAATA	reverse complement of Allium >CL180_AcepSAT750
VRP314	CTCTTTCCATGTTCTACGTTTCTAACGGTTCGAATTGTCATGGATCGGTTTTGTGTGCAGAATAATTCCATCTTAAGTTT	Allium >CL180_AcepSAT750
VRP315	AAACTTAAGATGGAATTATTCTGCACACAAAACCGATCCATGACAATTCGAACCGTTAGAAACGTAGAACATGGAAAGAG	reverse complement of Allium >CL180_AcepSAT750
VRP316	TCGGATGTTTTCGTTCATAAATTTATTCCACGGAGTTTGTGGTATAAATAGTCGGACTAAATCGATGTAAACCTAGAAGA	Allium >CL180_AcepSAT750
VRP317	TCTTCTAGGTTTACATCGATTTAGTCCGACTATTTATACCACAAACTCCGTGGAATAAATTTATGAACGAAAACATCCGA	reverse complement of Allium >CL180_AcepSAT750
VRP318	AATTATTTATACAAAAATAATTTCTAATAAATTAATTAAATTATTTATACTTAAATAATTTTCTAATAAATTTATTCCTT	Allium >CL237_AursSAT89
VRP319	AAGGAATAAATTTATTAGAAAATTATTTAAGTATAAATAATTTAATTAATTTATTAGAAATTATTTTTGTATAAATAATT	reverse complement of Allium >CL237_AursSAT89
VRP320	GTGCAACTATCTGAATGAACAGTTGCAACTCTAATAAAACGTTGTAAAAGCTATATGAATAGCTGCAACATGAATGAAGT	Allium >CL111_Ty1/copia/TAR
VRP321	ACTTCATTCATGTTGCAGCTATTCATATAGCTTTTACAACGTTTTATTAGAGTTGCAACTGTTCATTCAGATAGTTGCAC	reverse complement of Allium >CL111_Ty1/copia/TAR
VRP322	AATGATTGCAACTTAATTAAAAGGTTGCAACTTTCTAAAATGAAGAGAAGCAATGTTTGATTGCCTATAAAAGGAAAGGG	Allium >CL111_Ty1/copia/TAR
VRP323	CCCTTTCCTTTTATAGGCAATCAAACATTGCTTCTCTTCATTTTAGAAAGTTGCAACCTTTTAATTAAGTTGCAATCATT	reverse complement of Allium >CL111_Ty1/copia/TAR
VRP324	TCAAGAAACACATAGAGATGCGTTTCTGGCGATTGATGCATGGAAACAAGGAGACTTCTTGTGCAGAAATTATATTCTTA	Allium >CL111_Ty1/copia/TAR
VRP325	TAAGAATATAATTTCTGCACAAGAAGTCTCCTTGTTTCCATGCATCAATCGCCAGAAACGCATCTCTATGTGTTTCTTGA	reverse complement of Allium >CL111_Ty1/copia/TAR
VRP326	ACAGCCAAAAGGCGAGGAGGCTTATGCTGTGGAAGGCTCGAAGAAAAATAAGCCATATGCCAACAAAAAGAAGAACCAGA	Allium >CL111_Ty1/copia/TAR
VRP327	TCTGGTTCTTCTTTTTGTTGGCATATGGCTTATTTTTCTTCGAGCCTTCCACAGCATAAGCCTCCTCGCCTTTTGGCTGT	reverse complement of Allium >CL111_Ty1/copia/TAR
VRP328	AAAAATGAAAAAACTTGCAAACTTAGGATTAATTCCAAAATTTCAAGTAGATAAGAAATACAAATGTGAGACTTGTGTAG	Allium >CL111_Ty1/copia/TAR
VRP329	CTACACAAGTCTCACATTTGTATTTCTTATCTACTTGAAATTTTGGAATTAATCCTAAGTTTGCAAGTTTTTTCATTTTT	reverse complement of Allium >CL111_Ty1/copia/TAR
VRP330	GTCAAAAAACCATTTAATATTGTTGATAGAAGTACTGAACCATTAGGGATGGTACATACTGACTTATGTGATTTTAAGTC	Allium >CL111_Ty1/copia/TAR
VRP331	GACTTAAAATCACATAAGTCAGTATGTACCATCCCTAATGGTTCAGTACTTCTATCAACAATATTAAATGGTTTTTTGAC	reverse complement of Allium >CL111_Ty1/copia/TAR
VRP332	TACACGATATTGCTATGTATATCTTTTAAATAGTAAAGATGAAGCAATAACATCGTTCATAAAATATAAGGCTGAAGTAG	Allium >CL111_Ty1/copia/TAR
VRP333	CTACTTCAGCCTTATATTTTATGAACGATGTTATTGCTTCATCTTTACTATTTAAAAGATATACATAGCAATATCGTGTA	reverse complement of Allium >CL111_Ty1/copia/TAR
VRP334	GTTAAAAGATATGATTAACGCAATGCTATTAACTTCTGGCCTACCGACGAACTTGTGGGGGGAAGCCCTAAATATGTCTA	Allium >CL111_Ty1/copia/TAR
VRP335	TAGACATATTTAGGGCTTCCCCCCACAAGTTCGTCGGTAGGCCAGAAGTTAATAGCATTGCGTTAATCATATCTTTTAAC	reverse complement of Allium >CL111_Ty1/copia/TAR
VRP336	AGTAAAACAGGAACAATTCCATATGAGTTATGGAAAGGACACCTACCAAGCTTCAAATACCTTAAAGTGTGGGGGTGTTT	Allium >CL111_Ty1/copia/TAR
VRP337	AAACACCCCCACACTTTAAGGTATTTGAAGCTTGGTAGGTGTCCTTTCCATAACTCATATGGAATTGTTCCTGTTTTACT	reverse complement of Allium >CL111_Ty1/copia/TAR
VRP338	TGTAGATTGCTACTATTTAGGACCTGCCGAAAATAGTAGTGCATACAGATTTTTAGTATTTAAGTCTGATATAAATGATA	Allium >CL111_Ty1/copia/TAR
VRP339	TATCATTTATATCAGACTTAAATACTAAAAATCTGTATGCACTACTATTTTCGGCAGGTCCTAAATAGTAGCAATCTACA	reverse complement of Allium >CL111_Ty1/copia/TAR
VRP340	TTATGGAGTCAAGAGATGCCTCATTCTTTGAAGATGTGTTTCCACATAAAAGGAATGAAGGAGTACATGTTCCTAAAAGG	Allium >CL111_Ty1/copia/TAR
VRP341	CCTTTTAGGAACATGTACTCCTTCATTCCTTTTATGTGGAAACACATCTTCAAAGAATGAGGCATCTCTTGACTCCATAA	reverse complement of Allium >CL111_Ty1/copia/TAR
VRP342	AATCTTTGGTCCTAACACTAAGGTTATAGAAACCATAAAGAAGATGTTAATAAATCATTTCGATATGAAAGATTTAGGCA	Allium >CL111_Ty1/copia/TAR
VRP343	TGCCTAAATCTTTCATATCGAAATGATTTATTAACATCTTCTTTATGGTTTCTATAACCTTAGTGTTAGGACCAAAGATT	reverse complement of Allium >CL111_Ty1/copia/TAR
VRP344	ATAAAAATAATAAAAACATCTGATGGGATTGAATTATCACAATCACATTATGTAGAGAAGGTGATTGAAAGATTCAAAGA	Allium >CL111_Ty1/copia/TAR
VRP345	TCTTTGAATCTTTCAATCACCTTCTCTACATAATGTGATTGTGATAATTCAATCCCATCAGATGTTTTTATTATTTTTAT	reverse complement of Allium >CL111_Ty1/copia/TAR
VRP346	TCAATTTTTAGAAGATATTCCATTTTGGCCAAAACCTGTACCGGCCATATGTATTCACTGCGATAATCAAGCAGCGCTAA	Allium >CL111_Ty1/copia/TAR
VRP347	TTAGCGCTGCTTGATTATCGCAGTGAATACATATGGCCGGTACAGGTTTTGGCCAAAATGGAATATCTTCTAAAAATTGA	reverse complement of Allium >CL111_Ty1/copia/TAR
VRP348	TTTATCTAGAGAGAAAATTGACTGCGCATCGAGGGGAATGGGCTTAAAAGCCTAAAATAACAATGAGTTACCTTATACGG	Allium >CL111_Ty1/copia/TAR
VRP349	CCGTATAAGGTAACTCATTGTTATTTTAGGCTTTTAAGCCCATTCCCCTCGATGCGCAGTCAATTTTCTCTCTAGATAAA	reverse complement of Allium >CL111_Ty1/copia/TAR
VRP350	ACGGACTAGGATCAATAGGCAAACCAGTTATGAGTAATTCAAGAAGTAATGCATTTTTCTACTCATTCCTATGATGCAAA	Allium >CL111_Ty1/copia/TAR
VRP351	TTTGCATCATAGGAATGAGTAGAAAAATGCATTACTTCTTGAATTACTCATAACTGGTTTGCCTATTGATCCTAGTCCGT	reverse complement of Allium >CL111_Ty1/copia/TAR
VRP352	ATATCTTGTAAAAGAACAAGTGGGGTATACGTAGGATACTCTTGATGGAAGCGATCACCTATGTTAGTGTGAGCTGGGTC	Allium >CL111_Ty1/copia/TAR
VRP353	GACCCAGCTCACACTAACATAGGTGATCGCTTCCATCAAGAGTATCCTACGTATACCCCACTTGTTCTTTTACAAGATAT	reverse complement of Allium >CL111_Ty1/copia/TAR
VRP354	CACTCGCAGAACCAAATATGTTCAGGACCAAAATGAACAAAACCAAGAGATTGGATGAGAAGGGAAATAATGTTTTGTAA	Allium >CL111_Ty1/copia/TAR
VRP355	TTACAAAACATTATTTCCCTTCTCATCCAATCTCTTGGTTTTGTTCATTTTGGTCCTGAACATATTTGGTTCTGCGAGTG	reverse complement of Allium >CL111_Ty1/copia/TAR
VRP356	GATGAAATATTTCACCGATTAGCCAAGTATATCCGATAAGTTTTAACTAGGGAAGGTTCAAAGTGAAATATCTACCTATC	Allium >CL111_Ty1/copia/TAR
VRP357	GATAGGTAGATATTTCACTTTGAACCTTCCCTAGTTAAAACTTATCGGATATACTTGGCTAATCGGTGAAATATTTCATC	reverse complement of Allium >CL111_Ty1/copia/TAR
